# Supplementary material for: Ginsenoside Rh2 repressed the progression of prostate cancer through the mitochondrial damage induced by mitophagy and ferroptosis
Source: Front Oncol. 2025 Aug 21;15:1633891. doi: 10.3389/fonc.2025.1633891 (PMC12408308; doi:10.3389/fonc.2025.1633891)
Supplement: Supplementary file 4 [file DataSheet2.zip]

Archive with 166 entries (147 files):
- supp/
- supp/AS/
- supp/AS/GRh2__Ctrl/
- supp/AS/GRh2__Ctrl/All_Junction_event_records.xls
- supp/AS/GRh2__Ctrl/All_TargetAndJunction_event_records.xls
- supp/AS/GRh2__Ctrl/ASEvent_summary.xls
- supp/AS/GRh2__Ctrl/Junction_diff_gene.xls
- supp/AS/GRh2__Ctrl/Junction_event_records.xls
- supp/AS/GRh2__Ctrl/Junction_event_records_diff_level_plot.pdf
- supp/AS/GRh2__Ctrl/Junction_event_records_diff_level_plot.png
- supp/AS/GRh2__Ctrl/Junction_event_records_volcan_plot.pdf
- supp/AS/GRh2__Ctrl/Junction_event_records_volcan_plot.png
- supp/AS/GRh2__Ctrl/TargetAndJunction_diff_gene.xls
- supp/AS/GRh2__Ctrl/TargetAndJunction_event_records.xls
- supp/AS/GRh2__Ctrl/TargetandJunc_event_records_diff_level_plot.pdf
- supp/AS/GRh2__Ctrl/TargetandJunc_event_records_diff_level_plot.png
- supp/AS/GRh2__Ctrl/TargetandJunc_event_records_volcan_plot.pdf
- supp/AS/GRh2__Ctrl/TargetandJunc_event_records_volcan_plot.png
- supp/AS_GO_KEGG/
- supp/AS_GO_KEGG/GRh2__Ctrl/
- supp/AS_GO_KEGG/GRh2__Ctrl/Junction_diff_gene_go.enrich.pdf
- supp/AS_GO_KEGG/GRh2__Ctrl/Junction_diff_gene_go.enrich.png
- supp/AS_GO_KEGG/GRh2__Ctrl/Junction_diff_gene_go.pdf
- supp/AS_GO_KEGG/GRh2__Ctrl/Junction_diff_gene_go.png
- supp/AS_GO_KEGG/GRh2__Ctrl/Junction_diff_gene_go.xls
- supp/AS_GO_KEGG/GRh2__Ctrl/Junction_diff_gene_kegg.pdf
- supp/AS_GO_KEGG/GRh2__Ctrl/Junction_diff_gene_kegg.png
- supp/AS_GO_KEGG/GRh2__Ctrl/Junction_diff_gene_kegg.xls
- supp/AS_GO_KEGG/GRh2__Ctrl/TargetAndJunction_diff_gene_go.enrich.pdf
- supp/AS_GO_KEGG/GRh2__Ctrl/TargetAndJunction_diff_gene_go.enrich.png
- supp/AS_GO_KEGG/GRh2__Ctrl/TargetAndJunction_diff_gene_go.pdf
- supp/AS_GO_KEGG/GRh2__Ctrl/TargetAndJunction_diff_gene_go.png
- supp/AS_GO_KEGG/GRh2__Ctrl/TargetAndJunction_diff_gene_go.xls
- supp/AS_GO_KEGG/GRh2__Ctrl/TargetAndJunction_diff_gene_kegg.pdf
- supp/AS_GO_KEGG/GRh2__Ctrl/TargetAndJunction_diff_gene_kegg.png
- supp/AS_GO_KEGG/GRh2__Ctrl/TargetAndJunction_diff_gene_kegg.xls
- supp/DEG/
- supp/DEG/All_reads_counts.xls
- supp/DEG/All_samples_rpkm.xls
- supp/DEG/GRh2___Ctrl/
- supp/DEG/GRh2___Ctrl/diff_expr_plot.pdf
- supp/DEG/GRh2___Ctrl/diff_expr_plot.png
- supp/DEG/GRh2___Ctrl/Gene_expr_diff.xls
- supp/DEG/GRh2___Ctrl/Gene_expr_diff_with_anno.xls
- supp/DEG/GRh2___Ctrl/Gene_expr_with_pval.xls
- supp/DEG/GRh2___Ctrl/heatmap_of_any_diff_genes_1.pdf
- supp/DEG/GRh2___Ctrl/heatmap_of_any_diff_genes_1.png
- supp/DEG/GRh2___Ctrl/heatmap_of_any_diff_genes_2.pdf
- supp/DEG/GRh2___Ctrl/heatmap_of_any_diff_genes_2.png
- supp/DEG/GRh2___Ctrl/MA_plot.pdf
- supp/DEG/GRh2___Ctrl/MA_plot.png
- supp/DEG/GRh2___Ctrl/numbers_of_diff_genes.pdf
- supp/DEG/GRh2___Ctrl/numbers_of_diff_genes.png
- supp/DEG/GRh2___Ctrl/RPKM_of_diff_genes.xls
- supp/DEG/GRh2___Ctrl/RPKM_of_diff_genes_with_anno.xls
- supp/DEG/GRh2___Ctrl/sig_Down_genes.xls
- supp/DEG/GRh2___Ctrl/sig_Down_genes_with_anno.xls
- supp/DEG/GRh2___Ctrl/sig_UP_genes.xls
- supp/DEG/GRh2___Ctrl/sig_UP_genes_with_anno.xls
- supp/DEG/GRh2___Ctrl/volcano_plot.pdf
- supp/DEG/GRh2___Ctrl/volcano_plot.png
- supp/DEG/RPKM_of_all_diff_genes.xls
- supp/DEG/RPKM_of_all_diff_genes_with_anno.xls
- supp/DEG/RPKM_of_ALL_Genes_with_Pvalue.xls
- supp/DEG/Sample_corr_heatmap.pdf
- supp/DEG/Sample_corr_heatmap.png
- supp/DEG/Sample_PCA_correlation.html
- supp/DEG/Sample_PCA_correlation.pdf
- supp/DEG/Sample_PCA_correlation.png
- supp/DEG/Sample_RPKM_boxplot.pdf
- supp/DEG/Sample_RPKM_boxplot.png
- supp/DEG/Sample_RPKM_correlation.pdf
- supp/DEG/Sample_RPKM_correlation.png
- supp/DEG/Sample_RPKM_density.pdf
- supp/DEG/Sample_RPKM_density.png
- supp/expression/
- supp/expression/All_reads_counts.xls
- supp/GO_KEGG/
- supp/GO_KEGG/GRh2___Ctrl/
- supp/GO_KEGG/GRh2___Ctrl/sig_Down_genes_go.enrich.pdf
- supp/GO_KEGG/GRh2___Ctrl/sig_Down_genes_go.enrich.png
- supp/GO_KEGG/GRh2___Ctrl/sig_Down_genes_go.pdf
- supp/GO_KEGG/GRh2___Ctrl/sig_Down_genes_go.png
- supp/GO_KEGG/GRh2___Ctrl/sig_Down_genes_go.xls
- supp/GO_KEGG/GRh2___Ctrl/sig_Down_genes_kegg.pdf
- supp/GO_KEGG/GRh2___Ctrl/sig_Down_genes_kegg.png
- supp/GO_KEGG/GRh2___Ctrl/sig_Down_genes_kegg.xls
- supp/GO_KEGG/GRh2___Ctrl/sig_UP_genes_go.enrich.pdf
- supp/GO_KEGG/GRh2___Ctrl/sig_UP_genes_go.enrich.png
- supp/GO_KEGG/GRh2___Ctrl/sig_UP_genes_go.pdf
- supp/GO_KEGG/GRh2___Ctrl/sig_UP_genes_go.png
- supp/GO_KEGG/GRh2___Ctrl/sig_UP_genes_go.xls
- supp/GO_KEGG/GRh2___Ctrl/sig_UP_genes_kegg.pdf
- supp/GO_KEGG/GRh2___Ctrl/sig_UP_genes_kegg.png
- supp/GO_KEGG/GRh2___Ctrl/sig_UP_genes_kegg.xls
- supp/mapping/
- supp/mapping/bam_stat.xls
- supp/mapping/geneBodyCoverage.pdf
- supp/mapping/geneBodyCoverage.png
- supp/mapping/geneBodyCoverage.xls
- supp/mapping/read_distribution.pdf
- supp/mapping/read_distribution.png
- supp/mapping/read_distribution.xls
- supp/QC/
- supp/QC/clean/
- supp/QC/clean/Ctrl_1/
- supp/QC/clean/Ctrl_1/Ctrl_1.bases.content.pdf
- supp/QC/clean/Ctrl_1/Ctrl_1.bases.content.png
- supp/QC/clean/Ctrl_1/Ctrl_1.bases.quality.pdf
- supp/QC/clean/Ctrl_1/Ctrl_1.bases.quality.png
- supp/QC/clean/Ctrl_1/Ctrl_1.GC.distribution.pdf
- supp/QC/clean/Ctrl_1/Ctrl_1.GC.distribution.png
- supp/QC/clean/Ctrl_1/Ctrl_1.qc.stat.xls
- supp/QC/clean/Ctrl_1/Ctrl_1.reads.filter.pdf
- supp/QC/clean/Ctrl_1/Ctrl_1.reads.filter.png
- supp/QC/clean/Ctrl_2/
- supp/QC/clean/Ctrl_2/Ctrl_2.bases.content.pdf
- supp/QC/clean/Ctrl_2/Ctrl_2.bases.content.png
- supp/QC/clean/Ctrl_2/Ctrl_2.bases.quality.pdf
- supp/QC/clean/Ctrl_2/Ctrl_2.bases.quality.png
- supp/QC/clean/Ctrl_2/Ctrl_2.GC.distribution.pdf
- supp/QC/clean/Ctrl_2/Ctrl_2.GC.distribution.png
- supp/QC/clean/Ctrl_2/Ctrl_2.qc.stat.xls
- supp/QC/clean/Ctrl_2/Ctrl_2.reads.filter.pdf
- supp/QC/clean/Ctrl_2/Ctrl_2.reads.filter.png
- supp/QC/clean/Ctrl_3/
- supp/QC/clean/Ctrl_3/Ctrl_3.bases.content.pdf
- supp/QC/clean/Ctrl_3/Ctrl_3.bases.content.png
- supp/QC/clean/Ctrl_3/Ctrl_3.bases.quality.pdf
- supp/QC/clean/Ctrl_3/Ctrl_3.bases.quality.png
- supp/QC/clean/Ctrl_3/Ctrl_3.GC.distribution.pdf
- supp/QC/clean/Ctrl_3/Ctrl_3.GC.distribution.png
- supp/QC/clean/Ctrl_3/Ctrl_3.qc.stat.xls
- supp/QC/clean/Ctrl_3/Ctrl_3.reads.filter.pdf
- supp/QC/clean/Ctrl_3/Ctrl_3.reads.filter.png
- supp/QC/clean/GRh2_1/
- supp/QC/clean/GRh2_1/GRh2_1.bases.content.pdf
- supp/QC/clean/GRh2_1/GRh2_1.bases.content.png
- supp/QC/clean/GRh2_1/GRh2_1.bases.quality.pdf
- supp/QC/clean/GRh2_1/GRh2_1.bases.quality.png
- supp/QC/clean/GRh2_1/GRh2_1.GC.distribution.pdf
- supp/QC/clean/GRh2_1/GRh2_1.GC.distribution.png
- supp/QC/clean/GRh2_1/GRh2_1.qc.stat.xls
- supp/QC/clean/GRh2_1/GRh2_1.reads.filter.pdf
- supp/QC/clean/GRh2_1/GRh2_1.reads.filter.png
- supp/QC/clean/GRh2_2/
- supp/QC/clean/GRh2_2/GRh2_2.bases.content.pdf
- supp/QC/clean/GRh2_2/GRh2_2.bases.content.png
- supp/QC/clean/GRh2_2/GRh2_2.bases.quality.pdf
- supp/QC/clean/GRh2_2/GRh2_2.bases.quality.png
- supp/QC/clean/GRh2_2/GRh2_2.GC.distribution.pdf
- supp/QC/clean/GRh2_2/GRh2_2.GC.distribution.png
- supp/QC/clean/GRh2_2/GRh2_2.qc.stat.xls
- supp/QC/clean/GRh2_2/GRh2_2.reads.filter.pdf
- supp/QC/clean/GRh2_2/GRh2_2.reads.filter.png
- supp/QC/clean/GRh2_3/
- supp/QC/clean/GRh2_3/GRh2_3.bases.content.pdf
- supp/QC/clean/GRh2_3/GRh2_3.bases.content.png
- supp/QC/clean/GRh2_3/GRh2_3.bases.quality.pdf
- supp/QC/clean/GRh2_3/GRh2_3.bases.quality.png
- supp/QC/clean/GRh2_3/GRh2_3.GC.distribution.pdf
- supp/QC/clean/GRh2_3/GRh2_3.GC.distribution.png
- supp/QC/clean/GRh2_3/GRh2_3.qc.stat.xls
- supp/QC/clean/GRh2_3/GRh2_3.reads.filter.pdf
- supp/QC/clean/GRh2_3/GRh2_3.reads.filter.png
- supp/QC/clean/qc.stat.xls
