# Supplementary material for: Ginsenoside Rh2 repressed the progression of prostate cancer through the mitochondrial damage induced by mitophagy and ferroptosis
Source: Front Oncol. 2025 Aug 21;15:1633891. doi: 10.3389/fonc.2025.1633891 (PMC12408308; doi:10.3389/fonc.2025.1633891)
Supplement: Supplementary file 4 [file DataSheet2.zip › supp/AS/GRh2__Ctrl/All_Junction_event_records.xls]

GeneID	Gene_name	AS_type	chr	strand	AS_feature	IJC_Group1	SJC_Group1	IJC_Group2	SJC_Group2	IncFormLen	SkipFormLen	P_value	FDR	Group1_value	Group2_value	Group_difference
PROX1-AS1	PROX1-AS1	MXE	chr1	-	213915934_213916099_213965303_213965481_213895393_213895518_213966070_213966258	2|2|1	3|3|1	0|0|0	0|2|0	260	260	1	1.0	0.4|0.4|0.5	NA|0.0|NA	0.433
PROX1-AS1	PROX1-AS1	MXE	chr1	-	213901294_213901409_213965303_213965481_213895393_213895518_213966070_213966284	2|2|1	0|0|0	0|0|0	0|0|1	260	244	1	1.0	1.0|1.0|1.0	NA|NA|0.0	1.0
PROX1-AS1	PROX1-AS1	MXE	chr1	-	213901294_213901409_213915934_213916099_213895393_213895518_213966070_213966284	3|3|1	0|0|0	0|2|0	0|0|1	260	244	1	1.0	1.0|1.0|1.0	NA|1.0|0.0	0.5
HDX	HDX	MXE	chrX	-	84475250_84475397_84488023_84488132_84468471_84469575_84502341_84502453	1|1|1	8|15|7	1|1|0	9|8|8	238	260	1	1.0	0.12|0.068|0.135	0.108|0.12|0.0	0.032
R3HDM2	R3HDM2	MXE	chr12	-	57303175_57303217_57310263_57310463_57300094_57300181_57395748_57395818	78|85|75	66|63|48	71|59|82	68|59|56	260	171	0.366734153079	0.950552007319	0.437|0.47|0.507	0.407|0.397|0.491	0.04
R3HDM2	R3HDM2	MXE	chr12	-	57305639_57305663_57310263_57310463_57303175_57303217_57395748_57395818	317|357|282	4|8|3	251|239|283	6|6|10	260	153	0.0742140367619	0.4904184715	0.979|0.963|0.982	0.961|0.959|0.943	0.02
R3HDM2	R3HDM2	MXE	chr12	-	57289008_57289040_57292571_57292667_57283823_57284056_57295398_57295507	343|371|255	22|25|19	408|399|490	18|9|13	225	161	0.000220737574589	0.0110813684732	0.918|0.914|0.906	0.942|0.969|0.964	-0.046
R3HDM2	R3HDM2	MXE	chr12	-	57296410_57296551_57297327_57297387_57295398_57295507_57298089_57298168	20|34|19	352|391|259	37|15|45	387|356|437	189	260	0.499928347279	1.0	0.072|0.107|0.092	0.116|0.055|0.124	-0.008
POLL	POLL	MXE	chr10	-	101584877_101584919_101585861_101586156_101583507_101583681_101587245_101587406	7|0|3	0|2|0	3|1|7	3|1|2	260	171	0.0467681630503	0.385331582587	1.0|0.0|1.0	0.397|0.397|0.697	0.17
POLL	POLL	MXE	chr10	-	101585315_101585478_101585861_101586156_101583507_101583681_101587245_101587406	7|0|3	0|2|0	3|1|7	0|0|0	260	260	0.316878478546	0.91042813978	1.0|0.0|1.0	1.0|1.0|1.0	-0.333
NUP133	NUP133	MXE	chr1	-	229460610_229460769_229463542_229463676_229458160_229458296_229464623_229464875	5|10|9	33|20|28	8|5|5	32|25|23	260	260	0.45767380615	1.0	0.132|0.333|0.243	0.2|0.167|0.179	0.054
TRPM7	TRPM7	MXE	chr15	-	50580873_50580908_50583088_50583159_50575868_50575919_50586391_50586488	5|6|11	0|0|0	7|6|8	1|0|0	200	164	1	1.0	1.0|1.0|1.0	0.852|1.0|1.0	0.049
TRPM7	TRPM7	MXE	chr15	-	50639423_50639548_50643339_50643553_50637421_50637593_50648686_50648885	24|26|18	38|61|27	28|25|31	46|40|62	260	254	0.833974319782	1.0	0.382|0.294|0.394	0.373|0.379|0.328	-0.003
NEK1	NEK1	MXE	chr4	-	169537808_169537911_169555931_169556095_169508247_169508331_169561479_169561554	128|169|101	106|113|91	102|101|115	74|68|89	260	232	0.578247629636	1.0	0.519|0.572|0.498	0.552|0.57|0.536	-0.023
NEK1	NEK1	MXE	chr4	-	169555931_169556095_169561479_169561554_169508247_169508331_169561686_169561737	56|65|45	2|0|0	38|36|53	0|0|0	204	260	1	1.0	0.973|1.0|1.0	1.0|1.0|1.0	-0.009
NEK1	NEK1	MXE	chr4	-	169555931_169556095_169561479_169561554_169537808_169537911_169561686_169561737	56|64|46	51|70|61	38|36|53	58|47|52	204	260	0.521576803436	1.0	0.583|0.538|0.49	0.455|0.494|0.565	0.032
NEK1	NEK1	MXE	chr4	-	169562136_169562196_169576927_169577079_169561831_169561891_169580841_169580902	69|77|62	148|175|113	69|43|53	99|107|128	260	189	0.891010616065	1.0	0.253|0.242|0.285	0.336|0.226|0.231	-0.004
COMMD4	COMMD4	MXE	chr15	+	75338061_75338133_75338354_75338420_75336098_75336230_75338645_75338685	0|1|0	21|15|16	1|0|2	35|31|36	201	195	0.718962080958	1.0	0.0|0.061|0.0	0.027|0.0|0.051	-0.006
PGPEP1	PGPEP1	MXE	chr19	+	18355894_18356011_18357382_18357615_18342858_18342911_18363430_18363678	62|97|76	1|2|0	21|25|30	3|0|0	246	260	0.856432339071	1.0	0.985|0.981|1.0	0.881|1.0|1.0	0.028
CANX	CANX	MXE	chr5	+	179708977_179709059_179709872_179710065_179708238_179708380_179716104_179716294	590|607|474	611|625|535	416|345|358	464|440|412	211	260	0.292638285336	0.880578037697	0.543|0.545|0.522	0.525|0.491|0.517	0.026
RPS6KA6	RPS6KA6	MXE	chrX	-	84135103_84135210_84145477_84145557_84119884_84120027_84146977_84147058	34|48|34	1|0|0	69|52|83	0|1|0	209	236	1	1.0	0.975|1.0|1.0	1.0|0.983|1.0	-0.003
RP11-407N17.3	RP11-407N17.3	MXE	chr14	+	39308448_39308587_39313339_39313441_39304290_39304381_39314738_39314799	538|642|488	108|131|103	355|331|441	80|83|87	260	231	0.521480509194	1.0	0.816|0.813|0.808	0.798|0.78|0.818	0.014
RP11-407N17.3	RP11-407N17.3	MXE	chr14	+	39299863_39299986_39302128_39302249_39294924_39295029_39303477_39303524	127|143|115	522|579|471	91|68|92	344|306|358	252	250	0.931071323762	1.0	0.194|0.197|0.195	0.208|0.181|0.203	-0.002
PTPN2	PTPN2	MXE	chr18	-	12801969_12802151_12825809_12825944_12792152_12794485_12830942_12831041	12|15|12	107|150|89	26|11|23	141|141|194	260	260	0.598250596424	1.0	0.101|0.091|0.119	0.156|0.072|0.106	-0.008
CANX	CANX	MXE	chr5	+	179723659_179723779_179724656_179724783_179722803_179723019_179726679_179726759	5015|5229|4684	7293|8230|6502	3478|3413|3399	5129|4932|5462	249	256	0.768561803282	1.0	0.414|0.395|0.426	0.411|0.416|0.39	0.006
GUSB	GUSB	MXE	chr7	-	65967730_65967907_65970281_65970366_65964322_65964458_65974294_65974441	5|3|4	52|69|35	4|4|7	46|45|57	214	260	0.474168005073	1.0	0.105|0.05|0.122	0.096|0.097|0.13	-0.015
GUSB	GUSB	MXE	chr7	-	65976014_65976202_65980223_65980409_65967730_65967907_65981973_65982314	28|35|29	1|2|0	25|30|26	3|0|0	260	260	0.736343806301	1.0	0.966|0.946|1.0	0.893|1.0|1.0	0.006
ZMAT2	ZMAT2	MXE	chr5	+	140703917_140703991_140704425_140704571_140702005_140702129_140705612_140706676	681|724|516	1147|1635|862	588|523|651	1068|1011|1251	203	260	0.86462391615	1.0	0.432|0.362|0.434	0.414|0.399|0.4	0.005
AKAP1	AKAP1	MXE	chr17	+	57086372_57086537_57096590_57096763_57085716_57086074_57105440_57107178	2|0|0	2|0|0	0|1|0	0|0|0	260	260	1	1.0	0.5|NA|NA	NA|1.0|NA	-0.5
CEP104	CEP104	MXE	chr1	-	3829790_3829997_3831045_3831222_3829265_3829373_3833861_3834035	12|23|12	146|182|137	7|12|25	174|135|205	260	260	0.487753051058	1.0	0.076|0.112|0.081	0.039|0.082|0.109	0.013
CEP104	CEP104	MXE	chr1	-	3837291_3837519_3838963_3839119_3834924_3835092_3839607_3839776	125|167|115	1|0|2	128|123|159	4|3|3	260	260	0.238091254327	0.822774259883	0.992|1.0|0.983	0.97|0.976|0.981	0.016
MRPS31	MRPS31	MXE	chr13	-	40758947_40759106_40766745_40767033_40756872_40757013_40770984_40771173	80|84|50	74|59|64	71|62|87	124|65|78	260	260	0.253820424482	0.841663599256	0.519|0.587|0.439	0.364|0.488|0.527	0.055
LTA4H	LTA4H	MXE	chr12	-	96003837_96003920_96006313_96006409_96002959_96003064_96009093_96009148	148|209|137	41|55|40	173|148|154	49|39|38	225	212	0.799528077597	1.0	0.773|0.782|0.763	0.769|0.781|0.792	-0.008
ARHGAP10	ARHGAP10	MXE	chr4	+	147847150_147847222_147857552_147857654_147822895_147822957_147864845_147864956	1|1|2	31|13|18	2|5|4	47|31|37	201	231	0.217908034291	0.790572789954	0.036|0.081|0.113	0.047|0.156|0.111	-0.028
ZMAT2	ZMAT2	MXE	chr5	+	140702005_140702129_140703917_140703991_140700818_140700912_140704425_140704502	1949|2004|1742	2173|2391|1797	1477|1603|1582	1873|1906|2026	253	203	0.188471514494	0.739480848869	0.418|0.402|0.438	0.388|0.403|0.385	0.027
ZNF280D	ZNF280D	MXE	chr15	-	56654384_56654503_56658423_56658486_56654197_56654234_56666394_56666535	4|2|2	3|2|8	1|1|1	1|0|2	192	248	0.102883774837	0.573336360025	0.633|0.564|0.244	0.564|1.0|0.392	-0.172
FIG4	FIG4	MXE	chr6	+	109716444_109716568_109727108_109727265_109715077_109715176_109732636_109732687	116|87|74	21|25|17	72|42|57	11|12|9	253	260	0.371785582528	0.955809222887	0.85|0.781|0.817	0.871|0.782|0.867	-0.024
GON4L	GON4L	MXE	chr1	-	155763311_155763564_155767424_155767541_155760443_155760641_155771066_155771217	120|168|118	1|2|4	134|121|139	2|0|2	246	260	0.629208399444	1.0	0.992|0.989|0.969	0.986|1.0|0.987	-0.008
GON4L	GON4L	MXE	chr1	-	155754374_155754488_155756957_155757077_155753203_155753414_155757179_155757323	78|119|91	183|197|132	109|74|80	169|164|191	249	243	0.439881747448	1.0	0.294|0.371|0.402	0.386|0.306|0.29	0.028
GON4L	GON4L	MXE	chr1	-	155783985_155784089_155795049_155795151_155777621_155777820_155804948_155805141	97|123|88	85|109|76	104|92|83	66|85|89	231	233	0.904718319517	1.0	0.535|0.532|0.539	0.614|0.522|0.485	-0.005
GON4L	GON4L	MXE	chr1	-	155783985_155784089_155785333_155785374_155777621_155777820_155795049_155795151	134|185|140	86|109|76	136|102|121	66|85|88	170	233	0.441063966846	1.0	0.681|0.699|0.716	0.739|0.622|0.653	0.027
GON4L	GON4L	MXE	chr1	-	155826836_155827028_155853275_155853806_155822285_155822476_155857158_155857204	4|9|5	264|297|242	0|4|2	232|200|245	260	260	0.0523261577431	0.406499085976	0.015|0.029|0.02	0.0|0.02|0.008	0.012
GON4L	GON4L	MXE	chr1	-	155826836_155827028_155853275_155853806_155822285_155822476_155857146_155857295	8|7|7	265|299|239	15|8|10	232|200|245	260	260	0.0410441941509	0.361635648056	0.029|0.023|0.028	0.061|0.038|0.039	-0.019
HSPD1	HSPD1	MXE	chr2	-	197493323_197493492_197495293_197495376_197489001_197489247_197497139_197497392	407|587|413	1|0|2	864|783|1047	0|1|2	212	260	1	1.0	0.998|1.0|0.996	1.0|0.999|0.998	-0.001
GON4L	GON4L	MXE	chr1	-	155826836_155827028_155853275_155853806_155822285_155822476_155859303_155859400	2|0|1	265|297|239	0|0|1	231|200|245	260	260	1	1.0	0.007|0.0|0.004	0.0|0.0|0.004	0.002
ASPH	ASPH	MXE	chr8	-	61618977_61619019_61633682_61633727_61583943_61584029_61637946_61638003	272|260|214	185|173|155	208|235|229	189|150|182	174	171	0.327923807371	0.919212252283	0.591|0.596|0.576	0.52|0.606|0.553	0.028
ASPH	ASPH	MXE	chr8	-	61618977_61619019_61684038_61684188_61576771_61576858_61714268_61714559	950|910|736	2|0|0	1225|866|961	0|4|1	260	171	1	1.0	0.997|1.0|1.0	1.0|0.993|0.998	0.002
ASPH	ASPH	MXE	chr8	-	61583943_61584029_61684038_61684188_61576771_61576858_61714268_61714559	950|910|736	1516|1631|1386	1225|866|961	1047|949|1083	260	215	1.01382746642e-09	3.45555088028e-07	0.341|0.316|0.305	0.492|0.43|0.423	-0.128
ASPH	ASPH	MXE	chr8	-	61583943_61584029_61618977_61619019_61576771_61576858_61633682_61633727	429|419|382	1518|1636|1387	254|246|268	1050|951|1090	171	215	0.36800855833	0.951107430007	0.262|0.244|0.257	0.233|0.245|0.236	0.016
ASPH	ASPH	MXE	chr8	-	61525976_61526112_61548070_61548208_61518031_61518123_61553030_61553120	329|356|303	516|556|468	247|200|262	348|297|350	260	260	0.325188369806	0.918594191425	0.389|0.39|0.393	0.415|0.402|0.428	-0.024
ANKRD17	ANKRD17	MXE	chr4	-	73161191_73161348_73177379_73177533_73156018_73156166_73258275_73258322	338|378|289	818|853|637	326|309|320	846|803|905	260	260	0.118102230609	0.609912316925	0.292|0.307|0.312	0.278|0.278|0.261	0.031
ANKRD17	ANKRD17	MXE	chr4	-	73115820_73115916_73118687_73118850_73113791_73113908_73120161_73120337	406|382|312	705|997|681	293|282|333	828|806|1026	260	225	0.00219932160832	0.0590987831348	0.333|0.249|0.284	0.234|0.232|0.219	0.06
ANKRD17	ANKRD17	MXE	chr4	-	73115820_73115916_73120161_73120337_73102375_73102547_73120880_73121094	171|203|155	110|124|118	157|153|181	22|35|42	260	225	7.77156117238e-16	3.87143308864e-13	0.574|0.586|0.532	0.861|0.791|0.789	-0.25
ASPH	ASPH	MXE	chr8	-	61643944_61644001_61644599_61644632_61643385_61643433_61646749_61646878	1703|1867|1457	1547|1658|1266	2497|2384|2817	1987|1821|2142	162	186	0.106979413432	0.584640237456	0.558|0.564|0.569	0.591|0.6|0.602	-0.034
ASPH	ASPH	MXE	chr8	-	61618977_61619019_61680967_61681036_61583943_61584029_61684038_61684188	1228|1262|984	159|160|132	1275|1158|1329	142|108|141	198	171	0.0390766210217	0.351122739576	0.87|0.872|0.866	0.886|0.903|0.891	-0.024
TRIQK	TRIQK	MXE	chr8	-	92916928_92917010_92954405_92954564_92891988_92892074_92965807_92966036	33|31|26	79|92|61	4|15|15	40|30|43	260	211	0.267676612087	0.855426390814	0.253|0.215|0.257	0.075|0.289|0.221	0.047
TRIQK	TRIQK	MXE	chr8	-	92916928_92917010_92954405_92954564_92891988_92892074_92966006_92966144	584|723|531	90|98|65	217|263|279	50|39|51	260	211	0.0414964355629	0.361664304759	0.84|0.857|0.869	0.779|0.846|0.816	0.042
UCK2	UCK2	MXE	chr1	+	165896189_165896332_165903181_165903279_165891225_165891322_165905920_165905969	16|33|17	7|13|4	49|28|43	25|15|21	260	227	0.207389373447	0.773482191475	0.666|0.689|0.788	0.631|0.62|0.641	0.084
HNRNPA3	HNRNPA3	MXE	chr2	+	177215538_177215661_177215749_177215896_177212748_177212805_177215977_177216188	318|414|315	4709|6264|4353	492|643|761	10800|10396|13428	252	260	0.0120254472741	0.180688623079	0.065|0.064|0.069	0.045|0.06|0.055	0.013
PSMC6	PSMC6	MXE	chr14	+	52708763_52708816_52711409_52711524_52707218_52707304_52713880_52713968	1|0|0	54|44|38	0|0|0	71|43|65	182	244	1	1.0	0.024|0.0|0.0	0.0|0.0|0.0	0.008
DARS	DARS	MXE	chr2	-	135979273_135979366_135983396_135983454_135961395_135961498_135985402_135985684	163|142|119	374|401|288	151|126|134	425|438|420	187	222	0.0542090602055	0.413162254832	0.341|0.296|0.329	0.297|0.255|0.275	0.046
GTF2E2	GTF2E2	MXE	chr8	-	30614607_30614715_30635031_30635123_30612298_30612481_30653432_30653602	211|158|120	667|657|503	176|154|197	781|682|813	221	237	0.207356036747	0.773482191475	0.253|0.205|0.204	0.195|0.195|0.206	0.022
MPHOSPH9	MPHOSPH9	MXE	chr12	-	123214743_123214834_123218375_123218499_123210055_123210162_123221371_123221723	76|133|72	10|9|6	95|98|103	6|10|13	253	220	0.751019141898	1.0	0.869|0.928|0.913	0.932|0.895|0.873	0.003
KIF3A	KIF3A	MXE	chr5	-	132706450_132706459_132708906_132708978_132703462_132703619_132710958_132711057	0|0|0	18|21|14	0|1|0	17|9|22	201	138	1	1.0	0.0|0.0|0.0	0.0|0.071|0.0	-0.024
BFAR	BFAR	MXE	chr16	+	14648387_14648592_14649803_14649973_14644273_14644609_14655065_14655210	32|18|23	46|33|40	23|18|36	55|39|49	260	260	0.554710713787	1.0	0.41|0.353|0.365	0.295|0.316|0.424	0.031
SF3B1	SF3B1	MXE	chr2	-	197409769_197410007_197416740_197416911_197408368_197408581_197418508_197418588	95|77|63	113|139|100	68|64|84	104|101|95	260	260	0.640417922701	1.0	0.457|0.356|0.387	0.395|0.388|0.469	-0.017
THOC2	THOC2	MXE	chrX	-	123671668_123671761_123703453_123703505_123668158_123668314_123706857_123706949	12|25|9	145|145|112	24|14|41	187|174|238	181	222	0.465546633796	1.0	0.092|0.175|0.09	0.136|0.09|0.174	-0.014
PNISR	PNISR	MXE	chr6	-	99408080_99408271_99412550_99412739_99406030_99406168_99414571_99414690	1105|1025|801	918|987|664	606|548|636	614|498|644	260	260	0.220207271188	0.792715825882	0.546|0.509|0.547	0.497|0.524|0.497	0.028
THOC2	THOC2	MXE	chrX	-	123671668_123671761_123706857_123706949_123668158_123668314_123712849_123712908	12|17|14	142|145|113	18|15|22	185|174|237	221	222	0.555833736029	1.0	0.078|0.105|0.111	0.089|0.08|0.085	0.013
PTPA	PTPA	MXE	chr9	+	129123051_129123138_129128984_129129110_129111434_129111631_129131521_129131639	0|2|0	17|24|17	1|1|0	36|34|22	216	255	1	1.0	0.0|0.09|0.0	0.032|0.034|0.0	0.008
PRKAR2A	PRKAR2A	MXE	chr3	-	48782985_48783092_48790543_48790627_48772954_48773108_48793996_48794013	27|54|38	129|168|110	45|32|54	176|172|273	213	236	0.0616642503901	0.443324278362	0.188|0.263|0.277	0.221|0.171|0.18	0.052
HP1BP3	HP1BP3	MXE	chr1	-	20757165_20757256_20765376_20765531_20749722_20749882_20767583_20767664	41|58|43	75|90|88	61|61|57	105|107|94	260	220	0.779490684776	1.0	0.316|0.353|0.293	0.33|0.325|0.339	-0.011
THOC2	THOC2	MXE	chrX	-	123631687_123631852_123632860_123633040_123627692_123627968_123633952_123634070	114|119|88	138|136|108	201|161|164	192|152|196	260	260	0.23927567949	0.823352444409	0.452|0.467|0.449	0.511|0.514|0.456	-0.038
HP1BP3	HP1BP3	MXE	chr1	-	20749722_20749882_20757165_20757256_20747543_20747655_20765376_20765531	42|48|44	173|189|145	60|50|64	270|205|252	220	260	0.52939113718	1.0	0.223|0.231|0.264	0.208|0.224|0.231	0.018
NPLOC4	NPLOC4	MXE	chr17	-	81608727_81608822_81613317_81613494_81606690_81606814_81622165_81622278	29|27|31	65|52|45	34|46|28	60|38|48	260	224	0.198520217553	0.758923806891	0.278|0.309|0.372	0.328|0.511|0.334	-0.071
PSMA6	PSMA6	MXE	chr14	+	35310739_35310895_35312880_35313059_35308913_35308995_35314360_35314455	1064|1146|921	162|173|125	1359|1091|1310	237|212|227	260	260	0.0464047855712	0.382824702368	0.868|0.869|0.88	0.852|0.837|0.852	0.025
NPLOC4	NPLOC4	MXE	chr17	-	81606690_81606814_81610209_81610258_81604547_81604727_81613317_81613494	10|2|4	70|73|60	7|4|5	85|77|79	178	253	0.820665384869	1.0	0.169|0.037|0.087	0.105|0.069|0.083	0.012
PSMA6	PSMA6	MXE	chr14	+	35308913_35308995_35310739_35310895_35292316_35292552_35312880_35313059	6|7|3	596|668|505	6|5|6	830|597|722	211	260	1	1.0	0.012|0.013|0.007	0.009|0.01|0.01	0.001
BBOF1	BBOF1	MXE	chr14	+	74046059_74046130_74049701_74050195_74040564_74040645_74055583_74055685	18|35|19	9|3|4	10|9|8	0|1|1	200	260	1	1.0	0.722|0.938|0.861	1.0|0.921|0.912	-0.104
CLK1	CLK1	MXE	chr2	-	200861237_200861466_200861701_200861862_200859679_200859746_200864563_200864699	212|242|162	39|49|49	258|206|294	22|37|58	260	260	0.0210183142972	0.250671461121	0.845|0.832|0.768	0.921|0.848|0.835	-0.053
CBY1	CBY1	MXE	chr22	+	38665545_38665685_38667568_38667662_38656955_38657143_38668016_38668132	15|13|10	0|1|2	19|13|16	0|0|0	260	223	0.846537503495	1.0	1.0|0.918|0.811	1.0|1.0|1.0	-0.09
ABI3BP	ABI3BP	MXE	chr3	-	100838401_100838464_100839568_100839616_100837123_100837171_100840071_100840164	6|8|2	8|6|4	19|13|21	16|14|30	177	192	0.92798247384	1.0	0.449|0.591|0.352	0.563|0.502|0.432	-0.035
IP6K2	IP6K2	MXE	chr3	-	48711366_48711459_48715314_48715527_48695089_48695418_48717156_48717188	18|38|37	1|1|0	25|25|29	2|0|2	260	222	1	1.0	0.939|0.97|1.0	0.914|1.0|0.925	0.023
ANKRD42	ANKRD42	MXE	chr11	+	83236403_83236509_83240758_83240934_83227746_83227872_83245497_83245624	17|22|12	10|17|13	0|3|2	3|2|3	235	260	0.174265428267	0.718479555419	0.653|0.589|0.505	0.0|0.624|0.424	0.233
UQCC1	UQCC1	MXE	chr20	-	35384037_35384133_35394091_35394196_35381917_35382025_35411939_35411973	10|12|10	126|115|108	21|14|17	133|110|112	234	225	0.0495815297348	0.401362483203	0.071|0.091|0.082	0.132|0.109|0.127	-0.041
ABI3BP	ABI3BP	MXE	chr3	-	100838401_100838464_100839568_100839616_100835600_100835660_100840071_100840164	8|12|6	1|0|3	27|27|32	5|5|4	177	192	0.248488969003	0.835258313658	0.897|1.0|0.684	0.854|0.854|0.897	-0.008
TMEM241	TMEM241	MXE	chr18	-	23421366_23421444_23430630_23430677_23384989_23385067_23437780_23437869	0|0|4	5|0|0	4|1|1	2|0|3	176	207	1	1.0	0.0|NA|1.0	0.702|1.0|0.282	-0.161
ZDHHC20	ZDHHC20	MXE	chr13	-	21421060_21421164_21425651_21425678_21413651_21413772_21459053_21459370	0|1|3	15|15|16	3|2|0	5|5|13	156	233	0.238870365009	0.823147790751	0.0|0.091|0.219	0.473|0.374|0.0	-0.179
FAM172A	FAM172A	MXE	chr5	-	93964457_93964523_94050730_94050831_93958776_93958968_94053125_94053227	110|129|91	29|38|16	81|90|93	11|26|21	230	195	0.50829225102	1.0	0.763|0.742|0.828	0.862|0.746|0.79	-0.022
LSM14A	LSM14A	MXE	chr19	+	34208928_34209051_34215123_34215300_34196633_34196763_34215595_34215661	48|31|36	130|90|86	33|38|38	97|92|126	252	260	0.645837218781	1.0	0.276|0.262|0.302	0.26|0.299|0.237	0.015
LSM14A	LSM14A	MXE	chr19	+	34196633_34196763_34208928_34209051_34194477_34194641_34215123_34215300	21|21|21	40|31|31	30|23|24	31|41|51	259	252	0.949733083492	1.0	0.338|0.397|0.397	0.485|0.353|0.314	-0.007
METAP1	METAP1	MXE	chr4	+	99045178_99045310_99057752_99057818_99043248_99043387_99061153_99062813	101|106|101	17|20|14	141|191|212	30|28|26	260	195	0.834225006332	1.0	0.817|0.799|0.844	0.779|0.836|0.859	-0.005
METAP1	METAP1	MXE	chr4	+	99048732_99048876_99057752_99057818_99043248_99043387_99061153_99061519	1|0|0	17|20|14	1|0|0	30|28|26	260	195	1	1.0	0.042|0.0|0.0	0.024|0.0|0.0	0.006
VMP1	VMP1	MXE	chr17	+	59731420_59731522_59735337_59735473_59707464_59707748_59737452_59737543	82|101|63	78|63|51	65|39|90	29|25|37	231	260	0.00800650972291	0.140897165667	0.542|0.643|0.582	0.716|0.637|0.732	-0.106
VMP1	VMP1	MXE	chr17	+	59731382_59731522_59735337_59735473_59707705_59707748_59737452_59737474	0|0|1	78|63|51	2|1|0	29|25|37	260	260	0.471158193391	1.0	0.0|0.0|0.019	0.065|0.038|0.0	-0.028
PSMD4	PSMD4	MXE	chr1	+	151265165_151265234_151265393_151265609_151264831_151264918_151266003_151266112	155|177|151	608|586|460	130|124|120	690|556|522	198	260	0.00402694094454	0.0893098272495	0.251|0.284|0.301	0.198|0.227|0.232	0.06
PSMD4	PSMD4	MXE	chr1	+	151262160_151262301_151263913_151264028_151254702_151254808_151264831_151264918	195|239|162	169|171|152	198|188|184	142|150|147	260	244	0.534079848104	1.0	0.52|0.567|0.5	0.567|0.54|0.54	-0.02
VMP1	VMP1	MXE	chr17	+	59735337_59735473_59737452_59737543_59731420_59731522_59738836_59738947	220|305|199	44|34|39	218|146|222	42|42|28	260	220	0.362057313823	0.949610120253	0.809|0.884|0.812	0.815|0.746|0.87	0.025
VMP1	VMP1	MXE	chr17	+	59735337_59735473_59764970_59765138_59707464_59707748_59773753_59773885	1|3|0	118|129|129	1|0|1	104|83|76	260	260	1	1.0	0.008|0.023|0.0	0.01|0.0|0.013	0.003
VMP1	VMP1	MXE	chr17	+	59735337_59735473_59738836_59738947_59707464_59707748_59764970_59765138	10|6|3	113|127|126	4|6|1	95|88|109	260	240	0.312147996991	0.903764739095	0.076|0.042|0.022	0.037|0.059|0.008	0.012
VMP1	VMP1	MXE	chr17	+	59731420_59731522_59738836_59738947_59707464_59707748_59764970_59765138	80|101|62	113|127|126	64|39|90	95|88|109	231	240	0.895448480574	1.0	0.424|0.452|0.338	0.412|0.315|0.462	0.008
VMP1	VMP1	MXE	chr17	+	59737452_59737543_59738836_59738947_59707663_59707748_59764970_59765138	0|0|0	113|127|126	0|2|0	95|88|109	220	240	1	1.0	0.0|0.0|0.0	0.0|0.024|0.0	-0.008
VMP1	VMP1	MXE	chr17	+	59735337_59735473_59764970_59765138_59731420_59731522_59773753_59773885	209|302|197	117|129|128	215|144|222	102|83|75	260	260	0.247889583063	0.83524086364	0.641|0.701|0.606	0.678|0.634|0.747	-0.037
EVA1C	EVA1C	MXE	chr21	+	32495026_32495170_32501414_32501495_32467695_32467848_32503925_32504015	3|1|1	1|2|1	2|5|1	0|0|3	260	210	0.0666748040004	0.462297677416	0.708|0.288|0.447	1.0|1.0|0.212	-0.256
POLB	POLB	MXE	chr8	+	42350006_42350065_42352518_42352568_42349015_42349090_42355515_42355567	9|9|4	1|1|1	6|5|1	4|2|3	188	179	0.00228899800218	0.0607522584513	0.895|0.895|0.792	0.588|0.704|0.241	0.35
FAM172A	FAM172A	MXE	chr5	-	93881469_93881688_93958776_93958968_93824147_93824267_93964457_93964523	53|66|36	14|13|12	29|47|44	14|3|7	260	260	0.429124211588	1.0	0.791|0.835|0.75	0.674|0.94|0.863	-0.034
PCMTD1	PCMTD1	MXE	chr8	-	51845660_51845763_51860844_51861246_51833517_51833689_51898929_51899036	217|278|194	16|22|16	180|173|185	18|8|12	260	232	0.598425395642	1.0	0.924|0.919|0.915	0.899|0.951|0.932	-0.008
C15orf52	C15orf52	MXE	chr15	-	40335783_40335826_40336573_40336664_40331451_40335700_40336759_40336813	29|28|22	21|22|12	31|10|22	11|18|17	220	172	0.763217829966	1.0	0.519|0.499|0.589	0.688|0.303|0.503	0.038
ZMIZ1-AS1	ZMIZ1-AS1	MXE	chr10	-	78961898_78962049_79054595_79054728_78945911_78945989_79065746_79065819	1|2|3	4|5|3	1|0|2	0|0|1	260	260	1	1.0	0.2|0.286|0.5	1.0|NA|0.667	-0.505
GLCCI1	GLCCI1	MXE	chr7	+	8022482_8022569_8055435_8055549_8003907_8004059_8060095_8060248	1|5|4	17|16|14	1|6|3	16|9|15	216	243	0.808783527094	1.0	0.062|0.26|0.243	0.066|0.429|0.184	-0.038
PLAGL1	PLAGL1	MXE	chr6	-	143947984_143948460_143960468_143960542_143940301_143942663_143968906_143968978	1|3|0	29|20|27	0|2|1	31|23|29	203	260	0.714151003576	1.0	0.042|0.161|0.0	0.0|0.1|0.042	0.02
GLCCI1	GLCCI1	MXE	chr7	+	8055432_8055549_8060095_8060248_8022482_8022569_8070920_8071131	11|8|0	11|10|5	1|3|6	7|5|5	246	260	0.921246676669	1.0	0.514|0.458|0.0	0.131|0.388|0.559	-0.035
POLB	POLB	MXE	chr8	+	42349015_42349090_42352518_42352568_42344952_42345019_42355515_42355567	27|36|30	4|0|2	31|28|41	3|3|4	204	179	0.277369574257	0.862198331035	0.856|1.0|0.929	0.901|0.891|0.9	0.031
PLAGL1	PLAGL1	MXE	chr6	-	143964786_143964818_143966157_143966198_143960468_143960542_143968906_143968978	0|1|0	0|3|4	0|0|0	1|2|4	170	161	1	1.0	NA|0.24|0.0	0.0|0.0|0.0	0.12
RACGAP1	RACGAP1	MXE	chr12	-	50018515_50018589_50019743_50019806_50016630_50016719_50021061_50021177	0|0|0	0|1|1	0|0|1	2|1|1	192	203	1	1.0	NA|0.0|0.0	0.0|0.0|0.514	-0.171
RABEPK	RABEPK	MXE	chr9	+	125213369_125213522_125220538_125220700_125207563_125207721_125227909_125228059	17|19|8	5|7|7	15|16|36	10|10|7	260	260	0.981956301984	1.0	0.773|0.731|0.533	0.6|0.615|0.837	-0.005
RABEPK	RABEPK	MXE	chr9	+	125213369_125213522_125220538_125220700_125203007_125203066_125227909_125228059	1|0|1	5|6|7	1|0|0	8|9|6	260	260	1	1.0	0.167|0.0|0.125	0.111|0.0|0.0	0.06
RABEPK	RABEPK	MXE	chr9	+	125207563_125207721_125220538_125220700_125203007_125203066_125227909_125228059	20|21|14	5|6|7	16|32|41	8|9|6	260	260	0.668286925567	1.0	0.8|0.778|0.667	0.667|0.78|0.872	-0.025
RABEPK	RABEPK	MXE	chr9	+	125207563_125207721_125213369_125213522_125203007_125203066_125220538_125220700	20|23|14	18|33|21	18|32|41	19|23|42	260	260	0.232609333506	0.812940120769	0.526|0.411|0.4	0.486|0.582|0.494	-0.075
LRRC49	LRRC49	MXE	chr15	+	70895848_70895936_70900921_70901024_70893583_70893640_70904551_70904755	3|6|4	1|0|2	1|0|0	0|0|2	217	232	1	1.0	0.762|1.0|0.681	1.0|NA|0.0	0.314
LRRC49	LRRC49	MXE	chr15	+	70872907_70873223_70904551_70904755_70853238_70853469_70911531_70911598	1|1|1	4|4|1	0|0|0	2|0|1	260	260	1	1.0	0.2|0.2|0.5	0.0|NA|0.0	0.3
PUM1	PUM1	MXE	chr1	-	31005852_31006031_31006993_31007102_30995053_30995220_31028795_31028864	191|197|178	894|1210|872	185|193|168	1012|927|1114	238	260	0.524460959214	1.0	0.189|0.151|0.182	0.166|0.185|0.141	0.01
ZNF106	ZNF106	MXE	chr15	-	42456957_42457158_42466052_42466114_42450977_42451954_42472235_42472321	104|107|82	182|219|198	88|79|95	129|142|185	191	260	0.214630986572	0.785519040682	0.438|0.399|0.361	0.481|0.431|0.411	-0.042
RACGAP1	RACGAP1	MXE	chr12	-	50018515_50018589_50021061_50021177_50016630_50016719_50025372_50025435	0|0|0	0|1|1	0|0|1	2|1|2	245	203	1	1.0	NA|0.0|0.0	0.0|0.0|0.293	-0.098
MAP4	MAP4	MXE	chr3	-	47918718_47918841_47921764_47921878_47877416_47877523_47928227_47928350	42|27|32	4|2|2	27|23|39	0|1|1	243	252	1	1.0	0.916|0.933|0.943	1.0|0.96|0.976	-0.048
MAP4	MAP4	MXE	chr3	-	47918718_47918841_47921764_47921878_47915950_47917174_47928227_47928350	42|33|37	123|141|102	37|31|52	96|91|125	243	252	0.200444370855	0.762997466469	0.262|0.195|0.273	0.286|0.261|0.301	-0.039
MAP4	MAP4	MXE	chr3	-	47915950_47917174_47918718_47918841_47877416_47877523_47921764_47921878	31|46|36	3|9|7	35|36|27	13|8|14	252	260	0.0174202390769	0.224728024426	0.914|0.841|0.841	0.735|0.823|0.666	0.124
MAP4	MAP4	MXE	chr3	-	47915950_47917174_47921764_47921878_47877416_47877523_47928227_47928350	42|27|32	5|6|2	27|23|39	0|1|3	243	260	0.01234628382	0.181910178062	0.9|0.828|0.945	1.0|0.961|0.933	-0.074
MAP4	MAP4	MXE	chr3	-	47867245_47867338_47869213_47869327_47857430_47857512_47870812_47871105	61|83|67	91|89|59	63|51|74	82|65|84	243	222	0.61640178091	1.0	0.38|0.46|0.509	0.412|0.418|0.446	0.024
NAP1L4	NAP1L4	MXE	chr11	-	2983745_2983813_2989128_2989271_2979206_2979237_2992253_2992377	9|15|15	2|0|0	12|33|20	4|2|5	260	197	0.00112989325221	0.036978574734	0.773|1.0|1.0	0.694|0.926|0.752	0.134
ETF1	ETF1	MXE	chr5	-	138513567_138513706_138517560_138517700_138512763_138512954_138518691_138518867	131|169|117	47|64|41	182|169|177	69|49|52	260	260	0.421798294589	1.0	0.736|0.725|0.741	0.725|0.775|0.773	-0.024
ETF1	ETF1	MXE	chr5	-	138513567_138513706_138518691_138518867_138512763_138512954_138542832_138542936	97|109|80	47|64|42	142|120|127	69|48|52	260	260	0.190936951588	0.744435700472	0.674|0.63|0.656	0.673|0.714|0.709	-0.045
ZC3H14	ZC3H14	MXE	chr14	+	88568038_88568153_88571083_88571124_88563650_88563693_88572029_88572225	92|110|75	44|59|44	82|86|89	52|39|45	244	170	0.984289834247	1.0	0.593|0.565|0.543	0.524|0.606|0.579	-0.003
ZC3H14	ZC3H14	MXE	chr14	+	88577984_88578140_88596733_88596808_88575839_88575940_88601923_88602083	132|147|131	20|25|26	133|114|151	17|15|19	260	204	0.143877024159	0.660345576509	0.838|0.822|0.798	0.86|0.856|0.862	-0.04
ZC3H14	ZC3H14	MXE	chr14	+	88577984_88578140_88596733_88596808_88575839_88575940_88607242_88607363	104|117|114	1|1|5	112|98|136	1|2|1	260	204	0.368208489822	0.951107430007	0.988|0.989|0.947	0.989|0.975|0.991	-0.01
ZC3H14	ZC3H14	MXE	chr14	+	88596733_88596808_88601923_88602083_88577984_88578140_88602827_88603060	35|42|24	79|81|41	24|36|29	49|37|63	204	260	0.466054007187	1.0	0.361|0.398|0.427	0.384|0.554|0.37	-0.041
ZC3H14	ZC3H14	MXE	chr14	+	88596733_88596808_88601923_88602083_88577984_88578140_88607242_88607363	39|45|27	33|32|22	30|40|32	22|18|27	204	260	0.449108014344	1.0	0.601|0.642|0.61	0.635|0.739|0.602	-0.041
ZC3H14	ZC3H14	MXE	chr14	+	88601923_88602083_88602827_88603045_88596733_88596808_88607242_88607363	100|141|100	1|1|3	90|87|98	1|3|1	260	260	0.629428157236	1.0	0.99|0.993|0.971	0.989|0.967|0.99	0.003
ZC3H14	ZC3H14	MXE	chr14	+	88601923_88602083_88602827_88603060_88596733_88596808_88607242_88607363	100|141|100	24|20|13	90|87|98	14|13|16	260	260	0.740265998538	1.0	0.806|0.876|0.885	0.865|0.87|0.86	-0.009
NFE2L1	NFE2L1	MXE	chr17	+	48050606_48051628_48056385_48056598_48048369_48048462_48057343_48057502	570|640|474	162|168|144	522|371|454	130|93|94	260	260	0.108560669867	0.589797733271	0.779|0.792|0.767	0.801|0.8|0.828	-0.03
FBXO42	FBXO42	MXE	chr1	-	16305802_16305919_16315168_16315435_16294782_16294917_16352254_16352454	110|122|99	3|5|8	88|57|84	2|5|6	260	246	0.802139316528	1.0	0.972|0.958|0.921	0.977|0.915|0.93	0.01
TRPV1	TRPV1	MXE	chr17	-	3585767_3585926_3588187_3588367_3583337_3583430_3589806_3590105	1|1|0	0|1|2	0|1|4	2|2|0	260	260	0.0530657122924	0.409761502696	1.0|0.5|0.0	0.0|0.333|1.0	0.056
ZNF410	ZNF410	MXE	chr14	+	73904901_73905083_73909340_73909430_73903699_73904110_73920979_73921065	26|33|16	49|53|50	16|21|29	51|36|29	260	219	0.595589828139	1.0	0.309|0.344|0.212	0.209|0.329|0.457	-0.043
GSTZ1	GSTZ1	MXE	chr14	+	77327471_77327552_77327911_77328037_77326837_77326905_77329122_77329201	69|66|56	57|67|36	34|23|26	26|27|18	210	255	0.927945092733	1.0	0.595|0.545|0.654	0.614|0.508|0.637	0.012
AIP	AIP	MXE	chr11	+	67487005_67487185_67489266_67489455_67483040_67483257_67490037_67490214	165|187|150	377|350|310	471|414|494	432|420|454	260	260	1.14241949234e-13	4.62394289525e-11	0.304|0.348|0.326	0.522|0.496|0.521	-0.187
ZNF619	ZNF619	MXE	chr3	+	40477917_40478003_40481862_40482016_40477112_40477357_40482587_40482704	2|0|2	1|3|1	7|1|2	10|3|5	215	260	0.834494923405	1.0	0.707|0.0|0.707	0.458|0.287|0.326	0.114
SYDE2	SYDE2	MXE	chr1	-	85182097_85183200_85190056_85190752_85178145_85178272_85200251_85201046	9|6|4	8|8|1	13|1|6	5|4|7	260	260	0.803030381955	1.0	0.529|0.429|0.8	0.722|0.2|0.462	0.125
SYDE2	SYDE2	MXE	chr1	-	85178145_85178272_85182097_85183200_85169043_85169225_85190056_85190752	2|1|1	2|1|0	2|2|5	3|0|0	260	256	0.737776975916	1.0	0.496|0.496|1.0	0.396|1.0|1.0	-0.135
TOP1	TOP1	MXE	chr20	+	41061393_41061490_41077581_41077637_41029430_41029455_41080084_41080180	1137|1509|1265	2020|3060|1927	1830|1506|1792	2711|2499|3777	226	185	0.82140494834	1.0	0.315|0.288|0.35	0.356|0.33|0.28	-0.004
PQBP1	PQBP1	MXE	chrX	+	48898491_48898576_48901189_48901301_48898317_48898350_48901929_48902042	0|1|0	125|140|117	4|3|0	120|101|105	214	241	0.76341972845	1.0	0.0|0.008|0.0	0.036|0.032|0.0	-0.02
DIAPH3	DIAPH3	MXE	chr13	-	60112009_60112186_60132956_60132989_60093627_60093732_60163586_60163766	2|1|0	3|10|2	12|9|6	29|36|39	162	260	0.07103913242	0.478221851925	0.517|0.138|0.0	0.399|0.286|0.198	-0.076
PRPS2	PRPS2	MXE	chrX	+	12810021_12810146_12819506_12819680_12809233_12809332_12820643_12820803	35|51|31	37|32|18	67|55|82	58|56|69	254	260	0.357708582327	0.946142097587	0.492|0.62|0.638	0.542|0.501|0.549	0.053
PTPRF	PTPRF	MXE	chr1	+	43538197_43538277_43545030_43545166_43530875_43531090_43553491_43553637	23|46|42	115|91|98	51|47|39	112|105|127	209	260	0.638556026743	1.0	0.199|0.386|0.348	0.362|0.358|0.276	-0.021
CCDC24	CCDC24	MXE	chr1	+	43993803_43993964_43995107_43995162_43992522_43992639_43995600_43995670	4|2|1	0|2|0	1|4|4	0|1|0	260	184	0.672245682341	1.0	1.0|0.414|1.0	1.0|0.739|1.0	-0.108
CCDC24	CCDC24	MXE	chr1	+	43993886_43993964_43995107_43995162_43992522_43992639_43995600_43995670	0|3|1	0|2|0	0|1|1	0|1|0	207	184	1	1.0	NA|0.571|1.0	NA|0.471|1.0	0.05
TIPARP	TIPARP	MXE	chr3	+	156677656_156678614_156694019_156694188_156674341_156674796_156695864_156696025	25|30|27	99|133|105	27|12|11	61|69|70	260	260	0.954496148458	1.0	0.202|0.184|0.205	0.307|0.148|0.136	0.0
PIR	PIR	MXE	chrX	-	15407505_15407550_15425905_15425990_15397448_15397531_15455847_15456054	18|22|10	40|41|17	28|19|22	52|43|54	214	174	0.733634068406	1.0	0.268|0.304|0.324	0.304|0.264|0.249	0.026
TOP1	TOP1	MXE	chr20	+	41061393_41061490_41076170_41076294_41029430_41029455_41077581_41077637	1140|1512|1268	1619|2492|1502	1830|1506|1794	2231|2126|3063	226	253	0.844851518526	1.0	0.441|0.404|0.486	0.479|0.442|0.396	0.005
PCBP1-AS1	PCBP1-AS1	MXE	chr2	-	69996685_69996888_70018014_70018131_69963253_69963500_70051202_70051305	1|0|0	2|0|0	0|0|0	1|0|1	246	260	1	1.0	0.346|NA|NA	0.0|NA|0.0	0.346
PCBP1-AS1	PCBP1-AS1	MXE	chr2	-	69996685_69996888_70018014_70018131_69975558_69975635_70051202_70051305	1|0|0	2|0|0	0|0|0	1|0|1	246	260	1	1.0	0.346|NA|NA	0.0|NA|0.0	0.346
PCBP1-AS1	PCBP1-AS1	MXE	chr2	-	69996685_69996888_70018014_70018131_69964230_69964427_70051202_70051305	1|0|0	2|0|0	0|0|0	1|0|1	246	260	1	1.0	0.346|NA|NA	0.0|NA|0.0	0.346
PPA2	PPA2	MXE	chr4	-	105453597_105453642_105456680_105456745_105437949_105438036_105473893_105474059	17|20|31	1|0|3	14|33|21	1|0|0	194	174	0.271038311246	0.860134682432	0.938|1.0|0.903	0.926|1.0|1.0	-0.028
GTF2F2	GTF2F2	MXE	chr13	+	45149769_45149788_45151686_45151831_45136732_45136806_45207423_45207505	14|10|13	298|386|273	8|7|6	533|420|514	148	260	0.000334951318051	0.0151378441923	0.076|0.044|0.077	0.026|0.028|0.02	0.041
AP3S2	AP3S2	MXE	chr15	-	89878264_89878300_89888520_89888632_89871474_89871546_89889048_89889140	53|35|41	0|0|0	21|16|21	1|0|0	241	165	1	1.0	1.0|1.0|1.0	0.935|1.0|1.0	0.022
GTF2F2	GTF2F2	MXE	chr13	+	45151686_45151831_45207423_45207505_45136732_45136806_45252870_45252970	1|0|1	482|590|411	2|1|0	751|639|769	260	211	1	1.0	0.002|0.0|0.002	0.002|0.001|0.0	0.0
GTF2F2	GTF2F2	MXE	chr13	+	45149769_45149788_45207423_45207505_45136732_45136806_45252870_45252970	11|8|7	482|590|411	8|7|5	751|639|769	148	211	0.0413870299884	0.361653111954	0.032|0.019|0.024	0.015|0.015|0.009	0.012
PPA2	PPA2	MXE	chr4	-	105424195_105424322_105446382_105446502_105399078_105399164_105453597_105453642	6|6|2	100|108|82	9|5|4	106|108|113	249	256	0.648454734682	1.0	0.058|0.054|0.024	0.08|0.045|0.035	-0.008
GTF2F2	GTF2F2	MXE	chr13	+	45151686_45151831_45207423_45207505_45149769_45149788_45252870_45252970	103|128|85	485|589|418	147|149|137	750|639|769	260	211	0.686182825631	1.0	0.147|0.15|0.142	0.137|0.159|0.126	0.006
PPA2	PPA2	MXE	chr4	-	105449349_105449403_105453597_105453642_105446382_105446502_105456680_105456745	60|95|57	291|335|224	85|66|80	340|309|344	174	183	0.628187898557	1.0	0.178|0.23|0.211	0.208|0.183|0.197	0.01
PPA2	PPA2	MXE	chr4	-	105437949_105438036_105453597_105453642_105424195_105424322_105456680_105456745	51|77|50	219|251|205	76|58|70	272|212|232	174	216	0.558776181994	1.0	0.224|0.276|0.232	0.258|0.254|0.272	-0.017
PDIA6	PDIA6	MXE	chr2	-	10797699_10797757_10802498_10802640_10797080_10797207_10810242_10810420	0|0|0	233|221|181	0|1|1	218|181|219	260	187	1	1.0	0.0|0.0|0.0	0.0|0.004|0.003	-0.002
PDIA6	PDIA6	MXE	chr2	-	10797699_10797757_10802498_10802640_10797080_10797207_10812677_10812844	159|133|113	234|221|181	156|136|133	218|181|219	260	187	0.513362066626	1.0	0.328|0.302|0.31	0.34|0.351|0.304	-0.018
ASB1	ASB1	MXE	chr2	+	238433553_238433695_238435710_238436013_238426823_238427119_238444341_238444727	45|45|33	3|5|0	60|38|40	4|3|3	260	260	0.834716148909	1.0	0.937|0.9|1.0	0.938|0.927|0.93	0.014
NEK6	NEK6	MXE	chr9	+	124301935_124302054_124312508_124312649_124257969_124258085_124313922_124313985	4|4|10	25|36|14	19|7|14	43|42|47	248	260	0.548655592469	1.0	0.144|0.104|0.428	0.317|0.149|0.238	-0.009
RPF2	RPF2	MXE	chr6	+	110997182_110997264_110999710_110999787_110991746_110991786_111008037_111008137	28|30|27	66|45|41	44|27|47	101|87|83	211	206	0.228177044258	0.80805717366	0.293|0.394|0.391	0.298|0.233|0.356	0.064
MYL6	MYL6	MXE	chr12	+	56159586_56159622_56159622_56159730_56158683_56158711_56159974_56160148	39|47|23	2619|2715|2055	53|44|46	2366|1982|2313	165	237	0.0121432035324	0.181363769573	0.021|0.024|0.016	0.031|0.031|0.028	-0.01
NEK6	NEK6	MXE	chr9	+	124327337_124327445_124339570_124339665_124326329_124326438_124347708_124347797	10|17|9	28|29|20	21|24|21	38|38|47	237	224	0.544342414471	1.0	0.252|0.357|0.298	0.343|0.374|0.297	-0.036
IMMP1L	IMMP1L	MXE	chr11	-	31456259_31456386_31460625_31460714_31433459_31433570_31463171_31463305	0|0|2	3|0|2	0|1|3	0|0|0	218	256	1	1.0	0.0|NA|0.54	NA|1.0|1.0	-0.73
NEK6	NEK6	MXE	chr9	+	124301935_124302054_124312508_124312649_124258250_124258361_124313922_124313985	2|4|3	25|36|14	5|5|3	42|43|47	248	260	0.871221453294	1.0	0.077|0.104|0.183	0.111|0.109|0.063	0.027
NEK6	NEK6	MXE	chr9	+	124313922_124313985_124321458_124321569_124301935_124302054_124326329_124326438	0|0|0	10|7|6	0|1|0	8|19|19	192	240	1	1.0	0.0|0.0|0.0	0.0|0.062|0.0	-0.021
MAVS	MAVS	MXE	chr20	+	3857634_3857809_3861331_3861504_3854557_3854741_3862253_3862413	15|9|17	2|7|4	18|10|19	8|7|4	260	260	0.545809173201	1.0	0.882|0.563|0.81	0.692|0.588|0.826	0.05
ANKRD54	ANKRD54	MXE	chr22	-	37832957_37833109_37833158_37833206_37832636_37832744_37833683_37833755	3|8|4	8|8|7	3|3|5	1|4|10	177	260	0.651822688252	1.0	0.355|0.595|0.456	0.815|0.524|0.423	-0.119
MEF2D	MEF2D	MXE	chr1	-	156480642_156480777_156480833_156480971_156479585_156479796_156482436_156482640	14|15|16	0|0|0	14|12|7	0|1|1	260	260	1	1.0	1.0|1.0|1.0	1.0|0.923|0.875	0.067
MAVS	MAVS	MXE	chr20	+	3854557_3854741_3857634_3857809_3846842_3846903_3861331_3861504	1|0|3	20|21|19	6|5|0	19|18|21	260	260	0.0227706530212	0.261563654477	0.048|0.0|0.136	0.24|0.217|0.0	-0.091
NFIX	NFIX	MXE	chr19	+	13081679_13081855_13090298_13090390_13075534_13075671_13094634_13094649	33|33|25	153|170|108	24|17|40	178|162|204	260	221	0.0529363687055	0.409576969817	0.155|0.142|0.164	0.103|0.082|0.143	0.044
NFIX	NFIX	MXE	chr19	+	13081679_13081855_13090298_13090390_13078612_13078735_13094634_13094649	56|68|64	153|171|105	98|86|104	172|161|202	260	221	0.191599084907	0.745670477078	0.237|0.253|0.341	0.326|0.312|0.304	-0.037
NFIX	NFIX	MXE	chr19	+	13075534_13075671_13081679_13081855_13073905_13074026_13090298_13090390	62|75|66	134|129|92	84|77|111	149|138|172	260	260	0.84916661412	1.0	0.316|0.368|0.418	0.361|0.358|0.392	-0.003
NFIX	NFIX	MXE	chr19	+	13078612_13078735_13081679_13081855_13075534_13075671_13090298_13090390	26|35|24	166|161|113	54|37|41	172|155|207	252	260	0.142508211183	0.656964912533	0.139|0.183|0.18	0.245|0.198|0.17	-0.037
FAM216A	FAM216A	MXE	chr12	+	110473077_110473118_110485077_110485199_110468363_110469018_110486324_110486454	10|7|2	30|38|19	13|6|9	74|62|72	170	251	0.252469828568	0.840182224978	0.33|0.214|0.135	0.206|0.125|0.156	0.064
PARP8	PARP8	MXE	chr5	+	50668070_50668125_50750150_50750188_50666937_50667186_50759642_50759732	4|2|1	17|8|4	2|6|4	7|2|3	184	167	0.0202897641788	0.245575078499	0.176|0.185|0.185	0.206|0.731|0.548	-0.313
VPS13B	VPS13B	MXE	chr8	+	99507136_99507203_99507769_99507911_99502835_99502950_99511103_99511512	8|11|6	1|1|4	4|4|3	2|1|1	196	260	0.412804150901	0.992323563933	0.914|0.936|0.666	0.726|0.841|0.799	0.05
MLH1	MLH1	MXE	chr3	+	37000954_37001053_37004400_37004474_36996618_36996709_37006990_37007063	26|27|16	31|36|35	17|23|37	35|28|41	228	203	0.752436459072	1.0	0.428|0.4|0.289	0.302|0.422|0.446	-0.018
PDLIM4	PDLIM4	MXE	chr5	+	132262608_132262760_132266463_132266545_132257670_132257827_132270914_132271093	41|41|28	17|18|20	91|66|83	21|21|32	260	211	0.0518032636274	0.406499085976	0.662|0.649|0.532	0.779|0.718|0.678	-0.111
USE1	USE1	MXE	chr19	+	17216168_17216321_17217452_17217462_17215991_17216070_17218363_17218391	143|166|128	1|2|0	318|241|268	2|3|3	260	139	0.714507293594	1.0	0.987|0.978|1.0	0.988|0.977|0.979	0.007
MGEA5	MGEA5	MXE	chr10	-	101807729_101807901_101810183_101810314_101806044_101806143_101813029_101813127	141|161|125	240|222|198	124|113|149	197|175|205	260	260	0.794220221335	1.0	0.37|0.42|0.387	0.386|0.392|0.421	-0.007
FANCM	FANCM	MXE	chr14	+	45140631_45140709_45148836_45148995_45137068_45137241_45151396_45151528	1|0|0	7|6|5	1|1|2	13|17|15	207	260	0.0337555137791	0.325298671478	0.152|0.0|0.0	0.088|0.069|0.143	-0.049
GLG1	GLG1	MXE	chr16	-	74492956_74493140_74494759_74494831_74491000_74491215_74496440_74496644	58|70|51	197|185|166	42|42|34	105|126|103	201	260	0.638273400904	1.0	0.276|0.329|0.284	0.341|0.301|0.299	-0.017
MGEA5	MGEA5	MXE	chr10	-	101800241_101800400_101803734_101804019_101798841_101799455_101806044_101806143	388|386|306	619|700|481	329|299|318	509|440|592	260	260	0.818742835228	1.0	0.385|0.355|0.389	0.393|0.405|0.349	-0.006
SLC10A7	SLC10A7	MXE	chr4	-	146305925_146306009_146325960_146325996_146293929_146294095_146442782_146442821	2|0|0	3|5|0	0|0|0	1|1|0	165	213	1	1.0	0.463|0.0|NA	0.0|0.0|NA	0.232
FANCM	FANCM	MXE	chr14	+	45148836_45148995_45151396_45151528_45140631_45140709_45153919_45154052	4|3|0	9|21|5	7|9|2	15|18|19	260	260	0.186673162286	0.737875450625	0.308|0.125|0.0	0.318|0.333|0.095	-0.104
PDRG1	PDRG1	MXE	chr20	-	31948807_31948882_31950311_31950387_31946495_31946576_31951874_31952092	16|24|13	7|17|5	29|25|37	10|14|16	205	204	0.589012862021	1.0	0.695|0.584|0.721	0.743|0.64|0.697	-0.027
ST7L	ST7L	MXE	chr1	-	112583971_112584126_112591524_112591603_112582374_112582472_112597970_112598086	12|18|11	46|37|39	17|10|8	47|34|37	208	260	0.643026097699	1.0	0.246|0.378|0.261	0.311|0.269|0.213	0.031
TOM1L2	TOM1L2	MXE	chr17	-	17882704_17882863_17893660_17893810_17879626_17879743_17898595_17898674	52|37|49	14|16|16	31|28|20	10|8|8	260	260	0.885073464841	1.0	0.788|0.698|0.754	0.756|0.778|0.714	-0.003
ST7L	ST7L	MXE	chr1	-	112591524_112591603_112597970_112598086_112582374_112582472_112610840_112611003	1|0|2	4|0|3	1|2|0	0|0|1	245	208	1	1.0	0.175|NA|0.361	1.0|1.0|0.0	-0.399
BCL7B	BCL7B	MXE	chr7	-	73543547_73543644_73552166_73552242_73537933_73538013_73557486_73557671	13|5|31	0|3|1	19|10|20	0|4|0	205	226	1	1.0	1.0|0.648|0.972	1.0|0.734|1.0	-0.038
BCL7B	BCL7B	MXE	chr7	-	73543547_73543644_73552166_73552242_73539881_73540052_73557486_73558002	14|6|33	25|36|25	22|10|21	28|26|33	205	226	0.779617617478	1.0	0.382|0.155|0.593	0.464|0.298|0.412	-0.015
B3GALNT1	B3GALNT1	MXE	chr3	-	161089943_161090062_161103112_161103205_161083896_161086788_161103426_161103517	1|1|0	2|3|0	2|0|0	2|1|0	222	248	1	1.0	0.358|0.271|NA	0.528|0.0|NA	0.05
B3GALNT1	B3GALNT1	MXE	chr3	-	161101138_161101233_161103112_161103205_161086421_161086788_161103426_161103517	1|1|0	7|6|2	2|0|0	13|6|16	222	224	1	1.0	0.126|0.144|0.0	0.134|0.0|0.0	0.045
BCL7B	BCL7B	MXE	chr7	-	73537933_73538013_73539881_73540052_73536355_73537390_73543547_73543644	32|39|28	7|9|4	32|28|45	14|10|4	260	209	0.444038297416	1.0	0.786|0.777|0.849	0.648|0.692|0.9	0.057
BCL7B	BCL7B	MXE	chr7	-	73539881_73540052_73543547_73543644_73537933_73538013_73552166_73552242	12|22|10	30|30|23	13|9|17	35|13|27	226	260	0.943822390721	1.0	0.315|0.458|0.333	0.299|0.443|0.42	-0.019
ZMYND8	ZMYND8	MXE	chr20	-	47221313_47221474_47224316_47224556_47209213_47210897_47227202_47227281	42|54|31	2|2|1	52|50|58	2|3|6	260	260	0.145378760894	0.663009053204	0.955|0.964|0.969	0.963|0.943|0.906	0.025
ZMYND8	ZMYND8	MXE	chr20	-	47221313_47221474_47224316_47224556_47212641_47212725_47227202_47227281	42|54|31	0|0|1	52|50|58	0|0|1	260	260	1	1.0	1.0|1.0|0.969	1.0|1.0|0.983	-0.005
ZMYND8	ZMYND8	MXE	chr20	-	47249286_47249439_47262287_47262428_47246007_47246517_47276313_47276795	22|40|28	132|169|123	60|50|43	202|195|215	260	260	0.294387515931	0.88343538145	0.143|0.191|0.185	0.229|0.204|0.167	-0.027
ZMYND8	ZMYND8	MXE	chr20	-	47276313_47276795_47282101_47282217_47249286_47249439_47283570_47283648	8|16|7	4|1|0	12|4|8	4|3|6	245	260	0.0150820516619	0.205970444027	0.68|0.944|1.0	0.761|0.586|0.586	0.23
DPM1	DPM1	MXE	chr20	-	50942030_50942126_50945736_50945762_50940864_50940933_50945846_50945923	4|2|4	58|86|49	3|4|4	81|72|86	155	225	0.884214851252	1.0	0.091|0.033|0.106	0.051|0.075|0.063	0.014
HNRNPM	HNRNPM	MXE	chr19	+	8468773_8468834_8474166_8474244_8467534_8467584_8483157_8483211	266|397|278	35|57|34	817|710|881	146|133|170	190	207	0.00982707873086	0.159499152534	0.892|0.884|0.899	0.859|0.853|0.85	0.038
HNRNPM	HNRNPM	MXE	chr19	+	8471325_8471427_8473663_8473708_8468773_8468834_8474166_8474244	738|1109|731	520|953|621	2439|2145|2552	1778|1825|2181	231	174	0.938688892504	1.0	0.517|0.467|0.47	0.508|0.47|0.468	0.003
CEP128	CEP128	MXE	chr14	-	80840681_80840768_80862756_80862873_80792759_80793110_80895717_80895790	36|37|35	1|2|0	73|84|103	2|3|1	246	216	0.56912141799	1.0	0.969|0.942|1.0	0.97|0.961|0.989	-0.003
CDKAL1	CDKAL1	MXE	chr6	+	20846074_20846178_20955418_20955585_20781144_20781265_21000226_21000372	21|18|24	8|7|11	35|23|33	11|12|15	233	260	0.92629917313	1.0	0.745|0.742|0.709	0.78|0.681|0.711	0.008
CEP128	CEP128	MXE	chr14	-	80831142_80831294_80836204_80836337_80792759_80793110_80838203_80838278	62|84|41	86|101|63	124|134|157	167|181|198	260	260	0.876300785944	1.0	0.419|0.454|0.394	0.426|0.425|0.442	-0.009
CEP128	CEP128	MXE	chr14	-	80831142_80831294_80840681_80840768_80792759_80793110_80862756_80862873	36|61|39	86|101|63	91|96|120	167|181|198	216	260	0.813594441743	1.0	0.335|0.421|0.427	0.396|0.39|0.422	-0.008
RP11-73M18.2	RP11-73M18.2	MXE	chr14	+	103574106_103574170_103587273_103587364_103571622_103571820_103654563_103654825	63|65|70	46|53|41	95|70|60	51|30|42	193	220	0.164025408944	0.701678253498	0.61|0.583|0.661	0.68|0.727|0.62	-0.058
HNRNPM	HNRNPM	MXE	chr19	+	8462528_8462589_8463496_8463500_8455404_8455574_8463592_8463686	353|669|361	0|4|3	1406|1277|1607	7|7|15	190	133	1	1.0	1.0|0.992|0.988	0.993|0.992|0.987	0.003
RP11-73M18.2	RP11-73M18.2	MXE	chr14	+	103571622_103571820_103574106_103574170_103562961_103563124_103587273_103587364	78|92|68	143|182|164	86|69|88	236|195|229	260	193	0.0408852996809	0.361274090315	0.288|0.273|0.235	0.213|0.208|0.222	0.051
RP11-73M18.2	RP11-73M18.2	MXE	chr14	+	103574106_103574170_103587273_103587364_103562961_103563124_103654563_103654825	6|2|3	123|136|101	4|6|2	96|88|107	193	220	0.505955409468	1.0	0.053|0.016|0.033	0.045|0.072|0.021	-0.012
CD46	CD46	MXE	chr1	+	207767778_207767823_207783291_207783330_207767012_207767195_207785070_207785106	1|2|3	58|76|49	8|7|5	67|72|77	174	168	0.00582395476898	0.115188290105	0.016|0.025|0.056	0.103|0.086|0.059	-0.05
CD46	CD46	MXE	chr1	+	207767778_207767823_207770320_207770362_207767012_207767195_207783291_207783330	3|4|4	384|333|283	12|7|10	359|318|320	174	171	0.00303589012795	0.0730870798089	0.008|0.012|0.014	0.032|0.021|0.03	-0.016
NUBP1	NUBP1	MXE	chr16	+	10752609_10752678_10755720_10755753_10747142_10747276_10756689_10756780	16|28|21	2|4|6	35|28|34	10|4|6	198	162	0.650588652897	1.0	0.867|0.851|0.741	0.741|0.851|0.823	0.015
NUBP1	NUBP1	MXE	chr16	+	10747142_10747276_10752609_10752678_10743960_10744065_10756689_10756780	114|141|99	0|0|0	299|242|313	0|3|1	260	198	1	1.0	1.0|1.0|1.0	1.0|0.984|0.996	0.007
NUBP1	NUBP1	MXE	chr16	+	10747142_10747276_10752609_10752678_10743960_10744065_10755720_10755753	114|141|99	8|3|2	300|241|313	15|11|8	260	198	0.54260045288	1.0	0.916|0.973|0.974	0.938|0.943|0.968	0.005
TBC1D15	TBC1D15	MXE	chr12	+	71880468_71880607_71884810_71885021_71872928_71873003_71893221_71893324	136|180|122	11|25|14	111|137|183	11|11|7	260	260	0.0324959752647	0.321290121453	0.925|0.878|0.897	0.91|0.926|0.963	-0.033
UBXN4	UBXN4	MXE	chr2	+	135772419_135772547_135776248_135776351_135770570_135770735_135778947_135779079	167|258|138	53|50|46	188|177|224	40|47|33	257	232	0.0973045284789	0.556664422641	0.74|0.823|0.73	0.809|0.773|0.86	-0.05
UBXN4	UBXN4	MXE	chr2	+	135755516_135755691_135761817_135761911_135748266_135748369_135769768_135769823	22|32|19	356|464|316	27|16|40	300|345|469	260	223	0.434821821622	1.0	0.05|0.056|0.049	0.072|0.038|0.068	-0.008
METTL6	METTL6	MXE	chr3	-	15415771_15415942_15424954_15425089_15411016_15411437_15426286_15426635	20|16|12	7|5|3	19|11|16	7|3|9	260	260	0.524215084535	1.0	0.741|0.762|0.8	0.731|0.786|0.64	0.049
NUBP1	NUBP1	MXE	chr16	+	10761756_10761859_10767948_10768032_10761363_10761474_10769046_10769351	4|9|3	1|7|3	10|6|3	7|2|6	232	213	0.732918499319	1.0	0.786|0.541|0.479	0.567|0.734|0.315	0.063
SLMAP	SLMAP	MXE	chr3	+	57865241_57865292_57871635_57871698_57864806_57864857_57890040_57890100	59|46|34	65|71|52	57|62|75	48|59|64	180	192	0.0143217729578	0.19945763801	0.492|0.409|0.411	0.559|0.529|0.556	-0.111
SLMAP	SLMAP	MXE	chr3	+	57865241_57865292_57871635_57871698_57864806_57864857_57896510_57896591	45|35|25	15|18|20	42|47|61	11|12|14	180	192	0.0104012095189	0.163094994781	0.762|0.675|0.571	0.803|0.807|0.823	-0.142
SLMAP	SLMAP	MXE	chr3	+	57864806_57864857_57890040_57890100_57864547_57864716_57896510_57896591	45|45|38	49|68|56	54|34|45	51|65|58	180	189	0.910505605186	1.0	0.491|0.41|0.416	0.526|0.355|0.449	-0.004
SLMAP	SLMAP	MXE	chr3	+	57865241_57865292_57871635_57871698_57864547_57864716_57890040_57890100	15|22|10	44|54|40	22|20|29	36|59|58	180	192	0.183079592449	0.732606001363	0.267|0.303|0.211	0.395|0.266|0.348	-0.076
SLMAP	SLMAP	MXE	chr3	+	57865241_57865292_57871635_57871698_57864547_57864716_57896510_57896591	9|3|4	6|8|10	11|10|15	5|11|14	180	192	0.178888395656	0.723494704993	0.615|0.286|0.299	0.701|0.492|0.533	-0.175
SLMAP	SLMAP	MXE	chr3	+	57865241_57865292_57890040_57890100_57864547_57864716_57896510_57896591	9|3|4	49|68|56	11|10|15	51|65|58	180	189	0.00820921532944	0.143683455334	0.162|0.044|0.07	0.185|0.139|0.214	-0.087
SLMAP	SLMAP	MXE	chr3	+	57864806_57864857_57865241_57865292_57864547_57864716_57871635_57871698	84|89|78	31|38|17	77|55|80	39|41|64	180	180	0.000729731260436	0.0266990940259	0.73|0.701|0.821	0.664|0.573|0.556	0.153
SLMAP	SLMAP	MXE	chr3	+	57864806_57864857_57871635_57871698_57864547_57864716_57890040_57890100	61|73|51	44|54|40	69|53|59	36|59|58	180	192	0.599033075736	1.0	0.597|0.59|0.576	0.672|0.489|0.52	0.027
SLMAP	SLMAP	MXE	chr3	+	57864806_57864857_57865241_57865292_57864547_57864716_57896510_57896591	45|45|38	9|3|4	54|34|45	11|10|15	180	180	0.0110723397863	0.169579314294	0.833|0.938|0.905	0.831|0.773|0.75	0.107
SLMAP	SLMAP	MXE	chr3	+	57864806_57864857_57871635_57871698_57864547_57864716_57896510_57896591	45|45|38	6|8|10	54|34|45	5|11|14	180	192	0.580580182235	1.0	0.889|0.857|0.802	0.92|0.767|0.774	0.029
TASP1	TASP1	MXE	chr20	-	13587249_13587370_13623445_13623514_13559007_13559114_13625184_13625252	6|7|7	0|0|0	10|4|11	1|2|1	198	250	0.321534173573	0.914071689227	1.0|1.0|1.0	0.927|0.716|0.933	0.141
TASP1	TASP1	MXE	chr20	-	13587249_13587370_13623445_13623514_13483226_13483337_13625184_13625252	7|7|6	3|0|0	12|4|10	0|0|0	198	250	0.69844086394	1.0	0.747|1.0|1.0	1.0|1.0|1.0	-0.084
TASP1	TASP1	MXE	chr20	-	13587249_13587370_13623445_13623514_13580896_13580981_13625184_13625252	6|7|6	40|40|45	10|4|11	52|45|49	198	250	0.771969832591	1.0	0.159|0.181|0.144	0.195|0.101|0.221	-0.011
TASP1	TASP1	MXE	chr20	-	13587249_13587370_13623445_13623514_13569506_13569586_13625184_13625252	6|11|7	0|1|1	13|4|11	3|1|2	198	250	1	1.0	1.0|0.933|0.898	0.845|0.835|0.874	0.092
TNNT1	TNNT1	MXE	chr19	-	55140882_55140912_55145543_55145565_55137960_55138074_55146680_55146707	105|108|89	893|940|690	148|97|128	975|752|964	151	159	0.224428756086	0.801655060349	0.11|0.108|0.12	0.138|0.12|0.123	-0.014
TBC1D5	TBC1D5	MXE	chr3	-	17518901_17518995_17562018_17562142_17508473_17508605_17623848_17623913	22|29|20	4|12|12	37|37|29	8|9|4	253	223	0.0768041660928	0.500806539903	0.829|0.681|0.595	0.803|0.784|0.865	-0.116
TNNT1	TNNT1	MXE	chr19	-	55140882_55140960_55141856_55141920_55137960_55138074_55145543_55145565	267|244|187	1249|1291|923	260|203|208	1320|1041|1357	193	207	0.281176552064	0.867094929127	0.187|0.169|0.179	0.174|0.173|0.141	0.016
TNNT1	TNNT1	MXE	chr19	-	55140882_55140960_55141185_55141302_55137960_55138074_55141856_55141891	1710|1746|1342	1263|1310|940	1661|1339|1543	1369|1074|1411	246	207	0.0921635486458	0.542591946391	0.533|0.529|0.546	0.505|0.512|0.479	0.037
TBC1D5	TBC1D5	MXE	chr3	-	17508473_17508605_17623848_17623913_17406417_17406526_17662989_17663110	0|3|0	22|54|19	1|0|0	14|7|7	194	260	0.426710219102	1.0	0.0|0.069|0.0	0.087|0.0|0.0	-0.006
TNNT1	TNNT1	MXE	chr19	-	55141185_55141302_55141856_55141920_55137960_55138074_55145543_55145565	267|244|187	47|49|30	260|203|208	46|25|35	193	246	0.403331264609	0.983546734731	0.879|0.864|0.888	0.878|0.912|0.883	-0.014
TBC1D5	TBC1D5	MXE	chr3	-	17508473_17508605_17562018_17562142_17406455_17406526_17623848_17623913	9|6|8	159|219|147	18|11|12	109|98|117	253	260	0.000102521751771	0.006445930723	0.055|0.027|0.053	0.145|0.103|0.095	-0.069
TBC1D5	TBC1D5	MXE	chr3	-	17508473_17508605_17623848_17623913_17428449_17428519_17662989_17663110	0|3|0	138|169|101	2|3|0	135|125|141	194	260	0.792724340873	1.0	0.0|0.023|0.0	0.019|0.031|0.0	-0.009
ACP1	ACP1	MXE	chr2	+	272036_272150_272191_272305_271865_271939_275139_275201	94|115|102	29|43|35	122|108|166	49|27|41	243	243	0.411081129017	0.991124866535	0.764|0.728|0.745	0.713|0.8|0.802	-0.026
TBC1D5	TBC1D5	MXE	chr3	-	17428449_17428519_17508473_17508605_17406417_17406526_17623848_17623913	159|219|147	21|32|16	109|98|117	17|26|21	260	199	0.0518170591204	0.406499085976	0.853|0.84|0.875	0.831|0.743|0.81	0.061
TBC1D5	TBC1D5	MXE	chr3	-	17428449_17428519_17562018_17562142_17406455_17406526_17623848_17623913	9|6|8	21|32|16	18|11|12	17|26|21	253	199	0.063283007767	0.448872681598	0.252|0.129|0.282	0.454|0.25|0.31	-0.117
PPHLN1	PPHLN1	MXE	chr12	+	42355160_42355222_42374862_42375074_42335882_42335974_42384939_42384996	19|44|28	73|89|61	50|34|43	101|86|113	191	260	0.785448173299	1.0	0.262|0.402|0.385	0.403|0.35|0.341	-0.015
PPHLN1	PPHLN1	MXE	chr12	+	42351884_42352049_42398853_42398994_42335882_42335974_42441314_42441429	95|138|94	54|49|44	176|178|203	69|85|57	260	260	0.292486415204	0.880578037697	0.638|0.738|0.681	0.718|0.677|0.781	-0.04
AGPAT5	AGPAT5	MXE	chr8	+	6747669_6747828_6755050_6755174_6741660_6741751_6757162_6759666	37|60|47	20|13|11	111|99|95	32|12|21	260	253	0.197073510484	0.757405495875	0.643|0.818|0.806	0.771|0.889|0.815	-0.069
AGPAT5	AGPAT5	MXE	chr8	+	6747669_6747828_6755050_6755174_6732560_6732650_6757162_6759666	0|1|0	20|13|11	8|1|5	33|12|20	260	253	2.06634618051e-05	0.00179872519955	0.0|0.07|0.0	0.191|0.075|0.196	-0.131
PPHLN1	PPHLN1	MXE	chr12	+	42351884_42352049_42355160_42355222_42335882_42335974_42441314_42441429	95|138|94	19|47|30	176|178|203	50|34|43	260	191	0.200794848288	0.762997466469	0.786|0.683|0.697	0.721|0.794|0.776	-0.042
CEP57	CEP57	MXE	chr11	+	95822498_95822576_95827785_95828027_95821870_95821978_95829186_95829331	3|7|5	171|186|118	4|6|8	155|124|157	207	260	0.441111160258	1.0	0.022|0.045|0.051	0.031|0.057|0.06	-0.01
ARRDC1	ARRDC1	MXE	chr9	+	137612895_137613006_137613459_137613510_137605653_137605835_137613614_137613769	18|18|11	16|18|11	17|16|23	19|19|17	240	180	0.918888618079	1.0	0.458|0.429|0.429	0.402|0.387|0.504	0.008
ZNF143	ZNF143	MXE	chr11	+	9516200_9516362_9525239_9525386_9512447_9512596_9527529_9527613	5|4|1	4|6|1	5|4|6	7|9|8	260	260	0.488792963371	1.0	0.556|0.4|0.5	0.417|0.308|0.429	0.101
AGPAT5	AGPAT5	MXE	chr8	+	6741660_6741751_6747669_6747828_6732560_6732650_6755050_6755174	9|14|9	34|57|37	37|22|16	100|88|117	220	260	0.825057187791	1.0	0.238|0.225|0.223	0.304|0.228|0.139	0.005
SSX2IP	SSX2IP	MXE	chr1	-	84650361_84650527_84651882_84651997_84643706_84647607_84655831_84656005	69|66|48	61|57|45	62|58|82	55|47|61	244	260	0.565576883582	1.0	0.547|0.552|0.532	0.546|0.568|0.589	-0.024
HMGN3	HMGN3	MXE	chr6	-	79208546_79208576_79214971_79215022_79203579_79203630_79234545_79234689	72|84|77	69|84|81	119|86|97	110|85|123	180	159	0.754800823613	1.0	0.48|0.469|0.456	0.489|0.472|0.411	0.011
PLCH1	PLCH1	MXE	chr3	-	155504554_155504626_155514722_155514884_155500702_155500794_155523896_155524004	21|30|26	2|2|1	62|56|83	3|4|6	260	201	0.577061728736	1.0	0.89|0.921|0.953	0.941|0.915|0.914	-0.002
ANKRD13C	ANKRD13C	MXE	chr1	-	70315480_70315566_70324852_70324957_70313744_70313790_70336057_70336099	9|11|8	8|8|13	8|6|5	9|6|9	234	215	0.615160473926	1.0	0.508|0.558|0.361	0.45|0.479|0.338	0.053
ANKRD13C	ANKRD13C	MXE	chr1	-	70313744_70313790_70315480_70315566_70306223_70306290_70324852_70324957	7|6|2	17|10|9	2|3|3	16|12|17	215	175	0.0679219197927	0.466945172588	0.251|0.328|0.153	0.092|0.169|0.126	0.115
MITD1	MITD1	MXE	chr2	-	99171509_99171646_99173914_99174016_99171342_99171429_99180830_99180927	637|783|571	97|96|70	603|607|672	80|73|80	231	260	0.60674335267	1.0	0.881|0.902|0.902	0.895|0.903|0.904	-0.006
MITD1	MITD1	MXE	chr2	-	99171342_99171429_99171509_99171646_99170536_99170652_99173914_99174016	172|129|128	72|72|42	158|138|146	63|33|51	260	216	0.122613968964	0.618145303984	0.665|0.598|0.717	0.676|0.776|0.704	-0.059
MLPH	MLPH	MXE	chr2	+	237527376_237527516_237534563_237534647_237525600_237525805_237540347_237540533	85|105|63	3|9|3	101|74|99	8|4|7	260	213	0.600767877754	1.0	0.959|0.905|0.945	0.912|0.938|0.921	0.013
MLPH	MLPH	MXE	chr2	+	237519909_237520029_237525600_237525805_237518538_237518648_237540347_237540533	9|11|10	9|9|5	19|18|23	8|4|10	249	260	0.0622633069214	0.444950174434	0.511|0.561|0.676	0.713|0.825|0.706	-0.165
ANKRD13C	ANKRD13C	MXE	chr1	-	70306223_70306290_70313744_70313790_70300763_70300908_70315480_70315566	12|3|6	18|22|18	4|3|10	27|18|26	175	196	0.353285672531	0.942441349878	0.427|0.132|0.272	0.142|0.157|0.301	0.077
C22orf23	C22orf23	MXE	chr22	-	37947280_37947463_37951459_37951522_37945041_37945173_37953046_37953158	1|3|0	2|1|1	0|2|2	1|0|2	192	260	0.237059576686	0.82095965307	0.404|0.802|0.0	0.0|1.0|0.575	-0.123
NUP85	NUP85	MXE	chr17	+	75218184_75218306_75225102_75225237_75215753_75215823_75225341_75225464	1|7|2	6|10|10	10|7|4	25|22|16	251	260	0.898486628634	1.0	0.147|0.42|0.172	0.293|0.248|0.206	-0.003
BCS1L	BCS1L	MXE	chr2	+	218660036_218660245_218660306_218660421_218659759_218659800_218660938_218661307	0|1|0	1|0|1	0|3|3	2|2|3	260	244	0.00691863611368	0.131009027696	0.0|1.0|0.0	0.0|0.585|0.484	-0.023
BCS1L	BCS1L	MXE	chr2	+	218660036_218660245_218660938_218661307_218658804_218659173_218661405_218661545	0|0|0	9|14|7	0|1|1	9|8|16	260	260	1	1.0	0.0|0.0|0.0	0.0|0.111|0.059	-0.057
ENGASE	ENGASE	MXE	chr17	+	79083019_79083123_79083481_79083590_79081897_79082063_79083760_79083951	17|12|8	4|5|6	19|11|9	7|1|9	233	238	0.93241949817	1.0	0.813|0.71|0.577	0.735|0.918|0.505	-0.019
PTPRH	PTPRH	MXE	chr19	-	55203781_55204048_55205325_55205592_55202055_55202322_55206688_55206955	40|48|37	36|50|34	26|19|46	18|17|37	260	260	0.368229861861	0.951107430007	0.526|0.49|0.521	0.591|0.528|0.554	-0.045
PTPRH	PTPRH	MXE	chr19	-	55202055_55202322_55203781_55204048_55200235_55200502_55205325_55205592	82|83|86	17|14|7	58|55|74	10|11|12	260	260	0.629492208303	1.0	0.828|0.856|0.925	0.853|0.833|0.86	0.021
ORAI2	ORAI2	MXE	chr7	+	102436201_102436333_102438943_102439181_102433529_102433661_102446512_102456821	0|1|1	1|5|3	0|1|0	0|0|2	260	260	1	1.0	0.0|0.167|0.25	NA|1.0|0.0	-0.361
DAPK2	DAPK2	MXE	chr15	-	63939231_63939361_63971422_63971561_63930406_63930455_63983532_63983754	16|19|14	4|1|1	17|14|16	6|1|8	260	259	0.0398172407301	0.354685627191	0.799|0.95|0.933	0.738|0.933|0.666	0.115
TMEM173	TMEM173	MXE	chr5	-	139481158_139481342_139481477_139481704_139480789_139480898_139482209_139482302	6|5|3	7|5|8	4|6|2	7|6|5	260	260	0.893543714765	1.0	0.462|0.5|0.273	0.364|0.5|0.286	0.028
AK4	AK4	MXE	chr1	+	65148277_65148552_65190709_65190829_65147829_65148057_65218753_65218926	3|3|1	41|37|32	10|6|8	69|46|54	260	249	0.019433038099	0.239874528509	0.065|0.072|0.029	0.122|0.111|0.124	-0.064
AK4	AK4	MXE	chr1	+	65148277_65148552_65190709_65190829_65147548_65147665_65218753_65218926	9|5|1	39|38|32	4|10|6	67|43|54	260	249	0.858917901073	1.0	0.181|0.112|0.029	0.054|0.182|0.096	-0.003
PTCD2	PTCD2	MXE	chr5	+	72326611_72326741_72331257_72331375_72322171_72322264_72335793_72335885	7|9|13	1|6|4	11|11|15	5|7|1	259	247	0.963561912151	1.0	0.87|0.589|0.756	0.677|0.6|0.935	0.001
PTCD2	PTCD2	MXE	chr5	+	72326611_72326741_72331257_72331375_72322171_72322264_72335017_72335096	7|11|13	10|15|10	10|10|15	11|17|5	259	247	0.597315559122	1.0	0.4|0.412|0.554	0.464|0.359|0.741	-0.066
ZFHX4	ZFHX4	MXE	chr8	+	76833337_76833406_76842654_76842771_76778207_76778439_76848994_76849128	30|29|22	24|33|17	27|23|35	16|13|14	198	246	0.0227072629635	0.261563654477	0.608|0.522|0.617	0.677|0.687|0.756	-0.124
SYNE1	SYNE1	MXE	chr6	-	152347058_152347235_152350167_152350335_152344080_152344227_152350617_152350770	3|8|3	5|4|6	4|1|1	0|6|0	260	260	0.0672409835083	0.464730639487	0.375|0.667|0.333	1.0|0.143|1.0	-0.256
NFYC	NFYC	MXE	chr1	+	40749572_40749686_40753150_40753246_40747533_40747605_40758120_40758294	82|97|72	20|26|19	87|95|113	15|31|21	243	225	0.546115265539	1.0	0.792|0.776|0.778	0.843|0.739|0.833	-0.023
MTUS1	MTUS1	MXE	chr8	-	17684327_17684542_17713213_17713252_17655862_17656065_17715766_17715901	1|1|0	1|1|0	1|1|0	1|1|4	168	260	1	1.0	0.607|0.607|NA	0.607|0.607|0.0	0.202
ACACA	ACACA	MXE	chr17	-	37161780_37162050_37179259_37179406_37155682_37155780_37181200_37181356	10|4|1	83|81|62	8|7|9	147|116|102	260	260	0.777034460027	1.0	0.108|0.047|0.016	0.052|0.057|0.081	-0.006
MCM6	MCM6	MXE	chr2	-	135870250_135870361_135872696_135872843_135868610_135868860_135876258_135876426	30|28|24	8|11|7	92|83|86	28|22|22	260	240	0.782791828219	1.0	0.776|0.701|0.76	0.752|0.777|0.783	-0.025
SPP1	SPP1	MXE	chr4	+	87980045_87980126_87980392_87980434_87977058_87977097_87981474_87981798	0|0|1	0|0|1	0|0|1	0|0|0	210	171	1	1.0	NA|NA|0.449	NA|NA|1.0	-0.551
DLG1	DLG1	MXE	chr3	-	197149742_197149796_197194424_197194589_197142717_197142768_197282678_197282845	170|156|125	24|20|22	87|96|114	18|19|17	260	183	0.335070061057	0.927380497083	0.833|0.846|0.8	0.773|0.781|0.825	0.033
DLG1	DLG1	MXE	chr3	-	197115926_197116083_197119409_197119530_197090911_197091026_197130526_197130671	26|31|32	6|10|6	23|31|20	9|4|3	250	260	0.659317832078	1.0	0.818|0.763|0.847	0.727|0.89|0.874	-0.021
DLG1	DLG1	MXE	chr3	-	197104902_197105005_197119409_197119530_197090911_197091026_197130526_197130671	26|31|32	123|112|105	23|31|20	86|73|69	250	232	0.301457811812	0.891138311215	0.164|0.204|0.22	0.199|0.283|0.212	-0.035
FAM63B	FAM63B	MXE	chr15	+	58821716_58821819_58831773_58831916_58810229_58810388_58847296_58847470	13|10|5	23|22|21	6|5|5	6|23|16	232	260	0.770538961937	1.0	0.388|0.337|0.211	0.528|0.196|0.259	-0.016
RNF207	RNF207	MXE	chr1	+	6212681_6212733_6213065_6213183_6212230_6212416_6218288_6218369	5|4|7	55|68|49	13|7|9	49|59|64	181	247	0.0618189126075	0.443324278362	0.11|0.074|0.163	0.266|0.139|0.161	-0.073
SLC7A6	SLC7A6	MXE	chr16	+	68287745_68287871_68290395_68290540_68274690_68275249_68291208_68291332	8|8|3	0|1|0	18|9|17	1|3|0	255	260	0.397980093159	0.97787147833	1.0|0.891|1.0	0.948|0.754|1.0	0.063
SLC7A6	SLC7A6	MXE	chr16	+	68274690_68275249_68287745_68287871_68266592_68266721_68290395_68290540	10|10|7	1|2|3	19|18|19	17|10|13	260	255	0.00392579507013	0.0876670650833	0.907|0.831|0.696	0.523|0.638|0.589	0.228
RIPK1	RIPK1	MXE	chr6	+	3083084_3083313_3085258_3085408_3080978_3081116_3089580_3089657	97|105|91	204|271|217	48|61|71	130|117|145	260	260	0.604731801409	1.0	0.322|0.279|0.295	0.27|0.343|0.329	-0.015
PLEKHA7	PLEKHA7	MXE	chr11	-	16826119_16826590_16841546_16841722_16816799_16817322_16851190_16851291	4|3|3	5|5|3	8|6|4	11|7|8	260	260	0.845440125267	1.0	0.444|0.375|0.5	0.421|0.462|0.333	0.034
YIPF2	YIPF2	MXE	chr19	-	10924075_10924192_10925685_10925773_10923832_10923999_10927629_10927716	5|11|16	3|5|2	12|11|16	2|1|0	217	246	0.00263677811291	0.0657447265504	0.654|0.714|0.901	0.872|0.926|1.0	-0.176
TFPI	TFPI	MXE	chr2	-	187513615_187513646_187529363_187529485_187503647_187503770_187554199_187554492	256|311|175	96|120|72	194|177|225	72|61|74	251	160	0.396325928233	0.976957791422	0.63|0.623|0.608	0.632|0.649|0.66	-0.027
PRIM1	PRIM1	MXE	chr12	-	56741434_56741576_56744064_56744123_56739293_56739363_56746044_56746181	4|2|2	3|5|5	6|12|14	14|15|20	188	260	0.864844208739	1.0	0.648|0.356|0.356	0.372|0.525|0.492	-0.01
RIPK1	RIPK1	MXE	chr6	+	3077778_3077935_3080978_3081116_3076763_3076987_3083084_3083313	208|231|198	95|103|94	111|113|131	48|61|68	260	260	0.582675075692	1.0	0.686|0.692|0.678	0.698|0.649|0.658	0.017
USP15	USP15	MXE	chr12	+	62325871_62325933_62349220_62349307_62321463_62321609_62355330_62355475	58|86|46	6|14|4	70|59|93	9|7|11	191	216	0.988659638082	1.0	0.916|0.874|0.929	0.898|0.905|0.905	0.004
KHSRP	KHSRP	MXE	chr19	-	6421649_6421688_6422339_6422436_6421277_6421317_6424452_6424529	157|183|153	18|20|10	424|228|371	31|47|39	226	168	0.297995019343	0.887021840275	0.866|0.872|0.919	0.91|0.783|0.876	0.029
MTSS1L	MTSS1L	MXE	chr16	-	70665465_70665540_70674305_70674528_70664919_70665096_70676880_70676978	6|5|4	0|0|3	2|1|9	4|6|9	260	204	0.000115464358468	0.0069882914527	1.0|1.0|0.511	0.282|0.116|0.44	0.558
VEZT	VEZT	MXE	chr12	+	95256549_95256622_95257149_95257239_95251939_95252071_95262905_95263081	7|7|4	17|18|7	8|8|8	12|3|8	202	219	0.0355527019876	0.333680142133	0.309|0.297|0.383	0.42|0.743|0.52	-0.231
ADCK2	ADCK2	MXE	chr7	+	140686989_140687241_140689596_140689725_140681041_140681137_140690759_140690813	14|7|3	4|4|1	8|3|5	1|1|5	260	258	0.80955551682	1.0	0.776|0.635|0.749	0.888|0.749|0.498	0.008
ZCCHC17	ZCCHC17	MXE	chr1	+	31346639_31346818_31348828_31348974_31338956_31339048_31364031_31364552	632|618|490	1828|1926|1472	785|698|755	2460|2234|2735	260	260	0.276900446695	0.862198331035	0.257|0.243|0.25	0.242|0.238|0.216	0.018
ZCCHC17	ZCCHC17	MXE	chr1	+	31346639_31346818_31348828_31348974_31319108_31319166_31364031_31364552	15|12|8	1827|1925|1471	6|6|6	2460|2232|2734	260	260	1	1.0	0.008|0.006|0.005	0.002|0.003|0.002	0.004
RAPGEF6	RAPGEF6	MXE	chr5	-	131561977_131562047_131592382_131592466_131548046_131548190_131603270_131603327	8|13|8	23|44|26	11|5|12	23|38|64	213	199	0.385409380833	0.968060774076	0.245|0.216|0.223	0.309|0.109|0.149	0.039
RAPGEF6	RAPGEF6	MXE	chr5	-	131492581_131492785_131495552_131495660_131489545_131489654_131498442_131498607	8|14|13	45|55|51	19|4|25	51|42|44	237	260	0.325856685915	0.919172040414	0.163|0.218|0.219	0.29|0.095|0.384	-0.056
ILF3	ILF3	MXE	chr19	+	10682536_10682704_10683124_10683262_10681992_10682192_10683365_10683542	252|232|178	129|124|108	434|313|436	189|205|256	260	260	0.947143225734	1.0	0.661|0.652|0.622	0.697|0.604|0.63	0.001
ILF3	ILF3	MXE	chr19	+	10679815_10679927_10680345_10680443_10679096_10679192_10681018_10681130	228|271|224	638|806|501	420|367|344	1276|1112|1308	241	227	0.0393699728455	0.351184496071	0.252|0.241|0.296	0.237|0.237|0.199	0.039
RINT1	RINT1	MXE	chr7	+	105532823_105532869_105536564_105536749_105532084_105532357_105542407_105542649	36|60|44	10|24|9	52|52|71	11|9|15	175	260	0.118784455537	0.612405960524	0.842|0.788|0.879	0.875|0.896|0.876	-0.046
ILF3	ILF3	MXE	chr19	+	10682536_10682704_10683136_10683262_10681992_10682192_10683365_10683542	252|232|178	110|110|100	434|313|436	161|183|223	260	255	0.9545430589	1.0	0.692|0.674|0.636	0.726|0.627|0.657	-0.003
POLR3GL	POLR3GL	MXE	chr1	+	145974824_145974991_145975306_145975436_145964702_145964768_145977083_145977152	275|214|215	554|555|476	256|155|170	350|296|341	260	259	0.0203917316231	0.24591592922	0.331|0.278|0.31	0.422|0.343|0.332	-0.059
STRN4	STRN4	MXE	chr19	-	46733038_46733236_46736822_46736901_46730731_46730873_46738163_46738237	194|144|155	596|626|516	149|174|170	651|556|665	208	260	0.515292987692	1.0	0.289|0.223|0.273	0.222|0.281|0.242	0.013
POLE3	POLE3	MXE	chr9	-	113409609_113409728_113410054_113410140_113407234_113408983_113410227_113410382	547|705|571	3273|4361|3085	835|848|927	5431|5228|7049	215	248	0.113565599239	0.601624404853	0.162|0.157|0.176	0.151|0.158|0.132	0.018
CLIP2	CLIP2	MXE	chr7	+	74380805_74380863_74386520_74386604_74375886_74376822_74389102_74389259	75|79|50	17|15|14	55|31|38	14|7|11	187	213	0.709038624516	1.0	0.834|0.857|0.803	0.817|0.835|0.797	0.015
CLIP2	CLIP2	MXE	chr7	+	74375886_74376822_74380805_74380863_74364254_74364315_74386520_74386604	48|56|37	48|58|42	28|16|28	38|25|44	260	187	0.084794243653	0.523976643031	0.418|0.41|0.388	0.346|0.315|0.314	0.08
CLIP2	CLIP2	MXE	chr7	+	74364254_74364315_74375886_74376822_74360174_74360278_74380805_74380863	27|44|17	129|130|88	22|23|26	84|57|75	190	260	0.200624419145	0.762997466469	0.223|0.317|0.209	0.264|0.356|0.322	-0.064
WDR37	WDR37	MXE	chr10	+	1072115_1072293_1077906_1078003_1056857_1056968_1080010_1080106	3|6|7	4|3|5	3|3|6	1|3|5	260	226	0.929695380901	1.0	0.395|0.635|0.549	0.723|0.465|0.511	-0.04
SPDEF	SPDEF	MXE	chr6	-	34539514_34539562_34540983_34541181_34539249_34539396_34544019_34544484	14|13|9	4|2|2	22|21|20	4|3|1	260	177	0.368133369653	0.951107430007	0.704|0.816|0.754	0.789|0.827|0.932	-0.091
IFT46	IFT46	MXE	chr11	-	118559784_118559864_118564964_118565061_118557737_118557890_118572595_118572760	2|0|1	14|21|15	2|0|0	5|7|5	226	209	0.603102168429	1.0	0.117|0.0|0.058	0.27|0.0|0.0	-0.032
IFT46	IFT46	MXE	chr11	-	118559784_118559864_118564964_118565061_118557737_118557890_118565789_118565917	120|148|96	15|22|16	90|69|80	6|8|6	226	209	0.0277747641975	0.292610633518	0.881|0.862|0.847	0.933|0.889|0.925	-0.052
IFT46	IFT46	MXE	chr11	-	118557737_118557890_118559784_118559864_118556905_118557045_118564964_118565061	135|154|112	8|21|7	91|77|101	4|5|2	209	260	0.00836882003811	0.145415411836	0.955|0.901|0.952	0.966|0.95|0.984	-0.031
PPP1R9B	PPP1R9B	MXE	chr17	-	50139428_50139581_50140092_50140228_50139262_50139316_50141268_50141373	1906|2156|1651	2881|3380|2567	2172|1997|2306	3311|3241|3700	260	260	0.774083958249	1.0	0.398|0.389|0.391	0.396|0.381|0.384	0.006
TAB3	TAB3	MXE	chrX	-	30834050_30834152_30842965_30843049_30827441_30831575_30846550_30846644	21|13|28	11|12|7	19|13|18	8|9|10	213	231	0.850530276641	1.0	0.674|0.54|0.813	0.72|0.61|0.661	0.012
CLIP2	CLIP2	MXE	chr7	+	74380805_74380863_74386520_74386597_74376694_74376822_74389102_74389259	75|79|50	0|1|0	55|31|38	2|1|1	187	206	0.409729420995	0.990061691488	1.0|0.989|1.0	0.968|0.972|0.977	0.024
OBSCN	OBSCN	MXE	chr1	+	228291897_228292161_228292522_228292786_228288624_228288888_228293352_228293616	20|33|14	11|8|6	23|15|19	6|11|9	260	260	0.616924769982	1.0	0.645|0.805|0.7	0.793|0.577|0.679	0.034
OBSCN	OBSCN	MXE	chr1	+	228268529_228268805_228273271_228273547_228264115_228264391_228273769_228274048	8|17|11	5|8|9	13|16|8	10|6|7	260	260	0.98341705739	1.0	0.615|0.68|0.55	0.565|0.727|0.533	0.007
OBSCN	OBSCN	MXE	chr1	+	228249964_228250240_228256650_228256926_228246527_228246803_228264115_228264391	33|38|20	30|51|25	50|53|44	64|38|43	260	260	0.439286249412	1.0	0.524|0.427|0.444	0.439|0.582|0.506	-0.044
OBSCN	OBSCN	MXE	chr1	+	228246527_228246803_228249964_228250240_228245412_228245688_228256650_228256926	43|62|33	19|17|21	57|51|58	24|23|23	260	260	0.963008543763	1.0	0.694|0.785|0.611	0.704|0.689|0.716	-0.006
OBSCN	OBSCN	MXE	chr1	+	228219323_228219599_228224458_228224734_228217012_228217288_228245412_228245688	20|18|10	2|2|1	25|30|24	4|3|3	260	260	0.434427892263	1.0	0.909|0.9|0.909	0.862|0.909|0.889	0.019
OBSCN	OBSCN	MXE	chr1	+	228219323_228219599_228224458_228224734_228217012_228217288_228243182_228243458	18|26|13	14|29|26	36|39|34	25|30|35	260	260	0.188399594127	0.739480848869	0.563|0.473|0.333	0.59|0.565|0.493	-0.093
OBSCN	OBSCN	MXE	chr1	+	228303674_228303938_228304302_228304566_228298453_228298717_228305122_228305386	1|1|3	9|17|10	1|0|3	14|3|2	260	260	0.714165229502	1.0	0.1|0.056|0.231	0.067|0.0|0.6	-0.093
OBSCN	OBSCN	MXE	chr1	+	228291897_228292161_228293352_228293616_228288624_228288888_228294151_228294415	14|21|8	34|46|37	16|11|11	45|33|53	260	260	0.438824983292	1.0	0.292|0.313|0.178	0.262|0.25|0.172	0.033
FAM86C1	FAM86C1	MXE	chr11	+	71791738_71791819_71793379_71793481_71789782_71789845_71796016_71796166	0|1|0	2|1|1	3|2|0	1|2|0	210	231	1	1.0	0.0|0.524|0.0	0.767|0.524|NA	-0.471
SMARCE1	SMARCE1	MXE	chr17	-	40642454_40642559_40645575_40645619_40637491_40637572_40645795_40645847	14|10|6	153|170|112	9|11|11	170|146|139	173	234	0.94623976498	1.0	0.11|0.074|0.068	0.067|0.092|0.097	-0.001
DHTKD1	DHTKD1	MXE	chr10	+	12107908_12108015_12112899_12113064_12106245_12106396_12117672_12117755	4|7|6	5|8|4	6|5|1	8|7|4	236	260	0.317961376518	0.91079031806	0.468|0.491|0.623	0.452|0.44|0.216	0.158
PIGG	PIGG	MXE	chr4	+	507404_507593_508828_508970_500395_500601_515972_516185	0|1|0	113|150|89	1|3|0	80|70|76	260	260	1	1.0	0.0|0.007|0.0	0.012|0.041|0.0	-0.015
PPP1R9B	PPP1R9B	MXE	chr17	-	50140092_50140228_50141268_50141373_50139262_50139316_50143597_50143718	477|464|364	2|7|0	511|471|469	1|5|12	234	260	0.822533962072	1.0	0.996|0.987|1.0	0.998|0.991|0.977	0.006
DHTKD1	DHTKD1	MXE	chr10	+	12107908_12108015_12112899_12113064_12101041_12101181_12117672_12117755	0|0|1	6|6|4	0|0|0	8|7|4	236	260	1	1.0	0.0|0.0|0.216	0.0|0.0|0.0	0.072
KNSTRN	KNSTRN	MXE	chr15	+	40383227_40383322_40386361_40386494_40382720_40383044_40387158_40387206	12|6|13	92|137|67	44|36|37	383|315|400	224	260	0.81149269301	1.0	0.131|0.048|0.184	0.118|0.117|0.097	0.01
KNSTRN	KNSTRN	MXE	chr15	+	40386361_40386494_40387158_40387206_40383227_40383322_40389505_40389611	48|68|48	32|52|29	143|146|197	161|118|167	260	177	0.0767083470428	0.500806539903	0.505|0.471|0.53	0.377|0.457|0.445	0.076
PCBP1-AS1	PCBP1-AS1	MXE	chr2	-	70053730_70053792_70077300_70077381_70051202_70051305_70083537_70083687	0|0|1	0|0|0	0|1|0	1|0|0	210	191	1	1.0	NA|NA|1.0	0.0|1.0|NA	0.5
PCBP1-AS1	PCBP1-AS1	MXE	chr2	-	70053730_70053792_70059642_70059680_70051202_70051305_70083537_70083687	0|0|1	0|0|0	0|0|1	1|0|0	167	191	1	1.0	NA|NA|1.0	0.0|NA|1.0	0.5
PCBP1-AS1	PCBP1-AS1	MXE	chr2	-	70051202_70051305_70055713_70055910_70018014_70018131_70059642_70059680	1|2|0	2|0|0	1|0|0	0|0|1	260	232	1	1.0	0.309|1.0|NA	1.0|NA|0.0	0.154
PCBP1-AS1	PCBP1-AS1	MXE	chr2	-	70053730_70053792_70055713_70055910_70051202_70051305_70059642_70059680	1|2|0	0|2|0	1|0|0	1|0|0	260	191	1	1.0	1.0|0.424|NA	0.424|NA|NA	0.288
PCBP1-AS1	PCBP1-AS1	MXE	chr2	-	70053730_70053792_70055655_70055910_70051202_70051305_70059642_70059680	1|2|0	0|2|0	1|0|0	1|0|0	260	191	1	1.0	1.0|0.424|NA	0.424|NA|NA	0.288
PCBP1-AS1	PCBP1-AS1	MXE	chr2	-	70018014_70018131_70051202_70051305_69996685_69996888_70077300_70077381	2|0|0	1|1|0	1|0|1	0|0|0	232	246	1	1.0	0.68|0.0|NA	1.0|NA|1.0	-0.66
PCBP1-AS1	PCBP1-AS1	MXE	chr2	-	70051202_70051305_70055655_70055910_69996685_69996888_70077300_70077381	0|1|0	2|0|0	0|0|0	1|0|1	260	232	1	1.0	0.0|1.0|NA	0.0|NA|0.0	0.5
PCBP1-AS1	PCBP1-AS1	MXE	chr2	-	70051202_70051305_70055655_70055910_69996685_69996888_70059642_70059680	1|3|0	3|0|0	1|0|0	1|0|2	260	232	1	1.0	0.229|1.0|NA	0.472|NA|0.0	0.379
CDNF	CDNF	MXE	chr10	-	14828144_14828272_14834216_14834333_14825478_14825620_14836250_14836294	1|1|1	3|21|9	0|0|0	9|6|10	246	257	1	1.0	0.258|0.047|0.104	0.0|0.0|0.0	0.136
TMX2	TMX2	MXE	chr11	+	57737912_57738026_57738353_57738430_57737607_57737668_57738663_57738770	10|11|7	31|46|24	11|11|15	41|34|60	243	206	0.962170653295	1.0	0.215|0.169|0.198	0.185|0.215|0.175	0.002
TPK1	TPK1	MXE	chr7	-	144667725_144667846_144765879_144765951_144623165_144623261_144835559_144835618	1|1|3	0|0|0	1|0|4	1|1|0	201	250	1	1.0	1.0|1.0|1.0	0.554|0.0|1.0	0.482
TPK1	TPK1	MXE	chr7	-	144667725_144667846_144682908_144682978_144648806_144648879_144765879_144765951	20|16|10	1|3|1	18|15|22	0|0|2	199	250	1	1.0	0.962|0.87|0.926	1.0|1.0|0.933	-0.058
PVR	PVR	MXE	chr19	+	44657761_44657910_44658741_44658765_44653899_44654017_44661291_44661323	14|12|14	1|1|1	33|35|32	2|0|2	260	153	0.495412949486	1.0	0.892|0.876|0.892	0.907|1.0|0.904	-0.05
PVR	PVR	MXE	chr19	+	44657761_44657910_44658741_44658900_44653899_44654017_44661291_44661323	14|12|14	21|23|7	33|35|32	16|13|15	260	260	0.00727700537311	0.132376086506	0.4|0.343|0.667	0.673|0.729|0.681	-0.224
PKM	PKM	MXE	chr15	-	72202453_72202620_72203021_72203188_72200473_72200655_72206727_72206880	9|13|17	267|325|225	29|24|23	637|624|666	260	260	0.496821969245	1.0	0.033|0.038|0.07	0.044|0.037|0.033	0.009
RSPH3	RSPH3	MXE	chr6	-	158983661_158983807_158986279_158986421_158982484_158982688_158993838_158993926	31|28|26	122|116|112	16|23|18	77|75|54	260	260	0.580214479492	1.0	0.203|0.194|0.188	0.172|0.235|0.25	-0.024
RSPH3	RSPH3	MXE	chr6	-	158986279_158986421_158993838_158993926_158983661_158983807_158999434_159000166	8|5|3	61|65|61	3|4|3	24|35|28	217	260	0.848110881923	1.0	0.136|0.084|0.056	0.13|0.12|0.114	-0.029
ZFYVE19	ZFYVE19	MXE	chr15	+	40809118_40809240_40809407_40809458_40807088_40807868_40809851_40809970	127|99|91	55|33|30	104|78|74	32|19|33	251	180	0.526371897169	1.0	0.623|0.683|0.685	0.7|0.746|0.617	-0.024
TERF2	TERF2	MXE	chr16	-	69361403_69361489_69366806_69367199_69357517_69357561_69368375_69368482	29|40|26	41|45|27	39|21|37	27|26|39	260	215	0.344583638442	0.935651280142	0.369|0.424|0.443	0.544|0.4|0.44	-0.049
CLASP2	CLASP2	MXE	chr3	-	33501651_33501768_33510557_33510764_33496244_33498717_33516022_33516151	34|46|35	49|41|34	28|31|43	55|25|51	260	246	0.554748365888	1.0	0.396|0.515|0.493	0.325|0.54|0.444	0.032
PTPN3	PTPN3	MXE	chr9	-	109457172_109457215_109457291_109457399_109448810_109448855_109463296_109463451	10|7|5	0|1|2	5|4|5	0|0|0	237	172	0.674564457707	1.0	1.0|0.836|0.645	1.0|1.0|1.0	-0.173
PTPN3	PTPN3	MXE	chr9	-	109454495_109454574_109457172_109457215_109448810_109448855_109457291_109457399	3|5|6	0|1|2	7|6|8	0|4|4	172	208	0.0408659936809	0.361274090315	1.0|0.858|0.784	1.0|0.645|0.707	0.097
SNUPN	SNUPN	MXE	chr15	-	75601137_75601218_75605149_75605227_75598082_75598681_75607215_75607313	13|12|6	22|29|18	12|7|13	55|49|32	207	210	0.0571100513143	0.426186935449	0.375|0.296|0.253	0.181|0.127|0.292	0.108
USP48	USP48	MXE	chr1	-	21689973_21690099_21695065_21695221_21687190_21687239_21701497_21701602	226|209|175	51|71|46	235|198|239	56|43|44	260	255	0.087568104598	0.527526553839	0.813|0.743|0.789	0.805|0.819|0.842	-0.04
USP48	USP48	MXE	chr1	-	21706743_21706868_21715388_21715457_21706466_21706589_21721035_21721163	843|911|706	35|39|28	861|798|1014	25|29|40	198	254	0.328945263851	0.919212252283	0.969|0.968|0.97	0.978|0.972|0.97	-0.004
USP48	USP48	MXE	chr1	-	21721035_21721163_21723897_21724095_21715388_21715457_21728569_21728719	124|103|82	372|409|301	106|111|119	380|343|474	260	257	0.936693914632	1.0	0.248|0.199|0.212	0.216|0.242|0.199	0.001
USP48	USP48	MXE	chr1	-	21721035_21721166_21723897_21724095_21715388_21715457_21728569_21728719	124|103|82	389|422|312	106|111|119	395|372|500	260	260	0.805913375395	1.0	0.242|0.196|0.208	0.212|0.23|0.192	0.004
USP48	USP48	MXE	chr1	-	21721649_21721764_21723897_21724095_21721035_21721166_21728569_21728719	127|105|81	764|934|691	110|112|122	862|768|995	260	244	0.97563760407	1.0	0.135|0.095|0.099	0.107|0.12|0.103	-0.0
BTRC	BTRC	MXE	chr10	+	101430344_101430452_101479367_101479457_101354032_101354228_101521638_101521870	11|5|3	21|21|10	13|4|9	22|8|18	237	219	0.250539835686	0.836769456371	0.326|0.18|0.217	0.353|0.316|0.316	-0.087
PUS7L	PUS7L	MXE	chr12	-	43738309_43738391_43742456_43742555_43736380_43736661_43746045_43746238	29|28|17	12|11|10	56|38|43	15|14|17	228	211	0.347886279265	0.937961396715	0.691|0.702|0.611	0.776|0.715|0.701	-0.063
TERF2	TERF2	MXE	chr16	-	69372268_69372355_69384579_69384710_69370210_69370629_69385390_69385486	139|201|104	13|13|10	150|155|154	17|5|16	260	216	0.879120978987	1.0	0.899|0.928|0.896	0.88|0.963|0.889	-0.003
MAPK14	MAPK14	MXE	chr6	+	36095986_36096066_36100187_36100267_36076536_36076608_36102570_36102649	11|18|15	7|15|6	17|15|12	6|2|12	209	209	0.360379456017	0.947422222068	0.611|0.545|0.714	0.739|0.882|0.5	-0.084
RBM25	RBM25	MXE	chr14	+	73077368_73077536_73088000_73088161_73071626_73071747_73096914_73097100	0|3|0	1247|1442|1031	0|0|1	1569|1496|1841	260	260	1	1.0	0.0|0.002|0.0	0.0|0.0|0.001	0.0
EPB41L2	EPB41L2	MXE	chr6	-	130872370_130872538_130876673_130876775_130870327_130870381_130878103_130878250	76|106|61	0|1|1	45|44|40	0|0|0	231	260	1	1.0	1.0|0.992|0.986	1.0|1.0|1.0	-0.007
RBM25	RBM25	MXE	chr14	+	73088000_73088161_73096914_73097100_73077368_73077536_73099379_73099433	4|3|2	1871|2410|1610	4|4|1	2790|2760|3530	260	260	1	1.0	0.002|0.001|0.001	0.001|0.001|0.0	0.001
NT5C3A	NT5C3A	MXE	chr7	-	33024038_33024108_33026816_33026915_33022052_33022099_33062567_33062779	9|20|14	8|8|7	31|31|36	8|13|15	228	199	0.307982240805	0.8982852129	0.495|0.686|0.636	0.772|0.675|0.677	-0.102
KIF15	KIF15	MXE	chr3	+	44841073_44841238_44843124_44843234_44838274_44838421_44847984_44848057	0|0|0	20|43|15	0|2|2	153|144|197	260	239	1	1.0	0.0|0.0|0.0	0.0|0.013|0.009	-0.007
KIF15	KIF15	MXE	chr3	+	44840354_44840456_44843124_44843234_44838274_44838421_44847984_44848057	20|32|14	20|43|15	199|152|217	153|144|197	231	239	0.128011037404	0.630462628491	0.509|0.435|0.491	0.574|0.522|0.533	-0.065
CYB5R4	CYB5R4	MXE	chr6	+	83893521_83893622_83914415_83914448_83864174_83864328_83918004_83918065	85|93|81	1|0|1	132|137|150	0|0|4	230	162	1	1.0	0.984|1.0|0.983	1.0|1.0|0.964	0.001
TK2	TK2	MXE	chr16	-	66536963_66537017_66541878_66541953_66531379_66531469_66548977_66549009	23|57|59	34|53|40	33|21|47	25|36|29	204	183	0.918841059734	1.0	0.378|0.491|0.57	0.542|0.344|0.592	-0.013
UTP4	UTP4	MXE	chr16	+	69160355_69160462_69163082_69163178_69157083_69157240_69165340_69165526	4|12|6	24|23|9	19|18|8	70|56|83	236	225	0.162136719955	0.697672689986	0.137|0.332|0.389	0.206|0.235|0.084	0.111
PI4KA	PI4KA	MXE	chr22	-	20807361_20807458_20810966_20811032_20804973_20805165_20813357_20813506	6|6|7	31|36|24	11|7|4	35|33|29	195	226	0.874049126095	1.0	0.183|0.162|0.253	0.267|0.197|0.138	-0.001
FAM175A	FAM175A	MXE	chr4	-	83472221_83472288_83476642_83476679_83470202_83470396_83482153_83482244	5|9|3	6|6|9	7|10|6	4|4|9	166	196	0.286129143719	0.872838789977	0.496|0.639|0.282	0.674|0.747|0.44	-0.148
FAM175A	FAM175A	MXE	chr4	-	83470202_83470396_83476642_83476679_83469031_83469151_83482153_83482244	8|10|4	22|18|28	9|15|6	19|29|30	166	260	0.666761213317	1.0	0.363|0.465|0.183	0.426|0.448|0.239	-0.034
FAM175A	FAM175A	MXE	chr4	-	83470202_83470396_83476642_83476679_83467453_83467538_83482153_83482244	5|9|3	1|0|0	7|9|8	1|0|0	166	260	1	1.0	0.887|1.0|1.0	0.916|1.0|1.0	-0.01
MGAT5	MGAT5	MXE	chr2	+	134412868_134413015_134422802_134422919_134402987_134403137_134428364_134428439	30|26|10	20|23|15	54|37|50	36|29|41	260	246	0.499543379297	1.0	0.587|0.517|0.387	0.587|0.547|0.536	-0.06
TOMM40L	TOMM40L	MXE	chr1	+	161226887_161226955_161227257_161227350_161226354_161226604_161227883_161227989	8|9|4	0|2|1	10|9|9	0|2|0	197	222	0.842299940829	1.0	1.0|0.835|0.818	1.0|0.835|1.0	-0.061
COPE	COPE	MXE	chr19	-	18910970_18911071_18912983_18913046_18906959_18907112_18919222_18919363	1204|1512|1026	153|134|128	1410|1162|1377	143|113|111	192	230	0.0957388415736	0.551605638817	0.904|0.931|0.906	0.922|0.925|0.937	-0.014
MGAT5	MGAT5	MXE	chr2	+	134341589_134341759_134344929_134345064_134338258_134338420_134349804_134349938	39|55|35	108|128|79	65|74|71	200|191|226	260	260	0.252434782963	0.840182224978	0.265|0.301|0.307	0.245|0.279|0.239	0.037
SUGT1	SUGT1	MXE	chr13	+	52653045_52653103_52657531_52657622_52652838_52652958_52658398_52658468	22|48|25	66|65|44	23|29|41	48|51|63	187	220	0.753864710615	1.0	0.282|0.465|0.401	0.361|0.401|0.434	-0.016
COPE	COPE	MXE	chr19	-	18906959_18907112_18910970_18911071_18905575_18905629_18912983_18913046	577|643|492	75|54|52	615|545|585	48|34|43	230	260	0.00674730379567	0.128516292296	0.897|0.931|0.914	0.935|0.948|0.939	-0.027
DCAF13	DCAF13	MXE	chr8	+	103420263_103420463_103420974_103421082_103414713_103415516_103426055_103426145	605|587|502	919|1045|843	745|678|657	1365|1291|1390	260	237	0.0777932128458	0.504735203706	0.375|0.339|0.352	0.332|0.324|0.301	0.036
QRICH2	QRICH2	MXE	chr17	-	76289991_76290077_76291014_76294021_76287799_76287897_76304414_76304525	10|6|5	9|11|16	1|0|0	0|2|1	260	215	0.00212677690848	0.0573875302472	0.479|0.311|0.205	1.0|0.0|0.0	-0.002
SCARA5	SCARA5	MXE	chr8	-	27909662_27909743_27921570_27922245_27907147_27907246_27987503_27987615	4|7|5	259|429|259	6|1|3	229|209|313	260	210	0.964544906097	1.0	0.012|0.013|0.015	0.021|0.004|0.008	0.002
RBM47	RBM47	MXE	chr4	-	40432650_40432862_40436440_40436647_40423266_40426143_40437770_40438924	0|2|1	3|4|2	3|6|2	3|3|4	260	260	0.0104569184005	0.163572472371	0.0|0.333|0.333	0.5|0.667|0.333	-0.278
C1orf43	C1orf43	MXE	chr1	-	154213892_154213946_154219835_154219937_154206705_154207648_154220341_154220606	52|48|28	1|0|0	57|39|38	1|0|0	231	183	1	1.0	0.976|1.0|1.0	0.978|1.0|1.0	-0.001
C1orf43	C1orf43	MXE	chr1	-	154213892_154213946_154214456_154214574_154206719_154207648_154220341_154220624	50|84|47	1|0|0	143|108|128	1|0|0	247	183	1	1.0	0.974|1.0|1.0	0.991|1.0|1.0	-0.006
C1orf43	C1orf43	MXE	chr1	-	154213892_154213946_154214456_154214574_154212457_154212624_154219835_154219937	98|117|104	56|63|49	120|120|116	70|54|81	247	183	0.597792715417	1.0	0.565|0.579|0.611	0.559|0.622|0.515	0.02
XRRA1	XRRA1	MXE	chr11	-	74851087_74851203_74862980_74863021_74848114_74848462_74906238_74906456	0|0|1	2|1|3	0|0|1	2|0|0	170	245	1	1.0	0.0|0.0|0.325	0.0|NA|1.0	-0.392
XRRA1	XRRA1	MXE	chr11	-	74851087_74851203_74906238_74906456_74848114_74848462_74907144_74907273	4|2|3	2|2|3	1|2|1	2|0|0	260	245	0.00696757436105	0.131168638262	0.653|0.485|0.485	0.32|1.0|1.0	-0.232
XRRA1	XRRA1	MXE	chr11	-	74851988_74852082_74862980_74863021_74848114_74848462_74906238_74906456	0|0|1	2|3|0	0|0|1	0|0|0	170	223	1	1.0	0.0|0.0|1.0	NA|NA|1.0	-0.667
XRRA1	XRRA1	MXE	chr11	-	74907144_74907273_74933800_74933872_74851087_74851203_74936883_74937068	2|7|1	1|3|1	2|1|0	0|2|1	201	258	0.404205512911	0.984190351407	0.72|0.75|0.562	1.0|0.391|0.0	0.214
TMCC1	TMCC1	MXE	chr3	-	129670329_129671264_129832773_129832826_129654967_129655103_129880308_129880466	7|5|4	53|40|36	5|7|4	48|39|33	182	260	0.856298698116	1.0	0.159|0.152|0.137	0.13|0.204|0.148	-0.011
TMCC1	TMCC1	MXE	chr3	-	129827802_129828077_129832773_129832826_129670329_129671264_129893493_129893576	2|1|0	21|22|19	2|0|7	15|7|18	182	260	0.00556769948018	0.110942836411	0.12|0.061|0.0	0.16|0.0|0.357	-0.112
NCAPD3	NCAPD3	MXE	chr11	-	134210269_134210454_134220571_134220726_134209312_134209477_134223862_134223991	80|91|57	17|11|6	263|217|262	31|29|46	260	260	0.962383635645	1.0	0.825|0.892|0.905	0.895|0.882|0.851	-0.002
MIS18BP1	MIS18BP1	MXE	chr14	-	45231140_45231298_45235813_45235944_45227662_45227814_45237647_45237721	106|137|83	155|224|113	367|360|420	649|517|616	260	260	0.783413752595	1.0	0.406|0.38|0.423	0.361|0.41|0.405	0.011
ATE1	ATE1	MXE	chr10	-	121902390_121902620_121910905_121911151_121870005_121870038_121922348_121922411	0|3|1	1|1|1	0|4|1	0|0|0	260	260	1	1.0	0.0|0.75|0.5	NA|1.0|1.0	-0.583
ATE1	ATE1	MXE	chr10	-	121898840_121898969_121899865_121899994_121870005_121870038_121902390_121902620	12|7|6	4|3|5	6|0|5	9|3|19	258	258	0.000769084146095	0.0273936627525	0.75|0.7|0.545	0.4|0.0|0.208	0.462
ATE1	ATE1	MXE	chr10	-	121870005_121870038_121902390_121902620_121841081_121841263_121910905_121911151	62|83|69	1|1|0	114|77|128	0|2|0	260	162	1	1.0	0.975|0.981|1.0	1.0|0.96|1.0	-0.001
TBC1D22A	TBC1D22A	MXE	chr22	+	46793500_46793841_46878652_46878723_46762680_46762848_46891265_46891394	0|0|0	9|33|19	0|0|2	19|15|16	260	200	1	1.0	0.0|0.0|0.0	0.0|0.0|0.088	-0.029
UBE3A	UBE3A	MXE	chr15	-	25407066_25407262_25408619_25408684_25405460_25405502_25409087_25409207	1|0|0	5|1|1	1|0|0	0|2|2	194	260	1	1.0	0.211|0.0|0.0	1.0|0.0|0.0	-0.263
UBE3A	UBE3A	MXE	chr15	-	25375464_25375763_25405460_25405502_25333727_25340228_25438488_25439005	0|1|1	0|1|1	0|0|1	3|0|0	171	260	1	1.0	NA|0.603|0.603	0.0|NA|1.0	0.103
SUV39H2	SUV39H2	MXE	chr10	+	14881499_14881645_14896845_14896977_14878862_14878919_14899538_14899685	0|0|0	6|8|1	3|1|0	5|10|19	260	260	0.245827551209	0.833496974675	0.0|0.0|0.0	0.375|0.091|0.0	-0.155
MIS18BP1	MIS18BP1	MXE	chr14	-	45232732_45232820_45235813_45235944_45231140_45231298_45237647_45237721	104|138|84	96|86|63	368|364|416	372|252|310	260	217	0.625934036864	1.0	0.475|0.573|0.527	0.452|0.547|0.528	0.016
MUM1	MUM1	MXE	chr19	+	1360135_1361032_1362249_1362351_1358393_1358464_1364508_1364579	2|4|3	48|81|47	4|7|4	82|54|82	260	231	0.366580801361	0.950552007319	0.036|0.042|0.054	0.042|0.103|0.042	-0.018
HIVEP2	HIVEP2	MXE	chr6	-	142769551_142775125_142776146_142776191_142768381_142768536_142783520_142783615	6|9|3	182|178|119	5|5|2	132|107|117	174	260	0.655386621585	1.0	0.047|0.07|0.036	0.054|0.065|0.025	0.003
RPS6KB1	RPS6KB1	MXE	chr17	+	59910561_59910611_59912683_59912804_59893129_59893325_59926434_59926582	15|30|18	7|2|1	29|33|24	4|4|6	179	250	0.77198048089	1.0	0.75|0.954|0.962	0.91|0.92|0.848	-0.004
CACNB4	CACNB4	MXE	chr2	-	151860710_151860820_151872416_151872493_151855223_151855375_151876425_151876556	5|0|3	0|1|2	3|5|10	2|4|0	206	239	0.340125953161	0.932219988065	1.0|0.0|0.635	0.635|0.592|1.0	-0.197
CACNB4	CACNB4	MXE	chr2	-	151870530_151870611_151870841_151870861_151841902_151842088_151872416_151872493	1|0|0	1|0|0	1|2|3	0|2|4	149	210	1	1.0	0.585|NA|NA	1.0|0.585|0.514	-0.115
RPS6KB1	RPS6KB1	MXE	chr17	+	59912683_59912804_59926434_59926582_59910561_59910611_59930116_59930174	125|187|144	240|266|217	127|129|159	229|220|266	250	260	0.50430731656	1.0	0.351|0.422|0.408	0.366|0.379|0.383	0.018
RPS6KB1	RPS6KB1	MXE	chr17	+	59914634_59914703_59926434_59926582_59912683_59912804_59930116_59930174	72|78|61	245|268|218	65|43|67	233|221|272	198	260	0.191056521655	0.744453690877	0.278|0.277|0.269	0.268|0.204|0.244	0.036
RPS6KB1	RPS6KB1	MXE	chr17	+	59910561_59910611_59926434_59926582_59893129_59893325_59930116_59930174	16|29|18	240|268|217	28|31|23	228|220|265	179	260	0.132549597292	0.638860397674	0.088|0.136|0.108	0.151|0.17|0.112	-0.034
RPS6KB1	RPS6KB1	MXE	chr17	+	59912683_59912804_59926434_59926582_59893045_59893325_59930116_59930174	4|1|0	240|268|217	0|1|0	228|220|265	250	260	1	1.0	0.017|0.004|0.0	0.0|0.005|0.0	0.005
SFXN1	SFXN1	MXE	chr5	+	175512110_175512196_175513462_175513590_175511450_175511526_175516613_175516663	4|6|4	35|33|20	7|8|3	49|39|58	215	257	0.714453418819	1.0	0.12|0.179|0.193	0.146|0.197|0.058	0.03
STX12	STX12	MXE	chr1	+	27789561_27789631_27793532_27793632_27773182_27773425_27801677_27801815	8|8|8	32|21|20	5|4|3	27|26|22	199	229	0.0445253364581	0.373022094311	0.223|0.305|0.315	0.176|0.15|0.136	0.127
GTF2A1	GTF2A1	MXE	chr14	-	81185530_81185620_81192518_81192839_81175451_81180330_81196107_81196241	168|181|148	35|53|27	183|163|204	37|29|47	260	219	0.500381452105	1.0	0.802|0.742|0.822	0.806|0.826|0.785	-0.017
TNNT2	TNNT2	MXE	chr1	-	201372026_201372041_201372144_201372155_201369815_201369845_201373213_201373268	0|2|0	1|2|5	0|0|0	3|0|0	140	144	1	1.0	0.0|0.507|0.0	0.0|NA|NA	0.169
TNNT2	TNNT2	MXE	chr1	-	201372144_201372155_201373208_201373268_201368161_201368227_201377622_201377664	0|4|0	0|0|1	2|3|4	0|0|1	189	140	1	1.0	NA|1.0|0.0	1.0|1.0|0.748	-0.416
TNNT2	TNNT2	MXE	chr1	-	201372144_201372155_201373213_201373268_201372026_201372041_201377622_201377633	1|4|0	2|5|6	2|3|4	1|2|2	184	140	0.00876763174458	0.149003200477	0.276|0.378|0.0	0.603|0.533|0.603	-0.362
TNNT2	TNNT2	MXE	chr1	-	201372144_201372155_201373213_201373401_201372026_201372041_201377622_201377762	0|0|1	2|5|6	0|1|3	1|2|2	260	140	0.286273871203	0.872838789977	0.0|0.0|0.082	0.0|0.212|0.447	-0.192
COMMD3	COMMD3	MXE	chr10	+	22318104_22318168_22318271_22318306_22316444_22316556_22318652_22318713	6|5|4	82|80|66	5|6|7	59|70|49	193	164	0.245687091373	0.833457099912	0.059|0.05|0.049	0.067|0.068|0.108	-0.028
MFN1	MFN1	MXE	chr3	+	179375219_179375341_179377041_179377168_179368035_179368103_179377343_179377448	199|196|171	22|21|25	181|218|249	27|32|26	251	256	0.616655744405	1.0	0.902|0.905|0.875	0.872|0.874|0.907	0.01
MFN1	MFN1	MXE	chr3	+	179377041_179377168_179377343_179377448_179375219_179375341_179385568_179385721	167|194|192	0|0|0	238|195|245	1|0|0	256	234	1	1.0	1.0|1.0|1.0	0.995|1.0|1.0	0.002
SOAT1	SOAT1	MXE	chr1	+	179302676_179302802_179323436_179323495_179293713_179293936_179335505_179335657	28|52|40	9|18|9	78|70|89	25|15|22	255	188	0.651298158081	1.0	0.696|0.68|0.766	0.697|0.775|0.749	-0.026
SLC38A10	SLC38A10	MXE	chr17	-	81260237_81260394_81289690_81289808_81246884_81247061_81294822_81295305	0|1|0	0|0|2	2|3|2	0|0|2	247	260	1	1.0	NA|1.0|0.0	1.0|1.0|0.513	-0.338
NSL1	NSL1	MXE	chr1	-	212739533_212739601_212766188_212766273_212738561_212738686_212782371_212782426	0|0|1	100|63|70	2|0|2	95|62|113	214	197	1	1.0	0.0|0.0|0.013	0.019|0.0|0.016	-0.007
SOAT1	SOAT1	MXE	chr1	+	179323436_179323495_179335505_179335657_179302676_179302802_179337836_179337896	46|51|25	24|19|12	74|70|87	23|26|25	188	260	0.149713957374	0.672041197254	0.726|0.788|0.742	0.816|0.788|0.828	-0.059
MFN1	MFN1	MXE	chr3	+	179358839_179359002_179362357_179362482_179351899_179352035_179364296_179364405	271|269|226	88|83|82	258|237|297	80|76|83	260	254	0.494664644006	1.0	0.751|0.76|0.729	0.759|0.753|0.778	-0.017
SOAT1	SOAT1	MXE	chr1	+	179302676_179302802_179335505_179335657_179293713_179293936_179337836_179337896	27|52|41	23|19|12	78|69|89	24|25|25	255	260	0.2085373688	0.775251435332	0.545|0.736|0.777	0.768|0.738|0.784	-0.077
RPS6KA3	RPS6KA3	MXE	chrX	-	20195064_20195145_20204021_20204103_20194188_20194268_20209287_20209404	22|20|17	20|13|12	28|26|19	15|14|16	211	210	0.463674287935	1.0	0.523|0.605|0.585	0.65|0.649|0.542	-0.043
RPS6KA3	RPS6KA3	MXE	chrX	-	20204021_20204103_20209287_20209404_20188496_20188534_20234757_20234814	77|91|61	0|1|0	67|76|65	0|0|0	246	211	1	1.0	1.0|0.987|1.0	1.0|1.0|1.0	-0.004
TTLL7	TTLL7	MXE	chr1	-	83948627_83948695_83949864_83949986_83947123_83947282_83951844_83951976	7|3|11	5|4|8	3|5|3	3|2|1	251	197	0.414579583554	0.993941468433	0.524|0.371|0.519	0.44|0.662|0.702	-0.13
ZNF565	ZNF565	MXE	chr19	-	36201976_36202050_36203446_36203542_36195029_36195156_36213018_36213130	0|0|1	2|4|1	1|0|0	5|2|1	225	203	1	1.0	0.0|0.0|0.474	0.153|0.0|0.0	0.107
TBXAS1	TBXAS1	MXE	chr7	+	139780739_139780824_139782665_139782729_139778247_139778471_139787337_139787426	1|8|4	11|20|14	5|6|10	24|26|29	214	193	0.869109848192	1.0	0.076|0.265|0.205	0.158|0.172|0.237	-0.007
ERCC6	ERCC6	MXE	chr10	-	49493116_49493252_49500537_49500696_49483345_49483516_49505883_49506012	37|47|33	8|1|1	26|14|22	1|0|1	260	260	0.00972568107055	0.158789041939	0.822|0.979|0.971	0.963|1.0|0.957	-0.049
ADGRE5	ADGRE5	MXE	chr19	+	14407060_14407229_14407907_14408009_14406868_14406960_14408091_14408275	23|36|15	21|18|10	25|20|27	15|15|24	260	231	0.678930264146	1.0	0.493|0.64|0.571	0.597|0.542|0.5	0.022
LHPP	LHPP	MXE	chr10	+	124488421_124488575_124496960_124497024_124461833_124461987_124498035_124498128	0|1|3	1|5|2	4|0|1	2|1|5	260	193	0.368834909767	0.952002740395	0.0|0.129|0.527	0.598|0.0|0.129	-0.024
ABHD14A-ACY1	ABHD14A-ACY1	MXE	chr3	+	51978258_51978374_51980392_51980628_51977883_51978082_51984046_51984158	1|2|2	0|0|0	3|1|4	0|0|3	245	260	0.469145010203	1.0	1.0|1.0|1.0	1.0|1.0|0.586	0.138
PPOX	PPOX	MXE	chr1	+	161167370_161167486_161168431_161168576_161167099_161167234_161168992_161169183	2|0|1	13|15|7	1|4|5	12|9|4	245	260	0.00246674420891	0.0636289471679	0.14|0.0|0.132	0.081|0.32|0.57	-0.233
PPOX	PPOX	MXE	chr1	+	161167370_161167486_161167994_161168127_161167099_161167234_161168431_161168576	2|0|2	4|4|2	1|3|3	1|0|2	245	260	0.0023134677795	0.0609025095124	0.347|0.0|0.515	0.515|1.0|0.614	-0.422
CAB39	CAB39	MXE	chr2	+	230810262_230810322_230814048_230814114_230798728_230798897_230817753_230817897	25|23|17	33|26|28	22|17|17	49|33|33	189	195	0.0809606088307	0.514020492929	0.439|0.477|0.385	0.317|0.347|0.347	0.097
CAB39	CAB39	MXE	chr2	+	230798728_230798897_230810262_230810322_230793212_230793331_230814048_230814114	39|17|16	42|30|28	35|16|18	32|27|27	260	189	0.688388666036	1.0	0.403|0.292|0.293	0.443|0.301|0.326	-0.027
ATG10	ATG10	MXE	chr5	+	82058494_82058602_82164398_82164537_81987557_81987678_82178489_82178587	3|3|0	3|9|5	4|3|3	5|8|6	237	260	0.373309829194	0.956993206976	0.523|0.268|0.0	0.467|0.291|0.354	-0.107
MYO1E	MYO1E	MXE	chr15	-	59231701_59231791_59236584_59236672_59224688_59224823_59256283_59256378	10|14|4	0|0|0	13|11|16	0|0|1	217	219	1	1.0	1.0|1.0|1.0	1.0|1.0|0.942	0.019
MTHFD1	MTHFD1	MXE	chr14	+	64453753_64453861_64454722_64454875_64449444_64449622_64458213_64458307	65|75|60	30|55|26	210|169|216	142|102|123	237	260	0.450261566593	1.0	0.704|0.599|0.717	0.619|0.645|0.658	0.033
MTHFD1	MTHFD1	MXE	chr14	+	64439095_64439172_64440125_64440266_64435568_64435671_64441384_64441453	153|175|115	52|65|33	434|388|502	157|133|157	206	260	0.919110424754	1.0	0.788|0.773|0.815	0.777|0.786|0.801	0.004
MTHFD1	MTHFD1	MXE	chr14	+	64427336_64427473_64430183_64430230_64426018_64426192_64431531_64431639	98|133|96	51|63|52	258|287|301	189|143|180	260	176	0.2264631679	0.805515033554	0.565|0.588|0.555	0.48|0.576|0.531	0.04
MTHFD1	MTHFD1	MXE	chr14	+	64417887_64418024_64424803_64424931_64415638_64415739_64425729_64425827	27|17|16	38|57|28	78|42|61	117|113|146	260	257	0.944378422194	1.0	0.413|0.228|0.361	0.397|0.269|0.292	0.015
DDX49	DDX49	MXE	chr19	+	18924881_18924979_18926302_18926377_18924622_18924699_18927765_18927854	86|99|57	120|185|141	115|85|111	174|157|193	227	204	0.548315054757	1.0	0.392|0.325|0.266	0.373|0.327|0.341	-0.019
DDB1	DDB1	MXE	chr11	-	61325610_61325708_61326778_61326893_61323978_61324137_61329362_61329584	84|98|80	299|327|232	126|106|116	462|344|442	244	227	0.477443332925	1.0	0.207|0.218|0.243	0.202|0.223|0.196	0.016
EEF1G	EEF1G	MXE	chr11	-	62567398_62567528_62570964_62571108_62566805_62567010_62571539_62571682	2092|1957|1616	13867|13449|10415	2011|1676|1715	14189|11919|13274	260	259	0.273455377467	0.861461931618	0.131|0.127|0.134	0.124|0.123|0.114	0.01
EEF1G	EEF1G	MXE	chr11	-	62567398_62567528_62572583_62572742_62566805_62567010_62573830_62573973	448|450|405	13868|13449|10415	402|348|388	14188|11918|13275	260	259	0.0485751565668	0.394696002417	0.031|0.032|0.037	0.027|0.028|0.028	0.006
EEF1G	EEF1G	MXE	chr11	-	62570964_62571108_62572583_62572742_62566805_62567010_62573830_62573973	448|450|405	0|1|0	402|348|388	0|0|3	260	260	1	1.0	1.0|0.998|1.0	1.0|1.0|0.992	0.002
EEF1G	EEF1G	MXE	chr11	-	62571539_62571682_62572583_62572742_62570964_62571108_62573830_62573973	448|451|405	2108|1962|1600	401|348|388	2025|1681|1721	260	260	0.303395959359	0.892681614179	0.175|0.187|0.202	0.165|0.172|0.184	0.014
TBC1D8	TBC1D8	MXE	chr2	-	101029490_101029776_101032267_101032385_101028302_101028432_101033543_101033758	12|25|9	121|133|89	11|15|9	92|62|93	247	260	0.873001908309	1.0	0.095|0.165|0.096	0.112|0.203|0.092	-0.017
PYCR2	PYCR2	MXE	chr1	-	225921857_225922079_225922203_225922383_225921551_225921644_225923700_225923771	151|130|135	57|61|56	144|117|111	65|60|41	260	260	0.693753461675	1.0	0.726|0.681|0.707	0.689|0.661|0.73	0.011
PYCR2	PYCR2	MXE	chr1	-	225922203_225922383_225923700_225923771_225921857_225922079_225923910_225923993	2|0|0	78|62|54	0|0|0	71|54|75	200	260	1	1.0	0.032|0.0|0.0	0.0|0.0|0.0	0.011
PYCR2	PYCR2	MXE	chr1	-	225922203_225922383_225923700_225923771_225921857_225922079_225924043_225924259	20|38|15	79|64|57	26|17|22	72|58|74	200	260	0.680027773638	1.0	0.248|0.436|0.255	0.319|0.276|0.279	0.022
NEK9	NEK9	MXE	chr14	-	75121118_75121174_75124045_75124223_75120509_75120580_75126702_75127080	79|77|67	34|23|18	55|39|55	3|10|5	260	185	0.000614109168471	0.0238736684702	0.623|0.704|0.726	0.929|0.735|0.887	-0.166
STK25	STK25	MXE	chr2	-	241500739_241500796_241501477_241501708_241500172_241500281_241508005_241508135	46|78|65	50|58|34	102|88|104	103|69|106	260	186	0.266862147088	0.854659976933	0.397|0.49|0.578	0.415|0.477|0.412	0.054
UROS	UROS	MXE	chr10	-	125815033_125815130_125816176_125816260_125812213_125812288_125816436_125816525	11|23|6	24|26|16	28|25|19	23|24|36	213	226	0.21279924007	0.78293150548	0.327|0.484|0.285	0.564|0.525|0.359	-0.117
RBM27	RBM27	MXE	chr5	+	146263490_146263631_146267648_146267768_146261509_146261806_146269206_146269281	61|91|64	428|486|340	56|63|75	424|424|519	260	249	0.150149014937	0.672916969365	0.12|0.152|0.153	0.112|0.125|0.122	0.022
RBM27	RBM27	MXE	chr5	+	146251710_146251875_146254942_146255092_146237297_146237432_146258448_146258593	23|5|15	95|80|71	3|13|14	117|90|107	260	260	0.0379215264144	0.348340149021	0.195|0.059|0.174	0.025|0.126|0.116	0.054
RBM27	RBM27	MXE	chr5	+	146218984_146219103_146223402_146223527_146203599_146203824_146228945_146229037	71|80|59	283|294|254	60|65|58	299|288|305	248	254	0.134616930735	0.643379515454	0.204|0.218|0.192	0.17|0.188|0.163	0.031
PDCD11	PDCD11	MXE	chr10	+	103440733_103440850_103441825_103441975_103440289_103440581_103442212_103442460	362|557|299	295|426|261	692|580|758	511|423|680	246	260	0.75058462651	1.0	0.565|0.58|0.548	0.589|0.592|0.541	-0.01
PDCD11	PDCD11	MXE	chr10	+	103438685_103438808_103439745_103439868_103438014_103438071_103440289_103440581	58|65|58	211|322|225	76|69|107	446|356|462	252	252	0.169062157876	0.708527916102	0.216|0.168|0.205	0.146|0.162|0.188	0.031
ECD	ECD	MXE	chr10	-	73152292_73152421_73154255_73154448_73148275_73148404_73156274_73156453	27|19|20	34|36|29	48|28|38	45|29|40	260	258	0.0671314913204	0.464469591657	0.441|0.344|0.406	0.514|0.489|0.485	-0.099
COPG1	COPG1	MXE	chr3	+	129267936_129268040_129268494_129268620_129265548_129265792_129268931_129269000	0|0|0	86|97|89	1|0|0	64|56|53	233	255	1	1.0	0.0|0.0|0.0	0.017|0.0|0.0	-0.006
STK25	STK25	MXE	chr2	-	241500739_241500796_241501477_241501708_241500172_241500281_241508504_241508595	1|1|2	49|57|34	5|1|7	102|66|104	260	186	0.0956235513235	0.551605638817	0.014|0.012|0.04	0.034|0.011|0.046	-0.008
STK25	STK25	MXE	chr2	-	241500739_241500796_241501477_241501708_241500172_241500281_241508442_241508624	31|36|18	49|57|34	80|41|56	102|67|106	260	186	0.718022915219	1.0	0.312|0.311|0.275	0.359|0.304|0.274	-0.013
COMMD4	COMMD4	MXE	chr15	+	75339263_75339344_75339701_75339878_75338984_75339104_75339964_75340273	16|19|11	4|5|0	38|28|36	4|9|6	210	260	0.773970937144	1.0	0.832|0.825|1.0	0.922|0.794|0.881	0.02
COMMD4	COMMD4	MXE	chr15	+	75338061_75338133_75338354_75338420_75336104_75336221_75338645_75338685	0|1|0	22|15|13	1|0|1	35|29|35	201	195	1	1.0	0.0|0.061|0.0	0.027|0.0|0.027	0.002
MAPKAPK5	MAPKAPK5	MXE	chr12	+	111867571_111867669_111868752_111868861_111866155_111866231_111870270_111870360	36|49|36	21|22|19	56|50|58	28|19|36	227	238	0.945214428753	1.0	0.643|0.7|0.665	0.677|0.734|0.628	-0.01
CDK19	CDK19	MXE	chr6	-	110638648_110638706_110746125_110746201_110632029_110632161_110773875_110773937	5|13|5	22|29|22	4|6|12	18|20|18	205	187	0.600991078321	1.0	0.172|0.29|0.172	0.169|0.215|0.378	-0.043
CDK19	CDK19	MXE	chr6	-	110638648_110638706_110667433_110667574_110632029_110632161_110670430_110670541	49|45|27	23|28|25	31|20|37	20|22|19	260	187	0.730935316904	1.0	0.605|0.536|0.437	0.527|0.395|0.583	0.024
UHRF1BP1	UHRF1BP1	MXE	chr6	+	34835293_34835464_34855616_34855703_34834720_34834861_34856238_34856409	9|19|14	7|22|10	9|11|9	8|8|7	260	216	0.651649117195	1.0	0.516|0.418|0.538	0.483|0.533|0.516	-0.02
SLC25A21	SLC25A21	MXE	chr14	-	36813917_36814001_36874955_36875004_36734506_36734573_37172280_37172423	0|0|2	2|1|0	2|0|1	2|1|1	178	213	0.62650748485	1.0	0.0|0.0|1.0	0.545|0.0|0.545	-0.03
ALKBH8	ALKBH8	MXE	chr11	-	107510886_107511036_107522298_107522555_107502725_107505215_107525440_107525592	11|26|20	69|87|66	20|30|34	111|102|135	260	260	0.85306976328	1.0	0.138|0.23|0.233	0.153|0.227|0.201	0.007
ASCC3	ASCC3	MXE	chr6	-	100848147_100848707_100864063_100864214_100805759_100805880_100867907_100868038	202|183|136	17|18|15	297|271|344	36|33|30	260	260	0.459721941224	1.0	0.922|0.91|0.901	0.892|0.891|0.92	0.01
BCAT1	BCAT1	MXE	chr12	-	24881300_24881411_24894274_24894475_24878529_24878649_24901813_24901885	13|13|23	4|2|4	17|17|19	8|9|4	260	240	0.093637958996	0.545981411122	0.75|0.857|0.841	0.662|0.636|0.814	0.112
CDK19	CDK19	MXE	chr6	-	110638648_110638706_110667433_110667574_110627001_110627145_110670430_110670541	46|41|27	1|1|4	30|19|36	2|2|1	260	187	0.572322495722	1.0	0.971|0.967|0.829	0.915|0.872|0.963	0.006
CDK19	CDK19	MXE	chr6	-	110632029_110632161_110638648_110638706_110627001_110627145_110746125_110746201	12|17|5	49|42|22	12|8|3	30|27|21	187	260	0.872516697792	1.0	0.254|0.36|0.24	0.357|0.292|0.166	0.013
CDK19	CDK19	MXE	chr6	-	110632029_110632161_110638648_110638706_110627001_110627145_110667433_110667574	78|67|44	51|45|23	34|36|29	31|28|22	187	260	0.20895633663	0.776363302361	0.68|0.674|0.727	0.604|0.641|0.647	0.063
ANKRD28	ANKRD28	MXE	chr3	-	15766233_15766312_15795222_15795306_15751749_15751820_15859376_15859771	10|19|9	1|5|7	19|7|24	9|3|5	213	208	0.951007156499	1.0	0.907|0.788|0.557	0.673|0.695|0.824	0.02
RUFY3	RUFY3	MXE	chr4	+	70802955_70802983_70804347_70804416_70800140_70800205_70806515_70807102	3|2|0	4|2|2	2|1|4	2|2|1	157	198	0.173540855034	0.718479555419	0.486|0.558|0.0	0.558|0.387|0.835	-0.245
GOLIM4	GOLIM4	MXE	chr3	-	168036835_168036994_168041391_168041474_168029222_168029302_168043378_168043529	1790|1946|1467	0|2|1	1971|1883|1989	0|0|0	212	260	1	1.0	1.0|0.999|0.999	1.0|1.0|1.0	-0.001
GOLIM4	GOLIM4	MXE	chr3	-	168036835_168036994_168040785_168040869_168032519_168032852_168041391_168041474	520|472|417	2990|3393|2528	376|412|432	3577|3417|4072	213	260	7.87554814148e-05	0.0052739516389	0.175|0.145|0.168	0.114|0.128|0.115	0.044
ROCK1	ROCK1	MXE	chr18	-	21020150_21020239_21023619_21023680_21015430_21015479_21028775_21028935	132|127|150	552|640|484	97|96|89	436|462|528	190	218	0.0692433294386	0.470510241118	0.215|0.185|0.262	0.203|0.193|0.162	0.035
GNG12-AS1	GNG12-AS1	MXE	chr1	+	68100697_68100774_68117450_68117732_68099728_68099792_68121124_68121241	0|0|0	9|8|8	0|1|0	2|7|3	206	260	1	1.0	0.0|0.0|0.0	0.0|0.153|0.0	-0.051
FHAD1	FHAD1	MXE	chr1	+	15362641_15362726_15365826_15365933_15360477_15360703_15367462_15367622	5|3|0	2|6|4	1|3|3	2|2|1	214	236	0.191293167515	0.744927572355	0.734|0.355|0.0	0.355|0.623|0.768	-0.219
ROCK1	ROCK1	MXE	chr18	-	20991175_20991326_20992830_20992937_20986949_20987110_21006350_21006597	1012|1132|885	560|574|514	827|761|834	379|408|466	236	260	0.5560608269	1.0	0.666|0.685|0.655	0.706|0.673|0.663	-0.012
ROCK1	ROCK1	MXE	chr18	-	21015430_21015479_21020150_21020239_21008058_21008194_21023619_21023680	88|79|60	524|643|548	69|45|40	432|480|529	218	178	0.113617456321	0.601624404853	0.121|0.091|0.082	0.115|0.071|0.058	0.017
ROCK1	ROCK1	MXE	chr18	-	21015430_21015479_21023619_21023680_21008058_21008194_21028775_21028935	131|127|152	523|645|548	97|96|89	432|480|529	190	178	0.0878042636597	0.527966955859	0.19|0.156|0.206	0.174|0.158|0.136	0.028
ROCK1	ROCK1	MXE	chr18	-	21020150_21020239_21023619_21023680_21008058_21008194_21028775_21028935	131|127|152	2|0|0	97|96|89	0|0|0	190	218	1	1.0	0.987|1.0|1.0	1.0|1.0|1.0	-0.004
SLC16A1	SLC16A1	MXE	chr1	-	112921989_112922133_112929091_112929352_112917177_112918044_112956034_112956353	58|68|48	166|125|137	76|67|94	145|132|167	260	260	0.0806865129737	0.513286697463	0.259|0.352|0.259	0.344|0.337|0.36	-0.057
RUFY3	RUFY3	MXE	chr4	+	70778368_70778438_70783090_70783183_70775167_70775233_70784795_70784879	65|76|58	97|113|96	60|45|49	92|97|103	199	222	0.188120843932	0.739480848869	0.428|0.429|0.403	0.421|0.341|0.347	0.05
MRPS28	MRPS28	MXE	chr8	-	80002998_80003180_80028694_80028796_79919124_79919148_80030053_80030232	1|0|0	75|107|79	0|2|2	140|108|117	231	260	1	1.0	0.015|0.0|0.0	0.0|0.02|0.019	-0.008
SENP6	SENP6	MXE	chr6	+	75623899_75623960_75634706_75634811_75621531_75621625_75647730_75647801	17|10|13	15|19|18	21|12|18	9|9|13	190	234	0.0238516609171	0.269569556892	0.583|0.393|0.471	0.742|0.622|0.63	-0.182
MRPS28	MRPS28	MXE	chr8	-	80002998_80003120_80028694_80028796_79918939_79919148_80029760_80029912	0|0|0	37|54|42	0|1|1	47|50|53	231	251	1	1.0	0.0|0.0|0.0	0.0|0.021|0.02	-0.014
MRPS28	MRPS28	MXE	chr8	-	80002998_80003120_80028694_80028796_79919031_79919148_80029904_80029974	1|1|2	38|51|40	1|1|0	46|50|51	231	251	0.651911306172	1.0	0.028|0.021|0.052	0.023|0.021|0.0	0.019
PDCL	PDCL	MXE	chr9	-	122823015_122823197_122826615_122826792_122818343_122820636_122828470_122828631	213|217|180	315|383|243	208|204|143	321|286|365	260	260	0.326671065014	0.919172040414	0.403|0.362|0.426	0.393|0.416|0.281	0.034
ADGRF1	ADGRF1	MXE	chr6	-	47008944_47010318_47012006_47012195_47007252_47007294_47014680_47014844	12|11|3	10|7|4	20|17|15	10|12|13	260	260	0.65817804059	1.0	0.545|0.611|0.429	0.667|0.586|0.536	-0.068
SENP6	SENP6	MXE	chr6	+	75634706_75634811_75647730_75647801_75623899_75623960_75659261_75659407	0|0|0	6|11|10	1|0|0	9|10|7	234	200	1	1.0	0.0|0.0|0.0	0.087|0.0|0.0	-0.029
ZNF266	ZNF266	MXE	chr19	-	9434074_9434235_9434797_9434859_9420064_9420218_9435107_9435193	6|10|13	1|0|0	12|10|5	0|0|0	191	260	1	1.0	0.891|1.0|1.0	1.0|1.0|1.0	-0.036
ADGRF1	ADGRF1	MXE	chr6	-	47016616_47016768_47020730_47020789_47014680_47014844_47021957_47022058	23|30|20	21|30|16	27|45|44	35|42|44	188	260	0.53887695872	1.0	0.602|0.58|0.634	0.516|0.597|0.58	0.041
ADGRF1	ADGRF1	MXE	chr6	-	47027703_47027761_47028992_47029104_47025853_47026003_47042190_47042294	94|196|84	15|30|15	159|180|195	50|35|35	241	187	0.0766744197611	0.500806539903	0.829|0.835|0.813	0.712|0.8|0.812	0.051
ARNTL	ARNTL	MXE	chr11	+	13326412_13326467_13349944_13350070_13309986_13310059_13354300_13354448	1|0|3	35|38|44	0|1|0	17|17|12	184	255	0.312390664047	0.903764739095	0.038|0.0|0.086	0.0|0.075|0.0	0.016
GRIK2	GRIK2	MXE	chr6	+	101682552_101682606_101686179_101686353_101676622_101676804_101799647_101799791	1|0|0	9|3|4	0|1|0	1|0|4	183	260	1	1.0	0.136|0.0|0.0	0.0|1.0|0.0	-0.288
CPSF4	CPSF4	MXE	chr7	+	99450275_99450371_99450701_99450795_99448120_99448273_99452367_99452440	5|9|5	5|5|10	6|8|8	8|8|11	225	223	0.734736481799	1.0	0.498|0.641|0.331	0.426|0.498|0.419	0.042
ARL13B	ARL13B	MXE	chr3	+	94003658_94003908_94035330_94035436_93995873_93995944_94036551_94036754	124|146|116	87|141|86	134|93|108	84|73|88	260	235	0.508313660974	1.0	0.563|0.483|0.549	0.59|0.535|0.526	-0.019
SNRPA	SNRPA	MXE	chr19	+	40751386_40751481_40757331_40757504_40750867_40750937_40759430_40759610	0|0|0	75|73|65	8|2|5	281|215|228	224	260	0.0496521576791	0.40143242588	0.0|0.0|0.0	0.032|0.011|0.025	-0.023
INTS7	INTS7	MXE	chr1	-	211946606_211946705_211952568_211952701_211944783_211944969_211966429_211966498	26|26|19	6|3|4	18|16|11	0|3|5	260	228	0.829446059996	1.0	0.792|0.884|0.806	1.0|0.824|0.659	-0.0
SPIDR	SPIDR	MXE	chr8	+	47396375_47396626_47407860_47407961_47291032_47291137_47440322_47440542	3|2|2	0|2|3	1|7|2	3|2|4	260	230	0.434243903599	1.0	1.0|0.469|0.371	0.228|0.756|0.307	0.183
PITPNA	PITPNA	MXE	chr17	-	1548295_1548387_1553003_1553149_1541565_1541640_1558528_1558559	118|149|121	2|2|1	98|104|126	2|2|3	260	221	0.462438566129	1.0	0.98|0.984|0.99	0.977|0.978|0.973	0.009
INTS7	INTS7	MXE	chr1	-	211968512_211968707_211975165_211975372_211967877_211967981_211976581_211976719	8|13|9	17|12|14	9|11|9	13|9|16	260	260	0.801978344542	1.0	0.32|0.52|0.391	0.409|0.55|0.36	-0.029
COL27A1	COL27A1	MXE	chr9	+	114264923_114264968_114265065_114265110_114264354_114264408_114265421_114265475	1|4|4	10|11|8	5|4|6	17|9|19	174	174	0.759826480317	1.0	0.091|0.267|0.333	0.227|0.308|0.24	-0.028
COL27A1	COL27A1	MXE	chr9	+	114245865_114245910_114250614_114250668_114243506_114243560_114252592_114252646	4|9|13	61|82|59	12|6|11	65|59|65	174	183	0.559910114038	1.0	0.065|0.103|0.188	0.163|0.097|0.151	-0.018
COL27A1	COL27A1	MXE	chr9	+	114267503_114267557_114270727_114270781_114266564_114266618_114275660_114275768	8|8|6	42|60|43	16|7|19	52|54|49	183	183	0.0541937927395	0.413162254832	0.16|0.118|0.122	0.235|0.115|0.279	-0.076
COL27A1	COL27A1	MXE	chr9	+	114267503_114267557_114269240_114269294_114266564_114266618_114270727_114270781	23|31|24	19|11|24	34|29|43	36|26|29	183	183	0.429672671106	1.0	0.548|0.738|0.5	0.486|0.527|0.597	0.059
COL27A1	COL27A1	MXE	chr9	+	114288913_114288967_114289241_114289295_114288701_114288755_114290057_114290111	41|47|35	15|13|19	59|47|66	19|20|25	183	183	0.934534476719	1.0	0.732|0.783|0.648	0.756|0.701|0.725	-0.006
COL27A1	COL27A1	MXE	chr9	+	114270727_114270781_114275660_114275768_114267503_114267557_114282276_114282330	2|5|3	49|63|40	2|3|2	78|56|49	183	237	0.244290522927	0.832561268928	0.05|0.093|0.089	0.032|0.065|0.05	0.028
AKAP8L	AKAP8L	MXE	chr19	-	15399301_15399410_15400294_15400358_15397713_15397855_15400793_15400864	721|660|605	359|355|264	599|522|567	319|297|363	193	238	0.0926339495482	0.543385377966	0.712|0.696|0.739	0.698|0.684|0.658	0.036
COL27A1	COL27A1	MXE	chr9	+	114292102_114292210_114300069_114300123_114290223_114290331_114300624_114300687	1|3|0	4|7|4	3|2|0	11|3|4	237	183	0.794729965025	1.0	0.162|0.249|0.0	0.174|0.34|0.0	-0.034
MGME1	MGME1	MXE	chr20	+	17975683_17975903_17988165_17988298_17969800_17970370_17989938_17991122	13|21|10	16|9|8	25|29|64	19|28|20	260	260	0.586236201283	1.0	0.448|0.7|0.556	0.568|0.509|0.762	-0.045
MGME1	MGME1	MXE	chr20	+	17975683_17975903_17988165_17988298_17969800_17970130_17989938_17991122	0|1|0	14|9|5	0|1|1	19|28|17	260	260	1	1.0	0.0|0.1|0.0	0.0|0.034|0.056	0.003
DMTF1	DMTF1	MXE	chr7	+	87155454_87155497_87163238_87163332_87154389_87154528_87163494_87163617	1|0|0	5|9|6	0|0|0	10|9|15	172	223	1	1.0	0.206|0.0|0.0	0.0|0.0|0.0	0.069
ALG13	ALG13	MXE	chrX	+	111721602_111721711_111723797_111723898_111720094_111720170_111724933_111725061	33|41|27	75|83|50	43|59|51	80|56|91	238	230	0.116279653658	0.605327200232	0.298|0.323|0.343	0.342|0.504|0.351	-0.078
C2	C2	MXE	chr6	+	31934165_31934299_31935922_31936061_31933866_31933965_31937318_31937459	2|1|1	6|8|6	0|0|0	0|1|0	260	260	1	1.0	0.25|0.111|0.143	NA|0.0|NA	0.168
C2	C2	MXE	chr6	+	31933866_31933965_31935922_31936061_31933609_31933783_31937318_31937459	6|13|3	4|8|6	2|0|0	0|1|0	228	260	1	1.0	0.631|0.65|0.363	1.0|0.0|NA	0.048
FCHO2	FCHO2	MXE	chr5	+	73017211_73017308_73034656_73034701_73006444_73006549_73037142_73037215	0|1|0	7|12|1	0|0|0	7|9|5	226	174	1	1.0	0.0|0.06|0.0	0.0|0.0|0.0	0.02
FCHO2	FCHO2	MXE	chr5	+	73006444_73006549_73015625_73015724_72990711_72990864_73017211_73017308	20|14|9	31|38|22	5|18|11	20|13|19	234	228	0.515464222149	1.0	0.386|0.264|0.285	0.196|0.574|0.361	-0.065
ALG13	ALG13	MXE	chrX	+	111721602_111721711_111722792_111722857_111720094_111720170_111723797_111723898	37|43|31	57|29|20	45|60|53	60|39|48	238	194	0.932086165671	1.0	0.346|0.547|0.558	0.379|0.556|0.474	0.014
ALG13	ALG13	MXE	chrX	+	111708964_111709048_111713224_111713297_111684964_111685103_111717845_111717927	4|6|3	18|29|19	1|4|6	44|33|35	213	202	0.140374581384	0.653601373616	0.174|0.164|0.13	0.021|0.103|0.14	0.068
ALG13	ALG13	MXE	chrX	+	111708026_111708393_111708964_111709048_111684964_111685103_111711674_111711725	1|1|0	11|13|10	0|2|1	12|23|15	260	213	1	1.0	0.069|0.059|0.0	0.0|0.067|0.052	0.003
ALG13	ALG13	MXE	chrX	+	111682131_111682235_111682235_111682294_111681169_111681424_111684964_111685103	10|19|12	39|24|29	18|8|10	28|24|34	233	188	0.809721681026	1.0	0.171|0.39|0.25	0.342|0.212|0.192	0.022
ACTR2	ACTR2	MXE	chr2	+	65261246_65261392_65265042_65265175_65239851_65239962_65268563_65268755	0|2|0	99|101|91	0|0|2	85|91|93	260	260	1	1.0	0.0|0.019|0.0	0.0|0.0|0.021	-0.001
PSMD9	PSMD9	MXE	chr12	+	121899633_121899845_121903005_121903107_121894738_121894841_121915855_121915944	200|192|181	41|34|28	183|223|209	36|34|34	260	231	0.741113775403	1.0	0.813|0.834|0.852	0.819|0.854|0.845	-0.006
ZNF430	ZNF430	MXE	chr19	+	21022788_21022881_21034085_21034184_21020619_21020803_21056630_21060050	4|8|3	7|5|3	3|4|13	12|4|7	222	228	0.732794780428	1.0	0.37|0.622|0.507	0.204|0.507|0.656	0.044
CPEB4	CPEB4	MXE	chr5	+	173932449_173932500_173943025_173943049_173910522_173910604_173944966_173945140	3|4|4	0|0|0	8|4|3	0|0|1	180	153	1	1.0	1.0|1.0|1.0	1.0|1.0|0.718	0.094
ACTR2	ACTR2	MXE	chr2	+	65261246_65261392_65265042_65265175_65255544_65255694_65268563_65268755	177|217|149	98|101|90	218|193|239	87|91|93	260	260	0.0592300534578	0.434398444159	0.644|0.682|0.623	0.715|0.68|0.72	-0.055
RAD17	RAD17	MXE	chr5	+	69372033_69372217_69373829_69374087_69371453_69371557_69374627_69374711	0|1|0	9|13|5	0|1|0	8|5|8	260	260	1	1.0	0.0|0.071|0.0	0.0|0.167|0.0	-0.032
ZNF274	ZNF274	MXE	chr19	+	58183920_58183998_58185711_58185838_58183086_58183442_58206719_58207202	0|0|5	1|3|1	2|0|0	1|1|1	207	256	0.328528403365	0.919212252283	0.0|0.0|0.861	0.712|0.0|0.0	0.05
STX4	STX4	MXE	chr16	+	31034012_31034114_31034969_31035040_31033490_31033835_31037925_31038034	1139|1205|994	147|147|116	970|905|973	148|114|124	231	200	0.386723218587	0.968453040823	0.87|0.877|0.881	0.85|0.873|0.872	0.011
PTMA	PTMA	MXE	chr2	+	231711889_231711983_231712442_231712516_231711347_231711419_231712803_231712856	12760|15457|10748	67|86|60	34593|29562|35119	174|142|217	223	203	1	1.0	0.994|0.994|0.994	0.995|0.995|0.993	-0.0
DPH2	DPH2	MXE	chr1	+	43970965_43971189_43971386_43972070_43970595_43970708_43972157_43972334	1|3|2	6|4|7	0|0|5	10|12|15	260	260	0.167517216366	0.705358578144	0.143|0.429|0.222	0.0|0.0|0.25	0.181
PTMA	PTMA	MXE	chr2	+	231708713_231708751_231711347_231711419_231707683_231707835_231711889_231711983	0|2|0	1940|3117|1502	0|0|0	5123|4568|6335	167	201	1	1.0	0.0|0.001|0.0	0.0|0.0|0.0	0.0
RAD17	RAD17	MXE	chr5	+	69371034_69371171_69371453_69371557_69369805_69370284_69373829_69374087	9|8|10	0|0|0	3|3|12	0|1|0	260	233	1	1.0	1.0|1.0|1.0	1.0|0.729|1.0	0.09
PTMA	PTMA	MXE	chr2	+	231711886_231711983_231712442_231712516_231711347_231711419_231712803_231713536	1402|1634|1153	67|86|60	3601|3079|3458	174|142|217	226	203	0.769902862509	1.0	0.949|0.945|0.945	0.949|0.951|0.935	0.001
RAD17	RAD17	MXE	chr5	+	69371453_69371557_69372033_69372217_69371034_69371171_69373829_69374087	3|1|0	30|38|20	0|0|0	33|17|28	233	260	0.584633202021	1.0	0.1|0.029|0.0	0.0|0.0|0.0	0.043
CCM2	CCM2	MXE	chr7	+	45069825_45069961_45072725_45072783_45064462_45064646_45073459_45073571	0|0|0	8|10|19	1|0|3	20|9|21	260	187	0.544578232491	1.0	0.0|0.0|0.0	0.035|0.0|0.093	-0.043
PPP1R18	PPP1R18	MXE	chr6	-	30679178_30679389_30684407_30686046_30676388_30677288_30687113_30687216	11|12|12	21|28|24	12|10|8	22|25|38	260	260	0.351841595865	0.942318517296	0.344|0.3|0.333	0.353|0.286|0.174	0.055
RAD17	RAD17	MXE	chr5	+	69372033_69372217_69373829_69374087_69371034_69371171_69374627_69374711	19|16|9	13|16|6	21|8|11	9|6|10	260	260	0.516201382885	1.0	0.594|0.5|0.6	0.7|0.571|0.524	-0.034
PCBP1-AS1	PCBP1-AS1	MXE	chr2	-	70077300_70077381_70083537_70083687_70051202_70051305_70085546_70085624	11|1|12	0|0|0	6|11|2	0|1|0	260	210	1	1.0	1.0|1.0|1.0	1.0|0.899|1.0	0.034
PCBP1-AS1	PCBP1-AS1	MXE	chr2	-	70059642_70059680_70083537_70083687_70053730_70053792_70085546_70085624	11|1|10	0|4|0	6|11|2	0|0|0	260	167	0.0523502528882	0.406499085976	1.0|0.138|1.0	1.0|1.0|1.0	-0.287
PCBP1-AS1	PCBP1-AS1	MXE	chr2	-	70059642_70059680_70083537_70083687_70051202_70051305_70085546_70085624	11|1|12	0|2|1	6|11|2	0|0|2	260	167	0.642755990877	1.0	1.0|0.243|0.885	1.0|1.0|0.391	-0.088
PCBP1-AS1	PCBP1-AS1	MXE	chr2	-	70059642_70059680_70083506_70083687_70051202_70051305_70085546_70085624	11|1|10	0|2|1	6|11|3	0|0|2	260	167	0.568439731333	1.0	1.0|0.243|0.865	1.0|1.0|0.491	-0.128
PCBP1-AS1	PCBP1-AS1	MXE	chr2	-	70059642_70059680_70077300_70077381_70051202_70051305_70083537_70083687	0|0|1	0|0|1	0|1|0	0|0|1	210	167	1	1.0	NA|NA|0.443	NA|1.0|0.0	-0.057
PCBP1-AS1	PCBP1-AS1	MXE	chr2	-	70077300_70077381_70083506_70083687_70051202_70051305_70085546_70085624	11|1|10	0|0|0	6|11|3	0|1|0	260	210	1	1.0	1.0|1.0|1.0	1.0|0.899|1.0	0.034
PCBP1-AS1	PCBP1-AS1	MXE	chr2	-	70059642_70059680_70083506_70083687_70055713_70055910_70085546_70085624	11|1|10	0|3|0	6|11|2	1|0|0	260	167	0.135129343434	0.644876660338	1.0|0.176|1.0	0.794|1.0|1.0	-0.206
DNM1	DNM1	MXE	chr9	+	128224250_128224389_128226034_128226173_128222792_128222860_128234020_128234107	70|80|51	5|4|2	148|127|119	12|4|5	260	260	0.933415558807	1.0	0.933|0.952|0.962	0.925|0.969|0.96	-0.002
NAPB	NAPB	MXE	chr20	-	23394921_23394999_23402992_23403072_23390208_23390264_23421304_23421488	32|38|21	12|5|8	20|20|18	4|2|3	209	207	0.0996624725092	0.562241361741	0.725|0.883|0.722	0.832|0.908|0.856	-0.089
NAPB	NAPB	MXE	chr20	-	23395138_23395185_23397071_23397188_23394921_23394999_23402992_23403072	9|17|5	8|7|1	2|2|3	4|2|4	246	176	0.0519251471613	0.406499085976	0.446|0.635|0.782	0.263|0.417|0.349	0.278
RLF	RLF	MXE	chr1	+	40222573_40222710_40231516_40231658_40202411_40202614_40235791_40240921	3|8|5	44|50|32	6|8|6	39|35|47	260	260	0.433674174673	1.0	0.064|0.138|0.135	0.133|0.186|0.113	-0.032
NUMA1	NUMA1	MXE	chr11	-	72010785_72010854_72012894_72016260_72009267_72009387_72016407_72016530	117|132|100	177|230|164	110|107|107	186|161|210	260	198	0.701123735192	1.0	0.335|0.304|0.317	0.311|0.336|0.28	0.01
NUMA1	NUMA1	MXE	chr11	-	72050661_72050833_72062588_72062686_72035901_72035975_72069841_72069911	1|0|0	0|0|0	0|0|0	0|0|1	227	260	1	1.0	1.0|NA|NA	NA|NA|0.0	1.0
SUN1	SUN1	MXE	chr7	+	849519_849603_851383_851482_848417_848615_851949_852043	50|57|49	9|17|6	84|79|72	13|8|7	213	228	0.0740244408206	0.490388948464	0.856|0.782|0.897	0.874|0.914|0.917	-0.057
SUN1	SUN1	MXE	chr7	+	849519_849603_849922_850033_848607_848615_851383_851482	50|62|51	8|16|8	90|82|77	18|12|15	213	240	0.815857960677	1.0	0.876|0.814|0.878	0.849|0.885|0.853	-0.006
BOK	BOK	MXE	chr2	+	241562347_241562476_241570124_241570288_241559454_241559703_241572296_241574138	0|15|6	16|4|7	9|2|13	9|9|8	258	260	0.617361650041	1.0	0.0|0.791|0.463	0.502|0.183|0.621	-0.017
NUMA1	NUMA1	MXE	chr11	-	72050661_72050833_72068495_72068617_72035901_72035975_72069841_72069911	1|0|1	0|0|0	0|0|0	0|0|1	251	260	1	1.0	1.0|NA|1.0	NA|NA|0.0	1.0
NUMA1	NUMA1	MXE	chr11	-	72062588_72062686_72068078_72068231_72035901_72035975_72069841_72069911	4|7|5	1|0|0	6|6|6	0|0|0	260	227	1	1.0	0.777|1.0|1.0	1.0|1.0|1.0	-0.074
RDH5	RDH5	MXE	chr12	+	55721147_55721494_55721688_55721947_55720412_55720517_55723885_55724049	1|1|0	1|4|1	1|0|0	2|1|5	260	260	1	1.0	0.5|0.2|0.0	0.333|0.0|0.0	0.122
RDH5	RDH5	MXE	chr12	+	55721152_55721494_55721688_55721947_55720397_55720517_55723885_55724049	1|0|0	1|4|1	2|2|0	2|1|5	260	260	0.0415965673936	0.361664304759	0.5|0.0|0.0	0.5|0.667|0.0	-0.222
ARMC2	ARMC2	MXE	chr6	+	108858198_108858271_108868823_108868995_108854224_108854485_108876142_108876350	2|4|3	1|2|2	4|3|5	0|1|0	202	260	0.000597066535436	0.0234339568696	0.72|0.72|0.659	1.0|0.794|1.0	-0.232
NME1-NME2	NME1-NME2	MXE	chr17	+	51155650_51155780_51159979_51160081_51153589_51153662_51161159_51161272	88|136|89	209|247|170	340|317|402	681|634|686	259	231	0.589664891598	1.0	0.273|0.329|0.318	0.308|0.308|0.343	-0.013
HNRNPD	HNRNPD	MXE	chr4	-	82358658_82358820_82371527_82371584_82357312_82357444_82373445_82373956	92|149|84	2351|2752|1922	211|154|244	4187|3814|4617	186	260	0.667608550329	1.0	0.052|0.07|0.058	0.066|0.053|0.069	-0.003
CTAGE5	CTAGE5	MXE	chr14	+	39276933_39277065_39279336_39279358_39267123_39267522_39279448_39279537	109|125|105	73|74|64	57|44|39	48|36|56	260	151	0.0122210068135	0.181628110798	0.464|0.495|0.488	0.408|0.415|0.288	0.112
LRRC31	LRRC31	MXE	chr3	-	169851618_169851786_169854812_169854980_169839178_169840313_169856335_169856503	11|3|6	2|0|0	0|2|1	1|0|0	260	260	1	1.0	0.846|1.0|1.0	0.0|1.0|1.0	0.282
STK10	STK10	MXE	chr5	-	172090231_172090362_172096425_172096560_172082960_172083084_172105655_172105737	35|29|32	170|203|138	40|26|46	223|205|271	260	260	0.348406382048	0.938552300392	0.171|0.125|0.188	0.152|0.113|0.145	0.025
STK10	STK10	MXE	chr5	-	172090231_172090362_172093411_172093960_172082960_172083084_172096425_172096560	13|9|4	172|206|139	18|11|12	230|205|271	260	260	0.510964232614	1.0	0.07|0.042|0.028	0.073|0.051|0.042	-0.009
RSL1D1	RSL1D1	MXE	chr16	-	11846694_11846843_11850278_11850418_11841906_11842000_11851407_11851516	62|52|37	3|1|1	84|70|93	0|2|3	260	260	0.629416571578	1.0	0.954|0.981|0.974	1.0|0.972|0.969	-0.011
RSL1D1	RSL1D1	MXE	chr16	-	11847667_11847806_11850278_11850418_11846694_11846843_11851407_11851516	63|52|37	130|157|114	83|70|93	279|226|280	260	260	0.224788104554	0.802496011627	0.326|0.249|0.245	0.229|0.236|0.249	0.035
DGUOK	DGUOK	MXE	chr2	+	73946718_73946906_73950584_73950732_73926825_73927052_73957124_73957240	24|22|19	9|8|2	15|19|16	15|6|7	260	260	0.112229288315	0.595987322392	0.727|0.733|0.905	0.5|0.76|0.696	0.136
DGUOK	DGUOK	MXE	chr2	+	73938909_73939022_73950584_73950732_73926825_73927052_73957124_73957240	7|10|8	9|8|2	13|10|7	15|6|7	242	260	0.582225209386	1.0	0.455|0.573|0.811	0.482|0.642|0.518	0.066
DGUOK	DGUOK	MXE	chr2	+	73946718_73946906_73957124_73957240_73938909_73939022_73958145_73958245	20|18|13	7|9|9	16|11|18	10|9|6	260	245	0.751429005202	1.0	0.729|0.653|0.576	0.601|0.535|0.739	0.028
DGUOK	DGUOK	MXE	chr2	+	73946718_73946906_73957124_73957240_73926825_73927052_73958145_73958245	35|33|29	8|10|8	25|28|23	8|11|7	260	245	0.459166392734	1.0	0.805|0.757|0.774	0.746|0.706|0.756	0.043
RC3H2	RC3H2	MXE	chr9	-	122855731_122855878_122857922_122858093_122855183_122855397_122858668_122859102	116|146|121	247|303|236	103|83|100	222|197|253	260	260	0.273644075784	0.861461931618	0.32|0.325|0.339	0.317|0.296|0.283	0.029
ANLN	ANLN	MXE	chr7	+	36415757_36415884_36417079_36417190_36411058_36411166_36419243_36419479	80|141|42	84|154|57	537|578|718	692|599|814	256	240	0.923564794816	1.0	0.472|0.462|0.409	0.421|0.475|0.453	-0.002
DGUOK	DGUOK	MXE	chr2	+	73938909_73939022_73946718_73946906_73926825_73927052_73957124_73957240	7|10|8	24|22|19	13|10|7	15|19|16	242	260	0.201706556917	0.762997466469	0.239|0.328|0.311	0.482|0.361|0.32	-0.095
RC3H2	RC3H2	MXE	chr9	-	122859916_122860131_122865348_122865657_122858668_122859102_122877470_122877583	52|57|39	38|41|27	41|28|36	27|27|38	260	260	0.353695088083	0.942441349878	0.578|0.582|0.591	0.603|0.509|0.486	0.051
DGUOK	DGUOK	MXE	chr2	+	73950584_73950732_73957124_73957240_73946718_73946906_73958145_73958245	8|15|6	8|9|7	10|9|7	8|9|8	260	245	0.697878295993	1.0	0.485|0.611|0.447	0.541|0.485|0.452	0.022
MILR1	MILR1	MXE	chr17	+	64452596_64452866_64457399_64457684_64449313_64449355_64465451_64465541	12|9|6	0|3|1	45|31|37	15|6|7	260	260	0.0497936567364	0.402074465118	1.0|0.75|0.857	0.75|0.838|0.841	0.059
PAPD5	PAPD5	MXE	chr16	+	50222305_50222434_50223173_50223387_50217555_50217663_50224656_50224783	16|27|14	12|17|14	16|15|11	13|10|13	258	260	0.716615907639	1.0	0.573|0.615|0.502	0.554|0.602|0.46	0.025
MILR1	MILR1	MXE	chr17	+	64452596_64452866_64457399_64457684_64449313_64449355_64460821_64460932	13|9|6	13|12|6	46|31|39	83|69|88	260	260	0.0438570918646	0.369334885455	0.5|0.429|0.5	0.357|0.31|0.307	0.152
IKBKE	IKBKE	MXE	chr1	+	206493265_206493378_206493919_206493991_206493022_206493119_206496111_206496274	0|0|0	1|0|1	1|2|4	2|0|1	242	201	1	1.0	0.0|NA|0.0	0.293|1.0|0.769	-0.687
MILR1	MILR1	MXE	chr17	+	64460821_64460932_64465451_64465541_64452596_64452866_64466441_64466498	2|0|0	16|8|8	0|0|1	52|72|57	240	219	1	1.0	0.102|0.0|0.0	0.0|0.0|0.016	0.029
C14orf37	C14orf37	MXE	chr14	-	58131511_58131721_58133089_58133341_58096723_58096981_58137989_58139414	191|173|152	1062|1090|802	71|72|93	393|387|587	260	260	0.899896297682	1.0	0.152|0.137|0.159	0.153|0.157|0.137	0.0
SLC25A38	SLC25A38	MXE	chr3	+	39391852_39392021_39394409_39394576_39391440_39391620_39396397_39397351	18|17|19	56|66|55	9|14|9	47|43|46	260	260	0.278390474088	0.862198331035	0.243|0.205|0.257	0.161|0.246|0.164	0.045
BLVRB	BLVRB	MXE	chr19	-	40451363_40451492_40458154_40458244_40447788_40448046_40458380_40458545	21|23|17	45|36|26	12|21|14	34|30|36	219	258	0.45228201654	1.0	0.355|0.429|0.435	0.294|0.452|0.314	0.053
MILR1	MILR1	MXE	chr17	+	64457399_64457684_64460821_64460932_64452596_64452866_64465451_64465541	37|57|31	9|5|4	180|138|159	33|33|42	260	240	0.0544739554667	0.413567802582	0.791|0.913|0.877	0.834|0.794|0.778	0.058
SDCCAG8	SDCCAG8	MXE	chr1	+	243316754_243316893_243330539_243330692_243307988_243308177_243341038_243341173	74|64|65	263|291|217	56|63|45	126|174|168	260	260	0.0629979567389	0.447759921052	0.22|0.18|0.23	0.308|0.266|0.211	-0.052
MILR1	MILR1	MXE	chr17	+	64460821_64460932_64465451_64465541_64457399_64457684_64466441_64466498	11|4|5	16|8|8	42|41|59	52|71|58	240	219	0.380841312512	0.962657431627	0.386|0.313|0.363	0.424|0.345|0.481	-0.063
RASSF4	RASSF4	MXE	chr10	+	44982520_44982663_44984021_44984113_44971772_44971848_44984812_44984970	1|3|4	2|5|2	1|2|1	1|0|2	260	221	0.275328614685	0.862198331035	0.298|0.338|0.63	0.459|1.0|0.298	-0.164
TANGO2	TANGO2	MXE	chr22	+	20053436_20053551_20055942_20056013_20052464_20052584_20063337_20063442	2|1|1	11|5|8	2|1|3	9|11|13	244	200	0.874419519483	1.0	0.13|0.141|0.093	0.154|0.069|0.159	-0.006
ACAD10	ACAD10	MXE	chr12	+	111721670_111721739_111727961_111728143_111715820_111715962_111733922_111734047	3|2|1	0|1|0	0|4|1	0|1|0	198	260	1	1.0	1.0|0.724|1.0	NA|0.84|1.0	-0.012
ACAD10	ACAD10	MXE	chr12	+	111727961_111728143_111733922_111734068_111721670_111721739_111736830_111737004	11|7|4	1|2|1	11|4|7	4|0|0	260	260	0.579023831053	1.0	0.917|0.778|0.8	0.733|1.0|1.0	-0.079
ACAD10	ACAD10	MXE	chr12	+	111715820_111715962_111721670_111721739_111709525_111709684_111727961_111728143	0|0|0	9|6|2	1|1|0	9|3|4	260	198	1	1.0	0.0|0.0|0.0	0.078|0.202|0.0	-0.093
MAPKAPK5	MAPKAPK5	MXE	chr12	+	111880446_111880527_111883580_111883768_111871084_111871180_111885915_111886036	30|27|19	24|27|23	26|22|43	44|30|37	210	260	0.355933844599	0.945104344448	0.607|0.553|0.506	0.422|0.476|0.59	0.059
ACAD10	ACAD10	MXE	chr12	+	111702161_111702310_111705737_111705932_111692696_111692896_111709525_111709684	30|47|35	8|11|4	30|27|41	6|10|6	260	260	0.793951946937	1.0	0.789|0.81|0.897	0.833|0.73|0.872	0.02
ACAD10	ACAD10	MXE	chr12	+	111712497_111712657_111715820_111715962_111709525_111709684_111721670_111721739	3|2|0	5|3|3	5|5|5	2|5|4	260	260	0.0403954861723	0.358357765002	0.375|0.4|0.0	0.714|0.5|0.556	-0.332
CCNYL1	CCNYL1	MXE	chr2	+	207726841_207726876_207740654_207740706_207711685_207712116_207742222_207742342	0|0|0	0|1|0	0|2|0	1|2|1	164	181	1	1.0	NA|0.0|NA	0.0|0.525|0.0	-0.175
CCNYL1	CCNYL1	MXE	chr2	+	207737410_207737446_207740654_207740706_207733946_207734047_207742222_207742342	10|19|22	1|2|1	23|31|36	1|2|1	165	181	0.689704500269	1.0	0.916|0.912|0.96	0.962|0.944|0.975	-0.031
HSPA9	HSPA9	MXE	chr5	-	138561579_138561789_138566625_138566718_138558552_138558657_138567000_138567163	113|128|104	4|4|9	197|149|197	5|1|6	222	260	0.039294703094	0.351184496071	0.971|0.974|0.931	0.979|0.994|0.975	-0.024
HSPA9	HSPA9	MXE	chr5	-	138558552_138558657_138559863_138560091_138557868_138557986_138561579_138561789	105|112|84	1305|1733|1217	151|133|167	2222|1904|2240	260	234	1	1.0	0.068|0.055|0.058	0.058|0.059|0.063	0.0
DUSP22	DUSP22	MXE	chr6	+	335113_335163_345853_345928_304627_304661_348102_348194	0|1|0	18|18|18	0|0|0	21|21|29	179	204	1	1.0	0.0|0.06|0.0	0.0|0.0|0.0	0.02
DUSP22	DUSP22	MXE	chr6	+	311879_311962_335113_335163_304627_304661_345853_345928	16|23|13	3|4|1	14|16|26	4|1|2	212	179	0.719719852705	1.0	0.818|0.829|0.917	0.747|0.931|0.917	-0.01
ERICH1	ERICH1	MXE	chr8	-	692477_692612_715860_716007_673288_674047_731139_731239	43|43|35	164|202|165	77|58|72	289|273|302	260	260	0.716660867629	1.0	0.208|0.176|0.175	0.21|0.175|0.193	-0.006
CEP152	CEP152	MXE	chr15	-	48748442_48748610_48752348_48752469_48744895_48744992_48755902_48756553	34|25|14	31|35|19	39|43|50	54|60|76	250	260	0.36551765404	0.950257859319	0.533|0.426|0.434	0.429|0.427|0.406	0.044
VARS2	VARS2	MXE	chr6	+	30921924_30921995_30922115_30922241_30921588_30921691_30922449_30922554	5|2|0	24|13|12	9|3|4	33|20|15	200	255	0.161833868067	0.697296160746	0.21|0.164|0.0	0.258|0.161|0.254	-0.1
ADAMTS13	ADAMTS13	MXE	chr9	+	133433640_133433704_133436828_133436955_133433377_133433529_133437748_133437897	2|3|0	2|1|1	0|0|0	2|2|1	193	256	0.000290737870522	0.0137432003613	0.57|0.799|0.0	0.0|0.0|0.0	0.456
ZNF75D	ZNF75D	MXE	chrX	-	135292280_135292473_135295767_135296039_135291008_135291135_135341767_135344087	12|3|10	0|0|2	3|4|1	0|0|1	260	260	1	1.0	1.0|1.0|0.833	1.0|1.0|0.5	0.111
PPIE	PPIE	MXE	chr1	+	39741894_39741921_39743215_39743297_39741365_39741409_39743823_39743924	63|106|87	369|326|266	57|90|102	333|260|335	156	211	0.996834014849	1.0	0.188|0.305|0.307	0.188|0.319|0.292	0.0
EXOC6B	EXOC6B	MXE	chr2	-	72718102_72718307_72741303_72741469_72575491_72575668_72825797_72826019	164|205|151	25|47|29	120|97|125	24|14|29	260	260	0.989783793495	1.0	0.868|0.813|0.839	0.833|0.874|0.812	0.0
EXOC6B	EXOC6B	MXE	chr2	-	72718102_72718307_72733070_72733118_72575491_72575668_72741303_72741469	96|126|107	26|46|28	67|48|76	24|14|29	177	260	0.511765083379	1.0	0.844|0.801|0.849	0.804|0.834|0.794	0.021
NFYA	NFYA	MXE	chr6	+	41091527_41091694_41092911_41093085_41090203_41090309_41094395_41094497	102|108|104	93|119|109	122|94|98	129|145|147	260	260	0.0575181256304	0.426186935449	0.523|0.476|0.488	0.486|0.393|0.4	0.069
CLIP1	CLIP1	MXE	chr12	-	122347374_122347479_122351110_122351143_122340752_122341697_122352725_122352786	0|1|0	1|5|7	3|0|1	7|7|2	162	234	0.0785090419783	0.507758409906	0.0|0.224|0.0	0.382|0.0|0.419	-0.192
CLIP1	CLIP1	MXE	chr12	-	122336631_122336748_122340752_122341697_122334647_122334705_122352725_122352786	184|178|125	304|379|313	102|97|122	245|263|282	260	246	0.138469322164	0.65089050776	0.364|0.308|0.274	0.283|0.259|0.29	0.038
ACOX1	ACOX1	MXE	chr17	-	75960214_75960375_75973624_75973785_75957458_75957566_75978533_75978693	4|5|1	10|10|8	9|5|2	15|9|7	260	260	0.379420204318	0.960940650435	0.286|0.333|0.111	0.375|0.357|0.222	-0.075
SLC9A3R1	SLC9A3R1	MXE	chr17	+	74763366_74763520_74766935_74766976_74748651_74749287_74768146_74768236	0|0|0	7|1|4	2|0|1	5|1|2	260	170	0.977581047877	1.0	0.0|0.0|0.0	0.207|0.0|0.246	-0.151
MMP16	MMP16	MXE	chr8	-	88186475_88186598_88197157_88197306_88167668_88167973_88327074_88327488	81|113|63	24|31|21	78|64|82	28|18|34	260	252	0.366438426435	0.950552007319	0.766|0.779|0.744	0.73|0.775|0.7	0.028
EXOC6B	EXOC6B	MXE	chr2	-	72733070_72733118_72741303_72741469_72575491_72575668_72825797_72826019	164|205|151	0|2|0	120|97|125	0|0|0	260	177	1	1.0	1.0|0.986|1.0	1.0|1.0|1.0	-0.005
EXOC6B	EXOC6B	MXE	chr2	-	72731006_72731052_72741303_72741469_72718102_72718307_72825797_72826019	163|204|149	11|11|7	120|97|125	5|7|9	260	175	0.901839285457	1.0	0.909|0.926|0.935	0.942|0.903|0.903	0.007
CLTB	CLTB	MXE	chr5	-	176397929_176398047_176410256_176410303_176397606_176397718_176416176_176416569	61|57|51	937|918|733	114|69|92	1565|1234|1521	176	247	0.850444814686	1.0	0.084|0.08|0.089	0.093|0.073|0.078	0.003
MEF2A	MEF2A	MXE	chr15	+	99671322_99671454_99671519_99671657_99632977_99633173_99674392_99674612	10|14|12	3|6|4	8|11|11	6|5|8	260	260	0.181390297663	0.728372338086	0.769|0.7|0.75	0.571|0.688|0.579	0.127
MEF2A	MEF2A	MXE	chr15	+	99671322_99671454_99671519_99671657_99645560_99645764_99674392_99674612	31|39|31	23|35|27	35|25|21	28|20|24	260	260	0.810521783185	1.0	0.574|0.527|0.534	0.556|0.556|0.467	0.019
NDE1	NDE1	MXE	chr16	+	15667285_15667439_15677800_15677949_15664735_15664861_15687374_15687511	149|182|119	74|85|44	227|214|255	90|98|156	260	260	0.547743221967	1.0	0.668|0.682|0.73	0.716|0.686|0.62	0.019
NDE1	NDE1	MXE	chr16	+	15677800_15677949_15687374_15687511_15667285_15667439_15691143_15691323	341|415|301	106|137|72	484|453|611	171|108|179	260	260	1	1.0	0.763|0.752|0.807	0.739|0.807|0.773	0.001
NDE1	NDE1	MXE	chr16	+	15687374_15687511_15691143_15691323_15677800_15677949_15694164_15694256	73|82|40	12|24|19	89|93|153	23|23|27	260	260	0.315628396461	0.908438819561	0.859|0.774|0.678	0.795|0.802|0.85	-0.045
NDE1	NDE1	MXE	chr16	+	15691143_15691323_15694164_15694256_15687374_15687511_15696708_15696860	105|139|74	21|20|31	172|113|185	28|24|36	260	221	0.386110676718	0.968292124555	0.81|0.855|0.67	0.839|0.8|0.814	-0.039
NDE1	NDE1	MXE	chr16	+	15694164_15694256_15696708_15696860_15691143_15691323_15699596_15699930	7|13|14	0|0|0	16|18|21	0|1|7	221	260	0.00164682688721	0.0474490741684	1.0|1.0|1.0	1.0|0.955|0.779	0.089
NDE1	NDE1	MXE	chr16	+	15694164_15694256_15696708_15696860_15691143_15691323_15724190_15726353	7|13|15	7|6|4	15|18|20	4|3|10	221	260	0.342744791758	0.934574851126	0.541|0.718|0.815	0.815|0.876|0.702	-0.106
SEC14L2	SEC14L2	MXE	chr22	+	30407414_30407603_30409186_30409282_30406341_30406385_30409425_30409486	0|0|0	8|12|11	0|1|0	10|10|9	260	225	1	1.0	0.0|0.0|0.0	0.0|0.08|0.0	-0.027
DPP8	DPP8	MXE	chr15	-	65451959_65452102_65454262_65454415_65442462_65447006_65456224_65456371	13|13|18	3|0|2	7|8|14	1|5|1	260	260	0.229966123894	0.810261489846	0.813|1.0|0.9	0.875|0.615|0.933	0.097
DPP8	DPP8	MXE	chr15	-	65451959_65452102_65454262_65454415_65446636_65447006_65463760_65463906	0|0|0	1|0|0	0|0|2	1|1|0	260	260	1	1.0	0.0|NA|NA	0.0|0.0|1.0	-0.333
GNB4	GNB4	MXE	chr3	-	179419398_179419505_179420888_179420927_179416492_179416556_179426143_179426242	1|5|0	8|8|4	6|8|7	19|9|16	168	236	0.149058486717	0.671281474255	0.149|0.468|0.0	0.307|0.555|0.381	-0.209
SMARCC1	SMARCC1	MXE	chr3	-	47729024_47729094_47736033_47736126_47720665_47720735_47738028_47738110	35|51|41	76|83|64	68|66|60	132|128|125	222	199	0.475041678035	1.0	0.292|0.355|0.365	0.316|0.316|0.301	0.026
MTFR1	MTFR1	MXE	chr8	+	65682352_65682451_65693643_65693759_65669872_65670018_65704693_65704929	117|171|138	90|110|68	169|160|218	92|91|111	228	245	0.288769629973	0.87558320853	0.583|0.626|0.686	0.664|0.654|0.678	-0.034
SMARCC1	SMARCC1	MXE	chr3	-	47706408_47706530_47710682_47710808_47701277_47701402_47714414_47714490	412|469|366	1706|2251|1536	670|599|686	2840|2538|3491	255	251	0.755158143371	1.0	0.192|0.17|0.19	0.188|0.189|0.162	0.004
SMARCC1	SMARCC1	MXE	chr3	-	47720665_47720735_47729024_47729094_47714414_47714490_47736033_47736126	24|33|22	204|267|194	41|41|35	332|367|407	199	199	0.568742629676	1.0	0.105|0.11|0.102	0.11|0.1|0.079	0.009
DPP8	DPP8	MXE	chr15	-	65454262_65454415_65456224_65456371_65451959_65452102_65463760_65463906	24|17|16	13|21|13	11|10|16	11|9|5	260	260	0.591466478492	1.0	0.649|0.447|0.552	0.5|0.526|0.762	-0.047
DPP8	DPP8	MXE	chr15	-	65456224_65456371_65463760_65463906_65451959_65452102_65466677_65466813	9|2|6	4|0|2	8|2|6	1|4|1	260	260	0.875778008559	1.0	0.692|1.0|0.75	0.889|0.333|0.857	0.121
SDCCAG3	SDCCAG3	MXE	chr9	-	136405904_136405978_136407144_136407561_136405090_136405202_136407825_136407938	26|44|22	6|16|6	71|42|99	40|24|45	260	203	0.0254988123172	0.278537672187	0.772|0.682|0.741	0.581|0.577|0.632	0.135
UTP20	UTP20	MXE	chr12	+	101379370_101379558_101381139_101381211_101375623_101375756_101383040_101383313	10|12|8	16|27|13	45|39|67	52|49|54	260	201	0.0213908225211	0.25324856791	0.326|0.256|0.322	0.401|0.381|0.49	-0.123
NAA16	NAA16	MXE	chr13	+	41336649_41336756_41355143_41355216_41331273_41331369_41358303_41358473	6|12|9	1|1|4	19|20|29	5|4|2	236	202	0.960740920745	1.0	0.837|0.911|0.658	0.765|0.811|0.925	-0.032
TESK2	TESK2	MXE	chr1	-	45346692_45346779_45346978_45347062_45345876_45345994_45347608_45347693	6|3|3	1|4|3	0|0|0	1|0|0	213	216	1	1.0	0.859|0.432|0.503	0.0|NA|NA	0.598
TNC	TNC	MXE	chr9	-	115046409_115046682_115052739_115053015_115042218_115042341_115057152_115057425	0|0|0	42|32|38	2|0|0	185|125|167	260	260	1	1.0	0.0|0.0|0.0	0.011|0.0|0.0	-0.004
TNC	TNC	MXE	chr9	-	115048259_115048532_115052739_115053015_115046409_115046682_115057152_115057425	0|0|0	2|6|0	2|0|0	11|11|20	260	260	1	1.0	0.0|0.0|NA	0.154|0.0|0.0	-0.051
CCDC138	CCDC138	MXE	chr2	+	108788851_108788966_108791674_108791802_108788031_108788089_108794539_108794721	11|16|3	12|30|20	28|23|20	38|41|38	244	257	0.428111005118	1.0	0.491|0.36|0.136	0.437|0.371|0.357	-0.059
CCDC138	CCDC138	MXE	chr2	+	108788851_108788966_108791674_108791802_108786756_108786915_108794539_108794721	4|8|4	10|29|20	0|3|2	38|41|38	244	257	5.57319766791e-05	0.00405528405589	0.296|0.225|0.174	0.0|0.072|0.053	0.19
CCDC138	CCDC138	MXE	chr2	+	108788031_108788089_108788851_108788966_108786756_108786915_108791674_108791802	9|16|8	37|53|42	10|21|24	69|62|81	187	244	0.871801615072	1.0	0.241|0.283|0.199	0.159|0.306|0.279	-0.007
SUCO	SUCO	MXE	chr1	+	172602695_172602787_172608746_172608802_172590983_172591071_172609815_172610279	0|1|1	122|132|99	0|0|0	33|38|32	221	185	1	1.0	0.0|0.006|0.008	0.0|0.0|0.0	0.005
UXS1	UXS1	MXE	chr2	-	106164735_106164784_106166055_106166083_106163666_106163710_106194147_106194299	49|45|25	69|72|67	71|38|45	116|74|85	157	178	0.966755728076	1.0	0.446|0.415|0.297	0.41|0.368|0.375	0.002
BTF3L4	BTF3L4	MXE	chr1	+	52064824_52064938_52083339_52083541_52059834_52059901_52086111_52086171	170|211|154	510|480|414	138|148|139	359|362|402	243	260	0.969132956774	1.0	0.263|0.32|0.285	0.291|0.304|0.27	0.001
YAP1	YAP1	MXE	chr11	+	102223621_102223752_102227468_102227581_102205892_102206074_102229701_102229963	13|7|9	172|290|194	12|5|9	106|114|154	260	242	0.157024819806	0.687089684502	0.066|0.022|0.041	0.095|0.039|0.052	-0.019
C11orf80	C11orf80	MXE	chr11	+	66748378_66748517_66756352_66756505_66744735_66744919_66759042_66759096	0|1|0	1|0|1	0|0|2	0|1|0	260	260	1	1.0	0.0|1.0|0.0	NA|0.0|1.0	-0.167
TMEM156	TMEM156	MXE	chr4	-	38998723_38998909_39032225_39032443_38993734_38993998_39032641_39032922	2|2|3	3|4|2	1|0|0	2|1|1	260	260	0.000182307274162	0.00967722874978	0.4|0.333|0.6	0.333|0.0|0.0	0.333
SERBP1	SERBP1	MXE	chr1	-	67424199_67424322_67424887_67424959_67420008_67420186_67425082_67425223	962|1238|671	1910|2313|1435	1894|1736|2156	3740|3327|4135	201	252	0.749495636587	1.0	0.387|0.402|0.37	0.388|0.395|0.395	-0.006
SERBP1	SERBP1	MXE	chr1	-	67424199_67424322_67424887_67424977_67420008_67420186_67425082_67425223	1751|2073|1344	1910|2313|1435	3027|2701|3275	3740|3327|4135	219	252	0.12759084068	0.629785277625	0.513|0.508|0.519	0.482|0.483|0.477	0.033
ARIH2	ARIH2	MXE	chr3	+	48922747_48922811_48927461_48927813_48918820_48918998_48961611_48961679	72|73|43	17|19|14	154|83|100	36|28|21	193	260	0.940748497474	1.0	0.851|0.838|0.805	0.852|0.8|0.865	-0.008
ARIH2	ARIH2	MXE	chr3	+	48922747_48922811_48924717_48924839_48918835_48918998_48927461_48927813	152|195|107	42|45|35	323|189|270	71|60|60	193	251	0.581600963724	1.0	0.825|0.849|0.799	0.855|0.804|0.854	-0.013
ARIH2	ARIH2	MXE	chr3	+	48922747_48922811_48924717_48924971_48918852_48918998_48927461_48927813	152|195|107	4|3|2	323|189|270	6|4|5	193	260	0.851595922971	1.0	0.981|0.989|0.986	0.986|0.985|0.986	-0.0
ACSL3	ACSL3	MXE	chr2	+	222887829_222887888_222900673_222900780_222860933_222861258_222908732_222909150	21|19|20	4|3|6	31|28|24	1|6|7	188	236	0.762181419617	1.0	0.868|0.888|0.807	0.975|0.854|0.811	-0.026
ACSL3	ACSL3	MXE	chr2	+	222927016_222927189_222928861_222928936_222924455_222924595_222930620_222930812	95|75|72	71|78|53	100|83|93	86|77|95	260	204	0.469939721108	1.0	0.512|0.43|0.516	0.477|0.458|0.434	0.03
GEMIN2	GEMIN2	MXE	chr14	+	39124991_39125036_39128279_39128348_39122429_39122543_39131957_39132068	6|2|4	13|11|8	5|2|6	13|19|23	174	198	0.394314835307	0.976513527131	0.344|0.171|0.363	0.304|0.107|0.229	0.079
PHF3	PHF3	MXE	chr6	+	63679999_63680161_63691736_63692043_63635822_63636150_63694580_63694764	22|20|22	62|63|63	22|18|17	53|58|74	260	260	0.667740632109	1.0	0.262|0.241|0.259	0.293|0.237|0.187	0.015
PHF3	PHF3	MXE	chr6	+	63679999_63680161_63684128_63685911_63646525_63646795_63691736_63692043	105|122|81	108|114|91	81|71|100	87|92|88	260	260	0.778467102109	1.0	0.493|0.517|0.471	0.482|0.436|0.532	0.01
CHEK2	CHEK2	MXE	chr22	-	28724885_28724923_28724976_28725124_28711908_28712017_28725242_28725367	13|16|15	0|0|0	31|30|33	1|1|1	260	167	0.481185188805	1.0	1.0|1.0|1.0	0.952|0.951|0.955	0.047
CHEK2	CHEK2	MXE	chr22	-	28724885_28724923_28724976_28725124_28719394_28719485_28725242_28725367	26|28|18	2|0|0	82|49|64	0|1|0	260	167	1	1.0	0.893|1.0|1.0	1.0|0.969|1.0	-0.025
NUDCD3	NUDCD3	MXE	chr7	-	44404439_44404583_44427570_44427703_44392296_44392485_44484967_44485284	82|71|49	178|183|128	84|94|80	181|170|204	260	260	0.374849587384	0.956993206976	0.315|0.28|0.277	0.317|0.356|0.282	-0.028
LDHA	LDHA	MXE	chr11	+	18399430_18399548_18400836_18401010_18396553_18396968_18402839_18403013	2448|3295|1966	501|512|376	6377|5564|6711	1195|1005|1096	247	260	0.751059123077	1.0	0.837|0.871|0.846	0.849|0.854|0.866	-0.005
C9orf78	C9orf78	MXE	chr9	-	129833657_129833709_129834706_129834766_129833446_129833517_129835138_129835275	212|209|164	245|294|175	252|219|224	319|291|311	189	181	0.415066475266	0.994071928189	0.453|0.405|0.473	0.431|0.419|0.408	0.024
C11orf58	C11orf58	MXE	chr11	+	16744600_16744684_16752784_16752894_16738400_16738841_16754870_16756223	2851|3736|2314	135|159|112	2790|2246|2992	127|120|155	213	239	0.430335980866	1.0	0.96|0.963|0.959	0.961|0.955|0.956	0.003
C11orf58	C11orf58	MXE	chr11	+	16748096_16748157_16752784_16752894_16738643_16738841_16754870_16754906	0|0|0	135|159|112	2|0|1	127|120|155	190	239	1	1.0	0.0|0.0|0.0	0.019|0.0|0.008	-0.009
GOSR2	GOSR2	MXE	chr17	+	46931098_46931207_46932066_46932199_46929519_46929584_46935028_46935169	26|29|24	18|28|25	21|25|21	25|16|16	238	260	0.82788822903	1.0	0.612|0.531|0.512	0.479|0.631|0.589	-0.015
GOSR2	GOSR2	MXE	chr17	+	46931098_46931207_46932066_46932199_46929519_46929584_46938598_46938704	26|30|24	3|1|0	21|25|20	1|2|1	238	260	0.811074409602	1.0	0.904|0.97|1.0	0.958|0.932|0.956	0.009
GOSR2	GOSR2	MXE	chr17	+	46931098_46931207_46935028_46935169_46929519_46929584_46938598_46938704	26|30|24	10|7|17	21|25|20	14|13|20	238	260	0.109760963538	0.591986474947	0.74|0.824|0.607	0.621|0.678|0.522	0.117
HEATR5A	HEATR5A	MXE	chr14	-	31315769_31315949_31318223_31318292_31312967_31313190_31321498_31321680	2|10|10	23|24|24	1|4|3	13|9|15	198	260	0.352462618396	0.942441349878	0.102|0.354|0.354	0.092|0.369|0.208	0.047
MYBL2	MYBL2	MXE	chr20	+	43673805_43673899_43681783_43681855_43667156_43667303_43682793_43682886	3|2|10	12|12|4	59|33|81	109|92|127	223	201	0.789463976215	1.0	0.184|0.131|0.693	0.328|0.244|0.365	0.024
RPL13A	RPL13A	MXE	chr19	+	49490778_49490864_49491039_49491099_49490474_49490576_49491424_49491547	2814|2548|2318	9696|10059|8088	2540|2221|2433	10281|8718|9626	215	189	0.266413254329	0.854659976933	0.203|0.182|0.201	0.178|0.183|0.182	0.014
RPL13A	RPL13A	MXE	chr19	+	49490778_49490864_49491039_49491099_49490231_49490297_49491424_49491547	0|0|1	9695|10059|8086	0|0|0	10281|8718|9628	215	189	1	1.0	0.0|0.0|0.0	0.0|0.0|0.0	0.0
RPL13A	RPL13A	MXE	chr19	+	49490778_49490864_49491039_49491099_49489849_49489912_49491424_49491547	0|1|1	9696|10061|8086	0|0|0	10281|8718|9629	215	189	1	1.0	0.0|0.0|0.0	0.0|0.0|0.0	0.0
RPL13A	RPL13A	MXE	chr19	+	49490474_49490576_49490778_49490864_49490231_49490297_49491039_49491099	1553|1413|1494	5752|6112|4777	946|1286|1215	6232|5170|5826	231	215	0.000442120123927	0.0190877994837	0.201|0.177|0.225	0.124|0.188|0.163	0.043
RPL13A	RPL13A	MXE	chr19	+	49490474_49490576_49490778_49490864_49489849_49489912_49491039_49491099	1|1|1	5752|6113|4777	0|0|0	6233|5169|5826	231	215	1	1.0	0.0|0.0|0.0	0.0|0.0|0.0	0.0
RPL13A	RPL13A	MXE	chr19	+	49490231_49490297_49490474_49490600_49489849_49489922_49490778_49490864	766|508|629	3|1|1	587|577|450	2|4|3	195	255	1	1.0	0.997|0.998|0.999	0.997|0.995|0.995	0.002
RPL13A	RPL13A	MXE	chr19	+	49490231_49490297_49490474_49490576_49489849_49489922_49490778_49490864	766|508|629	4631|4689|3755	587|577|450	4980|4065|4557	195	231	0.0252130850984	0.278537672187	0.164|0.114|0.166	0.123|0.144|0.105	0.024
RPL13A	RPL13A	MXE	chr19	+	49490231_49490297_49490778_49490864_49489849_49489912_49491039_49491099	2|1|1	5752|6113|4777	1|2|3	6233|5169|5826	195	215	1	1.0	0.0|0.0|0.0	0.0|0.0|0.001	-0.0
KLF12	KLF12	MXE	chr13	-	73845826_73846373_73943980_73944070_73813151_73813287_73994989_73995049	1|0|5	19|20|24	1|0|0	12|25|24	219	260	0.0193293332834	0.239772663431	0.059|0.0|0.198	0.09|0.0|0.0	0.056
ARNTL2	ARNTL2	MXE	chr12	+	27370128_27370230_27376345_27376387_27368261_27368412_27380246_27380404	2|3|2	1|0|1	3|2|4	6|5|5	231	171	0.00021114130642	0.0107021067471	0.597|1.0|0.597	0.27|0.228|0.372	0.441
FYN	FYN	MXE	chr6	-	111699514_111699670_111700103_111700268_111696276_111696456_111702884_111703034	233|273|241	77|81|54	158|114|119	68|54|79	260	260	7.8995260805e-05	0.0052739516389	0.752|0.771|0.817	0.699|0.679|0.601	0.12
ZC3H13	ZC3H13	MXE	chr13	-	46044954_46045064_46045390_46045513_46042163_46042275_46052403_46052746	20|34|19	299|284|232	26|13|17	349|328|389	252	239	0.0076004287305	0.136524864508	0.06|0.102|0.072	0.066|0.036|0.04	0.031
ZC3H13	ZC3H13	MXE	chr13	-	46042163_46042275_46044954_46045064_46020448_46020557_46045390_46045513	177|185|136	141|163|125	200|214|218	144|139|159	239	241	0.08461558222	0.523744462835	0.559|0.534|0.523	0.583|0.608|0.58	-0.052
HOOK3	HOOK3	MXE	chr8	+	42997549_42997637_43002106_43002141_42986654_42986795_43007846_43007929	64|75|49	134|157|121	48|40|57	100|108|122	217	164	0.800385837338	1.0	0.265|0.265|0.234	0.266|0.219|0.261	0.006
TAB2	TAB2	MXE	chr6	+	149369908_149370099_149378017_149379518_149317619_149318015_149397603_149397764	70|44|39	107|100|94	42|44|40	36|53|67	260	260	0.0218637139278	0.256038718619	0.395|0.306|0.293	0.538|0.454|0.374	-0.124
HOOK3	HOOK3	MXE	chr8	+	43002106_43002141_43007846_43007929_42997549_42997637_43010304_43010405	23|19|24	101|88|59	15|25|26	66|92|81	164	212	0.909507165068	1.0	0.227|0.218|0.345	0.227|0.26|0.293	0.003
ITSN1	ITSN1	MXE	chr21	+	33781460_33781548_33781993_33782133_33774967_33775108_33794340_33794468	116|102|69	287|371|256	118|75|122	302|325|433	217	260	0.700020629469	1.0	0.326|0.248|0.244	0.319|0.217|0.252	0.01
CEP57L1	CEP57L1	MXE	chr6	+	109140420_109140675_109145218_109145381_109106034_109106090_109146757_109146937	3|3|4	49|44|23	1|2|2	36|44|32	260	260	0.136358914866	0.649309068141	0.058|0.064|0.148	0.027|0.043|0.059	0.047
NUDT6	NUDT6	MXE	chr4	-	122897623_122897678_122912567_122912623_122892643_122893225_122917500_122917704	5|9|6	1|2|2	9|10|11	4|3|2	185	184	0.717578096329	1.0	0.833|0.817|0.749	0.691|0.768|0.845	0.032
GALNT13	GALNT13	MXE	chr2	+	154395990_154396130_154408983_154409082_154301408_154301589_154438591_154438726	4|3|5	1|0|1	5|4|1	3|1|1	260	228	0.00767372617061	0.136524864508	0.778|1.0|0.814	0.594|0.778|0.467	0.251
SLC35F6	SLC35F6	MXE	chr2	+	26774250_26774323_26775043_26775215_26764287_26764426_26775463_26775676	3|1|1	1|2|6	2|1|2	4|1|2	202	260	0.673514431357	1.0	0.794|0.392|0.177	0.392|0.563|0.563	-0.052
HPCAL1	HPCAL1	MXE	chr2	+	10396834_10396920_10419733_10420135_10302906_10303177_10422982_10423088	0|1|4	46|40|29	7|2|3	83|75|92	215	260	0.350394119344	0.940457589534	0.0|0.029|0.143	0.093|0.031|0.038	0.003
ZDHHC16	ZDHHC16	MXE	chr10	+	97452414_97452503_97454713_97454799_97446130_97446353_97455659_97455783	1|0|1	15|25|18	0|1|0	20|11|24	218	215	1	1.0	0.062|0.0|0.052	0.0|0.082|0.0	0.011
ITSN1	ITSN1	MXE	chr21	+	33689321_33689383_33716430_33716555_33642451_33642713_33718796_33718856	0|5|0	2|0|0	1|0|0	1|0|0	191	254	1	1.0	0.0|1.0|NA	0.571|NA|NA	-0.071
NAA25	NAA25	MXE	chr12	-	112081059_112081134_112087682_112087801_112078633_112078741_112090725_112090864	12|14|11	12|6|9	20|19|35	28|15|13	248	204	0.915694311863	1.0	0.451|0.657|0.501	0.37|0.51|0.689	0.013
NID1	NID1	MXE	chr1	-	235993644_235993872_236011920_236012043_235990885_235991058_236013410_236013560	5|2|9	123|148|97	6|5|5	223|156|173	252	260	0.323580219393	0.916669072961	0.04|0.014|0.087	0.027|0.032|0.029	0.018
NID1	NID1	MXE	chr1	-	236011920_236012043_236013410_236013560_235993644_235993872_236017147_236017273	8|4|6	24|17|20	7|5|3	17|19|22	260	252	0.708247291642	1.0	0.244|0.186|0.225	0.285|0.203|0.117	0.017
NID1	NID1	MXE	chr1	-	236032400_236032652_236038103_236038253_236029549_236029750_236041909_236042292	27|34|19	37|35|30	33|46|42	54|34|49	260	260	0.600006159371	1.0	0.422|0.493|0.388	0.379|0.575|0.462	-0.038
RPL26	RPL26	MXE	chr17	-	8379795_8379936_8382142_8382315_8377519_8377692_8383156_8383193	3673|3246|2951	15795|15792|12634	2957|2711|3012	17164|14135|16089	260	260	0.0184160191799	0.23157697128	0.189|0.171|0.189	0.147|0.161|0.158	0.028
GSPT1	GSPT1	MXE	chr16	-	11894953_11894987_11896557_11896782_11891061_11891139_11897839_11897881	182|166|162	290|301|210	320|232|289	469|359|384	260	163	0.463588775664	1.0	0.282|0.257|0.326	0.3|0.288|0.321	-0.015
TSEN2	TSEN2	MXE	chr3	+	12505153_12505231_12516610_12516661_12503261_12503784_12519058_12519197	5|9|3	0|9|1	22|17|16	18|12|11	207	180	0.212437860046	0.782564039623	1.0|0.465|0.723	0.515|0.552|0.558	0.188
ARV1	ARV1	MXE	chr1	+	230990109_230990263_230995759_230995984_230988319_230988439_230997120_230997267	4|3|6	29|32|26	7|5|3	34|19|28	260	260	0.59246489948	1.0	0.121|0.086|0.188	0.171|0.208|0.097	-0.027
CDC25C	CDC25C	MXE	chr5	-	138289500_138289563_138290638_138290740_138287168_138287267_138291969_138292116	3|0|0	0|0|2	6|8|8	1|6|2	231	192	1	1.0	1.0|NA|0.0	0.833|0.526|0.769	-0.209
CDC25C	CDC25C	MXE	chr5	-	138319218_138319374_138325814_138325904_138291969_138292116_138326020_138326054	3|1|1	7|13|9	6|4|5	33|41|35	219	260	0.653697989364	1.0	0.337|0.084|0.117	0.178|0.104|0.145	0.037
ANXA2	ANXA2	MXE	chr15	-	60396279_60396427_60397257_60397338_60386027_60386086_60397942_60397986	17|17|27	0|0|0	43|53|63	2|2|0	210	260	0.686358700135	1.0	1.0|1.0|1.0	0.964|0.97|1.0	0.022
ANXA2	ANXA2	MXE	chr15	-	60396150_60396427_60397257_60397338_60386027_60386086_60397942_60397986	17|17|27	6|4|0	43|53|63	9|3|9	210	260	0.82117226634	1.0	0.778|0.84|1.0	0.855|0.956|0.897	-0.03
ANXA2	ANXA2	MXE	chr15	-	60390212_60390317_60397257_60397338_60386027_60386086_60397942_60397986	17|17|27	1|3|2	43|53|63	2|0|3	210	234	0.143241771287	0.658363173069	0.95|0.863|0.938	0.96|1.0|0.959	-0.056
UBAP1	UBAP1	MXE	chr9	+	34241184_34242108_34249778_34249961_34234215_34234340_34250657_34250759	181|123|131	86|104|80	157|110|132	74|78|75	260	260	0.593694755062	1.0	0.678|0.542|0.621	0.68|0.585|0.638	-0.021
FERMT1	FERMT1	MXE	chr20	-	6107531_6107634_6110297_6110511_6097523_6097631_6112476_6112623	8|20|7	15|18|15	30|30|42	35|54|50	260	232	0.826555591323	1.0	0.322|0.498|0.294	0.433|0.331|0.428	-0.026
NDUFS2	NDUFS2	MXE	chr1	+	161209856_161209931_161210110_161210188_161209482_161209595_161210303_161210389	70|75|53	414|490|361	90|94|89	664|491|681	204	207	0.762987438681	1.0	0.146|0.134|0.13	0.121|0.163|0.117	0.003
ANXA2	ANXA2	MXE	chr15	-	60390212_60390317_60396150_60396427_60386027_60386086_60397257_60397338	6|4|0	1|3|1	8|3|11	1|0|3	260	234	0.220470244396	0.792715825882	0.844|0.545|0.0	0.878|1.0|0.767	-0.419
MED13L	MED13L	MXE	chr12	-	116096668_116096752_116111427_116111512_116022455_116022601_116237467_116237705	19|18|14	106|92|97	10|9|15	59|56|60	214	213	0.733975657209	1.0	0.151|0.163|0.126	0.144|0.138|0.199	-0.014
MED13L	MED13L	MXE	chr12	-	116111427_116111512_116237467_116237705_116096668_116096752_116277059_116277338	3|6|13	33|54|40	3|4|5	32|30|30	260	214	0.428526939104	1.0	0.07|0.084|0.211	0.072|0.099|0.121	0.024
TSEN2	TSEN2	MXE	chr3	+	12505153_12505231_12519058_12519197_12503261_12503784_12528887_12528924	5|12|3	1|6|5	21|17|16	11|5|9	207	260	0.799263131041	1.0	0.863|0.715|0.43	0.706|0.81|0.691	-0.066
CSGALNACT1	CSGALNACT1	MXE	chr8	-	19585165_19585317_19591159_19591278_19505200_19506130_19601770_19601865	0|1|0	2|0|0	0|0|0	0|1|0	248	260	1	1.0	0.0|1.0|NA	NA|0.0|NA	0.5
ABI3BP	ABI3BP	MXE	chr3	-	100839568_100839616_100841997_100842039_100838401_100838464_100846371_100846428	16|26|20	45|46|26	40|29|45	53|59|83	171	177	0.678967983322	1.0	0.269|0.369|0.443	0.439|0.337|0.359	-0.018
ATXN3	ATXN3	MXE	chr14	-	92080964_92081061_92082299_92082466_92070744_92071053_92083125_92083258	589|588|464	116|105|78	391|378|415	92|83|84	260	226	0.137541016086	0.650009257258	0.815|0.83|0.838	0.787|0.798|0.811	0.029
ATP8A1	ATP8A1	MXE	chr4	-	42590810_42590884_42594288_42594362_42588259_42588329_42600477_42600518	1|0|0	1|0|0	2|1|1	0|0|0	203	203	1	1.0	0.5|NA|NA	1.0|1.0|1.0	-0.5
ATXN3	ATXN3	MXE	chr14	-	92082299_92082466_92083125_92083258_92080964_92081061_92106528_92106574	2|2|0	595|697|484	1|0|0	493|396|494	260	260	1	1.0	0.003|0.003|0.0	0.002|0.0|0.0	0.001
ABI3BP	ABI3BP	MXE	chr3	-	100839568_100839616_100840819_100840858_100835600_100835660_100841997_100842039	45|64|28	1|2|1	82|73|103	6|6|4	168	177	0.0275062051857	0.291964894037	0.979|0.971|0.967	0.935|0.928|0.964	0.03
TRIP13	TRIP13	MXE	chr5	+	908354_908461_911842_911996_907987_908074_914464_914577	14|5|10	13|21|14	37|23|41	69|43|70	236	260	0.918585299407	1.0	0.543|0.208|0.44	0.371|0.371|0.392	0.019
RBM25	RBM25	MXE	chr14	+	73112151_73112250_73114285_73114333_73111527_73111802_73119712_73120391	42|34|22	3|2|3	27|35|36	3|1|3	228	177	0.745557596323	1.0	0.916|0.93|0.851	0.875|0.965|0.903	-0.015
DDX46	DDX46	MXE	chr5	+	134766916_134767060_134777573_134777725_134763903_134764092_134781132_134781246	787|1102|681	148|227|103	1394|1340|1768	302|320|371	260	260	0.0609059418044	0.441193377098	0.842|0.829|0.869	0.822|0.807|0.827	0.028
PPRC1	PPRC1	MXE	chr10	+	102143044_102143098_102146671_102147392_102139099_102142004_102148371_102148521	1|0|0	1|3|1	5|5|5	6|4|5	183	260	5.7188786895e-05	0.00406983059266	0.587|0.0|0.0	0.542|0.64|0.587	-0.394
DDX46	DDX46	MXE	chr5	+	134766916_134767060_134770902_134770999_134763903_134764092_134773695_134773861	789|1104|680	317|466|262	1394|1342|1770	465|537|809	260	226	0.832681505355	1.0	0.684|0.673|0.693	0.723|0.685|0.655	-0.004
ZMIZ1-AS1	ZMIZ1-AS1	MXE	chr10	-	78961253_78961407_78961898_78962049_78945911_78945989_78962823_78962886	9|9|5	7|13|13	1|3|4	5|4|4	260	260	0.645534315367	1.0	0.563|0.409|0.278	0.167|0.429|0.5	0.051
SMU1	SMU1	MXE	chr9	-	33068823_33068934_33071739_33071892_33062048_33062177_33073595_33073806	151|164|129	76|74|72	212|182|212	88|121|128	260	240	0.492370272941	1.0	0.647|0.672|0.623	0.69|0.581|0.605	0.022
EPS15L1	EPS15L1	MXE	chr19	-	16437769_16437865_16440861_16440909_16436936_16436999_16441891_16441981	1|1|0	0|1|7	10|0|4	5|3|5	177	225	0.0218037294365	0.256038718619	1.0|0.56|0.0	0.718|0.0|0.504	0.113
IMPDH2	IMPDH2	MXE	chr3	-	49027709_49027916_49028247_49028322_49026959_49027047_49028430_49028532	100|101|71	797|874|590	177|149|160	1547|1203|1551	204	260	0.631082037256	1.0	0.138|0.128|0.133	0.127|0.136|0.116	0.007
DDX46	DDX46	MXE	chr5	+	134763903_134764092_134766916_134767060_134758780_134758955_134770902_134770999	771|1075|694	831|1323|766	1482|1375|1674	1540|1536|2017	260	260	0.853061808323	1.0	0.481|0.448|0.475	0.49|0.472|0.454	-0.004
ABI3BP	ABI3BP	MXE	chr3	-	100822588_100822672_100830577_100830634_100808160_100808235_100832263_100832350	3|1|4	1|1|0	7|8|16	4|4|7	186	213	0.00269877812501	0.0667072028151	0.775|0.534|1.0	0.667|0.696|0.724	0.074
ABI3BP	ABI3BP	MXE	chr3	-	100822588_100822672_100824857_100824941_100808160_100808235_100828392_100828452	6|8|10	0|1|0	28|30|35	2|2|2	213	213	0.0786398463815	0.507758409906	1.0|0.889|1.0	0.933|0.938|0.946	0.024
ABI3BP	ABI3BP	MXE	chr3	-	100818524_100818581_100821053_100821113_100817435_100817495_100822588_100822672	7|9|6	34|47|35	19|13|17	71|55|77	189	186	0.31576525368	0.908438819561	0.168|0.159|0.144	0.208|0.189|0.178	-0.035
ABI3BP	ABI3BP	MXE	chr3	-	100818524_100818581_100820219_100820303_100817435_100817495_100821053_100821113	27|33|10	31|43|32	49|30|51	55|46|65	213	186	0.401806801745	0.983037721232	0.432|0.401|0.214	0.438|0.363|0.407	-0.054
ABI3BP	ABI3BP	MXE	chr3	-	100818524_100818581_100821053_100821113_100808160_100808235_100822588_100822672	7|9|7	2|1|1	21|12|18	11|4|4	189	186	0.0341433164044	0.328546979249	0.775|0.899|0.873	0.653|0.747|0.816	0.11
ABI3BP	ABI3BP	MXE	chr3	-	100817435_100817495_100818524_100818581_100808160_100808235_100820219_100820303	6|13|9	2|1|0	13|13|14	1|1|0	186	189	1	1.0	0.753|0.93|1.0	0.93|0.93|1.0	-0.059
ABI3BP	ABI3BP	MXE	chr3	-	100813660_100813735_100816687_100816768_100812466_100812523_100817435_100817495	40|53|39	127|175|97	69|62|76	173|178|250	210	204	0.769778002613	1.0	0.234|0.227|0.281	0.279|0.253|0.228	-0.006
ABI3BP	ABI3BP	MXE	chr3	-	100813660_100813735_100815911_100815971_100812466_100812523_100816687_100816768	42|58|21	127|175|98	80|61|103	175|180|252	189	204	0.0528532703375	0.40942318027	0.263|0.263|0.188	0.33|0.268|0.306	-0.063
ACYP2	ACYP2	MXE	chr2	+	54050957_54051050_54057238_54057360_53973712_53973810_54135452_54135469	4|1|3	10|13|9	2|1|0	7|4|5	222	251	0.0953062292769	0.551566703125	0.311|0.08|0.274	0.244|0.22|0.0	0.067
OPA1	OPA1	MXE	chr3	+	193631611_193631665_193635417_193635522_193626091_193626202_193637194_193637281	29|41|24	32|52|21	72|51|63	64|60|83	183	234	0.940831380984	1.0	0.537|0.502|0.594	0.59|0.521|0.493	0.01
KCTD20	KCTD20	MXE	chr6	+	36470051_36470257_36481561_36481759_36442766_36443111_36484713_36484824	7|3|9	18|30|21	11|9|10	23|14|24	260	260	0.110348814716	0.593537312376	0.28|0.091|0.3	0.324|0.391|0.294	-0.113
BCR	BCR	MXE	chr22	+	23292540_23292638_23295023_23295155_23290338_23290413_23309423_23309483	69|56|54	155|168|123	64|61|76	221|192|203	227	260	0.153304722033	0.679535509846	0.338|0.276|0.335	0.249|0.267|0.3	0.044
KCTD20	KCTD20	MXE	chr6	+	36474788_36475062_36479120_36479223_36470051_36470257_36481561_36481759	14|21|13	6|9|4	18|10|18	8|2|3	260	232	0.343136273306	0.93485507191	0.676|0.676|0.744	0.668|0.817|0.843	-0.077
KCTD20	KCTD20	MXE	chr6	+	36474788_36475062_36479120_36479223_36470051_36470257_36479590_36479711	11|14|11	25|29|23	14|9|16	29|27|28	260	232	0.973663079978	1.0	0.282|0.301|0.299	0.301|0.229|0.338	0.005
KCTD20	KCTD20	MXE	chr6	+	36479120_36479223_36479590_36479711_36474788_36475062_36481561_36481759	17|11|7	42|44|54	10|14|11	33|67|56	232	250	0.792402675373	1.0	0.304|0.212|0.123	0.246|0.184|0.175	0.011
KCTD20	KCTD20	MXE	chr6	+	36474788_36475062_36481561_36481759_36470051_36470257_36484713_36484824	10|14|11	19|31|19	13|9|14	23|16|24	260	260	0.697408718362	1.0	0.345|0.311|0.367	0.361|0.36|0.368	-0.022
KCTD20	KCTD20	MXE	chr6	+	36479590_36479711_36481561_36481759_36479120_36479223_36484713_36484824	41|35|33	18|31|19	35|40|42	23|15|25	250	260	0.590415371064	1.0	0.703|0.54|0.644	0.613|0.735|0.636	-0.032
KCTD20	KCTD20	MXE	chr6	+	36479590_36479711_36481561_36481759_36474788_36475062_36484713_36484824	2|0|0	22|37|21	2|0|3	29|15|28	250	260	0.161426891159	0.697296160746	0.086|0.0|0.0	0.067|0.0|0.1	-0.027
SMU1	SMU1	MXE	chr9	-	33071739_33071892_33073595_33073806_33062048_33062177_33076582_33076659	89|87|103	0|1|0	141|105|132	1|1|1	260	260	1	1.0	1.0|0.989|1.0	0.993|0.991|0.992	0.004
ASPH	ASPH	MXE	chr8	-	61651049_61651124_61653567_61653660_61644599_61644632_61680967_61680999	1270|1483|1144	1021|1238|964	1668|1481|1726	700|512|702	222	204	0	0.0	0.533|0.524|0.522	0.686|0.727|0.693	-0.176
LONP1	LONP1	MXE	chr19	-	5708341_5708403_5711770_5712002_5707696_5707826_5713133_5713253	1820|2104|1722	124|137|118	3326|2941|3491	199|184|204	260	191	0.321044486466	0.913080410344	0.915|0.919|0.915	0.925|0.922|0.926	-0.008
LONP1	LONP1	MXE	chr19	-	5708341_5708403_5711818_5712002_5707059_5707143_5713133_5713253	1819|2104|1721	2|1|0	3326|2941|3491	2|5|5	260	191	1	1.0	0.999|0.999|1.0	0.999|0.998|0.998	0.001
LONP1	LONP1	MXE	chr19	-	5707696_5707826_5711770_5712002_5707059_5707143_5713133_5713253	1822|2110|1722	345|333|284	3335|2952|3502	504|515|582	260	259	0.684851987994	1.0	0.84|0.863|0.858	0.868|0.851|0.857	-0.005
LONP1	LONP1	MXE	chr19	-	5707696_5707826_5708341_5708403_5707059_5707143_5711818_5712002	4|8|4	345|333|284	14|12|10	504|516|582	191	259	0.213912697055	0.784718221048	0.015|0.032|0.019	0.036|0.031|0.023	-0.008
LONP1	LONP1	MXE	chr19	-	5708341_5708403_5711770_5712002_5707059_5707143_5713133_5713253	1822|2110|1722	2|1|0	3335|2952|3502	2|5|5	260	191	1	1.0	0.999|0.999|1.0	0.999|0.998|0.998	0.001
LONP1	LONP1	MXE	chr19	-	5707696_5707826_5711818_5712002_5707059_5707143_5713133_5713253	1819|2104|1721	345|333|284	3326|2941|3491	504|515|582	260	259	0.696616097565	1.0	0.84|0.863|0.858	0.868|0.85|0.857	-0.005
OXR1	OXR1	MXE	chr8	+	106739457_106739583_106740342_106740495_106713822_106713985_106742221_106742317	40|28|21	101|115|86	34|13|26	96|70|103	255	260	0.658377763914	1.0	0.288|0.199|0.199	0.265|0.159|0.205	0.019
OXR1	OXR1	MXE	chr8	+	106692727_106692877_106702905_106703090_106684245_106684359_106706381_106707145	31|32|37	54|62|47	41|38|46	49|52|78	260	260	0.496806708029	1.0	0.365|0.34|0.44	0.456|0.422|0.371	-0.035
LONP1	LONP1	MXE	chr19	-	5707696_5707826_5708341_5708403_5707059_5707143_5711770_5712002	551|688|554	346|333|285	1070|999|1230	503|516|582	191	259	0.289710660796	0.877015466238	0.683|0.737|0.725	0.743|0.724|0.741	-0.021
SAFB	SAFB	MXE	chr19	+	5650977_5651072_5653114_5653264_5649925_5649975_5653337_5653420	72|104|60	1035|1210|902	118|125|106	1571|1437|1760	224	260	0.943612878951	1.0	0.075|0.091|0.072	0.08|0.092|0.065	0.0
PTGR2	PTGR2	MXE	chr14	+	73876997_73877168_73880054_73880176_73874022_73874214_73881204_73881292	20|30|11	169|209|126	42|22|38	255|203|229	260	251	0.241190406154	0.826865574512	0.103|0.122|0.078	0.137|0.095|0.138	-0.022
FKTN	FKTN	MXE	chr9	+	105617958_105618092_105619933_105620061_105615277_105615407_105635050_105635148	46|64|58	16|21|31	44|41|44	21|15|22	260	257	0.651341855759	1.0	0.74|0.751|0.649	0.674|0.73|0.664	0.024
MCM8	MCM8	MXE	chr20	+	5972006_5972037_5973055_5973196_5967829_5968025_5977875_5978017	0|0|2	3|5|2	2|1|4	9|7|13	160	260	0.0199811481848	0.242772824849	0.0|0.0|0.619	0.265|0.188|0.333	-0.056
MCM8	MCM8	MXE	chr20	+	5972006_5972037_5972575_5972726_5967829_5968025_5973055_5973196	1|4|1	0|0|0	11|9|18	2|0|3	160	260	0.196999509385	0.757405495875	1.0|1.0|1.0	0.899|1.0|0.907	0.065
ZNF611	ZNF611	MXE	chr19	-	52715831_52715913_52729905_52730005_52702812_52706864_52735000_52735044	0|3|0	0|0|1	0|0|1	0|0|0	229	211	1	1.0	NA|1.0|0.0	NA|NA|1.0	-0.5
EXOC7	EXOC7	MXE	chr17	-	76090328_76090397_76091142_76091235_76089174_76089320_76094413_76094581	0|2|0	0|2|2	4|3|5	2|2|4	222	198	1	1.0	NA|0.471|0.0	0.641|0.572|0.527	-0.345
FKTN	FKTN	MXE	chr9	+	105617958_105618092_105619933_105620061_105607818_105607951_105635050_105635148	0|3|0	16|22|31	0|0|0	20|16|22	260	257	0.828070335992	1.0	0.0|0.119|0.0	0.0|0.0|0.0	0.04
FKTN	FKTN	MXE	chr9	+	105615277_105615407_105617958_105618092_105607818_105607951_105619933_105620061	25|32|38	49|58|53	23|20|31	54|46|41	259	260	0.577667269245	1.0	0.339|0.356|0.419	0.3|0.304|0.432	0.026
MCM8	MCM8	MXE	chr20	+	5973055_5973196_5977875_5978017_5972006_5972037_5982969_5983165	3|4|2	7|14|18	9|8|16	32|29|35	260	260	0.20110753435	0.762997466469	0.3|0.222|0.1	0.22|0.216|0.314	-0.043
MCM8	MCM8	MXE	chr20	+	5973055_5973196_5977875_5978017_5967829_5968025_5982969_5983165	2|0|1	7|14|16	3|0|2	32|31|34	260	260	0.470700152097	1.0	0.222|0.0|0.059	0.086|0.0|0.056	0.046
SMU1	SMU1	MXE	chr9	-	33068823_33068934_33071739_33071892_33057597_33057714_33073595_33073806	151|163|129	5|13|6	212|183|212	16|24|23	260	240	0.00522712452067	0.107482116791	0.965|0.92|0.952	0.924|0.876|0.895	0.047
MEF2C	MEF2C	MXE	chr5	-	88760987_88761125_88761184_88761328_88751856_88752043_88804597_88804801	132|117|115	4|1|0	60|68|75	2|2|3	260	260	0.23414859668	0.817232295706	0.971|0.992|1.0	0.968|0.971|0.962	0.021
ACADVL	ACADVL	MXE	chr17	+	7220923_7221058_7221537_7221682_7220765_7220830_7221951_7222081	130|163|180	160|204|131	208|116|151	122|128|137	260	260	0.236571579579	0.820148581024	0.448|0.444|0.579	0.63|0.475|0.524	-0.053
RAI14	RAI14	MXE	chr5	+	34757467_34757598_34795938_34796027_34686871_34686955_34803711_34803768	114|150|96	9|7|4	454|431|530	21|21|24	260	218	0.928954798981	1.0	0.914|0.947|0.953	0.948|0.945|0.949	-0.009
DHX30	DHX30	MXE	chr3	+	47827346_47827477_47829023_47829134_47818021_47818117_47840876_47841178	30|26|16	219|216|196	40|28|43	383|365|417	260	240	0.364363882401	0.950257859319	0.112|0.1|0.07	0.088|0.066|0.087	0.014
DHX30	DHX30	MXE	chr3	+	47818021_47818117_47827346_47827477_47810656_47810711_47829023_47829134	3|7|1	188|224|154	11|2|5	318|265|308	225	260	0.81164052714	1.0	0.018|0.035|0.007	0.038|0.009|0.018	-0.002
NEBL	NEBL	MXE	chr10	-	20869739_20869841_20880793_20880904_20868663_20868765_20888096_20888207	13|12|15	4|6|1	5|6|5	1|2|3	240	231	0.821288566337	1.0	0.758|0.658|0.935	0.828|0.743|0.616	0.055
NEBL	NEBL	MXE	chr10	-	20840738_20840849_20845257_20845368_20835512_20835623_20850394_20850502	52|44|24	97|84|48	26|26|22	71|41|67	240	240	0.290547313622	0.878014187128	0.349|0.344|0.333	0.268|0.388|0.247	0.041
KIAA1191	KIAA1191	MXE	chr5	-	176352621_176352748_176359480_176359567_176348249_176348356_176359810_176359918	34|32|25	0|0|0	28|21|33	1|0|2	216	256	0.532010590647	1.0	1.0|1.0|1.0	0.971|1.0|0.951	0.026
AMPD3	AMPD3	MXE	chr11	+	10478525_10478730_10482062_10482225_10461514_10461740_10484819_10485039	22|26|17	4|4|3	25|27|26	3|9|6	260	260	0.430646785551	1.0	0.846|0.867|0.85	0.893|0.75|0.813	0.036
ASPH	ASPH	MXE	chr8	-	61651049_61651124_61653567_61653660_61646749_61646878_61680967_61681036	1271|1482|1144	1640|1560|1209	1668|1480|1726	2399|1972|2459	222	204	0.0136149750328	0.192415208721	0.416|0.466|0.465	0.39|0.408|0.392	0.052
C1orf35	C1orf35	MXE	chr1	-	228102309_228102382_228102642_228102688_228102079_228102165_228102898_228103049	185|229|151	481|675|435	203|158|207	702|566|731	175	202	0.0342274397072	0.328866520861	0.307|0.281|0.286	0.25|0.244|0.246	0.045
C1orf35	C1orf35	MXE	chr1	-	228102477_228102560_228102642_228102688_228102079_228102165_228102898_228103049	185|229|151	4|7|8	203|158|207	25|18|23	175	212	6.3587642285e-07	0.000108366729326	0.982|0.975|0.958	0.908|0.914|0.916	0.059
SEPT10	SEPT10	MXE	chr2	-	109553086_109553219_109564365_109564534_109545801_109546237_109565762_109565859	301|310|198	289|324|213	315|298|360	406|333|429	260	260	0.133558829163	0.639266058876	0.51|0.489|0.482	0.437|0.472|0.456	0.039
C1orf35	C1orf35	MXE	chr1	-	228102079_228102165_228102477_228102560_228101338_228101473_228102642_228102688	106|114|78	173|246|150	152|92|99	183|185|301	212	215	0.91855720093	1.0	0.383|0.32|0.345	0.457|0.335|0.25	0.002
ZNF83	ZNF83	MXE	chr19	-	52635065_52635153_52655560_52655687_52614688_52614797_52660761_52660843	140|156|115	6|5|2	87|97|94	3|9|1	256	217	0.481935948871	1.0	0.952|0.964|0.98	0.961|0.901|0.988	0.015
ZNF83	ZNF83	MXE	chr19	-	52635065_52635153_52655560_52655687_52618935_52619062_52660761_52660843	142|157|116	65|73|57	87|98|98	33|31|45	256	217	0.205926191091	0.772193406778	0.649|0.646|0.633	0.691|0.728|0.649	-0.047
C1orf35	C1orf35	MXE	chr1	-	228102642_228102688_228102898_228103049_228102477_228102560_228103133_228103462	77|84|52	90|119|86	108|84|87	123|115|123	260	175	0.630319787941	1.0	0.365|0.322|0.289	0.371|0.33|0.323	-0.016
CABIN1	CABIN1	MXE	chr22	+	24050824_24050974_24054872_24055159_24049090_24049220_24056191_24056360	28|35|18	71|62|40	22|22|19	48|38|33	260	260	0.587775407468	1.0	0.283|0.361|0.31	0.314|0.367|0.365	-0.031
ZNF83	ZNF83	MXE	chr19	-	52655560_52655687_52660761_52660843_52635065_52635153_52674181_52674253	6|12|12	417|356|342	3|3|8	206|177|181	211	256	0.582871166656	1.0	0.017|0.039|0.041	0.017|0.02|0.051	0.003
ZNF83	ZNF83	MXE	chr19	-	52655560_52655687_52660761_52660843_52635065_52635153_52690442_52690488	5|3|4	416|356|342	2|7|8	206|177|184	211	256	0.0100627657327	0.161303145755	0.014|0.01|0.014	0.012|0.046|0.05	-0.023
DNAJC10	DNAJC10	MXE	chr2	+	182731029_182731107_182736248_182736386_182729847_182729941_182740298_182740388	57|61|59	20|19|11	48|39|43	17|11|18	207	260	0.379805433762	0.961419925007	0.782|0.801|0.871	0.78|0.817|0.75	0.036
DNAJC10	DNAJC10	MXE	chr2	+	182732498_182732542_182736248_182736386_182731029_182731107_182740298_182740388	9|12|12	19|22|11	14|10|13	17|11|18	173	260	0.483491403174	1.0	0.416|0.45|0.621	0.553|0.577|0.52	-0.054
FCHSD2	FCHSD2	MXE	chr11	-	72849754_72849889_72867864_72868026_72843448_72843532_72887469_72887574	78|84|64	71|105|63	92|69|104	81|73|81	260	260	0.279185555768	0.863834524201	0.523|0.444|0.504	0.532|0.486|0.562	-0.036
MBD2	MBD2	MXE	chr18	-	54188873_54189011_54204997_54205157_54166075_54166166_54224017_54224788	79|104|71	540|530|445	111|94|123	618|518|602	260	260	0.320289985958	0.912899770505	0.128|0.164|0.138	0.152|0.154|0.17	-0.015
MBD2	MBD2	MXE	chr18	-	54166075_54166166_54188873_54189011_54164522_54164700_54204997_54205157	111|92|88	325|473|355	109|104|135	438|443|599	260	220	0.545392712895	1.0	0.224|0.141|0.173	0.174|0.166|0.16	0.013
ZNF598	ZNF598	MXE	chr16	-	2001582_2001700_2002205_2002423_2001003_2001191_2002520_2002732	50|70|54	156|240|162	32|40|49	120|140|179	260	247	0.403533612443	0.983546734731	0.233|0.217|0.241	0.202|0.213|0.206	0.023
ERLIN1	ERLIN1	MXE	chr10	-	100164003_100164095_100183755_100183837_100156144_100156234_100185513_100185637	15|16|13	70|78|50	20|21|30	74|59|69	211	221	0.0430306151429	0.36576366161	0.183|0.177|0.214	0.221|0.272|0.313	-0.077
ERLIN1	ERLIN1	MXE	chr10	-	100164003_100164095_100167347_100167406_100156144_100156234_100174207_100174281	56|57|30	70|79|51	57|52|51	74|58|70	188	221	0.532575806267	1.0	0.485|0.459|0.409	0.475|0.513|0.461	-0.032
LAMA3	LAMA3	MXE	chr18	+	23899287_23899455_23901126_23901323_23898953_23899065_23903008_23903125	245|361|228	85|100|65	277|204|312	78|70|83	260	260	0.840236338831	1.0	0.742|0.783|0.778	0.78|0.745|0.79	-0.004
LAMA3	LAMA3	MXE	chr18	+	23871430_23871661_23876293_23876407_23867833_23867917_23881935_23882045	24|39|13	9|7|7	15|18|28	4|3|6	260	243	0.309779272085	0.900417668771	0.714|0.839|0.634	0.778|0.849|0.813	-0.084
MRPL55	MRPL55	MXE	chr1	-	228108436_228108474_228108954_228109021_228108234_228108318_228109260_228109299	5|4|9	4|1|4	2|9|7	0|3|3	196	167	0.374665296461	0.956993206976	0.516|0.773|0.657	1.0|0.719|0.665	-0.146
RHOA	RHOA	MXE	chr3	-	49362495_49362626_49368427_49368548_49359144_49360382_49375433_49375591	531|490|401	1159|1143|1002	645|478|573	1415|1257|1419	250	260	0.681652242079	1.0	0.323|0.308|0.294	0.322|0.283|0.296	0.008
BSDC1	BSDC1	MXE	chr1	-	32383829_32383939_32386778_32386895_32381213_32381268_32394079_32394140	188|265|211	103|82|108	96|93|117	38|57|38	246	239	0.871746063733	1.0	0.639|0.758|0.655	0.711|0.613|0.749	-0.007
KNTC1	KNTC1	MXE	chr12	+	122597730_122597938_122601535_122601625_122594275_122594385_122602568_122602740	3|2|3	1|7|1	11|3|9	5|7|9	260	219	0.995587390836	1.0	0.716|0.194|0.716	0.65|0.265|0.457	0.085
LCOR	LCOR	MXE	chr10	+	96952102_96952196_96954952_96955834_96907667_96907747_96958411_96964431	0|0|0	1|1|0	0|0|1	1|0|1	223	260	1	1.0	0.0|0.0|NA	0.0|NA|0.538	-0.269
LCOR	LCOR	MXE	chr10	+	96944112_96944245_96949007_96949295_96907667_96907747_96952102_96952196	19|18|29	13|11|0	23|19|16	5|6|5	260	260	0.899089298379	1.0	0.594|0.621|1.0	0.821|0.76|0.762	-0.043
SCMH1	SCMH1	MXE	chr1	-	41151613_41151684_41159724_41159933_41142877_41143112_41160874_41160898	11|4|10	7|8|9	5|3|5	9|11|6	260	200	0.11991226516	0.614360624348	0.547|0.278|0.461	0.299|0.173|0.391	0.141
SCMH1	SCMH1	MXE	chr1	-	41075218_41075451_41113282_41113526_41070594_41070721_41116921_41117010	6|8|5	22|23|21	8|7|12	32|20|22	260	260	0.49254038099	1.0	0.214|0.258|0.192	0.2|0.259|0.353	-0.049
ZRSR2	ZRSR2	MXE	chrX	+	15799871_15799953_15803687_15803796_15790933_15791013_15804110_15804197	324|412|296	141|181|110	347|279|336	110|121|157	211	238	0.768948543798	1.0	0.722|0.72|0.752	0.781|0.722|0.707	-0.005
BSDC1	BSDC1	MXE	chr1	-	32383829_32383997_32386778_32386895_32381213_32381268_32394079_32394140	188|265|211	123|94|130	96|93|117	46|68|48	246	260	1	1.0	0.618|0.749|0.632	0.688|0.591|0.72	0.0
HDAC3	HDAC3	MXE	chr5	-	141625684_141625764_141626012_141626071_141625207_141625365_141626193_141626283	20|21|9	92|114|79	16|11|13	78|60|104	188	209	0.838489266226	1.0	0.195|0.17|0.112	0.186|0.169|0.122	0.0
SCMH1	SCMH1	MXE	chr1	-	41152598_41152741_41159724_41159933_41151613_41151684_41160874_41160898	6|7|9	3|12|1	5|8|2	6|1|4	260	260	0.762696885602	1.0	0.667|0.368|0.9	0.455|0.889|0.333	0.086
ABI3BP	ABI3BP	MXE	chr3	-	100829580_100829664_100832263_100832350_100824857_100824941_100833124_100833157	186|218|107	3|0|1	352|279|417	2|3|4	216	213	1	1.0	0.984|1.0|0.991	0.994|0.989|0.99	0.001
ABI3BP	ABI3BP	MXE	chr3	-	100829580_100829664_100830577_100830634_100824857_100824941_100832263_100832350	6|5|4	11|9|8	8|8|14	22|36|30	186	213	0.322717107263	0.915425311711	0.384|0.389|0.364	0.294|0.203|0.348	0.097
CLTCL1	CLTCL1	MXE	chr22	-	19253958_19254227_19275622_19275830_19242774_19242936_19291599_19291685	0|2|1	7|2|7	1|3|0	6|3|5	260	260	0.372224888248	0.956179443195	0.0|0.5|0.125	0.143|0.5|0.0	-0.006
MYOF	MYOF	MXE	chr10	-	93377322_93377429_93379862_93379987_93374762_93374955_93381218_93381396	186|224|140	404|542|287	166|164|172	474|324|494	254	236	0.235671661876	0.819626500344	0.3|0.277|0.312	0.246|0.32|0.244	0.026
MYOF	MYOF	MXE	chr10	-	93404156_93404219_93426070_93426158_93404022_93404073_93431407_93431516	56|73|46	18|33|26	40|45|49	30|20|21	217	192	0.455751789331	1.0	0.734|0.662|0.61	0.541|0.666|0.674	0.042
MYOF	MYOF	MXE	chr10	-	93408786_93408915_93426070_93426158_93404156_93404219_93431407_93431516	56|76|47	41|69|36	41|46|49	56|36|48	217	258	0.24818062363	0.835258313658	0.619|0.567|0.608	0.465|0.603|0.548	0.059
PIBF1	PIBF1	MXE	chr13	+	72854056_72854155_72908530_72908681_72835242_72835368_72931164_72931267	62|99|56	0|0|0	83|63|82	0|1|0	228	260	1	1.0	1.0|1.0|1.0	1.0|0.986|1.0	0.005
PIBF1	PIBF1	MXE	chr13	+	72973590_72973675_72998821_72998995_72931164_72931267_73015868_73015980	0|0|0	4|6|1	0|0|1	4|0|6	214	260	1	1.0	0.0|0.0|0.0	0.0|NA|0.168	-0.084
THSD4	THSD4	MXE	chr15	+	71411686_71411823_71660529_71660734_71256612_71256715_71728548_71728724	1|11|4	9|11|8	17|6|18	19|23|38	260	260	0.866630599681	1.0	0.1|0.5|0.333	0.472|0.207|0.321	-0.022
VPS26A	VPS26A	MXE	chr10	+	69166041_69166110_69168488_69168631_69162405_69162512_69171155_69172856	118|115|118	104|149|96	113|98|110	101|77|92	198	260	0.308271794268	0.8982852129	0.598|0.503|0.617	0.595|0.626|0.611	-0.038
RAD51	RAD51	MXE	chr15	+	40709024_40709116_40718804_40718899_40701063_40701201_40728710_40728824	0|1|0	0|0|0	1|0|0	1|3|4	221	224	1	1.0	NA|1.0|NA	0.503|0.0|0.0	0.832
SAMHD1	SAMHD1	MXE	chr20	-	36898439_36898544_36904156_36904249_36897821_36897959_36905363_36905503	5|3|5	8|9|5	6|2|5	6|9|8	222	234	0.917822848759	1.0	0.397|0.26|0.513	0.513|0.19|0.397	0.023
PLEKHG2	PLEKHG2	MXE	chr19	+	39420948_39420996_39421074_39421113_39420750_39420852_39421282_39421299	0|0|0	0|0|1	0|0|1	0|1|0	177	168	1	1.0	NA|NA|0.0	NA|0.0|1.0	-0.5
FABP4	FABP4	MXE	chr8	-	81479413_81479515_81480425_81480598_81478418_81478915_81483094_81483263	1885|1670|1259	231|234|165	9296|8347|7075	1237|1117|931	260	231	0.864120097549	1.0	0.879|0.864|0.871	0.87|0.869|0.871	0.001
PAPD4	PAPD4	MXE	chr5	+	79649061_79649190_79656957_79657001_79648616_79648693_79668891_79669028	19|4|10	7|12|7	16|7|9	10|7|19	258	173	0.635291541595	1.0	0.645|0.183|0.489	0.518|0.401|0.241	0.052
ZNF326	ZNF326	MXE	chr1	+	90007344_90007750_90010087_90010286_90005132_90005244_90013125_90013237	2|4|2	144|199|117	25|19|30	304|280|361	260	260	2.27636014372e-07	4.09491896965e-05	0.014|0.02|0.017	0.076|0.064|0.077	-0.055
ZNF326	ZNF326	MXE	chr1	+	90007611_90007750_90010087_90010286_90005132_90005244_90013125_90013237	0|1|0	144|199|117	1|0|0	304|280|361	260	260	1	1.0	0.0|0.005|0.0	0.003|0.0|0.0	0.001
ZNF326	ZNF326	MXE	chr1	+	90010087_90010286_90013125_90013237_90007344_90007750_90017316_90017464	25|39|15	23|25|15	122|127|155	26|31|39	260	241	1.37494961083e-07	2.6982344484e-05	0.502|0.591|0.481	0.813|0.792|0.787	-0.273
ZNF326	ZNF326	MXE	chr1	+	90020791_90020922_90022249_90022345_90018684_90018784_90027353_90028538	96|124|93	543|656|507	216|209|260	969|982|1144	260	225	0.0837535674629	0.521397380675	0.133|0.141|0.137	0.162|0.156|0.164	-0.024
ADK	ADK	MXE	chr10	+	74224537_74224591_74314666_74314745_74176685_74176886_74394140_74394313	0|1|0	62|54|41	0|0|2	71|53|71	183	208	1	1.0	0.0|0.021|0.0	0.0|0.0|0.031	-0.003
ADK	ADK	MXE	chr10	+	74224537_74224591_74589281_74589317_74151184_74151343_74600378_74600493	1|0|1	59|70|47	3|2|0	54|49|62	183	165	0.494507850895	1.0	0.015|0.0|0.019	0.048|0.035|0.0	-0.016
ELMOD3	ELMOD3	MXE	chr2	+	85355075_85355170_85355554_85355598_85354719_85354829_85356966_85357252	4|2|3	2|3|2	4|1|2	0|1|2	224	173	0.11971525928	0.614323311488	0.607|0.34|0.537	1.0|0.436|0.436	-0.129
C1orf228	C1orf228	MXE	chr1	+	44684392_44684656_44688195_44688319_44674712_44674873_44689675_44689903	2|2|1	2|2|1	0|0|0	0|1|0	260	253	1	1.0	0.493|0.493|0.493	NA|0.0|NA	0.493
NOMO1	NOMO1	MXE	chr16	+	14889095_14889215_14894997_14895090_14886760_14886862_14895513_14895641	99|86|116	443|498|393	73|58|75	363|316|360	249	222	0.289663894153	0.877015466238	0.166|0.133|0.208	0.152|0.141|0.157	0.019
SLC35B3	SLC35B3	MXE	chr6	-	8417401_8417494_8419579_8419677_8416883_8416995_8420720_8420828	0|0|2	0|3|1	3|2|0	3|0|2	227	222	1	1.0	NA|0.0|0.662	0.494|1.0|0.0	-0.167
ADK	ADK	MXE	chr10	+	74224537_74224591_74314666_74314745_74151184_74151343_74394140_74394313	1|0|1	62|55|41	3|2|0	69|54|71	183	208	0.610215647011	1.0	0.018|0.0|0.027	0.047|0.04|0.0	-0.014
ADK	ADK	MXE	chr10	+	74200763_74200838_74224537_74224591_74176685_74176886_74314666_74314745	89|98|58	766|804|628	147|129|142	1156|1005|994	204	183	0.120557816512	0.615719573921	0.094|0.099|0.077	0.102|0.103|0.114	-0.016
ADK	ADK	MXE	chr10	+	74200763_74200838_74224537_74224591_74151184_74151343_74314666_74314745	95|114|89	767|805|632	159|123|125	1161|1009|993	204	183	0.674421766247	1.0	0.1|0.113|0.112	0.109|0.099|0.101	0.005
ELMOD3	ELMOD3	MXE	chr2	+	85371439_85371562_85377343_85377474_85371085_85371209_85389750_85389827	1|1|0	7|10|3	4|0|0	3|0|0	252	260	1	1.0	0.128|0.094|0.0	0.579|NA|NA	-0.505
SMU1	SMU1	MXE	chr9	-	33068823_33068934_33073595_33073806_33062048_33062177_33076582_33076659	89|87|103	75|62|66	141|105|132	72|99|103	260	240	0.980495672077	1.0	0.523|0.564|0.59	0.644|0.495|0.542	-0.001
DAP3	DAP3	MXE	chr1	+	155725381_155725411_155727607_155727738_155721516_155721618_155729041_155729064	6|8|10	377|499|325	8|6|12	587|569|588	159	260	0.374741781959	0.956993206976	0.025|0.026|0.048	0.022|0.017|0.032	0.009
DAP3	DAP3	MXE	chr1	+	155725381_155725411_155725991_155726019_155721516_155721618_155727607_155727738	6|8|12	29|17|14	8|7|16	25|21|22	159	157	0.965766440998	1.0	0.17|0.317|0.458	0.24|0.248|0.418	0.013
DAP3	DAP3	MXE	chr1	+	155721516_155721618_155727607_155727738_155709772_155709824_155729041_155729064	13|10|9	377|499|327	25|23|34	586|569|587	231	260	0.00612363078908	0.119088987958	0.037|0.022|0.03	0.046|0.044|0.061	-0.021
DAP3	DAP3	MXE	chr1	+	155721516_155721618_155725381_155725411_155709772_155709824_155725991_155726019	13|10|9	1|3|0	25|23|35	3|2|3	231	159	0.736679567934	1.0	0.899|0.696|1.0	0.852|0.888|0.889	-0.011
DAP3	DAP3	MXE	chr1	+	155725381_155725411_155727607_155727738_155709772_155709824_155729041_155729064	1|0|0	377|499|327	1|2|2	586|569|587	159	260	1	1.0	0.004|0.0|0.0	0.003|0.006|0.006	-0.004
DAP3	DAP3	MXE	chr1	+	155725381_155725411_155725991_155726019_155689101_155689174_155727607_155727738	1|0|2	29|17|14	0|0|0	26|21|21	159	157	0.923514463906	1.0	0.033|0.0|0.124	0.0|0.0|0.0	0.052
DAP3	DAP3	MXE	chr1	+	155709772_155709824_155717005_155717128_155689082_155689243_155721516_155721618	50|52|28	148|133|115	45|36|50	196|137|187	181	252	0.132657931093	0.638860397674	0.32|0.352|0.253	0.242|0.268|0.271	0.048
RAB34	RAB34	MXE	chr17	-	28715992_28716058_28716902_28716994_28715799_28715901_28717212_28717425	6|9|5	14|9|13	6|9|5	16|20|21	221	195	0.285885257676	0.872838789977	0.274|0.469|0.253	0.249|0.284|0.174	0.096
DAP3	DAP3	MXE	chr1	+	155717005_155717128_155721516_155721618_155709772_155709824_155725381_155725490	226|311|175	57|75|55	327|274|377	77|69|97	252	231	0.663809619282	1.0	0.784|0.792|0.745	0.796|0.784|0.781	-0.013
DAP3	DAP3	MXE	chr1	+	155709772_155709824_155725991_155726019_155689101_155689174_155727607_155727738	3|4|6	29|17|14	9|4|16	26|21|21	181	157	0.106938195262	0.584640237456	0.082|0.17|0.271	0.231|0.142|0.398	-0.083
PITPNA	PITPNA	MXE	chr17	-	1538868_1538952_1543019_1543027_1535440_1535518_1548295_1548387	4|4|0	151|123|95	1|5|4	115|98|100	137	213	0.401327184715	0.982978384347	0.04|0.048|0.0	0.013|0.073|0.059	-0.019
TCF12	TCF12	MXE	chr15	+	57063749_57063823_57072652_57072714_56921025_56921098_57091788_57091891	27|34|11	0|3|2	18|31|28	1|0|0	203	191	0.188524225059	0.739480848869	1.0|0.914|0.838	0.944|1.0|1.0	-0.064
IL32	IL32	MXE	chr16	+	3067376_3067415_3067442_3067613_3065783_3065826_3067983_3068010	1|0|1	0|0|0	0|0|0	0|1|0	168	260	1	1.0	1.0|NA|1.0	NA|0.0|NA	1.0
DCAF6	DCAF6	MXE	chr1	+	168022987_168023047_168038370_168038488_168015780_168015951_168043024_168043140	6|3|5	105|143|100	3|5|5	125|115|136	189	247	0.702350017448	1.0	0.069|0.027|0.061	0.03|0.054|0.046	0.009
DCAF6	DCAF6	MXE	chr1	+	168065589_168065746_168068357_168068463_168063620_168063759_168075370_168075834	29|37|29	48|49|42	33|29|41	52|46|56	260	235	0.917182003368	1.0	0.353|0.406|0.384	0.365|0.363|0.398	0.006
DCAF6	DCAF6	MXE	chr1	+	168015780_168015951_168022987_168023047_168004532_168004793_168038370_168038488	11|16|15	66|74|68	11|7|14	78|55|49	260	189	0.575155648739	1.0	0.108|0.136|0.138	0.093|0.085|0.172	0.011
DCAF6	DCAF6	MXE	chr1	+	168022987_168023047_168038370_168038488_168004532_168004793_168043024_168043140	15|13|12	320|373|282	16|15|5	328|373|418	189	247	0.342620394698	0.934574851126	0.058|0.044|0.053	0.06|0.05|0.015	0.01
MORF4L1	MORF4L1	MXE	chr15	+	78886140_78886227_78887268_78887349_78880511_78880579_78890988_78891014	1824|2250|1543	420|430|322	2370|2040|2532	491|439|532	216	210	0.943385159979	1.0	0.809|0.836|0.823	0.824|0.819|0.822	0.001
MCRIP2	MCRIP2	MXE	chr16	+	642119_642249_647416_647544_641812_642043_647782_647884	1|4|3	1|5|4	7|2|4	14|10|13	259	257	0.194179266998	0.749910078615	0.498|0.443|0.427	0.332|0.166|0.234	0.212
MCRIP2	MCRIP2	MXE	chr16	+	647416_647544_647782_647884_642119_642249_648119_648474	0|2|3	4|1|1	13|5|2	2|4|4	257	231	0.353848438976	0.942441349878	0.0|0.643|0.729	0.854|0.529|0.31	-0.107
PRMT7	PRMT7	MXE	chr16	+	68312041_68312176_68315896_68316074_68311055_68311111_68321425_68321462	3|17|9	58|76|50	9|4|4	146|133|164	260	260	2.93701464357e-05	0.00237751335397	0.049|0.183|0.153	0.058|0.029|0.024	0.091
CBWD1	CBWD1	MXE	chr9	-	152033_152078_154708_154795_134978_135030_156480_156527	54|41|58	0|0|0	63|36|50	0|0|2	216	174	1	1.0	1.0|1.0|1.0	1.0|1.0|0.953	0.016
MORF4L1	MORF4L1	MXE	chr15	+	78880511_78880579_78886140_78886227_78878212_78878259_78887268_78887349	4481|5049|3713	915|1003|721	5344|4636|5618	947|975|1104	197	216	0.786000658448	1.0	0.843|0.847|0.85	0.861|0.839|0.848	-0.003
MORF4L1	MORF4L1	MXE	chr15	+	78880511_78880579_78886140_78886227_78878212_78878259_78890988_78891014	4481|5050|3713	9|8|7	5344|4635|5617	8|5|11	197	216	1	1.0	0.998|0.999|0.998	0.999|0.999|0.998	-0.0
PRMT7	PRMT7	MXE	chr16	+	68312041_68312176_68315896_68316074_68311133_68311745_68321425_68321462	2|2|3	55|72|45	4|1|1	129|114|149	260	260	0.163234633083	0.700999657722	0.035|0.027|0.063	0.03|0.009|0.007	0.026
PRMT7	PRMT7	MXE	chr16	+	68315896_68316074_68321425_68321462_68312041_68312176_68324682_68324790	28|22|15	2|2|4	23|24|34	5|5|8	260	166	0.121334988994	0.617855995831	0.899|0.875|0.705	0.746|0.754|0.731	0.083
TMEM135	TMEM135	MXE	chr11	+	87071522_87071615_87157340_87157406_87038006_87038186_87236637_87236684	0|0|0	12|16|13	0|1|0	16|16|13	222	195	1	1.0	0.0|0.0|0.0	0.0|0.052|0.0	-0.017
TMEM135	TMEM135	MXE	chr11	+	87091361_87091395_87157340_87157406_87038006_87038186_87236637_87236684	2|3|3	12|16|13	2|2|1	16|16|13	163	195	0.242148076671	0.828832423109	0.166|0.183|0.216	0.13|0.13|0.084	0.074
TMEM135	TMEM135	MXE	chr11	+	87071522_87071615_87157340_87157406_87067693_87067821_87236637_87236684	2|3|6	11|16|13	1|4|1	16|16|14	222	195	0.111308695962	0.595608763808	0.138|0.141|0.288	0.052|0.18|0.059	0.092
TMEM135	TMEM135	MXE	chr11	+	87067693_87067821_87071522_87071615_87037843_87038186_87091361_87091395	14|12|5	28|24|20	8|6|13	24|23|29	257	222	0.569327293304	1.0	0.302|0.302|0.178	0.224|0.184|0.279	0.032
GTF2B	GTF2B	MXE	chr1	-	88863980_88864114_88887260_88887367_88860139_88860286_88891482_88891496	262|311|267	366|400|346	206|230|272	308|311|351	236	260	0.733139519916	1.0	0.441|0.461|0.46	0.424|0.449|0.461	0.009
TMEM135	TMEM135	MXE	chr11	+	87071522_87071615_87091361_87091395_87037843_87038186_87236637_87236684	0|0|0	2|3|3	0|1|0	2|2|1	222	163	1	1.0	0.0|0.0|0.0	0.0|0.269|0.0	-0.09
TMEM135	TMEM135	MXE	chr11	+	87067693_87067821_87091361_87091395_87037920_87038186_87157340_87157408	12|11|4	5|4|5	7|5|12	6|3|1	257	163	0.610597424202	1.0	0.604|0.636|0.337	0.425|0.514|0.884	-0.082
TMEM135	TMEM135	MXE	chr11	+	87091361_87091395_87157340_87157406_87071522_87071615_87236637_87236684	17|12|16	11|17|13	7|11|16	16|16|13	163	195	0.296443909239	0.886730141447	0.649|0.458|0.596	0.344|0.451|0.596	0.104
TMEM135	TMEM135	MXE	chr11	+	87091361_87091395_87157340_87157406_87067693_87067821_87236637_87236684	4|3|3	11|16|13	1|2|1	16|16|14	163	195	0.0351520240004	0.332406825254	0.303|0.183|0.216	0.07|0.13|0.079	0.141
RBM34	RBM34	MXE	chr1	-	235148403_235148447_235152705_235152765_235138090_235138174_235154880_235155112	21|34|17	26|45|25	23|30|24	48|47|64	189	173	0.0607957680658	0.44088845912	0.425|0.409|0.384	0.305|0.369|0.256	0.096
SLC12A6	SLC12A6	MXE	chr15	-	34260925_34261020_34275344_34275389_34258812_34258944_34318560_34318779	2|3|1	33|47|37	0|1|1	24|30|27	174	224	1	1.0	0.072|0.076|0.034	0.0|0.041|0.046	0.032
SLC12A6	SLC12A6	MXE	chr15	-	34260925_34261020_34275344_34275389_34258812_34258944_34336409_34336844	8|7|4	34|49|38	5|2|2	25|30|28	174	224	0.246679960385	0.834203354284	0.232|0.155|0.119	0.205|0.079|0.084	0.046
SNAPC3	SNAPC3	MXE	chr9	+	15451319_15451402_15453040_15453205_15444601_15444706_15457959_15458067	4|1|4	20|24|17	4|3|2	18|23|15	212	260	0.721318982966	1.0	0.197|0.049|0.224	0.214|0.138|0.141	-0.008
SNAPC3	SNAPC3	MXE	chr9	+	15451319_15451402_15453040_15453205_15447094_15447244_15457959_15458067	289|341|216	20|25|16	207|228|273	18|23|15	212	260	0.679816293733	1.0	0.947|0.944|0.943	0.934|0.924|0.957	0.006
FNTA	FNTA	MXE	chr8	+	43064100_43064215_43069554_43069659_43058951_43059177_43072180_43072307	45|74|47	34|37|24	60|48|41	38|21|36	244	234	0.680784883897	1.0	0.559|0.657|0.653	0.602|0.687|0.522	0.019
FNTA	FNTA	MXE	chr8	+	43069554_43069659_43072180_43072307_43064100_43064215_43077215_43077226	16|25|7	42|51|38	26|9|15	46|35|39	234	256	0.639587914828	1.0	0.294|0.349|0.168	0.382|0.22|0.296	-0.029
FNTA	FNTA	MXE	chr8	+	43059091_43059177_43064100_43064215_43056152_43056546_43069554_43069659	20|46|38	51|69|24	69|33|48	50|32|37	215	244	0.0913966778098	0.539548664992	0.308|0.431|0.642	0.61|0.539|0.596	-0.121
FNTA	FNTA	MXE	chr8	+	43064100_43064215_43069554_43069659_43056152_43056546_43072180_43072307	1|3|2	40|46|30	0|4|3	49|21|42	244	234	0.703542575989	1.0	0.023|0.059|0.06	0.0|0.154|0.064	-0.025
MSRA	MSRA	MXE	chr8	+	10245103_10245223_10301533_10301638_10207832_10207901_10319882_10319989	0|3|1	2|2|2	3|2|0	4|6|9	249	234	0.795440714569	1.0	0.0|0.585|0.32	0.413|0.239|0.0	0.084
VPS36	VPS36	MXE	chr13	-	52417991_52418056_52423573_52423639_52417056_52417141_52425931_52426066	14|27|20	20|29|18	18|12|11	23|17|29	195	194	0.153599192682	0.680218302228	0.411|0.481|0.525	0.438|0.413|0.274	0.097
VPS36	VPS36	MXE	chr13	-	52417056_52417141_52423573_52423639_52416016_52416093_52425931_52426066	12|23|17	26|35|28	15|9|8	36|29|40	195	214	0.0199146796725	0.24266844817	0.336|0.419|0.4	0.314|0.254|0.18	0.136
CPSF2	CPSF2	MXE	chr14	+	92142163_92142351_92143003_92143294_92138231_92138347_92154357_92154458	106|103|59	222|255|156	156|122|144	416|349|392	260	260	0.246606278254	0.834203354284	0.323|0.288|0.274	0.273|0.259|0.269	0.028
FAM35A	FAM35A	MXE	chr10	+	87158047_87158155_87170477_87170672_87151349_87152879_87170839_87170974	67|57|63	52|59|38	51|58|79	71|52|64	237	260	0.261046433234	0.846700638142	0.586|0.515|0.645	0.441|0.55|0.575	0.06
PRKAG1	PRKAG1	MXE	chr12	-	49003756_49003922_49004506_49004633_49003557_49003595_49004963_49005018	77|86|67	99|98|83	66|43|67	90|79|73	256	260	0.456622167603	1.0	0.441|0.471|0.451	0.427|0.356|0.482	0.033
PRKAG1	PRKAG1	MXE	chr12	-	49003756_49003922_49004506_49004633_49003143_49003290_49004963_49005018	77|86|67	0|0|0	68|43|67	0|2|0	256	260	1	1.0	1.0|1.0|1.0	1.0|0.956|1.0	0.015
MRPS35	MRPS35	MXE	chr12	+	27724046_27724186_27737538_27737608_27710772_27710955_27755180_27756295	2|0|1	178|188|131	1|3|2	305|264|301	260	199	1	1.0	0.009|0.0|0.006	0.003|0.009|0.005	-0.001
NPC2	NPC2	MXE	chr14	-	74486328_74486436_74493192_74493337_74484410_74484587_74493569_74493608	4|0|1	358|349|262	0|0|0	181|157|219	260	237	1	1.0	0.01|0.0|0.003	0.0|0.0|0.0	0.004
AXIN1	AXIN1	MXE	chr16	-	304303_304441_309972_310069_297721_298251_314542_314683	19|24|19	2|5|1	29|31|44	14|10|10	226	260	0.00637121638903	0.122433226514	0.916|0.847|0.956	0.704|0.781|0.835	0.133
AXIN1	AXIN1	MXE	chr16	-	309972_310069_314542_314683_304303_304441_346147_347106	31|23|18	44|73|38	49|39|38	101|82|97	260	226	0.885635987757	1.0	0.38|0.215|0.292	0.297|0.292|0.254	0.015
DNAJC13	DNAJC13	MXE	chr3	+	132462466_132462523_132463695_132463817_132461049_132461205_132465994_132466070	1|1|2	45|27|29	3|1|0	27|22|38	186	251	0.629268450236	1.0	0.029|0.048|0.085	0.13|0.058|0.0	-0.009
DNAJC13	DNAJC13	MXE	chr3	+	132447320_132447470_132447897_132447939_132446474_132446550_132450646_132450847	193|223|141	33|26|11	184|187|199	31|21|22	260	171	0.852709124524	1.0	0.794|0.849|0.894	0.796|0.854|0.856	0.01
DNAJC13	DNAJC13	MXE	chr3	+	132447897_132447939_132450646_132450847_132447320_132447470_132453297_132453504	58|76|70	114|118|84	62|50|61	97|91|88	171	260	0.843057005706	1.0	0.436|0.495|0.559	0.493|0.455|0.513	0.01
ZNF197	ZNF197	MXE	chr3	+	44629064_44629544_44632472_44632599_44625048_44625143_44646490_44648471	19|33|10	8|7|8	15|9|10	2|4|6	260	256	0.693373577228	1.0	0.7|0.823|0.552	0.881|0.689|0.621	-0.039
SPOCK3	SPOCK3	MXE	chr4	-	166889129_166889244_167062491_167062537_166792169_166792289_167233984_167234173	3|6|6	11|11|10	3|2|1	13|11|9	175	244	0.0360505564405	0.337863102039	0.275|0.432|0.456	0.243|0.202|0.134	0.195
SPOCK3	SPOCK3	MXE	chr4	-	166754507_166754729_166792169_166792289_166741996_166742059_166889129_166889244	15|16|12	95|88|67	13|13|12	69|44|56	249	260	0.31855081233	0.91079031806	0.142|0.16|0.158	0.164|0.236|0.183	-0.041
SPOCK3	SPOCK3	MXE	chr4	-	167000348_167000463_167062491_167062537_166912619_166912743_167233984_167234173	3|6|6	12|6|9	3|2|1	9|7|2	175	244	0.287292435039	0.873731407736	0.258|0.582|0.482	0.317|0.285|0.411	0.103
SPOCK3	SPOCK3	MXE	chr4	-	166912619_166912743_167000348_167000463_166889129_166889244_167062491_167062537	27|24|19	18|25|6	17|8|12	8|16|19	244	253	0.198277085206	0.758923806891	0.609|0.499|0.767	0.688|0.341|0.396	0.15
ZNF197	ZNF197	MXE	chr3	+	44631061_44631221_44632104_44632196_44628987_44629544_44632472_44632599	4|4|2	34|25|26	8|8|5	23|13|12	260	221	0.00100745981465	0.0336928347389	0.091|0.12|0.061	0.228|0.343|0.262	-0.187
ZNF197	ZNF197	MXE	chr3	+	44629073_44629544_44632472_44632599_44625018_44625143_44646490_44647504	40|48|30	8|7|8	28|18|20	2|4|6	260	256	0.675471114134	1.0	0.831|0.871|0.787	0.932|0.816|0.766	-0.008
GRIPAP1	GRIPAP1	MXE	chrX	-	48990925_48991110_48997249_48997357_48990684_48990732_48998153_48998180	147|183|134	214|262|234	73|65|73	100|96|108	237	260	0.65467558309	1.0	0.43|0.434|0.386	0.445|0.426|0.426	-0.016
GRIPAP1	GRIPAP1	MXE	chrX	-	48990925_48991110_48997249_48997357_48989971_48990003_48998153_48998180	147|183|133	2|2|1	74|65|73	3|1|0	237	260	1	1.0	0.988|0.99|0.993	0.964|0.986|1.0	0.007
GRIPAP1	GRIPAP1	MXE	chrX	-	48976240_48976363_48978304_48978435_48976017_48976111_48981214_48981314	344|323|259	77|77|84	156|122|156	30|28|31	260	252	0.124529666371	0.621305176748	0.812|0.803|0.749	0.834|0.809|0.83	-0.036
HDDC2	HDDC2	MXE	chr6	-	125292840_125292909_125298649_125298816_125277101_125277240_125300537_125300659	251|319|243	113|120|84	425|416|530	162|149|148	260	198	0.217842658774	0.790572789954	0.628|0.669|0.688	0.666|0.68|0.732	-0.031
PLEKHA5	PLEKHA5	MXE	chr12	+	19345841_19345888_19353883_19354002_19343322_19343434_19358227_19358437	11|7|12	321|287|264	13|7|7	280|306|328	176	248	0.585900769031	1.0	0.046|0.033|0.06	0.061|0.031|0.029	0.006
PLEKHA5	PLEKHA5	MXE	chr12	+	19336514_19336616_19343322_19343434_19322517_19322667_19345841_19345888	52|51|39	72|70|67	52|32|56	63|48|79	231	241	0.643417688606	1.0	0.43|0.432|0.378	0.463|0.41|0.425	-0.019
GRIPAP1	GRIPAP1	MXE	chrX	-	48993427_48993578_48998153_48998180_48990925_48991110_48999237_48999299	11|10|8	1120|1182|1022	5|6|3	478|502|517	156	260	0.952164163129	1.0	0.016|0.014|0.013	0.017|0.02|0.01	-0.001
GRIPAP1	GRIPAP1	MXE	chrX	-	48993427_48993578_48997249_48997357_48990925_48991110_48998153_48998180	162|227|160	1118|1182|1020	87|80|87	479|503|521	237	260	0.848044278948	1.0	0.137|0.174|0.147	0.166|0.149|0.155	-0.004
PMF1-BGLAP	PMF1-BGLAP	MXE	chr1	+	156233627_156233728_156236287_156236483_156213008_156213176_156242552_156242591	3|0|3	2|10|3	5|3|1	4|13|5	230	260	0.983752941603	1.0	0.629|0.0|0.531	0.586|0.207|0.184	0.061
RBBP8	RBBP8	MXE	chr18	+	23016827_23016924_23022128_23022270_23001585_23001729_23026142_23026467	23|13|9	29|36|33	23|17|29	39|45|57	226	260	0.73806998	1.0	0.477|0.294|0.239	0.404|0.303|0.369	-0.022
RBBP8	RBBP8	MXE	chr18	+	23016827_23016924_23022128_23022270_23006362_23006432_23026142_23026486	82|94|43	29|36|33	103|81|144	39|45|57	226	260	0.791060484085	1.0	0.765|0.75|0.6	0.752|0.674|0.744	-0.018
RBBP8	RBBP8	MXE	chr18	+	23001585_23001729_23006362_23006432_22997619_22997734_23022128_23022270	130|127|81	0|0|0	178|171|234	0|0|1	260	199	1	1.0	1.0|1.0|1.0	1.0|1.0|0.994	0.002
C15orf38-AP3S2	C15orf38-AP3S2	MXE	chr15	-	89871474_89871546_89889048_89889140_89837614_89837722_89903215_89903379	0|0|2	29|20|20	0|0|0	11|16|16	221	201	1	1.0	0.0|0.0|0.083	0.0|0.0|0.0	0.028
BAG6	BAG6	MXE	chr6	-	31644306_31644414_31644524_31644602_31644081_31644194_31644945_31645198	14|17|8	0|0|2	16|14|19	0|2|1	207	237	0.598401304116	1.0	1.0|1.0|0.821	1.0|0.889|0.956	-0.008
PRKAA1	PRKAA1	MXE	chr5	-	40769415_40769503_40771718_40771863_40767465_40767690_40775409_40775503	113|152|112	5|7|6	128|90|122	15|8|5	260	217	0.0740581210003	0.490388948464	0.95|0.948|0.94	0.877|0.904|0.953	0.035
SRP54	SRP54	MXE	chr14	+	34999557_34999649_35000935_35001020_34996676_34996787_35007282_35007387	139|128|100	150|185|153	84|73|92	131|139|158	221	214	0.0630569870289	0.447759921052	0.473|0.401|0.388	0.383|0.337|0.361	0.06
MTMR3	MTMR3	MXE	chr22	+	29988479_29988562_29991503_29991670_29978935_29979052_29998760_29998857	17|10|13	23|18|11	6|4|3	10|7|14	212	260	0.129723359382	0.633536320958	0.475|0.405|0.592	0.424|0.412|0.208	0.143
USP8	USP8	MXE	chr15	+	50439008_50439177_50449399_50449485_50424381_50424514_50458999_50459162	56|69|38	98|110|74	46|43|49	79|78|93	260	215	0.797123666993	1.0	0.321|0.342|0.298	0.325|0.313|0.303	0.007
NUDT9	NUDT9	MXE	chr4	+	87438276_87438372_87441828_87441915_87434980_87435220_87449141_87449253	68|74|56	144|214|142	59|37|57	107|74|112	225	216	0.0825786840837	0.518699862392	0.312|0.249|0.275	0.346|0.324|0.328	-0.054
ELL	ELL	MXE	chr19	-	18465796_18465918_18472834_18472882_18465411_18465575_18521920_18522127	26|37|29	104|83|85	17|34|35	47|55|69	177	251	0.0838132602351	0.521397380675	0.262|0.387|0.326	0.339|0.467|0.418	-0.083
CNTNAP3B	CNTNAP3B	MXE	chr9	-	42076868_42077062_42104628_42104739_42013377_42013525_42129009_42129125	10|8|8	34|39|29	13|8|15	34|33|37	240	260	0.309763984297	0.900417668771	0.242|0.182|0.23	0.293|0.208|0.305	-0.051
MYO1B	MYO1B	MXE	chr2	+	191400748_191400835_191402631_191402718_191400381_191400468_191408114_191408189	294|389|302	92|90|89	549|594|523	129|111|123	216	216	0.0537012938542	0.412454560393	0.762|0.812|0.772	0.81|0.843|0.81	-0.039
MARK3	MARK3	MXE	chr14	+	103428386_103428440_103451917_103451983_103405075_103405267_103457141_103457212	27|20|14	87|65|64	11|12|16	70|61|79	183	195	0.0716992805281	0.48116532715	0.249|0.247|0.189	0.143|0.173|0.178	0.064
MARK3	MARK3	MXE	chr14	+	103428386_103428440_103448918_103448967_103405075_103405267_103457141_103457212	27|20|14	1|1|0	11|12|16	1|1|0	183	178	1	1.0	0.963|0.951|1.0	0.915|0.921|1.0	0.026
MARK3	MARK3	MXE	chr14	+	103448918_103448967_103451917_103451983_103428386_103428440_103457141_103457212	32|57|34	95|75|74	35|42|43	76|75|87	178	195	0.954267067279	1.0	0.27|0.454|0.335	0.335|0.38|0.351	-0.002
MARK3	MARK3	MXE	chr14	+	103448918_103448967_103451917_103451983_103405075_103405267_103457141_103457212	1|1|0	87|65|64	1|1|0	70|61|79	178	195	1	1.0	0.012|0.017|0.0	0.015|0.018|0.0	-0.001
MARK3	MARK3	MXE	chr14	+	103451917_103451983_103457141_103457212_103448918_103448967_103462404_103462461	21|15|24	56|61|54	17|19|21	64|47|63	195	200	0.798378034537	1.0	0.278|0.201|0.313	0.214|0.293|0.255	0.01
MARK3	MARK3	MXE	chr14	+	103451917_103451983_103457141_103457212_103428386_103428440_103462404_103462461	1|1|0	58|62|54	1|7|2	64|47|65	195	200	0.00711747131499	0.131667407185	0.017|0.016|0.0	0.016|0.133|0.031	-0.049
MARK3	MARK3	MXE	chr14	+	103467078_103467191_103474992_103475210_103466342_103466442_103480386_103480490	98|101|79	83|100|47	85|92|88	91|63|92	242	260	0.479294927449	1.0	0.559|0.52|0.644	0.501|0.611|0.507	0.035
MARK3	MARK3	MXE	chr14	+	103465556_103465793_103465971_103466091_103462404_103462461_103466342_103466442	149|132|106	111|120|97	145|120|133	145|123|110	260	249	0.403473691057	0.983546734731	0.562|0.513|0.511	0.489|0.483|0.537	0.026
ERC1	ERC1	MXE	chr12	+	1110191_1110347_1115865_1116033_1104749_1104824_1141619_1141787	536|637|511	567|693|552	409|399|414	429|441|480	260	260	0.789367572997	1.0	0.486|0.479|0.481	0.488|0.475|0.463	0.007
ERC1	ERC1	MXE	chr12	+	1104749_1104824_1110191_1110347_1083163_1083580_1115865_1116033	106|129|95	86|114|119	81|70|66	64|59|64	204	260	0.476771119675	1.0	0.611|0.591|0.504	0.617|0.602|0.568	-0.027
CAST	CAST	MXE	chr5	+	96675538_96675601_96695835_96695907_96662202_96662497_96722638_96722698	3|30|34	193|285|190	56|11|45	239|194|267	192	201	0.0386645634531	0.351122739576	0.016|0.099|0.158	0.197|0.056|0.15	-0.043
TRAF5	TRAF5	MXE	chr1	+	211361087_211361162_211365375_211365468_211360701_211360779_211369451_211369592	6|1|4	5|0|5	7|10|12	9|2|8	204	222	0.850999322669	1.0	0.566|1.0|0.465	0.458|0.845|0.62	0.036
UBE2W	UBE2W	MXE	chr8	-	73805650_73805726_73825146_73825249_73786219_73794115_73830380_73830472	10|10|13	15|20|11	12|6|6	17|11|13	232	205	0.523058005604	1.0	0.371|0.306|0.511	0.384|0.325|0.29	0.063
AK7	AK7	MXE	chr14	+	96471477_96471606_96472686_96472755_96458082_96458212_96478464_96478662	10|9|8	7|2|0	1|3|4	0|0|1	258	198	0.000391856717769	0.0173812609882	0.523|0.775|1.0	1.0|1.0|0.754	-0.152
UBE2W	UBE2W	MXE	chr8	-	73810473_73810629_73830380_73830472_73805650_73805726_73878807_73878825	0|2|3	141|140|105	0|3|0	91|66|73	221	260	1	1.0	0.0|0.017|0.033	0.0|0.051|0.0	-0.0
RSRC1	RSRC1	MXE	chr3	+	158298038_158298075_158354856_158354908_158203071_158203245_158460934_158460962	95|167|95	15|16|20	174|182|209	27|12|14	166	181	0.0618388621251	0.443324278362	0.874|0.919|0.838	0.875|0.943|0.942	-0.043
RSRC1	RSRC1	MXE	chr3	+	158203071_158203245_158298038_158298075_158123865_158123991_158460934_158461003	595|757|529	1|2|0	875|859|1019	1|3|1	260	166	1	1.0	0.997|0.996|1.0	0.998|0.995|0.998	0.001
RSRC1	RSRC1	MXE	chr3	+	158354856_158354908_158460934_158461003_158298038_158298075_158537091_158537198	87|124|75	34|47|44	136|138|171	58|59|62	181	198	0.625342482001	1.0	0.737|0.743|0.651	0.719|0.719|0.751	-0.019
RSRC1	RSRC1	MXE	chr3	+	158354856_158354908_158460934_158461003_158203071_158203245_158537091_158537198	1|0|2	36|45|44	0|0|0	61|59|62	181	198	0.822539064346	1.0	0.029|0.0|0.047	0.0|0.0|0.0	0.025
XRN2	XRN2	MXE	chr20	+	21333543_21333618_21333703_21333837_21332282_21332440_21333936_21333994	9|15|13	416|482|383	16|14|14	588|542|616	204	260	0.632387805711	1.0	0.027|0.038|0.041	0.034|0.032|0.028	0.004
CBX5	CBX5	MXE	chr12	-	54246114_54246215_54252040_54252227_54230939_54241905_54257513_54257692	583|654|595	165|229|161	859|874|988	340|239|354	260	230	0.226504458941	0.805515033554	0.758|0.716|0.766	0.691|0.764|0.712	0.024
SOBP	SOBP	MXE	chr6	+	107533458_107533610_107587079_107587175_107506241_107506427_107633513_107635469	19|15|8	4|13|8	15|10|14	7|9|11	260	225	0.712234021768	1.0	0.804|0.5|0.464	0.65|0.49|0.524	0.035
SOBP	SOBP	MXE	chr6	+	107506241_107506427_107533458_107533610_107503656_107503795_107587079_107587175	19|29|14	21|17|21	24|22|27	16|18|18	260	260	0.304645667185	0.893063819434	0.475|0.63|0.4	0.6|0.55|0.6	-0.082
DSN1	DSN1	MXE	chr20	-	36767968_36768042_36770872_36771024_36758557_36758617_36773661_36773770	0|0|0	1|0|0	2|0|1	1|0|0	260	203	1	1.0	0.0|NA|NA	0.61|NA|1.0	-0.805
DSN1	DSN1	MXE	chr20	-	36767968_36768042_36770872_36771193_36758557_36758617_36773661_36773760	0|1|2	1|0|0	3|4|0	1|0|0	260	203	1	1.0	0.0|1.0|1.0	0.701|1.0|NA	-0.184
DSN1	DSN1	MXE	chr20	-	36767968_36768042_36770872_36771193_36758557_36758617_36771424_36771473	5|5|1	0|2|0	23|16|18	0|1|0	260	203	1	1.0	1.0|0.661|1.0	1.0|0.926|1.0	-0.088
DSN1	DSN1	MXE	chr20	-	36766768_36766841_36770872_36771024_36758557_36758617_36773661_36773770	0|0|0	0|1|0	2|0|1	1|0|1	260	202	1	1.0	NA|0.0|NA	0.608|NA|0.437	-0.522
DSN1	DSN1	MXE	chr20	-	36766768_36766841_36770872_36771193_36758557_36758617_36773661_36773760	0|1|2	0|1|0	3|4|0	1|0|1	260	202	1	1.0	NA|0.437|1.0	0.7|1.0|0.0	0.152
LRRC45	LRRC45	MXE	chr17	+	82029092_82029185_82029542_82029635_82028612_82028683_82030064_82030238	32|27|15	16|21|9	65|39|81	27|32|30	222	222	0.445669789261	1.0	0.667|0.563|0.625	0.707|0.549|0.73	-0.044
NCOR1	NCOR1	MXE	chr17	-	16164978_16165161_16171802_16171995_16158759_16158873_16186553_16186687	16|13|9	102|90|74	5|5|12	65|71|75	260	260	0.225678828315	0.803903241016	0.136|0.126|0.108	0.071|0.066|0.138	0.032
ESCO1	ESCO1	MXE	chr18	-	21539919_21540009_21560858_21560990_21536041_21536185_21564202_21564317	40|26|24	5|13|4	28|17|20	15|11|14	260	219	0.00711522460415	0.131667407185	0.871|0.628|0.835	0.611|0.566|0.546	0.204
NCOR1	NCOR1	MXE	chr17	-	16171802_16171995_16186553_16186687_16158759_16158873_16194461_16194613	5|6|4	0|0|0	0|0|2	0|1|1	260	260	1	1.0	1.0|1.0|1.0	NA|0.0|0.667	0.666
NCOR1	NCOR1	MXE	chr17	-	16164978_16165161_16186553_16186687_16158759_16158873_16194461_16194639	5|6|4	102|90|74	0|0|2	65|70|74	260	260	0.000861468780217	0.02967485011	0.047|0.063|0.051	0.0|0.0|0.026	0.045
TACC3	TACC3	MXE	chr4	+	1723727_1723870_1727707_1728787_1723420_1723583_1730886_1730962	22|36|20	12|30|14	103|87|138	85|53|76	260	260	0.754580825651	1.0	0.647|0.545|0.588	0.548|0.621|0.645	-0.011
NCOR1	NCOR1	MXE	chr17	-	16171802_16171995_16186553_16186687_16164978_16165161_16194461_16194613	5|5|4	41|57|34	0|1|3	40|33|46	260	260	0.00611384085137	0.119088987958	0.109|0.081|0.105	0.0|0.029|0.061	0.068
FAM21C	FAM21C	MXE	chr10	+	45752587_45752706_45754485_45754545_45751481_45751553_45754935_45755113	27|33|22	3|9|5	22|18|24	8|3|6	248	189	0.547771472438	1.0	0.873|0.736|0.77	0.677|0.821|0.753	0.043
FAM21C	FAM21C	MXE	chr10	+	45728861_45729026_45737982_45738045_45727416_45727539_45743389_45743483	58|80|56	2|0|2	84|46|47	4|0|1	260	192	0.616074497723	1.0	0.955|1.0|0.954	0.939|1.0|0.972	-0.001
NF2	NF2	MXE	chr22	+	29636750_29636876_29639089_29639212_29603998_29604112_29642201_29642285	9|6|4	10|12|7	21|9|3	14|11|19	255	252	0.9582061886	1.0	0.471|0.331|0.361	0.597|0.447|0.135	-0.005
PPP3CC	PPP3CC	MXE	chr8	+	22527391_22527517_22528505_22528577_22522654_22522749_22532224_22532306	9|14|5	10|6|5	9|5|13	6|7|7	255	201	0.984476525316	1.0	0.415|0.648|0.441	0.542|0.36|0.594	0.003
PPP3CC	PPP3CC	MXE	chr8	+	22511085_22511231_22513292_22513432_22497998_22498112_22522490_22522568	10|11|5	33|52|28	9|2|5	33|21|28	260	260	0.531370095276	1.0	0.233|0.175|0.152	0.214|0.087|0.152	0.036
TTC6	TTC6	MXE	chr14	+	37787467_37787637_37790716_37790837_37749713_37749843_37792263_37792414	12|4|4	18|20|18	3|2|0	14|11|11	260	250	0.0219585116518	0.256684695771	0.391|0.161|0.176	0.171|0.149|0.0	0.136
TTC6	TTC6	MXE	chr14	+	37751052_37751225_37753098_37753235_37749713_37749843_37787467_37787637	8|4|3	4|5|5	12|2|1	10|4|7	260	260	0.309385364932	0.900417668771	0.667|0.444|0.375	0.545|0.333|0.125	0.161
TTC6	TTC6	MXE	chr14	+	37682757_37682964_37696716_37696835_37680150_37680261_37701331_37701526	26|17|15	2|0|4	10|16|9	1|2|1	260	248	0.326244880945	0.919172040414	0.925|1.0|0.782	0.905|0.884|0.896	0.007
RSRC2	RSRC2	MXE	chr12	-	122522798_122522906_122526169_122526293_122522142_122522299_122526847_122526940	0|1|0	5|24|17	2|2|0	18|18|31	253	237	0.426450383187	1.0	0.0|0.038|0.0	0.094|0.094|0.0	-0.05
PPP3CC	PPP3CC	MXE	chr8	+	22511085_22511231_22513292_22513432_22475591_22475624_22522490_22522568	0|0|0	33|52|28	0|1|1	33|21|28	260	260	1	1.0	0.0|0.0|0.0	0.0|0.045|0.034	-0.026
LUC7L3	LUC7L3	MXE	chr17	+	50743705_50743810_50744651_50744813_50741656_50741731_50745719_50746003	2692|2654|2077	9266|9954|6622	1921|1694|1936	6769|5876|7537	234	260	0.570844263521	1.0	0.244|0.229|0.258	0.24|0.243|0.222	0.009
LUC7L3	LUC7L3	MXE	chr17	+	50741656_50741731_50743705_50743810_50741101_50741246_50744651_50744813	876|868|653	4619|4626|3403	721|547|616	3133|2806|3415	204	234	0.520584233286	1.0	0.179|0.177|0.18	0.209|0.183|0.171	-0.009
CCDC14	CCDC14	MXE	chr3	-	123956354_123956427_123956739_123956795_123955842_123955965_123961143_123961260	19|23|19	1|0|0	16|16|25	0|0|2	185	202	1	1.0	0.954|1.0|1.0	1.0|1.0|0.932	0.007
CCDC14	CCDC14	MXE	chr3	-	123956354_123956427_123956739_123956795_123948895_123949132_123961143_123961229	21|21|21	4|5|3	17|13|22	0|1|5	185	202	0.190118489005	0.743033998067	0.851|0.821|0.884	1.0|0.934|0.828	-0.069
CCDC14	CCDC14	MXE	chr3	-	123956045_123956115_123956354_123956427_123955842_123955965_123956739_123956795	39|48|37	38|57|38	45|52|59	41|41|58	202	199	0.34425184111	0.935651280142	0.503|0.453|0.49	0.52|0.555|0.501	-0.043
CCDC14	CCDC14	MXE	chr3	-	123956045_123956115_123956354_123956427_123948895_123949132_123956739_123956795	49|57|48	4|5|3	48|54|66	3|1|1	202	199	0.0272466758499	0.290212948691	0.923|0.918|0.94	0.94|0.982|0.985	-0.042
RBM34	RBM34	MXE	chr1	-	235152705_235152765_235154880_235155112_235148403_235148447_235160510_235160647	98|97|64	54|76|49	109|86|109	91|73|95	260	189	0.186747662689	0.737875450625	0.569|0.481|0.487	0.465|0.461|0.455	0.052
ZNF692	ZNF692	MXE	chr1	-	248856287_248856422_248856513_248856562_248855724_248855946_248857233_248857497	26|18|17	11|13|15	53|38|44	24|22|21	178	260	0.418416347655	0.997300061617	0.775|0.669|0.623	0.763|0.716|0.754	-0.055
FOXK2	FOXK2	MXE	chr17	+	82582740_82582934_82584012_82584188_82571723_82571870_82585903_82586200	2|9|12	15|13|14	14|9|18	29|23|27	260	260	0.911376975655	1.0	0.118|0.409|0.462	0.326|0.281|0.4	-0.006
CCDC14	CCDC14	MXE	chr3	-	123956354_123956427_123956739_123956795_123956045_123956115_123961143_123961229	18|22|18	65|75|56	15|12|20	91|88|82	185	202	0.0310920722706	0.315105258254	0.232|0.243|0.26	0.153|0.13|0.21	0.081
CTD-2583A14.10	CTD-2583A14.10	MXE	chr19	+	57839022_57839149_57856106_57856233_57820493_57820549_57858575_57858941	14|20|18	18|16|19	37|49|41	13|26|18	256	256	0.00221479405559	0.0592686210909	0.438|0.556|0.486	0.74|0.653|0.695	-0.203
CTD-2583A14.10	CTD-2583A14.10	MXE	chr19	+	57820493_57820549_57839022_57839149_57819718_57819945_57856103_57856233	10|14|13	14|13|20	21|23|28	38|40|40	185	256	0.363893893075	0.950232601433	0.497|0.598|0.474	0.433|0.443|0.492	0.067
KIAA0430	KIAA0430	MXE	chr16	-	15625371_15625797_15630331_15630504_15625015_15625173_15631380_15631498	44|39|25	40|60|42	30|18|32	42|35|26	260	260	0.949468486494	1.0	0.524|0.394|0.373	0.417|0.34|0.552	-0.006
YBX1	YBX1	MXE	chr1	+	42696198_42696288_42696641_42696944_42693489_42693523_42697179_42697262	5050|5517|4251	16629|20510|13572	8513|6849|8127	28434|25193|30709	219	260	0.492887447057	1.0	0.265|0.242|0.271	0.262|0.244|0.239	0.011
AGAP1	AGAP1	MXE	chr2	+	235930764_235930923_235968461_235968623_235908737_235908906_236036560_236036715	2|1|0	10|14|17	2|1|2	18|17|22	260	260	0.229916374119	0.810261489846	0.167|0.067|0.0	0.1|0.056|0.083	-0.002
AGAP1	AGAP1	MXE	chr2	+	235908737_235908906_235968461_235968623_235807238_235807331_236036560_236036715	0|0|3	1|9|7	0|0|0	5|7|10	260	260	0.624738360212	1.0	0.0|0.0|0.3	0.0|0.0|0.0	0.1
EDC3	EDC3	MXE	chr15	-	74671454_74671774_74687090_74687179_74655732_74656068_74695879_74696000	2|5|3	57|52|42	9|1|2	49|40|40	218	260	0.599017457044	1.0	0.04|0.103|0.079	0.18|0.029|0.056	-0.014
PSMA4	PSMA4	MXE	chr15	+	78542482_78542645_78544189_78544267_78542176_78542219_78544868_78544957	651|698|507	211|195|158	867|694|886	225|219|197	260	207	0.166524132218	0.704382939415	0.711|0.74|0.719	0.754|0.716|0.782	-0.027
PSMA4	PSMA4	MXE	chr15	+	78542176_78542219_78542482_78542645_78541904_78541930_78544189_78544267	135|155|101	180|112|98	186|134|167	164|141|118	172	260	0.446305171277	1.0	0.531|0.677|0.609	0.632|0.59|0.681	-0.029
KIAA0430	KIAA0430	MXE	chr16	-	15625371_15625800_15630331_15630504_15625015_15625173_15631380_15631498	44|39|25	41|60|42	30|18|32	40|35|26	260	260	0.875945244719	1.0	0.518|0.394|0.373	0.429|0.34|0.552	-0.012
RANBP3	RANBP3	MXE	chr19	-	5932451_5932544_5933413_5933479_5927967_5928087_5941620_5941707	10|18|7	0|1|0	15|16|23	2|0|0	195	222	1	1.0	1.0|0.953|1.0	0.895|1.0|1.0	0.019
RANBP3	RANBP3	MXE	chr19	-	5931418_5931531_5932451_5932544_5927967_5928087_5933413_5933479	68|80|63	13|8|4	105|100|111	11|16|22	222	242	0.249751478528	0.835588669542	0.851|0.916|0.945	0.912|0.872|0.846	0.027
RANBP3	RANBP3	MXE	chr19	-	5931403_5931531_5932451_5932544_5927967_5928087_5933413_5933479	68|80|63	21|14|13	105|100|111	32|23|21	222	257	0.749095670645	1.0	0.789|0.869|0.849	0.792|0.834|0.86	0.007
RANBP3	RANBP3	MXE	chr19	-	5921200_5921321_5923193_5923303_5918495_5918638_5923811_5923914	143|173|112	139|160|137	240|203|233	211|170|194	239	250	0.122091708008	0.618145303984	0.518|0.531|0.461	0.543|0.555|0.557	-0.048
DBNL	DBNL	MXE	chr7	+	44052866_44052941_44056756_44056903_44051829_44051942_44057781_44057859	436|552|440	160|209|126	649|653|696	275|202|249	204	260	0.62763473026	1.0	0.776|0.771|0.817	0.75|0.805|0.781	0.009
DBNL	DBNL	MXE	chr7	+	44052866_44052941_44056756_44056903_44044675_44044820_44057781_44057859	0|0|0	160|210|125	2|0|1	275|203|249	204	260	1	1.0	0.0|0.0|0.0	0.009|0.0|0.005	-0.005
CLN3	CLN3	MXE	chr16	-	28489289_28489386_28491481_28491560_28488590_28488662_28491713_28491835	8|21|14	1|0|1	11|19|11	5|3|2	208	226	1	1.0	0.897|1.0|0.938	0.705|0.873|0.857	0.133
CLN3	CLN3	MXE	chr16	-	28489289_28489386_28491481_28491560_28487661_28487741_28491713_28491835	8|22|14	1|0|1	11|18|11	2|2|2	208	226	1	1.0	0.897|1.0|0.938	0.857|0.907|0.857	0.071
CLN3	CLN3	MXE	chr16	-	28489289_28489386_28491481_28491560_28487455_28487541_28491713_28491835	8|21|14	1|0|1	11|18|11	2|2|2	208	226	1	1.0	0.897|1.0|0.938	0.857|0.907|0.857	0.071
LDLR	LDLR	MXE	chr19	+	11116858_11116998_11120091_11120233_11116093_11116212_11123173_11123344	7|1|4	0|0|0	33|32|40	3|1|2	260	260	0.114264412107	0.60221863772	1.0|1.0|1.0	0.917|0.97|0.952	0.054
NDUFAF2	NDUFAF2	MXE	chr5	+	61073124_61073214_61098991_61099032_60945206_60945428_61152703_61153026	54|62|51	11|4|5	122|88|89	11|11|10	219	170	0.933804810981	1.0	0.792|0.923|0.888	0.896|0.861|0.874	-0.009
RANBP10	RANBP10	MXE	chr16	-	67744287_67744455_67772033_67772086_67738012_67738035_67805427_67805539	0|3|1	5|6|4	2|3|4	2|5|2	182	260	0.0174640993717	0.224845939426	0.0|0.417|0.263	0.588|0.462|0.741	-0.37
UCK2	UCK2	MXE	chr1	+	165903181_165903279_165905920_165905969_165891225_165891322_165907683_165908109	0|0|0	10|13|7	1|1|1	30|20|24	227	178	0.495778267999	1.0	0.0|0.0|0.0	0.025|0.038|0.032	-0.032
UCK2	UCK2	MXE	chr1	+	165903181_165903279_165905920_165905969_165895584_165896332_165907683_165907871	10|6|8	9|13|7	26|12|21	30|20|24	227	178	0.967690800674	1.0	0.466|0.266|0.473	0.405|0.32|0.407	0.024
MPHOSPH9	MPHOSPH9	MXE	chr12	-	123203249_123203375_123210055_123210162_123202623_123203084_123214743_123214834	12|13|5	4|8|3	7|19|21	3|2|3	236	255	0.0248596926783	0.276617473857	0.764|0.637|0.643	0.716|0.911|0.883	-0.155
MPHOSPH9	MPHOSPH9	MXE	chr12	-	123210055_123210162_123214743_123214834_123203249_123203375_123218375_123218499	12|9|3	9|8|5	4|5|13	8|4|5	220	236	0.780028791329	1.0	0.589|0.547|0.392	0.349|0.573|0.736	-0.043
THOC2	THOC2	MXE	chrX	-	123686547_123686714_123703453_123703505_123671668_123671761_123706857_123706949	13|24|11	75|64|58	24|14|41	94|62|79	181	260	0.269269675679	0.856899469139	0.199|0.35|0.214	0.268|0.245|0.427	-0.059
ISOC2	ISOC2	MXE	chr19	-	55455259_55455330_55455635_55455845_55454988_55455106_55456348_55456489	4|11|7	4|11|3	21|11|8	16|11|5	260	200	0.972458558558	1.0	0.435|0.435|0.642	0.502|0.435|0.552	0.008
ISOC2	ISOC2	MXE	chr19	-	55455259_55455378_55455635_55455845_55454988_55455106_55456348_55456489	4|11|7	4|11|5	21|11|8	25|12|19	260	248	0.255451748947	0.84276252898	0.488|0.488|0.572	0.445|0.466|0.287	0.117
PTPRM	PTPRM	MXE	chr18	+	8247844_8247919_8253226_8253414_8244057_8244209_8296367_8296455	110|98|88	303|367|270	38|25|40	115|102|110	204	260	0.918566626505	1.0	0.316|0.254|0.293	0.296|0.238|0.317	0.004
PTPRM	PTPRM	MXE	chr18	+	8248149_8248176_8253226_8253414_8247844_8247919_8296367_8296455	0|2|1	446|509|392	0|0|0	167|144|160	156	260	1	1.0	0.0|0.007|0.004	0.0|0.0|0.0	0.004
LDLR	LDLR	MXE	chr19	+	11102663_11102786_11105219_11105600_11100222_11100345_11106564_11106687	7|7|3	21|4|8	17|9|20	54|50|46	252	260	0.25601734298	0.84276252898	0.256|0.644|0.279	0.245|0.157|0.31	0.156
MACF1	MACF1	MXE	chr1	+	39436481_39436490_39437776_39438008_39435557_39435761_39439273_39439500	8|6|3	277|267|239	7|7|7	304|280|315	138	260	0.773654318239	1.0	0.052|0.041|0.023	0.042|0.045|0.04	-0.004
MACF1	MACF1	MXE	chr1	+	39372478_39372596_39378460_39378523_39370029_39370186_39379202_39379444	50|33|41	16|11|8	44|43|64	14|9|14	247	192	0.65114570233	1.0	0.708|0.7|0.799	0.71|0.788|0.78	-0.024
ATP2A2	ATP2A2	MXE	chr12	+	110296598_110296737_110322991_110323072_110282712_110282795_110326389_110326475	9|11|6	94|120|78	14|11|23	126|67|88	260	210	0.0105367127402	0.163961892155	0.072|0.069|0.058	0.082|0.117|0.174	-0.058
MACF1	MACF1	MXE	chr1	+	39437776_39438008_39439273_39439500_39436481_39436490_39441002_39441125	122|173|117	654|954|711	210|205|203	1056|950|1182	260	260	0.386392183847	0.968368207291	0.157|0.154|0.141	0.166|0.177|0.147	-0.013
RAB3IP	RAB3IP	MXE	chr12	+	69756404_69756663_69784719_69784815_69755383_69755659_69794436_69794514	14|5|9	36|29|13	5|11|10	34|15|17	260	225	0.791862524863	1.0	0.252|0.13|0.375	0.113|0.388|0.337	-0.027
MAGOH	MAGOH	MXE	chr1	-	53228871_53228954_53235576_53235635_53226891_53227144_53238360_53238610	139|183|104	3|5|1	226|199|233	5|4|6	188	212	0.640400055519	1.0	0.981|0.976|0.992	0.981|0.982|0.978	0.003
UQCC1	UQCC1	MXE	chr20	-	35366556_35366614_35381917_35382025_35347163_35347272_35394091_35394196	4|7|6	21|15|7	11|7|11	19|23|17	237	187	0.579700937678	1.0	0.131|0.269|0.403	0.314|0.194|0.338	-0.014
UQCC1	UQCC1	MXE	chr20	-	35314687_35314765_35347163_35347272_35306665_35306779_35381917_35382025	3|0|0	21|24|28	1|2|0	32|30|31	238	207	0.534149211165	1.0	0.111|0.0|0.0	0.026|0.055|0.0	0.01
ABI3BP	ABI3BP	MXE	chr3	-	100837123_100837171_100841997_100842039_100835600_100835660_100846371_100846428	16|26|20	40|67|22	40|29|45	85|61|117	171	177	0.61107968097	1.0	0.293|0.287|0.485	0.328|0.33|0.285	0.041
UQCC1	UQCC1	MXE	chr20	-	35374183_35374256_35381917_35382025_35366556_35366614_35394091_35394196	8|15|11	48|38|31	13|6|12	66|43|42	237	202	0.247493552398	0.834482609614	0.124|0.252|0.232	0.144|0.106|0.196	0.054
ABI3BP	ABI3BP	MXE	chr3	-	100838401_100838464_100840071_100840164_100835600_100835660_100840819_100840858	121|208|110	5|2|6	305|243|344	34|21|32	222	192	3.79834973474e-06	0.000483919761668	0.954|0.989|0.941	0.886|0.909|0.903	0.062
ABI3BP	ABI3BP	MXE	chr3	-	100838401_100838464_100840819_100840858_100835600_100835660_100841997_100842039	45|64|28	0|0|2	82|73|103	2|4|1	168	192	0.675114786964	1.0	1.0|1.0|0.941	0.979|0.954|0.992	0.005
ABI3BP	ABI3BP	MXE	chr3	-	100837123_100837171_100841997_100842039_100834683_100834773_100846371_100846428	16|26|20	0|0|0	40|29|45	1|0|0	171	177	1	1.0	1.0|1.0|1.0	0.976|1.0|1.0	0.008
ABI3BP	ABI3BP	MXE	chr3	-	100837123_100837171_100838209_100838284_100835600_100835660_100838401_100838464	65|83|46	45|78|27	114|110|190	102|89|157	204	177	0.516797938904	1.0	0.556|0.48|0.596	0.492|0.517|0.512	0.037
ABI3BP	ABI3BP	MXE	chr3	-	100837123_100837171_100838401_100838464_100835600_100835660_100839568_100839616	105|154|90	35|67|22	237|192|323	86|61|117	192	177	0.910700551822	1.0	0.734|0.679|0.79	0.718|0.744|0.718	0.008
ABI3BP	ABI3BP	MXE	chr3	-	100837123_100837171_100840071_100840164_100835600_100835660_100840819_100840858	121|208|110	36|67|22	305|243|344	85|61|118	222	177	0.729308856889	1.0	0.728|0.712|0.799	0.741|0.761|0.699	0.013
KDM3B	KDM3B	MXE	chr5	+	138381515_138381590_138386021_138386621_138379583_138379708_138391012_138392261	177|245|181	5|10|5	196|213|267	11|4|7	204	260	0.938994778155	1.0	0.978|0.969|0.979	0.958|0.985|0.98	0.001
KDM3B	KDM3B	MXE	chr5	+	138379583_138379708_138381515_138381590_138377719_138377825_138386021_138386621	165|185|140	48|62|50	167|168|186	41|64|58	254	204	0.767977732758	1.0	0.734|0.706|0.692	0.766|0.678|0.72	-0.011
SNX6	SNX6	MXE	chr14	-	34581560_34581600_34586229_34586305_34575755_34575842_34593044_34593150	96|139|108	108|114|87	85|98|115	101|78|81	205	169	0.841895539441	1.0	0.423|0.501|0.506	0.41|0.509|0.539	-0.009
SNX6	SNX6	MXE	chr14	-	34575755_34575842_34581560_34581600_34567853_34568013_34586229_34586305	101|103|84	178|202|162	80|74|78	157|142|143	169	216	0.926624948137	1.0	0.42|0.395|0.399	0.394|0.4|0.411	0.003
RUVBL2	RUVBL2	MXE	chr19	+	49003278_49003334_49004276_49004418_48993615_48993902_49007017_49007147	0|1|0	609|623|494	1|0|0	1437|1127|1214	185	260	1	1.0	0.0|0.002|0.0	0.001|0.0|0.0	0.0
RUVBL2	RUVBL2	MXE	chr19	+	49003278_49003334_49004276_49004418_48993447_48993923_49007017_49007147	0|0|0	608|623|495	1|0|0	1438|1128|1215	185	260	1	1.0	0.0|0.0|0.0	0.001|0.0|0.0	-0.0
USF3	USF3	MXE	chr3	-	113664312_113664409_113670120_113670203_113648384_113661425_113673347_113673376	13|14|12	1|1|2	13|8|16	1|4|1	212	226	0.740757229749	1.0	0.933|0.937|0.865	0.933|0.681|0.945	0.059
RUVBL2	RUVBL2	MXE	chr19	+	49003278_49003334_49004276_49004418_48999318_48999373_49007017_49007147	19|9|10	610|626|495	25|21|36	1439|1127|1218	185	260	0.911164276784	1.0	0.042|0.02|0.028	0.024|0.026|0.04	0.0
RAB8B	RAB8B	MXE	chr15	+	63249644_63249705_63255506_63255584_63244755_63244816_63256504_63256594	128|167|106	147|166|123	90|95|120	94|105|141	190	207	0.893927883436	1.0	0.487|0.523|0.484	0.511|0.496|0.481	0.002
RAB8B	RAB8B	MXE	chr15	+	63244755_63244816_63249644_63249705_63189468_63189748_63255506_63255584	96|118|77	41|27|28	71|55|107	27|29|27	190	190	0.68021174817	1.0	0.701|0.814|0.733	0.724|0.655|0.799	0.023
THRAP3	THRAP3	MXE	chr1	+	36293850_36293935_36296582_36296770_36292597_36292709_36300885_36301084	313|352|279	1813|2320|1722	372|369|373	2349|2356|2850	214	260	0.353057616123	0.942441349878	0.173|0.156|0.164	0.161|0.16|0.137	0.012
RAB8B	RAB8B	MXE	chr15	+	63256504_63256594_63259626_63259692_63249644_63249705_63262691_63262742	0|0|0	19|18|11	0|1|1	18|10|14	219	195	1	1.0	0.0|0.0|0.0	0.0|0.082|0.06	-0.047
HAUS4	HAUS4	MXE	chr14	-	22947867_22948013_22951554_22951689_22947600_22947731_22952327_22952459	26|22|24	15|13|9	35|22|40	17|19|27	260	260	0.373486609132	0.956993206976	0.634|0.629|0.727	0.673|0.537|0.597	0.061
NUTM2B-AS1	NUTM2B-AS1	MXE	chr10	-	79806038_79806122_79808758_79808832_79804484_79804527_79814612_79814716	48|40|30	36|65|22	51|27|37	30|30|45	203	213	0.793914318638	1.0	0.583|0.392|0.589	0.641|0.486|0.463	-0.009
NUTM2B-AS1	NUTM2B-AS1	MXE	chr10	-	79806038_79806122_79808762_79808963_79804484_79804527_79814612_79814716	8|7|7	36|65|22	14|16|4	30|30|45	260	213	0.114533233413	0.602449787743	0.154|0.081|0.207	0.277|0.304|0.068	-0.069
CUX1	CUX1	MXE	chr7	+	102111697_102111774_102115206_102115273_102104335_102104459_102158559_102158608	127|125|109	160|136|137	77|73|83	127|82|113	206	196	0.339002135679	0.930639182135	0.43|0.467|0.431	0.366|0.459|0.411	0.031
CUX1	CUX1	MXE	chr7	+	102115206_102115273_102158559_102158608_102111697_102111774_102170445_102170550	118|141|91	87|69|46	78|83|70	45|37|48	196	178	0.903803893568	1.0	0.552|0.65|0.642	0.612|0.671|0.57	-0.003
CUX1	CUX1	MXE	chr7	+	102158559_102158608_102170445_102170550_102115206_102115273_102178468_102178657	53|54|41	98|66|68	33|28|44	47|51|52	178	234	0.676875932717	1.0	0.416|0.518|0.442	0.48|0.419|0.527	-0.017
CUX1	CUX1	MXE	chr7	+	102170445_102170550_102178468_102178657_102158559_102158608_102189812_102189871	235|218|209	241|236|219	171|113|161	164|145|191	234	260	0.553442585488	1.0	0.52|0.507|0.515	0.537|0.464|0.484	0.019
CCDC113	CCDC113	MXE	chr16	+	58253997_58254159_58258367_58258523_58249935_58250115_58259853_58259934	4|9|1	87|88|77	0|2|2	41|50|29	260	260	0.0980731918307	0.558594538519	0.044|0.093|0.013	0.0|0.038|0.065	0.016
ARHGEF9	ARHGEF9	MXE	chrX	-	63724531_63724711_63736989_63737118_63706257_63706449_63754303_63754676	0|0|0	191|177|143	1|1|1	139|143|118	258	260	1	1.0	0.0|0.0|0.0	0.007|0.007|0.008	-0.007
DGKE	DGKE	MXE	chr17	+	56856511_56856625_56858593_56858665_56849180_56849232_56861790_56861918	21|32|23	26|39|24	15|17|23	32|19|25	243	201	0.527443393737	1.0	0.401|0.404|0.442	0.279|0.425|0.432	0.037
DDX3X	DDX3X	MXE	chrX	+	41343736_41343822_41344029_41344128_41343215_41343351_41344238_41344399	83|69|93	641|801|623	94|102|99	1022|899|1207	215	228	0.0648541587207	0.454220681369	0.121|0.084|0.137	0.089|0.107|0.08	0.022
PRR4	PRR4	MXE	chr12	-	10973654_10973721_11047019_11047188_10848371_10848407_11171421_11171613	20|26|11	2|3|1	14|6|13	3|2|2	260	196	0.298941911132	0.887642281747	0.883|0.867|0.892	0.779|0.693|0.831	0.113
TPD52L2	TPD52L2	MXE	chr20	+	63882718_63882820_63889189_63889238_63873667_63873816_63889849_63891545	40|30|24	32|31|22	57|47|46	33|32|34	231	178	0.133080967643	0.638860397674	0.491|0.427|0.457	0.571|0.531|0.51	-0.079
TPD52L2	TPD52L2	MXE	chr20	+	63882718_63882820_63889189_63889238_63875815_63875875_63889849_63891545	113|128|94	32|31|21	136|111|141	33|32|36	231	178	0.818098192759	1.0	0.731|0.761|0.775	0.761|0.728|0.751	0.009
CALCOCO2	CALCOCO2	MXE	chr17	+	48852505_48852628_48852925_48853012_48851558_48851628_48856091_48856174	1757|1921|1509	715|783|623	957|936|1132	417|380|425	252	216	0.908051925444	1.0	0.678|0.678|0.675	0.663|0.679|0.695	-0.002
DGKE	DGKE	MXE	chr17	+	56856511_56856625_56858593_56858665_56847921_56848065_56861790_56861918	2|2|3	22|35|21	1|2|0	30|19|17	243	201	0.0826824273766	0.518848255514	0.07|0.045|0.106	0.027|0.08|0.0	0.038
SURF6	SURF6	MXE	chr9	-	133333717_133333806_133334391_133334601_133332547_133332760_133336038_133336398	178|266|150	241|296|192	469|408|496	468|428|551	260	218	0.125228115488	0.622870411598	0.382|0.43|0.396	0.457|0.444|0.43	-0.041
CALCOCO2	CALCOCO2	MXE	chr17	+	48852925_48853012_48856091_48856187_48851558_48851628_48860313_48860449	0|1|0	63|53|50	0|0|0	25|30|26	216	225	1	1.0	0.0|0.019|0.0	0.0|0.0|0.0	0.006
CALCOCO2	CALCOCO2	MXE	chr17	+	48852925_48853012_48856091_48856187_48852505_48852628_48860313_48860449	740|890|664	65|54|53	485|427|534	26|30|30	216	225	0.118065063802	0.609912316925	0.922|0.945|0.929	0.951|0.937|0.949	-0.014
PPFIBP1	PPFIBP1	MXE	chr12	+	27647728_27647842_27650009_27650141_27646061_27646148_27654721_27654814	349|409|296	242|242|218	298|300|315	182|202|221	243	260	0.919363612681	1.0	0.607|0.644|0.592	0.637|0.614|0.604	-0.004
RUVBL1	RUVBL1	MXE	chr3	-	128082482_128082574_128087705_128087808_128064784_128065220_128097299_128097498	39|47|47	0|2|0	95|70|105	0|3|6	232	221	0.0768187042127	0.500806539903	1.0|0.957|1.0	1.0|0.957|0.943	0.019
SEPT7	SEPT7	MXE	chr7	+	35885827_35885879_35890667_35890793_35883890_35883987_35898247_35898383	509|536|484	3704|4488|3284	673|524|582	4562|4233|5213	181	255	0.545885670941	1.0	0.162|0.144|0.172	0.172|0.149|0.136	0.007
ADCK2	ADCK2	MXE	chr7	+	140686989_140687241_140689596_140689725_140679154_140679283_140690759_140690813	0|0|0	3|2|2	0|0|2	1|0|5	260	258	1	1.0	0.0|0.0|0.0	0.0|NA|0.284	-0.142
ADCK2	ADCK2	MXE	chr7	+	140681041_140681137_140686989_140687241_140679154_140679283_140689596_140689725	14|17|8	6|17|12	8|7|10	6|12|13	225	260	0.441094857028	1.0	0.729|0.536|0.435	0.606|0.403|0.471	0.073
CCDC109B	CCDC109B	MXE	chr4	+	109659010_109659086_109660194_109660365_109560204_109560436_109664289_109664394	1|2|5	63|65|54	0|2|1	77|53|58	205	260	0.0387572752104	0.351122739576	0.02|0.038|0.105	0.0|0.046|0.021	0.032
RNF146	RNF146	MXE	chr6	+	127282286_127282395_127285207_127285348_127280230_127280340_127286049_127286177	4|1|0	2|2|2	1|0|0	4|0|4	238	260	1	1.0	0.686|0.353|0.0	0.215|NA|0.0	0.239
CCDC109B	CCDC109B	MXE	chr4	+	109660194_109660365_109664289_109664394_109659010_109659086_109682581_109682742	20|27|26	58|49|50	39|23|28	68|42|62	260	234	0.569003050375	1.0	0.237|0.332|0.319	0.34|0.33|0.289	-0.024
CCDC109B	CCDC109B	MXE	chr4	+	109660194_109660365_109664289_109664394_109560204_109560436_109682581_109682742	2|0|0	57|50|50	0|1|4	68|42|62	260	234	0.492252810908	1.0	0.031|0.0|0.0	0.0|0.021|0.055	-0.015
LGMN	LGMN	MXE	chr14	-	92741061_92741179_92741704_92741859_92732648_92732815_92748488_92748627	0|1|0	2|8|6	0|0|0	3|0|2	260	247	1	1.0	0.0|0.106|0.0	0.0|NA|0.0	0.035
TANC1	TANC1	MXE	chr2	+	159163282_159163546_159169249_159169372_159136193_159136298_159170523_159170805	6|3|3	34|33|34	6|7|3	34|30|24	260	252	0.271083212916	0.860134682432	0.146|0.081|0.079	0.146|0.184|0.108	-0.044
TANC1	TANC1	MXE	chr2	+	159163282_159163546_159169249_159169372_159097636_159097834_159170523_159170805	2|3|2	34|30|34	3|2|2	33|29|24	260	252	0.851560664818	1.0	0.054|0.088|0.054	0.081|0.063|0.075	-0.008
KAT14	KAT14	MXE	chr20	+	18150820_18150942_18159083_18159265_18145232_18145351_18161822_18162239	5|9|10	13|8|6	14|11|17	13|6|20	251	260	0.644248706211	1.0	0.285|0.538|0.633	0.527|0.655|0.468	-0.065
KAT14	KAT14	MXE	chr20	+	18150820_18150942_18159083_18159265_18145098_18145351_18161819_18162239	5|9|10	14|24|17	14|12|17	25|17|33	251	260	0.347211926085	0.937961396715	0.27|0.28|0.379	0.367|0.422|0.348	-0.069
ARPP21	ARPP21	MXE	chr3	+	35717297_35717357_35721604_35721834_35715438_35715476_35729302_35729536	3|5|0	1|3|0	2|3|2	2|1|6	189	260	1	1.0	0.805|0.696|NA	0.579|0.805|0.314	0.184
FAM227A	FAM227A	MXE	chr22	-	38607388_38607476_38620211_38620291_38605253_38605348_38623171_38623279	5|7|2	7|7|7	1|1|2	4|5|2	209	217	0.155786080364	0.683899440105	0.426|0.509|0.229	0.206|0.172|0.509	0.092
TANC1	TANC1	MXE	chr2	+	159136193_159136298_159163282_159163546_159097636_159097834_159169249_159169372	33|26|28	75|65|52	33|23|25	59|51|49	234	260	0.578826939311	1.0	0.328|0.308|0.374	0.383|0.334|0.362	-0.023
TANC1	TANC1	MXE	chr2	+	159097636_159097834_159136193_159136298_159065895_159065971_159163282_159163546	42|36|37	4|2|2	37|31|26	4|5|1	260	234	0.426806788169	1.0	0.904|0.942|0.943	0.893|0.848|0.959	0.03
TANC1	TANC1	MXE	chr2	+	159097636_159097834_159136193_159136298_159065895_159065971_159149141_159149272	42|35|38	12|15|5	38|30|26	11|7|7	260	234	0.889878052956	1.0	0.759|0.677|0.872	0.757|0.794|0.77	-0.004
TANC1	TANC1	MXE	chr2	+	159065895_159065971_159136193_159136298_159001079_159001189_159149141_159149272	48|70|39	12|14|5	49|37|40	10|8|7	205	234	0.932123101771	1.0	0.82|0.851|0.899	0.848|0.841|0.867	0.005
RBX1	RBX1	MXE	chr22	+	40953554_40953633_40967798_40967884_40951358_40951476_40972475_40973309	51|48|38	0|1|0	57|75|59	2|0|2	208	215	0.683335172139	1.0	1.0|0.98|1.0	0.967|1.0|0.968	0.015
LIG1	LIG1	MXE	chr19	-	48153871_48153967_48157013_48157140_48151231_48151339_48161371_48161507	18|25|8	9|25|16	79|57|76	59|57|58	256	225	0.581587276056	1.0	0.637|0.468|0.305	0.541|0.468|0.535	-0.045
PUS7	PUS7	MXE	chr7	-	105468336_105468463_105470687_105470848_105459167_105459259_105472131_105472193	19|20|18	0|2|0	58|71|60	1|1|8	260	256	0.038967127494	0.351122739576	1.0|0.908|1.0	0.983|0.986|0.881	0.019
PUS7	PUS7	MXE	chr7	-	105495141_105495253_105502419_105502564_105491539_105491617_105505954_105506056	74|111|63	50|63|42	275|258|336	151|126|157	260	241	0.123199072766	0.618451279056	0.578|0.62|0.582	0.628|0.655|0.665	-0.056
PUS7	PUS7	MXE	chr7	-	105462620_105462750_105465312_105465414_105459167_105459259_105468336_105468463	11|13|5	21|24|21	36|42|45	61|69|81	231	259	0.249662932897	0.835588669542	0.37|0.378|0.211	0.398|0.406|0.384	-0.076
PUS7	PUS7	MXE	chr7	-	105465312_105465414_105470687_105470848_105459167_105459259_105472131_105472193	19|20|18	0|0|0	58|71|60	0|1|4	260	231	0.51832084909	1.0	1.0|1.0|1.0	1.0|0.984|0.93	0.029
PUS7	PUS7	MXE	chr7	-	105506188_105506273_105508114_105508544_105505954_105506056_105522051_105522258	11|22|12	64|79|38	53|58|48	220|196|249	260	214	0.901546227167	1.0	0.124|0.186|0.206	0.165|0.196|0.137	0.006
CCDC88A	CCDC88A	MXE	chr2	-	55355578_55355751_55362307_55362448_55349517_55349599_55363949_55364033	69|113|59	90|106|76	124|88|152	110|116|128	260	260	0.362732388256	0.94988068999	0.434|0.516|0.437	0.53|0.431|0.543	-0.039
PUS7	PUS7	MXE	chr7	-	105502419_105502564_105505954_105506056_105495141_105495253_105506188_105506273	110|191|128	19|33|15	505|537|645	73|92|99	231	260	0.839118772331	1.0	0.867|0.867|0.906	0.886|0.868|0.88	0.002
PUS7	PUS7	MXE	chr7	-	105506188_105506273_105508114_105508520_105505954_105506056_105522051_105522258	8|9|8	64|79|38	25|20|33	220|196|249	260	214	0.813942911393	1.0	0.093|0.086|0.148	0.086|0.077|0.098	0.022
CCDC88A	CCDC88A	MXE	chr2	-	55363949_55364033_55372451_55372510_55355578_55355751_55374813_55374883	9|14|8	4|4|5	8|15|13	2|2|6	188	213	0.357472600562	0.946142097587	0.718|0.799|0.644	0.819|0.895|0.711	-0.088
CACNA1A	CACNA1A	MXE	chr19	-	13210616_13210652_13212102_13212216_13209311_13209498_13212383_13212522	0|5|7	0|0|1	22|19|23	1|1|1	243	165	1	1.0	NA|1.0|0.826	0.937|0.928|0.94	-0.022
SSBP2	SSBP2	MXE	chr5	-	81489249_81489309_81513627_81513717_81474495_81474562_81615472_81615557	3|4|7	0|2|1	0|1|4	2|1|1	219	189	0.0285442958757	0.29814977434	1.0|0.633|0.858	0.0|0.463|0.775	0.418
SSBP2	SSBP2	MXE	chr5	-	81513627_81513717_81615472_81615557_81474495_81474562_81636556_81636618	12|21|11	0|1|0	4|8|9	0|0|0	214	219	1	1.0	1.0|0.956|1.0	1.0|1.0|1.0	-0.015
SSBP2	SSBP2	MXE	chr5	-	81513627_81513717_81615472_81615557_81489249_81489309_81636556_81636618	12|21|11	2|5|3	5|9|9	2|2|1	214	219	0.507360070531	1.0	0.86|0.811|0.79	0.719|0.822|0.902	0.006
STX18	STX18	MXE	chr4	-	4425163_4425222_4434769_4434858_4423517_4423587_4438393_4438509	95|88|89	61|100|78	65|68|69	83|86|84	218	188	0.0370661873715	0.343897749882	0.573|0.431|0.496	0.403|0.405|0.415	0.092
ZCCHC7	ZCCHC7	MXE	chr9	+	37304187_37304313_37305543_37305714_37126311_37126942_37327798_37327834	0|1|0	77|88|80	0|0|1	99|69|95	255	260	1	1.0	0.0|0.011|0.0	0.0|0.0|0.011	0.0
ZCCHC7	ZCCHC7	MXE	chr9	+	37304187_37304313_37305543_37305714_37302187_37302231_37327798_37327834	16|22|9	77|88|80	13|15|23	99|69|93	255	260	0.943392088255	1.0	0.175|0.203|0.103	0.118|0.181|0.201	-0.006
ZCCHC7	ZCCHC7	MXE	chr9	+	37327798_37327834_37349356_37349452_37126311_37126942_37354709_37354824	0|1|0	82|74|66	0|0|0	79|65|87	165	225	1	1.0	0.0|0.018|0.0	0.0|0.0|0.0	0.006
ADAM22	ADAM22	MXE	chr7	+	88184291_88184402_88186614_88186701_88181957_88182024_88193115_88193239	2|0|0	1|0|0	0|0|0	3|3|3	240	216	1	1.0	0.643|NA|NA	0.0|0.0|0.0	0.643
ACER3	ACER3	MXE	chr11	+	76958978_76959031_76959076_76959200_76926556_76926667_76976288_76976341	3|1|4	11|13|4	6|5|9	4|7|7	182	253	0.0182778472392	0.230858934957	0.275|0.097|0.582	0.676|0.498|0.641	-0.287
RPAIN	RPAIN	MXE	chr17	+	5425970_5426082_5426235_5426299_5422768_5422829_5428070_5428211	85|79|80	20|5|17	53|49|65	8|7|9	241	193	0.564284527863	1.0	0.773|0.927|0.79	0.841|0.849|0.853	-0.018
CD99L2	CD99L2	MXE	chrX	-	150795417_150795486_150816006_150816078_150795205_150795289_150831230_150831293	54|46|56	261|294|260	35|22|35	192|150|154	201	198	0.790195604613	1.0	0.169|0.134|0.175	0.152|0.126|0.183	0.006
CD99L2	CD99L2	MXE	chrX	-	150793690_150793756_150814861_150814936_150777443_150777482_150831230_150831293	0|0|2	37|41|31	3|3|0	18|19|22	204	195	0.0259505794507	0.280093254205	0.0|0.0|0.058	0.137|0.131|0.0	-0.07
ZNF561	ZNF561	MXE	chr19	-	9617044_9617171_9618090_9618179_9614020_9614103_9619431_9619582	33|21|31	32|34|32	13|19|25	42|38|47	218	256	0.00904429400245	0.151345860361	0.548|0.42|0.532	0.267|0.37|0.384	0.16
ZNF561	ZNF561	MXE	chr19	-	9617044_9617171_9618090_9618166_9614020_9614103_9619431_9619582	8|12|11	32|34|32	1|9|13	42|38|47	205	256	0.0786428161451	0.507758409906	0.238|0.306|0.3	0.029|0.228|0.257	0.11
LRRC75A-AS1	LRRC75A-AS1	MXE	chr17	+	16439326_16439414_16439659_16439703_16439037_16439060_16440184_16440253	250|309|196	213|242|220	340|235|348	146|148|170	217	173	3.82101939123e-06	0.000483919761668	0.483|0.504|0.415	0.65|0.559|0.62	-0.142
CD99L2	CD99L2	MXE	chrX	-	150814861_150814936_150816006_150816078_150795205_150795289_150831230_150831248	54|46|56	0|0|0	35|22|35	3|2|0	201	204	0.435671859442	1.0	1.0|1.0|1.0	0.922|0.918|1.0	0.053
IP6K2	IP6K2	MXE	chr3	-	48708119_48708237_48711366_48711459_48695089_48695418_48717156_48717214	1|1|0	5|4|6	2|0|2	5|10|12	222	247	0.232129410755	0.812940120769	0.182|0.218|0.0	0.308|0.0|0.156	-0.021
SHOC2	SHOC2	MXE	chr10	+	110964124_110965061_110985627_110985765_110919546_110919657_111000414_111000545	146|94|71	40|53|49	49|33|47	35|25|23	260	260	0.21186569298	0.781345232197	0.785|0.639|0.592	0.583|0.569|0.671	0.064
METTL15	METTL15	MXE	chr11	+	28296796_28296931_28328094_28328165_28290205_28290397_28330395_28333507	43|44|31	0|1|2	30|20|17	1|2|1	260	200	1	1.0	1.0|0.971|0.923	0.958|0.885|0.929	0.041
METTL15	METTL15	MXE	chr11	+	28296752_28296931_28328094_28328165_28290205_28290397_28330395_28333507	47|36|34	0|1|2	38|30|25	1|2|1	260	200	1	1.0	1.0|0.965|0.929	0.967|0.92|0.951	0.019
METTL15	METTL15	MXE	chr11	+	28290205_28290397_28296752_28296931_28211061_28211198_28328094_28328165	23|28|22	2|0|4	13|19|11	0|2|1	260	260	0.417505004169	0.99658014243	0.92|1.0|0.846	1.0|0.905|0.917	-0.019
SP100	SP100	MXE	chr2	+	230450171_230450255_230461261_230461414_230449560_230449710_230462434_230462518	20|19|18	46|55|29	25|25|16	67|44|36	213	260	0.9332803873	1.0	0.347|0.297|0.431	0.313|0.41|0.352	0.0
SMAD5	SMAD5	MXE	chr5	+	136147831_136147906_136152674_136152758_136132846_136132962_136153591_136154163	22|10|10	1|0|0	10|6|18	2|1|1	204	213	0.115130491674	0.604201834749	0.958|1.0|1.0	0.839|0.862|0.949	0.103
EXOSC2	EXOSC2	MXE	chr9	+	130702133_130702310_130703052_130703181_130695491_130695593_130703693_130704861	0|4|0	112|138|123	0|0|2	290|269|328	260	258	1	1.0	0.0|0.028|0.0	0.0|0.0|0.006	0.007
SHOC2	SHOC2	MXE	chr10	+	110985627_110985765_111000414_111000545_110964124_110965061_111004605_111004794	26|31|19	36|26|28	11|11|14	13|7|12	260	260	0.359067850209	0.947178573504	0.419|0.544|0.404	0.458|0.611|0.538	-0.08
ACOX3	ACOX3	MXE	chr4	-	8370907_8370994_8373560_8373628_8366281_8367080_8374977_8375152	1|0|1	3|6|5	0|0|0	1|3|4	197	216	1	1.0	0.268|0.0|0.18	0.0|0.0|0.0	0.149
RRN3	RRN3	MXE	chr16	-	15079997_15080096_15083512_15083582_15076434_15076650_15084641_15084705	12|8|8	31|34|28	13|12|15	50|24|39	199	228	0.535609024501	1.0	0.307|0.212|0.247	0.23|0.364|0.306	-0.045
INTS8	INTS8	MXE	chr8	+	94838462_94838618_94841490_94841591_94836523_94836631_94842346_94842488	33|22|23	72|61|58	19|22|26	51|36|53	260	230	0.47955146705	1.0	0.288|0.242|0.26	0.248|0.351|0.303	-0.037
INTS8	INTS8	MXE	chr8	+	94838462_94838618_94841490_94841591_94831991_94832174_94842346_94842488	0|0|0	73|62|60	1|0|1	50|37|53	260	230	1	1.0	0.0|0.0|0.0	0.017|0.0|0.016	-0.011
PRKRIP1	PRKRIP1	MXE	chr7	+	102404597_102404683_102407433_102407498_102376211_102376322_102425013_102426676	0|1|0	8|11|12	0|1|0	11|15|14	215	194	1	1.0	0.0|0.076|0.0	0.0|0.057|0.0	0.006
PRKRIP1	PRKRIP1	MXE	chr7	+	102399547_102399648_102407433_102407498_102376218_102376322_102425013_102425541	42|31|26	8|11|12	32|18|36	11|15|14	230	194	0.227828496679	0.807562859602	0.816|0.704|0.646	0.71|0.503|0.684	0.09
TRMT1	TRMT1	MXE	chr19	-	13115625_13115768_13115996_13116052_13115278_13115466_13116145_13116431	24|24|14	22|22|14	34|28|29	29|17|22	185	260	0.373815235693	0.956993206976	0.605|0.605|0.584	0.622|0.698|0.649	-0.058
PRKRIP1	PRKRIP1	MXE	chr7	+	102404597_102404683_102407433_102407498_102399547_102399648_102425013_102425541	210|242|189	9|12|14	175|178|193	12|19|21	215	194	0.0179269015755	0.229366488347	0.955|0.948|0.924	0.929|0.894|0.892	0.037
KDM4C	KDM4C	MXE	chr9	+	7128065_7128236_7165237_7165357_7049091_7049200_7169797_7169829	1|1|0	135|163|87	0|1|3	167|158|178	260	249	1	1.0	0.007|0.006|0.0	0.0|0.006|0.016	-0.003
KDM4C	KDM4C	MXE	chr9	+	7103684_7103870_7128065_7128236_7049091_7049200_7165237_7165357	3|3|4	111|136|107	6|5|4	113|92|122	260	260	0.203403144537	0.766675826536	0.026|0.022|0.036	0.05|0.052|0.032	-0.017
INTS8	INTS8	MXE	chr8	+	94836523_94836631_94838462_94838618_94831991_94832174_94841490_94841591	22|30|12	42|35|34	18|24|25	33|22|29	237	260	0.236338141571	0.820012563125	0.365|0.485|0.279	0.374|0.545|0.486	-0.092
KDM4C	KDM4C	MXE	chr9	+	7128065_7128236_7165237_7165357_7103684_7103870_7169797_7169829	21|10|8	134|164|89	25|18|20	167|161|180	260	249	0.318449042076	0.91079031806	0.13|0.055|0.079	0.125|0.097|0.096	-0.018
PHF20	PHF20	MXE	chr20	+	35858301_35858381_35863012_35863400_35842572_35842744_35869437_35869551	1|1|2	103|104|99	0|1|0	82|101|102	209	260	1	1.0	0.012|0.012|0.025	0.0|0.012|0.0	0.012
PHF20	PHF20	MXE	chr20	+	35858301_35858381_35863012_35863400_35847349_35847434_35869437_35869551	20|19|18	92|95|98	18|19|25	76|95|95	209	260	0.479824062099	1.0	0.213|0.199|0.186	0.228|0.199|0.247	-0.025
PHF20	PHF20	MXE	chr20	+	35871649_35871829_35899369_35899648_35869437_35869551_35913248_35913316	5|10|6	122|133|105	4|3|6	113|97|135	260	260	0.181418249125	0.728372338086	0.039|0.07|0.054	0.034|0.03|0.043	0.019
CD164	CD164	MXE	chr6	-	109370410_109370467_109376073_109376112_109366517_109369017_109377899_109377971	74|65|48	170|174|156	79|60|45	154|129|119	168	186	0.177781872172	0.723494704993	0.325|0.293|0.254	0.362|0.34|0.295	-0.042
PHF20	PHF20	MXE	chr20	+	35842572_35842744_35863012_35863400_35801490_35801605_35869437_35869551	56|57|51	92|94|97	49|39|80	76|90|94	260	260	0.652865084366	1.0	0.378|0.377|0.345	0.392|0.302|0.46	-0.018
PHF20	PHF20	MXE	chr20	+	35847349_35847434_35858301_35858381_35801490_35801605_35863012_35863400	0|1|2	50|59|29	0|2|2	50|34|48	214	209	1	1.0	0.0|0.016|0.063	0.0|0.054|0.039	-0.005
PHF20	PHF20	MXE	chr20	+	35847349_35847434_35858301_35858381_35842572_35842744_35863012_35863400	15|19|12	52|60|33	16|21|11	50|38|49	214	209	0.760055968034	1.0	0.22|0.236|0.262	0.238|0.351|0.18	-0.017
PHF20	PHF20	MXE	chr20	+	35858301_35858381_35863012_35863400_35801490_35801605_35869437_35869551	0|0|1	92|94|97	0|0|0	76|90|94	209	260	1	1.0	0.0|0.0|0.013	0.0|0.0|0.0	0.004
TCHP	TCHP	MXE	chr12	+	109911062_109911235_109912990_109913072_109908870_109908937_109914441_109914627	225|224|164	176|171|126	307|277|314	205|202|287	260	211	0.966698923563	1.0	0.509|0.515|0.514	0.549|0.527|0.47	-0.003
OCLN	OCLN	MXE	chr5	+	69509140_69509819_69513947_69514109_69504176_69504294_69534693_69534839	7|12|13	90|115|92	2|3|1	18|15|18	260	260	0.506568033264	1.0	0.072|0.094|0.124	0.1|0.167|0.053	-0.01
CAMK2G	CAMK2G	MXE	chr10	-	73852253_73852319_73853191_73853246_73849260_73849333_73860829_73860854	21|22|15	49|64|40	13|8|22	29|46|42	184	195	0.838455378517	1.0	0.312|0.267|0.284	0.322|0.156|0.357	0.009
SCP2	SCP2	MXE	chr1	+	53014889_53015043_53027968_53028071_52988028_52988136_53038916_53039046	225|232|157	504|593|359	239|178|242	470|383|402	260	232	0.0459456208901	0.381466462672	0.285|0.259|0.281	0.312|0.293|0.349	-0.043
SCP2	SCP2	MXE	chr1	+	52948008_52948080_52950754_52950886_52941795_52941853_52954739_52954804	20|20|11	52|50|44	11|15|16	55|38|63	201	260	0.339328009206	0.93113906255	0.332|0.341|0.244	0.206|0.338|0.247	0.042
CAMK2G	CAMK2G	MXE	chr10	-	73847224_73847347_73847987_73848082_73842457_73842541_73848525_73848609	21|17|22	114|106|78	20|19|18	107|79|83	224	252	0.833873807784	1.0	0.172|0.153|0.241	0.174|0.213|0.196	-0.006
RTCA	RTCA	MXE	chr1	+	100285227_100285322_100287098_100287203_100277257_100277316_100291402_100291771	99|77|92	17|25|17	80|66|62	24|22|16	224	234	0.184737697399	0.73441456621	0.859|0.763|0.85	0.777|0.758|0.802	0.045
FAM133B	FAM133B	MXE	chr7	-	92579316_92579395_92581505_92581603_92578318_92578393_92590267_92590394	69|82|45	116|171|124	85|65|94	139|160|161	227	208	0.488377558381	1.0	0.353|0.305|0.25	0.359|0.271|0.349	-0.024
LRRK2	LRRK2	MXE	chr12	+	40240482_40240617_40243549_40243681_40237968_40238103_40249825_40249945	0|1|0	3|0|0	1|2|1	3|7|2	260	260	1	1.0	0.0|1.0|NA	0.25|0.222|0.333	0.232
FAM133B	FAM133B	MXE	chr7	-	92577654_92577717_92578149_92578182_92577102_92577195_92578318_92578393	17|17|18	40|65|54	25|23|27	87|65|87	162	192	0.886703750003	1.0	0.335|0.237|0.283	0.254|0.295|0.269	0.012
TRAPPC13	TRAPPC13	MXE	chr5	+	65655635_65655653_65658367_65658501_65652500_65652545_65660698_65660897	0|1|0	9|14|7	1|0|0	14|8|13	147	260	1	1.0	0.0|0.112|0.0	0.112|0.0|0.0	0.0
DLG1	DLG1	MXE	chr3	-	197076585_197076685_197081050_197081117_197075836_197075870_197085579_197085756	202|236|202	1|4|3	161|124|148	2|5|0	196	229	0.922006363794	1.0	0.996|0.986|0.987	0.989|0.967|1.0	0.004
ST7L	ST7L	MXE	chr1	-	112591524_112591603_112597970_112598086_112583971_112584126_112610840_112611003	0|0|2	28|30|19	3|2|0	13|17|16	245	208	0.115324505863	0.604240695768	0.0|0.0|0.082	0.164|0.091|0.0	-0.058
ST7L	ST7L	MXE	chr1	-	112597970_112598086_112600793_112600848_112583971_112584126_112610840_112611003	79|82|60	0|0|2	70|60|61	3|2|0	184	245	0.561116504004	1.0	1.0|1.0|0.976	0.969|0.976|1.0	0.01
BRD8	BRD8	MXE	chr5	-	138171360_138171410_138177570_138177667_138171037_138171160_138178595_138178599	2|1|2	266|287|218	0|0|1	311|309|314	226	179	1	1.0	0.006|0.003|0.007	0.0|0.0|0.003	0.004
HJURP	HJURP	MXE	chr2	-	233847396_233847461_233849762_233849859_233845727_233845820_233852564_233852620	12|15|8	1|4|3	68|73|75	19|15|19	226	194	0.448227967939	1.0	0.912|0.763|0.696	0.754|0.807|0.772	0.013
KIAA1217	KIAA1217	MXE	chr10	+	24495146_24495196_24501378_24501545_24473227_24474060_24513258_24513434	58|54|37	126|109|112	29|28|35	72|64|93	179	260	0.726786296456	1.0	0.401|0.418|0.324	0.369|0.389|0.353	0.011
GCC2	GCC2	MXE	chr2	+	108486510_108486648_108487698_108487820_108485830_108485908_108489837_108490014	64|72|69	59|61|64	50|54|41	39|36|35	260	251	0.347938831962	0.937961396715	0.512|0.533|0.51	0.553|0.592|0.531	-0.04
GCC2	GCC2	MXE	chr2	+	108482286_108482451_108483061_108483166_108481696_108481816_108484148_108484311	60|81|73	209|225|196	49|54|56	137|143|161	260	234	0.696499380775	1.0	0.205|0.245|0.251	0.244|0.254|0.238	-0.012
GCC2	GCC2	MXE	chr2	+	108451027_108451112_108452398_108452466_108449632_108449689_108468979_108469084	130|128|124	247|282|241	58|77|64	141|160|161	214	197	0.266258741156	0.854659976933	0.326|0.295|0.321	0.275|0.307|0.268	0.031
WHSC1	WHSC1	MXE	chr4	+	1957932_1958036_1974862_1975004_1955982_1956188_1975293_1975400	69|62|37	48|72|44	166|162|148	126|126|179	233	260	0.659763427248	1.0	0.616|0.49|0.484	0.595|0.589|0.48	-0.025
WHSC1	WHSC1	MXE	chr4	+	1918140_1918623_1930625_1930770_1916870_1917037_1935143_1935262	142|162|99	276|380|208	384|336|457	708|756|932	260	260	0.653829570959	1.0	0.34|0.299|0.322	0.352|0.308|0.329	-0.009
WHSC1	WHSC1	MXE	chr4	+	1918140_1918623_1930625_1930770_1904215_1904378_1935143_1935262	0|0|2	276|380|208	1|2|1	709|756|931	260	260	1	1.0	0.0|0.0|0.01	0.001|0.003|0.001	0.002
WHSC1	WHSC1	MXE	chr4	+	1916870_1917037_1918140_1918623_1904215_1904378_1930625_1930770	52|75|45	220|292|201	128|127|151	621|602|742	260	260	0.276068486998	0.862198331035	0.191|0.204|0.183	0.171|0.174|0.169	0.021
WHSC1	WHSC1	MXE	chr4	+	1904215_1904378_1916870_1917037_1900618_1901251_1918140_1918389	20|33|22	144|162|99	64|63|79	384|335|459	260	260	0.846582537463	1.0	0.122|0.169|0.182	0.143|0.158|0.147	0.008
AGER	AGER	MXE	chr6	-	32181350_32181477_32181523_32181632_32180967_32181239_32182246_32182388	3|4|1	9|3|4	1|3|6	4|3|5	238	256	0.473193473112	1.0	0.264|0.589|0.212	0.212|0.518|0.563	-0.076
DCLRE1C	DCLRE1C	MXE	chr10	-	14945434_14945565_14947524_14947609_14945104_14945189_14949035_14949087	7|8|5	7|12|9	10|4|13	2|2|5	214	260	0.0011266566272	0.036978574734	0.549|0.448|0.403	0.859|0.708|0.76	-0.309
SLC25A1	SLC25A1	MXE	chr22	-	19177726_19177865_19177941_19178041_19177119_19177204_19178132_19178240	4|3|3	11|11|5	7|9|8	16|18|14	229	260	0.366805044208	0.950552007319	0.292|0.236|0.405	0.332|0.362|0.393	-0.051
AGER	AGER	MXE	chr6	-	32181605_32181632_32182246_32182388_32181350_32181477_32182567_32182698	2|9|3	3|3|2	3|2|1	0|1|1	260	156	0.00688123668315	0.130682958241	0.286|0.643|0.474	1.0|0.545|0.375	-0.172
TFPT	TFPT	MXE	chr19	-	54110050_54110121_54114441_54114700_54108325_54108395_54115246_54115288	119|147|119	15|6|10	109|108|118	12|9|8	260	200	0.859108899986	1.0	0.859|0.95|0.902	0.875|0.902|0.919	0.005
NSMF	NSMF	MXE	chr9	-	137455238_137455307_137455628_137455634_137454390_137454443_137456410_137456486	0|0|0	13|28|11	1|1|0	24|16|19	135	198	1	1.0	0.0|0.0|0.0	0.058|0.084|0.0	-0.047
PAM	PAM	MXE	chr5	+	102990271_102990401_103003032_103003149_102974115_102974436_103005153_103005226	62|58|53	179|171|141	68|62|76	97|96|118	259	246	2.39769464756e-05	0.00201655461527	0.248|0.244|0.263	0.4|0.38|0.38	-0.135
PAM	PAM	MXE	chr5	+	102974115_102974436_102990271_102990401_102961157_102961229_103003032_103003149	112|120|96	422|388|304	128|128|158	296|269|303	260	259	5.66203804746e-05	0.00406983059266	0.209|0.236|0.239	0.301|0.322|0.342	-0.094
BUB1B	BUB1B	MXE	chr15	+	40165052_40165196_40170061_40170121_40161025_40161255_40170536_40170681	40|85|35	3|8|3	486|417|509	40|50|44	260	189	0.441739003562	1.0	0.906|0.885|0.895	0.898|0.858|0.894	0.012
PAM	PAM	MXE	chr5	+	103009750_103009866_103019789_103019843_103007456_103007657_103028184_103028238	159|140|135	14|7|8	128|113|107	7|10|12	245	183	0.447370132657	1.0	0.895|0.937|0.926	0.932|0.894|0.869	0.021
ANKMY1	ANKMY1	MXE	chr2	-	240507559_240507691_240511860_240512001_240500451_240500565_240512801_240512942	0|0|0	0|3|1	1|0|0	0|1|1	260	260	1	1.0	NA|0.0|0.0	1.0|0.0|0.0	-0.333
ANKMY1	ANKMY1	MXE	chr2	-	240509347_240509455_240511860_240512001_240507559_240507691_240512801_240512942	0|0|0	0|0|1	1|0|0	0|0|0	260	237	1	1.0	NA|NA|0.0	1.0|NA|NA	-1.0
EIF5B	EIF5B	MXE	chr2	+	99368492_99368591_99369391_99369481_99364270_99364421_99371655_99371730	306|365|277	624|854|517	569|571|626	1264|1068|1436	228	219	0.850070727856	1.0	0.32|0.291|0.34	0.302|0.339|0.295	0.005
EIF5B	EIF5B	MXE	chr2	+	99369391_99369481_99371655_99371730_99368492_99368591_99376346_99376636	466|565|336	360|577|323	923|717|934	669|684|949	219	204	0.790261802572	1.0	0.547|0.477|0.492	0.562|0.494|0.478	-0.006
EIF5B	EIF5B	MXE	chr2	+	99390218_99390401_99390543_99390705_99389717_99389849_99392966_99393098	118|123|73	63|64|57	171|141|187	101|93|137	260	260	0.462191310583	1.0	0.652|0.658|0.562	0.629|0.603|0.577	0.021
SLC17A5	SLC17A5	MXE	chr6	-	73636620_73636707_73638411_73638499_73635381_73635500_73641690_73641924	4|4|1	6|3|7	0|4|0	5|7|7	217	216	0.0688078481532	0.470041798144	0.399|0.57|0.124	0.0|0.363|0.0	0.243
CRYZL1	CRYZL1	MXE	chr21	-	33616705_33616750_33621995_33622068_33613537_33613606_33624682_33624760	82|90|59	19|18|13	53|53|57	13|4|10	202	174	0.275558455985	0.862198331035	0.788|0.812|0.796	0.778|0.919|0.831	-0.044
CRYZL1	CRYZL1	MXE	chr21	-	33621995_33622068_33624682_33624760_33616705_33616750_33631485_33631527	84|84|57	163|156|125	50|45|29	81|84|88	207	202	0.8063543414	1.0	0.335|0.344|0.308	0.376|0.343|0.243	0.008
KIF24	KIF24	MXE	chr9	-	34290173_34290389_34297016_34297114_34286616_34286704_34306251_34306441	2|0|0	8|3|0	2|1|5	9|14|11	227	260	1	1.0	0.223|0.0|NA	0.203|0.076|0.342	-0.095
NT5C2	NT5C2	MXE	chr10	-	103111744_103111805_103139405_103139479_103106588_103106706_103174857_103174982	46|63|41	6|5|2	47|39|52	1|0|2	203	190	0.00154726181976	0.0455457615671	0.878|0.922|0.95	0.978|1.0|0.961	-0.063
NT5C2	NT5C2	MXE	chr10	-	103139405_103139479_103174857_103174982_103105705_103105801_103193235_103193306	12|12|6	0|3|2	7|5|6	1|0|1	254	203	0.0399183150615	0.355097538926	1.0|0.762|0.706	0.848|1.0|0.827	-0.069
NT5C2	NT5C2	MXE	chr10	-	103139405_103139479_103174857_103174982_103106588_103106706_103193235_103193306	15|16|15	11|13|9	8|8|8	12|9|8	254	203	0.133803326482	0.639963325183	0.521|0.496|0.571	0.348|0.415|0.444	0.127
RBBP8	RBBP8	MXE	chr18	+	23006362_23006432_23016827_23016924_23001585_23001729_23022128_23022270	30|39|26	52|44|34	77|42|84	65|52|79	199	226	0.086176515342	0.525806003304	0.396|0.502|0.465	0.574|0.478|0.547	-0.079
RBBP8	RBBP8	MXE	chr18	+	23001570_23001729_23006362_23006432_22997619_22997734_23022128_23022270	0|1|1	0|0|0	0|4|1	0|0|1	260	199	1	1.0	NA|1.0|1.0	NA|1.0|0.434	0.283
RBBP8	RBBP8	MXE	chr18	+	23001585_23001729_23006362_23006432_22997619_22997734_23016827_23016924	153|141|90	18|15|10	201|187|260	31|28|37	260	199	0.140680494127	0.653601373616	0.867|0.878|0.873	0.832|0.836|0.843	0.036
NT5C2	NT5C2	MXE	chr10	-	103101234_103101326_103105357_103105381_103101044_103101102_103105705_103105801	2|1|1	47|76|48	0|2|0	44|47|50	153	221	0.445552971185	1.0	0.058|0.019|0.029	0.0|0.058|0.0	0.016
NT5C2	NT5C2	MXE	chr10	-	103106588_103106706_103139405_103139479_103105705_103105801_103174857_103174982	23|36|25	58|76|53	27|23|35	27|44|38	203	247	0.0197046758969	0.241345490633	0.325|0.366|0.365	0.549|0.389|0.528	-0.137
SRP54	SRP54	MXE	chr14	+	35000935_35001020_35007282_35007387_34996676_34996787_35008626_35008693	1|0|0	54|52|69	0|0|0	44|53|58	214	234	1	1.0	0.02|0.0|0.0	0.0|0.0|0.0	0.007
SRP54	SRP54	MXE	chr14	+	35000935_35001020_35007282_35007387_34999557_34999649_35008626_35008693	68|50|54	64|68|74	61|42|45	44|56|62	214	234	0.678110396994	1.0	0.537|0.446|0.444	0.603|0.451|0.442	-0.023
MYO10	MYO10	MXE	chr5	-	16783334_16783469_16794645_16794833_16780523_16780608_16818008_16818167	8|25|16	0|0|0	25|22|21	0|0|2	260	260	1	1.0	1.0|1.0|1.0	1.0|1.0|0.913	0.029
MYO10	MYO10	MXE	chr5	-	16783334_16783469_16794645_16794833_16781704_16781829_16818008_16818167	8|25|16	52|49|42	27|22|20	53|68|74	260	260	0.789320427321	1.0	0.133|0.338|0.276	0.338|0.244|0.213	-0.016
CCDC91	CCDC91	MXE	chr12	+	28391303_28391411_28450160_28450253_28362437_28362515_28450349_28450418	77|68|35	129|141|97	54|59|71	121|131|158	237	222	0.647043186504	1.0	0.359|0.311|0.253	0.295|0.297|0.296	0.012
CCDC91	CCDC91	MXE	chr12	+	28391303_28391411_28450160_28450253_28307644_28307749_28450349_28450418	2|1|0	127|135|91	0|0|1	121|119|152	237	222	1	1.0	0.015|0.007|0.0	0.0|0.0|0.006	0.005
CCDC91	CCDC91	MXE	chr12	+	28362437_28362515_28391303_28391411_28190437_28190641_28450160_28450253	7|5|6	139|201|130	4|13|4	174|160|211	207	237	0.821511891862	1.0	0.055|0.028|0.05	0.026|0.085|0.021	0.0
CCDC91	CCDC91	MXE	chr12	+	28307644_28307749_28391303_28391411_28190437_28190641_28450160_28450253	2|1|0	139|201|130	1|1|0	174|160|211	234	237	1	1.0	0.014|0.005|0.0	0.006|0.006|0.0	0.002
CCDC91	CCDC91	MXE	chr12	+	28307644_28307749_28362437_28362515_28190437_28190641_28391303_28391411	2|0|0	68|58|42	0|0|0	60|56|62	234	207	1	1.0	0.025|0.0|0.0	0.0|0.0|0.0	0.008
CCDC91	CCDC91	MXE	chr12	+	28307644_28307749_28362437_28362515_28190426_28190641_28450160_28450253	2|1|0	7|5|6	1|1|0	4|13|4	234	207	0.803252755588	1.0	0.202|0.15|0.0	0.181|0.064|0.0	0.036
CCDC91	CCDC91	MXE	chr12	+	28391303_28391411_28450160_28450253_28259363_28259442_28450349_28450418	0|0|1	126|136|92	0|0|1	120|120|154	237	222	1	1.0	0.0|0.0|0.01	0.0|0.0|0.006	0.001
CCDC91	CCDC91	MXE	chr12	+	28391303_28391411_28450160_28450253_28190437_28190641_28450349_28450418	3|1|1	130|144|96	1|3|2	125|123|161	237	222	1	1.0	0.021|0.006|0.01	0.007|0.022|0.012	-0.001
CCDC91	CCDC91	MXE	chr12	+	28362437_28362515_28391303_28391411_28307644_28307749_28450160_28450253	69|81|57	137|201|127	75|92|98	173|157|210	207	237	0.491633926016	1.0	0.366|0.316|0.339	0.332|0.402|0.348	-0.02
CCDC91	CCDC91	MXE	chr12	+	28362437_28362515_28391303_28391411_28259363_28259442_28450160_28450253	8|5|5	135|200|128	2|13|4	173|157|210	207	237	0.773074184238	1.0	0.064|0.028|0.043	0.013|0.087|0.021	0.005
RBFA	RBFA	MXE	chr18	+	80037329_80037506_80042134_80042219_80036667_80036710_80044211_80044285	9|32|14	74|90|49	47|37|35	129|118|119	260	214	0.209152186303	0.776645389047	0.091|0.226|0.19	0.231|0.205|0.195	-0.041
PHAX	PHAX	MXE	chr5	+	126608363_126608484_126617249_126617333_126603569_126604183_126624574_126627252	92|124|63	101|148|82	133|85|128	150|106|155	250	213	1	1.0	0.437|0.417|0.396	0.43|0.406|0.413	0.0
RBFA	RBFA	MXE	chr18	+	80042134_80042219_80044211_80044285_80037329_80037506_80045773_80046392	2|2|0	118|166|106	0|0|0	235|180|240	214	203	1	1.0	0.016|0.011|0.0	0.0|0.0|0.0	0.009
RBFA	RBFA	MXE	chr18	+	80038504_80038617_80042134_80042219_80037329_80037506_80044211_80044285	19|14|13	76|89|49	42|18|36	129|118|120	242	214	0.357944431607	0.946142097587	0.181|0.122|0.19	0.224|0.119|0.21	-0.02
AFMID	AFMID	MXE	chr17	+	78205439_78205518_78205602_78205738_78202702_78202751_78205945_78206050	0|2|2	3|1|0	1|0|1	0|0|0	208	260	1	1.0	0.0|0.714|1.0	1.0|NA|1.0	-0.429
AFMID	AFMID	MXE	chr17	+	78202702_78202751_78205945_78206050_78190969_78191060_78206910_78207240	0|1|2	0|4|2	3|1|1	1|3|3	178	234	1	1.0	NA|0.247|0.568	0.798|0.305|0.305	-0.062
AGAP4	AGAP4	MXE	chr10	-	45841652_45841687_45844325_45844394_45831393_45831429_45846686_45846755	14|16|12	2|0|1	10|9|10	0|1|0	198	164	0.6476628271	1.0	0.853|1.0|0.909	1.0|0.882|1.0	-0.04
AFMID	AFMID	MXE	chr17	+	78205439_78205518_78205602_78205753_78202702_78202751_78205945_78206050	0|2|2	2|0|0	1|0|1	0|0|0	208	260	1	1.0	0.0|1.0|1.0	1.0|NA|1.0	-0.333
RPAIN	RPAIN	MXE	chr17	+	5426235_5426299_5428070_5428211_5425970_5426082_5432541_5432876	13|11|11	11|9|6	6|13|4	8|3|4	193	260	0.724586221228	1.0	0.614|0.622|0.712	0.503|0.854|0.574	0.006
ZNF692	ZNF692	MXE	chr1	-	248856513_248856562_248857233_248857497_248856287_248856422_248857827_248857859	0|1|1	23|26|11	2|2|4	42|61|59	260	178	1	1.0	0.0|0.026|0.059	0.032|0.022|0.044	-0.004
ENO2	ENO2	MXE	chr12	+	6917939_6918162_6919565_6919763_6917037_6917107_6921580_6921782	0|0|2	57|25|30	1|0|1	60|29|49	260	260	1	1.0	0.0|0.0|0.063	0.016|0.0|0.02	0.009
RBX1	RBX1	MXE	chr22	+	40953554_40953633_40964046_40964117_40951358_40951476_40967798_40967884	51|47|38	12|21|17	57|75|60	29|37|18	208	200	0.471102872899	1.0	0.803|0.683|0.682	0.654|0.661|0.762	0.03
HSP90AA1	HSP90AA1	MXE	chr14	-	102085964_102086124_102086216_102086378_102085297_102085431_102086985_102087044	1132|1409|1002	3|9|1	2939|2712|3422	6|18|26	260	260	1	1.0	0.997|0.994|0.999	0.998|0.993|0.992	0.002
LIMK2	LIMK2	MXE	chr22	+	31268143_31268200_31271135_31271201_31267775_31267907_31272529_31272704	4|8|5	2|5|1	9|7|4	2|7|7	186	195	0.29981963933	0.889840506096	0.677|0.627|0.84	0.825|0.512|0.375	0.144
EMC7	EMC7	MXE	chr15	-	34088052_34088133_34090316_34090455_34084016_34084486_34095894_34096014	106|81|55	106|94|72	66|62|69	72|50|75	260	210	0.428220485453	1.0	0.447|0.41|0.382	0.425|0.5|0.426	-0.037
TRIM27	TRIM27	MXE	chr6	-	28911695_28911718_28920011_28920242_28908972_28909088_28921891_28921987	166|177|140	44|49|31	259|216|236	64|51|75	260	152	0.770185596277	1.0	0.688|0.679|0.725	0.703|0.712|0.648	0.01
CAPRIN2	CAPRIN2	MXE	chr12	-	30741019_30741106_30751070_30751133_30734967_30735206_30753343_30753538	11|22|13	64|89|63	8|9|16	47|34|61	192	216	0.790820333197	1.0	0.162|0.218|0.188	0.161|0.229|0.228	-0.017
CAPRIN2	CAPRIN2	MXE	chr12	-	30719078_30719225_30720810_30720915_30716507_30716676_30723258_30723314	5|2|3	43|38|29	1|3|5	19|17|24	234	260	0.458841379874	1.0	0.114|0.055|0.103	0.055|0.164|0.188	-0.045
KIFAP3	KIFAP3	MXE	chr1	-	170039232_170039288_170046711_170046866_170038289_170038431_170055304_170055436	8|10|12	28|28|19	14|6|12	17|11|25	260	185	0.229584659028	0.809798612127	0.169|0.203|0.31	0.369|0.28|0.255	-0.074
ANKRD13A	ANKRD13A	MXE	chr12	+	110030644_110030758_110033796_110033957_110029477_110029635_110036260_110036328	16|14|16	51|59|57	11|18|11	58|31|56	243	260	0.941316612706	1.0	0.251|0.202|0.231	0.169|0.383|0.174	-0.014
ATP5F1	ATP5F1	MXE	chr1	+	111454210_111454356_111456085_111456249_111449836_111449873_111456629_111456755	49|61|61	518|579|455	74|58|73	774|657|680	260	260	0.360893821373	0.947748737718	0.086|0.095|0.118	0.087|0.081|0.097	0.011
ATP5F1	ATP5F1	MXE	chr1	+	111449836_111449873_111454210_111454356_111448935_111449581_111456085_111456249	13|8|5	115|142|105	8|8|7	188|163|186	166	260	0.0999283849012	0.562241361741	0.15|0.081|0.069	0.062|0.071|0.056	0.037
MEMO1	MEMO1	MXE	chr2	-	31883385_31883462_31891991_31892134_31869847_31869952_31917925_31918037	12|17|23	7|4|5	14|14|28	12|8|15	260	206	0.0582340738566	0.429891756358	0.576|0.771|0.785	0.48|0.581|0.597	0.158
BMS1	BMS1	MXE	chr10	+	42802136_42802218_42816598_42816672_42798467_42798625_42817317_42817494	415|561|358	267|423|224	676|693|796	482|446|616	211	203	0.629701660923	1.0	0.599|0.561|0.606	0.574|0.599|0.554	0.013
SCARB2	SCARB2	MXE	chr4	-	76176436_76176528_76179516_76179705_76175790_76175910_76180953_76181101	298|194|207	90|130|80	126|94|95	49|43|65	260	221	0.488676169417	1.0	0.738|0.559|0.687	0.686|0.65|0.554	0.031
LUC7L	LUC7L	MXE	chr16	-	189967_190135_190540_190570_188968_189339_192926_193015	65|59|55	231|243|164	32|38|39	139|119|175	159	260	0.476996356897	1.0	0.315|0.284|0.354	0.273|0.343|0.267	0.023
NASP	NASP	MXE	chr1	+	45602254_45602365_45604935_45605016_45591222_45591270_45606481_45606591	471|663|553	912|1328|815	763|1202|1391	2079|2130|2581	240	210	0.146782561354	0.666073071769	0.311|0.304|0.373	0.243|0.331|0.32	0.031
MGA	MGA	MXE	chr15	+	41727179_41727406_41729163_41729349_41713150_41713496_41734521_41734594	30|45|29	13|18|12	38|32|47	25|14|16	260	260	0.645940932321	1.0	0.698|0.714|0.707	0.603|0.696|0.746	0.025
SCN8A	SCN8A	MXE	chr12	+	51688757_51688849_51689004_51689096_51687090_51687219_51699569_51699791	3|3|4	1|2|8	3|1|0	3|1|0	221	221	1	1.0	0.75|0.6|0.333	0.5|0.5|NA	0.061
OASL	OASL	MXE	chr12	-	121023989_121024137_121027575_121027817_121019110_121021058_121031441_121031617	0|1|1	1|3|0	2|0|2	1|5|1	260	260	0.0877451574203	0.527966955859	0.0|0.25|1.0	0.667|0.0|0.667	-0.028
PITPNA	PITPNA	MXE	chr17	-	1541565_1541640_1548295_1548387_1538868_1538952_1553003_1553072	50|65|51	58|82|78	55|54|75	70|70|70	221	204	0.420118198281	0.999150000759	0.443|0.423|0.376	0.42|0.416|0.497	-0.03
MBD5	MBD5	MXE	chr2	+	148178699_148178793_148233244_148233395_148021010_148021046_148342213_148342336	1|0|2	40|39|27	0|0|1	27|26|25	223	260	0.771112370979	1.0	0.028|0.0|0.079	0.0|0.0|0.045	0.021
FAM135A	FAM135A	MXE	chr6	+	70426438_70426532_70428303_70428419_70415290_70415376_70452491_70452571	48|67|41	7|9|1	22|6|18	0|2|3	223	245	0.396426034956	0.976957791422	0.883|0.891|0.978	1.0|0.767|0.868	0.039
PITPNA	PITPNA	MXE	chr17	-	1541565_1541640_1543019_1543027_1538868_1538952_1548295_1548387	7|6|2	58|81|75	2|7|7	70|70|72	137	204	0.841624129819	1.0	0.152|0.099|0.038	0.041|0.13|0.126	-0.003
IKBKG	IKBKG	MXE	chrX	+	154558531_154558650_154560406_154560559_154556164_154556376_154561687_154561784	145|152|126	70|101|64	195|153|151	83|85|86	248	260	0.575385938422	1.0	0.685|0.612|0.674	0.711|0.654|0.648	-0.014
IKBKG	IKBKG	MXE	chrX	+	154556164_154556376_154558534_154558650_154551987_154552189_154560406_154560559	87|106|81	117|94|82	124|99|116	118|88|97	260	245	0.235823657399	0.819626500344	0.412|0.515|0.482	0.498|0.515|0.53	-0.045
IKBKG	IKBKG	MXE	chrX	+	154561687_154561784_154562809_154562953_154556164_154556376_154563558_154563701	0|0|0	56|61|35	2|1|0	54|41|59	226	260	1	1.0	0.0|0.0|0.0	0.041|0.027|0.0	-0.023
DENND1A	DENND1A	MXE	chr9	-	123452275_123452347_123457347_123457435_123440359_123440491_123457792_123457897	11|12|14	0|1|0	22|13|28	3|0|1	217	201	0.413887775512	0.993085303526	1.0|0.917|1.0	0.872|1.0|0.963	0.027
AKAP13	AKAP13	MXE	chr15	+	85658536_85658590_85662387_85662453_85655416_85655787_85664562_85664755	15|28|15	2|1|0	22|23|21	3|2|1	183	195	0.0963770354879	0.554296342646	0.889|0.968|1.0	0.887|0.925|0.957	0.029
RAB29	RAB29	MXE	chr1	-	205772495_205772567_205774832_205775086_205770732_205770854_205775373_205775449	1|3|6	1|0|0	2|2|4	1|0|2	260	201	0.615067218636	1.0	0.436|1.0|1.0	0.607|1.0|0.607	0.074
RAB29	RAB29	MXE	chr1	-	205771471_205771653_205774832_205775086_205770732_205770854_205775373_205775449	1|3|6	19|28|25	2|2|4	27|18|27	260	260	0.867620795015	1.0	0.05|0.097|0.194	0.069|0.1|0.129	0.014
RAB29	RAB29	MXE	chr1	-	205771471_205771653_205772495_205772567_205770732_205770854_205775272_205775451	1|0|0	19|29|22	2|0|1	26|18|29	201	260	0.554408355412	1.0	0.064|0.0|0.0	0.09|0.0|0.043	-0.023
RAB29	RAB29	MXE	chr1	-	205771471_205771653_205774832_205775086_205770732_205770854_205775272_205775446	0|0|5	19|29|22	2|3|3	26|18|29	260	260	0.353348117701	0.942441349878	0.0|0.0|0.185	0.071|0.143|0.094	-0.041
TFDP2	TFDP2	MXE	chr3	-	142005440_142005544_142093060_142093127_141995019_141995141_142101734_142101841	13|5|9	48|50|50	9|7|15	38|45|52	196	233	0.444896768247	1.0	0.244|0.106|0.176	0.22|0.156|0.255	-0.035
TFDP2	TFDP2	MXE	chr3	-	142005440_142005544_142054114_142054149_141995019_141995141_142093060_142093127	0|1|0	91|98|96	0|0|0	70|78|98	164	233	1	1.0	0.0|0.014|0.0	0.0|0.0|0.0	0.005
TFDP2	TFDP2	MXE	chr3	-	142005440_142005544_142093060_142093127_141993537_141993585_142101734_142101841	9|3|8	3|2|0	8|3|8	9|3|10	196	233	0.00190867929349	0.0523754538332	0.781|0.641|1.0	0.514|0.543|0.487	0.293
PTAR1	PTAR1	MXE	chr9	-	69723325_69723630_69732138_69732352_69709521_69718684_69734149_69734254	28|27|16	11|11|7	30|15|19	8|6|4	260	260	0.24437370315	0.832561268928	0.718|0.711|0.696	0.789|0.714|0.826	-0.068
DNMT1	DNMT1	MXE	chr19	-	10173870_10173905_10177291_10177367_10166597_10166685_10180349_10180569	275|399|246	0|0|1	923|822|1142	0|0|0	205	164	1	1.0	1.0|1.0|0.995	1.0|1.0|1.0	-0.002
DNMT1	DNMT1	MXE	chr19	-	10173870_10173905_10177291_10177367_10173089_10173174_10180186_10180234	25|32|34	268|442|225	129|108|157	988|849|1094	205	164	0.0252929043561	0.278537672187	0.069|0.055|0.108	0.095|0.092|0.103	-0.019
DNMT1	DNMT1	MXE	chr19	-	10173089_10173174_10175539_10175618_10168329_10168364_10177291_10177364	488|620|432	732|1112|605	1495|1367|1840	2320|2121|3208	208	214	0.730037777127	1.0	0.407|0.365|0.424	0.399|0.399|0.371	0.009
DNMT1	DNMT1	MXE	chr19	-	10173089_10173174_10177291_10177367_10166597_10166685_10180349_10180569	275|399|246	0|1|1	923|822|1142	2|1|1	205	214	1	1.0	1.0|0.998|0.996	0.998|0.999|0.999	-0.001
DNMT1	DNMT1	MXE	chr19	-	10173089_10173174_10173870_10173905_10168329_10168364_10175539_10175618	229|296|208	732|1112|605	705|659|854	2314|2120|3205	164	214	0.71649704593	1.0	0.29|0.258|0.31	0.284|0.289|0.258	0.009
DNMT1	DNMT1	MXE	chr19	-	10173089_10173174_10177291_10177367_10162666_10162748_10180349_10180569	271|400|246	0|0|1	927|822|1141	0|1|1	205	214	1	1.0	1.0|1.0|0.996	1.0|0.999|0.999	-0.001
DNMT1	DNMT1	MXE	chr19	-	10173089_10173174_10173870_10173905_10166597_10166685_10175539_10175618	225|282|194	0|1|0	657|629|815	2|0|1	164	214	1	1.0	1.0|0.997|1.0	0.998|1.0|0.999	0.0
DNMT1	DNMT1	MXE	chr19	-	10173870_10173905_10177291_10177367_10173089_10173174_10180349_10180569	271|399|246	269|442|226	930|821|1145	988|848|1094	205	164	0.971868591663	1.0	0.446|0.419|0.465	0.43|0.436|0.456	0.003
DNMT1	DNMT1	MXE	chr19	-	10173870_10173905_10180349_10180569_10173089_10173174_10180777_10180885	161|182|112	268|442|225	464|387|478	988|848|1095	260	164	0.454501558286	1.0	0.275|0.206|0.239	0.229|0.224|0.216	0.017
PHF1	PHF1	MXE	chr6	+	33414965_33415144_33415234_33415329_33414724_33414829_33415589_33415670	11|7|1	3|4|4	4|4|3	3|2|1	260	224	0.633783900056	1.0	0.76|0.601|0.177	0.535|0.633|0.721	-0.117
USP10	USP10	MXE	chr16	+	84740308_84740369_84744632_84745673_84733434_84733503_84758715_84758807	23|23|13	9|6|10	26|19|36	15|16|10	190	260	0.560671379542	1.0	0.778|0.84|0.64	0.703|0.619|0.831	0.035
ATXN3	ATXN3	MXE	chr14	-	92088729_92088817_92096092_92096137_92083125_92083258_92106528_92106574	1|0|0	142|180|116	0|0|0	119|109|122	174	217	1	1.0	0.009|0.0|0.0	0.0|0.0|0.0	0.003
ABI3BP	ABI3BP	MXE	chr3	-	100840819_100840858_100841997_100842039_100834683_100834773_100846371_100846428	16|26|20	1|1|0	40|29|45	6|8|6	171	168	1	1.0	0.94|0.962|1.0	0.868|0.781|0.881	0.124
ATXN3	ATXN3	MXE	chr14	-	92093745_92093831_92096092_92096134_92093251_92093318_92106528_92106574	1|3|4	60|58|53	2|3|1	31|52|29	171	215	0.79405767223	1.0	0.021|0.061|0.087	0.075|0.068|0.042	-0.005
ATXN3	ATXN3	MXE	chr14	-	92088729_92088817_92093251_92093318_92083125_92083258_92106528_92106582	0|0|0	142|180|116	0|0|1	119|109|122	196	217	1	1.0	0.0|0.0|0.0	0.0|0.0|0.009	-0.003
ATXN3	ATXN3	MXE	chr14	-	92088729_92088817_92096092_92096137_92083125_92083235_92096673_92096838	10|7|10	2|4|3	4|16|6	0|1|1	174	217	1	1.0	0.862|0.686|0.806	1.0|0.952|0.882	-0.16
ATXN3	ATXN3	MXE	chr14	-	92083125_92083258_92096673_92096838_92082299_92082466_92106528_92106574	19|37|16	575|564|456	32|29|28	381|367|401	260	260	0.00281372814037	0.0687611450454	0.032|0.062|0.034	0.077|0.073|0.065	-0.029
ATXN3	ATXN3	MXE	chr14	-	92088729_92088817_92096092_92096137_92083125_92083258_92096673_92096838	11|7|10	143|179|116	5|15|6	114|111|122	174	217	0.680863554594	1.0	0.088|0.047|0.097	0.052|0.144|0.058	-0.007
ABI3BP	ABI3BP	MXE	chr3	-	100840819_100840858_100841997_100842039_100838401_100838464_100846371_100846428	16|26|20	1|1|0	40|29|45	10|10|16	171	168	1	1.0	0.94|0.962|1.0	0.797|0.74|0.734	0.21
BANP	BANP	MXE	chr16	+	87984059_87984259_88004294_88004411_87981035_87981127_88006089_88006265	17|30|19	5|14|3	10|19|20	13|10|13	260	246	0.0250647202244	0.277752075208	0.763|0.67|0.857	0.421|0.643|0.593	0.211
NR1H3	NR1H3	MXE	chr11	+	47259790_47259979_47261240_47261449_47248915_47248999_47261918_47262018	1|2|5	4|3|4	7|7|2	3|6|6	260	260	0.483699490662	1.0	0.2|0.4|0.556	0.7|0.538|0.25	-0.111
FAM210A	FAM210A	MXE	chr18	-	13671861_13671973_13681604_13682105_13663350_13666713_13726328_13726592	14|19|9	13|12|8	19|16|13	30|28|39	260	241	0.00258254470708	0.0653303106369	0.5|0.595|0.51	0.37|0.346|0.236	0.218
FIP1L1	FIP1L1	MXE	chr4	+	53425871_53425965_53444047_53444103_53399729_53399839_53452919_53453133	21|14|23	213|193|140	26|23|25	210|158|202	223	185	0.312918814049	0.903863621669	0.076|0.057|0.12	0.093|0.108|0.093	-0.014
SGK3	SGK3	MXE	chr8	+	66804374_66804447_66813852_66813928_66798541_66798625_66822371_66822459	3|3|2	5|6|2	4|2|4	12|6|6	202	205	0.580269821924	1.0	0.378|0.337|0.504	0.253|0.253|0.404	0.103
FIP1L1	FIP1L1	MXE	chr4	+	53444047_53444103_53452919_53453133_53399729_53399839_53458652_53458790	0|0|1	900|1123|761	2|0|0	1047|938|1218	185	260	1	1.0	0.0|0.0|0.002	0.003|0.0|0.0	-0.0
MTDH	MTDH	MXE	chr8	+	97686667_97686752_97689037_97689103_97661071_97661173_97690951_97691188	58|108|104	64|87|47	127|79|141	72|57|75	214	195	0.306812524212	0.89702840036	0.452|0.531|0.668	0.616|0.558|0.631	-0.051
LYAR	LYAR	MXE	chr4	-	4273582_4273669_4274366_4274769_4268529_4268615_4279446_4279530	228|317|179	54|60|54	1061|936|1206	204|138|241	260	216	0.0479867449414	0.39224645023	0.778|0.814|0.734	0.812|0.849|0.806	-0.047
RWDD3	RWDD3	MXE	chr1	+	95244210_95244698_95246541_95246657_95234154_95234315_95246755_95247225	14|18|26	38|31|44	10|5|11	40|43|41	260	245	0.00121958950531	0.0390085173464	0.258|0.354|0.358	0.191|0.099|0.202	0.159
MTDH	MTDH	MXE	chr8	+	97713661_97713769_97719048_97719189_97706625_97706750_97722878_97723035	113|158|114	82|92|59	143|132|168	104|61|105	237	260	0.988757729296	1.0	0.602|0.653|0.679	0.601|0.704|0.637	-0.003
RMDN1	RMDN1	MXE	chr8	-	86488551_86488639_86506994_86507112_86486483_86486643_86508491_86508675	50|50|46	300|323|277	48|23|42	314|272|341	247	217	0.0595496713955	0.435135733458	0.128|0.12|0.127	0.118|0.069|0.098	0.03
CHD6	CHD6	MXE	chr20	-	41514804_41514952_41533049_41533570_41512845_41512995_41551304_41551360	257|275|266	16|20|14	213|177|204	12|9|28	260	260	0.25091492854	0.837590245992	0.941|0.932|0.95	0.947|0.952|0.879	0.015
CHD6	CHD6	MXE	chr20	-	41514804_41514952_41533049_41533570_41499294_41499357_41551304_41551360	256|277|267	0|0|2	212|177|204	0|1|0	260	260	1	1.0	1.0|1.0|0.993	1.0|0.994|1.0	-0.0
ATF2	ATF2	MXE	chr2	-	175136411_175136486_175151059_175151158_175130137_175130207_175168049_175168169	26|25|24	46|27|45	23|12|20	22|29|29	228	204	0.859931539813	1.0	0.336|0.453|0.323	0.483|0.27|0.382	-0.008
ATF2	ATF2	MXE	chr2	-	175136411_175136486_175147945_175147980_175130137_175130207_175151059_175151158	0|0|2	63|41|56	0|0|0	27|38|38	164	204	1	1.0	0.0|0.0|0.043	0.0|0.0|0.0	0.014
CHD6	CHD6	MXE	chr20	-	41512845_41512995_41514804_41514952_41499294_41499357_41533049_41533570	275|358|251	84|84|77	177|182|255	59|47|73	260	260	0.764880261663	1.0	0.766|0.81|0.765	0.75|0.795|0.777	0.006
CHD6	CHD6	MXE	chr20	-	41499294_41499357_41512845_41512995_41496808_41498226_41514804_41514952	17|20|12	48|63|59	12|9|28	42|46|52	260	192	0.563989738367	1.0	0.207|0.19|0.131	0.174|0.126|0.285	-0.019
NOP16	NOP16	MXE	chr5	-	176385220_176385327_176388234_176388343_176383945_176384374_176388432_176388975	32|75|46	77|117|68	146|183|191	324|273|348	238	236	0.806444496629	1.0	0.292|0.389|0.401	0.309|0.399|0.352	0.007
AKNA	AKNA	MXE	chr9	-	114376465_114377532_114381059_114381446_114374092_114374167_114394356_114394405	9|10|7	9|6|4	4|5|3	0|0|3	260	260	0.00522805231457	0.107482116791	0.5|0.625|0.636	1.0|1.0|0.5	-0.246
NOP16	NOP16	MXE	chr5	-	176386839_176386909_176388234_176388343_176384642_176385327_176388432_176388568	32|74|47	65|96|64	146|183|192	313|267|341	238	199	0.303356508521	0.892681614179	0.292|0.392|0.38	0.281|0.364|0.32	0.033
NUMA1	NUMA1	MXE	chr11	-	72049418_72049539_72050661_72050833_72035901_72035975_72069841_72069911	0|0|0	2|1|1	0|0|1	4|4|3	260	250	1	1.0	0.0|0.0|0.0	0.0|0.0|0.243	-0.081
NUMA1	NUMA1	MXE	chr11	-	72049418_72049539_72062588_72062686_72035901_72035975_72069841_72069911	1|0|0	2|1|1	0|0|0	4|4|3	227	250	1	1.0	0.355|0.0|0.0	0.0|0.0|0.0	0.118
TMPO	TMPO	MXE	chr12	+	98544229_98544349_98544441_98544537_98537474_98537572_98544950_98545061	41|64|30	110|197|105	220|286|293	632|650|885	249	225	0.31936409064	0.911905578036	0.252|0.227|0.205	0.239|0.284|0.23	-0.023
JTB	JTB	MXE	chr1	-	153976692_153976775_153976975_153977013_153975825_153975905_153977169_153977688	37|60|28	33|41|37	55|46|41	41|22|34	167	212	0.22009602313	0.792715825882	0.587|0.65|0.49	0.63|0.726|0.605	-0.078
JTB	JTB	MXE	chr1	-	153976692_153976922_153976975_153977013_153975825_153975905_153977169_153977688	37|60|28	53|54|53	55|46|41	58|30|54	167	260	0.240906864184	0.826330959987	0.521|0.634|0.451	0.596|0.705|0.542	-0.079
NBR1	NBR1	MXE	chr17	+	43202654_43202712_43203680_43203786_43201685_43201780_43209900_43210521	90|94|93	21|17|15	40|32|39	9|10|4	187	235	0.98280149635	1.0	0.843|0.874|0.886	0.848|0.801|0.925	0.01
SLC8A1	SLC8A1	MXE	chr2	-	40174824_40174842_40177751_40177855_40164853_40164984_40428472_40430280	3|2|2	2|0|0	26|35|23	0|2|4	233	147	0.144171853125	0.661070814909	0.486|1.0|1.0	1.0|0.917|0.784	-0.072
SLC8A1	SLC8A1	MXE	chr2	-	40177751_40177855_40178386_40178493_40175260_40175281_40428472_40430280	2|6|8	4|2|2	2|1|7	25|35|24	236	233	7.35872428081e-06	0.000825322226438	0.33|0.748|0.798	0.073|0.027|0.224	0.517
UBAP2L	UBAP2L	MXE	chr1	+	154228614_154228725_154234590_154234738_154227281_154227359_154235195_154235291	1250|1375|1166	23|34|24	1939|1835|2077	59|47|47	240	260	0.180820581157	0.727949594182	0.983|0.978|0.981	0.973|0.977|0.98	0.004
UBAP2L	UBAP2L	MXE	chr1	+	154228614_154228725_154234590_154234759_154227281_154227359_154235195_154235291	1250|1375|1166	1229|1562|1054	1939|1835|2077	1882|1803|2021	240	260	0.736905493537	1.0	0.524|0.488|0.545	0.527|0.524|0.527	-0.007
UBAP2L	UBAP2L	MXE	chr1	+	154228614_154228725_154234590_154234792_154227281_154227359_154235195_154235291	1250|1375|1166	82|182|110	1939|1835|2077	468|424|478	240	260	0	0.0	0.943|0.891|0.92	0.818|0.824|0.825	0.096
UBAP2L	UBAP2L	MXE	chr1	+	154234590_154234759_154235195_154235291_154228614_154228725_154236565_154236611	3754|4517|3579	588|753|502	5977|5817|6898	1018|947|1090	260	225	0.509801437935	1.0	0.847|0.838|0.861	0.836|0.842|0.846	0.007
UBAP2L	UBAP2L	MXE	chr1	+	154234590_154234792_154235195_154235291_154228614_154228725_154236565_154236611	3754|4517|3579	588|753|502	5977|5818|6896	1018|947|1090	260	225	0.509504276782	1.0	0.847|0.838|0.861	0.836|0.842|0.846	0.007
CLINT1	CLINT1	MXE	chr5	-	157809627_157809805_157813062_157813227_157805865_157806112_157814184_157814293	2106|2230|1799	3548|3999|3159	1722|1687|2078	3330|3145|3649	260	260	0.492394227368	1.0	0.372|0.358|0.363	0.341|0.349|0.363	0.013
LUC7L	LUC7L	MXE	chr16	-	190540_190570_192926_193015_189967_190135_206003_206087	16|18|20	21|21|22	11|17|14	16|12|24	218	159	0.868389554768	1.0	0.357|0.385|0.399	0.334|0.508|0.298	0.0
CNOT9	CNOT9	MXE	chr2	+	218584611_218584721_218587585_218587695_218582970_218583086_218592303_218592402	25|38|23	23|21|14	30|48|61	33|36|45	239	239	0.393684601437	0.976513527131	0.521|0.644|0.622	0.476|0.571|0.575	0.055
C9orf142	C9orf142	MXE	chr9	+	136992639_136992700_136992924_136992974_136992417_136992562_136993052_136993243	1|0|2	0|0|0	1|2|1	1|1|4	190	179	1	1.0	1.0|NA|1.0	0.485|0.653|0.191	0.557
DNAJC12	DNAJC12	MXE	chr10	-	67811523_67811663_67823313_67823392_67805582_67805787_67837933_67838059	154|195|153	561|527|472	111|119|159	528|423|534	208	260	0.0645256200959	0.45321899755	0.255|0.316|0.288	0.208|0.26|0.271	0.04
RNF150	RNF150	MXE	chr4	-	140911143_140911354_140925976_140926073_140859806_140868379_140947653_140947736	2|2|0	39|38|21	1|1|0	25|19|8	226	260	1	1.0	0.056|0.057|0.0	0.044|0.057|0.0	0.004
MIB2	MIB2	MXE	chr1	+	1625545_1625653_1626649_1626754_1625285_1625428_1626836_1626999	23|23|12	15|11|15	8|9|11	10|4|8	237	234	0.892478159821	1.0	0.602|0.674|0.441	0.441|0.69|0.576	0.003
TMEM117	TMEM117	MXE	chr12	+	44211289_44211387_44299579_44299739_43944209_43944342_44376594_44376724	0|0|2	3|3|2	1|0|0	4|3|5	227	260	0.741813993623	1.0	0.0|0.0|0.534	0.223|0.0|0.0	0.104
MAP2K1	MAP2K1	MXE	chr15	+	66436745_66436892_66443279_66443357_66435026_66435237_66444655_66444707	207|233|161	22|29|14	252|254|288	38|24|46	260	207	0.187316180664	0.738769540792	0.882|0.865|0.902	0.841|0.894|0.833	0.027
PRPF40A	PRPF40A	MXE	chr2	-	152676404_152676779_152677450_152677475_152673597_152673706_152679055_152679109	93|76|56	866|840|656	132|98|124	1024|923|1041	154	260	0.0658751852945	0.459211733011	0.153|0.133|0.126	0.179|0.152|0.167	-0.029
LUC7L2	LUC7L2	MXE	chr7	+	139398598_139398697_139402136_139402247_139376061_139376156_139405643_139405787	104|107|93	1195|1454|1077	112|82|94	1342|1319|1581	228	240	0.115758867918	0.604560023094	0.084|0.072|0.083	0.081|0.061|0.059	0.013
LUC7L2	LUC7L2	MXE	chr7	+	139376061_139376156_139398598_139398697_139359907_139360322_139402136_139402247	15|13|9	409|487|388	7|14|17	460|447|508	224	228	0.80536487422	1.0	0.036|0.026|0.023	0.015|0.031|0.033	0.002
LUC7L2	LUC7L2	MXE	chr7	+	139412550_139412580_139417537_139417729_139409562_139409654_139422162_139422511	110|136|99	1373|1604|1043	142|117|186	1762|1579|1960	159	260	0.784374725612	1.0	0.116|0.122|0.134	0.116|0.108|0.134	0.005
LUC7L2	LUC7L2	MXE	chr7	+	139409562_139409654_139417537_139417729_139407173_139407350_139422162_139422511	3261|4001|2975	1366|1595|1032	3856|3657|4446	1754|1571|1950	221	260	0.130215399447	0.63404129836	0.737|0.747|0.772	0.721|0.733|0.728	0.025
INO80	INO80	MXE	chr15	-	41005592_41005687_41016087_41016215_40997528_40997601_41020899_41021125	8|14|13	32|23|19	24|14|29	32|26|32	257	224	0.142778827355	0.657168220292	0.179|0.347|0.374	0.395|0.319|0.441	-0.085
C7orf50	C7orf50	MXE	chr7	-	1000469_1000551_1009949_1010143_997015_997804_1028257_1028339	407|614|429	50|49|31	685|442|626	68|73|54	260	211	0.114412670719	0.602387362257	0.869|0.91|0.918	0.891|0.831|0.904	0.024
NUP93	NUP93	MXE	chr16	+	56758537_56758655_56798475_56798538_56748233_56748426_56805503_56805552	12|17|12	16|21|9	34|28|33	34|31|36	247	192	0.831872565192	1.0	0.368|0.386|0.509	0.437|0.412|0.416	-0.001
INO80	INO80	MXE	chr15	-	41079700_41079904_41081019_41081073_41074369_41074565_41085368_41085583	5|6|3	48|83|48	5|5|5	86|99|112	183	260	0.326643118144	0.919172040414	0.129|0.093|0.082	0.076|0.067|0.06	0.034
EPB41	EPB41	MXE	chr1	+	29064981_29065158_29097806_29097935_29053103_29053312_29109335_29109437	111|83|76	69|70|47	49|57|40	66|39|63	260	258	0.0271726442477	0.290212948691	0.615|0.541|0.616	0.424|0.592|0.387	0.123
EPB41	EPB41	MXE	chr1	+	29058588_29058645_29060421_29060484_29053103_29053312_29064981_29065158	29|38|36	81|116|92	21|24|26	175|185|177	186	192	1.04501380105e-07	2.18306754052e-05	0.27|0.253|0.288	0.11|0.118|0.132	0.15
AHCTF1	AHCTF1	MXE	chr1	-	246842693_246842776_246843794_246843928_246839097_246840998_246849614_246851442	61|63|44	78|107|66	84|69|122	151|96|192	260	212	0.68147345698	1.0	0.389|0.324|0.352	0.312|0.37|0.341	0.014
MMRN1	MMRN1	MXE	chr4	+	89911943_89912050_89923167_89923272_89909275_89909395_89927794_89927968	13|16|10	60|63|46	6|8|8	42|36|49	236	234	0.274295012816	0.861461931618	0.177|0.201|0.177	0.124|0.181|0.139	0.037
NAB1	NAB1	MXE	chr2	+	190673100_190673152_190683737_190683827_190670325_190670459_190685475_190685638	55|47|47	110|117|70	38|41|62	39|65|80	181	219	0.0300038501312	0.307444514952	0.377|0.327|0.448	0.541|0.433|0.484	-0.102
NAB1	NAB1	MXE	chr2	+	190670325_190670459_190683737_190683827_190649069_190649360_190685475_190685638	0|1|2	109|117|69	0|0|0	39|64|80	260	219	1	1.0	0.0|0.007|0.024	0.0|0.0|0.0	0.01
NAA35	NAA35	MXE	chr9	+	85956359_85956393_85958471_85958586_85942154_85942283_85959792_85959867	4|9|9	50|38|30	10|8|5	43|29|25	163	244	0.530073638683	1.0	0.107|0.262|0.31	0.258|0.292|0.23	-0.034
NAB1	NAB1	MXE	chr2	+	190673100_190673152_190683737_190683827_190670325_190670459_190685478_190685638	52|43|43	14|20|11	34|31|52	14|5|12	181	219	0.434659090195	1.0	0.818|0.722|0.825	0.746|0.882|0.84	-0.034
EPB41	EPB41	MXE	chr1	+	29058588_29058645_29058810_29058852_29053103_29053312_29060421_29060484	44|34|40	6|6|10	40|31|50	7|4|7	186	171	0.494186854669	1.0	0.871|0.839|0.786	0.84|0.877|0.868	-0.03
EPB41	EPB41	MXE	chr1	+	28993329_28993542_28997214_28997319_28987430_28987905_29011864_29011907	345|443|307	35|35|34	333|279|402	26|29|22	260	234	0.194309621976	0.749910078615	0.899|0.919|0.89	0.92|0.896|0.943	-0.017
LRRCC1	LRRCC1	MXE	chr8	+	85115374_85115584_85123412_85123606_85115099_85115275_85124791_85124939	11|9|3	82|110|68	7|10|10	116|109|128	260	260	0.719210565169	1.0	0.118|0.076|0.042	0.057|0.084|0.072	0.008
KDM6A	KDM6A	MXE	chrX	+	45060021_45060156_45060608_45060764_45059246_45059466_45061323_45061419	3|0|2	9|2|2	3|1|0	2|6|7	260	260	0.629307345473	1.0	0.25|0.0|0.5	0.6|0.143|0.0	0.002
USP13	USP13	MXE	chr3	+	179681877_179682003_179690240_179690301_179652754_179653393_179701007_179701129	10|14|4	7|7|11	17|13|14	12|10|7	255	190	0.418255610482	0.997283996127	0.516|0.598|0.213	0.514|0.492|0.598	-0.092
USP13	USP13	MXE	chr3	+	179765694_179765848_179781738_179781823_179764001_179764168_179784047_179784406	70|80|73	8|9|9	123|125|155	16|15|17	260	214	0.82578066684	1.0	0.878|0.88|0.87	0.864|0.873|0.882	0.003
SLC33A1	SLC33A1	MXE	chr3	-	155829687_155829903_155833467_155833585_155821023_155828377_155833856_155834041	8|5|7	189|190|170	2|5|7	127|120|122	247	260	0.885583950977	1.0	0.043|0.027|0.042	0.016|0.042|0.057	-0.001
ZNF532	ZNF532	MXE	chr18	+	58939444_58939621_58948066_58948229_58918270_58920633_58953517_58953799	0|4|3	52|62|56	3|2|3	82|109|84	260	260	0.692038638941	1.0	0.0|0.061|0.051	0.035|0.018|0.034	0.008
ZNF532	ZNF532	MXE	chr18	+	58939444_58939621_58948066_58948229_58934432_58934614_58953517_58953799	6|9|7	51|63|56	8|7|8	82|109|84	260	260	0.210877921134	0.780260500173	0.105|0.125|0.111	0.089|0.06|0.087	0.035
ZNF532	ZNF532	MXE	chr18	+	58979054_58979167_58981469_58981617_58953517_58953799_58983971_58984656	107|117|115	13|13|16	162|168|158	36|15|17	242	260	0.584721931388	1.0	0.898|0.906|0.885	0.829|0.923|0.909	0.009
GRIA3	GRIA3	MXE	chrX	+	123465673_123465788_123480062_123480177_123464864_123465112_123482798_123483046	0|0|1	4|0|2	0|0|0	2|0|1	244	244	1	1.0	0.0|NA|0.333	0.0|NA|0.0	0.167
EXOC2	EXOC2	MXE	chr6	-	657162_657250_689138_689212_637700_637861_693018_693111	0|2|2	0|0|3	2|1|1	1|1|0	203	217	1	1.0	NA|1.0|0.416	0.681|0.517|1.0	-0.025
ZNF33B	ZNF33B	MXE	chr10	-	42631928_42632024_42636919_42636972_42589106_42594699_42638473_42638544	1|0|0	7|10|7	1|0|0	3|10|6	182	225	1	1.0	0.15|0.0|0.0	0.292|0.0|0.0	-0.047
AFTPH	AFTPH	MXE	chr2	+	64572945_64573068_64579485_64579546_64569622_64569679_64585421_64585545	53|50|37	44|58|44	37|40|34	31|27|27	252	190	0.133094558197	0.638860397674	0.476|0.394|0.388	0.474|0.528|0.487	-0.077
SEPT2	SEPT2	MXE	chr2	+	241316421_241316540_241325992_241326113_241315354_241315610_241335125_241335212	0|0|0	122|163|116	0|1|0	190|165|183	248	250	1	1.0	0.0|0.0|0.0	0.0|0.006|0.0	-0.002
SEPT2	SEPT2	MXE	chr2	+	241317498_241317599_241324215_241324241_241316002_241316540_241325992_241326051	4|14|11	9|9|9	9|8|8	9|6|9	230	155	0.964351708746	1.0	0.23|0.512|0.452	0.403|0.473|0.375	-0.019
PKNOX1	PKNOX1	MXE	chr21	+	43007490_43007618_43010052_43010224_43004325_43004432_43013067_43013238	18|23|23	3|5|2	32|17|36	10|5|5	257	260	0.234379937662	0.817363745988	0.859|0.823|0.921	0.764|0.775|0.879	0.062
SEPT2	SEPT2	MXE	chr2	+	241324215_241324241_241325992_241326113_241317498_241317599_241335125_241335146	0|2|2	122|163|116	0|4|0	190|165|184	155	250	1	1.0	0.0|0.019|0.027	0.0|0.038|0.0	0.003
TXLNA	TXLNA	MXE	chr1	+	32184524_32184616_32187953_32188124_32181241_32181577_32190054_32190249	230|255|181	716|930|712	177|188|180	701|673|747	221	260	0.370286906431	0.95384964441	0.274|0.244|0.23	0.229|0.247|0.221	0.017
TXLNA	TXLNA	MXE	chr1	+	32187953_32188124_32190054_32190249_32181241_32181577_32192310_32192430	11|18|10	482|422|414	22|23|19	381|349|415	260	260	0.00315939726502	0.0744009334119	0.022|0.041|0.024	0.055|0.062|0.044	-0.025
ZFPM2	ZFPM2	MXE	chr8	+	105444279_105444381_105561362_105561481_105318691_105318981_105634245_105634357	1|0|3	103|174|106	3|0|5	145|129|159	231	248	0.800925354261	1.0	0.01|0.0|0.029	0.022|0.0|0.033	-0.005
TXLNA	TXLNA	MXE	chr1	+	32181241_32181577_32184524_32184616_32179685_32179776_32187953_32188124	16|19|11	360|493|370	27|29|31	326|370|407	260	221	0.000160654953723	0.00874286958244	0.036|0.032|0.025	0.066|0.062|0.061	-0.032
GUCY1B2	GUCY1B2	MXE	chr13	-	51034002_51034159_51048219_51048314_51029593_51029693_51062820_51062894	3|0|0	1|5|1	0|0|0	0|1|2	224	260	1	1.0	0.777|0.0|0.0	NA|0.0|0.0	0.259
CEP170	CEP170	MXE	chr1	-	243172696_243172846_243185778_243186072_243169627_243169754_243186258_243186422	209|191|159	1162|1017|874	236|227|254	1196|1037|1056	260	260	0.0865309028631	0.525806003304	0.152|0.158|0.154	0.165|0.18|0.194	-0.025
TXLNA	TXLNA	MXE	chr1	+	32187953_32188124_32190054_32190249_32184524_32184616_32192310_32192430	748|898|690	484|426|420	660|668|749	388|355|417	260	260	0.811915739272	1.0	0.607|0.678|0.622	0.63|0.653|0.642	-0.006
TYW1	TYW1	MXE	chr7	+	67024899_67025022_67049948_67050066_67017852_67018143_67067284_67067334	232|253|199	2|5|8	308|245|349	4|1|2	252	247	0.082155792378	0.518558393216	0.991|0.98|0.961	0.987|0.996|0.994	-0.015
SRGAP1	SRGAP1	MXE	chr12	+	63989909_63990072_64016949_64017012_63982524_63984142_64042789_64042972	113|106|106	71|93|74	97|109|115	77|60|64	260	192	0.327316493801	0.919212252283	0.54|0.457|0.514	0.482|0.573|0.57	-0.038
SRGAP1	SRGAP1	MXE	chr12	+	64091275_64091378_64091892_64091926_64086998_64087026_64094931_64094992	7|5|8	2|2|2	10|10|11	0|0|1	232	163	0.000312904421685	0.0144740645345	0.711|0.637|0.738	1.0|1.0|0.885	-0.266
FKBP7	FKBP7	MXE	chr2	-	178469651_178469782_178477061_178477213_178465769_178465931_178478278_178478499	65|65|58	12|16|16	29|33|42	15|13|9	260	260	0.155166691146	0.68370521563	0.844|0.802|0.784	0.659|0.717|0.824	0.077
FKBP7	FKBP7	MXE	chr2	-	178469651_178469785_178477061_178477213_178463663_178465931_178478278_178478558	65|65|58	22|22|24	29|33|42	24|21|16	260	260	0.0604479128721	0.439843464899	0.747|0.747|0.707	0.547|0.611|0.724	0.106
GIGYF2	GIGYF2	MXE	chr2	+	232724573_232724691_232731121_232731234_232703423_232703489_232735154_232735238	13|8|9	0|0|0	15|10|18	1|1|0	247	242	1	1.0	1.0|1.0|1.0	0.936|0.907|1.0	0.052
GIGYF2	GIGYF2	MXE	chr2	+	232731121_232731234_232734416_232734486_232703423_232703489_232735154_232735238	0|0|0	12|21|12	1|1|0	13|15|17	242	199	1	1.0	0.0|0.0|0.0	0.059|0.052|0.0	-0.037
GIGYF2	GIGYF2	MXE	chr2	+	232724573_232724691_232734416_232734486_232703423_232703489_232735154_232735238	13|8|9	12|21|12	15|10|18	13|15|17	247	199	0.327776322944	0.919212252283	0.466|0.235|0.377	0.482|0.349|0.46	-0.071
BAZ1A	BAZ1A	MXE	chr14	-	34807450_34807538_34810934_34811036_34802853_34802988_34826012_34826156	15|21|16	48|49|36	49|34|47	104|104|116	231	217	0.854376291007	1.0	0.227|0.287|0.295	0.307|0.235|0.276	-0.003
GIGYF2	GIGYF2	MXE	chr2	+	232703423_232703489_232724573_232724691_232697330_232697392_232735154_232735238	65|64|45	7|6|6	39|59|56	8|6|15	195	247	0.0846426012899	0.523744462835	0.922|0.931|0.905	0.861|0.926|0.825	0.049
GIGYF2	GIGYF2	MXE	chr2	+	232703423_232703489_232722553_232722658_232697304_232697392_232724573_232724691	7|2|2	0|0|0	7|4|4	2|3|6	195	234	1.69151456508e-07	3.22183774219e-05	1.0|1.0|1.0	0.808|0.615|0.444	0.378
GIGYF2	GIGYF2	MXE	chr2	+	232765891_232765979_232776411_232776477_232761395_232761436_232787149_232787329	0|0|0	5|6|8	0|1|1	10|11|9	217	195	1	1.0	0.0|0.0|0.0	0.0|0.076|0.091	-0.056
AHSA2	AHSA2	MXE	chr2	+	61181319_61181405_61183546_61183662_61178980_61179171_61184711_61184800	1066|1097|826	4|2|0	570|522|468	2|7|4	215	245	1	1.0	0.997|0.998|1.0	0.997|0.988|0.993	0.006
METTL5	METTL5	MXE	chr2	-	169821942_169822057_169824488_169824640_169821091_169821273_169824781_169824874	19|17|11	74|64|60	43|38|33	121|102|110	260	244	0.0595993507686	0.435135733458	0.194|0.2|0.147	0.25|0.259|0.22	-0.063
MRPS15	MRPS15	MXE	chr1	-	36461263_36461312_36462087_36462163_36460691_36460776_36463805_36463850	25|18|17	108|121|90	40|36|26	198|206|196	205	178	0.677446084186	1.0	0.167|0.114|0.141	0.149|0.132|0.103	0.013
MRPS15	MRPS15	MXE	chr1	-	36461263_36461312_36462087_36462163_36457922_36457981_36463805_36463850	24|18|18	2|0|1	43|35|28	6|5|4	205	178	0.00510302539582	0.105920488665	0.912|1.0|0.94	0.862|0.859|0.859	0.091
MRPS15	MRPS15	MXE	chr1	-	36460691_36460776_36462087_36462163_36457922_36457981_36463805_36463850	24|18|18	76|73|48	43|35|28	140|138|106	205	214	0.680841751829	1.0	0.248|0.205|0.281	0.243|0.209|0.216	0.022
MRPS15	MRPS15	MXE	chr1	-	36460691_36460776_36461263_36461312_36457922_36457981_36462087_36462163	11|18|11	76|73|48	32|35|42	140|138|105	178	214	0.103737430897	0.575058162028	0.148|0.229|0.216	0.216|0.234|0.325	-0.061
METTL5	METTL5	MXE	chr2	-	169821091_169821273_169821942_169822057_169819560_169819643_169824488_169824640	44|39|26	57|61|50	60|43|54	107|110|112	244	260	0.0971363761374	0.556193785911	0.451|0.405|0.357	0.374|0.294|0.339	0.069
METTL5	METTL5	MXE	chr2	-	169819560_169819643_169821091_169821273_169812456_169812506_169824488_169824640	0|0|0	2|1|0	1|0|2	0|1|0	260	212	1	1.0	0.0|0.0|NA	1.0|0.0|1.0	-0.667
METTL5	METTL5	MXE	chr2	-	169819560_169819643_169821091_169821273_169812456_169812506_169821942_169822057	118|97|85	1|0|0	187|154|163	0|1|0	260	212	1	1.0	0.99|1.0|1.0	1.0|0.992|1.0	-0.001
ATG5	ATG5	MXE	chr6	-	106248149_106248244_106279660_106279823_106201971_106202089_106293027_106293106	40|55|30	31|21|23	48|41|37	35|40|29	260	224	0.207888794565	0.773728640002	0.526|0.693|0.529	0.542|0.469|0.524	0.071
ATG5	ATG5	MXE	chr6	-	106279660_106279823_106293027_106293106_106248149_106248244_106308363_106308491	6|10|9	48|33|28	17|8|14	40|47|53	208	260	0.538585001748	1.0	0.135|0.275|0.287	0.347|0.175|0.248	-0.024
DAB2	DAB2	MXE	chr5	-	39382617_39383271_39388304_39388367_39381453_39381616_39388798_39388852	14|14|12	7|4|5	8|8|8	5|3|13	192	260	0.13682186932	0.649545368448	0.73|0.826|0.765	0.684|0.783|0.455	0.133
ATG5	ATG5	MXE	chr6	-	106201971_106202089_106248149_106248244_106184475_106186676_106279660_106279823	29|25|23	16|18|10	31|29|40	21|21|14	224	247	0.978196631758	1.0	0.667|0.605|0.717	0.619|0.604|0.759	0.002
PEAK1	PEAK1	MXE	chr15	-	77158502_77158696_77178789_77182040_77133004_77133750_77252366_77252526	27|16|21	27|35|31	18|14|19	24|12|26	260	260	0.528519819833	1.0	0.5|0.314|0.404	0.429|0.538|0.422	-0.057
ATG5	ATG5	MXE	chr6	-	106279660_106279823_106293027_106293106_106248149_106248244_106316100_106316266	11|8|4	46|33|28	8|5|10	41|47|53	208	260	0.427911831366	1.0	0.23|0.233|0.152	0.196|0.117|0.191	0.037
ATG5	ATG5	MXE	chr6	-	106293027_106293106_106308363_106308491_106279660_106279823_106316100_106316266	89|90|88	48|54|26	119|83|131	41|36|36	257	208	0.12909321242	0.63289996907	0.6|0.574|0.733	0.701|0.651|0.747	-0.064
LCORL	LCORL	MXE	chr4	-	17962969_17963049_17972819_17972885_17961902_17962032_18021597_18021860	17|23|15	36|33|33	29|23|30	29|18|36	195	209	0.0136378290307	0.192415208721	0.336|0.428|0.328	0.517|0.578|0.472	-0.158
ARL3	ARL3	MXE	chr10	-	102689892_102689943_102699372_102699489_102685815_102686001_102705345_102705489	185|184|140	31|23|9	155|134|173	24|15|35	246	180	0.199049329835	0.759601331769	0.814|0.854|0.919	0.825|0.867|0.783	0.037
BBS1	BBS1	MXE	chr11	+	66511204_66511239_66514405_66514678_66511012_66511089_66515539_66515586	1|2|0	9|14|11	0|2|0	3|8|11	164	260	0.616464260857	1.0	0.15|0.185|0.0	0.0|0.284|0.0	0.017
KIAA1328	KIAA1328	MXE	chr18	+	37066889_37067545_37160199_37160381_36959307_36959435_37172972_37173081	5|7|6	9|11|11	2|2|2	4|2|5	260	260	0.572609479647	1.0	0.357|0.389|0.353	0.333|0.5|0.286	-0.007
CCNY	CCNY	MXE	chr10	+	35483403_35483478_35501500_35501535_35336873_35337207_35525963_35525999	361|454|362	0|5|3	375|370|454	2|1|3	204	164	1	1.0	1.0|0.986|0.99	0.993|0.997|0.992	-0.002
CCNY	CCNY	MXE	chr10	+	35483403_35483478_35516522_35516623_35336873_35337207_35525963_35525999	361|454|362	261|292|226	375|370|454	237|230|263	204	230	0.434895935732	1.0	0.609|0.637|0.644	0.641|0.645|0.661	-0.019
ARL3	ARL3	MXE	chr10	-	102699372_102699489_102705345_102705489_102689892_102689943_102714272_102714407	592|514|460	184|176|131	522|475|508	120|148|167	260	246	0.462872100868	1.0	0.753|0.734|0.769	0.805|0.752|0.742	-0.014
CCNY	CCNY	MXE	chr10	+	35483403_35483478_35501500_35501535_35336873_35337207_35516522_35516623	365|458|363	153|187|148	379|373|458	161|140|165	204	164	0.562138272547	1.0	0.657|0.663|0.664	0.654|0.682|0.691	-0.014
LRRFIP2	LRRFIP2	MXE	chr3	-	37148893_37149038_37174538_37174605_37096615_37096660_37176059_37176337	17|92|61	2|0|5	94|52|55	0|0|1	196	260	0.362636916691	0.94988068999	0.919|1.0|0.942	1.0|1.0|0.986	-0.042
LRRFIP2	LRRFIP2	MXE	chr3	-	37148893_37149038_37174538_37174605_37129062_37129149_37176059_37176251	17|92|61	273|312|236	94|52|55	215|215|283	196	260	0.0865004018841	0.525806003304	0.076|0.281|0.255	0.367|0.243|0.205	-0.068
CCNY	CCNY	MXE	chr10	+	35483403_35483478_35501500_35501535_35336873_35337207_35529972_35530030	361|454|361	1|4|3	383|370|454	2|2|1	204	164	1	1.0	0.997|0.989|0.99	0.994|0.993|0.997	-0.003
CCNY	CCNY	MXE	chr10	+	35501500_35501535_35516522_35516623_35336873_35337207_35525963_35525999	0|5|3	261|292|226	2|1|3	237|230|263	164	230	0.728229872828	1.0	0.0|0.023|0.018	0.012|0.006|0.016	0.002
LRRFIP2	LRRFIP2	MXE	chr3	-	37096615_37096660_37129062_37129149_37083635_37083806_37148893_37149038	255|284|216	1|0|0	201|197|272	2|1|0	216	174	1	1.0	0.995|1.0|1.0	0.988|0.994|1.0	0.004
LRRFIP2	LRRFIP2	MXE	chr3	-	37096615_37096660_37148893_37149038_37083635_37083806_37174538_37174564	174|194|110	0|0|0	146|116|169	2|1|0	260	174	1	1.0	1.0|1.0|1.0	0.98|0.987|1.0	0.011
LRRFIP2	LRRFIP2	MXE	chr3	-	37129062_37129149_37148893_37149038_37083635_37083806_37174538_37174564	174|194|110	2|2|1	146|116|169	2|2|3	260	216	0.63156535605	1.0	0.986|0.988|0.989	0.984|0.98|0.979	0.007
LRRFIP2	LRRFIP2	MXE	chr3	-	37129062_37129149_37148893_37149038_37096615_37096660_37174538_37174564	176|194|113	104|87|67	146|115|169	71|62|62	260	216	0.260994981132	0.846700638142	0.584|0.649|0.584	0.631|0.606|0.694	-0.038
SFSWAP	SFSWAP	MXE	chr12	+	131766117_131766308_131778064_131778330_131756472_131756644_131786462_131786588	21|20|22	279|395|236	30|26|21	373|238|319	260	260	0.357810106443	0.946142097587	0.07|0.048|0.085	0.074|0.098|0.062	-0.01
PLEKHM2	PLEKHM2	MXE	chr1	+	15728266_15728357_15728668_15728733_15728078_15728148_15729101_15729190	12|16|16	5|1|8	8|7|10	5|4|4	220	194	0.306079336717	0.895288972258	0.679|0.934|0.638	0.585|0.607|0.688	0.124
RNF13	RNF13	MXE	chr3	+	149895472_149895570_149911977_149912083_149813203_149813353_149921133_149921227	0|0|1	25|25|13	0|0|2	8|14|20	227	235	1	1.0	0.0|0.0|0.074	0.0|0.0|0.094	-0.007
RNF13	RNF13	MXE	chr3	+	149895472_149895560_149921133_149921227_149872028_149872154_149960055_149960136	17|19|15	34|26|25	9|5|4	16|21|16	217	223	0.0712828729097	0.479364366525	0.339|0.429|0.381	0.366|0.197|0.204	0.127
VPS33B	VPS33B	MXE	chr15	-	91006651_91006729_91006949_91007046_91006371_91006445_91007468_91007573	50|49|44	40|58|38	55|41|48	39|28|43	226	207	0.27173842212	0.860688483494	0.534|0.436|0.515	0.564|0.573|0.506	-0.053
LONRF3	LONRF3	MXE	chrX	+	118990469_118990560_119006120_119006235_118989407_118989672_119009125_119009247	12|10|2	18|9|11	24|7|11	41|34|30	220	244	0.381397687997	0.963304037396	0.425|0.552|0.168	0.394|0.186|0.289	0.092
LONRF3	LONRF3	MXE	chrX	+	118982820_118982943_119006120_119006235_118978344_118978463_119009125_119009247	34|38|40	18|10|11	91|80|93	41|34|29	252	244	0.533700908993	1.0	0.647|0.786|0.779	0.682|0.695|0.756	0.026
SFSWAP	SFSWAP	MXE	chr12	+	131778064_131778330_131786462_131786588_131766117_131766308_131797177_131797360	315|421|272	54|55|31	318|259|382	50|46|50	260	255	0.518469796836	1.0	0.851|0.882|0.896	0.862|0.847|0.882	0.013
ERP44	ERP44	MXE	chr9	-	100022041_100022226_100052416_100052532_100020615_100020731_100057819_100057859	23|33|19	99|100|84	22|15|14	49|46|61	245	260	0.398185158795	0.97787147833	0.198|0.259|0.194	0.323|0.257|0.196	-0.042
NEXN	NEXN	MXE	chr1	+	77933281_77933479_77935822_77936044_77929315_77929504_77942022_77942208	33|43|21	44|40|29	44|30|27	38|52|68	260	260	0.311505997555	0.9030615811	0.429|0.518|0.42	0.537|0.366|0.284	0.06
NEXN	NEXN	MXE	chr1	+	77929315_77929504_77933281_77933479_77918124_77918273_77935822_77935919	5|17|6	20|26|12	17|10|19	28|32|29	260	260	0.737620611552	1.0	0.2|0.395|0.333	0.378|0.238|0.396	-0.028
ERP44	ERP44	MXE	chr9	-	100007577_100007689_100016321_100016438_100006505_100006647_100018255_100018313	53|51|55	48|42|40	30|29|33	20|23|14	246	241	0.222694813418	0.79854463549	0.52|0.543|0.574	0.595|0.553|0.698	-0.07
ABI3BP	ABI3BP	MXE	chr3	-	100840071_100840164_100841997_100842039_100839568_100839616_100846371_100846446	16|26|20	98|159|86	39|29|46	216|182|312	171	222	0.598641485787	1.0	0.175|0.175|0.232	0.19|0.171|0.161	0.02
RNF14	RNF14	MXE	chr5	+	141974803_141974955_141978302_141978830_141973582_141973742_141980122_141980351	35|29|24	69|56|66	17|28|26	34|41|36	260	260	0.140648120926	0.653601373616	0.337|0.341|0.267	0.333|0.406|0.419	-0.071
ADSL	ADSL	MXE	chr22	+	40353072_40353117_40354247_40354327_40349831_40350035_40358863_40359035	4|5|6	31|22|21	1|6|11	28|32|35	174	209	0.930501047795	1.0	0.134|0.214|0.256	0.041|0.184|0.274	0.035
ATAD1	ATAD1	MXE	chr10	-	87770951_87771041_87776320_87776427_87767672_87767723_87784469_87784670	15|16|11	30|19|26	23|5|7	13|17|16	236	219	0.752972946654	1.0	0.317|0.439|0.282	0.621|0.214|0.289	-0.029
MRRF	MRRF	MXE	chr9	+	122291748_122291840_122313226_122313386_122285168_122285287_122322539_122323461	68|65|51	18|21|10	130|81|125	32|24|22	221	260	0.613344468704	1.0	0.816|0.785|0.857	0.827|0.799|0.87	-0.013
ADSL	ADSL	MXE	chr22	+	40349831_40350035_40353072_40353117_40346528_40346656_40354247_40354327	1|0|0	7|11|7	1|4|0	16|10|15	260	174	0.163726033757	0.701678253498	0.087|0.0|0.0	0.04|0.211|0.0	-0.055
ATAD1	ATAD1	MXE	chr10	-	87776320_87776427_87784469_87784670_87770951_87771041_87790309_87790430	15|12|9	35|23|26	18|5|6	20|22|15	260	236	0.866943284757	1.0	0.28|0.321|0.239	0.45|0.171|0.266	-0.016
RNF14	RNF14	MXE	chr5	+	141978302_141978830_141980122_141980351_141974803_141974955_141983379_141983552	45|54|53	129|129|89	42|40|42	109|96|102	260	260	0.613183265864	1.0	0.259|0.295|0.373	0.278|0.294|0.292	0.021
RNF14	RNF14	MXE	chr5	+	141978302_141978830_141980122_141980351_141973582_141973742_141983379_141983552	44|34|46	128|129|90	22|27|25	110|96|102	260	260	0.0391364814825	0.351122739576	0.256|0.209|0.338	0.167|0.22|0.197	0.073
ABI3BP	ABI3BP	MXE	chr3	-	100840071_100840164_100841997_100842039_100838401_100838464_100846371_100846446	16|26|20	0|0|2	40|29|45	3|2|3	171	222	0.0391412985685	0.351122739576	1.0|1.0|0.928	0.945|0.95|0.951	0.027
ABI3BP	ABI3BP	MXE	chr3	-	100840819_100840858_100841997_100842039_100839568_100839616_100846371_100846428	16|26|20	3|3|1	39|29|46	13|13|13	171	168	0.00129640728719	0.0405581332939	0.84|0.895|0.952	0.747|0.687|0.777	0.159
ABI3BP	ABI3BP	MXE	chr3	-	100840819_100840858_100841997_100842039_100835600_100835660_100846371_100846428	16|26|20	1|1|0	40|29|45	7|9|6	171	168	1	1.0	0.94|0.962|1.0	0.849|0.76|0.881	0.137
HACL1	HACL1	MXE	chr3	-	15571667_15571769_15573158_15573242_15568431_15568586_15574976_15575082	25|23|20	32|32|16	35|18|21	23|26|24	213	231	0.621048213766	1.0	0.459|0.438|0.575	0.623|0.429|0.487	-0.022
MCCC1	MCCC1	MXE	chr3	-	183086692_183086784_183092408_183092545_183072365_183072487_183094558_183094605	86|90|80	89|91|74	90|72|68	68|77|82	260	221	1	1.0	0.451|0.457|0.479	0.529|0.443|0.413	0.001
MCCC1	MCCC1	MXE	chr3	-	183017265_183017337_183020129_183020237_183015217_183015566_183022416_183022554	47|36|33	56|46|37	31|21|21	41|29|31	237	201	0.480997385841	1.0	0.416|0.399|0.431	0.391|0.38|0.365	0.037
NR2F1-AS1	NR2F1-AS1	MXE	chr5	-	93432364_93432460_93496056_93496103_93411020_93411509_93553760_93553863	0|0|0	2|0|0	1|1|1	0|1|0	176	225	1	1.0	0.0|NA|NA	1.0|0.561|1.0	-0.854
MCCC1	MCCC1	MXE	chr3	-	183092408_183092545_183094558_183094605_183072365_183072487_183099351_183099577	98|125|97	1|0|0	101|80|100	0|1|1	176	260	1	1.0	0.993|1.0|1.0	1.0|0.992|0.993	0.003
MCCC1	MCCC1	MXE	chr3	-	183086692_183086788_183094558_183094605_183072365_183072487_183099351_183099577	98|125|97	89|96|74	101|80|100	69|78|82	176	225	0.965433558006	1.0	0.585|0.625|0.626	0.652|0.567|0.609	0.003
MCCC1	MCCC1	MXE	chr3	-	183086692_183086788_183092408_183092545_183072365_183072487_183094558_183094605	86|90|80	111|119|80	90|72|68	74|81|89	260	225	0.43965499968	1.0	0.401|0.396|0.464	0.513|0.435|0.398	-0.028
VPS37C	VPS37C	MXE	chr11	-	61134035_61134207_61138736_61138835_61133254_61133337_61161390_61161617	16|84|81	105|127|106	93|51|113	85|89|107	228	260	0.0332436222738	0.323242566621	0.148|0.43|0.466	0.555|0.395|0.546	-0.151
NR2F1-AS1	NR2F1-AS1	MXE	chr5	-	93496056_93496103_93544794_93544915_93438702_93438741_93553760_93553863	0|2|1	0|0|0	3|2|1	2|0|5	250	176	1	1.0	NA|1.0|1.0	0.514|1.0|0.123	0.454
GRB10	GRB10	MXE	chr7	-	50710874_50710990_50732271_50732368_50703820_50703908_50755886_50756056	3|10|5	1|4|1	5|4|7	5|7|6	226	245	0.0118146253756	0.178601840228	0.765|0.73|0.844	0.52|0.383|0.558	0.293
GRB10	GRB10	MXE	chr7	-	50710874_50710990_50732271_50732368_50703820_50703908_50780626_50780736	2|3|1	1|1|1	0|0|5	4|4|8	226	245	0.00151054304036	0.0449131543749	0.684|0.765|0.52	0.0|0.0|0.404	0.522
HNRNPR	HNRNPR	MXE	chr1	-	23318482_23318688_23321527_23321663_23313552_23313702_23323555_23323732	140|160|119	1753|2249|1544	266|251|264	3718|3623|4438	260	260	0.223417553212	0.799807669763	0.074|0.066|0.072	0.067|0.065|0.056	0.008
HNRNPR	HNRNPR	MXE	chr1	-	23321527_23321663_23323555_23323732_23313552_23313702_23333517_23333631	232|254|203	0|8|2	431|353|461	9|2|12	260	260	0.329727754911	0.920792126263	1.0|0.969|0.99	0.98|0.994|0.975	0.003
CDK11A	CDK11A	MXE	chr1	-	1712263_1712400_1716345_1716478_1709517_1709640_1719327_1719455	36|63|28	126|180|131	35|26|55	199|176|187	260	260	0.050862797745	0.406149788159	0.222|0.259|0.176	0.15|0.129|0.227	0.05
UFL1	UFL1	MXE	chr6	+	96524381_96524410_96525296_96525394_96523145_96523291_96526320_96526435	13|5|9	27|28|29	4|4|5	17|18|22	158	227	0.357398436006	0.946142097587	0.409|0.204|0.308	0.253|0.242|0.246	0.06
GRB10	GRB10	MXE	chr7	-	50703820_50703908_50732271_50732368_50674435_50674658_50755886_50756056	1|6|1	13|10|4	5|3|2	6|4|6	226	217	0.175719737513	0.71998385303	0.069|0.366|0.194	0.444|0.419|0.242	-0.159
GRB10	GRB10	MXE	chr7	-	50705139_50705323_50710874_50710990_50703820_50703908_50732271_50732368	2|6|3	3|5|3	12|8|19	1|4|0	245	260	0.000569427310016	0.0226823228133	0.414|0.56|0.515	0.927|0.68|1.0	-0.373
HNRNPR	HNRNPR	MXE	chr1	-	23321527_23321663_23323555_23323732_23313552_23313702_23337753_23337861	16|13|9	1|1|0	35|19|30	1|0|1	260	260	1	1.0	0.941|0.929|1.0	0.972|1.0|0.968	-0.023
HNRNPR	HNRNPR	MXE	chr1	-	23321527_23321663_23333517_23333631_23313552_23313702_23337753_23337861	430|635|365	1|1|0	998|910|1125	1|0|1	243	260	1	1.0	0.998|0.999|1.0	0.999|1.0|0.999	-0.0
ITCH	ITCH	MXE	chr20	+	34408650_34408792_34412514_34412639_34393790_34393881_34413741_34413879	269|282|221	103|140|92	257|225|283	109|91|120	260	254	0.790505446375	1.0	0.718|0.663|0.701	0.697|0.707|0.697	-0.006
ITCH	ITCH	MXE	chr20	+	34393790_34393881_34408650_34408792_34369393_34369470_34412514_34412639	43|60|59	87|94|79	47|52|77	75|56|74	220	260	0.0934014719489	0.545641419999	0.369|0.43|0.469	0.425|0.523|0.552	-0.077
TRIT1	TRIT1	MXE	chr1	-	39847219_39847297_39847547_39847660_39844530_39844640_39847985_39848097	21|39|19	11|14|6	37|33|46	15|10|18	242	207	0.900898232355	1.0	0.62|0.704|0.73	0.678|0.738|0.686	-0.016
RPGR	RPGR	MXE	chrX	-	38287093_38287245_38287860_38288041_38276586_38276772_38290958_38291024	3|16|8	6|12|5	26|26|26	34|26|30	260	260	0.505046094477	1.0	0.333|0.571|0.615	0.433|0.5|0.464	0.041
ACTR3	ACTR3	MXE	chr2	+	113916883_113917008_113927344_113927455_113913171_113913227_113931300_113931396	160|153|87	88|88|61	270|180|215	119|92|96	254	240	0.0627280048917	0.446402812834	0.632|0.622|0.574	0.682|0.649|0.679	-0.061
ACTR3	ACTR3	MXE	chr2	+	113916883_113917008_113927344_113927455_113890062_113890323_113931300_113931369	1|2|2	88|89|60	3|0|3	119|93|97	254	240	0.959214410922	1.0	0.011|0.021|0.031	0.023|0.0|0.028	0.004
ACTR3	ACTR3	MXE	chr2	+	113913171_113913227_113927344_113927455_113889959_113890323_113931300_113931396	56|43|44	88|89|60	71|58|54	119|93|97	185	240	0.902554492482	1.0	0.452|0.385|0.488	0.436|0.447|0.419	0.008
BCAS1	BCAS1	MXE	chr20	-	53966905_53967073_53975388_53975430_53957431_53957497_53985286_53985499	0|0|3	0|0|0	0|0|0	1|0|0	171	260	1	1.0	NA|NA|1.0	0.0|NA|NA	1.0
C17orf53	C17orf53	MXE	chr17	+	44154555_44154664_44154852_44154938_44147857_44149027_44155285_44155411	0|0|0	0|1|1	0|1|0	1|3|0	238	215	1	1.0	NA|0.0|0.0	0.0|0.231|NA	-0.116
SPATS2L	SPATS2L	MXE	chr2	+	200329430_200329480_200389222_200389283_200305892_200306292_200412310_200412419	2|0|0	219|239|185	1|0|3	365|344|411	179	190	1	1.0	0.01|0.0|0.0	0.003|0.0|0.008	-0.0
ABI3BP	ABI3BP	MXE	chr3	-	100839568_100839616_100841997_100842039_100835600_100835660_100846371_100846428	16|26|20	2|2|2	40|29|45	8|6|7	171	177	0.0564678049931	0.422666057293	0.892|0.931|0.912	0.838|0.833|0.869	0.065
SPATS2L	SPATS2L	MXE	chr2	+	200329430_200329480_200383866_200384017_200306553_200306601_200389222_200389283	141|182|87	10|19|19	290|228|292	30|28|27	179	260	0.683064197039	1.0	0.953|0.933|0.869	0.934|0.922|0.94	-0.014
SPATS2L	SPATS2L	MXE	chr2	+	200329430_200329480_200389222_200389283_200306275_200306418_200412310_200412419	3|0|0	219|240|185	1|0|4	364|343|411	179	190	1	1.0	0.014|0.0|0.0	0.003|0.0|0.01	0.0
MTA1	MTA1	MXE	chr14	+	105450260_105450324_105454192_105454310_105450057_105450184_105458269_105458372	101|124|94	175|192|157	131|107|133	262|192|256	193	247	0.236805292352	0.820519568364	0.425|0.453|0.434	0.39|0.416|0.399	0.036
MTA1	MTA1	MXE	chr14	+	105445417_105445511_105449358_105449409_105438671_105438739_105450057_105450184	82|86|50	37|65|55	117|111|127	36|38|53	223	180	0.00173836209297	0.0493755829565	0.641|0.516|0.423	0.724|0.702|0.659	-0.168
SPATS2L	SPATS2L	MXE	chr2	+	200372108_200372251_200378140_200378371_200329430_200329480_200383866_200384017	1|4|1	1|0|4	8|3|3	3|0|2	260	260	0.568171189571	1.0	0.5|1.0|0.2	0.727|1.0|0.6	-0.209
SPATS2L	SPATS2L	MXE	chr2	+	200329430_200329480_200389222_200389283_200308886_200309090_200412310_200412419	6|2|4	219|239|185	4|3|9	364|343|412	179	190	0.702234371595	1.0	0.028|0.009|0.022	0.012|0.009|0.023	0.005
YIPF2	YIPF2	MXE	chr19	-	10925685_10925773_10927629_10927716_10924075_10924192_10927798_10927959	27|25|19	8|8|5	11|17|20	3|3|11	216	217	0.91396589441	1.0	0.772|0.758|0.792	0.786|0.851|0.646	0.013
ANKS6	ANKS6	MXE	chr9	-	98780188_98780337_98782466_98782573_98778225_98778424_98783952_98784157	0|2|0	9|18|15	2|2|1	23|12|21	236	260	0.0974109690919	0.556721053816	0.0|0.109|0.0	0.087|0.155|0.05	-0.061
ZNF707	ZNF707	MXE	chr8	+	143687993_143688067_143689203_143689301_143684480_143684542_143690056_143690123	0|0|0	2|4|7	1|0|0	3|2|4	203	227	1	1.0	0.0|0.0|0.0	0.272|0.0|0.0	-0.091
RP11-793H13.10	RP11-793H13.10	MXE	chr12	-	53543329_53543448_53552540_53552637_53537414_53537552_53600952_53601021	88|148|84	190|201|166	76|73|89	85|96|98	226	248	0.00717038626951	0.131667407185	0.337|0.447|0.357	0.495|0.455|0.499	-0.103
C17orf62	C17orf62	MXE	chr17	-	82446622_82446696_82447579_82447621_82445863_82445960_82449169_82449292	7|8|7	15|5|7	5|5|7	7|12|11	171	203	0.357053504164	0.946142097587	0.356|0.655|0.543	0.459|0.331|0.43	0.111
CXorf38	CXorf38	MXE	chrX	-	40639008_40639128_40647006_40647141_40637006_40637156_40647304_40647547	9|38|38	8|13|3	39|48|40	11|9|10	260	249	0.679247901231	1.0	0.519|0.737|0.924	0.772|0.836|0.793	-0.074
TIMM50	TIMM50	MXE	chr19	+	39482884_39482916_39485543_39485602_39481882_39482033_39485687_39485807	6|8|5	1|0|0	23|12|22	1|1|1	161	188	0.278018071069	0.862198331035	0.875|1.0|1.0	0.964|0.933|0.963	0.005
TSNAX	TSNAX	MXE	chr1	+	231542480_231542611_231561127_231561255_231529254_231529359_231564527_231566524	0|0|0	89|101|79	1|1|1	74|75|67	260	257	1	1.0	0.0|0.0|0.0	0.013|0.013|0.015	-0.014
NT5DC3	NT5DC3	MXE	chr12	-	103787440_103787527_103788837_103788919_103785334_103785475_103793163_103793265	4|2|4	1|3|4	7|3|5	14|5|8	211	216	0.163985704788	0.701678253498	0.804|0.406|0.506	0.339|0.381|0.39	0.202
TARBP1	TARBP1	MXE	chr1	-	234433409_234433571_234437274_234437372_234430086_234430301_234446802_234446975	32|44|23	22|44|16	36|21|28	24|26|29	227	260	0.595965808643	1.0	0.625|0.534|0.622	0.632|0.481|0.525	0.048
GPBP1	GPBP1	MXE	chr5	+	57214073_57214193_57221375_57221396_57175945_57176400_57230845_57230969	48|50|55	4|2|0	47|36|28	4|0|5	249	150	0.158653867166	0.689571604817	0.878|0.938|1.0	0.876|1.0|0.771	0.056
EML5	EML5	MXE	chr14	-	88622603_88622718_88624969_88625127_88621112_88621301_88626837_88626900	33|40|37	12|22|20	26|16|28	8|8|10	260	244	0.318645085384	0.91079031806	0.721|0.63|0.635	0.753|0.652|0.724	-0.048
ENOX2	ENOX2	MXE	chrX	-	130783546_130783690_130901683_130901731_130709242_130709331_130903048_130903317	8|10|15	3|1|0	21|17|26	1|2|3	177	260	0.897591146686	1.0	0.797|0.936|1.0	0.969|0.926|0.927	-0.03
TSNAX	TSNAX	MXE	chr1	+	231529254_231529359_231537212_231537327_231528652_231528826_231542480_231542611	60|72|67	245|270|208	47|45|59	178|193|226	234	244	0.539742449616	1.0	0.203|0.218|0.251	0.216|0.196|0.214	0.015
PANK3	PANK3	MXE	chr5	-	168563888_168564065_168566012_168566266_168561392_168561516_168568645_168568998	16|22|12	178|132|120	31|31|22	277|192|258	260	260	0.949343305276	1.0	0.082|0.143|0.091	0.101|0.139|0.079	-0.001
VCAN	VCAN	MXE	chr5	+	83519348_83522309_83537006_83542268_83512102_83512396_83545536_83545650	1|0|0	18|9|10	0|0|0	33|27|25	260	260	1	1.0	0.053|0.0|0.0	0.0|0.0|0.0	0.018
ABI3BP	ABI3BP	MXE	chr3	-	100824857_100824941_100830577_100830634_100808160_100808235_100832263_100832350	3|1|4	22|18|10	7|8|16	34|32|31	186	213	0.068934904503	0.470413531677	0.135|0.06|0.314	0.191|0.223|0.371	-0.092
ABI3BP	ABI3BP	MXE	chr3	-	100824857_100824941_100828392_100828452_100823457_100823514_100829580_100829664	5|8|3	109|125|86	19|15|14	191|155|231	189	213	0.0414370921973	0.361653111954	0.049|0.067|0.038	0.101|0.098|0.064	-0.036
ABI3BP	ABI3BP	MXE	chr3	-	100824857_100824941_100828392_100828452_100823457_100823514_100830577_100830634	0|0|0	109|128|83	4|3|0	187|151|224	189	213	0.941825570556	1.0	0.0|0.0|0.0	0.024|0.022|0.0	-0.015
ZNF827	ZNF827	MXE	chr4	-	145870244_145870478_145885677_145886158_145849321_145849561_145892242_145892415	6|11|5	65|54|49	4|6|13	79|71|84	260	260	0.418877681727	0.997665269167	0.085|0.169|0.093	0.048|0.078|0.134	0.029
ABI3BP	ABI3BP	MXE	chr3	-	100825784_100825844_100828392_100828452_100824857_100824941_100829580_100829664	12|15|15	11|33|15	47|45|55	25|19|25	189	189	0.00053562435357	0.0220936516797	0.522|0.313|0.5	0.653|0.703|0.688	-0.236
ABI3BP	ABI3BP	MXE	chr3	-	100825784_100825844_100829580_100829664_100824857_100824941_100832263_100832305	11|9|8	8|18|8	22|36|30	17|10|15	213	189	0.0205205696058	0.246320429759	0.55|0.307|0.47	0.535|0.762|0.64	-0.203
ABI3BP	ABI3BP	MXE	chr3	-	100825784_100825844_100830577_100830634_100824857_100824941_100832263_100832350	6|5|4	8|18|8	8|8|14	17|10|15	186	189	0.235484932318	0.819452134171	0.432|0.22|0.337	0.323|0.448|0.487	-0.09
ABI3BP	ABI3BP	MXE	chr3	-	100828392_100828452_100830577_100830634_100808160_100808235_100832263_100832350	3|1|4	1|2|0	7|8|16	1|0|2	186	189	0.376236612445	0.957542729369	0.753|0.337|1.0	0.877|1.0|0.89	-0.226
ABI3BP	ABI3BP	MXE	chr3	-	100828392_100828452_100830577_100830634_100822588_100822672_100832263_100832350	5|1|4	1|2|0	6|8|14	1|0|1	186	189	0.517828620511	1.0	0.836|0.337|1.0	0.859|1.0|0.934	-0.207
ABI3BP	ABI3BP	MXE	chr3	-	100828392_100828452_100829580_100829664_100823457_100823514_100830577_100830634	8|15|19	0|0|0	10|16|19	4|3|0	213	189	0.00112264196758	0.036978574734	1.0|1.0|1.0	0.689|0.826|1.0	0.162
SERPINE2	SERPINE2	MXE	chr2	-	223977543_223977627_223980310_223980397_223975111_223975904_223982680_223982781	36|37|27	6|4|9	70|46|55	17|8|6	216	213	0.960341198149	1.0	0.855|0.901|0.747	0.802|0.85|0.9	-0.016
PPFIA4	PPFIA4	MXE	chr1	+	203048917_203048980_203049675_203049767_203048582_203048714_203051768_203051877	10|9|6	0|3|1	6|4|6	0|1|0	192	221	0.275411102029	0.862198331035	1.0|0.775|0.874	1.0|0.822|1.0	-0.058
EIF2A	EIF2A	MXE	chr3	+	150562541_150562660_150564298_150564381_150558387_150558462_150567692_150567766	4|6|7	28|27|13	10|10|11	23|26|34	248	212	0.246625929396	0.834203354284	0.109|0.16|0.315	0.271|0.247|0.217	-0.05
EIF2A	EIF2A	MXE	chr3	+	150558387_150558462_150563514_150563614_150552355_150552425_150564298_150564381	7|12|5	13|10|6	12|14|14	13|20|19	204	229	0.881531099393	1.0	0.377|0.574|0.483	0.509|0.44|0.453	0.011
SPIRE1	SPIRE1	MXE	chr18	-	12493071_12493201_12496015_12496102_12479698_12479871_12506476_12506641	67|66|32	125|192|160	33|22|31	91|72|101	216	259	0.816846225981	1.0	0.391|0.292|0.193	0.303|0.268|0.269	0.012
CARS	CARS	MXE	chr11	-	3040895_3040984_3042164_3042256_3039834_3039931_3057342_3057418	49|25|44	173|153|143	24|17|16	88|88|87	221	218	0.414915127628	0.994071928189	0.218|0.139|0.233	0.212|0.16|0.154	0.021
CARS	CARS	MXE	chr11	-	3012194_3012276_3015780_3015849_3006878_3006959_3017105_3017295	182|139|151	939|971|826	104|92|87	710|525|586	198	211	0.369074227703	0.9521461911	0.171|0.132|0.163	0.135|0.157|0.137	0.012
SPATA17	SPATA17	MXE	chr1	+	217669032_217669083_217683257_217683361_217651096_217651178_217741974_217742098	18|11|10	54|63|58	9|10|10	26|32|30	180	233	0.216755255762	0.789631452868	0.301|0.184|0.182	0.309|0.288|0.301	-0.077
PHACTR3	PHACTR3	MXE	chr20	+	59840368_59840430_59841394_59841535_59836504_59836560_59845188_59845265	35|92|51	8|12|4	75|74|56	10|13|14	191	260	0.272229383761	0.860819086541	0.856|0.913|0.946	0.911|0.886|0.845	0.024
SPIRE1	SPIRE1	MXE	chr18	-	12506476_12506641_12512453_12512531_12496015_12496102_12535475_12535601	654|810|711	234|228|164	367|326|394	122|104|102	207	260	0.678517326226	1.0	0.778|0.817|0.845	0.791|0.797|0.829	0.008
SPIRE1	SPIRE1	MXE	chr18	-	12496015_12496102_12506476_12506641_12493071_12493201_12512453_12512531	212|248|206	96|141|105	121|102|118	59|44|44	260	216	0.219007132904	0.791853724164	0.647|0.594|0.62	0.63|0.658|0.69	-0.039
DDX19A	DDX19A	MXE	chr16	+	70356111_70356247_70361417_70361510_70355484_70355535_70364542_70364645	112|152|103	4|7|1	168|129|157	6|12|11	260	222	0.0243449705711	0.273237485994	0.96|0.949|0.989	0.96|0.902|0.924	0.037
DDX19A	DDX19A	MXE	chr16	+	70355484_70355535_70356111_70356247_70350556_70350605_70361417_70361510	124|254|146	18|31|14	232|186|340	30|22|33	180	260	0.801244121	1.0	0.909|0.922|0.938	0.918|0.924|0.937	-0.003
DDX19A	DDX19A	MXE	chr16	+	70361417_70361510_70364542_70364645_70356111_70356247_70366084_70366262	17|27|14	0|0|0	27|20|34	0|0|1	222	232	1	1.0	1.0|1.0|1.0	1.0|1.0|0.973	0.009
NME7	NME7	MXE	chr1	-	169303144_169303195_169309969_169310080_169298555_169298763_169323116_169323283	31|43|24	19|21|21	16|25|27	36|19|28	240	180	0.0335688754242	0.324465727235	0.55|0.606|0.462	0.25|0.497|0.42	0.15
CKLF	CKLF	MXE	chr16	+	66558189_66558348_66563121_66563217_66552568_66552793_66565885_66566072	22|38|25	10|5|8	57|34|51	15|16|20	260	225	0.341066790224	0.933494615117	0.656|0.868|0.73	0.767|0.648|0.688	0.05
REXO4	REXO4	MXE	chr9	-	133408767_133408842_133410984_133411073_133407806_133407881_133412298_133412492	151|171|124	53|82|58	261|228|293	113|98|140	218	204	0.767229503221	1.0	0.727|0.661|0.667	0.684|0.685|0.662	0.008
NME7	NME7	MXE	chr1	-	169309969_169310080_169323116_169323283_169303144_169303195_169324392_169324469	63|46|54	59|62|48	62|45|53	51|41|40	260	240	0.223247000317	0.799639144941	0.496|0.406|0.509	0.529|0.503|0.55	-0.057
DDX55	DDX55	MXE	chr12	+	123606072_123606159_123607431_123607523_123605930_123605981_123607599_123607662	27|36|22	11|8|7	65|55|79	27|13|30	216	221	0.544929961019	1.0	0.715|0.822|0.763	0.711|0.812|0.729	0.016
REXO4	REXO4	MXE	chr9	-	133410984_133411073_133412298_133412492_133408767_133408842_133412777_133412921	286|348|281	80|106|63	631|534|644	171|160|159	260	218	0.957971012224	1.0	0.75|0.734|0.789	0.756|0.737|0.773	0.002
ACTR8	ACTR8	MXE	chr3	-	53873031_53873127_53874210_53874364_53872383_53872524_53875947_53876080	13|26|15	9|18|15	15|15|14	4|12|12	260	225	0.507133988339	1.0	0.556|0.556|0.464	0.764|0.52|0.502	-0.07
DDX55	DDX55	MXE	chr12	+	123616510_123616603_123617757_123617872_123615184_123615316_123618668_123618837	7|15|8	6|8|5	19|20|34	11|7|3	222	244	0.081182637768	0.514421489418	0.562|0.673|0.637	0.655|0.758|0.926	-0.156
SLC24A1	SLC24A1	MXE	chr15	+	65638127_65638181_65639594_65639703_65623954_65625970_65644426_65644513	0|1|1	20|34|15	0|0|0	17|9|22	183	238	1	1.0	0.0|0.037|0.08	0.0|0.0|0.0	0.039
ACTR8	ACTR8	MXE	chr3	-	53873031_53873146_53874210_53874364_53872383_53872524_53875947_53876080	13|26|15	11|19|16	15|15|14	5|13|12	260	244	0.464174155094	1.0	0.526|0.562|0.468	0.738|0.52|0.523	-0.075
ADK	ADK	MXE	chr10	+	74600378_74600493_74670182_74670269_74589281_74589317_74708320_74708475	1157|1230|841	96|118|78	1483|1270|1436	114|106|95	244	216	0.12328916017	0.618451279056	0.914|0.902|0.905	0.92|0.914|0.93	-0.014
ADK	ADK	MXE	chr10	+	74600378_74600493_74670182_74670269_74525255_74525426_74708320_74708475	6|4|3	91|113|76	9|10|5	111|103|90	244	216	0.096595209865	0.554566116211	0.055|0.03|0.034	0.067|0.079|0.047	-0.025
GINS1	GINS1	MXE	chr20	+	25418104_25418195_25425210_25425327_25417103_25417202_25441701_25441776	2|1|0	5|1|3	15|13|19	12|8|8	220	246	0.00250898425216	0.0641214584067	0.309|0.528|0.0	0.583|0.645|0.726	-0.372
DARS2	DARS2	MXE	chr1	+	173840865_173840973_173845228_173845291_173839366_173839546_173850326_173850479	33|28|17	19|33|12	40|44|45	50|59|66	237	192	0.0393315436827	0.351184496071	0.585|0.407|0.534	0.393|0.377|0.356	0.133
ADK	ADK	MXE	chr10	+	74589281_74589317_74600378_74600493_74398470_74398579_74670182_74670269	9|22|5	173|197|118	13|9|9	197|195|218	165	244	0.183360387479	0.732606001363	0.071|0.142|0.059	0.089|0.064|0.058	0.02
ADK	ADK	MXE	chr10	+	74589281_74589317_74600378_74600493_74224537_74224591_74670182_74670269	0|2|0	172|197|118	0|0|2	196|196|217	165	244	1	1.0	0.0|0.015|0.0	0.0|0.0|0.013	0.001
ADK	ADK	MXE	chr10	+	74600378_74600493_74670182_74670269_74224537_74224591_74708320_74708475	0|1|0	90|113|76	0|1|0	110|103|90	244	216	1	1.0	0.0|0.008|0.0	0.0|0.009|0.0	-0.0
ADK	ADK	MXE	chr10	+	74589281_74589317_74600378_74600493_74525255_74525426_74670182_74670269	143|153|89	178|200|121	196|190|198	205|205|222	165	244	0.131670671832	0.638247957174	0.543|0.531|0.521	0.586|0.578|0.569	-0.046
FAM118B	FAM118B	MXE	chr11	+	126234994_126235087_126240791_126241044_126229224_126229293_126250505_126250733	5|11|7	3|16|6	6|9|8	5|6|9	222	260	0.658958758177	1.0	0.661|0.446|0.577	0.584|0.637|0.51	-0.016
USP36	USP36	MXE	chr17	-	78798907_78799023_78799666_78799768_78796882_78798551_78802323_78802535	93|101|87	13|20|26	133|107|154	43|40|44	231	245	0.0227998261116	0.261563654477	0.884|0.843|0.78	0.766|0.739|0.788	0.071
ZZZ3	ZZZ3	MXE	chr1	-	77631849_77633405_77639448_77639602_77584516_77584655_77641383_77641446	25|34|22	44|44|39	27|25|29	43|40|59	260	260	0.625770359517	1.0	0.362|0.436|0.361	0.386|0.385|0.33	0.019
BTBD1	BTBD1	MXE	chr15	-	83018706_83018853_83020674_83020762_83016421_83018225_83030135_83030328	27|33|23	93|108|90	27|23|40	115|88|129	217	260	0.79337525661	1.0	0.258|0.268|0.234	0.22|0.238|0.271	0.01
ZNF346	ZNF346	MXE	chr5	+	177050750_177050936_177062057_177062151_177041777_177041870_177064511_177064601	1|2|0	10|23|14	0|1|2	5|13|14	260	223	0.886275199122	1.0	0.079|0.069|0.0	0.0|0.062|0.109	-0.008
ZNF346	ZNF346	MXE	chr5	+	177050702_177050936_177062057_177062151_177044388_177044533_177064511_177065965	3|8|6	11|16|14	8|1|5	9|14|14	260	223	0.745614015319	1.0	0.19|0.3|0.269	0.433|0.058|0.234	0.011
ZNF346	ZNF346	MXE	chr5	+	177050702_177050936_177062057_177062151_177041777_177041870_177064511_177065965	0|1|2	10|23|14	0|0|1	5|13|14	260	223	0.704989811345	1.0	0.0|0.036|0.109	0.0|0.0|0.058	0.029
ZNF346	ZNF346	MXE	chr5	+	177044391_177044533_177050750_177050936_177041777_177041870_177062057_177062151	3|3|2	20|8|12	5|2|3	18|10|11	260	260	0.586462962141	1.0	0.13|0.273|0.143	0.217|0.167|0.214	-0.017
SMS	SMS	MXE	chrX	+	21967195_21967316_21971896_21971990_21940572_21940873_21972506_21972571	129|148|104	278|220|147	358|303|398	533|442|473	250	223	0.103602332118	0.575058162028	0.293|0.375|0.387	0.375|0.379|0.429	-0.043
SELENBP1	SELENBP1	MXE	chr1	-	151369003_151369189_151369441_151369554_151368198_151368319_151369712_151369769	33|62|41	33|41|30	14|13|9	7|7|12	242	260	0.782352336518	1.0	0.518|0.619|0.595	0.682|0.666|0.446	-0.021
SAMD4B	SAMD4B	MXE	chr19	+	39348287_39348389_39351816_39352374_39342467_39342576_39354005_39354066	5|7|1	0|1|0	2|3|12	0|0|2	231	260	1	1.0	1.0|0.887|1.0	1.0|1.0|0.871	0.005
ZNF346	ZNF346	MXE	chr5	+	177050750_177050936_177062057_177062151_177044388_177044533_177064511_177064601	62|60|56	11|16|14	42|34|61	9|14|14	260	223	0.579396267694	1.0	0.829|0.763|0.774	0.8|0.676|0.789	0.034
SAR1B	SAR1B	MXE	chr5	-	134620932_134621052_134623961_134624037_134612690_134612756_134632727_134632988	2|1|5	58|41|25	2|4|6	40|35|29	205	249	0.202488997509	0.765063446831	0.04|0.029|0.195	0.057|0.122|0.201	-0.039
MPDU1	MPDU1	MXE	chr17	+	7586691_7586838_7586898_7587017_7585945_7586078_7587160_7587271	7|12|4	0|0|0	9|5|4	1|1|0	260	248	1	1.0	1.0|1.0|1.0	0.896|0.827|1.0	0.092
SNX16	SNX16	MXE	chr8	-	81823791_81823940_81829429_81829516_81803091_81803228_81839611_81840082	1|3|0	2|2|2	5|2|5	2|3|4	216	260	0.18394338453	0.732606001363	0.376|0.644|0.0	0.751|0.445|0.601	-0.259
NSFL1C	NSFL1C	MXE	chr20	-	1458199_1458274_1464328_1464426_1454966_1455132_1466719_1466828	152|166|136	208|198|170	300|255|300	290|291|405	227	204	0.372582773709	0.956719287288	0.396|0.43|0.418	0.482|0.441|0.4	-0.026
CDK11B	CDK11B	MXE	chr1	-	1652438_1652566_1655368_1655484_1649498_1649637_1657374_1657498	235|305|224	397|495|306	280|255|322	396|381|547	245	257	0.886894674125	1.0	0.383|0.393|0.434	0.426|0.412|0.382	-0.003
CDK11B	CDK11B	MXE	chr1	-	1657255_1657302_1657374_1657498_1655368_1655484_1658913_1659012	500|618|445	30|44|33	542|526|655	73|41|62	253	176	0.00723751892263	0.132028655051	0.921|0.907|0.904	0.838|0.899|0.88	0.038
SART3	SART3	MXE	chr12	-	108532221_108532334_108535358_108535468_108531203_108531280_108536513_108536572	194|198|165	375|443|358	190|185|190	359|408|468	239	242	0.774780544711	1.0	0.344|0.312|0.318	0.349|0.315|0.291	0.006
ZNF691	ZNF691	MXE	chr1	+	42849290_42849413_42849564_42849742_42846627_42846657_42850949_42852477	13|21|16	16|10|10	12|13|14	5|7|8	252	260	0.323025337567	0.915898461508	0.456|0.684|0.623	0.712|0.657|0.644	-0.083
SAR1B	SAR1B	MXE	chr5	-	134612690_134612756_134620932_134621052_134609570_134609674_134623961_134624037	40|22|15	23|15|5	33|23|32	22|11|13	249	195	0.855213318143	1.0	0.577|0.535|0.701	0.54|0.621|0.658	-0.002
C10orf11	C10orf11	MXE	chr10	+	76058665_76058783_76324400_76324485_76047163_76047303_76557208_76557375	23|30|20	5|5|4	71|47|76	10|7|5	247	214	0.277994626057	0.862198331035	0.799|0.839|0.812	0.86|0.853|0.929	-0.064
TPM4	TPM4	MXE	chr19	+	16076046_16076172_16086422_16086540_16067506_16067738_16088026_16088097	3784|3842|2909	2931|3304|2298	4942|4196|5470	4070|3630|4489	255	247	0.681207143947	1.0	0.556|0.53|0.551	0.54|0.528|0.541	0.009
AZIN2	AZIN2	MXE	chr1	+	33083953_33084127_33092049_33092222_33081387_33081508_33093281_33093416	0|3|1	9|6|7	0|0|1	1|2|2	260	260	0.182954288367	0.732606001363	0.0|0.333|0.125	0.0|0.0|0.333	0.042
IQUB	IQUB	MXE	chr7	-	123502596_123502752_123502943_123503116_123496695_123496906_123503201_123503363	3|1|1	8|9|5	0|0|0	2|0|2	260	260	1	1.0	0.273|0.1|0.167	0.0|NA|0.0	0.18
IQUB	IQUB	MXE	chr7	-	123496695_123496906_123509900_123510035_123479794_123479970_123511943_123512344	1|3|0	4|13|2	2|0|0	0|1|0	260	260	1	1.0	0.2|0.188|0.0	1.0|0.0|NA	-0.371
PSMD1	PSMD1	MXE	chr2	+	231163634_231163727_231165199_231165286_231161339_231161509_231165870_231166017	12|14|21	27|41|22	21|21|20	45|47|68	222	216	0.335120053211	0.927380497083	0.302|0.249|0.482	0.312|0.303|0.222	0.065
PPP4R3B	PPP4R3B	MXE	chr2	-	55568193_55568363_55577314_55577356_55564901_55565041_55579678_55579781	2|0|2	478|550|426	1|0|1	461|432|528	171	260	1	1.0	0.006|0.0|0.007	0.003|0.0|0.003	0.002
ITGB1BP1	ITGB1BP1	MXE	chr2	-	9412268_9412405_9418625_9418732_9408112_9408205_9423372_9423430	36|34|13	16|20|12	66|45|54	32|19|33	236	260	0.613830047559	1.0	0.713|0.652|0.544	0.694|0.723|0.643	-0.05
MLKL	MLKL	MXE	chr16	-	74678898_74678980_74682650_74682786_74675612_74675764_74685485_74685583	3|6|4	2|3|4	15|11|17	9|11|8	260	211	0.945775902471	1.0	0.549|0.619|0.448	0.575|0.448|0.633	-0.013
TRADD	TRADD	MXE	chr16	-	67155376_67155654_67156509_67156668_67155095_67155294_67159837_67160298	6|10|8	2|3|15	7|8|7	11|2|10	260	260	0.563343417811	1.0	0.75|0.769|0.348	0.389|0.8|0.412	0.089
DENND1A	DENND1A	MXE	chr9	-	123440359_123440491_123457792_123457897_123403401_123403490_123557569_123557695	6|1|3	28|21|25	9|7|7	33|30|42	234	260	0.13658916265	0.649545368448	0.192|0.05|0.118	0.233|0.206|0.156	-0.078
TTLL3	TTLL3	MXE	chr3	+	9817644_9817759_9825799_9825948_9813247_9813345_9826996_9827240	3|0|3	19|11|8	1|0|0	0|0|1	244	260	1	1.0	0.144|0.0|0.286	1.0|NA|0.0	-0.357
PALM2-AKAP2	PALM2-AKAP2	MXE	chr9	+	110136126_110138539_110156318_110156497_110015953_110016039_110168398_110169909	56|85|65	38|25|19	136|119|164	56|38|84	260	260	0.767554591728	1.0	0.596|0.773|0.774	0.708|0.758|0.661	0.005
NOP58	NOP58	MXE	chr2	+	202275112_202275189_202277949_202278002_202265715_202265986_202282350_202282472	16|24|22	37|55|54	39|43|58	117|124|112	206	182	0.810036203373	1.0	0.276|0.278|0.265	0.227|0.235|0.314	0.014
PALM2-AKAP2	PALM2-AKAP2	MXE	chr9	+	109931926_109932028_109942685_109943381_109925060_109925082_110015953_110016039	14|10|7	3|8|5	12|12|20	15|9|25	231	260	0.0560875436369	0.421372311592	0.84|0.585|0.612	0.474|0.6|0.474	0.163
CDKN2B-AS1	CDKN2B-AS1	MXE	chr9	+	22092307_22092469_22096371_22096514_22056251_22056387_22097257_22097364	1|0|1	2|1|3	0|1|0	0|2|2	260	260	1	1.0	0.333|0.0|0.25	NA|0.333|0.0	0.028
ANKIB1	ANKIB1	MXE	chr7	+	92319329_92319512_92327782_92327900_92307358_92307656_92343023_92343232	38|26|21	11|12|14	17|15|28	11|8|10	260	247	0.814272493011	1.0	0.766|0.673|0.588	0.595|0.64|0.727	0.022
CDKN2B-AS1	CDKN2B-AS1	MXE	chr9	+	22056251_22056387_22097257_22097364_22049105_22049228_22112319_22112395	4|8|8	0|1|2	5|6|1	3|0|1	260	236	0.462465109717	1.0	1.0|0.879|0.784	0.602|1.0|0.476	0.195
CDKN2B-AS1	CDKN2B-AS1	MXE	chr9	+	22063943_22064018_22092307_22092469_22056251_22056387_22096371_22096514	2|2|1	2|0|2	0|0|0	0|0|1	204	260	1	1.0	0.56|1.0|0.389	NA|NA|0.0	0.65
SURF2	SURF2	MXE	chr9	+	133357710_133357814_133359949_133360129_133356913_133357068_133360264_133360434	9|13|11	100|123|105	31|23|30	202|158|182	233	260	0.0382882014682	0.349958301337	0.091|0.105|0.105	0.146|0.14|0.155	-0.047
NPRL3	NPRL3	MXE	chr16	-	119125_119255_124936_125073_112621_112775_130521_130591	0|1|0	10|9|4	0|0|1	9|14|12	260	259	1	1.0	0.0|0.1|0.0	0.0|0.0|0.077	0.008
NBR1	NBR1	MXE	chr17	+	43201685_43201780_43202654_43202712_43200166_43200608_43203680_43203786	61|55|47	27|42|33	35|19|22	23|14|19	224	187	0.498354046134	1.0	0.654|0.522|0.543	0.56|0.531|0.492	0.045
NBR1	NBR1	MXE	chr17	+	43200166_43200608_43201685_43201780_43196941_43197106_43209900_43209993	132|108|71	1|0|0	68|41|67	1|0|0	260	224	1	1.0	0.991|1.0|1.0	0.983|1.0|1.0	0.003
NBR1	NBR1	MXE	chr17	+	43200166_43200608_43201685_43201780_43196941_43197106_43202654_43202712	132|107|72	34|25|15	68|41|67	14|13|12	260	224	0.71484166643	1.0	0.77|0.787|0.805	0.807|0.731|0.828	-0.001
NBR1	NBR1	MXE	chr17	+	43196941_43197106_43200166_43200608_43196480_43196591_43201685_43201780	170|182|120	140|143|129	77|48|71	74|50|58	260	260	0.710758603498	1.0	0.548|0.56|0.482	0.51|0.49|0.55	0.013
NBR1	NBR1	MXE	chr17	+	43175790_43175901_43177935_43177998_43171213_43171302_43179393_43179412	217|313|252	51|48|44	173|191|175	23|29|45	240	192	0.849654679602	1.0	0.773|0.839|0.821	0.857|0.84|0.757	-0.007
PDCD6	PDCD6	MXE	chr5	+	272710_272772_311292_311402_271620_271821_314416_314974	30|34|19	178|214|165	51|31|35	213|204|264	191	239	0.392619481131	0.975672969994	0.174|0.166|0.126	0.231|0.16|0.142	-0.022
PHLDB3	PHLDB3	MXE	chr19	-	43501733_43501871_43502100_43502283_43497747_43497876_43503905_43504132	54|45|38	81|78|43	25|28|24	49|41|42	260	260	0.417287088682	0.996442177841	0.4|0.366|0.469	0.338|0.406|0.364	0.042
PHLDB3	PHLDB3	MXE	chr19	-	43497747_43497876_43501733_43501871_43496017_43497279_43502100_43502283	38|37|37	75|59|55	29|23|29	43|40|45	260	258	0.766450584595	1.0	0.335|0.384|0.4	0.401|0.363|0.39	-0.012
B4GALT4	B4GALT4	MXE	chr3	-	119229846_119230244_119235144_119235227_119226808_119227041_119236852_119237070	3|1|0	55|56|51	4|7|3	42|41|39	212	260	0.000767409821185	0.0273936627525	0.063|0.021|0.0	0.105|0.173|0.086	-0.093
BORA	BORA	MXE	chr13	+	72728925_72729093_72731280_72731387_72727922_72728007_72734959_72735005	15|15|7	0|0|0	17|30|34	1|4|2	260	236	0.00541307353301	0.109211426899	1.0|1.0|1.0	0.939|0.872|0.939	0.083
MTF2	MTF2	MXE	chr1	+	93120548_93120672_93127231_93127299_93119332_93119401_93133702_93133808	40|52|41	5|2|4	54|52|53	6|0|2	253	197	0.273782795194	0.861461931618	0.862|0.953|0.889	0.875|1.0|0.954	-0.042
RABL2B	RABL2B	MXE	chr22	-	50769904_50770016_50775771_50775851_50769454_50769552_50776669_50776749	1|7|5	0|3|1	5|4|3	1|2|3	209	241	0.285401902925	0.871822039312	1.0|0.729|0.852	0.852|0.698|0.536	0.165
SCPEP1	SCPEP1	MXE	chr17	+	56981081_56981230_56985377_56985467_56978133_56978235_56987694_56987850	14|27|19	1|3|4	15|7|10	5|2|4	260	219	0.058351165669	0.4299000556	0.922|0.883|0.8	0.716|0.747|0.678	0.155
ERGIC2	ERGIC2	MXE	chr12	-	29356381_29356477_29357622_29357724_29350012_29350068_29361644_29361685	144|140|94	131|147|91	157|141|135	141|127|150	231	225	0.93781880177	1.0	0.517|0.481|0.502	0.52|0.52|0.467	-0.002
RABL2B	RABL2B	MXE	chr22	-	50769454_50769552_50775771_50775851_50769040_50769124_50776669_50776749	2|6|5	2|4|3	5|9|3	5|5|8	209	227	0.416148000928	0.994455518085	0.521|0.62|0.644	0.521|0.662|0.289	0.104
IFT122	IFT122	MXE	chr3	+	129492140_129492194_129495445_129495607_129488256_129488397_129499901_129500068	6|10|9	15|12|8	14|8|6	16|15|20	183	260	0.498009737049	1.0	0.362|0.542|0.615	0.554|0.431|0.299	0.078
KIAA1468	KIAA1468	MXE	chr18	+	62279773_62279856_62280359_62280442_62275373_62275473_62280645_62280709	4|8|4	0|5|0	18|7|13	1|1|0	212	212	1	1.0	1.0|0.615|1.0	0.947|0.875|1.0	-0.069
IFT122	IFT122	MXE	chr3	+	129451913_129451998_129458598_129458677_129449870_129449937_129461227_129461304	13|19|19	5|11|9	20|16|23	1|6|10	214	208	0.140647354862	0.653601373616	0.716|0.627|0.672	0.951|0.722|0.691	-0.116
IFT122	IFT122	MXE	chr3	+	129458598_129458677_129461227_129461304_129451913_129451998_129463559_129463626	19|40|24	9|1|2	26|42|41	6|5|5	208	206	0.841770967381	1.0	0.676|0.975|0.922	0.811|0.893|0.89	-0.007
ZYX	ZYX	MXE	chr7	+	143382592_143382685_143382800_143383322_143382247_143382447_143388218_143388339	59|62|41	109|91|59	74|45|63	150|79|137	222	260	0.148265628076	0.669034608037	0.388|0.444|0.449	0.366|0.4|0.35	0.055
ZBTB48	ZBTB48	MXE	chr1	+	6580540_6581299_6585918_6586030_6580047_6580136_6586694_6586787	9|5|10	8|12|0	11|4|13	4|3|8	260	241	0.948343313933	1.0	0.51|0.279|1.0	0.718|0.553|0.601	-0.028
TATDN3	TATDN3	MXE	chr1	+	212796516_212796590_212802700_212802763_212795094_212795127_212804319_212804429	31|36|23	45|57|56	21|21|24	33|29|43	203	192	0.676382192418	1.0	0.395|0.374|0.28	0.376|0.406|0.346	-0.026
NUP54	NUP54	MXE	chr4	-	76134174_76134362_76144148_76144292_76124648_76124756_76144389_76144473	42|38|25	0|0|0	52|45|67	0|3|0	260	260	1	1.0	1.0|1.0|1.0	1.0|0.937|1.0	0.021
NUP54	NUP54	MXE	chr4	-	76136185_76136412_76144148_76144292_76134174_76134362_76144389_76144473	38|31|17	13|20|11	50|45|70	30|21|18	260	260	0.515692195583	1.0	0.745|0.608|0.607	0.625|0.682|0.795	-0.047
TRAPPC6B	TRAPPC6B	MXE	chr14	-	39154210_39154294_39158284_39158402_39151745_39151839_39159482_39159550	75|68|65	47|53|51	54|48|40	38|24|31	247	213	0.584821731796	1.0	0.579|0.525|0.524	0.551|0.633|0.527	-0.028
TRAPPC6B	TRAPPC6B	MXE	chr14	-	39154210_39154294_39159482_39159550_39151745_39151839_39170014_39170322	291|330|285	45|46|47	165|143|179	38|23|33	197	213	0.182686334365	0.732101919151	0.875|0.886|0.868	0.824|0.871|0.854	0.027
RAB1A	RAB1A	MXE	chr2	-	65088938_65089070_65097970_65098066_65087870_65088690_65104733_65104806	269|289|202	95|104|69	286|236|293	130|89|123	225	260	0.170176507513	0.711008427519	0.766|0.763|0.772	0.718|0.754|0.734	0.032
RAB1A	RAB1A	MXE	chr2	-	65090982_65091078_65097970_65098066_65088938_65089070_65104733_65104806	273|290|205	53|65|33	289|238|295	64|47|64	225	225	0.560404621651	1.0	0.837|0.817|0.861	0.819|0.835|0.822	0.013
SH3D19	SH3D19	MXE	chr4	-	151137731_151137862_151139774_151139847_151135073_151135132_151143909_151144050	15|26|10	126|152|78	10|8|8	89|74|108	202	260	0.103982876426	0.575058162028	0.133|0.18|0.142	0.126|0.122|0.087	0.04
SH3D19	SH3D19	MXE	chr4	-	151187422_151187463_151226046_151226086_151179354_151179397_151325240_151325632	0|0|11	4|1|2	9|3|6	1|0|4	169	170	0.00814004370726	0.142858870049	0.0|0.0|0.847	0.901|1.0|0.601	-0.552
ZNF148	ZNF148	MXE	chr3	-	125279123_125279247_125288102_125288228_125234210_125234329_125313307_125313656	57|100|61	0|0|0	70|76|88	0|1|4	255	253	0.525370785159	1.0	1.0|1.0|1.0	1.0|0.987|0.956	0.019
NIPBL	NIPBL	MXE	chr5	+	36984675_36986301_36995621_36995804_36975775_36976402_37000372_37000570	71|77|74	118|177|123	59|59|67	128|105|126	260	260	0.802568714341	1.0	0.376|0.303|0.376	0.316|0.36|0.347	0.011
NIPBL	NIPBL	MXE	chr5	+	36984675_36986301_37000372_37000570_36975775_36976402_37000816_37000888	70|71|72	130|181|136	59|58|68	139|119|182	260	260	0.38705421523	0.968532881696	0.35|0.282|0.346	0.298|0.328|0.272	0.027
LRRFIP1	LRRFIP1	MXE	chr2	+	237772080_237772198_237772865_237772945_237769942_237769992_237774357_237774462	138|132|91	97|109|66	109|103|117	101|82|96	247	209	0.396143312405	0.976957791422	0.546|0.506|0.538	0.477|0.515|0.508	0.03
LRRFIP1	LRRFIP1	MXE	chr2	+	237772865_237772945_237774357_237774462_237772080_237772198_237779421_237780315	104|92|89	38|54|47	108|91|109	54|39|51	209	234	0.809972666301	1.0	0.754|0.656|0.68	0.691|0.723|0.705	-0.01
DDX50	DDX50	MXE	chr10	+	68936005_68936079_68943212_68943257_68934798_68934918_68946351_68946847	3|8|4	16|28|14	5|3|7	20|28|37	203	174	0.3888819486	0.970855628039	0.138|0.197|0.197	0.176|0.084|0.14	0.044
C5orf45	C5orf45	MXE	chr5	-	179844151_179844227_179847977_179848066_179841906_179842064_179853377_179853437	16|21|19	21|21|16	13|9|10	11|10|15	218	205	0.787661446514	1.0	0.417|0.485|0.528	0.526|0.458|0.385	0.02
MEGF8	MEGF8	MXE	chr19	+	42348271_42348472_42349498_42349699_42344669_42344833_42350147_42350384	6|11|18	1|2|1	6|3|6	3|0|1	260	260	0.60001752828	1.0	0.857|0.846|0.947	0.667|1.0|0.857	0.042
PCSK7	PCSK7	MXE	chr11	-	117207066_117207109_117207969_117208064_117206680_117206798_117208896_117209053	1|5|1	8|5|4	3|1|3	5|3|2	224	172	0.451705271942	1.0	0.088|0.434|0.161	0.315|0.204|0.535	-0.124
GPHN	GPHN	MXE	chr14	+	66776463_66776521_66824473_66824566_66681106_66681185_66842677_66842716	13|14|5	0|3|0	9|8|7	0|0|0	187	222	0.797550774851	1.0	1.0|0.847|1.0	1.0|1.0|1.0	-0.051
EFCAB2	EFCAB2	MXE	chr1	+	245017241_245017326_245059385_245059458_244970326_244970443_245082082_245082162	8|2|12	9|13|10	5|4|4	6|8|7	214	202	0.925224961777	1.0	0.456|0.127|0.531	0.44|0.321|0.35	0.001
TTC3	TTC3	MXE	chr21	+	37172594_37172744_37182773_37182913_37167554_37167620_37185705_37185774	2093|2312|1859	1280|1473|1062	1587|1477|1756	974|931|1160	260	260	0.604451018938	1.0	0.621|0.611|0.636	0.62|0.613|0.602	0.011
EPHB4	EPHB4	MXE	chr7	-	100818519_100818644_100819556_100819889_100813918_100814021_100820140_100820296	0|1|2	0|1|0	4|1|1	1|0|2	260	254	1	1.0	NA|0.494|1.0	0.796|1.0|0.328	0.039
OSBPL1A	OSBPL1A	MXE	chr18	-	24181144_24181279_24196124_24196200_24178012_24178195_24225041_24225198	34|24|17	1|2|0	10|15|13	1|1|1	205	260	1	1.0	0.977|0.938|1.0	0.927|0.95|0.943	0.032
OSBPL1A	OSBPL1A	MXE	chr18	-	24181144_24181279_24196124_24196200_24170326_24170453_24225041_24225198	52|37|31	1|1|0	16|21|16	1|1|0	205	260	1	1.0	0.985|0.979|1.0	0.953|0.964|1.0	0.016
OSBPL1A	OSBPL1A	MXE	chr18	-	24181144_24181279_24196124_24196200_24171408_24171498_24225041_24225198	45|29|18	1|1|0	14|20|16	1|1|2	205	260	0.194201292314	0.749910078615	0.983|0.974|1.0	0.947|0.962|0.91	0.046
ZBTB8OS	ZBTB8OS	MXE	chr1	-	32633950_32634072_32634701_32634792_32627507_32627544_32650432_32650525	13|28|18	8|6|5	18|23|20	2|5|5	220	251	0.198854806711	0.759576227799	0.65|0.842|0.804	0.911|0.84|0.82	-0.092
ZBTB8OS	ZBTB8OS	MXE	chr1	-	32633644_32633727_32634767_32634792_32631826_32631879_32650432_32650584	4|9|3	27|31|25	12|11|8	35|34|37	154	212	0.178188825531	0.723494704993	0.169|0.286|0.142	0.321|0.308|0.229	-0.087
TBC1D4	TBC1D4	MXE	chr13	-	75356146_75356251_75359768_75359858_75349169_75349302_75362025_75362607	3|3|1	10|20|18	1|1|4	40|23|37	219	234	0.210969137709	0.780260500173	0.243|0.138|0.056	0.026|0.044|0.104	0.088
DNM2	DNM2	MXE	chr19	+	10802287_10802358_10805915_10805967_10798485_10798572_10812263_10812300	103|125|89	64|77|55	103|94|127	104|69|65	200	181	0.373388400981	0.956993206976	0.593|0.595|0.594	0.473|0.552|0.639	0.039
SPG11	SPG11	MXE	chr15	-	44610839_44610985_44613429_44613536_44608443_44608605_44615362_44615566	4|5|4	7|8|12	1|2|4	7|7|6	236	260	0.404573832243	0.984190351407	0.386|0.408|0.269	0.136|0.239|0.423	0.088
SPG11	SPG11	MXE	chr15	-	44600466_44600632_44606024_44606091_44598264_44598373_44608443_44608605	5|10|5	2|1|1	3|4|0	0|0|1	196	260	0.394868854515	0.976957791422	0.768|0.93|0.869	1.0|1.0|0.0	0.189
SPG11	SPG11	MXE	chr15	-	44570524_44570658_44572682_44572820_44567423_44567592_44573546_44573745	7|8|2	0|1|0	3|1|2	0|0|0	260	260	1	1.0	1.0|0.889|1.0	1.0|1.0|1.0	-0.037
SPG11	SPG11	MXE	chr15	-	44569397_44569505_44572682_44572820_44567423_44567592_44583813_44584558	0|0|0	14|5|2	1|0|2	4|6|4	260	237	0.723497974609	1.0	0.0|0.0|0.0	0.186|0.0|0.313	-0.166
STK3	STK3	MXE	chr8	-	98579663_98579789_98596031_98596169_98547968_98548161_98706466_98706634	117|122|109	75|74|70	73|90|83	58|34|49	260	255	0.588466478439	1.0	0.605|0.618|0.604	0.552|0.722|0.624	-0.024
TMCO3	TMCO3	MXE	chr13	+	113503495_113503588_113520615_113520733_113501751_113501880_113534044_113534240	163|156|129	81|101|73	130|133|158	81|64|72	222	247	0.484577270034	1.0	0.691|0.632|0.663	0.641|0.698|0.709	-0.021
RUFY2	RUFY2	MXE	chr10	-	68379423_68379521_68381231_68381399_68376852_68376972_68383797_68383914	110|101|91	19|24|30	57|57|54	12|15|11	260	227	0.728866486686	1.0	0.835|0.786|0.726	0.806|0.768|0.811	-0.013
RUFY2	RUFY2	MXE	chr10	-	68363983_68364113_68381231_68381399_68363589_68363684_68383797_68383914	110|101|91	52|49|37	58|57|54	31|35|35	260	259	0.142138535227	0.656699134421	0.678|0.672|0.71	0.651|0.619|0.606	0.061
FAF2	FAF2	MXE	chr5	+	176479187_176479256_176486354_176486489_176448354_176448470_176488950_176489027	41|51|39	98|89|66	56|42|62	102|79|93	198	260	0.493058456937	1.0	0.355|0.429|0.437	0.419|0.411|0.467	-0.025
VRK3	VRK3	MXE	chr19	-	50009235_50009385_50016023_50016163_50007568_50007826_50020584_50020647	90|125|78	97|112|84	104|125|119	38|57|82	260	260	4.41024874052e-05	0.00330620029547	0.481|0.527|0.481	0.732|0.687|0.592	-0.174
TBC1D5	TBC1D5	MXE	chr3	-	17508473_17508605_17623848_17623913_17428449_17428519_17742480_17742615	14|26|13	154|185|114	23|26|14	151|139|169	194	260	0.439140787704	1.0	0.109|0.158|0.133	0.17|0.2|0.1	-0.023
BABAM1	BABAM1	MXE	chr19	+	17268793_17269091_17271596_17271655_17267349_17267527_17273903_17274024	93|120|95	11|11|4	83|61|89	14|13|11	260	188	0.0157753814817	0.210208581225	0.859|0.887|0.945	0.811|0.772|0.854	0.085
BABAM1	BABAM1	MXE	chr19	+	17268793_17269091_17271596_17271655_17267375_17267527_17276494_17276624	72|96|68	0|0|0	70|54|73	1|1|0	260	188	1	1.0	1.0|1.0|1.0	0.981|0.975|1.0	0.015
BABAM1	BABAM1	MXE	chr19	+	17268801_17269091_17271596_17271655_17267442_17267527_17273903_17274024	21|25|27	11|11|4	15|7|18	14|13|11	260	188	0.0110765982005	0.169579314294	0.58|0.622|0.83	0.437|0.28|0.542	0.258
PDCD2L	PDCD2L	MXE	chr19	+	34404648_34404815_34409160_34409510_34404383_34404538_34413736_34413847	7|12|5	8|3|5	18|10|12	6|7|8	260	260	0.666326979668	1.0	0.467|0.8|0.5	0.75|0.588|0.6	-0.057
PCMT1	PCMT1	MXE	chr6	+	149796414_149796500_149802199_149802416_149793548_149793669_149810615_149811420	165|182|123	9|22|7	172|145|198	19|10|19	215	260	0.523288485722	1.0	0.957|0.909|0.955	0.916|0.946|0.926	0.011
MAP4K4	MAP4K4	MXE	chr2	+	101839818_101839994_101842608_101842681_101835899_101835978_101844100_101844311	447|427|361	2796|3510|2527	504|424|456	3160|3160|3503	260	202	0.990864121682	1.0	0.11|0.086|0.1	0.11|0.094|0.092	0.0
MAP4K4	MAP4K4	MXE	chr2	+	101855976_101856138_101858995_101859082_101844100_101844311_101859642_101859864	6327|8314|5811	187|212|106	6866|7147|8091	194|141|209	260	216	0.979630957278	1.0	0.966|0.97|0.979	0.967|0.977|0.97	0.0
TBL1X	TBL1X	MXE	chrX	+	9501779_9501849_9640272_9640360_9463294_9463462_9654214_9654322	10|14|10	8|2|4	7|6|7	8|8|11	199	217	0.00631726745875	0.122121265859	0.577|0.884|0.732	0.488|0.45|0.41	0.282
CHD1	CHD1	MXE	chr5	-	98863407_98863586_98868494_98868635_98859971_98860068_98869753_98869882	34|43|42	26|44|21	34|41|61	31|49|50	260	260	0.291579475178	0.879082253842	0.567|0.494|0.667	0.523|0.456|0.55	0.066
PCMT1	PCMT1	MXE	chr6	+	149796414_149796500_149802199_149802369_149793548_149793669_149810615_149811420	165|182|123	9|12|5	172|145|198	13|12|27	215	260	0.0135899431558	0.192415208721	0.957|0.948|0.967	0.941|0.936|0.899	0.032
PCMT1	PCMT1	MXE	chr6	+	149773137_149773169_149789953_149790058_149749694_149749956_149793548_149793669	0|0|0	363|403|340	2|2|0	412|351|475	161	234	1	1.0	0.0|0.0|0.0	0.007|0.008|0.0	-0.005
BLOC1S6	BLOC1S6	MXE	chr15	+	45592134_45592276_45603099_45603187_45587824_45587876_45606394_45606818	36|41|25	1|1|1	13|12|16	5|3|0	260	217	0.00272581159629	0.0668649844605	0.968|0.972|0.954	0.685|0.77|1.0	0.146
BLOC1S6	BLOC1S6	MXE	chr15	+	45592134_45592276_45605427_45605514_45587784_45587876_45606394_45606601	36|41|25	141|177|133	13|12|16	123|152|145	260	216	3.07072430836e-05	0.00242512324646	0.175|0.161|0.135	0.081|0.062|0.084	0.081
CEP164	CEP164	MXE	chr11	+	117382795_117382942_117387202_117387412_117381700_117381868_117390776_117390908	18|12|12	121|126|111	7|5|5	102|76|80	260	260	0.0326128066041	0.321290121453	0.129|0.087|0.098	0.064|0.062|0.059	0.043
CEP164	CEP164	MXE	chr11	+	117373750_117373831_117375707_117375791_117371079_117371466_117380613_117380705	29|30|24	9|11|16	18|13|10	9|3|12	210	213	0.587671646867	1.0	0.766|0.734|0.603	0.67|0.815|0.458	0.053
TNNT1	TNNT1	MXE	chr19	-	55141185_55141302_55141856_55141920_55140882_55140960_55145543_55145565	272|246|188	4468|4991|3694	281|224|228	4384|3887|4717	193	246	0.608350920572	1.0	0.072|0.059|0.061	0.076|0.068|0.058	-0.003
TBC1D5	TBC1D5	MXE	chr3	-	17508473_17508605_17623848_17623913_17406417_17406526_17742480_17742615	16|32|18	38|70|32	22|25|14	30|20|35	194	260	0.165963120013	0.703722078636	0.361|0.38|0.43	0.496|0.626|0.349	-0.1
YARS	YARS	MXE	chr1	-	32791161_32791254_32797762_32797843_32786939_32787075_32806481_32806611	191|175|135	207|160|142	147|104|152	169|130|141	210	222	0.54080015797	1.0	0.494|0.536|0.501	0.479|0.458|0.533	0.02
MBOAT2	MBOAT2	MXE	chr2	-	8908620_8908716_8943186_8943264_8888017_8888073_8958496_8958642	8|8|5	39|40|28	5|3|3	26|19|35	207	225	0.265376267395	0.853790932102	0.182|0.179|0.163	0.173|0.146|0.085	0.04
SPIN1	SPIN1	MXE	chr9	+	88448940_88448989_88468371_88468605_88388418_88388538_88475077_88478694	0|0|1	31|27|23	0|0|0	28|15|27	178	260	1	1.0	0.0|0.0|0.06	0.0|0.0|0.0	0.02
MAD1L1	MAD1L1	MXE	chr7	-	1980452_1980541_2002064_2002121_1957628_1957719_2014501_2014642	14|14|13	44|44|35	22|20|15	55|47|54	186	218	0.709880714426	1.0	0.272|0.272|0.303	0.319|0.333|0.246	-0.017
HNRNPDL	HNRNPDL	MXE	chr4	-	82428277_82428446_82429247_82429412_82427432_82427564_82430341_82430399	8|5|2	0|0|0	16|6|17	2|0|0	260	260	1	1.0	1.0|1.0|1.0	0.889|1.0|1.0	0.037
IK	IK	MXE	chr5	+	140655828_140655992_140657553_140657662_140654680_140654727_140658736_140658776	588|567|497	1439|1708|1198	659|564|567	1671|1591|1851	260	238	0.329020074242	0.919212252283	0.272|0.233|0.275	0.265|0.245|0.219	0.017
RAB28	RAB28	MXE	chr4	-	13369870_13369965_13371794_13371867_13367724_13368650_13376544_13376622	0|0|0	3|2|1	1|0|0	16|11|17	202	224	1	1.0	0.0|0.0|0.0	0.065|0.0|0.0	-0.022
IK	IK	MXE	chr5	+	140657553_140657662_140658736_140658776_140655828_140655992_140658938_140659164	847|850|777	558|630|487	798|778|872	707|635|734	238	169	0.0137233309032	0.193200632455	0.519|0.489|0.531	0.445|0.465|0.458	0.057
IK	IK	MXE	chr5	+	140657553_140657662_140658736_140658776_140654680_140654727_140658938_140659164	2|6|0	558|632|487	3|1|2	706|635|734	238	169	1	1.0	0.003|0.007|0.0	0.003|0.001|0.002	0.001
SPIN1	SPIN1	MXE	chr9	+	88448940_88448989_88462495_88462749_88388418_88388538_88468371_88468605	0|2|1	89|75|65	2|0|4	62|61|74	178	260	0.164530166981	0.70200621116	0.0|0.037|0.022	0.045|0.0|0.073	-0.02
CEP70	CEP70	MXE	chr3	-	138537177_138537347_138570317_138570498_138532513_138532570_138571033_138571157	241|307|194	161|145|122	240|180|228	144|99|143	260	260	0.858541629726	1.0	0.6|0.679|0.614	0.625|0.645|0.615	0.003
NDUFB5	NDUFB5	MXE	chr3	+	179614970_179615059_179615982_179616049_179604701_179604939_179616982_179617044	69|75|47	48|33|39	75|67|64	41|37|39	218	196	0.608766900771	1.0	0.564|0.671|0.52	0.622|0.619|0.596	-0.027
DPH5	DPH5	MXE	chr1	-	101021640_101021765_101025308_101025466_101013709_101013818_101025682_101025763	75|108|97	71|95|72	111|113|122	106|106|97	260	254	0.731857716773	1.0	0.508|0.526|0.568	0.506|0.51|0.551	0.012
DPH5	DPH5	MXE	chr1	-	101001466_101001587_101013709_101013818_100995109_100995149_101021640_101021765	54|73|51	139|150|99	84|82|78	193|186|207	238	250	0.510905223834	1.0	0.29|0.338|0.351	0.314|0.317|0.284	0.021
DPH5	DPH5	MXE	chr1	-	101001466_101001587_101013709_101013818_100990062_100990631_101021640_101021765	54|71|52	4|3|4	84|81|77	5|6|6	238	250	0.627814073437	1.0	0.934|0.961|0.932	0.946|0.934|0.931	0.005
DPH5	DPH5	MXE	chr1	-	101013709_101013818_101021640_101021765_100995109_100995149_101025308_101025466	163|176|152	0|3|1	204|217|271	1|1|1	254	238	1	1.0	1.0|0.982|0.993	0.995|0.995|0.996	-0.004
DPH5	DPH5	MXE	chr1	-	101001466_101001587_101021640_101021765_100995109_100995149_101025308_101025466	163|176|152	133|147|95	204|217|271	189|180|202	254	250	0.473143747479	1.0	0.547|0.541|0.612	0.515|0.543|0.569	0.024
DPH5	DPH5	MXE	chr1	-	101021640_101021765_101025308_101025466_101001466_101001587_101025664_101025767	20|21|14	6|4|4	30|29|41	9|7|5	260	254	0.913468781863	1.0	0.765|0.837|0.774	0.765|0.802|0.889	-0.027
DPH5	DPH5	MXE	chr1	-	101013709_101013818_101021640_101021765_101001466_101001587_101025308_101025466	169|179|155	104|130|101	209|221|274	156|136|127	254	238	0.441793420487	1.0	0.604|0.563|0.59	0.557|0.604|0.669	-0.024
DPH5	DPH5	MXE	chr1	-	101021640_101021765_101025308_101025466_101013709_101013818_101025664_101025767	20|22|15	69|94|70	30|29|41	108|104|96	260	254	0.150609780788	0.674156052789	0.221|0.186|0.173	0.213|0.214|0.294	-0.047
DPH5	DPH5	MXE	chr1	-	101021640_101021765_101025308_101025466_101001466_101001587_101025682_101025763	75|107|96	8|5|6	111|113|122	7|9|6	260	254	0.889805117055	1.0	0.902|0.954|0.94	0.939|0.925|0.952	-0.007
AP3S1	AP3S1	MXE	chr5	+	115870016_115870128_115895086_115895158_115866669_115866761_115902884_115902992	94|87|79	35|24|39	78|61|67	29|37|36	241	201	0.185825742305	0.736789383165	0.691|0.751|0.628	0.692|0.579|0.608	0.064
AP3S1	AP3S1	MXE	chr5	+	115870016_115870128_115895086_115895158_115841480_115842106_115902884_115902992	12|15|15	34|25|40	12|3|6	26|30|36	241	201	0.0484288923888	0.394001893354	0.227|0.334|0.238	0.278|0.077|0.122	0.107
AP3S1	AP3S1	MXE	chr5	+	115866669_115866761_115895086_115895158_115841480_115842106_115902884_115902992	63|79|47	34|25|40	63|46|46	26|30|36	221	201	0.658813527195	1.0	0.628|0.742|0.517	0.688|0.582|0.537	0.027
AP3S1	AP3S1	MXE	chr5	+	115866669_115866761_115870016_115870128_115841480_115842106_115895086_115895158	64|80|49	221|244|211	67|53|49	211|152|179	221	241	0.53123721995	1.0	0.24|0.263|0.202	0.257|0.275|0.23	-0.019
DAGLB	DAGLB	MXE	chr7	-	6416840_6416921_6421726_6421804_6412965_6413034_6424751_6424835	1|0|2	0|0|0	4|0|1	0|1|0	207	210	1	1.0	1.0|NA|1.0	1.0|0.0|1.0	0.333
AP3S1	AP3S1	MXE	chr5	+	115895086_115895158_115902884_115902992_115870016_115870128_115913361_115914081	47|65|46	66|96|69	46|32|37	79|55|73	201	237	0.229245018382	0.809205438117	0.456|0.444|0.44	0.407|0.407|0.374	0.051
AP3S1	AP3S1	MXE	chr5	+	115895086_115895158_115902884_115902992_115866669_115866761_115913361_115914081	0|1|0	52|76|58	1|3|0	67|52|67	201	237	0.475798031523	1.0	0.0|0.015|0.0	0.017|0.064|0.0	-0.022
AP3S1	AP3S1	MXE	chr5	+	115870016_115870128_115902884_115902992_115866669_115866761_115913361_115914081	80|66|68	52|76|58	67|58|61	67|52|67	241	237	0.440113207324	1.0	0.602|0.461|0.536	0.496|0.523|0.472	0.036
DZIP3	DZIP3	MXE	chr3	+	108644163_108644781_108646616_108646649_108642437_108642514_108647942_108648112	0|3|2	17|14|20	2|2|0	14|23|12	260	162	0.967056801391	1.0	0.0|0.118|0.059	0.082|0.051|0.0	0.015
DYNC2H1	DYNC2H1	MXE	chr11	+	103358242_103358359_103399662_103399872_103323885_103323990_103435942_103436032	1|3|1	10|9|9	4|5|2	29|17|29	246	260	0.755604154332	1.0	0.096|0.261|0.105	0.127|0.237|0.068	0.01
MTERF4	MTERF4	MXE	chr2	-	241095129_241096438_241097242_241097427_241094276_241094432_241099395_241099894	7|12|8	0|0|0	9|8|13	2|2|1	260	260	0.0387052000478	0.351122739576	1.0|1.0|1.0	0.818|0.8|0.929	0.151
BICD1	BICD1	MXE	chr12	+	32305696_32306122_32327460_32328555_32293993_32294146_32334515_32334667	41|51|38	18|15|12	37|30|33	8|9|17	260	260	0.890904400809	1.0	0.695|0.773|0.76	0.822|0.769|0.66	-0.008
PABPC1L	PABPC1L	MXE	chr20	+	44919182_44919277_44921593_44921731_44912659_44912853_44924160_44924256	1|0|1	243|313|280	0|0|0	88|70|88	224	260	1	1.0	0.005|0.0|0.004	0.0|0.0|0.0	0.003
PABPC1L	PABPC1L	MXE	chr20	+	44919182_44919277_44921593_44921731_44916755_44916871_44924160_44924256	1|1|1	243|313|282	2|1|0	88|69|88	224	260	1	1.0	0.005|0.004|0.004	0.026|0.017|0.0	-0.01
PABPC1L	PABPC1L	MXE	chr20	+	44918905_44919045_44919182_44919277_44912659_44912853_44921593_44921731	0|1|1	138|141|138	0|0|0	38|40|52	260	224	1	1.0	0.0|0.006|0.006	0.0|0.0|0.0	0.004
PABPC1L	PABPC1L	MXE	chr20	+	44918905_44919045_44919182_44919277_44916755_44916871_44921593_44921731	25|34|19	138|143|138	7|12|10	41|40|52	260	224	0.741696968749	1.0	0.135|0.17|0.106	0.128|0.205|0.142	-0.021
PABPC1L	PABPC1L	MXE	chr20	+	44921593_44921731_44924160_44924256_44916755_44916871_44930517_44930726	5|5|6	185|213|205	1|3|0	50|52|57	260	225	0.295064264347	0.883841456983	0.023|0.02|0.025	0.017|0.048|0.0	0.001
PABPC1L	PABPC1L	MXE	chr20	+	44921593_44921731_44924160_44924256_44919182_44919277_44930517_44930726	167|175|164	186|213|205	48|49|62	50|52|57	260	225	0.253358896139	0.841464812249	0.437|0.416|0.409	0.454|0.449|0.485	-0.042
PABPC1L	PABPC1L	MXE	chr20	+	44919182_44919277_44921593_44921731_44918905_44919045_44924160_44924256	64|79|64	243|314|280	18|17|18	87|69|88	224	260	0.403093570957	0.983546734731	0.234|0.226|0.21	0.194|0.222|0.192	0.021
PABPC1L	PABPC1L	MXE	chr20	+	44921593_44921731_44924160_44924256_44912659_44912853_44930517_44930726	5|5|4	185|215|204	1|4|0	50|52|57	260	225	0.782084293881	1.0	0.023|0.02|0.017	0.017|0.062|0.0	-0.006
NUP153	NUP153	MXE	chr6	-	17665238_17665385_17668974_17669028_17662017_17662070_17669292_17669337	8|7|5	35|54|32	15|12|17	97|64|87	183	260	0.665805729561	1.0	0.245|0.156|0.182	0.18|0.21|0.217	-0.008
TCFL5	TCFL5	MXE	chr20	-	62854015_62854157_62859363_62859526_62841114_62842097_62860124_62860308	113|103|70	25|33|39	116|115|123	37|16|33	260	260	0.124800020778	0.621992592944	0.819|0.757|0.642	0.758|0.878|0.788	-0.069
DIABLO	DIABLO	MXE	chr12	-	122224511_122224644_122224644_122224748_122218265_122218397_122225964_122226052	8|20|8	114|103|90	13|4|8	74|77|70	233	260	0.822135729733	1.0	0.073|0.178|0.09	0.164|0.055|0.113	0.003
FIP1L1	FIP1L1	MXE	chr4	+	53428026_53428183_53452919_53453133_53425871_53425965_53458652_53458790	25|15|9	900|1123|761	9|18|14	1047|937|1218	260	260	0.173102762942	0.718196197655	0.027|0.013|0.012	0.009|0.019|0.011	0.004
CCDC112	CCDC112	MXE	chr5	-	115269702_115269798_115271212_115271626_115268881_115269000_115275215_115275606	97|121|91	27|40|16	140|98|124	27|21|31	260	225	0.337415290466	0.930246080689	0.757|0.724|0.831	0.818|0.802|0.776	-0.028
UNC13B	UNC13B	MXE	chr9	+	35228014_35228044_35231119_35231219_35161991_35162305_35236468_35236586	41|36|28	69|79|58	22|27|27	47|36|71	159	229	0.944992809536	1.0	0.461|0.396|0.41	0.403|0.519|0.354	-0.003
UNC13B	UNC13B	MXE	chr9	+	35231119_35231219_35236468_35236586_35161991_35162305_35237702_35237826	0|1|1	64|56|58	3|1|3	31|38|53	229	247	0.0319247983411	0.319050916755	0.0|0.019|0.018	0.095|0.028|0.058	-0.048
UNC13B	UNC13B	MXE	chr9	+	35231119_35231219_35236468_35236586_35228014_35228044_35237702_35237826	152|185|122	63|54|58	116|107|138	30|35|53	229	247	0.300543301815	0.890763580116	0.722|0.787|0.694	0.807|0.767|0.737	-0.036
UNC13B	UNC13B	MXE	chr9	+	35243290_35243364_35258992_35259050_35237702_35237826_35295695_35295930	10|13|19	7|6|3	15|5|18	4|2|4	203	187	0.390523601559	0.973247029105	0.568|0.666|0.854	0.776|0.697|0.806	-0.064
LMO7	LMO7	MXE	chr13	+	75713181_75713252_75727028_75727098_75636322_75636726_75760931_75761038	6|4|7	14|28|15	14|7|17	37|32|41	200	199	0.617028064274	1.0	0.299|0.124|0.317	0.274|0.179|0.292	-0.002
LMO7	LMO7	MXE	chr13	+	75713181_75713252_75760931_75761038_75636322_75636726_75795400_75795431	6|4|7	82|115|47	13|8|16	185|187|314	200	236	0.624279336848	1.0	0.079|0.039|0.149	0.077|0.048|0.057	0.028
LMO7	LMO7	MXE	chr13	+	75805478_75805760_75809153_75809183_75804288_75804541_75817160_75817278	0|0|0	246|294|196	4|0|2	599|609|950	260	159	1	1.0	0.0|0.0|0.0	0.004|0.0|0.001	-0.002
UHMK1	UHMK1	MXE	chr1	+	162500912_162501104_162503753_162503848_162499954_162500247_162512499_162512576	129|142|87	29|29|26	87|77|89	21|19|28	260	224	0.538999950819	1.0	0.793|0.808|0.742	0.781|0.777|0.733	0.017
MTDH	MTDH	MXE	chr8	+	97699753_97699852_97706625_97706750_97690951_97691188_97713661_97713769	58|63|59	133|172|136	83|56|82	143|142|192	228	254	0.404817285175	0.984190351407	0.327|0.29|0.326	0.393|0.305|0.322	-0.026
UNC13B	UNC13B	MXE	chr9	+	35258992_35259050_35295695_35295930_35243290_35243364_35310466_35310781	30|28|26	82|63|46	15|16|18	49|34|43	187	260	0.562326101267	1.0	0.337|0.382|0.44	0.299|0.396|0.368	0.032
C1orf50	C1orf50	MXE	chr1	+	42767508_42767624_42773562_42773649_42767268_42767390_42774736_42774868	28|13|15	8|13|9	24|11|11	6|12|8	245	216	0.910148879817	1.0	0.755|0.469|0.595	0.779|0.447|0.548	0.015
MTDH	MTDH	MXE	chr8	+	97706625_97706750_97713661_97713769_97699753_97699852_97719048_97719189	125|156|128	20|17|13	131|143|169	19|20|16	254	237	0.928105538493	1.0	0.854|0.895|0.902	0.865|0.87|0.908	0.003
TSC1	TSC1	MXE	chr9	-	132925586_132925739_132927200_132927304_132923347_132923492_132928766_132928955	6|7|10	3|6|2	6|8|5	3|1|3	233	260	0.543141623004	1.0	0.691|0.566|0.848	0.691|0.899|0.65	-0.045
BAZ1B	BAZ1B	MXE	chr7	-	73489193_73489391_73492799_73492921_73476867_73478569_73498496_73498698	201|274|173	87|98|59	273|285|348	95|81|115	251	260	0.223837120511	0.800424733534	0.705|0.743|0.752	0.749|0.785|0.758	-0.031
TGDS	TGDS	MXE	chr13	-	94590852_94590943_94592240_94592309_94583093_94583236_94593840_94593907	39|31|16	9|8|13	23|15|23	9|7|5	198	220	0.866310192902	1.0	0.828|0.812|0.578	0.74|0.704|0.836	-0.021
CLHC1	CLHC1	MXE	chr2	-	55208625_55208710_55209629_55209831_55206269_55206376_55212672_55212806	1|1|5	0|2|1	2|4|6	0|0|0	260	214	0.377126373219	0.957753095281	1.0|0.292|0.805	1.0|1.0|1.0	-0.301
USP34	USP34	MXE	chr2	-	61190270_61190414_61190517_61190658_61188909_61189069_61192900_61192980	8|1|6	39|33|26	5|5|4	25|27|21	260	260	0.775190994672	1.0	0.17|0.029|0.188	0.167|0.156|0.16	-0.032
RPA2	RPA2	MXE	chr1	-	27897632_27897707_27906927_27907041_27897004_27897121_27907180_27907282	57|84|53	63|60|48	134|120|126	86|69|90	243	204	0.0530867666402	0.409761502696	0.432|0.54|0.481	0.567|0.593|0.54	-0.082
PPIL2	PPIL2	MXE	chr22	+	21693815_21693872_21694592_21694665_21688731_21688849_21694754_21694817	16|7|8	40|53|44	10|8|5	51|38|59	186	202	0.25553055703	0.84276252898	0.303|0.125|0.165	0.176|0.186|0.084	0.049
BAZ1B	BAZ1B	MXE	chr7	-	73476867_73478569_73489193_73489391_73470344_73470483_73492799_73492921	139|180|123	167|208|134	201|178|240	255|233|344	260	260	0.196328876498	0.756350865081	0.454|0.464|0.479	0.441|0.433|0.411	0.037
BAZ1B	BAZ1B	MXE	chr7	-	73450846_73450994_73459535_73459718_73449541_73449689_73462921_73463099	400|482|327	353|426|280	665|600|773	566|463|637	260	260	0.477159271614	1.0	0.531|0.531|0.539	0.54|0.564|0.548	-0.017
HSDL2	HSDL2	MXE	chr9	+	112441698_112441770_112454012_112454162_112418859_112418958_112459448_112459577	0|2|0	151|187|127	2|2|2	221|154|254	201	260	1	1.0	0.0|0.014|0.0	0.012|0.017|0.01	-0.008
HSDL2	HSDL2	MXE	chr9	+	112418859_112418958_112438430_112438625_112408906_112409021_112441698_112441770	3|3|4	105|125|73	3|4|3	145|108|151	228	260	0.599540667302	1.0	0.032|0.027|0.059	0.023|0.041|0.022	0.011
HSDL2	HSDL2	MXE	chr9	+	112418859_112418958_112438430_112438625_112405623_112405722_112441698_112441770	4|7|6	105|124|74	5|6|4	145|108|152	228	260	0.274154661881	0.861461931618	0.042|0.06|0.085	0.038|0.06|0.029	0.02
HSDL2	HSDL2	MXE	chr9	+	112408906_112409021_112418859_112418958_112405623_112405722_112438430_112438625	68|80|47	24|51|33	76|61|107	36|51|46	244	228	0.971432136892	1.0	0.726|0.594|0.571	0.664|0.528|0.685	0.005
MICALL1	MICALL1	MXE	chr22	+	37937079_37937194_37937745_37937792_37933038_37933112_37940708_37942822	97|137|108	29|33|17	101|96|125	26|21|17	244	176	0.496082993255	1.0	0.707|0.75|0.821	0.737|0.767|0.841	-0.022
MICALL1	MICALL1	MXE	chr22	+	37937079_37937194_37937745_37937819_37933038_37933112_37940708_37941187	97|137|108	0|1|0	101|96|125	2|1|7	244	203	0.0289804933096	0.3007351356	1.0|0.991|1.0	0.977|0.988|0.937	0.03
MICALL1	MICALL1	MXE	chr22	+	37932552_37932679_37932797_37932888_37931798_37931933_37933038_37933112	17|15|13	74|99|76	17|20|25	76|77|98	256	220	0.162097303171	0.697672689986	0.165|0.115|0.128	0.161|0.182|0.18	-0.038
UEVLD	UEVLD	MXE	chr11	-	18566346_18566482_18575346_18575412_18564891_18565010_18578723_18578808	0|0|1	11|11|6	3|3|1	15|7|5	195	260	0.000316748066785	0.0145479466702	0.0|0.0|0.182	0.211|0.364|0.211	-0.201
PAFAH1B2	PAFAH1B2	MXE	chr11	+	117152440_117152528_117159933_117160023_117144266_117144418_117161144_117161261	503|579|363	293|303|226	743|437|522	321|240|292	217	219	0.237564098683	0.821829649076	0.634|0.659|0.618	0.7|0.648|0.643	-0.027
CD2AP	CD2AP	MXE	chr6	+	47503279_47503440_47533601_47533755_47477788_47478248_47544605_47544706	120|156|86	116|136|113	143|84|83	94|92|110	260	260	0.815702535158	1.0	0.508|0.534|0.432	0.603|0.477|0.43	-0.012
FKBP9	FKBP9	MXE	chr7	+	33000114_33000260_33002675_33002839_32996162_32996349_33005174_33006930	78|59|62	497|491|394	41|55|37	326|295|304	260	260	0.953412825317	1.0	0.136|0.107|0.136	0.112|0.157|0.109	0.0
FAM118B	FAM118B	MXE	chr11	+	126240791_126241044_126250505_126250733_126229224_126229293_126254304_126254433	0|2|0	12|11|6	0|0|0	9|5|11	260	260	1	1.0	0.0|0.154|0.0	0.0|0.0|0.0	0.051
HIF1A	HIF1A	MXE	chr14	+	61744704_61744813_61745690_61745817_61740754_61741188_61746933_61748258	498|494|344	86|74|62	847|713|840	151|88|122	238	256	0.396418492611	0.976957791422	0.862|0.878|0.856	0.858|0.897|0.881	-0.013
HIF1A	HIF1A	MXE	chr14	+	61740754_61741188_61744704_61744813_61738086_61738373_61745690_61745817	3|2|3	508|434|334	10|9|5	815|705|731	260	238	1	1.0	0.005|0.004|0.008	0.011|0.012|0.006	-0.004
ANAPC10	ANAPC10	MXE	chr4	-	145064571_145064692_145081659_145081750_144994574_144995603_145095984_145096111	98|74|55	43|44|36	56|63|46	31|47|44	220	250	0.133196376918	0.638860397674	0.721|0.656|0.635	0.672|0.604|0.543	0.064
RANBP2	RANBP2	MXE	chr2	+	108775731_108775936_108777129_108777231_108772867_108773046_108781268_108781429	252|257|229	436|464|386	267|217|272	528|397|463	260	231	0.62030715453	1.0	0.339|0.33|0.345	0.31|0.327|0.343	0.011
MCTP1	MCTP1	MXE	chr5	-	94917895_94917973_94931952_94931991_94912805_94912976_94940083_94940195	77|102|62	1|3|0	58|56|68	1|0|0	168	207	1	1.0	0.99|0.977|1.0	0.986|1.0|1.0	-0.006
HIF1A	HIF1A	MXE	chr14	+	61738086_61738373_61740754_61741188_61736888_61737109_61744704_61744813	480|457|327	765|775|541	899|700|713	1316|1136|1249	260	260	0.791254790329	1.0	0.386|0.371|0.377	0.406|0.381|0.363	-0.005
HIF1A	HIF1A	MXE	chr14	+	61738086_61738373_61740504_61740627_61736888_61737109_61740754_61741188	483|459|330	703|731|549	909|708|717	1325|1024|1045	260	252	0.428512180285	1.0	0.4|0.378|0.368	0.399|0.401|0.399	-0.018
ANAPC10	ANAPC10	MXE	chr4	-	145081659_145081750_145095984_145096111_144995157_144995603_145097687_145097760	10|9|4	47|37|30	1|2|3	23|27|15	256	220	0.0228201767726	0.261563654477	0.155|0.173|0.103	0.036|0.06|0.147	0.063
ANAPC10	ANAPC10	MXE	chr4	-	145081659_145081750_145095984_145096111_144994999_144995603_145098119_145098201	35|29|24	47|37|30	14|7|14	23|28|15	256	220	0.218614160761	0.791853724164	0.39|0.402|0.407	0.343|0.177|0.445	0.078
KIF27	KIF27	MXE	chr9	-	83870518_83870632_83880296_83880494_83867683_83867860_83883812_83884018	106|74|71	30|31|14	64|51|65	13|8|17	260	243	0.137411956685	0.650009257258	0.768|0.69|0.826	0.821|0.856|0.781	-0.058
KIF27	KIF27	MXE	chr9	-	83870518_83870632_83880296_83880494_83859155_83859371_83883812_83884018	106|74|70	6|5|3	64|51|65	3|0|2	260	243	0.0553478098695	0.416781879901	0.943|0.933|0.956	0.952|1.0|0.968	-0.029
NDUFS1	NDUFS1	MXE	chr2	-	206149817_206149925_206152418_206152510_206149019_206149096_206153617_206153682	74|59|38	159|146|102	92|97|92	266|205|259	221	237	0.597216098065	1.0	0.333|0.302|0.285	0.271|0.337|0.276	0.012
NDUFS1	NDUFS1	MXE	chr2	-	206138484_206138614_206141940_206142069_206132944_206133105_206142685_206142831	52|49|40	60|63|44	75|78|93	133|95|132	258	259	0.212068832572	0.781649265644	0.465|0.438|0.477	0.361|0.452|0.414	0.051
RAD51D	RAD51D	MXE	chr17	-	35116858_35117037_35118500_35118619_35107365_35107447_35119110_35119172	1|1|1	0|0|0	1|0|1	2|0|2	248	260	1	1.0	1.0|1.0|1.0	0.344|NA|0.344	0.656
LARS	LARS	MXE	chr5	-	146164309_146164471_146168127_146168265_146160373_146160486_146171909_146171990	1378|1483|1228	376|364|304	1817|1677|1861	453|419|448	260	260	0.725500279915	1.0	0.786|0.803|0.802	0.8|0.8|0.806	-0.005
ABI3BP	ABI3BP	MXE	chr3	-	100835600_100835660_100838209_100838284_100833124_100833157_100838401_100838464	63|81|45	0|0|0	110|105|185	2|5|2	204	189	0.332323305986	0.92529969486	1.0|1.0|1.0	0.981|0.951|0.988	0.027
LARS	LARS	MXE	chr5	-	146171909_146171990_146172686_146172774_146168127_146168265_146177546_146177665	328|428|275	319|317|249	461|438|491	429|399|443	217	210	0.577588748566	1.0	0.499|0.566|0.517	0.51|0.515|0.518	0.013
LARS	LARS	MXE	chr5	-	146168127_146168265_146171909_146171990_146164309_146164471_146172686_146172774	216|292|184	243|219|180	310|296|343	291|237|269	210	260	0.368341172708	0.951107430007	0.524|0.623|0.559	0.569|0.607|0.612	-0.027
ABI3BP	ABI3BP	MXE	chr3	-	100834683_100834773_100835600_100835660_100833124_100833157_100837123_100837171	49|64|27	128|135|72	100|57|103	229|174|246	189	219	0.797021987368	1.0	0.307|0.355|0.303	0.336|0.275|0.327	0.009
PTK2	PTK2	MXE	chr8	-	140803542_140803650_140818276_140818354_140800458_140800576_140818879_140819020	49|65|52	279|318|240	52|57|87	348|317|417	207	237	0.508374920805	1.0	0.167|0.19|0.199	0.146|0.171|0.193	0.015
ABI3BP	ABI3BP	MXE	chr3	-	100833124_100833157_100835600_100835660_100832263_100832350_100837123_100837171	49|64|27	23|24|15	99|56|104	58|58|73	189	162	0.0170122616506	0.222476272251	0.646|0.696|0.607	0.594|0.453|0.55	0.117
ABI3BP	ABI3BP	MXE	chr3	-	100833124_100833157_100835600_100835660_100832263_100832350_100846371_100846446	9|12|5	27|26|17	28|16|9	79|66|91	189	162	0.139570179775	0.653547710935	0.222|0.283|0.201	0.233|0.172|0.078	0.074
PTK2	PTK2	MXE	chr8	-	140744651_140744767_140746759_140746860_140743229_140743330_140752231_140752316	24|42|23	60|74|46	28|32|45	69|68|67	230	245	0.83971530718	1.0	0.299|0.377|0.348	0.302|0.334|0.417	-0.01
ABI3BP	ABI3BP	MXE	chr3	-	100832263_100832350_100841997_100842039_100812466_100812523_100846371_100846428	17|26|20	0|0|0	41|30|47	1|1|1	171	216	1	1.0	1.0|1.0|1.0	0.981|0.974|0.983	0.021
MRPS18A	MRPS18A	MXE	chr6	-	43678517_43678625_43681088_43681120_43675201_43675617_43687667_43687791	50|51|49	269|303|242	90|47|48	336|262|319	161	237	0.631737990917	1.0	0.215|0.199|0.23	0.283|0.209|0.181	-0.01
POGZ	POGZ	MXE	chr1	-	151430665_151430841_151440927_151441086_151428122_151428413_151442080_151442205	29|39|30	2|4|5	26|14|18	5|2|6	260	260	0.146691037735	0.666073071769	0.935|0.907|0.857	0.839|0.875|0.75	0.078
AIDA	AIDA	MXE	chr1	-	222687594_222687658_222693788_222693843_222686929_222687036_222694209_222694263	101|120|71	21|8|2	133|93|116	23|10|18	184	193	0.145019291671	0.66230249144	0.835|0.94|0.974	0.858|0.907|0.871	0.038
AGFG1	AGFG1	MXE	chr2	+	227531090_227531210_227533548_227533758_227524761_227524915_227534844_227535025	18|16|9	8|2|0	16|12|22	3|3|15	249	260	0.163420592706	0.701333173203	0.701|0.893|1.0	0.848|0.807|0.605	0.111
SIRT3	SIRT3	MXE	chr11	-	224077_224239_230451_230552_218831_219041_232982_233215	1|1|1	2|8|4	0|1|0	4|2|4	230	260	0.626061075492	1.0	0.361|0.124|0.22	0.0|0.361|0.0	0.115
DOCK4	DOCK4	MXE	chr7	-	111778275_111778369_111782863_111782924_111769528_111769677_111783856_111783952	44|66|31	51|63|49	42|31|57	51|53|59	190	223	0.719217301192	1.0	0.503|0.551|0.426	0.491|0.407|0.531	0.017
DOCK4	DOCK4	MXE	chr7	-	111732225_111732287_111735053_111735167_111726477_111728720_111736916_111736989	48|66|40	5|1|0	68|51|73	0|2|2	243	191	0.409005200868	0.988696409414	0.883|0.981|1.0	1.0|0.952|0.966	-0.018
CREBL2	CREBL2	MXE	chr12	+	12635776_12635974_12637569_12637714_12611891_12612187_12641993_12645108	616|826|659	106|114|92	405|486|497	88|52|84	260	260	0.557591402359	1.0	0.853|0.879|0.877	0.822|0.903|0.855	0.01
OPTN	OPTN	MXE	chr10	+	13125945_13126039_13127744_13127903_13125417_13125567_13132066_13132197	169|140|130	358|330|325	49|42|43	90|114|136	223	260	0.563840855902	1.0	0.355|0.331|0.318	0.388|0.3|0.269	0.016
OPTN	OPTN	MXE	chr10	+	13125417_13125567_13125945_13126039_13123994_13124110_13127744_13127903	113|75|82	101|100|100	32|24|22	34|40|48	260	223	0.122159356541	0.618145303984	0.49|0.391|0.413	0.447|0.34|0.282	0.075
OPTN	OPTN	MXE	chr10	+	13123994_13124110_13125417_13125567_13122384_13122487_13125945_13126039	58|57|67	274|217|225	27|28|23	78|79|76	245	260	0.146109724773	0.665405469501	0.183|0.218|0.24	0.269|0.273|0.243	-0.048
ANKRD29	ANKRD29	MXE	chr18	-	23612091_23612190_23619530_23619629_23598925_23601309_23629852_23629951	12|11|15	51|60|42	7|5|5	24|36|46	228	228	0.13761005122	0.650009257258	0.19|0.155|0.263	0.226|0.122|0.098	0.054
IMMT	IMMT	MXE	chr2	-	86153559_86153574_86158591_86158721_86151296_86151520_86159535_86159671	76|90|59	29|38|27	84|76|92	49|37|34	259	144	0.500999586075	1.0	0.593|0.568|0.549	0.488|0.533|0.601	0.029
ANKRD29	ANKRD29	MXE	chr18	-	23634050_23634149_23638848_23638947_23629852_23629951_23646188_23646287	13|17|13	8|7|1	9|8|13	7|5|6	228	228	0.250514624296	0.836769456371	0.619|0.708|0.929	0.563|0.615|0.684	0.131
ANKRD29	ANKRD29	MXE	chr18	-	23617731_23617827_23619530_23619629_23600459_23601309_23629852_23629951	12|11|15	17|15|15	7|5|5	12|22|20	228	225	0.00916337936095	0.152943414282	0.411|0.42|0.497	0.365|0.183|0.198	0.194
BAIAP2L1	BAIAP2L1	MXE	chr7	-	98320236_98320298_98355041_98355128_98320057_98320129_98362356_98362432	20|29|35	100|81|61	52|31|37	106|136|110	216	191	0.933520595619	1.0	0.15|0.24|0.337	0.303|0.168|0.229	0.009
ANKRD29	ANKRD29	MXE	chr18	-	23638848_23638947_23646188_23646287_23634050_23634149_23649082_23649193	6|8|9	4|1|8	7|3|4	8|6|9	228	228	0.0247869915588	0.276283231213	0.6|0.889|0.529	0.467|0.333|0.308	0.303
PPIL3	PPIL3	MXE	chr2	-	200882341_200882435_200885261_200885367_200881420_200881488_200885697_200885772	6|4|3	81|118|86	4|2|3	76|114|103	235	223	0.314886883336	0.907120754664	0.066|0.031|0.032	0.048|0.016|0.027	0.013
PPIL3	PPIL3	MXE	chr2	-	200882341_200882435_200885261_200885343_200881420_200881488_200885697_200885772	1|0|1	81|118|86	1|1|0	76|114|103	211	223	1	1.0	0.013|0.0|0.012	0.014|0.009|0.0	0.001
OSBPL5	OSBPL5	MXE	chr11	-	3120543_3120624_3121996_3122098_3119546_3119631_3122347_3122428	4|13|5	0|0|0	14|15|22	1|0|0	231	210	1	1.0	1.0|1.0|1.0	0.927|1.0|1.0	0.024
OSBPL5	OSBPL5	MXE	chr11	-	3120420_3120624_3121996_3122098_3119546_3119631_3122347_3122428	4|13|5	8|4|4	14|15|22	7|7|6	231	260	0.225678352859	0.803903241016	0.36|0.785|0.585	0.692|0.707|0.805	-0.158
CBFB	CBFB	MXE	chr16	+	67066681_67066798_67082212_67082339_67036638_67036755_67098709_67098811	89|112|65	17|19|12	171|146|154	23|20|28	246	256	0.467752187866	1.0	0.845|0.86|0.849	0.886|0.884|0.851	-0.022
USP4	USP4	MXE	chr3	-	49327685_49327816_49335468_49335596_49325718_49325845_49339923_49340033	18|30|22	55|44|40	27|27|29	35|35|45	257	260	0.131801910956	0.638406264287	0.249|0.408|0.357	0.438|0.438|0.395	-0.086
TRIM16	TRIM16	MXE	chr17	-	15642720_15642816_15677175_15677280_15636035_15636269_15680864_15680953	0|1|0	25|35|25	1|1|1	17|23|21	234	225	0.602689144077	1.0	0.0|0.027|0.0	0.054|0.04|0.044	-0.037
SLC37A3	SLC37A3	MXE	chr7	-	140355667_140355764_140364407_140364491_140352061_140352146_140369589_140369682	8|11|4	20|21|9	9|15|6	20|23|23	213	226	0.927765564149	1.0	0.298|0.357|0.32	0.323|0.409|0.217	0.009
CTNND1	CTNND1	MXE	chr11	+	57810108_57810223_57811398_57811486_57809273_57809466_57814310_57814373	342|424|326	177|205|163	330|305|426	158|144|201	244	217	0.638309070738	1.0	0.632|0.648|0.64	0.65|0.653|0.653	-0.012
CTNND1	CTNND1	MXE	chr11	+	57811398_57811486_57814310_57814373_57809273_57809466_57815393_57815500	3|1|2	23|17|26	2|1|5	30|18|32	217	192	0.777187926091	1.0	0.103|0.049|0.064	0.056|0.047|0.121	-0.003
CTNND1	CTNND1	MXE	chr11	+	57811398_57811486_57814310_57814373_57810108_57810223_57815393_57815500	177|193|136	25|17|25	166|143|219	31|18|32	217	192	0.454381773704	1.0	0.862|0.909|0.828	0.826|0.875|0.858	0.013
SLC37A3	SLC37A3	MXE	chr7	-	140343411_140343563_140345215_140345263_140337283_140337349_140345868_140345970	11|7|6	6|13|8	6|19|24	9|19|10	177	260	0.493011158595	1.0	0.729|0.442|0.524	0.495|0.595|0.779	-0.058
SLC37A3	SLC37A3	MXE	chr7	-	140352061_140352146_140355667_140355764_140351272_140351451_140358639_140358785	27|21|21	79|60|28	22|20|17	59|51|81	226	214	0.217382679962	0.789994520446	0.244|0.249|0.415	0.261|0.271|0.166	0.07
SLC37A3	SLC37A3	MXE	chr7	-	140355667_140355764_140358639_140358785_140352061_140352146_140364407_140364491	35|26|19	20|21|9	22|19|22	21|21|24	260	226	0.0516223129429	0.406499085976	0.603|0.518|0.647	0.477|0.44|0.443	0.136
PTPRD	PTPRD	MXE	chr9	-	10033717_10033790_10340962_10341017_9938506_9938610_10612397_10612505	3|4|2	2|0|0	5|1|0	0|0|1	184	202	1	1.0	0.622|1.0|1.0	1.0|1.0|0.0	0.207
COQ7	COQ7	MXE	chr16	+	19071927_19072106_19075720_19075860_19067598_19067737_19077305_19077374	27|27|19	42|60|31	40|24|24	62|47|62	260	260	0.762388943092	1.0	0.391|0.31|0.38	0.392|0.338|0.279	0.024
COQ7	COQ7	MXE	chr16	+	19075720_19075860_19077305_19077374_19071927_19072106_19078080_19078159	6|5|6	8|6|4	2|5|2	6|5|6	260	198	0.2053840982	0.771180536221	0.364|0.388|0.533	0.202|0.432|0.202	0.15
KIF16B	KIF16B	MXE	chr20	-	16371664_16371761_16374256_16374409_16370585_16370636_16378804_16380163	67|77|73	14|10|13	49|54|66	3|7|15	260	226	0.532324121997	1.0	0.806|0.87|0.83	0.934|0.87|0.793	-0.03
APBB2	APBB2	MXE	chr4	-	41065575_41065673_41100638_41100750_41033235_41033304_41142986_41143142	56|68|35	34|44|40	25|18|21	17|22|33	241	227	0.180611537107	0.727949594182	0.608|0.593|0.452	0.581|0.435|0.375	0.087
APBB2	APBB2	MXE	chr4	-	41100638_41100750_41142986_41143142_41065575_41065673_41214404_41214458	33|30|28	38|24|26	20|12|15	25|22|20	260	241	0.117597432029	0.609248775856	0.446|0.537|0.5	0.426|0.336|0.41	0.104
RABGEF1	RABGEF1	MXE	chr7	+	66783674_66783841_66795510_66795592_66775226_66775393_66797373_66797506	72|64|82	50|41|46	59|70|73	45|36|40	260	211	0.792470385496	1.0	0.539|0.559|0.591	0.516|0.612|0.597	-0.012
KARS	KARS	MXE	chr16	-	75636453_75636547_75641563_75641723_75635911_75636098_75644282_75644462	162|160|130	73|74|55	252|234|279	103|93|103	260	223	0.341150951807	0.933494615117	0.656|0.65|0.67	0.677|0.683|0.699	-0.028
KARS	KARS	MXE	chr16	-	75636453_75636547_75641563_75641723_75635911_75636098_75647577_75647679	271|348|274	73|74|55	484|527|641	101|93|104	260	223	0.0912788264889	0.539344598852	0.761|0.801|0.81	0.804|0.829|0.841	-0.034
KARS	KARS	MXE	chr16	-	75640183_75640349_75641563_75641723_75636453_75636547_75644282_75644462	171|166|132	121|166|122	263|239|292	221|221|267	260	260	0.834473763954	1.0	0.586|0.5|0.52	0.543|0.52|0.522	0.007
KARS	KARS	MXE	chr16	-	75640183_75640349_75644282_75644462_75636453_75636547_75647577_75647665	78|91|102	122|167|122	119|144|132	220|221|272	260	260	0.209425798284	0.777065671556	0.39|0.353|0.455	0.351|0.395|0.327	0.042
KARS	KARS	MXE	chr16	-	75640183_75640349_75641563_75641723_75636453_75636547_75647577_75647679	280|354|276	122|167|122	495|532|654	220|221|272	260	260	0.606597192226	1.0	0.697|0.679|0.693	0.692|0.707|0.706	-0.012
KARS	KARS	MXE	chr16	-	75641563_75641723_75644282_75644462_75636453_75636547_75647463_75647655	1|0|1	22|25|11	3|2|5	33|29|47	260	260	1	1.0	0.043|0.0|0.083	0.083|0.065|0.096	-0.039
KARS	KARS	MXE	chr16	-	75641563_75641723_75644282_75644462_75640183_75640349_75647463_75647655	1|0|1	361|473|369	2|2|5	787|697|867	260	260	1	1.0	0.003|0.0|0.003	0.003|0.003|0.006	-0.002
KAT7	KAT7	MXE	chr17	+	49809118_49809208_49811475_49811574_49805362_49805445_49815802_49815913	63|89|61	86|108|65	82|71|65	96|77|96	219	228	0.92027420852	1.0	0.433|0.462|0.494	0.471|0.49|0.413	0.005
DHX40	DHX40	MXE	chr17	+	59570517_59570663_59573115_59573235_59566626_59566794_59573739_59573967	37|36|47	62|78|59	23|21|23	23|28|36	260	249	0.305811252976	0.895137045085	0.364|0.307|0.433	0.489|0.418|0.38	-0.061
PSPC1	PSPC1	MXE	chr13	-	19741564_19741649_19751270_19751467_19730238_19730344_19759322_19759418	199|245|198	56|76|51	563|498|645	179|170|199	260	214	0.301967751435	0.891138311215	0.745|0.726|0.762	0.721|0.707|0.727	0.026
PSPC1	PSPC1	MXE	chr13	-	19751270_19751467_19759322_19759418_19741564_19741649_19772241_19772543	78|96|84	335|379|314	200|201|215	965|841|1089	225	260	0.180232637945	0.727219042574	0.212|0.226|0.236	0.193|0.216|0.186	0.026
CACNA2D1	CACNA2D1	MXE	chr7	-	81994867_81994939_81997178_81997250_81991184_81991246_82005422_82005497	23|18|17	25|39|32	17|16|11	41|33|36	201	201	0.128020129164	0.630462628491	0.479|0.316|0.347	0.293|0.327|0.234	0.096
RHBDD1	RHBDD1	MXE	chr2	+	226908821_226908878_226914207_226914351_226906792_226906881_226995430_226999201	24|20|20	26|32|25	13|18|12	16|17|25	186	260	0.907006031734	1.0	0.563|0.466|0.528	0.532|0.597|0.402	0.009
PPP1CB	PPP1CB	MXE	chr2	+	28776850_28776982_28793862_28793997_28751852_28752176_28799198_28802940	559|591|476	83|87|69	718|578|738	122|134|148	260	260	0.010382544017	0.163094994781	0.871|0.872|0.873	0.855|0.812|0.833	0.039
KAT7	KAT7	MXE	chr17	+	49805362_49805445_49809118_49809208_49791885_49792033_49811475_49811574	2|2|6	83|91|61	6|3|10	77|81|99	212	219	0.115739941214	0.604560023094	0.024|0.022|0.092	0.074|0.037|0.094	-0.022
KAT7	KAT7	MXE	chr17	+	49805362_49805445_49809118_49809208_49798318_49798558_49811475_49811574	23|19|19	83|91|61	27|19|33	78|81|97	212	219	0.405703263076	0.984757995382	0.223|0.177|0.243	0.263|0.195|0.26	-0.025
BCAS3	BCAS3	MXE	chr17	+	61368326_61368494_61380505_61380571_61084466_61084564_61391976_61392831	19|26|13	0|0|0	5|6|6	1|2|0	260	195	0.750950987668	1.0	1.0|1.0|1.0	0.789|0.692|1.0	0.173
C12orf43	C12orf43	MXE	chr12	-	121006320_121006394_121010827_121010926_121005002_121005093_121011103_121011146	16|31|21	12|16|18	22|25|33	21|16|17	228	203	0.974572657698	1.0	0.543|0.633|0.51	0.483|0.582|0.633	-0.004
BCAS3	BCAS3	MXE	chr17	+	60679452_60679540_60683981_60684036_60677851_60677914_60689685_60689761	3|6|8	3|3|3	5|2|3	3|0|0	217	184	0.0279697073373	0.294045169994	0.459|0.629|0.693	0.586|1.0|1.0	-0.268
BCAS3	BCAS3	MXE	chr17	+	60683981_60684036_60689685_60689761_60679452_60679540_60709218_60709325	7|10|8	34|28|24	1|2|3	11|18|9	184	205	0.0692370309433	0.470510241118	0.187|0.285|0.271	0.092|0.11|0.271	0.09
CAP2	CAP2	MXE	chr6	+	17507168_17507312_17513848_17513954_17426589_17426690_17539268_17539458	7|6|6	14|10|9	4|4|1	8|13|7	260	235	0.142220460028	0.656699134421	0.311|0.352|0.376	0.311|0.218|0.114	0.132
TMEM57	TMEM57	MXE	chr1	+	25456652_25456831_25458390_25458892_25454258_25454382_25484115_25484274	16|30|17	203|211|167	14|8|8	101|99|110	260	260	0.544332887998	1.0	0.073|0.124|0.092	0.122|0.075|0.068	0.008
SLC2A11	SLC2A11	MXE	chr22	+	23883771_23883873_23883873_23884024_23882758_23882869_23884301_23884429	4|0|1	1|0|0	0|1|0	0|0|1	231	260	1	1.0	0.818|NA|1.0	NA|1.0|0.0	0.409
CAP2	CAP2	MXE	chr6	+	17462995_17463073_17513848_17513954_17426589_17426690_17539268_17539458	6|10|3	14|10|9	8|4|8	8|13|7	207	235	0.611897593517	1.0	0.327|0.532|0.275	0.532|0.259|0.565	-0.074
PRRC2B	PRRC2B	MXE	chr9	+	131447661_131447804_131455075_131455166_131447084_131447206_131459163_131459356	152|167|110	293|356|259	147|129|185	293|320|320	260	220	0.71033760586	1.0	0.305|0.284|0.264	0.298|0.254|0.328	-0.009
PRRC2B	PRRC2B	MXE	chr9	+	131478473_131478619_131479251_131479393_131477743_131477949_131481725_131481808	530|640|465	133|144|126	595|546|594	126|162|166	260	260	0.632206124005	1.0	0.799|0.816|0.787	0.825|0.771|0.782	0.008
DDX11	DDX11	MXE	chr12	+	31101026_31101130_31101832_31101982_31100634_31100707_31102242_31102311	6|5|2	23|16|15	10|11|11	59|38|43	233	260	0.830764761459	1.0	0.225|0.259|0.13	0.159|0.244|0.222	-0.004
SH3KBP1	SH3KBP1	MXE	chrX	-	19746317_19746441_19836124_19836282_19706880_19706984_19887306_19887459	25|28|45	169|205|173	32|14|37	185|144|190	260	253	0.510270755612	1.0	0.126|0.117|0.202	0.144|0.086|0.159	0.019
CRTC1	CRTC1	MXE	chr19	+	18768484_18768793_18774899_18774986_18765403_18765528_18775640_18775821	0|2|0	7|8|3	0|1|1	7|8|3	260	216	1	1.0	0.0|0.172|0.0	0.0|0.094|0.217	-0.046
TNXB	TNXB	MXE	chr6	-	32070126_32070414_32071989_32072298_32069552_32069861_32073646_32073952	4|0|1	3|7|1	5|4|5	10|5|15	260	260	0.4977994359	1.0	0.571|0.0|0.5	0.333|0.444|0.25	0.015
FEZ2	FEZ2	MXE	chr2	-	36583352_36583469_36590902_36591011_36581289_36581431_36597876_36598142	55|51|44	139|176|144	67|29|29	116|92|97	238	246	0.342461601891	0.934574851126	0.29|0.23|0.24	0.374|0.246|0.236	-0.032
SH3KBP1	SH3KBP1	MXE	chrX	-	19695611_19695741_19706880_19706984_19645399_19645475_19746317_19746411	127|111|115	9|5|5	141|93|123	1|1|1	233	259	0.00023208179256	0.0115612437586	0.94|0.961|0.962	0.994|0.99|0.993	-0.038
SH3KBP1	SH3KBP1	MXE	chrX	-	19695611_19695741_19746317_19746441_19683822_19684028_19836124_19836282	122|139|122	167|129|138	119|99|95	117|94|126	253	259	0.731485431102	1.0	0.428|0.525|0.475	0.51|0.519|0.436	-0.012
SH3KBP1	SH3KBP1	MXE	chrX	-	19706880_19706984_19746317_19746441_19695611_19695741_19836124_19836282	122|138|122	186|225|205	119|99|96	178|165|201	253	233	0.564356194148	1.0	0.377|0.361|0.354	0.381|0.356|0.305	0.017
SH3KBP1	SH3KBP1	MXE	chrX	-	19746317_19746441_19836124_19836282_19695611_19695741_19887306_19887459	28|28|45	0|0|0	32|14|37	0|0|2	260	253	1	1.0	1.0|1.0|1.0	1.0|1.0|0.947	0.018
SEC31A	SEC31A	MXE	chr4	-	82844385_82844509_82848803_82848977_82828999_82829058_82851430_82851604	383|365|325	18|24|18	259|248|258	8|12|14	260	253	0.269088016694	0.856899469139	0.954|0.937|0.946	0.969|0.953|0.947	-0.011
GLYR1	GLYR1	MXE	chr16	-	4821546_4821597_4822874_4822931_4821379_4821453_4823820_4823907	94|123|76	6|4|3	86|91|111	4|5|7	186	180	0.529879186187	1.0	0.938|0.967|0.961	0.954|0.946|0.939	0.009
PITPNC1	PITPNC1	MXE	chr17	+	67532801_67532950_67552256_67552345_67377458_67378202_67553609_67553617	24|18|21	130|161|123	43|39|64	254|268|361	260	218	0.587341573672	1.0	0.134|0.086|0.125	0.124|0.109|0.129	-0.006
ZC3H15	ZC3H15	MXE	chr2	+	186501272_186501425_186502495_186502587_186500181_186500293_186504031_186504214	561|571|423	774|876|642	784|591|784	1037|985|1296	260	221	0.655660153482	1.0	0.381|0.357|0.359	0.391|0.338|0.34	0.009
KTN1	KTN1	MXE	chr14	+	55672928_55673012_55673171_55673255_55672629_55672701_55675834_55675918	4058|4683|3703	144|168|131	4010|3837|5001	198|152|210	213	213	0.054560719877	0.413741477662	0.966|0.965|0.966	0.953|0.962|0.96	0.007
CCDC25	CCDC25	MXE	chr8	-	27748076_27748279_27752511_27752587_27740471_27740517_27756718_27756770	190|188|134	59|75|44	180|116|163	60|48|64	205	260	0.594701886479	1.0	0.803|0.761|0.794	0.792|0.754|0.764	0.016
NEK9	NEK9	MXE	chr14	-	75121118_75121174_75124045_75124223_75120509_75120580_75126904_75127040	13|11|10	33|21|16	8|8|20	3|10|3	260	185	0.00153160791081	0.045290834842	0.219|0.272|0.308	0.655|0.363|0.826	-0.348
ZBTB8OS	ZBTB8OS	MXE	chr1	-	32631826_32631879_32634767_32634792_32620819_32621948_32650432_32650584	4|6|4	2|3|0	10|8|8	3|0|0	154	182	0.0867953393347	0.525806003304	0.703|0.703|1.0	0.798|1.0|1.0	-0.131
ZBTB8OS	ZBTB8OS	MXE	chr1	-	32627507_32627544_32634767_32634792_32620819_32621948_32650432_32650584	4|6|4	30|37|36	10|8|8	19|5|17	154	166	0.000188828680652	0.00986173012824	0.126|0.149|0.107	0.362|0.633|0.337	-0.317
ZBTB8OS	ZBTB8OS	MXE	chr1	-	32627507_32627544_32633644_32633727_32620819_32621948_32633950_32634072	27|35|23	2|4|5	39|23|27	3|2|6	212	166	0.934911553594	1.0	0.914|0.873|0.783	0.911|0.9|0.779	-0.007
ZBTB8OS	ZBTB8OS	MXE	chr1	-	32627507_32627544_32631826_32631879_32620819_32621948_32633644_32633727	6|8|11	52|52|36	17|14|16	44|41|55	182	166	0.0233510637285	0.265494481312	0.095|0.123|0.218	0.261|0.237|0.21	-0.091
TMTC1	TMTC1	MXE	chr12	-	29572104_29572218_29583406_29583574_29556856_29557000_29604177_29604299	12|19|14	31|31|27	7|13|17	23|29|38	260	243	0.445126672637	1.0	0.266|0.364|0.326	0.221|0.295|0.295	0.048
AARSD1	AARSD1	MXE	chr17	-	42951799_42951894_42954875_42954967_42950545_42950728_42955157_42955224	11|13|3	3|8|5	25|16|24	10|2|8	221	224	0.183919420289	0.732606001363	0.788|0.622|0.378	0.717|0.89|0.753	-0.191
AARSD1	AARSD1	MXE	chr17	-	42951799_42951894_42953723_42953778_42950545_42950728_42954875_42954967	5|3|2	8|13|7	10|6|8	20|5|11	184	224	0.130578307076	0.635330666134	0.432|0.219|0.258	0.378|0.594|0.47	-0.178
DDX19A	DDX19A	MXE	chr16	+	70361417_70361510_70365016_70365131_70356860_70356906_70366084_70366262	1|2|2	61|69|59	1|0|1	114|82|79	222	244	0.506131736827	1.0	0.018|0.031|0.036	0.01|0.0|0.014	0.02
FXR1	FXR1	MXE	chr3	+	180970157_180970358_180975312_180975404_180968050_180968254_180976121_180977155	2171|1935|1729	61|72|64	1783|1559|1565	103|77|90	260	221	0.000113091683046	0.00690926169251	0.968|0.958|0.958	0.936|0.945|0.937	0.022
KTN1	KTN1	MXE	chr14	+	55663954_55664041_55667240_55667330_55661521_55661612_55670728_55670809	531|605|477	1956|2131|1699	608|587|630	1960|1747|2098	216	219	0.176634038061	0.722224599715	0.216|0.224|0.222	0.239|0.254|0.233	-0.021
KTN1	KTN1	MXE	chr14	+	55661521_55661612_55667240_55667330_55659665_55659703_55670728_55670809	562|572|503	1321|1482|1145	610|556|593	1412|1202|1464	220	219	0.675552826643	1.0	0.298|0.278|0.304	0.301|0.315|0.287	-0.008
HDAC8	HDAC8	MXE	chrX	-	72567888_72568030_72572056_72572109_72488932_72489041_72572650_72572776	107|130|74	1|0|0	134|108|116	0|1|0	182	260	1	1.0	0.994|1.0|1.0	1.0|0.994|1.0	0.0
HDAC8	HDAC8	MXE	chrX	-	72567888_72568030_72572056_72572109_72490928_72491006_72572650_72572843	107|131|73	2|0|0	134|108|116	0|1|0	182	260	1	1.0	0.987|1.0|1.0	1.0|0.994|1.0	-0.002
HDAC8	HDAC8	MXE	chrX	-	72495155_72495268_72572056_72572109_72490928_72491006_72572650_72572843	107|131|73	21|22|14	134|108|116	11|26|19	182	242	0.488737957177	1.0	0.871|0.888|0.874	0.942|0.847|0.89	-0.015
HDAC8	HDAC8	MXE	chrX	-	72567888_72568030_72568753_72568884_72488932_72489041_72572056_72572109	168|159|116	5|8|10	176|150|202	3|4|1	260	260	0.000700755833226	0.0257846294089	0.971|0.952|0.921	0.983|0.974|0.995	-0.036
HDAC8	HDAC8	MXE	chrX	-	72495155_72495268_72568753_72568884_72488932_72489041_72572056_72572109	168|159|116	7|10|7	176|150|202	5|2|8	260	242	0.0460696256605	0.381631925914	0.957|0.937|0.939	0.97|0.986|0.959	-0.027
HDAC8	HDAC8	MXE	chrX	-	72495155_72495268_72572056_72572109_72488932_72489041_72572650_72572776	107|130|74	1|2|1	134|108|116	2|2|4	182	242	0.645509562173	1.0	0.993|0.989|0.99	0.989|0.986|0.975	0.007
HDAC8	HDAC8	MXE	chrX	-	72490928_72491006_72495155_72495268_72488932_72489041_72572056_72572109	7|10|7	24|21|21	5|2|8	24|15|28	242	207	0.16107967547	0.696363136411	0.2|0.289|0.222	0.151|0.102|0.196	0.087
HDAC8	HDAC8	MXE	chrX	-	72490928_72491006_72568753_72568884_72488932_72489041_72572056_72572109	168|159|116	24|21|21	176|150|202	24|15|28	260	207	0.421834956302	1.0	0.848|0.858|0.815	0.854|0.888|0.852	-0.024
HDAC8	HDAC8	MXE	chrX	-	72488932_72489041_72495155_72495268_72464558_72464731_72572056_72572109	6|8|6	10|8|4	4|2|6	6|7|6	242	238	0.403231612598	0.983546734731	0.371|0.496|0.596	0.396|0.219|0.496	0.117
HDAC8	HDAC8	MXE	chrX	-	72490928_72491006_72495155_72495268_72488932_72489041_72567888_72568030	30|43|19	26|20|21	31|34|29	24|15|28	242	207	0.850618454873	1.0	0.497|0.648|0.436	0.525|0.66|0.47	-0.025
SFI1	SFI1	MXE	chr22	+	31546860_31546971_31550253_31550348_31528689_31528863_31556941_31557059	5|4|5	8|6|1	6|4|8	4|4|11	240	224	0.861120157943	1.0	0.368|0.384|0.824	0.583|0.483|0.404	0.035
SDCCAG8	SDCCAG8	MXE	chr1	+	243316754_243316893_243330539_243330692_243256055_243256240_243341038_243341173	4|2|4	272|303|223	0|0|0	135|179|173	260	260	0.92438538835	1.0	0.014|0.007|0.018	0.0|0.0|0.0	0.013
SDCCAG8	SDCCAG8	MXE	chr1	+	243304712_243304777_243316754_243316893_243286382_243286397_243330539_243330692	4|2|3	167|178|173	7|6|11	119|122|85	194	260	6.77542250475e-05	0.004667833632	0.031|0.015|0.023	0.073|0.062|0.148	-0.071
SFI1	SFI1	MXE	chr22	+	31556941_31557059_31561289_31561392_31546860_31546971_31573057_31573214	0|1|0	13|14|6	3|0|1	4|11|18	247	232	0.376971394778	0.957753095281	0.0|0.063|0.0	0.413|0.0|0.05	-0.133
SFI1	SFI1	MXE	chr22	+	31603743_31603819_31604308_31604404_31602606_31602785_31604868_31604945	3|6|9	4|6|4	6|5|5	3|1|9	205	225	0.819005999815	1.0	0.452|0.523|0.712	0.687|0.846|0.379	-0.075
CLN6	CLN6	MXE	chr15	-	68211674_68211863_68214289_68214388_68211262_68211318_68218535_68218650	1|1|0	0|0|0	0|0|3	1|0|1	228	260	1	1.0	1.0|1.0|NA	0.0|NA|0.774	0.613
SDCCAG8	SDCCAG8	MXE	chr1	+	243293090_243293219_243316754_243316893_243286271_243286397_243330539_243330692	72|61|59	167|178|173	53|36|46	119|122|85	258	260	0.522410818346	1.0	0.303|0.257|0.256	0.31|0.229|0.353	-0.025
POLR3B	POLR3B	MXE	chr12	+	106405856_106405976_106410825_106410960_106393030_106393153_106427196_106427330	195|320|224	9|23|6	329|313|415	21|27|29	249	260	0.074133947555	0.490389626523	0.958|0.936|0.975	0.942|0.924|0.937	0.022
ASAH1	ASAH1	MXE	chr8	-	18069791_18069878_18071299_18071390_18067219_18067298_18075540_18075587	16|24|18	172|139|106	11|6|14	86|55|58	220	216	0.806412177078	1.0	0.084|0.145|0.143	0.112|0.097|0.192	-0.01
ACTN1	ACTN1	MXE	chr14	-	68878457_68878523_68878988_68879069_68877081_68877240_68879961_68880108	199|178|142	1|0|3	351|352|350	2|2|2	210	195	1	1.0	0.995|1.0|0.978	0.994|0.994|0.994	-0.003
SDCCAG8	SDCCAG8	MXE	chr1	+	243316754_243316893_243330539_243330692_243286271_243286397_243341038_243341173	3|4|4	266|300|216	0|0|1	127|179|171	260	260	0.715338001551	1.0	0.011|0.013|0.018	0.0|0.0|0.006	0.012
SDCCAG8	SDCCAG8	MXE	chr1	+	243316754_243316893_243330539_243330692_243293090_243293219_243341038_243341173	1|0|2	263|292|215	0|0|0	125|174|168	260	260	1	1.0	0.004|0.0|0.009	0.0|0.0|0.0	0.004
ATAD3B	ATAD3B	MXE	chr1	+	1482544_1482614_1485015_1485171_1482137_1482303_1485781_1485838	7|8|8	29|29|20	30|17|40	83|51|97	199	260	0.314382852795	0.906116823302	0.24|0.265|0.343	0.321|0.303|0.35	-0.042
BTAF1	BTAF1	MXE	chr10	+	91956527_91956657_91957224_91957293_91953736_91953873_91959064_91959154	279|316|278	136|116|100	187|232|233	109|80|111	259	198	0.358599114614	0.947099456052	0.611|0.676|0.68	0.567|0.689|0.616	0.032
SENP5	SENP5	MXE	chr3	+	196903532_196903610_196927795_196927879_196900364_196900412_196929632_196929683	60|39|30	38|45|32	17|15|14	14|13|15	207	213	0.966822658398	1.0	0.619|0.471|0.491	0.555|0.543|0.49	-0.002
NF2	NF2	MXE	chr22	+	29668332_29668446_29671825_29671948_29664989_29665064_29673268_29673486	79|94|74	178|245|157	130|113|109	338|306|325	243	252	0.204128674631	0.768121613545	0.315|0.285|0.328	0.285|0.277|0.258	0.036
UBXN7	UBXN7	MXE	chr3	-	196368027_196368155_196369420_196369511_196362293_196362687_196371895_196372042	268|283|233	94|88|72	208|195|224	68|64|58	220	257	0.620461973596	1.0	0.769|0.79|0.791	0.781|0.781|0.819	-0.01
UBXN7	UBXN7	MXE	chr3	-	196402951_196403019_196407245_196407393_196393553_196393619_196432326_196432474	118|153|125	70|48|63	82|87|124	45|60|51	260	197	0.421529829924	1.0	0.561|0.707|0.601	0.58|0.524|0.648	0.039
UBXN7	UBXN7	MXE	chr3	-	196402951_196403019_196407245_196407393_196391837_196391925_196432326_196432397	102|146|122	1|0|1	79|84|120	0|0|0	260	197	1	1.0	0.987|1.0|0.989	1.0|1.0|1.0	-0.008
BTAF1	BTAF1	MXE	chr10	+	91953736_91953873_91956527_91956657_91951402_91951566_91957224_91957293	612|612|476	245|227|215	435|439|569	184|175|168	260	259	0.349166573828	0.939110928693	0.713|0.729|0.688	0.702|0.714|0.771	-0.019
GPD1L	GPD1L	MXE	chr3	+	32128075_32128253_32138586_32138727_32106510_32106758_32140227_32140366	37|36|20	80|73|67	36|35|33	58|52|66	260	260	0.0849751305267	0.524593846798	0.316|0.33|0.23	0.383|0.402|0.333	-0.081
ODF2	ODF2	MXE	chr9	+	128460941_128461010_128469182_128469353_128460512_128460666_128471307_128471468	25|16|22	320|406|295	24|30|35	516|431|471	198	260	0.901631106057	1.0	0.093|0.049|0.089	0.058|0.084|0.089	0.0
ODF2	ODF2	MXE	chr9	+	128460941_128461010_128469182_128469353_128459566_128459657_128471307_128471468	6|2|3	320|406|295	5|2|5	515|431|470	198	260	0.702457068081	1.0	0.024|0.006|0.013	0.013|0.006|0.014	0.003
ODF2	ODF2	MXE	chr9	+	128460549_128460666_128460941_128461067_128459566_128459657_128469182_128469353	0|4|1	121|133|73	6|1|3	146|124|138	246	255	0.216686251668	0.789631452868	0.0|0.03|0.014	0.041|0.008|0.022	-0.009
ODF2	ODF2	MXE	chr9	+	128460549_128460666_128460941_128461010_128459566_128459657_128469182_128469353	0|4|1	34|25|22	6|1|3	32|38|30	246	198	0.19658838716	0.756900353893	0.0|0.114|0.035	0.131|0.021|0.074	-0.026
ODF2	ODF2	MXE	chr9	+	128460512_128460666_128460941_128461067_128459566_128459657_128469182_128469353	9|16|14	121|133|73	15|19|17	146|124|138	260	255	0.813516496576	1.0	0.068|0.106|0.158	0.092|0.131|0.108	0.0
ODF2	ODF2	MXE	chr9	+	128460512_128460666_128460941_128461010_128459566_128459657_128469182_128469353	9|16|14	34|25|22	15|19|17	32|38|30	260	198	0.809678991745	1.0	0.168|0.328|0.326	0.263|0.276|0.301	-0.006
ZRANB2	ZRANB2	MXE	chr1	-	71078456_71078565_71078655_71078708_71076794_71076877_71080939_71081011	107|126|81	2045|2125|1667	98|104|106	1608|1480|1658	182	238	0.100700671981	0.564621256926	0.064|0.072|0.06	0.074|0.084|0.077	-0.013
ZRANB2	ZRANB2	MXE	chr1	-	71076794_71076877_71078456_71078565_71072471_71072548_71078655_71078708	1680|1962|1403	2081|2304|1634	1352|1315|1495	1539|1506|1757	238	212	0.702083304081	1.0	0.418|0.431|0.433	0.439|0.438|0.431	-0.009
ODF2	ODF2	MXE	chr9	+	128460941_128461067_128469182_128469353_128460512_128460666_128471307_128471468	61|56|46	320|406|295	85|75|73	516|431|471	255	260	0.824013037529	1.0	0.163|0.123|0.137	0.144|0.151|0.136	-0.003
ODF2	ODF2	MXE	chr9	+	128460941_128461067_128469182_128469353_128459566_128459657_128471307_128471468	28|26|15	320|406|295	44|35|34	515|431|470	255	260	0.312465912729	0.903764739095	0.082|0.061|0.049	0.08|0.076|0.069	-0.011
FBF1	FBF1	MXE	chr17	-	75935631_75935673_75937565_75937593_75932994_75933088_75938146_75938232	4|3|6	2|0|0	6|4|7	1|0|0	157	171	1	1.0	0.685|1.0|1.0	0.867|1.0|1.0	-0.061
ELP2	ELP2	MXE	chr18	+	36138794_36138872_36139418_36139613_36138269_36138426_36141136_36141201	56|65|36	1|0|0	72|55|71	0|0|1	207	260	1	1.0	0.986|1.0|1.0	1.0|1.0|0.989	-0.001
TIPIN	TIPIN	MXE	chr15	-	66349314_66349437_66351524_66351600_66341149_66341356_66352128_66352207	4|18|14	5|3|2	27|35|27	5|6|1	205	252	0.211406680559	0.780541427195	0.496|0.881|0.896	0.869|0.878|0.971	-0.148
TIPIN	TIPIN	MXE	chr15	-	66349314_66349437_66352128_66352207_66341149_66341356_66352814_66352955	24|22|22	0|2|0	30|28|27	1|3|2	208	252	0.0858178665035	0.525806003304	1.0|0.93|1.0	0.973|0.919|0.942	0.032
FLOT2	FLOT2	MXE	chr17	-	28884224_28884315_28885856_28885947_28883107_28883231_28888944_28889026	2|4|3	113|118|81	7|6|3	115|62|80	220	220	0.0499381164991	0.402344681671	0.017|0.033|0.036	0.057|0.088|0.036	-0.032
BTBD7	BTBD7	MXE	chr14	-	93253646_93253790_93257194_93257355_93251462_93251652_93261601_93261677	71|100|75	19|9|7	70|69|110	10|10|9	260	260	0.518325873435	1.0	0.789|0.917|0.915	0.875|0.873|0.924	-0.017
BTBD7	BTBD7	MXE	chr14	-	93257194_93257355_93261601_93261677_93253646_93253790_93263784_93263993	54|66|56	11|10|5	50|39|67	8|13|14	205	260	0.142909012731	0.65730026026	0.862|0.893|0.934	0.888|0.792|0.859	0.05
INPP5F	INPP5F	MXE	chr10	+	119781634_119781771_119791516_119791645_119751075_119751156_119791868_119792036	16|19|18	41|34|38	12|6|10	17|25|33	260	258	0.442027413295	1.0	0.279|0.357|0.32	0.412|0.192|0.231	0.04
NAA20	NAA20	MXE	chr20	+	20026783_20026919_20032507_20032653_20025676_20025767_20033101_20033629	252|264|209	86|102|78	315|233|313	101|88|104	260	260	0.581390420084	1.0	0.746|0.721|0.728	0.757|0.726|0.751	-0.013
RANBP17	RANBP17	MXE	chr5	+	170916464_170916584_170918712_170918859_170910968_170911134_170919440_170919613	0|1|0	2|5|3	0|0|2	4|5|6	249	260	1	1.0	0.0|0.173|0.0	0.0|0.0|0.258	-0.028
DDX21	DDX21	MXE	chr10	+	68962081_68962157_68963290_68963469_68959805_68960249_68965376_68965494	20|29|26	222|223|156	58|56|65	534|520|634	205	260	0.393228212147	0.976436312064	0.103|0.142|0.174	0.121|0.12|0.115	0.021
DDX21	DDX21	MXE	chr10	+	68963290_68963469_68965376_68965494_68962081_68962157_68967017_68967203	76|61|48	100|128|112	163|162|210	314|299|403	260	247	0.892708169597	1.0	0.419|0.312|0.289	0.33|0.34|0.331	0.006
DDX21	DDX21	MXE	chr10	+	68977528_68977688_68981536_68981581_68974669_68974743_68982542_68985067	80|78|70	165|151|149	201|158|180	479|434|513	260	174	0.0431998502408	0.366180929528	0.245|0.257|0.239	0.219|0.196|0.19	0.045
DDX21	DDX21	MXE	chr10	+	68978841_68978976_68981536_68981581_68974669_68974743_68982542_68985067	6|5|4	165|151|149	10|8|10	479|434|513	260	174	0.312222164826	0.903764739095	0.024|0.022|0.018	0.014|0.012|0.013	0.008
GTF2A2	GTF2A2	MXE	chr15	-	59650668_59650773_59652205_59652326_59642135_59642262_59657405_59657520	69|78|69	32|19|19	83|76|100	28|26|18	250	234	0.539511199904	1.0	0.669|0.793|0.773	0.735|0.732|0.839	-0.024
NCOA1	NCOA1	MXE	chr2	+	24665748_24665915_24673365_24673463_24658660_24658766_24682950_24683128	40|47|41	28|26|33	33|26|48	14|22|13	260	227	0.185903930218	0.736789383165	0.555|0.612|0.52	0.673|0.508|0.763	-0.086
HACL1	HACL1	MXE	chr3	-	15582876_15582989_15591599_15591680_15579909_15580045_15596383_15596424	9|17|6	31|24|23	11|11|14	16|13|17	210	242	0.0519452608373	0.406499085976	0.251|0.449|0.231	0.442|0.494|0.487	-0.164
MOCS2	MOCS2	MXE	chr5	-	53101358_53101509_53102096_53102224_53100410_53100534_53107076_53107221	295|277|248	297|311|258	271|224|237	320|221|293	257	260	0.509336623209	1.0	0.501|0.474|0.493	0.461|0.506|0.45	0.017
APOPT1	APOPT1	MXE	chr14	+	103579370_103579491_103581568_103581656_103574106_103574170_103587273_103587364	6|5|6	1|0|2	6|2|2	0|0|3	250	217	0.5081995891	1.0	0.839|1.0|0.723	1.0|1.0|0.367	0.065
UGGT1	UGGT1	MXE	chr2	+	128183674_128183789_128186682_128186799_128182129_128182290_128187448_128187614	34|27|32	285|310|255	38|34|21	299|297|343	244	246	0.576606419162	1.0	0.107|0.081|0.112	0.114|0.103|0.058	0.008
APOPT1	APOPT1	MXE	chr14	+	103571622_103571820_103587273_103587364_103563172_103563379_103590180_103590526	13|14|10	566|575|478	6|9|7	573|485|546	260	220	0.0564709856692	0.422666057293	0.019|0.02|0.017	0.009|0.015|0.011	0.007
APOPT1	APOPT1	MXE	chr14	+	103574106_103574170_103587273_103587364_103563172_103563379_103590180_103590526	1|3|4	566|575|478	1|2|3	573|485|546	193	220	1	1.0	0.002|0.006|0.009	0.002|0.005|0.006	0.001
BIRC5	BIRC5	MXE	chr17	+	78215965_78216034_78216663_78216781_78214679_78214789_78223464_78225636	1|12|4	89|117|46	39|25|44	716|690|793	198	247	0.684111089969	1.0	0.014|0.113|0.098	0.064|0.043|0.065	0.018
TADA3	TADA3	MXE	chr3	-	9784027_9784213_9785315_9785425_9779859_9780549_9787005_9787109	19|27|24	68|103|67	34|25|40	103|76|92	239	260	0.266287826128	0.854659976933	0.233|0.222|0.28	0.264|0.264|0.321	-0.038
CEP131	CEP131	MXE	chr17	-	81192475_81192593_81193925_81194127_81192317_81192392_81194869_81194972	104|133|91	111|125|100	76|79|93	85|77|130	260	247	0.382922720191	0.964905656014	0.471|0.503|0.464	0.459|0.494|0.405	0.027
CEP131	CEP131	MXE	chr17	-	81192735_81192843_81193925_81194127_81192475_81192593_81194869_81194972	121|160|115	44|35|42	106|110|117	37|33|48	260	237	0.434984147082	1.0	0.715|0.806|0.714	0.723|0.752|0.69	0.023
ARCN1	ARCN1	MXE	chr11	+	118573619_118573783_118581245_118581509_118572423_118572550_118583178_118583358	0|0|0	569|523|425	0|2|2	547|430|453	260	260	1	1.0	0.0|0.0|0.0	0.0|0.005|0.004	-0.003
ARMC1	ARMC1	MXE	chr8	-	65613243_65613433_65622262_65622354_65605421_65605538_65627215_65627433	16|15|6	36|43|23	19|7|10	44|48|51	221	260	0.230450224014	0.811525639323	0.343|0.291|0.235	0.337|0.146|0.187	0.066
UBAP2	UBAP2	MXE	chr9	-	33998786_33998864_34017049_34017189_33996222_33996333_34048877_34048949	2|1|1	91|98|67	3|1|2	162|120|139	260	207	1	1.0	0.017|0.008|0.012	0.015|0.007|0.011	0.001
UBAP2	UBAP2	MXE	chr9	-	33998786_33998864_34017049_34017189_33996222_33996333_34048824_34048901	94|105|86	103|117|83	138|140|144	169|128|146	260	207	0.918489724075	1.0	0.421|0.417|0.452	0.394|0.465|0.44	-0.003
ATP7B	ATP7B	MXE	chr13	-	51946283_51946478_51949661_51949796_51944108_51944291_51950006_51950161	2|0|0	1|2|1	0|1|0	0|0|0	260	260	1	1.0	0.667|0.0|0.0	NA|1.0|NA	-0.778
CDC7	CDC7	MXE	chr1	+	91513057_91513307_91513947_91514043_91511780_91511923_91514818_91514997	5|18|8	2|0|0	42|58|40	4|3|2	260	225	0.0641258203871	0.45229377894	0.684|1.0|1.0	0.901|0.944|0.945	-0.035
C18orf8	C18orf8	MXE	chr18	+	23506969_23507054_23509192_23509279_23504370_23504447_23515855_23515996	51|60|76	9|8|10	73|37|59	3|14|7	214	216	0.800374253871	1.0	0.851|0.883|0.885	0.961|0.727|0.895	0.012
RFXANK	RFXANK	MXE	chr19	+	19197185_19197251_19197520_19197621_19196962_19197046_19198106_19198232	19|24|14	26|27|23	16|14|14	26|21|26	195	230	0.414705041338	0.993941468433	0.463|0.512|0.418	0.421|0.44|0.388	0.048
ARMC1	ARMC1	MXE	chr8	-	65605421_65605538_65613243_65613433_65605262_65605337_65622262_65622354	6|24|12	70|97|44	17|12|28	109|84|122	260	246	0.794248676013	1.0	0.075|0.19|0.205	0.129|0.119|0.178	0.015
NUP107	NUP107	MXE	chr12	+	68696818_68696922_68700725_68700853_68691967_68692112_68702735_68702784	13|18|12	43|77|46	39|22|23	147|119|154	233	257	0.307360407681	0.897546806099	0.25|0.205|0.223	0.226|0.169|0.141	0.047
[truncated: 45,057 more rows]
