# Supplementary material for: Ginsenoside Rh2 repressed the progression of prostate cancer through the mitochondrial damage induced by mitophagy and ferroptosis
Source: Front Oncol. 2025 Aug 21;15:1633891. doi: 10.3389/fonc.2025.1633891 (PMC12408308; doi:10.3389/fonc.2025.1633891)
Supplement: Supplementary file 4 [file DataSheet2.zip › supp/AS/GRh2__Ctrl/All_TargetAndJunction_event_records.xls]

GeneID	Gene_name	AS_type	chr	strand	AS_feature	IJC_Group1	SJC_Group1	IJC_Group2	SJC_Group2	IncFormLen	SkipFormLen	P_value	FDR	Group1_value	Group2_value	Group_difference
PROX1-AS1	PROX1-AS1	MXE	chr1	-	213915934_213916099_213965303_213965481_213895393_213895518_213966070_213966258	2|2|1	3|3|1	0|0|0	0|2|0	308	295	1	1.0	0.39|0.39|0.489	NA|0.0|NA	0.423
PROX1-AS1	PROX1-AS1	MXE	chr1	-	213901294_213901409_213965303_213965481_213895393_213895518_213966070_213966284	2|2|1	0|0|0	0|0|0	0|0|1	308	245	1	1.0	1.0|1.0|1.0	NA|NA|0.0	1.0
PROX1-AS1	PROX1-AS1	MXE	chr1	-	213901294_213901409_213915934_213916099_213895393_213895518_213966070_213966284	3|3|1	0|0|0	0|2|0	0|0|1	295	245	1	1.0	1.0|1.0|1.0	NA|1.0|0.0	0.5
HDX	HDX	MXE	chrX	-	84475250_84475397_84488023_84488132_84468471_84469575_84502341_84502453	1|1|1	8|15|7	1|1|0	9|8|8	239	277	1	1.0	0.127|0.072|0.142	0.114|0.127|0.0	0.033
R3HDM2	R3HDM2	MXE	chr12	-	57303175_57303217_57310263_57310463_57300094_57300181_57395748_57395818	78|85|75	66|63|48	71|59|82	68|59|56	330	172	0.363461136026	0.952601009106	0.381|0.413|0.449	0.352|0.343|0.433	0.038
R3HDM2	R3HDM2	MXE	chr12	-	57305639_57305663_57310263_57310463_57303175_57303217_57395748_57395818	317|357|282	4|8|3	251|239|283	6|6|10	330	154	0.0736923210065	0.490474276298	0.974|0.954|0.978	0.951|0.949|0.93	0.025
R3HDM2	R3HDM2	MXE	chr12	-	57289008_57289040_57292571_57292667_57283823_57284056_57295398_57295507	343|371|255	22|25|19	408|399|490	18|9|13	226	162	0.00022076099602	0.011198731657	0.918|0.914|0.906	0.942|0.969|0.964	-0.046
R3HDM2	R3HDM2	MXE	chr12	-	57296410_57296551_57297327_57297387_57295398_57295507_57298089_57298168	20|34|19	352|391|259	37|15|45	387|356|437	190	271	0.500726472309	1.0	0.075|0.11|0.095	0.12|0.057|0.128	-0.008
POLL	POLL	MXE	chr10	-	101584877_101584919_101585861_101586156_101583507_101583681_101587245_101587406	7|0|3	0|2|0	3|1|7	3|1|2	425	172	0.0398156244701	0.355938727741	1.0|0.0|1.0	0.288|0.288|0.586	0.279
POLL	POLL	MXE	chr10	-	101585315_101585478_101585861_101586156_101583507_101583681_101587245_101587406	7|0|3	0|2|0	3|1|7	0|0|0	425	293	0.2655734826	0.855223209009	1.0|0.0|1.0	1.0|1.0|1.0	-0.333
NUP133	NUP133	MXE	chr1	-	229460610_229460769_229463542_229463676_229458160_229458296_229464623_229464875	5|10|9	33|20|28	8|5|5	32|25|23	264	289	0.460634591152	1.0	0.142|0.354|0.26	0.215|0.18|0.192	0.056
TRPM7	TRPM7	MXE	chr15	-	50580873_50580908_50583088_50583159_50575868_50575919_50586391_50586488	5|6|11	0|0|0	7|6|8	1|0|0	201	165	1	1.0	1.0|1.0|1.0	0.852|1.0|1.0	0.049
TRPM7	TRPM7	MXE	chr15	-	50639423_50639548_50643339_50643553_50637421_50637593_50648686_50648885	24|26|18	38|61|27	28|25|31	46|40|62	344	255	0.825249527358	1.0	0.319|0.24|0.331	0.311|0.317|0.27	-0.003
NEK1	NEK1	MXE	chr4	-	169537808_169537911_169555931_169556095_169508247_169508331_169561479_169561554	128|169|101	106|113|91	102|101|115	74|68|89	294	233	0.579694623764	1.0	0.489|0.542|0.468	0.522|0.541|0.506	-0.023
NEK1	NEK1	MXE	chr4	-	169555931_169556095_169561479_169561554_169508247_169508331_169561686_169561737	56|65|45	2|0|0	38|36|53	0|0|0	205	294	1	1.0	0.976|1.0|1.0	1.0|1.0|1.0	-0.008
NEK1	NEK1	MXE	chr4	-	169555931_169556095_169561479_169561554_169537808_169537911_169561686_169561737	56|64|46	51|70|61	38|36|53	58|47|52	205	294	0.522312730797	1.0	0.612|0.567|0.52	0.484|0.523|0.594	0.033
NEK1	NEK1	MXE	chr4	-	169562136_169562196_169576927_169577079_169561831_169561891_169580841_169580902	69|77|62	148|175|113	69|43|53	99|107|128	282	190	0.889843179381	1.0	0.239|0.229|0.27	0.32|0.213|0.218	-0.004
COMMD4	COMMD4	MXE	chr15	+	75338061_75338133_75338354_75338420_75336098_75336230_75338645_75338685	0|1|0	21|15|16	1|0|2	35|31|36	202	196	0.718487089446	1.0	0.0|0.061|0.0	0.027|0.0|0.051	-0.006
PGPEP1	PGPEP1	MXE	chr19	+	18355894_18356011_18357382_18357615_18342858_18342911_18363430_18363678	62|97|76	1|2|0	21|25|30	3|0|0	247	363	1	1.0	0.989|0.986|1.0	0.911|1.0|1.0	0.021
CANX	CANX	MXE	chr5	+	179708977_179709059_179709872_179710065_179708238_179708380_179716104_179716294	590|607|474	611|627|535	416|345|358	464|440|412	212	323	0.298549682788	0.888520616257	0.595|0.596|0.574	0.577|0.544|0.57	0.025
RPS6KA6	RPS6KA6	MXE	chrX	-	84135103_84135210_84145477_84145557_84119884_84120027_84146977_84147058	34|48|34	1|0|0	69|52|83	0|1|0	210	237	1	1.0	0.975|1.0|1.0	1.0|0.983|1.0	-0.003
RP11-407N17.3	RP11-407N17.3	MXE	chr14	+	39308448_39308587_39313339_39313441_39304290_39304381_39314738_39314799	538|642|488	108|131|103	355|331|441	80|83|87	269	232	0.521187087112	1.0	0.811|0.809|0.803	0.793|0.775|0.814	0.014
RP11-407N17.3	RP11-407N17.3	MXE	chr14	+	39299863_39299986_39302128_39302249_39294924_39295029_39303477_39303524	127|143|115	522|579|471	91|68|92	344|306|358	253	251	0.931070894692	1.0	0.194|0.197|0.195	0.208|0.181|0.203	-0.002
PTPN2	PTPN2	MXE	chr18	-	12801969_12802151_12825809_12825944_12792152_12794485_12830942_12831041	12|15|12	107|150|89	26|11|23	141|141|194	265	312	0.608020111214	1.0	0.117|0.105|0.137	0.178|0.084|0.122	-0.008
CANX	CANX	MXE	chr5	+	179723659_179723779_179724656_179724783_179722803_179723019_179726679_179726759	5015|5229|4684	7293|8230|6502	3478|3413|3399	5129|4932|5462	250	257	0.768561809327	1.0	0.414|0.395|0.425	0.411|0.416|0.39	0.006
GUSB	GUSB	MXE	chr7	-	65967730_65967907_65970281_65970366_65964322_65964458_65974294_65974441	5|3|4	52|69|35	4|4|7	46|45|57	215	307	0.468051297927	1.0	0.121|0.058|0.14	0.11|0.113|0.149	-0.018
GUSB	GUSB	MXE	chr7	-	65976014_65976202_65980223_65980409_65967730_65967907_65981973_65982314	28|35|29	1|2|0	25|30|26	3|0|0	316	318	0.734935731486	1.0	0.966|0.946|1.0	0.893|1.0|1.0	0.006
ZMAT2	ZMAT2	MXE	chr5	+	140703917_140703991_140704425_140704571_140702005_140702129_140705612_140706676	681|724|516	1149|1635|862	588|523|651	1068|1011|1251	204	276	0.869551286568	1.0	0.445|0.375|0.447	0.427|0.412|0.413	0.005
AKAP1	AKAP1	MXE	chr17	+	57086372_57086537_57096590_57096763_57085716_57086074_57105440_57107178	2|0|0	2|0|0	0|1|0	0|0|0	295	303	1	1.0	0.507|NA|NA	NA|1.0|NA	-0.493
CEP104	CEP104	MXE	chr1	-	3829790_3829997_3831045_3831222_3829265_3829373_3833861_3834035	12|23|12	146|182|137	7|12|25	174|135|205	307	337	0.487077356395	1.0	0.083|0.122|0.088	0.042|0.089|0.118	0.015
CEP104	CEP104	MXE	chr1	-	3837291_3837519_3838963_3839119_3834924_3835092_3839607_3839776	125|167|115	1|0|2	128|123|159	4|3|3	286	358	0.543211045598	1.0	0.994|1.0|0.986	0.976|0.981|0.985	0.013
MRPS31	MRPS31	MXE	chr13	-	40758947_40759106_40766745_40767033_40756872_40757013_40770984_40771173	80|84|50	74|59|64	73|62|87	124|65|78	418	289	0.249154269354	0.838629443002	0.428|0.496|0.351	0.289|0.397|0.435	0.051
LTA4H	LTA4H	MXE	chr12	-	96003837_96003920_96006313_96006409_96002959_96003064_96009093_96009148	148|209|137	41|55|40	173|148|154	49|39|38	226	213	0.79952718978	1.0	0.773|0.782|0.763	0.769|0.781|0.793	-0.008
ARHGAP10	ARHGAP10	MXE	chr4	+	147847150_147847222_147857552_147857654_147822895_147822957_147864845_147864956	1|1|2	31|13|18	2|5|4	47|31|37	202	232	0.217984281075	0.794555625411	0.036|0.081|0.113	0.047|0.156|0.11	-0.028
ZMAT2	ZMAT2	MXE	chr5	+	140702005_140702129_140703917_140703991_140700818_140700912_140704425_140704502	1949|2004|1742	2173|2391|1797	1477|1603|1582	1873|1906|2026	254	204	0.188471459555	0.742145484915	0.419|0.402|0.438	0.388|0.403|0.385	0.028
ZNF280D	ZNF280D	MXE	chr15	-	56654384_56654503_56658423_56658486_56654197_56654234_56666394_56666535	4|2|2	3|2|8	1|1|1	1|0|2	193	249	0.103186973913	0.572366105945	0.632|0.563|0.244	0.563|1.0|0.392	-0.172
FIG4	FIG4	MXE	chr6	+	109716444_109716568_109727108_109727265_109715077_109715176_109732636_109732687	116|87|74	21|25|17	72|42|57	11|12|9	254	287	0.366621158229	0.953654071971	0.862|0.797|0.831	0.881|0.798|0.877	-0.022
GON4L	GON4L	MXE	chr1	-	155763311_155763564_155767424_155767541_155760443_155760641_155771066_155771217	120|168|118	1|2|4	134|121|139	2|0|2	247	383	1	1.0	0.995|0.992|0.979	0.99|1.0|0.991	-0.005
GON4L	GON4L	MXE	chr1	-	155754374_155754488_155756957_155757077_155753203_155753414_155757179_155757323	78|119|91	183|197|132	109|74|80	169|164|191	250	244	0.439888581461	1.0	0.294|0.371|0.402	0.386|0.306|0.29	0.028
GON4L	GON4L	MXE	chr1	-	155783985_155784089_155795049_155795151_155777621_155777820_155804948_155805141	97|123|88	85|109|76	104|92|83	66|85|89	232	234	0.904718593793	1.0	0.535|0.532|0.539	0.614|0.522|0.485	-0.005
GON4L	GON4L	MXE	chr1	-	155783985_155784089_155785333_155785374_155777621_155777820_155795049_155795151	134|185|140	86|109|76	136|102|121	66|85|88	171	234	0.441140903866	1.0	0.681|0.699|0.716	0.738|0.622|0.653	0.028
GON4L	GON4L	MXE	chr1	-	155826836_155827028_155853275_155853806_155822285_155822476_155857158_155857204	4|9|5	264|297|242	0|4|2	232|200|245	661	322	1	1.0	0.007|0.015|0.01	0.0|0.01|0.004	0.006
GON4L	GON4L	MXE	chr1	-	155826836_155827028_155853275_155853806_155822285_155822476_155857146_155857295	8|7|7	265|299|239	15|8|10	232|200|245	661	322	0.042277171031	0.364045055234	0.014|0.011|0.014	0.031|0.019|0.019	-0.01
HSPD1	HSPD1	MXE	chr2	-	197493323_197493492_197495293_197495376_197489001_197489247_197497139_197497392	407|587|413	1|0|2	864|783|1047	0|1|2	213	299	1	1.0	0.998|1.0|0.997	1.0|0.999|0.999	-0.001
GON4L	GON4L	MXE	chr1	-	155826836_155827028_155853275_155853806_155822285_155822476_155859303_155859400	2|0|1	265|297|239	0|0|1	231|200|245	661	322	1	1.0	0.004|0.0|0.002	0.0|0.0|0.002	0.001
ASPH	ASPH	MXE	chr8	-	61618977_61619019_61633682_61633727_61583943_61584029_61637946_61638003	272|260|214	185|173|155	208|235|229	189|150|182	175	172	0.327921975373	0.920196666022	0.591|0.596|0.576	0.52|0.606|0.553	0.028
ASPH	ASPH	MXE	chr8	-	61618977_61619019_61684038_61684188_61576771_61576858_61714268_61714559	950|910|736	2|0|0	1225|866|961	0|4|1	280	172	1	1.0	0.997|1.0|1.0	1.0|0.993|0.998	0.002
ASPH	ASPH	MXE	chr8	-	61583943_61584029_61684038_61684188_61576771_61576858_61714268_61714559	950|910|736	1516|1631|1386	1225|866|961	1047|949|1083	280	216	1.0152565455e-09	3.4604217835e-07	0.326|0.301|0.291	0.474|0.413|0.406	-0.125
ASPH	ASPH	MXE	chr8	-	61583943_61584029_61618977_61619019_61576771_61576858_61633682_61633727	429|419|382	1518|1636|1387	254|246|268	1050|951|1090	172	216	0.368006448489	0.955194292751	0.262|0.243|0.257	0.233|0.245|0.236	0.016
ASPH	ASPH	MXE	chr8	-	61525976_61526112_61548070_61548208_61518031_61518123_61553030_61553120	329|356|303	516|556|468	247|200|262	348|297|350	268	266	0.325232733428	0.918862994172	0.388|0.389|0.391	0.413|0.401|0.426	-0.024
ANKRD17	ANKRD17	MXE	chr4	-	73161191_73161348_73177379_73177533_73156018_73156166_73258275_73258322	338|378|289	818|853|637	326|309|320	846|803|905	284	287	0.118093940771	0.606428470592	0.295|0.309|0.314	0.28|0.28|0.263	0.032
ANKRD17	ANKRD17	MXE	chr4	-	73115820_73115916_73118687_73118850_73113791_73113908_73120161_73120337	406|382|312	705|997|681	293|282|333	828|806|1026	293	226	0.00181311548775	0.0514988416608	0.308|0.228|0.261	0.214|0.213|0.2	0.057
ANKRD17	ANKRD17	MXE	chr4	-	73115820_73115916_73120161_73120337_73102375_73102547_73120880_73121094	171|203|155	110|124|118	157|153|183	22|35|42	306	226	1.7763568394e-15	8.84898991689e-13	0.534|0.547|0.492	0.841|0.764|0.763	-0.265
ASPH	ASPH	MXE	chr8	-	61643944_61644001_61644599_61644632_61643385_61643433_61646749_61646878	1703|1867|1457	1547|1658|1266	2497|2384|2817	1987|1821|2142	163	187	0.106978882656	0.582339337327	0.558|0.564|0.569	0.59|0.6|0.601	-0.033
ASPH	ASPH	MXE	chr8	-	61618977_61619019_61680967_61681036_61583943_61584029_61684038_61684188	1228|1262|984	159|160|132	1275|1158|1329	142|108|141	199	172	0.0390771898564	0.351477613208	0.87|0.872|0.866	0.886|0.903|0.891	-0.024
TRIQK	TRIQK	MXE	chr8	-	92916928_92917010_92954405_92954564_92891988_92892074_92965807_92966036	33|31|26	79|92|61	4|15|15	40|30|43	289	212	0.259043648509	0.848985211699	0.235|0.198|0.238	0.068|0.268|0.204	0.044
TRIQK	TRIQK	MXE	chr8	-	92916928_92917010_92954405_92954564_92891988_92892074_92966006_92966144	584|723|531	90|98|65	217|263|279	50|39|51	289	212	0.041139894133	0.361139597989	0.826|0.844|0.857	0.761|0.832|0.801	0.044
UCK2	UCK2	MXE	chr1	+	165896189_165896332_165903181_165903279_165891225_165891322_165905920_165905969	16|33|17	7|13|4	49|28|43	25|15|21	273	228	0.209799545521	0.78173869781	0.656|0.679|0.78	0.621|0.609|0.631	0.085
HNRNPA3	HNRNPA3	MXE	chr2	+	177215538_177215661_177215749_177215896_177212748_177212805_177215977_177216188	318|414|315	4709|6264|4353	492|643|761	10800|10396|13428	253	277	0.0119862237925	0.17899596565	0.069|0.067|0.073	0.048|0.063|0.058	0.013
PSMC6	PSMC6	MXE	chr14	+	52708763_52708816_52711409_52711524_52707218_52707304_52713880_52713968	1|0|0	54|44|38	0|0|0	71|43|65	183	245	1	1.0	0.024|0.0|0.0	0.0|0.0|0.0	0.008
DARS	DARS	MXE	chr2	-	135979273_135979366_135983396_135983454_135961395_135961498_135985402_135985684	163|142|119	374|401|288	151|126|134	425|438|420	188	223	0.0542097208803	0.415577582218	0.341|0.296|0.329	0.296|0.254|0.275	0.047
GTF2E2	GTF2E2	MXE	chr8	-	30614607_30614715_30635031_30635123_30612298_30612481_30653432_30653602	211|158|120	667|657|503	176|154|197	781|682|813	222	238	0.207356895881	0.777558342632	0.253|0.205|0.204	0.195|0.195|0.206	0.022
MPHOSPH9	MPHOSPH9	MXE	chr12	-	123214743_123214834_123218375_123218499_123210055_123210162_123221371_123221723	76|133|72	10|9|6	95|98|103	6|10|13	254	221	0.751019573567	1.0	0.869|0.928|0.913	0.932|0.895|0.873	0.003
KIF3A	KIF3A	MXE	chr5	-	132706450_132706459_132708906_132708978_132703462_132703619_132710958_132711057	0|0|0	18|21|14	0|1|0	17|9|22	202	139	1	1.0	0.0|0.0|0.0	0.0|0.071|0.0	-0.024
BFAR	BFAR	MXE	chr16	+	14648387_14648592_14649803_14649973_14644273_14644609_14655065_14655210	32|18|23	46|33|40	23|18|36	55|39|49	335	300	0.557256874181	1.0	0.384|0.328|0.34	0.272|0.292|0.397	0.03
SF3B1	SF3B1	MXE	chr2	-	197409769_197410007_197416740_197416911_197408368_197408581_197418508_197418588	95|77|63	113|139|100	68|64|84	104|101|95	301	368	0.642255013402	1.0	0.507|0.404|0.435	0.444|0.437|0.519	-0.018
THOC2	THOC2	MXE	chrX	-	123671668_123671761_123703453_123703505_123668158_123668314_123706857_123706949	12|25|9	145|145|112	24|14|41	187|174|238	182	223	0.465456212471	1.0	0.092|0.174|0.09	0.136|0.09|0.174	-0.015
PNISR	PNISR	MXE	chr6	-	99408080_99408271_99412550_99412739_99406030_99406168_99414571_99414690	1105|1025|801	918|987|664	606|548|636	614|498|644	319	321	0.220222777	0.798895625972	0.548|0.511|0.548	0.498|0.525|0.498	0.029
THOC2	THOC2	MXE	chrX	-	123671668_123671761_123706857_123706949_123668158_123668314_123712849_123712908	12|17|14	142|145|113	18|15|22	185|174|237	222	223	0.555834078502	1.0	0.078|0.105|0.111	0.089|0.08|0.085	0.013
PTPA	PTPA	MXE	chr9	+	129123051_129123138_129128984_129129110_129111434_129111631_129131521_129131639	0|2|0	17|24|17	1|1|0	36|34|22	217	256	1	1.0	0.0|0.09|0.0	0.032|0.034|0.0	0.008
PRKAR2A	PRKAR2A	MXE	chr3	-	48782985_48783092_48790543_48790627_48772954_48773108_48793996_48794013	27|54|38	129|168|110	45|32|54	176|172|273	214	237	0.0616531722042	0.442559094533	0.188|0.263|0.277	0.221|0.171|0.18	0.052
HP1BP3	HP1BP3	MXE	chr1	-	20757165_20757256_20765376_20765531_20749722_20749882_20767583_20767664	41|58|43	75|90|88	61|61|57	105|107|94	285	221	0.778524036347	1.0	0.298|0.333|0.275	0.311|0.307|0.32	-0.011
THOC2	THOC2	MXE	chrX	-	123631687_123631852_123632860_123633040_123627692_123627968_123633952_123634070	114|119|88	138|136|108	201|161|164	192|152|196	310	295	0.238818894959	0.825721075131	0.44|0.454|0.437	0.499|0.502|0.443	-0.038
HP1BP3	HP1BP3	MXE	chr1	-	20749722_20749882_20757165_20757256_20747543_20747655_20765376_20765531	42|48|44	173|189|145	60|50|64	270|205|252	221	290	0.527816008189	1.0	0.242|0.25|0.285	0.226|0.242|0.25	0.02
NPLOC4	NPLOC4	MXE	chr17	-	81608727_81608822_81613317_81613494_81606690_81606814_81622165_81622278	29|27|31	65|52|45	34|46|28	60|38|48	307	225	0.190762772071	0.746904299838	0.246|0.276|0.335	0.293|0.47|0.299	-0.068
PSMA6	PSMA6	MXE	chr14	+	35310739_35310895_35312880_35313059_35308913_35308995_35314360_35314455	1064|1146|921	162|173|125	1359|1091|1310	237|212|227	286	309	0.0464301547843	0.382060587526	0.876|0.877|0.888	0.861|0.848|0.862	0.023
NPLOC4	NPLOC4	MXE	chr17	-	81606690_81606814_81610209_81610258_81604547_81604727_81613317_81613494	10|2|4	70|73|60	7|4|5	85|77|79	179	254	0.820580175524	1.0	0.169|0.037|0.086	0.105|0.069|0.082	0.012
PSMA6	PSMA6	MXE	chr14	+	35308913_35308995_35310739_35310895_35292316_35292552_35312880_35313059	6|7|3	596|668|505	6|5|6	830|597|722	212	286	0.801056979449	1.0	0.013|0.014|0.008	0.01|0.011|0.011	0.001
BBOF1	BBOF1	MXE	chr14	+	74046059_74046130_74049701_74050195_74040564_74040645_74055583_74055685	18|35|19	9|3|4	10|9|8	0|1|1	201	624	1	1.0	0.861|0.973|0.936	1.0|0.965|0.961	-0.052
CLK1	CLK1	MXE	chr2	-	200861237_200861466_200861701_200861862_200859679_200859746_200864563_200864699	212|242|162	39|49|49	258|206|294	22|37|58	291	359	0.0180724300824	0.231304327818	0.87|0.859|0.803	0.935|0.873|0.862	-0.046
CBY1	CBY1	MXE	chr22	+	38665545_38665685_38667568_38667662_38656955_38657143_38668016_38668132	15|13|10	0|1|2	19|13|16	0|0|0	270	224	0.840039627843	1.0	1.0|0.915|0.806	1.0|1.0|1.0	-0.093
ABI3BP	ABI3BP	MXE	chr3	-	100838401_100838464_100839568_100839616_100837123_100837171_100840071_100840164	6|8|2	8|6|4	19|13|21	16|14|30	178	193	0.928112982095	1.0	0.448|0.591|0.352	0.563|0.502|0.431	-0.035
IP6K2	IP6K2	MXE	chr3	-	48711366_48711459_48715314_48715527_48695089_48695418_48717156_48717188	18|38|37	1|1|0	25|25|29	2|0|2	343	223	1	1.0	0.921|0.961|1.0	0.89|1.0|0.904	0.029
ANKRD42	ANKRD42	MXE	chr11	+	83236403_83236509_83240758_83240934_83227746_83227872_83245497_83245624	17|22|12	10|17|13	0|3|2	3|2|3	236	306	0.218146989188	0.794555625411	0.688|0.627|0.545	0.0|0.66|0.464	0.245
UQCC1	UQCC1	MXE	chr20	-	35384037_35384133_35394091_35394196_35381917_35382025_35411939_35411973	10|12|10	126|115|108	21|14|17	133|110|112	235	226	0.0495815643862	0.400361859059	0.071|0.091|0.082	0.132|0.109|0.127	-0.041
ABI3BP	ABI3BP	MXE	chr3	-	100838401_100838464_100839568_100839616_100835600_100835660_100840071_100840164	8|12|6	1|0|3	27|27|32	5|5|4	178	193	0.248533886594	0.838629443002	0.897|1.0|0.684	0.854|0.854|0.897	-0.008
TMEM241	TMEM241	MXE	chr18	-	23421366_23421444_23430630_23430677_23384989_23385067_23437780_23437869	0|0|4	5|0|0	4|1|1	2|0|3	177	208	1	1.0	0.0|NA|1.0	0.702|1.0|0.281	-0.161
ZDHHC20	ZDHHC20	MXE	chr13	-	21421060_21421164_21425651_21425678_21413651_21413772_21459053_21459370	0|1|3	15|15|16	3|2|0	5|5|13	157	234	0.239205471301	0.826183803811	0.0|0.09|0.218	0.472|0.374|0.0	-0.179
FAM172A	FAM172A	MXE	chr5	-	93964457_93964523_94050730_94050831_93958776_93958968_94053125_94053227	110|129|91	29|38|16	81|90|93	11|26|21	231	196	0.508238844197	1.0	0.763|0.742|0.828	0.862|0.746|0.79	-0.022
LSM14A	LSM14A	MXE	chr19	+	34208928_34209051_34215123_34215300_34196633_34196763_34215595_34215661	48|31|36	130|90|86	33|38|38	97|92|126	253	307	0.645588395783	1.0	0.309|0.295|0.337	0.292|0.334|0.268	0.016
LSM14A	LSM14A	MXE	chr19	+	34196633_34196763_34208928_34209051_34194477_34194641_34215123_34215300	21|21|21	40|31|31	30|23|24	31|41|51	260	253	0.949730409218	1.0	0.338|0.397|0.397	0.485|0.353|0.314	-0.007
METAP1	METAP1	MXE	chr4	+	99045178_99045310_99057752_99057818_99043248_99043387_99061153_99062813	101|106|101	17|20|14	141|191|212	30|28|26	262	196	0.834179022473	1.0	0.816|0.799|0.844	0.779|0.836|0.859	-0.005
METAP1	METAP1	MXE	chr4	+	99048732_99048876_99057752_99057818_99043248_99043387_99061153_99061519	1|0|0	17|20|14	1|0|0	30|28|26	274	196	1	1.0	0.04|0.0|0.0	0.023|0.0|0.0	0.006
VMP1	VMP1	MXE	chr17	+	59731420_59731522_59735337_59735473_59707464_59707748_59737452_59737543	82|101|63	78|63|51	65|39|90	29|25|37	232	266	0.00787347132047	0.139313115496	0.547|0.648|0.586	0.72|0.641|0.736	-0.105
VMP1	VMP1	MXE	chr17	+	59731382_59731522_59735337_59735473_59707705_59707748_59737452_59737474	0|0|1	78|63|51	2|1|0	29|25|37	270	266	0.48529658529	1.0	0.0|0.0|0.019	0.064|0.038|0.0	-0.028
PSMD4	PSMD4	MXE	chr1	+	151265165_151265234_151265393_151265609_151264831_151264918_151266003_151266112	155|177|151	608|586|460	130|124|120	690|556|522	199	346	0.00402376728594	0.0889348701152	0.307|0.344|0.363	0.247|0.279|0.286	0.067
PSMD4	PSMD4	MXE	chr1	+	151262160_151262301_151263913_151264028_151254702_151254808_151264831_151264918	195|239|162	169|171|152	198|188|184	142|150|147	271	245	0.534160736989	1.0	0.511|0.558|0.491	0.558|0.531|0.531	-0.02
VMP1	VMP1	MXE	chr17	+	59735337_59735473_59737452_59737543_59731420_59731522_59738836_59738947	220|305|199	44|34|39	218|146|222	42|42|28	266	221	0.36426829853	0.952601009106	0.806|0.882|0.809	0.812|0.743|0.868	0.025
VMP1	VMP1	MXE	chr17	+	59735337_59735473_59764970_59765138_59707464_59707748_59773753_59773885	1|3|0	118|129|129	1|0|1	104|83|76	266	298	1	1.0	0.009|0.025|0.0	0.011|0.0|0.015	0.003
VMP1	VMP1	MXE	chr17	+	59735337_59735473_59738836_59738947_59707464_59707748_59764970_59765138	10|6|3	113|127|126	4|6|1	95|88|109	266	241	0.313617213534	0.905477073048	0.074|0.041|0.021	0.037|0.058|0.008	0.011
VMP1	VMP1	MXE	chr17	+	59731420_59731522_59738836_59738947_59707464_59707748_59764970_59765138	80|101|62	113|127|126	64|39|90	95|88|109	232	241	0.895447381779	1.0	0.424|0.452|0.338	0.412|0.315|0.462	0.008
VMP1	VMP1	MXE	chr17	+	59737452_59737543_59738836_59738947_59707663_59707748_59764970_59765138	0|0|0	113|127|126	0|2|0	95|88|109	221	241	1	1.0	0.0|0.0|0.0	0.0|0.024|0.0	-0.008
VMP1	VMP1	MXE	chr17	+	59735337_59735473_59764970_59765138_59731420_59731522_59773753_59773885	209|302|197	117|129|128	215|144|222	102|83|75	266	298	0.236602444475	0.824021826463	0.667|0.724|0.633	0.703|0.66|0.768	-0.036
EVA1C	EVA1C	MXE	chr21	+	32495026_32495170_32501414_32501495_32467695_32467848_32503925_32504015	3|1|1	1|2|1	2|5|1	0|0|3	274	211	0.0593896746675	0.436429346393	0.698|0.278|0.435	1.0|1.0|0.204	-0.264
POLB	POLB	MXE	chr8	+	42350006_42350065_42352518_42352568_42349015_42349090_42355515_42355567	9|9|4	1|1|1	6|5|1	4|2|3	189	180	0.0022899421138	0.0599037529045	0.896|0.896|0.792	0.588|0.704|0.241	0.35
FAM172A	FAM172A	MXE	chr5	-	93881469_93881688_93958776_93958968_93824147_93824267_93964457_93964523	53|66|36	14|13|12	29|47|46	14|3|7	322	349	0.399509816436	0.980752680531	0.804|0.846|0.765	0.692|0.944|0.877	-0.033
PCMTD1	PCMTD1	MXE	chr8	-	51845660_51845763_51860844_51861246_51833517_51833689_51898929_51899036	217|278|194	16|22|16	180|173|185	18|8|12	532	233	0.604515206715	1.0	0.856|0.847|0.842	0.814|0.904|0.871	-0.015
C15orf52	C15orf52	MXE	chr15	-	40335783_40335826_40336573_40336664_40331451_40335700_40336759_40336813	29|28|22	21|22|12	31|10|22	11|18|17	221	173	0.763268634375	1.0	0.519|0.499|0.589	0.688|0.303|0.503	0.038
ZMIZ1-AS1	ZMIZ1-AS1	MXE	chr10	-	78961898_78962049_79054595_79054728_78945911_78945989_79065746_79065819	1|2|3	4|5|3	1|0|2	0|0|1	263	281	1	1.0	0.211|0.299|0.517	1.0|NA|0.681	-0.498
GLCCI1	GLCCI1	MXE	chr7	+	8022482_8022569_8055435_8055549_8003907_8004059_8060095_8060248	1|5|4	17|16|14	1|6|3	16|9|15	217	244	0.808794540751	1.0	0.062|0.26|0.243	0.066|0.428|0.184	-0.038
PLAGL1	PLAGL1	MXE	chr6	-	143947984_143948460_143960468_143960542_143940301_143942663_143968906_143968978	1|3|0	29|20|27	0|2|1	31|23|29	204	606	0.514885597616	1.0	0.093|0.308|0.0	0.0|0.205|0.093	0.034
GLCCI1	GLCCI1	MXE	chr7	+	8055432_8055549_8060095_8060248_8022482_8022569_8070920_8071131	11|8|0	11|10|5	1|3|6	7|5|5	247	283	0.956355993468	1.0	0.534|0.478|0.0	0.141|0.407|0.579	-0.038
POLB	POLB	MXE	chr8	+	42349015_42349090_42352518_42352568_42344952_42345019_42355515_42355567	27|36|30	4|0|2	31|28|41	3|3|4	205	180	0.277369242978	0.864623601076	0.856|1.0|0.929	0.901|0.891|0.9	0.031
PLAGL1	PLAGL1	MXE	chr6	-	143964786_143964818_143966157_143966198_143960468_143960542_143968906_143968978	0|1|0	0|3|4	0|0|0	1|2|4	171	162	1	1.0	NA|0.24|0.0	0.0|0.0|0.0	0.12
RACGAP1	RACGAP1	MXE	chr12	-	50018515_50018589_50019743_50019806_50016630_50016719_50021061_50021177	0|0|0	0|1|1	0|0|1	2|1|1	193	204	1	1.0	NA|0.0|0.0	0.0|0.0|0.514	-0.171
RABEPK	RABEPK	MXE	chr9	+	125213369_125213522_125220538_125220700_125207563_125207721_125227909_125228059	17|19|8	5|7|7	15|16|36	10|10|7	283	292	0.98408011118	1.0	0.778|0.737|0.541	0.607|0.623|0.841	-0.005
RABEPK	RABEPK	MXE	chr9	+	125213369_125213522_125220538_125220700_125203007_125203066_125227909_125228059	1|0|1	5|6|7	1|0|0	8|9|6	283	292	1	1.0	0.171|0.0|0.128	0.114|0.0|0.0	0.062
RABEPK	RABEPK	MXE	chr9	+	125207563_125207721_125220538_125220700_125203007_125203066_125227909_125228059	20|21|14	5|6|7	16|32|41	8|9|6	288	292	0.668400434099	1.0	0.802|0.78|0.67	0.67|0.783|0.874	-0.025
RABEPK	RABEPK	MXE	chr9	+	125207563_125207721_125213369_125213522_125203007_125203066_125220538_125220700	20|23|14	18|33|21	18|32|41	19|23|42	288	283	0.232217722413	0.817577369122	0.522|0.406|0.396	0.482|0.578|0.49	-0.075
LRRC49	LRRC49	MXE	chr15	+	70895848_70895936_70900921_70901024_70893583_70893640_70904551_70904755	3|6|4	1|0|2	1|0|0	0|0|2	218	233	1	1.0	0.762|1.0|0.681	1.0|NA|0.0	0.314
LRRC49	LRRC49	MXE	chr15	+	70872907_70873223_70904551_70904755_70853238_70853469_70911531_70911598	1|1|1	4|4|1	0|0|0	2|0|1	446	334	1	1.0	0.158|0.158|0.428	0.0|NA|0.0	0.248
PUM1	PUM1	MXE	chr1	-	31005852_31006031_31006993_31007102_30995053_30995220_31028795_31028864	191|197|178	894|1210|872	185|193|168	1012|927|1114	239	309	0.523958351626	1.0	0.216|0.174|0.209	0.191|0.212|0.163	0.011
ZNF106	ZNF106	MXE	chr15	-	42456957_42457158_42466052_42466114_42450977_42451954_42472235_42472321	104|107|82	182|219|198	88|79|95	129|142|185	192	331	0.215864953597	0.792575678761	0.496|0.457|0.417	0.54|0.49|0.47	-0.043
RACGAP1	RACGAP1	MXE	chr12	-	50018515_50018589_50021061_50021177_50016630_50016719_50025372_50025435	0|0|0	0|1|1	0|0|1	2|1|2	246	204	1	1.0	NA|0.0|0.0	0.0|0.0|0.293	-0.098
MAP4	MAP4	MXE	chr3	-	47918718_47918841_47921764_47921878_47877416_47877523_47928227_47928350	42|27|32	4|2|2	27|23|39	0|1|1	244	253	1	1.0	0.916|0.933|0.943	1.0|0.96|0.976	-0.048
MAP4	MAP4	MXE	chr3	-	47918718_47918841_47921764_47921878_47915950_47917174_47928227_47928350	42|33|37	123|141|102	37|31|52	96|91|125	244	253	0.200440173192	0.764908993277	0.261|0.195|0.273	0.286|0.261|0.301	-0.04
MAP4	MAP4	MXE	chr3	-	47915950_47917174_47918718_47918841_47877416_47877523_47921764_47921878	31|46|36	5|9|7	35|36|27	13|8|14	253	1354	0.0306994552499	0.313898213424	0.971|0.965|0.965	0.935|0.96|0.912	0.031
MAP4	MAP4	MXE	chr3	-	47915950_47917174_47921764_47921878_47877416_47877523_47928227_47928350	42|27|32	7|6|2	27|23|39	0|1|3	244	1354	0.0399349317265	0.355938727741	0.971|0.961|0.989	1.0|0.992|0.986	-0.019
MAP4	MAP4	MXE	chr3	-	47867245_47867338_47869213_47869327_47857430_47857512_47870812_47871105	61|83|67	91|89|59	63|51|74	82|65|84	244	223	0.616406273289	1.0	0.38|0.46|0.509	0.413|0.418|0.446	0.024
NAP1L4	NAP1L4	MXE	chr11	-	2983745_2983813_2989128_2989271_2979206_2979237_2992253_2992377	9|15|15	2|0|0	12|33|20	4|2|5	273	198	0.00110772887855	0.0367879600897	0.765|1.0|1.0	0.685|0.923|0.744	0.138
ETF1	ETF1	MXE	chr5	-	138513567_138513706_138517560_138517700_138512763_138512954_138518691_138518867	131|169|117	47|64|41	182|169|177	69|49|52	270	269	0.421766775014	1.0	0.735|0.725|0.74	0.724|0.775|0.772	-0.024
ETF1	ETF1	MXE	chr5	-	138513567_138513706_138518691_138518867_138512763_138512954_138542832_138542936	97|109|80	47|64|42	142|120|127	69|48|52	306	269	0.190108026239	0.744791033227	0.645|0.6|0.626	0.644|0.687|0.682	-0.047
ZC3H14	ZC3H14	MXE	chr14	+	88568038_88568153_88571083_88571124_88563650_88563693_88572029_88572225	92|110|75	44|59|44	82|86|89	52|39|45	245	171	0.984280991733	1.0	0.593|0.565|0.543	0.524|0.606|0.58	-0.003
ZC3H14	ZC3H14	MXE	chr14	+	88577984_88578140_88596733_88596808_88575839_88575940_88601923_88602083	132|147|131	20|25|26	133|114|151	17|15|19	286	205	0.143990928034	0.659466230515	0.826|0.808|0.783	0.849|0.845|0.851	-0.043
ZC3H14	ZC3H14	MXE	chr14	+	88577984_88578140_88596733_88596808_88575839_88575940_88607242_88607363	104|117|114	1|1|5	112|98|136	1|2|1	286	205	0.284219827867	0.873567918969	0.987|0.988|0.942	0.988|0.972|0.99	-0.011
ZC3H14	ZC3H14	MXE	chr14	+	88596733_88596808_88601923_88602083_88577984_88578140_88602827_88603060	35|42|24	79|81|41	24|36|29	49|37|63	205	290	0.464551115053	1.0	0.385|0.423|0.453	0.409|0.579|0.394	-0.04
ZC3H14	ZC3H14	MXE	chr14	+	88596733_88596808_88601923_88602083_88577984_88578140_88607242_88607363	39|45|27	33|32|22	30|40|32	22|18|27	205	290	0.447501368012	1.0	0.626|0.665|0.635	0.659|0.759|0.626	-0.039
ZC3H14	ZC3H14	MXE	chr14	+	88601923_88602083_88602827_88603045_88596733_88596808_88607242_88607363	100|141|100	1|1|3	90|87|98	1|3|1	290	348	1	1.0	0.992|0.994|0.976	0.991|0.972|0.992	0.002
ZC3H14	ZC3H14	MXE	chr14	+	88601923_88602083_88602827_88603060_88596733_88596808_88607242_88607363	100|141|100	24|20|13	90|87|98	14|13|16	290	363	0.730346942523	1.0	0.839|0.898|0.906	0.889|0.893|0.885	-0.008
NFE2L1	NFE2L1	MXE	chr17	+	48050606_48051628_48056385_48056598_48048369_48048462_48057343_48057502	570|640|476	162|168|144	522|371|454	130|93|96	1152	343	0.127010186225	0.625182915591	0.512|0.531|0.496	0.545|0.543|0.585	-0.045
FBXO42	FBXO42	MXE	chr1	-	16305802_16305919_16315168_16315435_16294782_16294917_16352254_16352454	110|122|99	3|5|8	88|57|84	2|5|6	397	247	0.773638989307	1.0	0.958|0.938|0.885	0.965|0.876|0.897	0.014
TRPV1	TRPV1	MXE	chr17	-	3585767_3585926_3588187_3588367_3583337_3583430_3589806_3590105	1|1|0	0|1|2	0|1|4	2|2|0	310	289	0.063417046731	0.448350212478	1.0|0.482|0.0	0.0|0.318|1.0	0.055
ZNF410	ZNF410	MXE	chr14	+	73904901_73905083_73909340_73909430_73903699_73904110_73920979_73921065	26|33|16	49|53|50	16|21|29	51|36|29	312	220	0.588021640028	1.0	0.272|0.305|0.184	0.181|0.291|0.414	-0.042
GSTZ1	GSTZ1	MXE	chr14	+	77327471_77327552_77327911_77328037_77326837_77326905_77329122_77329201	69|66|56	57|67|36	34|23|26	26|27|18	211	256	0.927865919019	1.0	0.595|0.544|0.654	0.613|0.508|0.637	0.012
AIP	AIP	MXE	chr11	+	67487005_67487185_67489266_67489455_67483040_67483257_67490037_67490214	165|187|150	377|350|310	471|414|494	432|420|454	310	319	1.14575016141e-13	4.63742377831e-11	0.311|0.355|0.332	0.529|0.504|0.528	-0.188
ZNF619	ZNF619	MXE	chr3	+	40477917_40478003_40481862_40482016_40477112_40477357_40482587_40482704	2|0|2	1|3|1	7|1|2	10|3|5	216	284	0.737324788371	1.0	0.724|0.0|0.724	0.479|0.305|0.345	0.106
SYDE2	SYDE2	MXE	chr1	-	85182097_85183200_85190056_85190752_85178145_85178272_85200251_85201046	9|6|4	8|8|1	13|1|6	5|4|7	826	1233	0.831637288294	1.0	0.627|0.528|0.857	0.795|0.272|0.561	0.128
SYDE2	SYDE2	MXE	chr1	-	85178145_85178272_85182097_85183200_85169043_85169225_85190056_85190752	2|1|1	2|1|0	2|2|5	3|0|0	1233	257	0.028231891956	0.297584889623	0.172|0.172|1.0	0.122|1.0|1.0	-0.259
TOP1	TOP1	MXE	chr20	+	41061393_41061490_41077581_41077637_41029430_41029455_41080084_41080180	1137|1509|1265	2020|3060|1927	1830|1506|1792	2711|2499|3777	227	186	0.82142832315	1.0	0.316|0.288|0.35	0.356|0.331|0.28	-0.004
PQBP1	PQBP1	MXE	chrX	+	48898491_48898576_48901189_48901301_48898317_48898350_48901929_48902042	0|1|0	125|140|117	4|3|0	120|101|105	215	242	0.765604307802	1.0	0.0|0.008|0.0	0.036|0.032|0.0	-0.02
DIAPH3	DIAPH3	MXE	chr13	-	60112009_60112186_60132956_60132989_60093627_60093732_60163586_60163766	2|1|0	3|10|2	12|9|6	29|36|39	163	307	0.0904883676751	0.537617127582	0.557|0.158|0.0	0.438|0.32|0.225	-0.089
PRPS2	PRPS2	MXE	chrX	+	12810021_12810146_12819506_12819680_12809233_12809332_12820643_12820803	35|51|31	37|32|18	67|55|82	58|56|69	255	304	0.34971549472	0.941072817847	0.53|0.655|0.672	0.579|0.539|0.586	0.051
PTPRF	PTPRF	MXE	chr1	+	43538197_43538277_43545030_43545166_43530875_43531090_43553491_43553637	23|46|42	115|91|98	51|47|39	112|105|127	210	266	0.639463719564	1.0	0.202|0.39|0.352	0.366|0.362|0.28	-0.021
CCDC24	CCDC24	MXE	chr1	+	43993803_43993964_43995107_43995162_43992522_43992639_43995600_43995670	4|2|1	0|2|0	1|4|4	0|1|0	291	185	0.639418222803	1.0	1.0|0.389|1.0	1.0|0.718|1.0	-0.11
CCDC24	CCDC24	MXE	chr1	+	43993886_43993964_43995107_43995162_43992522_43992639_43995600_43995670	0|3|1	0|2|0	0|1|1	0|1|0	208	185	1	1.0	NA|0.572|1.0	NA|0.471|1.0	0.05
TIPARP	TIPARP	MXE	chr3	+	156677656_156678614_156694019_156694188_156674341_156674796_156695864_156696025	25|30|27	99|133|105	27|12|13	61|69|70	1088	299	0.868733767575	1.0	0.065|0.058|0.066	0.108|0.046|0.049	-0.005
PIR	PIR	MXE	chrX	-	15407505_15407550_15425905_15425990_15397448_15397531_15455847_15456054	18|22|10	40|41|17	28|19|22	52|43|54	215	175	0.733559220748	1.0	0.268|0.304|0.324	0.305|0.265|0.249	0.026
TOP1	TOP1	MXE	chr20	+	41061393_41061490_41076170_41076294_41029430_41029455_41077581_41077637	1140|1512|1268	1619|2492|1502	1830|1506|1794	2231|2126|3063	227	254	0.844845481992	1.0	0.441|0.404|0.486	0.479|0.442|0.396	0.005
PCBP1-AS1	PCBP1-AS1	MXE	chr2	-	69996685_69996888_70018014_70018131_69963253_69963500_70051202_70051305	1|0|0	2|0|0	0|0|0	1|0|1	247	333	1	1.0	0.403|NA|NA	0.0|NA|0.0	0.403
PCBP1-AS1	PCBP1-AS1	MXE	chr2	-	69996685_69996888_70018014_70018131_69975558_69975635_70051202_70051305	1|0|0	2|0|0	0|0|0	1|0|1	247	333	1	1.0	0.403|NA|NA	0.0|NA|0.0	0.403
PCBP1-AS1	PCBP1-AS1	MXE	chr2	-	69996685_69996888_70018014_70018131_69964230_69964427_70051202_70051305	1|0|0	2|0|0	0|0|0	1|0|1	247	333	1	1.0	0.403|NA|NA	0.0|NA|0.0	0.403
PPA2	PPA2	MXE	chr4	-	105453597_105453642_105456680_105456745_105437949_105438036_105473893_105474059	17|20|31	1|0|3	14|33|21	1|0|0	195	175	0.270959896767	0.862007209296	0.938|1.0|0.903	0.926|1.0|1.0	-0.028
GTF2F2	GTF2F2	MXE	chr13	+	45149769_45149788_45151686_45151831_45136732_45136806_45207423_45207505	14|10|13	298|386|273	8|7|6	533|420|514	149	275	0.000333697452333	0.0155469402972	0.08|0.046|0.081	0.027|0.03|0.021	0.043
AP3S2	AP3S2	MXE	chr15	-	89878264_89878300_89888520_89888632_89871474_89871546_89889048_89889140	53|35|41	0|0|0	21|16|21	1|0|0	242	166	1	1.0	1.0|1.0|1.0	0.935|1.0|1.0	0.022
GTF2F2	GTF2F2	MXE	chr13	+	45151686_45151831_45207423_45207505_45136732_45136806_45252870_45252970	1|0|1	482|590|411	2|1|0	751|639|769	275	212	1	1.0	0.002|0.0|0.002	0.002|0.001|0.0	0.0
GTF2F2	GTF2F2	MXE	chr13	+	45149769_45149788_45207423_45207505_45136732_45136806_45252870_45252970	11|8|7	482|590|411	8|7|5	751|639|769	149	212	0.0413954864373	0.361159633181	0.031|0.019|0.024	0.015|0.015|0.009	0.012
PPA2	PPA2	MXE	chr4	-	105424195_105424322_105446382_105446502_105399078_105399164_105453597_105453642	6|6|2	100|108|82	9|5|4	106|108|113	250	257	0.648454469246	1.0	0.058|0.054|0.024	0.08|0.045|0.035	-0.008
GTF2F2	GTF2F2	MXE	chr13	+	45151686_45151831_45207423_45207505_45149769_45149788_45252870_45252970	103|128|85	485|589|418	147|149|137	750|639|769	275	212	0.686670577396	1.0	0.141|0.143|0.136	0.131|0.152|0.121	0.005
PPA2	PPA2	MXE	chr4	-	105449349_105449403_105453597_105453642_105446382_105446502_105456680_105456745	60|95|57	291|335|224	85|66|80	340|309|344	175	184	0.628189676496	1.0	0.178|0.23|0.211	0.208|0.183|0.196	0.011
PPA2	PPA2	MXE	chr4	-	105437949_105438036_105453597_105453642_105424195_105424322_105456680_105456745	51|77|50	219|251|205	76|58|70	272|212|232	175	217	0.558774364432	1.0	0.224|0.276|0.232	0.257|0.253|0.272	-0.017
PDIA6	PDIA6	MXE	chr2	-	10797699_10797757_10802498_10802640_10797080_10797207_10810242_10810420	0|0|0	233|221|181	0|1|1	218|181|219	272	188	1	1.0	0.0|0.0|0.0	0.0|0.004|0.003	-0.002
PDIA6	PDIA6	MXE	chr2	-	10797699_10797757_10802498_10802640_10797080_10797207_10812677_10812844	159|133|113	234|221|181	156|136|133	218|181|219	272	188	0.513401794994	1.0	0.32|0.294|0.301	0.331|0.342|0.296	-0.018
ASB1	ASB1	MXE	chr2	+	238433553_238433695_238435710_238436013_238426823_238427119_238444341_238444727	45|45|33	3|5|0	60|38|40	4|3|3	272	433	0.723563988647	1.0	0.96|0.935|1.0	0.96|0.953|0.955	0.009
NEK6	NEK6	MXE	chr9	+	124301935_124302054_124312508_124312649_124257969_124258085_124313922_124313985	4|4|10	25|36|14	19|7|14	43|42|47	249	271	0.553874624161	1.0	0.148|0.108|0.437	0.325|0.154|0.245	-0.01
RPF2	RPF2	MXE	chr6	+	110997182_110997264_110999710_110999787_110991746_110991786_111008037_111008137	28|30|27	66|45|41	44|27|47	101|87|83	212	207	0.228179798928	0.811473024634	0.293|0.394|0.391	0.298|0.233|0.356	0.064
MYL6	MYL6	MXE	chr12	+	56159586_56159622_56159622_56159730_56158683_56158711_56159974_56160148	39|47|23	2619|2715|2055	53|44|46	2366|1982|2313	166	238	0.0121448941894	0.179705122952	0.021|0.024|0.016	0.031|0.031|0.028	-0.01
NEK6	NEK6	MXE	chr9	+	124327337_124327445_124339570_124339665_124326329_124326438_124347708_124347797	10|17|9	28|29|20	21|24|21	38|38|47	238	225	0.544353632578	1.0	0.252|0.357|0.298	0.343|0.374|0.297	-0.036
IMMP1L	IMMP1L	MXE	chr11	-	31456259_31456386_31460625_31460714_31433459_31433570_31463171_31463305	0|0|2	3|0|2	0|1|3	0|0|0	219	257	1	1.0	0.0|NA|0.54	NA|1.0|1.0	-0.73
NEK6	NEK6	MXE	chr9	+	124301935_124302054_124312508_124312649_124258250_124258361_124313922_124313985	2|4|3	25|36|14	5|5|3	42|43|47	249	271	0.891134208501	1.0	0.08|0.108|0.189	0.115|0.112|0.065	0.028
NEK6	NEK6	MXE	chr9	+	124313922_124313985_124321458_124321569_124301935_124302054_124326329_124326438	0|0|0	10|7|6	0|1|0	8|19|19	193	241	1	1.0	0.0|0.0|0.0	0.0|0.062|0.0	-0.021
MAVS	MAVS	MXE	chr20	+	3857634_3857809_3861331_3861504_3854557_3854741_3862253_3862413	15|9|17	2|7|4	18|10|19	8|7|4	305	303	0.546215230368	1.0	0.882|0.561|0.809	0.691|0.587|0.825	0.05
ANKRD54	ANKRD54	MXE	chr22	-	37832957_37833109_37833158_37833206_37832636_37832744_37833683_37833755	3|8|4	8|8|7	3|3|5	1|4|10	178	282	0.643883110588	1.0	0.373|0.613|0.475	0.826|0.543|0.442	-0.117
MEF2D	MEF2D	MXE	chr1	-	156480642_156480777_156480833_156480971_156479585_156479796_156482436_156482640	14|15|16	0|0|0	14|12|7	0|1|1	268	265	1	1.0	1.0|1.0|1.0	1.0|0.922|0.874	0.068
MAVS	MAVS	MXE	chr20	+	3854557_3854741_3857634_3857809_3846842_3846903_3861331_3861504	1|0|3	20|21|19	6|5|0	19|18|21	314	305	0.0226571361431	0.26341345681	0.046|0.0|0.133	0.235|0.212|0.0	-0.089
NFIX	NFIX	MXE	chr19	+	13081679_13081855_13090298_13090390_13075534_13075671_13094634_13094649	33|33|25	153|170|108	24|17|40	178|162|204	306	222	0.053190940962	0.412532375653	0.135|0.123|0.144	0.089|0.071|0.125	0.039
NFIX	NFIX	MXE	chr19	+	13081679_13081855_13090298_13090390_13078612_13078735_13094634_13094649	56|68|64	153|171|105	98|86|104	172|161|202	306	222	0.180577841514	0.730006928325	0.21|0.224|0.307	0.292|0.279|0.272	-0.034
NFIX	NFIX	MXE	chr19	+	13075534_13075671_13081679_13081855_13073905_13074026_13090298_13090390	62|75|66	134|129|92	84|77|111	149|138|172	267	306	0.85310404565	1.0	0.347|0.4|0.451	0.393|0.39|0.425	-0.003
NFIX	NFIX	MXE	chr19	+	13078612_13078735_13081679_13081855_13075534_13075671_13090298_13090390	26|35|24	166|161|113	54|37|41	172|155|207	253	306	0.145865094932	0.66357049382	0.159|0.208|0.204	0.275|0.224|0.193	-0.04
FAM216A	FAM216A	MXE	chr12	+	110473077_110473118_110485077_110485199_110468363_110469018_110486324_110486454	10|7|2	30|38|19	13|6|9	74|62|72	171	252	0.252446024845	0.843570927191	0.329|0.214|0.134	0.206|0.125|0.156	0.063
PARP8	PARP8	MXE	chr5	+	50668070_50668125_50750150_50750188_50666937_50667186_50759642_50759732	4|2|1	17|8|4	2|6|4	7|2|3	185	168	0.0202808290178	0.246877159247	0.176|0.185|0.185	0.206|0.731|0.548	-0.313
VPS13B	VPS13B	MXE	chr8	+	99507136_99507203_99507769_99507911_99502835_99502950_99511103_99511512	8|11|6	1|1|4	4|4|3	2|1|1	197	272	0.407114865242	0.987444145059	0.917|0.938|0.674	0.734|0.847|0.806	0.047
MLH1	MLH1	MXE	chr3	+	37000954_37001053_37004400_37004474_36996618_36996709_37006990_37007063	26|27|16	31|36|35	17|23|37	35|28|41	229	204	0.752453892191	1.0	0.428|0.401|0.289	0.302|0.423|0.446	-0.018
PDLIM4	PDLIM4	MXE	chr5	+	132262608_132262760_132266463_132266545_132257670_132257827_132270914_132271093	41|41|28	17|18|20	91|66|83	21|21|32	282	212	0.0522816079439	0.407286639483	0.645|0.631|0.513	0.765|0.703|0.661	-0.113
USE1	USE1	MXE	chr19	+	17216168_17216321_17217452_17217462_17215991_17216070_17218363_17218391	143|166|128	1|2|0	318|241|268	2|3|3	283	140	0.863045168638	1.0	0.986|0.976|1.0	0.987|0.975|0.978	0.007
MGEA5	MGEA5	MXE	chr10	-	101807729_101807901_101810183_101810314_101806044_101806143_101813029_101813127	141|161|125	240|222|198	124|113|149	197|175|205	261	302	0.793481051225	1.0	0.405|0.456|0.422	0.421|0.428|0.457	-0.008
FANCM	FANCM	MXE	chr14	+	45140631_45140709_45148836_45148995_45137068_45137241_45151396_45151528	1|0|0	7|6|5	1|1|2	13|17|15	208	289	0.0330401613771	0.321273401018	0.166|0.0|0.0	0.097|0.076|0.156	-0.054
GLG1	GLG1	MXE	chr16	-	74492956_74493140_74494759_74494831_74491000_74491215_74496440_74496644	58|70|51	197|185|166	42|42|34	105|126|103	202	314	0.633488451039	1.0	0.314|0.37|0.323	0.383|0.341|0.339	-0.019
MGEA5	MGEA5	MXE	chr10	-	101800241_101800400_101803734_101804019_101798841_101799455_101806044_101806143	388|386|306	619|700|481	329|299|318	509|440|592	415	289	0.820029318816	1.0	0.304|0.277|0.307	0.31|0.321|0.272	-0.005
SLC10A7	SLC10A7	MXE	chr4	-	146305925_146306009_146325960_146325996_146293929_146294095_146442782_146442821	2|0|0	3|5|0	0|0|0	1|1|0	166	214	1	1.0	0.462|0.0|NA	0.0|0.0|NA	0.231
FANCM	FANCM	MXE	chr14	+	45148836_45148995_45151396_45151528_45140631_45140709_45153919_45154052	4|3|0	9|21|5	7|9|2	15|18|19	289	262	0.179378016821	0.727396391317	0.287|0.115|0.0	0.297|0.312|0.087	-0.098
PDRG1	PDRG1	MXE	chr20	-	31948807_31948882_31950311_31950387_31946495_31946576_31951874_31952092	16|24|13	7|17|5	29|25|37	10|14|16	206	205	0.58901370684	1.0	0.695|0.584|0.721	0.743|0.64|0.697	-0.027
ST7L	ST7L	MXE	chr1	-	112583971_112584126_112591524_112591603_112582374_112582472_112597970_112598086	12|18|11	46|37|39	17|10|8	47|34|37	209	285	0.644010499142	1.0	0.262|0.399|0.278	0.33|0.286|0.228	0.032
TOM1L2	TOM1L2	MXE	chr17	-	17882704_17882863_17893660_17893810_17879626_17879743_17898595_17898674	52|37|49	14|16|16	31|28|20	10|8|8	280	289	0.985367472818	1.0	0.793|0.705|0.76	0.762|0.783|0.721	-0.003
ST7L	ST7L	MXE	chr1	-	112591524_112591603_112597970_112598086_112582374_112582472_112610840_112611003	1|0|2	4|0|3	1|2|0	0|0|1	246	209	1	1.0	0.175|NA|0.362	1.0|1.0|0.0	-0.398
BCL7B	BCL7B	MXE	chr7	-	73543547_73543644_73552166_73552242_73537933_73538013_73557486_73557671	13|5|31	0|3|1	19|10|20	0|4|0	206	227	1	1.0	1.0|0.647|0.972	1.0|0.734|1.0	-0.038
BCL7B	BCL7B	MXE	chr7	-	73543547_73543644_73552166_73552242_73539881_73540052_73557486_73558002	14|6|33	25|36|25	22|10|21	28|26|33	206	227	0.779619473086	1.0	0.382|0.155|0.593	0.464|0.298|0.412	-0.015
B3GALNT1	B3GALNT1	MXE	chr3	-	161089943_161090062_161103112_161103205_161083896_161086788_161103426_161103517	1|1|0	2|3|0	2|0|0	2|1|0	223	249	1	1.0	0.358|0.271|NA	0.528|0.0|NA	0.05
B3GALNT1	B3GALNT1	MXE	chr3	-	161101138_161101233_161103112_161103205_161086421_161086788_161103426_161103517	1|1|0	7|6|2	2|0|0	13|6|16	223	225	1	1.0	0.126|0.144|0.0	0.134|0.0|0.0	0.045
BCL7B	BCL7B	MXE	chr7	-	73537933_73538013_73539881_73540052_73536355_73537390_73543547_73543644	32|39|28	7|9|4	32|28|45	14|10|4	301	210	0.454675587525	1.0	0.761|0.751|0.83	0.615|0.661|0.887	0.06
BCL7B	BCL7B	MXE	chr7	-	73539881_73540052_73543547_73543644_73537933_73538013_73552166_73552242	12|22|10	30|30|23	13|9|17	35|13|27	227	301	0.947667999526	1.0	0.347|0.493|0.366	0.33|0.479|0.455	-0.019
ZMYND8	ZMYND8	MXE	chr20	-	47221313_47221474_47224316_47224556_47209213_47210897_47227202_47227281	42|54|31	2|2|1	52|50|58	2|3|6	370	291	0.145911733045	0.66357049382	0.943|0.955|0.961	0.953|0.929|0.884	0.031
ZMYND8	ZMYND8	MXE	chr20	-	47221313_47221474_47224316_47224556_47212641_47212725_47227202_47227281	42|54|31	0|0|1	52|50|58	0|0|1	370	291	1	1.0	1.0|1.0|0.961	1.0|1.0|0.979	-0.006
ZMYND8	ZMYND8	MXE	chr20	-	47249286_47249439_47262287_47262428_47246007_47246517_47276313_47276795	22|40|28	132|169|123	60|50|43	202|195|215	271	283	0.294763270137	0.885794402509	0.148|0.198|0.192	0.237|0.211|0.173	-0.028
ZMYND8	ZMYND8	MXE	chr20	-	47276313_47276795_47282101_47282217_47249286_47249439_47283570_47283648	8|16|7	4|1|0	12|4|8	4|3|6	246	612	0.0116487041719	0.177498842864	0.833|0.975|1.0	0.882|0.768|0.768	0.13
DPM1	DPM1	MXE	chr20	-	50942030_50942126_50945736_50945762_50940864_50940933_50945846_50945923	4|2|4	58|86|49	3|4|4	81|72|86	156	226	0.884264589197	1.0	0.091|0.033|0.106	0.051|0.074|0.063	0.014
HNRNPM	HNRNPM	MXE	chr19	+	8468773_8468834_8474166_8474244_8467534_8467584_8483157_8483211	266|397|278	35|57|34	817|710|881	146|133|170	191	208	0.00982733030629	0.161118458389	0.892|0.884|0.899	0.859|0.853|0.849	0.038
HNRNPM	HNRNPM	MXE	chr19	+	8471325_8471427_8473663_8473708_8468773_8468834_8474166_8474244	738|1109|731	520|953|621	2439|2145|2552	1778|1825|2181	232	175	0.938677609073	1.0	0.517|0.467|0.47	0.509|0.47|0.469	0.002
CEP128	CEP128	MXE	chr14	-	80840681_80840768_80862756_80862873_80792759_80793110_80895717_80895790	36|37|35	1|2|0	73|84|103	2|3|1	247	217	0.569179063166	1.0	0.969|0.942|1.0	0.97|0.961|0.989	-0.003
CDKAL1	CDKAL1	MXE	chr6	+	20846074_20846178_20955418_20955585_20781144_20781265_21000226_21000372	21|18|24	8|7|11	35|23|33	11|12|15	234	297	0.897302222729	1.0	0.769|0.765|0.735	0.802|0.709|0.736	0.007
CEP128	CEP128	MXE	chr14	-	80831142_80831294_80836204_80836337_80792759_80793110_80838203_80838278	62|84|41	86|101|63	124|134|157	167|181|198	263	282	0.879785634371	1.0	0.436|0.471|0.411	0.443|0.443|0.46	-0.009
CEP128	CEP128	MXE	chr14	-	80831142_80831294_80840681_80840768_80792759_80793110_80862756_80862873	36|61|39	86|101|63	91|96|120	167|181|198	217	282	0.817454682141	1.0	0.352|0.44|0.446	0.415|0.408|0.441	-0.009
RP11-73M18.2	RP11-73M18.2	MXE	chr14	+	103574106_103574170_103587273_103587364_103571622_103571820_103654563_103654825	63|65|70	46|53|41	95|70|60	51|30|42	194	221	0.164048663911	0.701686249495	0.609|0.583|0.66	0.68|0.727|0.619	-0.058
HNRNPM	HNRNPM	MXE	chr19	+	8462528_8462589_8463496_8463500_8455404_8455574_8463592_8463686	353|669|361	0|4|3	1406|1277|1607	7|7|15	191	134	1	1.0	1.0|0.992|0.988	0.993|0.992|0.987	0.003
RP11-73M18.2	RP11-73M18.2	MXE	chr14	+	103571622_103571820_103574106_103574170_103562961_103563124_103587273_103587364	78|92|68	143|182|164	86|69|88	236|195|229	328	194	0.0411904621521	0.361139597989	0.244|0.23|0.197	0.177|0.173|0.185	0.045
RP11-73M18.2	RP11-73M18.2	MXE	chr14	+	103574106_103574170_103587273_103587364_103562961_103563124_103654563_103654825	6|2|3	123|136|101	4|6|2	96|88|107	194	221	0.505961432769	1.0	0.053|0.016|0.033	0.045|0.072|0.021	-0.012
CD46	CD46	MXE	chr1	+	207767778_207767823_207783291_207783330_207767012_207767195_207785070_207785106	1|2|3	58|76|49	8|7|5	67|72|77	175	169	0.00582397777645	0.118045111606	0.016|0.025|0.056	0.103|0.086|0.059	-0.05
CD46	CD46	MXE	chr1	+	207767778_207767823_207770320_207770362_207767012_207767195_207783291_207783330	3|4|4	384|333|283	12|7|10	359|318|320	175	172	0.00303516947426	0.0722638143945	0.008|0.012|0.014	0.032|0.021|0.03	-0.016
NUBP1	NUBP1	MXE	chr16	+	10752609_10752678_10755720_10755753_10747142_10747276_10756689_10756780	16|28|21	2|4|6	35|28|34	10|4|6	199	163	0.650509217823	1.0	0.868|0.851|0.741	0.741|0.851|0.823	0.015
NUBP1	NUBP1	MXE	chr16	+	10747142_10747276_10752609_10752678_10743960_10744065_10756689_10756780	114|141|99	0|0|0	299|242|313	0|3|1	264	199	1	1.0	1.0|1.0|1.0	1.0|0.984|0.996	0.007
NUBP1	NUBP1	MXE	chr16	+	10747142_10747276_10752609_10752678_10743960_10744065_10755720_10755753	114|141|99	8|3|2	300|241|313	15|11|8	264	199	0.542695662623	1.0	0.915|0.973|0.974	0.938|0.943|0.967	0.005
TBC1D15	TBC1D15	MXE	chr12	+	71880468_71880607_71884810_71885021_71872928_71873003_71893221_71893324	136|180|122	11|25|14	111|137|183	11|11|7	269	341	0.0325648666263	0.321273401018	0.94|0.901|0.917	0.927|0.94|0.971	-0.027
UBXN4	UBXN4	MXE	chr2	+	135772419_135772547_135776248_135776351_135770570_135770735_135778947_135779079	167|258|138	53|50|46	188|177|224	40|47|33	258	233	0.0972805470504	0.554198459823	0.74|0.823|0.73	0.809|0.773|0.86	-0.05
UBXN4	UBXN4	MXE	chr2	+	135755516_135755691_135761817_135761911_135748266_135748369_135769768_135769823	22|32|19	356|464|316	27|16|40	300|345|469	305	224	0.435807577124	1.0	0.043|0.048|0.042	0.062|0.033|0.059	-0.007
METTL6	METTL6	MXE	chr3	-	15415771_15415942_15424954_15425089_15411016_15411437_15426286_15426635	20|16|12	7|5|3	19|11|16	7|3|9	265	301	0.523300525227	1.0	0.764|0.784|0.82	0.755|0.806|0.669	0.046
NUBP1	NUBP1	MXE	chr16	+	10761756_10761859_10767948_10768032_10761363_10761474_10769046_10769351	4|9|3	1|7|3	10|6|3	7|2|6	233	214	0.732886436196	1.0	0.786|0.541|0.479	0.567|0.734|0.315	0.063
SLMAP	SLMAP	MXE	chr3	+	57865241_57865292_57871635_57871698_57864806_57864857_57890040_57890100	59|46|34	65|71|52	57|62|75	48|59|64	181	193	0.0143211339753	0.197747683633	0.492|0.409|0.411	0.559|0.528|0.555	-0.11
SLMAP	SLMAP	MXE	chr3	+	57865241_57865292_57871635_57871698_57864806_57864857_57896510_57896591	45|35|25	15|18|20	42|47|61	11|12|14	181	193	0.0104027411137	0.165118018265	0.762|0.675|0.571	0.803|0.807|0.823	-0.142
SLMAP	SLMAP	MXE	chr3	+	57864806_57864857_57890040_57890100_57864547_57864716_57896510_57896591	45|45|38	49|68|56	54|34|45	51|65|58	181	190	0.910505252481	1.0	0.491|0.41|0.416	0.526|0.354|0.449	-0.004
SLMAP	SLMAP	MXE	chr3	+	57865241_57865292_57871635_57871698_57864547_57864716_57890040_57890100	15|22|10	44|54|40	22|20|29	36|59|58	181	193	0.183065258175	0.734187873359	0.267|0.303|0.21	0.395|0.265|0.348	-0.076
SLMAP	SLMAP	MXE	chr3	+	57865241_57865292_57871635_57871698_57864547_57864716_57896510_57896591	9|3|4	6|8|10	11|10|15	5|11|14	181	193	0.178871786031	0.726253094882	0.615|0.286|0.299	0.701|0.492|0.533	-0.175
SLMAP	SLMAP	MXE	chr3	+	57865241_57865292_57890040_57890100_57864547_57864716_57896510_57896591	9|3|4	49|68|56	11|10|15	51|65|58	181	190	0.00820830442386	0.144056854875	0.162|0.044|0.07	0.185|0.139|0.214	-0.087
SLMAP	SLMAP	MXE	chr3	+	57864806_57864857_57865241_57865292_57864547_57864716_57871635_57871698	84|89|78	31|38|17	77|55|80	39|41|64	181	181	0.000729731260436	0.027316414119	0.73|0.701|0.821	0.664|0.573|0.556	0.153
SLMAP	SLMAP	MXE	chr3	+	57864806_57864857_57871635_57871698_57864547_57864716_57890040_57890100	61|73|51	44|54|40	69|53|59	36|59|58	181	193	0.599042781207	1.0	0.596|0.59|0.576	0.671|0.489|0.52	0.027
SLMAP	SLMAP	MXE	chr3	+	57864806_57864857_57865241_57865292_57864547_57864716_57896510_57896591	45|45|38	9|3|4	54|34|45	11|10|15	181	181	0.0110723397863	0.171953171358	0.833|0.938|0.905	0.831|0.773|0.75	0.107
SLMAP	SLMAP	MXE	chr3	+	57864806_57864857_57871635_57871698_57864547_57864716_57896510_57896591	45|45|38	6|8|10	54|34|45	5|11|14	181	193	0.580579068253	1.0	0.889|0.857|0.802	0.92|0.767|0.774	0.029
TASP1	TASP1	MXE	chr20	-	13587249_13587370_13623445_13623514_13559007_13559114_13625184_13625252	6|7|7	0|0|0	10|4|11	1|2|1	199	251	0.321032002115	0.913446065772	1.0|1.0|1.0	0.927|0.716|0.933	0.141
TASP1	TASP1	MXE	chr20	-	13587249_13587370_13623445_13623514_13483226_13483337_13625184_13625252	7|7|6	3|0|0	12|4|10	0|0|0	199	251	0.698190120141	1.0	0.746|1.0|1.0	1.0|1.0|1.0	-0.085
TASP1	TASP1	MXE	chr20	-	13587249_13587370_13623445_13623514_13580896_13580981_13625184_13625252	6|7|6	40|40|45	10|4|11	52|45|49	199	251	0.771903101025	1.0	0.159|0.181|0.144	0.195|0.101|0.221	-0.011
TASP1	TASP1	MXE	chr20	-	13587249_13587370_13623445_13623514_13569506_13569586_13625184_13625252	6|11|7	0|1|1	13|4|11	3|1|2	199	251	1	1.0	1.0|0.933|0.898	0.845|0.835|0.874	0.092
TNNT1	TNNT1	MXE	chr19	-	55140882_55140912_55145543_55145565_55137960_55138074_55146680_55146707	105|108|89	893|940|690	148|97|128	975|752|964	152	160	0.224429344	0.80699612446	0.11|0.108|0.12	0.138|0.12|0.123	-0.014
TBC1D5	TBC1D5	MXE	chr3	-	17518901_17518995_17562018_17562142_17508473_17508605_17623848_17623913	22|29|20	4|12|12	37|37|29	8|9|4	254	224	0.0767847409038	0.502828433256	0.829|0.681|0.595	0.803|0.784|0.865	-0.116
TNNT1	TNNT1	MXE	chr19	-	55140882_55140960_55141856_55141920_55137960_55138074_55145543_55145565	267|244|187	1249|1291|923	260|203|208	1320|1041|1357	194	208	0.281177409181	0.870829699596	0.186|0.168|0.178	0.174|0.173|0.141	0.015
TNNT1	TNNT1	MXE	chr19	-	55140882_55140960_55141185_55141302_55137960_55138074_55141856_55141891	1710|1746|1342	1263|1310|940	1661|1339|1543	1369|1074|1411	247	208	0.0921635370617	0.541607137942	0.533|0.529|0.546	0.505|0.512|0.479	0.037
TBC1D5	TBC1D5	MXE	chr3	-	17508473_17508605_17623848_17623913_17406417_17406526_17662989_17663110	0|3|0	22|54|19	1|0|0	14|7|7	195	262	0.425258230543	1.0	0.0|0.069|0.0	0.088|0.0|0.0	-0.006
TNNT1	TNNT1	MXE	chr19	-	55141185_55141302_55141856_55141920_55137960_55138074_55145543_55145565	267|244|187	47|49|30	260|203|208	46|25|35	194	247	0.403329436246	0.983049088871	0.879|0.864|0.888	0.878|0.912|0.883	-0.014
TBC1D5	TBC1D5	MXE	chr3	-	17508473_17508605_17562018_17562142_17406455_17406526_17623848_17623913	9|6|8	159|219|147	18|11|12	109|98|117	254	262	0.000102484046965	0.00626119517118	0.055|0.027|0.053	0.146|0.104|0.096	-0.07
TBC1D5	TBC1D5	MXE	chr3	-	17508473_17508605_17623848_17623913_17428449_17428519_17662989_17663110	0|3|0	138|169|101	2|3|0	135|125|141	195	262	0.779528987157	1.0	0.0|0.023|0.0	0.02|0.031|0.0	-0.009
ACP1	ACP1	MXE	chr2	+	272036_272150_272191_272305_271865_271939_275139_275201	94|115|102	29|43|35	122|108|166	49|27|41	244	244	0.411081129017	0.991171567935	0.764|0.728|0.745	0.713|0.8|0.802	-0.026
TBC1D5	TBC1D5	MXE	chr3	-	17428449_17428519_17508473_17508605_17406417_17406526_17623848_17623913	159|219|147	21|32|16	109|98|117	17|26|21	262	200	0.05184316002	0.407286639483	0.853|0.839|0.875	0.83|0.742|0.81	0.062
TBC1D5	TBC1D5	MXE	chr3	-	17428449_17428519_17562018_17562142_17406455_17406526_17623848_17623913	9|6|8	21|32|16	18|11|12	17|26|21	254	200	0.063321018315	0.448160562413	0.252|0.129|0.282	0.455|0.25|0.31	-0.117
PPHLN1	PPHLN1	MXE	chr12	+	42355160_42355222_42374862_42375074_42335882_42335974_42384939_42384996	19|44|28	73|89|61	50|34|43	101|86|113	192	342	0.789835462309	1.0	0.317|0.468|0.45	0.469|0.413|0.404	-0.017
PPHLN1	PPHLN1	MXE	chr12	+	42351884_42352049_42398853_42398994_42335882_42335974_42441314_42441429	95|138|94	54|49|44	176|178|203	69|85|57	295	271	0.29704876869	0.888520616257	0.618|0.721|0.662	0.701|0.658|0.766	-0.041
AGPAT5	AGPAT5	MXE	chr8	+	6747669_6747828_6755050_6755174_6741660_6741751_6757162_6759666	37|60|47	20|13|11	111|99|95	32|12|21	289	254	0.201875565507	0.76792542073	0.619|0.802|0.79	0.753|0.879|0.799	-0.073
AGPAT5	AGPAT5	MXE	chr8	+	6747669_6747828_6755050_6755174_6732560_6732650_6757162_6759666	0|1|0	20|13|11	8|1|5	33|12|20	289	254	2.53016683852e-05	0.0021006872367	0.0|0.063|0.0	0.176|0.068|0.18	-0.12
PPHLN1	PPHLN1	MXE	chr12	+	42351884_42352049_42355160_42355222_42335882_42335974_42441314_42441429	95|138|94	19|47|30	176|178|203	50|34|43	295	192	0.208066109581	0.778864812512	0.765|0.656|0.671	0.696|0.773|0.754	-0.044
CEP57	CEP57	MXE	chr11	+	95822498_95822576_95827785_95828027_95821870_95821978_95829186_95829331	3|7|5	171|186|118	4|6|8	155|124|157	208	372	0.439387824954	1.0	0.03|0.063|0.07	0.044|0.08|0.084	-0.015
ARRDC1	ARRDC1	MXE	chr9	+	137612895_137613006_137613459_137613510_137605653_137605835_137613614_137613769	18|18|11	16|18|11	17|16|23	19|19|17	241	181	0.918938966945	1.0	0.458|0.429|0.429	0.402|0.387|0.504	0.008
ZNF143	ZNF143	MXE	chr11	+	9516200_9516362_9525239_9525386_9512447_9512596_9527529_9527613	5|4|1	4|6|1	5|4|6	7|9|8	292	277	0.504445798178	1.0	0.542|0.387|0.487	0.404|0.297|0.416	0.1
AGPAT5	AGPAT5	MXE	chr8	+	6741660_6741751_6747669_6747828_6732560_6732650_6755050_6755174	9|14|9	34|57|37	37|22|16	100|88|117	221	289	0.850875898877	1.0	0.257|0.243|0.241	0.326|0.246|0.152	0.006
SSX2IP	SSX2IP	MXE	chr1	-	84650361_84650527_84651882_84651997_84643706_84647607_84655831_84656005	69|66|48	61|57|45	62|58|82	55|47|61	245	296	0.56604832066	1.0	0.577|0.583|0.563	0.577|0.599|0.619	-0.024
HMGN3	HMGN3	MXE	chr6	-	79208546_79208576_79214971_79215022_79203579_79203630_79234545_79234689	72|84|77	69|84|81	119|86|97	110|85|123	181	160	0.754792575644	1.0	0.48|0.469|0.457	0.489|0.472|0.411	0.011
PLCH1	PLCH1	MXE	chr3	-	155504554_155504626_155514722_155514884_155500702_155500794_155523896_155524004	21|30|26	2|2|1	62|56|83	3|4|6	292	202	0.583458447739	1.0	0.879|0.912|0.947	0.935|0.906|0.905	-0.003
ANKRD13C	ANKRD13C	MXE	chr1	-	70315480_70315566_70324852_70324957_70313744_70313790_70336057_70336099	9|11|8	8|8|13	8|6|5	9|6|9	235	216	0.615165642618	1.0	0.508|0.558|0.361	0.45|0.479|0.338	0.053
ANKRD13C	ANKRD13C	MXE	chr1	-	70313744_70313790_70315480_70315566_70306223_70306290_70324852_70324957	7|6|2	17|10|9	2|3|3	16|12|17	216	176	0.0679115400384	0.466873814532	0.251|0.328|0.153	0.092|0.169|0.126	0.115
MITD1	MITD1	MXE	chr2	-	99171509_99171646_99173914_99174016_99171342_99171429_99180830_99180927	637|783|571	97|96|70	603|607|672	80|73|80	232	267	0.606835263908	1.0	0.883|0.904|0.904	0.897|0.905|0.906	-0.006
MITD1	MITD1	MXE	chr2	-	99171342_99171429_99171509_99171646_99170536_99170652_99173914_99174016	172|129|128	72|72|42	158|138|146	63|33|51	267	217	0.123918426707	0.616356168475	0.66|0.593|0.712	0.671|0.773|0.699	-0.059
MLPH	MLPH	MXE	chr2	+	237527376_237527516_237534563_237534647_237525600_237525805_237540347_237540533	85|105|63	3|9|3	101|74|99	8|4|7	270	214	0.601035831058	1.0	0.957|0.902|0.943	0.909|0.936|0.918	0.013
MLPH	MLPH	MXE	chr2	+	237519909_237520029_237525600_237525805_237518538_237518648_237540347_237540533	9|11|10	9|9|5	19|18|23	8|4|10	250	335	0.0638120778228	0.450651053414	0.573|0.621|0.728	0.761|0.858|0.755	-0.151
ANKRD13C	ANKRD13C	MXE	chr1	-	70306223_70306290_70313744_70313790_70300763_70300908_70315480_70315566	12|3|6	18|22|18	4|3|10	27|18|26	176	197	0.353238210588	0.942939262889	0.427|0.132|0.272	0.142|0.157|0.301	0.077
C22orf23	C22orf23	MXE	chr22	-	37947280_37947463_37951459_37951522_37945041_37945173_37953046_37953158	1|3|0	2|1|1	0|2|2	1|0|2	193	313	0.35064989337	0.941072817847	0.448|0.83|0.0	0.0|1.0|0.619	-0.114
NUP85	NUP85	MXE	chr17	+	75218184_75218306_75225102_75225237_75215753_75215823_75225341_75225464	1|7|2	6|10|10	10|7|4	25|22|16	252	265	0.902903397438	1.0	0.149|0.424|0.174	0.296|0.251|0.208	-0.003
BCS1L	BCS1L	MXE	chr2	+	218660036_218660245_218660306_218660421_218659759_218659800_218660938_218661307	0|1|0	1|0|1	0|3|3	2|2|3	339	245	0.0114972032629	0.176018648536	0.0|1.0|0.0	0.0|0.52|0.42	0.02
BCS1L	BCS1L	MXE	chr2	+	218660036_218660245_218660938_218661307_218658804_218659173_218661405_218661545	0|0|0	9|14|7	0|1|1	9|8|16	339	499	1	1.0	0.0|0.0|0.0	0.0|0.155|0.084	-0.08
ENGASE	ENGASE	MXE	chr17	+	79083019_79083123_79083481_79083590_79081897_79082063_79083760_79083951	17|12|8	4|5|6	19|11|9	7|1|9	234	239	0.932431387799	1.0	0.813|0.71|0.577	0.735|0.918|0.505	-0.019
PTPRH	PTPRH	MXE	chr19	-	55203781_55204048_55205325_55205592_55202055_55202322_55206688_55206955	41|48|37	37|50|34	26|19|46	18|17|37	397	397	0.36639128465	0.953654071971	0.526|0.49|0.521	0.591|0.528|0.554	-0.045
PTPRH	PTPRH	MXE	chr19	-	55202055_55202322_55203781_55204048_55200235_55200502_55205325_55205592	83|83|86	17|14|7	58|55|74	10|11|12	397	397	0.622570604984	1.0	0.83|0.856|0.925	0.853|0.833|0.86	0.022
ORAI2	ORAI2	MXE	chr7	+	102436201_102436333_102438943_102439181_102433529_102433661_102446512_102456821	0|1|1	1|5|3	0|1|0	0|0|2	262	368	1	1.0	0.0|0.219|0.319	NA|1.0|0.0	-0.321
DAPK2	DAPK2	MXE	chr15	-	63939231_63939361_63971422_63971561_63930406_63930455_63983532_63983754	16|19|14	4|1|1	17|14|16	6|1|8	269	260	0.0406654108876	0.359766667907	0.794|0.948|0.931	0.733|0.931|0.659	0.117
TMEM173	TMEM173	MXE	chr5	-	139481158_139481342_139481477_139481704_139480789_139480898_139482209_139482302	6|5|3	7|5|8	4|6|2	7|6|5	357	314	0.891733116203	1.0	0.43|0.468|0.248	0.334|0.468|0.26	0.028
AK4	AK4	MXE	chr1	+	65148277_65148552_65190709_65190829_65147829_65148057_65218753_65218926	3|3|1	41|37|32	10|6|8	69|46|54	405	250	0.018814190035	0.236437035821	0.043|0.048|0.019	0.082|0.075|0.084	-0.044
AK4	AK4	MXE	chr1	+	65148277_65148552_65190709_65190829_65147548_65147665_65218753_65218926	9|5|1	39|38|32	4|10|6	67|43|54	405	250	0.758044435997	1.0	0.125|0.075|0.019	0.036|0.126|0.064	-0.002
PTCD2	PTCD2	MXE	chr5	+	72326611_72326741_72331257_72331375_72322171_72322264_72335793_72335885	7|9|13	1|6|4	11|11|15	5|7|1	260	248	0.963612137036	1.0	0.87|0.589|0.756	0.677|0.6|0.935	0.001
PTCD2	PTCD2	MXE	chr5	+	72326611_72326741_72331257_72331375_72322171_72322264_72335017_72335096	7|11|13	10|15|10	10|10|15	11|17|5	260	248	0.597313356101	1.0	0.4|0.412|0.554	0.464|0.359|0.741	-0.066
ZFHX4	ZFHX4	MXE	chr8	+	76833337_76833406_76842654_76842771_76778207_76778439_76848994_76849128	30|29|22	24|33|17	27|23|35	16|13|14	199	247	0.0227142710121	0.26341345681	0.608|0.522|0.616	0.677|0.687|0.756	-0.125
SYNE1	SYNE1	MXE	chr6	-	152347058_152347235_152350167_152350335_152344080_152344227_152350617_152350770	3|8|3	5|4|6	4|1|1	0|6|0	298	307	0.0673160419211	0.464258453121	0.382|0.673|0.34	1.0|0.147|1.0	-0.251
NFYC	NFYC	MXE	chr1	+	40749572_40749686_40753150_40753246_40747533_40747605_40758120_40758294	82|97|72	20|26|19	87|95|113	15|31|21	244	226	0.546116013929	1.0	0.792|0.776|0.778	0.843|0.739|0.833	-0.023
MTUS1	MTUS1	MXE	chr8	-	17684327_17684542_17713213_17713252_17655862_17656065_17715766_17715901	1|1|0	1|1|0	1|1|0	1|1|4	169	345	1	1.0	0.671|0.671|NA	0.671|0.671|0.0	0.224
ACACA	ACACA	MXE	chr17	-	37161780_37162050_37179259_37179406_37155682_37155780_37181200_37181356	10|4|1	83|81|62	8|7|9	147|116|102	277	400	0.92079266871	1.0	0.148|0.067|0.023	0.073|0.08|0.113	-0.009
MCM6	MCM6	MXE	chr2	-	135870250_135870361_135872696_135872843_135868610_135868860_135876258_135876426	30|28|24	8|11|7	92|83|86	28|22|22	277	241	0.773805204911	1.0	0.765|0.689|0.749	0.741|0.766|0.773	-0.026
SPP1	SPP1	MXE	chr4	+	87980045_87980126_87980392_87980434_87977058_87977097_87981474_87981798	0|0|1	0|0|1	0|0|1	0|0|0	211	172	1	1.0	NA|NA|0.449	NA|NA|1.0	-0.551
DLG1	DLG1	MXE	chr3	-	197149742_197149796_197194424_197194589_197142717_197142768_197282678_197282845	170|156|125	24|20|22	87|96|114	18|19|17	295	184	0.332796196635	0.925465940543	0.815|0.829|0.78	0.751|0.759|0.807	0.036
DLG1	DLG1	MXE	chr3	-	197115926_197116083_197119409_197119530_197090911_197091026_197130526_197130671	26|31|32	6|10|6	23|31|20	9|4|3	251	287	0.653663932947	1.0	0.832|0.78|0.859	0.745|0.899|0.884	-0.019
DLG1	DLG1	MXE	chr3	-	197104902_197105005_197119409_197119530_197090911_197091026_197130526_197130671	26|31|32	123|112|105	23|31|20	86|73|69	251	233	0.30146482183	0.892611287238	0.164|0.204|0.221	0.199|0.283|0.212	-0.035
FAM63B	FAM63B	MXE	chr15	+	58821716_58821819_58831773_58831916_58810229_58810388_58847296_58847470	13|10|5	23|22|21	6|5|5	6|23|16	233	273	0.777536209452	1.0	0.398|0.348|0.218	0.54|0.203|0.268	-0.016
RNF207	RNF207	MXE	chr1	+	6212681_6212733_6213065_6213183_6212230_6212416_6218288_6218369	5|4|7	55|68|49	13|7|9	49|59|64	182	248	0.0617966167867	0.442559094533	0.11|0.074|0.163	0.266|0.139|0.161	-0.073
SLC7A6	SLC7A6	MXE	chr16	+	68287745_68287871_68290395_68290540_68274690_68275249_68291208_68291332	8|8|3	0|1|0	18|9|17	1|3|0	256	275	0.423493277364	1.0	1.0|0.896|1.0	0.951|0.763|1.0	0.061
SLC7A6	SLC7A6	MXE	chr16	+	68274690_68275249_68287745_68287871_68266592_68266721_68290395_68290540	10|10|7	1|2|3	19|18|19	17|10|13	689	256	0.0185025255158	0.233571842574	0.788|0.65|0.464	0.293|0.401|0.352	0.285
RIPK1	RIPK1	MXE	chr6	+	3083084_3083313_3085258_3085408_3080978_3081116_3089580_3089657	97|105|91	204|271|217	48|61|71	130|117|145	359	280	0.610498688149	1.0	0.271|0.232|0.246	0.224|0.289|0.276	-0.013
PLEKHA7	PLEKHA7	MXE	chr11	-	16826119_16826590_16841546_16841722_16816799_16817322_16851190_16851291	4|3|3	5|5|3	8|6|4	11|7|8	306	601	0.798819087337	1.0	0.611|0.541|0.663	0.588|0.627|0.495	0.035
YIPF2	YIPF2	MXE	chr19	-	10924075_10924192_10925685_10925773_10923832_10923999_10927629_10927716	5|11|16	3|5|2	12|11|16	2|1|0	218	247	0.00263527138547	0.0658919594297	0.654|0.714|0.901	0.872|0.926|1.0	-0.176
TFPI	TFPI	MXE	chr2	-	187513615_187513646_187529363_187529485_187503647_187503770_187554199_187554492	256|311|175	96|120|72	194|177|225	72|61|74	252	161	0.396308664166	0.977154980778	0.63|0.623|0.608	0.633|0.65|0.66	-0.027
PRIM1	PRIM1	MXE	chr12	-	56741434_56741576_56744064_56744123_56739293_56739363_56746044_56746181	4|2|2	3|5|5	6|12|14	14|15|20	189	272	0.879964530686	1.0	0.657|0.365|0.365	0.381|0.535|0.502	-0.01
RIPK1	RIPK1	MXE	chr6	+	3077778_3077935_3080978_3081116_3076763_3076987_3083084_3083313	208|231|198	95|103|94	111|113|131	48|61|68	287	268	0.581018007838	1.0	0.672|0.677|0.663	0.683|0.634|0.643	0.017
USP15	USP15	MXE	chr12	+	62325871_62325933_62349220_62349307_62321463_62321609_62355330_62355475	58|86|46	6|14|4	70|59|93	9|7|11	192	217	0.988959977593	1.0	0.916|0.874|0.929	0.898|0.905|0.905	0.004
KHSRP	KHSRP	MXE	chr19	-	6421649_6421688_6422339_6422436_6421277_6421317_6424452_6424529	157|183|153	18|20|10	424|228|371	31|47|39	227	169	0.297895235686	0.888520616257	0.867|0.872|0.919	0.911|0.783|0.876	0.029
MTSS1L	MTSS1L	MXE	chr16	-	70665465_70665540_70674305_70674528_70664919_70665096_70676880_70676978	6|5|4	0|0|3	2|1|9	4|6|9	353	205	0.000185984538027	0.00995401544019	1.0|1.0|0.436	0.225|0.088|0.367	0.585
VEZT	VEZT	MXE	chr12	+	95256549_95256622_95257149_95257239_95251939_95252071_95262905_95263081	7|7|4	17|18|7	8|8|8	12|3|8	203	220	0.0355584680167	0.333000439747	0.309|0.296|0.382	0.419|0.743|0.52	-0.232
ADCK2	ADCK2	MXE	chr7	+	140686989_140687241_140689596_140689725_140681041_140681137_140690759_140690813	14|7|3	4|4|1	8|3|5	1|1|5	382	259	0.862952139249	1.0	0.704|0.543|0.67	0.844|0.67|0.404	-0.0
ZCCHC17	ZCCHC17	MXE	chr1	+	31346639_31346818_31348828_31348974_31338956_31339048_31364031_31364552	632|618|490	1828|1926|1472	785|698|755	2460|2234|2735	309	276	0.277203748109	0.864623601076	0.236|0.223|0.229	0.222|0.218|0.198	0.017
ZCCHC17	ZCCHC17	MXE	chr1	+	31346639_31346818_31348828_31348974_31319108_31319166_31364031_31364552	15|12|8	1827|1925|1471	6|6|6	2460|2232|2734	309	276	1	1.0	0.007|0.006|0.005	0.002|0.002|0.002	0.004
RAPGEF6	RAPGEF6	MXE	chr5	-	131561977_131562047_131592382_131592466_131548046_131548190_131603270_131603327	8|13|8	23|44|26	11|5|12	23|38|64	214	200	0.385424133693	0.971295871043	0.245|0.216|0.223	0.309|0.11|0.149	0.039
RAPGEF6	RAPGEF6	MXE	chr5	-	131492581_131492785_131495552_131495660_131489545_131489654_131498442_131498607	8|14|13	45|55|51	19|4|25	51|42|44	238	334	0.373463560032	0.959230398349	0.2|0.263|0.263	0.343|0.118|0.444	-0.06
ILF3	ILF3	MXE	chr19	+	10682536_10682704_10683124_10683262_10681992_10682192_10683365_10683542	252|232|178	129|124|108	434|313|436	189|205|256	298	268	0.949275769055	1.0	0.637|0.627|0.597	0.674|0.579|0.605	0.001
ILF3	ILF3	MXE	chr19	+	10679815_10679927_10680345_10680443_10679096_10679192_10681018_10681130	228|271|224	638|806|501	420|367|344	1276|1112|1308	242	228	0.039369650694	0.353127227	0.252|0.241|0.296	0.237|0.237|0.199	0.039
RINT1	RINT1	MXE	chr7	+	105532823_105532869_105536564_105536749_105532084_105532357_105542407_105542649	36|60|44	10|24|9	52|52|71	11|9|15	176	315	0.114398370742	0.600846592802	0.866|0.817|0.897	0.894|0.912|0.894	-0.04
ILF3	ILF3	MXE	chr19	+	10682536_10682704_10683136_10683262_10681992_10682192_10683365_10683542	252|232|178	110|110|100	434|313|436	161|183|223	298	256	0.952851390056	1.0	0.663|0.644|0.605	0.698|0.595|0.627	-0.003
POLR3GL	POLR3GL	MXE	chr1	+	145974824_145974991_145975306_145975436_145964702_145964768_145977083_145977152	275|214|215	554|555|476	256|155|170	350|296|341	297	260	0.0186496432717	0.234970991882	0.303|0.252|0.283	0.39|0.314|0.304	-0.057
STRN4	STRN4	MXE	chr19	-	46733038_46733236_46736822_46736901_46730731_46730873_46738163_46738237	194|144|155	596|626|516	149|174|170	651|556|665	209	328	0.514769752279	1.0	0.338|0.265|0.32	0.264|0.329|0.286	0.015
POLE3	POLE3	MXE	chr9	-	113409609_113409728_113410054_113410140_113407234_113408983_113410227_113410382	547|705|571	3273|4361|3085	835|848|927	5431|5228|7049	216	249	0.113566770587	0.599171003409	0.162|0.157|0.176	0.151|0.158|0.132	0.018
CLIP2	CLIP2	MXE	chr7	+	74380805_74380863_74386520_74386604_74375886_74376822_74389102_74389259	75|79|50	17|15|14	55|31|38	14|7|11	188	214	0.709002135959	1.0	0.834|0.857|0.803	0.817|0.834|0.797	0.015
CLIP2	CLIP2	MXE	chr7	+	74375886_74376822_74380805_74380863_74364254_74364315_74386520_74386604	48|56|37	48|58|42	28|16|28	38|25|44	1066	188	0.0779271661881	0.506683060476	0.15|0.146|0.134	0.115|0.101|0.101	0.038
CLIP2	CLIP2	MXE	chr7	+	74364254_74364315_74375886_74376822_74360174_74360278_74380805_74380863	27|44|17	129|130|88	22|23|26	84|57|75	191	1066	0.194959502418	0.754216091791	0.539|0.654|0.519	0.594|0.693|0.659	-0.078
WDR37	WDR37	MXE	chr10	+	1072115_1072293_1077906_1078003_1056857_1056968_1080010_1080106	3|6|7	4|3|5	3|3|6	1|3|5	308	227	0.901258863218	1.0	0.356|0.596|0.508	0.689|0.424|0.469	-0.041
SPDEF	SPDEF	MXE	chr6	-	34539514_34539562_34540983_34541181_34539249_34539396_34544019_34544484	14|13|9	4|2|2	22|21|20	4|3|1	328	178	0.351414206776	0.941480865522	0.655|0.779|0.709	0.749|0.792|0.916	-0.105
IFT46	IFT46	MXE	chr11	-	118559784_118559864_118564964_118565061_118557737_118557890_118572595_118572760	2|0|1	14|21|15	2|0|0	5|7|5	227	210	0.603330938465	1.0	0.117|0.0|0.058	0.27|0.0|0.0	-0.032
IFT46	IFT46	MXE	chr11	-	118559784_118559864_118564964_118565061_118557737_118557890_118565789_118565917	120|148|96	15|22|16	90|69|80	6|8|6	227	210	0.0277742375386	0.295346407718	0.881|0.862|0.847	0.933|0.889|0.925	-0.052
IFT46	IFT46	MXE	chr11	-	118557737_118557890_118559784_118559864_118556905_118557045_118564964_118565061	135|154|112	8|21|7	91|77|101	4|5|2	210	283	0.00836677287568	0.14543015218	0.958|0.908|0.956	0.968|0.954|0.986	-0.029
PPP1R9B	PPP1R9B	MXE	chr17	-	50139428_50139581_50140092_50140228_50139262_50139316_50141268_50141373	1906|2156|1653	2881|3380|2567	2172|1999|2306	3311|3241|3700	266	283	0.773394522051	1.0	0.413|0.404|0.407	0.411|0.396|0.399	0.006
TAB3	TAB3	MXE	chrX	-	30834050_30834152_30842965_30843049_30827441_30831575_30846550_30846644	21|13|28	11|12|7	19|13|18	8|9|10	214	232	0.850512417737	1.0	0.674|0.54|0.813	0.72|0.61|0.661	0.012
CLIP2	CLIP2	MXE	chr7	+	74380805_74380863_74386520_74386597_74376694_74376822_74389102_74389259	75|79|50	0|1|0	55|31|38	2|1|1	188	207	0.409934331722	0.990225159539	1.0|0.989|1.0	0.968|0.972|0.977	0.024
OBSCN	OBSCN	MXE	chr1	+	228291897_228292161_228292522_228292786_228288624_228288888_228293352_228293616	20|33|14	11|8|6	23|15|19	6|11|9	394	394	0.616924769982	1.0	0.645|0.805|0.7	0.793|0.577|0.679	0.034
OBSCN	OBSCN	MXE	chr1	+	228268529_228268805_228273271_228273547_228264115_228264391_228273769_228274048	8|17|11	5|8|9	13|16|8	10|6|7	406	406	0.98341705739	1.0	0.615|0.68|0.55	0.565|0.727|0.533	0.007
OBSCN	OBSCN	MXE	chr1	+	228249964_228250240_228256650_228256926_228246527_228246803_228264115_228264391	33|38|20	30|51|25	50|53|44	64|38|43	406	406	0.439286249412	1.0	0.524|0.427|0.444	0.439|0.582|0.506	-0.044
OBSCN	OBSCN	MXE	chr1	+	228246527_228246803_228249964_228250240_228245412_228245688_228256650_228256926	43|62|33	19|17|21	57|51|58	24|23|23	406	406	0.963008543763	1.0	0.694|0.785|0.611	0.704|0.689|0.716	-0.006
OBSCN	OBSCN	MXE	chr1	+	228219323_228219599_228224458_228224734_228217012_228217288_228245412_228245688	20|18|10	2|2|1	25|30|24	4|3|3	406	406	0.434427892263	1.0	0.909|0.9|0.909	0.862|0.909|0.889	0.019
OBSCN	OBSCN	MXE	chr1	+	228219323_228219599_228224458_228224734_228217012_228217288_228243182_228243458	18|26|13	14|29|26	36|39|34	25|30|35	406	406	0.188399594127	0.742145484915	0.563|0.473|0.333	0.59|0.565|0.493	-0.093
OBSCN	OBSCN	MXE	chr1	+	228303674_228303938_228304302_228304566_228298453_228298717_228305122_228305386	1|1|3	9|17|10	1|0|3	14|3|2	394	394	0.714165229502	1.0	0.1|0.056|0.231	0.067|0.0|0.6	-0.093
OBSCN	OBSCN	MXE	chr1	+	228291897_228292161_228293352_228293616_228288624_228288888_228294151_228294415	14|21|8	34|46|37	16|11|11	45|33|53	394	394	0.438824983292	1.0	0.292|0.313|0.178	0.262|0.25|0.172	0.033
FAM86C1	FAM86C1	MXE	chr11	+	71791738_71791819_71793379_71793481_71789782_71789845_71796016_71796166	0|1|0	2|1|1	3|2|0	1|2|0	211	232	1	1.0	0.0|0.524|0.0	0.767|0.524|NA	-0.471
SMARCE1	SMARCE1	MXE	chr17	-	40642454_40642559_40645575_40645619_40637491_40637572_40645795_40645847	14|10|6	153|170|112	9|11|11	170|146|139	174	235	0.946207428022	1.0	0.11|0.074|0.067	0.067|0.092|0.097	-0.002
DHTKD1	DHTKD1	MXE	chr10	+	12107908_12108015_12112899_12113064_12106245_12106396_12117672_12117755	4|7|6	5|8|4	6|5|1	8|7|4	237	295	0.323786587777	0.918056892489	0.499|0.521|0.651	0.483|0.471|0.237	0.16
PIGG	PIGG	MXE	chr4	+	507404_507593_508828_508970_500395_500601_515972_516185	0|1|0	113|150|89	1|3|0	80|70|76	319	272	1	1.0	0.0|0.006|0.0	0.011|0.035|0.0	-0.013
PPP1R9B	PPP1R9B	MXE	chr17	-	50140092_50140228_50141268_50141373_50139262_50139316_50143597_50143718	477|464|364	2|7|2	511|471|469	1|7|12	235	266	0.776938762005	1.0	0.996|0.987|0.995	0.998|0.987|0.978	0.005
DHTKD1	DHTKD1	MXE	chr10	+	12107908_12108015_12112899_12113064_12101041_12101181_12117672_12117755	0|0|1	6|6|4	0|0|0	8|7|4	237	295	1	1.0	0.0|0.0|0.237	0.0|0.0|0.0	0.079
KNSTRN	KNSTRN	MXE	chr15	+	40383227_40383322_40386361_40386494_40382720_40383044_40387158_40387206	12|6|13	92|137|67	44|36|37	383|315|400	225	263	0.812445555102	1.0	0.132|0.049|0.185	0.118|0.118|0.098	0.011
KNSTRN	KNSTRN	MXE	chr15	+	40386361_40386494_40387158_40387206_40383227_40383322_40389505_40389611	48|68|48	32|52|29	143|146|197	161|118|167	263	178	0.0767621529954	0.502828433256	0.504|0.47|0.528	0.375|0.456|0.444	0.076
PCBP1-AS1	PCBP1-AS1	MXE	chr2	-	70053730_70053792_70077300_70077381_70051202_70051305_70083537_70083687	0|0|1	0|0|0	0|1|0	1|0|0	211	192	1	1.0	NA|NA|1.0	0.0|1.0|NA	0.5
PCBP1-AS1	PCBP1-AS1	MXE	chr2	-	70053730_70053792_70059642_70059680_70051202_70051305_70083537_70083687	0|0|1	0|0|0	0|0|1	1|0|0	168	192	1	1.0	NA|NA|1.0	0.0|NA|1.0	0.5
PCBP1-AS1	PCBP1-AS1	MXE	chr2	-	70051202_70051305_70055713_70055910_70018014_70018131_70059642_70059680	1|2|0	2|0|0	1|0|0	0|0|1	327	233	1	1.0	0.263|1.0|NA	1.0|NA|0.0	0.131
PCBP1-AS1	PCBP1-AS1	MXE	chr2	-	70053730_70053792_70055713_70055910_70051202_70051305_70059642_70059680	1|2|0	0|2|0	1|0|0	1|0|0	327	192	1	1.0	1.0|0.37|NA	0.37|NA|NA	0.315
PCBP1-AS1	PCBP1-AS1	MXE	chr2	-	70053730_70053792_70055655_70055910_70051202_70051305_70059642_70059680	1|2|0	0|2|0	1|0|0	1|0|0	385	192	1	1.0	1.0|0.333|NA	0.333|NA|NA	0.333
PCBP1-AS1	PCBP1-AS1	MXE	chr2	-	70018014_70018131_70051202_70051305_69996685_69996888_70077300_70077381	2|0|0	1|1|0	1|0|1	0|0|0	233	247	1	1.0	0.68|0.0|NA	1.0|NA|1.0	-0.66
PCBP1-AS1	PCBP1-AS1	MXE	chr2	-	70051202_70051305_70055655_70055910_69996685_69996888_70077300_70077381	0|1|0	2|0|0	0|0|0	1|0|1	385	233	1	1.0	0.0|1.0|NA	0.0|NA|0.0	0.5
PCBP1-AS1	PCBP1-AS1	MXE	chr2	-	70051202_70051305_70055655_70055910_69996685_69996888_70059642_70059680	1|3|0	3|0|0	1|0|0	1|0|2	385	233	1	1.0	0.168|1.0|NA	0.377|NA|0.0	0.395
CDNF	CDNF	MXE	chr10	-	14828144_14828272_14834216_14834333_14825478_14825620_14836250_14836294	1|1|1	3|21|9	0|0|0	9|6|10	247	258	1	1.0	0.258|0.047|0.104	0.0|0.0|0.0	0.136
TMX2	TMX2	MXE	chr11	+	57737912_57738026_57738353_57738430_57737607_57737668_57738663_57738770	10|11|7	31|46|24	11|11|15	41|34|60	244	207	0.962176051296	1.0	0.215|0.169|0.198	0.185|0.215|0.175	0.002
TPK1	TPK1	MXE	chr7	-	144667725_144667846_144765879_144765951_144623165_144623261_144835559_144835618	1|1|3	0|0|0	1|0|4	1|1|0	202	251	1	1.0	1.0|1.0|1.0	0.554|0.0|1.0	0.482
TPK1	TPK1	MXE	chr7	-	144667725_144667846_144682908_144682978_144648806_144648879_144765879_144765951	20|16|10	1|3|1	18|15|22	0|0|2	200	251	1	1.0	0.962|0.87|0.926	1.0|1.0|0.932	-0.058
PVR	PVR	MXE	chr19	+	44657761_44657910_44658741_44658765_44653899_44654017_44661291_44661323	14|12|14	1|1|1	33|35|32	2|0|2	279	154	0.558729855385	1.0	0.885|0.869|0.885	0.901|1.0|0.898	-0.053
PVR	PVR	MXE	chr19	+	44657761_44657910_44658741_44658900_44653899_44654017_44661291_44661323	14|12|14	21|23|7	33|35|32	16|13|15	279	289	0.00730540321998	0.132892672058	0.408|0.351|0.674	0.681|0.736|0.688	-0.224
PKM	PKM	MXE	chr15	-	72202453_72202620_72203021_72203188_72200473_72200655_72206727_72206880	9|13|17	267|325|225	29|24|23	637|624|666	297	297	0.496821969245	1.0	0.033|0.038|0.07	0.044|0.037|0.033	0.009
RSPH3	RSPH3	MXE	chr6	-	158983661_158983807_158986279_158986421_158982484_158982688_158993838_158993926	31|28|26	122|116|112	16|23|18	77|75|54	272	276	0.580013321351	1.0	0.205|0.197|0.191	0.174|0.237|0.253	-0.024
RSPH3	RSPH3	MXE	chr6	-	158986279_158986421_158993838_158993926_158983661_158983807_158999434_159000166	8|5|3	61|65|61	3|4|3	24|35|28	218	272	0.86311793764	1.0	0.141|0.088|0.058	0.135|0.125|0.118	-0.03
ZFYVE19	ZFYVE19	MXE	chr15	+	40809118_40809240_40809407_40809458_40807088_40807868_40809851_40809970	127|99|91	55|33|30	104|78|74	32|19|33	252	181	0.526300876406	1.0	0.624|0.683|0.685	0.7|0.747|0.617	-0.024
TERF2	TERF2	MXE	chr16	-	69361403_69361489_69366806_69367199_69357517_69357561_69368375_69368482	29|40|26	41|45|27	41|21|37	27|26|39	523	216	0.307100368043	0.897961864184	0.226|0.269|0.285	0.385|0.25|0.282	-0.046
CLASP2	CLASP2	MXE	chr3	-	33501651_33501768_33510557_33510764_33496244_33498717_33516022_33516151	34|46|35	49|41|34	28|31|43	55|25|51	337	247	0.542266759081	1.0	0.337|0.451|0.43	0.272|0.476|0.382	0.029
PTPN3	PTPN3	MXE	chr9	-	109457172_109457215_109457291_109457399_109448810_109448855_109463296_109463451	10|7|5	0|1|2	5|4|5	0|0|0	238	173	0.674797605065	1.0	1.0|0.836|0.645	1.0|1.0|1.0	-0.173
PTPN3	PTPN3	MXE	chr9	-	109454495_109454574_109457172_109457215_109448810_109448855_109457291_109457399	3|5|6	0|1|2	7|6|8	0|4|4	173	209	0.0408632789055	0.360874658578	1.0|0.858|0.784	1.0|0.644|0.707	0.097
SNUPN	SNUPN	MXE	chr15	-	75601137_75601218_75605149_75605227_75598082_75598681_75607215_75607313	13|12|6	22|29|18	12|7|13	55|49|32	208	211	0.0571087863147	0.428051504831	0.375|0.296|0.253	0.181|0.127|0.292	0.108
USP48	USP48	MXE	chr1	-	21689973_21690099_21695065_21695221_21687190_21687239_21701497_21701602	226|209|175	51|71|46	235|198|239	56|43|44	286	256	0.0874857423755	0.529988463633	0.799|0.725|0.773	0.79|0.805|0.829	-0.042
USP48	USP48	MXE	chr1	-	21706743_21706868_21715388_21715457_21706466_21706589_21721035_21721163	843|911|706	35|39|28	861|798|1014	25|29|40	199	255	0.328933524802	0.920196666022	0.969|0.968|0.97	0.978|0.972|0.97	-0.004
USP48	USP48	MXE	chr1	-	21721035_21721163_21723897_21724095_21715388_21715457_21728569_21728719	124|103|82	372|409|301	106|111|119	380|343|474	328	258	0.937831833024	1.0	0.208|0.165|0.176	0.18|0.203|0.165	0.0
USP48	USP48	MXE	chr1	-	21721035_21721166_21723897_21724095_21715388_21715457_21728569_21728719	124|103|82	389|422|312	106|111|119	395|372|500	328	261	0.807118015558	1.0	0.202|0.163|0.173	0.176|0.192|0.159	0.004
USP48	USP48	MXE	chr1	-	21721649_21721764_21723897_21724095_21721035_21721166_21728569_21728719	127|105|81	764|934|691	110|112|122	862|768|995	328	245	0.976869093635	1.0	0.11|0.077|0.081	0.087|0.098|0.084	-0.0
BTRC	BTRC	MXE	chr10	+	101430344_101430452_101479367_101479457_101354032_101354228_101521638_101521870	11|5|3	21|21|10	13|4|9	22|8|18	238	220	0.250539869894	0.840236249318	0.326|0.18|0.217	0.353|0.316|0.316	-0.087
PUS7L	PUS7L	MXE	chr12	-	43738309_43738391_43742456_43742555_43736380_43736661_43746045_43746238	29|28|17	12|11|10	56|38|43	15|14|17	229	212	0.347898204139	0.939528261053	0.691|0.702|0.611	0.776|0.715|0.701	-0.063
TERF2	TERF2	MXE	chr16	-	69372268_69372355_69384579_69384710_69370210_69370629_69385390_69385486	139|201|104	13|13|10	150|155|154	17|5|16	261	217	0.878956824801	1.0	0.899|0.928|0.896	0.88|0.963|0.889	-0.003
MAPK14	MAPK14	MXE	chr6	+	36095986_36096066_36100187_36100267_36076536_36076608_36102570_36102649	11|18|15	7|15|6	17|15|12	6|2|12	210	210	0.360379456017	0.948868911162	0.611|0.545|0.714	0.739|0.882|0.5	-0.084
RBM25	RBM25	MXE	chr14	+	73077368_73077536_73088000_73088161_73071626_73071747_73096914_73097100	0|3|0	1247|1442|1031	0|0|1	1569|1496|1841	298	291	1	1.0	0.0|0.002|0.0	0.0|0.0|0.001	0.0
EPB41L2	EPB41L2	MXE	chr6	-	130872370_130872538_130876673_130876775_130870327_130870381_130878103_130878250	76|106|61	0|1|1	45|44|40	0|0|0	232	298	1	1.0	1.0|0.993|0.987	1.0|1.0|1.0	-0.007
RBM25	RBM25	MXE	chr14	+	73088000_73088161_73096914_73097100_73077368_73077536_73099379_73099433	4|3|2	1873|2410|1610	4|4|1	2790|2760|3530	291	316	1	1.0	0.002|0.001|0.001	0.002|0.002|0.0	0.0
NT5C3A	NT5C3A	MXE	chr7	-	33024038_33024108_33026816_33026915_33022052_33022099_33062567_33062779	9|20|14	8|8|7	31|31|36	8|13|15	229	200	0.308020330901	0.898531379691	0.496|0.686|0.636	0.772|0.676|0.677	-0.102
KIF15	KIF15	MXE	chr3	+	44841073_44841238_44843124_44843234_44838274_44838421_44847984_44848057	0|0|0	20|43|15	0|2|2	153|144|197	295	240	1	1.0	0.0|0.0|0.0	0.0|0.011|0.008	-0.006
KIF15	KIF15	MXE	chr3	+	44840354_44840456_44843124_44843234_44838274_44838421_44847984_44848057	20|32|14	20|43|15	199|152|217	153|144|197	232	240	0.128004660957	0.627599058642	0.508|0.435|0.491	0.574|0.522|0.533	-0.065
CYB5R4	CYB5R4	MXE	chr6	+	83893521_83893622_83914415_83914448_83864174_83864328_83918004_83918065	85|93|81	1|0|1	132|137|150	0|0|4	231	163	1	1.0	0.984|1.0|0.983	1.0|1.0|0.964	0.001
TK2	TK2	MXE	chr16	-	66536963_66537017_66541878_66541953_66531379_66531469_66548977_66549009	23|57|59	34|53|40	33|21|47	25|36|29	205	184	0.918829912786	1.0	0.378|0.491|0.57	0.542|0.344|0.593	-0.013
UTP4	UTP4	MXE	chr16	+	69160355_69160462_69163082_69163178_69157083_69157240_69165340_69165526	4|12|6	24|23|9	19|18|8	70|56|83	237	226	0.162142849876	0.697655644062	0.137|0.332|0.389	0.206|0.235|0.084	0.111
PI4KA	PI4KA	MXE	chr22	-	20807361_20807458_20810966_20811032_20804973_20805165_20813357_20813506	6|6|7	31|36|24	11|7|4	35|33|29	196	227	0.874083157254	1.0	0.183|0.162|0.253	0.267|0.197|0.138	-0.001
FAM175A	FAM175A	MXE	chr4	-	83472221_83472288_83476642_83476679_83470202_83470396_83482153_83482244	5|9|3	6|6|9	7|10|6	4|4|9	167	197	0.286118953491	0.875250988572	0.496|0.639|0.282	0.674|0.747|0.44	-0.148
FAM175A	FAM175A	MXE	chr4	-	83470202_83470396_83476642_83476679_83469031_83469151_83482153_83482244	8|10|4	22|18|28	9|15|6	19|29|30	167	324	0.680753583148	1.0	0.414|0.519|0.217	0.479|0.501|0.28	-0.037
FAM175A	FAM175A	MXE	chr4	-	83470202_83470396_83476642_83476679_83467453_83467538_83482153_83482244	5|9|3	1|0|0	7|9|8	1|0|0	167	324	1	1.0	0.907|1.0|1.0	0.931|1.0|1.0	-0.008
MGAT5	MGAT5	MXE	chr2	+	134412868_134413015_134422802_134422919_134402987_134403137_134428364_134428439	30|26|10	20|23|15	54|37|50	36|29|41	277	247	0.495403919301	1.0	0.572|0.502|0.373	0.572|0.532|0.521	-0.059
TOMM40L	TOMM40L	MXE	chr1	+	161226887_161226955_161227257_161227350_161226354_161226604_161227883_161227989	8|9|4	0|2|1	10|9|9	0|2|0	198	223	0.843224315922	1.0	1.0|0.835|0.818	1.0|0.835|1.0	-0.061
COPE	COPE	MXE	chr19	-	18910970_18911071_18912983_18913046_18906959_18907112_18919222_18919363	1204|1512|1026	153|134|128	1410|1162|1377	143|113|111	193	231	0.0957369409914	0.549638678954	0.904|0.931|0.906	0.922|0.925|0.937	-0.014
MGAT5	MGAT5	MXE	chr2	+	134341589_134341759_134344929_134345064_134338258_134338420_134349804_134349938	39|55|35	108|128|79	65|74|71	200|191|226	300	265	0.254669160578	0.845077243448	0.242|0.275|0.281	0.223|0.255|0.217	0.034
SUGT1	SUGT1	MXE	chr13	+	52653045_52653103_52657531_52657622_52652838_52652958_52658398_52658468	22|48|25	66|65|44	23|29|41	48|51|63	188	221	0.753858283699	1.0	0.282|0.465|0.4	0.36|0.401|0.433	-0.016
COPE	COPE	MXE	chr19	-	18906959_18907112_18910970_18911071_18905575_18905629_18912983_18913046	577|643|492	75|54|52	615|545|585	48|34|43	231	283	0.00676251612494	0.129952683754	0.904|0.936|0.921	0.94|0.952|0.943	-0.025
DCAF13	DCAF13	MXE	chr8	+	103420263_103420463_103420974_103421082_103414713_103415516_103426055_103426145	605|587|502	919|1045|843	745|678|657	1365|1291|1390	330	238	0.0780217660512	0.506789324922	0.322|0.288|0.3	0.282|0.275|0.254	0.033
QRICH2	QRICH2	MXE	chr17	-	76289991_76290077_76291014_76294021_76287799_76287897_76304414_76304525	10|6|5	9|11|16	1|0|0	0|2|1	3137	216	0.243762706979	0.835684113497	0.071|0.036|0.021	1.0|0.0|0.0	-0.291
SCARA5	SCARA5	MXE	chr8	-	27909662_27909743_27921570_27922245_27907147_27907246_27987503_27987615	4|7|5	259|429|259	6|1|3	229|209|313	805	211	1	1.0	0.004|0.004|0.005	0.007|0.001|0.003	0.001
RBM47	RBM47	MXE	chr4	-	40432650_40432862_40436440_40436647_40423266_40426143_40437770_40438924	0|2|1	3|4|2	3|6|2	3|3|4	337	342	0.0106293928916	0.167077544578	0.0|0.337|0.337	0.504|0.67|0.337	-0.279
C1orf43	C1orf43	MXE	chr1	-	154213892_154213946_154219835_154219937_154206705_154207648_154220341_154220606	52|48|28	1|0|0	57|39|38	1|0|0	232	184	1	1.0	0.976|1.0|1.0	0.978|1.0|1.0	-0.001
C1orf43	C1orf43	MXE	chr1	-	154213892_154213946_154214456_154214574_154206719_154207648_154220341_154220624	50|84|47	1|0|0	143|108|128	1|0|0	248	184	1	1.0	0.974|1.0|1.0	0.991|1.0|1.0	-0.006
C1orf43	C1orf43	MXE	chr1	-	154213892_154213946_154214456_154214574_154212457_154212624_154219835_154219937	98|117|104	56|63|49	120|120|116	70|54|81	248	184	0.597761027374	1.0	0.565|0.579|0.612	0.56|0.622|0.515	0.02
XRRA1	XRRA1	MXE	chr11	-	74851087_74851203_74862980_74863021_74848114_74848462_74906238_74906456	0|0|1	2|1|3	0|0|1	2|0|0	171	246	1	1.0	0.0|0.0|0.324	0.0|NA|1.0	-0.392
XRRA1	XRRA1	MXE	chr11	-	74851087_74851203_74906238_74906456_74848114_74848462_74907144_74907273	4|2|3	2|2|3	1|2|1	2|0|0	348	246	0.00710672668611	0.131997738688	0.586|0.414|0.414	0.261|1.0|1.0	-0.282
XRRA1	XRRA1	MXE	chr11	-	74851988_74852082_74862980_74863021_74848114_74848462_74906238_74906456	0|0|1	2|3|0	0|0|1	0|0|0	171	224	1	1.0	0.0|0.0|1.0	NA|NA|1.0	-0.667
XRRA1	XRRA1	MXE	chr11	-	74907144_74907273_74933800_74933872_74851087_74851203_74936883_74937068	2|7|1	1|3|1	2|1|0	0|2|1	202	259	0.404314286901	0.984063813104	0.719|0.749|0.562	1.0|0.391|0.0	0.213
TMCC1	TMCC1	MXE	chr3	-	129670329_129671264_129832773_129832826_129654967_129655103_129880308_129880466	7|5|4	53|40|36	5|7|4	48|39|33	183	1065	0.859030592446	1.0	0.435|0.421|0.393	0.377|0.511|0.414	-0.018
TMCC1	TMCC1	MXE	chr3	-	129827802_129828077_129832773_129832826_129670329_129671264_129893493_129893576	2|1|0	21|22|19	2|0|7	15|7|18	183	405	0.00737897846141	0.133481185799	0.174|0.091|0.0	0.228|0.0|0.463	-0.142
NCAPD3	NCAPD3	MXE	chr11	-	134210269_134210454_134220571_134220726_134209312_134209477_134223862_134223991	80|91|57	17|11|6	263|217|262	31|29|46	285	315	0.962712516086	1.0	0.839|0.901|0.913	0.904|0.892|0.863	-0.002
MIS18BP1	MIS18BP1	MXE	chr14	-	45231140_45231298_45235813_45235944_45227662_45227814_45237647_45237721	106|137|83	155|224|113	367|360|420	649|517|616	261	288	0.779683600863	1.0	0.43|0.403|0.448	0.384|0.435|0.429	0.011
ATE1	ATE1	MXE	chr10	-	121902390_121902620_121910905_121911151_121870005_121870038_121922348_121922411	0|3|1	1|1|1	0|4|1	0|0|0	376	360	1	1.0	0.0|0.742|0.489	NA|1.0|1.0	-0.59
ATE1	ATE1	MXE	chr10	-	121898840_121898969_121899865_121899994_121870005_121870038_121902390_121902620	12|7|6	4|3|5	6|0|5	9|3|19	259	259	0.000769084146095	0.0284605081721	0.75|0.7|0.545	0.4|0.0|0.208	0.462
ATE1	ATE1	MXE	chr10	-	121870005_121870038_121902390_121902620_121841081_121841263_121910905_121911151	62|83|69	1|1|0	114|77|128	0|2|0	360	163	1	1.0	0.966|0.974|1.0	1.0|0.946|1.0	-0.002
TBC1D22A	TBC1D22A	MXE	chr22	+	46793500_46793841_46878652_46878723_46762680_46762848_46891265_46891394	0|0|0	9|33|19	0|0|2	19|15|16	471	201	1	1.0	0.0|0.0|0.0	0.0|0.0|0.051	-0.017
UBE3A	UBE3A	MXE	chr15	-	25407066_25407262_25408619_25408684_25405460_25405502_25409087_25409207	1|0|0	5|1|1	1|0|0	0|2|2	195	326	1	1.0	0.251|0.0|0.0	1.0|0.0|0.0	-0.25
UBE3A	UBE3A	MXE	chr15	-	25375464_25375763_25405460_25405502_25333727_25340228_25438488_25439005	0|1|1	0|1|1	0|0|1	3|0|0	172	429	1	1.0	NA|0.714|0.714	0.0|NA|1.0	0.214
SUV39H2	SUV39H2	MXE	chr10	+	14881499_14881645_14896845_14896977_14878862_14878919_14899538_14899685	0|0|0	6|8|1	3|1|0	5|10|19	276	262	0.2644544732	0.854131880912	0.0|0.0|0.0	0.363|0.087|0.0	-0.15
MIS18BP1	MIS18BP1	MXE	chr14	-	45232732_45232820_45235813_45235944_45231140_45231298_45237647_45237721	104|138|84	96|86|63	368|364|416	372|252|310	261	218	0.625900357977	1.0	0.475|0.573|0.527	0.452|0.547|0.528	0.016
MUM1	MUM1	MXE	chr19	+	1360135_1361032_1362249_1362351_1358393_1358464_1364508_1364579	2|4|3	48|81|47	4|7|4	82|54|82	1027	232	0.531962943073	1.0	0.009|0.011|0.014	0.011|0.028|0.011	-0.005
HIVEP2	HIVEP2	MXE	chr6	-	142769551_142775125_142776146_142776191_142768381_142768536_142783520_142783615	6|9|3	183|180|119	5|5|2	134|109|117	175	5704	0.797559751978	1.0	0.517|0.62|0.451	0.549|0.599|0.358	0.027
RPS6KB1	RPS6KB1	MXE	chr17	+	59910561_59910611_59912683_59912804_59893129_59893325_59926434_59926582	15|30|18	7|2|1	29|33|24	4|4|6	180	251	0.771990799229	1.0	0.749|0.954|0.962	0.91|0.92|0.848	-0.004
CACNB4	CACNB4	MXE	chr2	-	151860710_151860820_151872416_151872493_151855223_151855375_151876425_151876556	5|0|3	0|1|2	3|5|10	2|4|0	207	240	0.340055874964	0.932215716572	1.0|0.0|0.635	0.635|0.592|1.0	-0.197
CACNB4	CACNB4	MXE	chr2	-	151870530_151870611_151870841_151870861_151841902_151842088_151872416_151872493	1|0|0	1|0|0	1|2|3	0|2|4	150	211	1	1.0	0.584|NA|NA	1.0|0.584|0.513	-0.115
RPS6KB1	RPS6KB1	MXE	chr17	+	59912683_59912804_59926434_59926582_59910561_59910611_59930116_59930174	125|187|144	240|266|217	127|129|159	229|220|266	251	278	0.504356662598	1.0	0.366|0.438|0.424	0.381|0.394|0.398	0.018
RPS6KB1	RPS6KB1	MXE	chr17	+	59914634_59914703_59926434_59926582_59912683_59912804_59930116_59930174	72|78|61	245|268|218	65|43|67	233|221|272	199	278	0.191085699095	0.747716608664	0.291|0.289|0.281	0.28|0.214|0.256	0.037
RPS6KB1	RPS6KB1	MXE	chr17	+	59910561_59910611_59926434_59926582_59893129_59893325_59930116_59930174	16|29|18	240|268|217	28|31|23	228|220|265	180	278	0.132489360593	0.635556369778	0.093|0.143|0.114	0.159|0.179|0.118	-0.035
RPS6KB1	RPS6KB1	MXE	chr17	+	59912683_59912804_59926434_59926582_59893045_59893325_59930116_59930174	4|1|0	240|268|217	0|1|0	228|220|265	251	278	1	1.0	0.018|0.004|0.0	0.0|0.005|0.0	0.006
SFXN1	SFXN1	MXE	chr5	+	175512110_175512196_175513462_175513590_175511450_175511526_175516613_175516663	4|6|4	35|33|20	7|8|3	49|39|58	216	258	0.714516775499	1.0	0.12|0.178|0.193	0.146|0.197|0.058	0.03
STX12	STX12	MXE	chr1	+	27789561_27789631_27793532_27793632_27773182_27773425_27801677_27801815	8|8|8	32|21|20	5|4|3	27|26|22	200	230	0.0445274336698	0.371597500574	0.223|0.305|0.315	0.176|0.15|0.136	0.127
GTF2A1	GTF2A1	MXE	chr14	-	81185530_81185620_81192518_81192839_81175451_81180330_81196107_81196241	168|183|148	35|53|27	183|163|204	37|29|47	451	220	0.536739628308	1.0	0.701|0.627|0.728	0.707|0.733|0.679	-0.021
TNNT2	TNNT2	MXE	chr1	-	201372026_201372041_201372144_201372155_201369815_201369845_201373213_201373268	0|2|0	1|2|5	0|0|0	3|0|0	141	145	1	1.0	0.0|0.507|0.0	0.0|NA|NA	0.169
TNNT2	TNNT2	MXE	chr1	-	201372144_201372155_201373208_201373268_201368161_201368227_201377622_201377664	0|4|0	0|0|1	2|3|4	0|0|1	190	141	1	1.0	NA|1.0|0.0	1.0|1.0|0.748	-0.416
TNNT2	TNNT2	MXE	chr1	-	201372144_201372155_201373213_201373268_201372026_201372041_201377622_201377633	1|4|0	2|5|6	2|3|4	1|2|2	185	141	0.00876020638447	0.149592322034	0.276|0.379|0.0	0.604|0.533|0.604	-0.362
TNNT2	TNNT2	MXE	chr1	-	201372144_201372155_201373213_201373401_201372026_201372041_201377622_201377762	0|0|1	2|5|6	0|1|3	1|2|2	318	141	0.412886695775	0.992534003517	0.0|0.0|0.069	0.0|0.181|0.399	-0.17
COMMD3	COMMD3	MXE	chr10	+	22318104_22318168_22318271_22318306_22316444_22316556_22318652_22318713	6|5|4	82|80|66	5|6|7	59|70|49	194	165	0.245680425862	0.836501807509	0.059|0.05|0.049	0.067|0.068|0.108	-0.028
MFN1	MFN1	MXE	chr3	+	179375219_179375341_179377041_179377168_179368035_179368103_179377343_179377448	199|196|171	22|21|25	181|218|249	27|32|26	252	257	0.61665591223	1.0	0.902|0.905|0.875	0.872|0.874|0.907	0.01
MFN1	MFN1	MXE	chr3	+	179377041_179377168_179377343_179377448_179375219_179375341_179385568_179385721	167|194|192	0|0|0	238|195|245	1|0|0	257	235	1	1.0	1.0|1.0|1.0	0.995|1.0|1.0	0.002
SOAT1	SOAT1	MXE	chr1	+	179302676_179302802_179323436_179323495_179293713_179293936_179335505_179335657	28|52|40	9|18|9	78|70|89	25|15|22	256	189	0.651335975944	1.0	0.697|0.681|0.766	0.697|0.775|0.749	-0.026
SLC38A10	SLC38A10	MXE	chr17	-	81260237_81260394_81289690_81289808_81246884_81247061_81294822_81295305	0|1|0	0|0|2	2|3|2	0|0|2	248	287	1	1.0	NA|1.0|0.0	1.0|1.0|0.536	-0.345
NSL1	NSL1	MXE	chr1	-	212739533_212739601_212766188_212766273_212738561_212738686_212782371_212782426	0|0|1	100|63|70	2|0|2	95|62|113	215	198	1	1.0	0.0|0.0|0.013	0.019|0.0|0.016	-0.007
SOAT1	SOAT1	MXE	chr1	+	179323436_179323495_179335505_179335657_179302676_179302802_179337836_179337896	46|51|25	24|19|12	74|70|87	23|26|25	189	282	0.151111979854	0.672250928506	0.741|0.8|0.757	0.828|0.801|0.839	-0.057
MFN1	MFN1	MXE	chr3	+	179358839_179359002_179362357_179362482_179351899_179352035_179364296_179364405	271|269|226	88|83|82	258|237|297	80|76|83	293	255	0.494489644366	1.0	0.728|0.738|0.706	0.737|0.731|0.757	-0.018
SOAT1	SOAT1	MXE	chr1	+	179302676_179302802_179335505_179335657_179293713_179293936_179337836_179337896	27|52|41	23|19|12	78|69|89	24|25|25	256	282	0.205757838168	0.774702186033	0.564|0.751|0.79	0.782|0.752|0.797	-0.075
RPS6KA3	RPS6KA3	MXE	chrX	-	20195064_20195145_20204021_20204103_20194188_20194268_20209287_20209404	22|20|17	20|13|12	28|26|19	15|14|16	212	211	0.463673761994	1.0	0.523|0.605|0.585	0.65|0.649|0.542	-0.043
RPS6KA3	RPS6KA3	MXE	chrX	-	20204021_20204103_20209287_20209404_20188496_20188534_20234757_20234814	77|91|61	0|1|0	67|76|65	0|0|0	247	212	1	1.0	1.0|0.987|1.0	1.0|1.0|1.0	-0.004
TTLL7	TTLL7	MXE	chr1	-	83948627_83948695_83949864_83949986_83947123_83947282_83951844_83951976	7|3|11	5|4|8	3|5|3	3|2|1	252	198	0.414297674057	0.993589811227	0.524|0.371|0.519	0.44|0.663|0.702	-0.13
ZNF565	ZNF565	MXE	chr19	-	36201976_36202050_36203446_36203542_36195029_36195156_36213018_36213130	0|0|1	2|4|1	1|0|0	5|2|1	226	204	1	1.0	0.0|0.0|0.474	0.153|0.0|0.0	0.107
TBXAS1	TBXAS1	MXE	chr7	+	139780739_139780824_139782665_139782729_139778247_139778471_139787337_139787426	1|8|4	11|20|14	5|6|10	24|26|29	215	194	0.869068986728	1.0	0.076|0.265|0.205	0.158|0.172|0.237	-0.007
ERCC6	ERCC6	MXE	chr10	-	49493116_49493252_49500537_49500696_49483345_49483516_49505883_49506012	37|47|33	8|1|1	26|14|22	1|0|1	289	266	0.00837907794261	0.14543015218	0.81|0.977|0.968	0.96|1.0|0.953	-0.053
ADGRE5	ADGRE5	MXE	chr19	+	14407060_14407229_14407907_14408009_14406868_14406960_14408091_14408275	23|36|15	21|18|10	25|20|27	15|15|24	299	232	0.684022829226	1.0	0.459|0.608|0.538	0.564|0.508|0.466	0.022
LHPP	LHPP	MXE	chr10	+	124488421_124488575_124496960_124497024_124461833_124461987_124498035_124498128	0|1|3	1|5|2	4|0|1	2|1|5	284	194	0.760806131865	1.0	0.0|0.12|0.506	0.577|0.0|0.12	-0.024
ABHD14A-ACY1	ABHD14A-ACY1	MXE	chr3	+	51978258_51978374_51980392_51980628_51977883_51978082_51984046_51984158	1|2|2	0|0|0	3|1|4	0|0|3	246	366	0.580392861925	1.0	1.0|1.0|1.0	1.0|1.0|0.665	0.112
PPOX	PPOX	MXE	chr1	+	161167370_161167486_161168431_161168576_161167099_161167234_161168992_161169183	2|0|1	13|15|7	1|4|5	12|9|4	246	275	0.00248632271878	0.0636419997107	0.147|0.0|0.138	0.085|0.332|0.583	-0.238
PPOX	PPOX	MXE	chr1	+	161167370_161167486_161167994_161168127_161167099_161167234_161168431_161168576	2|0|2	4|4|2	1|3|3	1|0|2	246	263	0.00229402883266	0.0599037529045	0.348|0.0|0.517	0.517|1.0|0.616	-0.423
CAB39	CAB39	MXE	chr2	+	230810262_230810322_230814048_230814114_230798728_230798897_230817753_230817897	25|23|17	33|26|28	22|17|17	49|33|33	190	196	0.0809610879203	0.512015630246	0.439|0.477|0.385	0.317|0.347|0.347	0.097
CAB39	CAB39	MXE	chr2	+	230798728_230798897_230810262_230810322_230793212_230793331_230814048_230814114	39|17|16	42|30|28	35|16|18	32|27|27	299	190	0.683019844483	1.0	0.371|0.265|0.266	0.41|0.274|0.298	-0.027
ATG10	ATG10	MXE	chr5	+	82058494_82058602_82164398_82164537_81987557_81987678_82178489_82178587	3|3|0	3|9|5	4|3|3	5|8|6	238	269	0.374669659178	0.959230398349	0.531|0.274|0.0	0.475|0.298|0.361	-0.11
MYO1E	MYO1E	MXE	chr15	-	59231701_59231791_59236584_59236672_59224688_59224823_59256283_59256378	10|14|4	0|0|0	13|11|16	0|0|1	218	220	1	1.0	1.0|1.0|1.0	1.0|1.0|0.942	0.019
MTHFD1	MTHFD1	MXE	chr14	+	64453753_64453861_64454722_64454875_64449444_64449622_64458213_64458307	65|75|60	30|55|26	210|169|216	142|102|123	238	283	0.445462426624	1.0	0.72|0.619|0.733	0.637|0.663|0.676	0.032
MTHFD1	MTHFD1	MXE	chr14	+	64439095_64439172_64440125_64440266_64435568_64435671_64441384_64441453	153|175|115	52|65|33	434|388|502	157|133|157	207	271	0.917753897863	1.0	0.794|0.779|0.82	0.784|0.792|0.807	0.003
MTHFD1	MTHFD1	MXE	chr14	+	64427336_64427473_64430183_64430230_64426018_64426192_64431531_64431639	98|133|96	51|63|52	258|287|301	189|143|180	267	177	0.227079472779	0.810994910827	0.56|0.583|0.55	0.475|0.571|0.526	0.04
MTHFD1	MTHFD1	MXE	chr14	+	64417887_64418024_64424803_64424931_64415638_64415739_64425729_64425827	27|17|16	38|57|28	78|42|61	117|113|146	267	258	0.946315394661	1.0	0.407|0.224|0.356	0.392|0.264|0.288	0.014
DDX49	DDX49	MXE	chr19	+	18924881_18924979_18926302_18926377_18924622_18924699_18927765_18927854	86|99|57	120|185|141	115|85|111	174|157|193	228	205	0.548338905758	1.0	0.392|0.325|0.267	0.373|0.327|0.341	-0.019
DDB1	DDB1	MXE	chr11	-	61325610_61325708_61326778_61326893_61323978_61324137_61329362_61329584	84|98|80	299|327|232	126|106|116	462|344|442	245	228	0.477440436903	1.0	0.207|0.218|0.243	0.202|0.223|0.196	0.016
EEF1G	EEF1G	MXE	chr11	-	62567398_62567528_62570964_62571108_62566805_62567010_62571539_62571682	2092|1957|1616	13867|13449|10415	2011|1676|1715	14189|11919|13274	274	260	0.273634570959	0.862007209296	0.125|0.121|0.128	0.119|0.118|0.109	0.009
EEF1G	EEF1G	MXE	chr11	-	62567398_62567528_62572583_62572742_62566805_62567010_62573830_62573973	448|450|405	13868|13449|10415	402|348|388	14188|11918|13275	289	260	0.0490016020236	0.396774422297	0.028|0.029|0.034	0.025|0.026|0.026	0.005
EEF1G	EEF1G	MXE	chr11	-	62570964_62571108_62572583_62572742_62566805_62567010_62573830_62573973	448|450|405	0|1|0	402|348|388	0|0|3	289	274	1	1.0	1.0|0.998|1.0	1.0|1.0|0.992	0.002
EEF1G	EEF1G	MXE	chr11	-	62571539_62571682_62572583_62572742_62570964_62571108_62573830_62573973	448|451|405	2108|1962|1600	401|348|388	2025|1681|1721	289	273	0.303509071189	0.895962270754	0.167|0.178|0.193	0.158|0.164|0.176	0.013
TBC1D8	TBC1D8	MXE	chr2	-	101029490_101029776_101032267_101032385_101028302_101028432_101033543_101033758	12|25|9	121|133|89	11|15|9	92|62|93	248	416	0.830132639051	1.0	0.143|0.24|0.145	0.167|0.289|0.14	-0.023
PYCR2	PYCR2	MXE	chr1	-	225921857_225922079_225922203_225922383_225921551_225921644_225923700_225923771	151|130|135	57|61|56	144|117|111	65|60|41	310	352	0.694460503442	1.0	0.751|0.708|0.732	0.716|0.689|0.755	0.01
PYCR2	PYCR2	MXE	chr1	-	225922203_225922383_225923700_225923771_225921857_225922079_225923910_225923993	2|0|0	78|62|54	0|0|0	71|54|75	201	310	1	1.0	0.038|0.0|0.0	0.0|0.0|0.0	0.013
PYCR2	PYCR2	MXE	chr1	-	225922203_225922383_225923700_225923771_225921857_225922079_225924043_225924259	20|38|15	79|64|57	26|17|22	72|58|74	201	310	0.687711549369	1.0	0.281|0.478|0.289	0.358|0.311|0.314	0.022
NEK9	NEK9	MXE	chr14	-	75121118_75121174_75124045_75124223_75120509_75120580_75126702_75127080	79|77|67	34|23|18	55|39|55	3|10|5	308	186	0.000902582358488	0.0319405647736	0.584|0.669|0.692	0.917|0.702|0.869	-0.181
STK25	STK25	MXE	chr2	-	241500739_241500796_241501477_241501708_241500172_241500281_241508005_241508135	46|78|65	50|58|34	102|88|104	103|69|106	361	187	0.265984394117	0.856120743689	0.323|0.411|0.498	0.339|0.398|0.337	0.053
UROS	UROS	MXE	chr10	-	125815033_125815130_125816176_125816260_125812213_125812288_125816436_125816525	11|23|6	24|26|16	28|25|19	23|24|36	214	227	0.212788744585	0.786513866661	0.327|0.484|0.285	0.564|0.525|0.359	-0.117
RBM27	RBM27	MXE	chr5	+	146263490_146263631_146267648_146267768_146261509_146261806_146269206_146269281	61|91|64	428|486|340	56|63|75	424|424|519	271	250	0.150222265233	0.672250928506	0.116|0.147|0.148	0.109|0.121|0.118	0.021
RBM27	RBM27	MXE	chr5	+	146251710_146251875_146254942_146255092_146237297_146237432_146258448_146258593	23|5|15	95|80|71	3|13|14	117|90|107	295	280	0.0357658400466	0.334227388372	0.187|0.056|0.167	0.024|0.121|0.11	0.052
RBM27	RBM27	MXE	chr5	+	146218984_146219103_146223402_146223527_146203599_146203824_146228945_146229037	71|80|59	283|294|254	60|65|58	299|288|305	249	255	0.134617037802	0.640073375041	0.204|0.218|0.192	0.17|0.188|0.163	0.031
PDCD11	PDCD11	MXE	chr10	+	103440733_103440850_103441825_103441975_103440289_103440581_103442212_103442460	362|557|299	295|426|261	692|580|758	511|423|680	247	280	0.751239077916	1.0	0.582|0.597|0.565	0.606|0.609|0.558	-0.01
PDCD11	PDCD11	MXE	chr10	+	103438685_103438808_103439745_103439868_103438014_103438071_103440289_103440581	58|65|58	211|322|225	76|69|107	446|356|462	253	253	0.169062157876	0.711788490698	0.216|0.168|0.205	0.146|0.162|0.188	0.031
ECD	ECD	MXE	chr10	-	73152292_73152421_73154255_73154448_73148275_73148404_73156274_73156453	27|19|20	34|36|29	48|28|38	45|29|40	323	259	0.0644281246049	0.451315000689	0.389|0.297|0.356	0.461|0.436|0.432	-0.096
COPG1	COPG1	MXE	chr3	+	129267936_129268040_129268494_129268620_129265548_129265792_129268931_129269000	0|0|0	86|97|89	1|0|0	64|56|53	234	256	1	1.0	0.0|0.0|0.0	0.017|0.0|0.0	-0.006
STK25	STK25	MXE	chr2	-	241500739_241500796_241501477_241501708_241500172_241500281_241508504_241508595	1|1|2	49|57|34	5|1|7	102|66|104	361	187	0.129478414375	0.63140226769	0.01|0.009|0.03	0.025|0.008|0.034	-0.006
STK25	STK25	MXE	chr2	-	241500739_241500796_241501477_241501708_241500172_241500281_241508442_241508624	31|36|18	49|57|34	80|41|56	102|67|106	361	187	0.701978341151	1.0	0.247|0.247|0.215	0.289|0.241|0.215	-0.012
COMMD4	COMMD4	MXE	chr15	+	75339263_75339344_75339701_75339878_75338984_75339104_75339964_75340273	16|19|11	4|5|0	38|28|36	4|9|6	211	307	0.809193452374	1.0	0.853|0.847|1.0	0.933|0.819|0.897	0.017
COMMD4	COMMD4	MXE	chr15	+	75338061_75338133_75338354_75338420_75336104_75336221_75338645_75338685	0|1|0	22|15|13	1|0|1	35|29|35	202	196	1	1.0	0.0|0.061|0.0	0.027|0.0|0.027	0.002
MAPKAPK5	MAPKAPK5	MXE	chr12	+	111867571_111867669_111868752_111868861_111866155_111866231_111870270_111870360	36|49|36	21|22|19	56|50|58	28|19|36	228	239	0.945236316616	1.0	0.642|0.7|0.665	0.677|0.734|0.628	-0.011
CDK19	CDK19	MXE	chr6	-	110638648_110638706_110746125_110746201_110632029_110632161_110773875_110773937	5|13|5	22|29|22	4|6|12	18|20|18	206	188	0.600996100245	1.0	0.172|0.29|0.172	0.169|0.215|0.378	-0.043
CDK19	CDK19	MXE	chr6	-	110638648_110638706_110667433_110667574_110632029_110632161_110670430_110670541	49|45|27	23|28|25	31|20|37	20|22|19	271	188	0.730033568413	1.0	0.596|0.527|0.428	0.518|0.387|0.575	0.024
UHRF1BP1	UHRF1BP1	MXE	chr6	+	34835293_34835464_34855616_34855703_34834720_34834861_34856238_34856409	9|19|14	7|22|10	9|11|9	8|8|7	301	217	0.635621527206	1.0	0.481|0.384|0.502	0.448|0.498|0.481	-0.02
SLC25A21	SLC25A21	MXE	chr14	-	36813917_36814001_36874955_36875004_36734506_36734573_37172280_37172423	0|0|2	2|1|0	2|0|1	2|1|1	179	214	0.626154771566	1.0	0.0|0.0|1.0	0.545|0.0|0.545	-0.03
ALKBH8	ALKBH8	MXE	chr11	-	107510886_107511036_107522298_107522555_107502725_107505215_107525440_107525592	11|26|20	69|87|66	20|30|34	111|102|135	387	280	0.849170747733	1.0	0.103|0.178|0.18	0.115|0.175|0.154	0.006
ASCC3	ASCC3	MXE	chr6	-	100848147_100848707_100864063_100864214_100805759_100805880_100867907_100868038	202|183|136	17|18|15	297|271|344	36|33|30	281	690	0.456961751226	1.0	0.967|0.961|0.957	0.953|0.953|0.966	0.004
BCAT1	BCAT1	MXE	chr12	-	24881300_24881411_24894274_24894475_24878529_24878649_24901813_24901885	13|13|23	4|2|4	17|17|19	8|9|4	331	241	0.100139002689	0.560541828606	0.703|0.826|0.807	0.607|0.579|0.776	0.125
CDK19	CDK19	MXE	chr6	-	110638648_110638706_110667433_110667574_110627001_110627145_110670430_110670541	46|41|27	1|1|4	30|19|36	2|2|1	271	188	0.574130273569	1.0	0.97|0.966|0.824	0.912|0.868|0.962	0.006
CDK19	CDK19	MXE	chr6	-	110632029_110632161_110638648_110638706_110627001_110627145_110746125_110746201	12|17|5	49|42|22	12|8|3	30|27|21	188	262	0.872579838466	1.0	0.254|0.361|0.241	0.358|0.292|0.166	0.013
CDK19	CDK19	MXE	chr6	-	110632029_110632161_110638648_110638706_110627001_110627145_110667433_110667574	78|67|44	51|45|23	34|36|29	31|28|22	188	262	0.209005984007	0.779679004856	0.681|0.675|0.727	0.605|0.642|0.648	0.063
ANKRD28	ANKRD28	MXE	chr3	-	15766233_15766312_15795222_15795306_15751749_15751820_15859376_15859771	10|19|9	1|5|7	19|7|24	9|3|5	214	209	0.951032311361	1.0	0.907|0.788|0.557	0.673|0.695|0.824	0.02
RUFY3	RUFY3	MXE	chr4	+	70802955_70802983_70804347_70804416_70800140_70800205_70806515_70807102	3|2|0	4|2|2	2|1|4	2|2|1	158	199	0.173544634237	0.719622309353	0.486|0.557|0.0	0.557|0.386|0.834	-0.245
GOLIM4	GOLIM4	MXE	chr3	-	168036835_168036994_168041391_168041474_168029222_168029302_168043378_168043529	1790|1946|1467	0|2|1	1971|1883|1989	0|0|0	213	289	1	1.0	1.0|0.999|0.999	1.0|1.0|1.0	-0.001
GOLIM4	GOLIM4	MXE	chr3	-	168036835_168036994_168040785_168040869_168032519_168032852_168041391_168041474	520|472|417	2990|3393|2528	376|412|432	3577|3417|4072	214	289	7.85102366642e-05	0.00518808461875	0.19|0.158|0.182	0.124|0.14|0.125	0.047
ROCK1	ROCK1	MXE	chr18	-	21020150_21020239_21023619_21023680_21015430_21015479_21028775_21028935	132|127|150	552|640|484	97|96|89	436|462|528	191	219	0.0692193613963	0.470372071776	0.215|0.185|0.262	0.203|0.192|0.162	0.035
GNG12-AS1	GNG12-AS1	MXE	chr1	+	68100697_68100774_68117450_68117732_68099728_68099792_68121124_68121241	0|0|0	9|8|8	0|1|0	2|7|3	207	412	1	1.0	0.0|0.0|0.0	0.0|0.221|0.0	-0.074
FHAD1	FHAD1	MXE	chr1	+	15362641_15362726_15365826_15365933_15360477_15360703_15367462_15367622	5|3|0	2|6|4	1|3|3	2|2|1	215	237	0.191367943576	0.747917201327	0.734|0.355|0.0	0.355|0.623|0.768	-0.219
ROCK1	ROCK1	MXE	chr18	-	20991175_20991326_20992830_20992937_20986949_20987110_21006350_21006597	1012|1132|885	560|574|514	827|761|834	379|408|466	237	281	0.555979349617	1.0	0.682|0.7|0.671	0.721|0.689|0.68	-0.012
ROCK1	ROCK1	MXE	chr18	-	21015430_21015479_21020150_21020239_21008058_21008194_21023619_21023680	88|79|60	524|643|548	69|45|40	432|480|529	219	179	0.113616737521	0.599171003409	0.121|0.091|0.082	0.115|0.071|0.058	0.017
ROCK1	ROCK1	MXE	chr18	-	21015430_21015479_21023619_21023680_21008058_21008194_21028775_21028935	131|127|152	523|645|548	97|96|89	432|480|529	191	179	0.0878043571221	0.530430052913	0.19|0.156|0.206	0.174|0.158|0.136	0.028
ROCK1	ROCK1	MXE	chr18	-	21020150_21020239_21023619_21023680_21008058_21008194_21028775_21028935	131|127|152	2|0|0	97|96|89	0|0|0	191	219	1	1.0	0.987|1.0|1.0	1.0|1.0|1.0	-0.004
SLC16A1	SLC16A1	MXE	chr1	-	112921989_112922133_112929091_112929352_112917177_112918044_112956034_112956353	58|68|48	166|125|137	76|67|94	145|132|167	391	274	0.0694066347359	0.470656928324	0.197|0.276|0.197	0.269|0.262|0.283	-0.048
RUFY3	RUFY3	MXE	chr4	+	70778368_70778438_70783090_70783183_70775167_70775233_70784795_70784879	65|76|58	97|113|96	60|45|49	92|97|103	200	223	0.188110564093	0.742145484915	0.428|0.429|0.403	0.421|0.341|0.347	0.05
MRPS28	MRPS28	MXE	chr8	-	80002998_80003180_80028694_80028796_79919124_79919148_80030053_80030232	1|0|0	75|107|79	0|2|2	140|108|117	232	312	1	1.0	0.018|0.0|0.0	0.0|0.024|0.022	-0.009
SENP6	SENP6	MXE	chr6	+	75623899_75623960_75634706_75634811_75621531_75621625_75647730_75647801	17|10|13	15|19|18	21|12|18	9|9|13	191	235	0.0238560872577	0.271992994861	0.582|0.393|0.471	0.742|0.621|0.63	-0.182
MRPS28	MRPS28	MXE	chr8	-	80002998_80003120_80028694_80028796_79918939_79919148_80029760_80029912	0|0|0	37|54|42	0|1|1	47|50|53	232	252	1	1.0	0.0|0.0|0.0	0.0|0.021|0.02	-0.014
MRPS28	MRPS28	MXE	chr8	-	80002998_80003120_80028694_80028796_79919031_79919148_80029904_80029974	1|1|2	38|51|40	1|1|0	46|50|51	232	252	0.652937633643	1.0	0.028|0.021|0.052	0.023|0.021|0.0	0.019
PDCL	PDCL	MXE	chr9	-	122823015_122823197_122826615_122826792_122818343_122820636_122828470_122828631	213|217|180	315|383|243	208|204|143	321|286|365	307	312	0.327932095515	0.920196666022	0.407|0.365|0.429	0.397|0.42|0.285	0.033
ADGRF1	ADGRF1	MXE	chr6	-	47008944_47010318_47012006_47012195_47007252_47007294_47014680_47014844	12|11|3	10|7|4	20|17|15	10|12|13	319	1504	0.814377210554	1.0	0.85|0.881|0.78	0.904|0.87|0.845	-0.036
SENP6	SENP6	MXE	chr6	+	75634706_75634811_75647730_75647801_75623899_75623960_75659261_75659407	0|0|0	6|11|10	1|0|0	9|10|7	235	201	1	1.0	0.0|0.0|0.0	0.087|0.0|0.0	-0.029
ZNF266	ZNF266	MXE	chr19	-	9434074_9434235_9434797_9434859_9420064_9420218_9435107_9435193	6|10|13	1|0|0	12|10|5	0|0|0	192	291	1	1.0	0.901|1.0|1.0	1.0|1.0|1.0	-0.033
ADGRF1	ADGRF1	MXE	chr6	-	47016616_47016768_47020730_47020789_47014680_47014844_47021957_47022058	23|30|20	21|30|16	27|45|44	35|42|44	189	282	0.536652248367	1.0	0.62|0.599|0.651	0.535|0.615|0.599	0.04
ADGRF1	ADGRF1	MXE	chr6	-	47027703_47027761_47028992_47029104_47025853_47026003_47042190_47042294	94|196|84	15|30|15	159|180|195	50|35|35	242	188	0.0766374215312	0.502828433256	0.83|0.835|0.813	0.712|0.8|0.812	0.051
ARNTL	ARNTL	MXE	chr11	+	13326412_13326467_13349944_13350070_13309986_13310059_13354300_13354448	1|0|3	35|38|44	0|1|0	17|17|12	185	256	0.312199292208	0.905113672828	0.038|0.0|0.086	0.0|0.075|0.0	0.016
GRIK2	GRIK2	MXE	chr6	+	101682552_101682606_101686179_101686353_101676622_101676804_101799647_101799791	1|0|0	9|3|4	0|1|0	1|0|4	184	304	1	1.0	0.155|0.0|0.0	0.0|1.0|0.0	-0.282
CPSF4	CPSF4	MXE	chr7	+	99450275_99450371_99450701_99450795_99448120_99448273_99452367_99452440	5|9|5	5|5|10	6|8|8	8|8|11	226	224	0.734728102643	1.0	0.498|0.641|0.331	0.426|0.498|0.419	0.042
ARL13B	ARL13B	MXE	chr3	+	94003658_94003908_94035330_94035436_93995873_93995944_94036551_94036754	124|146|116	87|141|86	136|93|108	84|73|88	380	236	0.483611446669	1.0	0.47|0.391|0.456	0.501|0.442|0.433	-0.02
SNRPA	SNRPA	MXE	chr19	+	40751386_40751481_40757331_40757504_40750867_40750937_40759430_40759610	0|0|0	75|73|65	8|2|5	281|215|228	225	303	0.0219688099163	0.257459226943	0.0|0.0|0.0	0.037|0.012|0.029	-0.026
INTS7	INTS7	MXE	chr1	-	211946606_211946705_211952568_211952701_211944783_211944969_211966429_211966498	26|26|19	6|3|4	18|16|11	0|3|5	263	229	0.829423395298	1.0	0.79|0.883|0.805	1.0|0.823|0.657	-0.001
SPIDR	SPIDR	MXE	chr8	+	47396375_47396626_47407860_47407961_47291032_47291137_47440322_47440542	3|2|2	0|2|3	1|7|2	3|2|4	381	231	0.517967233624	1.0	1.0|0.377|0.288	0.168|0.68|0.233	0.195
PITPNA	PITPNA	MXE	chr17	-	1548295_1548387_1553003_1553149_1541565_1541640_1558528_1558559	118|149|121	2|2|1	98|104|126	2|2|3	276	222	0.393103331474	0.976992902491	0.979|0.984|0.99	0.975|0.977|0.971	0.01
INTS7	INTS7	MXE	chr1	-	211968512_211968707_211975165_211975372_211967877_211967981_211976581_211976719	8|13|9	17|12|14	9|11|9	13|9|16	337	325	0.802479826988	1.0	0.312|0.511|0.383	0.4|0.541|0.352	-0.029
COL27A1	COL27A1	MXE	chr9	+	114264923_114264968_114265065_114265110_114264354_114264408_114265421_114265475	1|4|4	10|11|8	5|4|6	17|9|19	175	175	0.759826480317	1.0	0.091|0.267|0.333	0.227|0.308|0.24	-0.028
COL27A1	COL27A1	MXE	chr9	+	114245865_114245910_114250614_114250668_114243506_114243560_114252592_114252646	4|9|13	61|82|59	12|6|11	65|59|65	175	184	0.559913214854	1.0	0.064|0.103|0.188	0.163|0.097|0.151	-0.019
COL27A1	COL27A1	MXE	chr9	+	114267503_114267557_114270727_114270781_114266564_114266618_114275660_114275768	8|8|6	42|60|43	16|7|19	52|54|49	184	184	0.0541937927395	0.415577582218	0.16|0.118|0.122	0.235|0.115|0.279	-0.076
COL27A1	COL27A1	MXE	chr9	+	114267503_114267557_114269240_114269294_114266564_114266618_114270727_114270781	23|31|24	19|11|24	34|29|43	36|26|29	184	184	0.429672671106	1.0	0.548|0.738|0.5	0.486|0.527|0.597	0.059
COL27A1	COL27A1	MXE	chr9	+	114288913_114288967_114289241_114289295_114288701_114288755_114290057_114290111	41|47|35	15|13|19	59|47|66	19|20|25	184	184	0.93453447672	1.0	0.732|0.783|0.648	0.756|0.701|0.725	-0.006
COL27A1	COL27A1	MXE	chr9	+	114270727_114270781_114275660_114275768_114267503_114267557_114282276_114282330	2|5|3	49|63|40	2|3|2	78|56|49	184	238	0.244297184208	0.836188459266	0.05|0.093|0.088	0.032|0.065|0.05	0.028
AKAP8L	AKAP8L	MXE	chr19	-	15399301_15399410_15400294_15400358_15397713_15397855_15400793_15400864	721|660|605	359|355|264	599|522|567	319|297|363	194	239	0.0926331483599	0.542398073037	0.712|0.696|0.738	0.698|0.684|0.658	0.035
COL27A1	COL27A1	MXE	chr9	+	114292102_114292210_114300069_114300123_114290223_114290331_114300624_114300687	1|3|0	4|7|4	3|2|0	11|3|4	238	184	0.794578648473	1.0	0.162|0.249|0.0	0.174|0.34|0.0	-0.034
MGME1	MGME1	MXE	chr20	+	17975683_17975903_17988165_17988298_17969800_17970370_17989938_17991122	13|21|10	16|9|8	25|29|64	19|28|20	350	263	0.572774600984	1.0	0.379|0.637|0.484	0.497|0.438|0.706	-0.047
MGME1	MGME1	MXE	chr20	+	17975683_17975903_17988165_17988298_17969800_17970130_17989938_17991122	0|1|0	14|9|5	0|1|1	19|28|17	350	263	1	1.0	0.0|0.077|0.0	0.0|0.026|0.042	0.003
DMTF1	DMTF1	MXE	chr7	+	87155454_87155497_87163238_87163332_87154389_87154528_87163494_87163617	1|0|0	5|9|6	0|0|0	10|9|15	173	224	1	1.0	0.206|0.0|0.0	0.0|0.0|0.0	0.069
ALG13	ALG13	MXE	chrX	+	111721602_111721711_111723797_111723898_111720094_111720170_111724933_111725061	33|41|27	75|83|50	43|59|51	80|56|91	239	231	0.116283072117	0.602439340024	0.298|0.323|0.343	0.342|0.505|0.351	-0.078
C2	C2	MXE	chr6	+	31934165_31934299_31935922_31936061_31933866_31933965_31937318_31937459	2|1|1	6|8|6	0|0|0	0|1|0	264	269	1	1.0	0.254|0.113|0.145	NA|0.0|NA	0.171
C2	C2	MXE	chr6	+	31933866_31933965_31935922_31936061_31933609_31933783_31937318_31937459	6|13|3	4|8|6	2|0|0	0|1|0	229	269	1	1.0	0.638|0.656|0.37	1.0|0.0|NA	0.055
FCHO2	FCHO2	MXE	chr5	+	73017211_73017308_73034656_73034701_73006444_73006549_73037142_73037215	0|1|0	7|12|1	0|0|0	7|9|5	227	175	1	1.0	0.0|0.06|0.0	0.0|0.0|0.0	0.02
FCHO2	FCHO2	MXE	chr5	+	73006444_73006549_73015625_73015724_72990711_72990864_73017211_73017308	20|14|9	31|38|22	5|18|11	20|13|19	235	229	0.515466686342	1.0	0.386|0.264|0.285	0.196|0.574|0.361	-0.065
ALG13	ALG13	MXE	chrX	+	111721602_111721711_111722792_111722857_111720094_111720170_111723797_111723898	37|43|31	57|29|20	45|60|53	60|39|48	239	195	0.932052530115	1.0	0.346|0.547|0.558	0.38|0.557|0.474	0.013
ALG13	ALG13	MXE	chrX	+	111708964_111709048_111713224_111713297_111684964_111685103_111717845_111717927	4|6|3	18|29|19	1|4|6	44|33|35	214	203	0.140370416659	0.649856620049	0.174|0.164|0.13	0.021|0.103|0.14	0.068
ALG13	ALG13	MXE	chrX	+	111708026_111708393_111708964_111709048_111684964_111685103_111711674_111711725	1|1|0	11|13|10	0|2|1	12|23|15	497	214	1	1.0	0.038|0.032|0.0	0.0|0.036|0.028	0.002
ALG13	ALG13	MXE	chrX	+	111682131_111682235_111682235_111682294_111681169_111681424_111684964_111685103	10|19|12	39|24|29	18|8|10	28|24|34	234	189	0.809743803655	1.0	0.172|0.39|0.25	0.342|0.212|0.192	0.022
ACTR2	ACTR2	MXE	chr2	+	65261246_65261392_65265042_65265175_65239851_65239962_65268563_65268755	0|2|0	99|101|91	0|0|2	85|91|93	276	263	1	1.0	0.0|0.019|0.0	0.0|0.0|0.02	-0.0
PSMD9	PSMD9	MXE	chr12	+	121899633_121899845_121903005_121903107_121894738_121894841_121915855_121915944	200|192|181	41|34|28	183|223|209	36|34|34	342	232	0.740215982433	1.0	0.768|0.793|0.814	0.775|0.816|0.807	-0.008
ZNF430	ZNF430	MXE	chr19	+	21022788_21022881_21034085_21034184_21020619_21020803_21056630_21060050	4|8|3	7|5|3	3|4|13	12|4|7	223	229	0.73280184558	1.0	0.37|0.622|0.507	0.204|0.507|0.656	0.044
CPEB4	CPEB4	MXE	chr5	+	173932449_173932500_173943025_173943049_173910522_173910604_173944966_173945140	3|4|4	0|0|0	8|4|3	0|0|1	181	154	1	1.0	1.0|1.0|1.0	1.0|1.0|0.719	0.094
ACTR2	ACTR2	MXE	chr2	+	65261246_65261392_65265042_65265175_65255544_65255694_65268563_65268755	177|217|149	98|101|90	218|193|239	87|91|93	276	263	0.0591859672893	0.436098144439	0.632|0.672|0.612	0.705|0.669|0.71	-0.056
RAD17	RAD17	MXE	chr5	+	69372033_69372217_69373829_69374087_69371453_69371557_69374627_69374711	0|1|0	9|13|5	0|1|0	8|7|8	314	388	1	1.0	0.0|0.087|0.0	0.0|0.15|0.0	-0.021
ZNF274	ZNF274	MXE	chr19	+	58183920_58183998_58185711_58185838_58183086_58183442_58206719_58207202	0|0|5	1|3|1	2|0|0	1|1|1	208	257	0.328478997454	0.920196666022	0.0|0.0|0.861	0.712|0.0|0.0	0.05
STX4	STX4	MXE	chr16	+	31034012_31034114_31034969_31035040_31033490_31033835_31037925_31038034	1139|1205|994	147|147|116	970|905|973	148|114|124	232	201	0.386726313871	0.971843076689	0.87|0.877|0.881	0.85|0.873|0.872	0.011
PTMA	PTMA	MXE	chr2	+	231711889_231711983_231712442_231712516_231711347_231711419_231712803_231712856	12760|15457|10748	67|86|60	34593|29562|35119	174|142|217	224	204	1	1.0	0.994|0.994|0.994	0.995|0.995|0.993	-0.0
DPH2	DPH2	MXE	chr1	+	43970965_43971189_43971386_43972070_43970595_43970708_43972157_43972334	1|3|2	6|4|7	0|0|5	10|12|15	354	814	0.0806465485357	0.511024509117	0.277|0.633|0.396	0.0|0.0|0.434	0.291
PTMA	PTMA	MXE	chr2	+	231708713_231708751_231711347_231711419_231707683_231707835_231711889_231711983	0|2|0	1940|3117|1502	0|0|0	5123|4568|6335	168	202	1	1.0	0.0|0.001|0.0	0.0|0.0|0.0	0.0
RAD17	RAD17	MXE	chr5	+	69371034_69371171_69371453_69371557_69369805_69370284_69373829_69374087	9|8|10	0|0|0	3|3|12	0|1|0	267	234	1	1.0	1.0|1.0|1.0	1.0|0.724|1.0	0.092
PTMA	PTMA	MXE	chr2	+	231711886_231711983_231712442_231712516_231711347_231711419_231712803_231713536	1402|1634|1153	67|86|60	3601|3079|3458	174|142|217	227	204	0.769905494913	1.0	0.95|0.945|0.945	0.949|0.951|0.935	0.002
RAD17	RAD17	MXE	chr5	+	69371453_69371557_69372033_69372217_69371034_69371171_69373829_69374087	3|1|0	30|38|20	0|0|0	33|17|28	234	314	0.837603498042	1.0	0.118|0.034|0.0	0.0|0.0|0.0	0.051
CCM2	CCM2	MXE	chr7	+	45069825_45069961_45072725_45072783_45064462_45064646_45073459_45073571	0|0|0	8|10|19	1|0|3	20|9|21	266	188	0.52780047683	1.0	0.0|0.0|0.0	0.034|0.0|0.092	-0.042
PPP1R18	PPP1R18	MXE	chr6	-	30679178_30679389_30684407_30686046_30676388_30677288_30687113_30687216	11|16|14	21|28|24	18|14|8	22|25|38	1769	341	0.568248105312	1.0	0.092|0.099|0.101	0.136|0.097|0.039	0.007
RAD17	RAD17	MXE	chr5	+	69372033_69372217_69373829_69374087_69371034_69371171_69374627_69374711	19|16|9	13|16|6	21|8|11	9|8|10	314	388	0.675441606267	1.0	0.644|0.553|0.65	0.742|0.553|0.576	-0.008
PCBP1-AS1	PCBP1-AS1	MXE	chr2	-	70077300_70077381_70083537_70083687_70051202_70051305_70085546_70085624	11|1|12	0|0|0	6|11|2	0|1|0	280	211	1	1.0	1.0|1.0|1.0	1.0|0.892|1.0	0.036
PCBP1-AS1	PCBP1-AS1	MXE	chr2	-	70059642_70059680_70083537_70083687_70053730_70053792_70085546_70085624	11|1|10	0|4|0	6|11|2	0|0|0	280	168	0.0489703808264	0.396774422297	1.0|0.13|1.0	1.0|1.0|1.0	-0.29
PCBP1-AS1	PCBP1-AS1	MXE	chr2	-	70059642_70059680_70083537_70083687_70051202_70051305_70085546_70085624	11|1|12	0|2|1	6|11|2	0|0|2	280	168	0.645383798483	1.0	1.0|0.231|0.878	1.0|1.0|0.375	-0.089
PCBP1-AS1	PCBP1-AS1	MXE	chr2	-	70059642_70059680_70083506_70083687_70051202_70051305_70085546_70085624	11|1|10	0|2|1	6|11|3	0|0|2	311	168	0.542903410978	1.0	1.0|0.213|0.844	1.0|1.0|0.448	-0.13
PCBP1-AS1	PCBP1-AS1	MXE	chr2	-	70059642_70059680_70077300_70077381_70051202_70051305_70083537_70083687	0|0|1	0|0|1	0|1|0	0|0|1	211	168	1	1.0	NA|NA|0.443	NA|1.0|0.0	-0.057
PCBP1-AS1	PCBP1-AS1	MXE	chr2	-	70077300_70077381_70083506_70083687_70051202_70051305_70085546_70085624	11|1|10	0|0|0	6|11|3	0|1|0	311	211	1	1.0	1.0|1.0|1.0	1.0|0.882|1.0	0.039
PCBP1-AS1	PCBP1-AS1	MXE	chr2	-	70059642_70059680_70083506_70083687_70055713_70055910_70085546_70085624	11|1|10	0|3|0	6|11|2	1|0|0	311	168	0.10669857137	0.582339337327	1.0|0.153|1.0	0.764|1.0|1.0	-0.204
DNM1	DNM1	MXE	chr9	+	128224250_128224389_128226034_128226173_128222792_128222860_128234020_128234107	70|80|51	5|4|2	148|127|119	12|4|5	269	269	0.933415558807	1.0	0.933|0.952|0.962	0.925|0.969|0.96	-0.002
NAPB	NAPB	MXE	chr20	-	23394921_23394999_23402992_23403072_23390208_23390264_23421304_23421488	32|38|21	12|5|8	20|20|18	4|2|3	210	208	0.0996613854481	0.55976334099	0.725|0.883|0.722	0.832|0.908|0.856	-0.089
NAPB	NAPB	MXE	chr20	-	23395138_23395185_23397071_23397188_23394921_23394999_23402992_23403072	9|17|5	8|7|1	2|2|3	4|2|4	247	177	0.0519899791885	0.407286639483	0.446|0.635|0.782	0.264|0.417|0.35	0.277
RLF	RLF	MXE	chr1	+	40222573_40222710_40231516_40231658_40202411_40202614_40235791_40240921	3|8|5	44|50|32	6|8|6	39|35|47	267	272	0.432817406681	1.0	0.065|0.14|0.137	0.135|0.189|0.115	-0.032
NUMA1	NUMA1	MXE	chr11	-	72010785_72010854_72012894_72016260_72009267_72009387_72016407_72016530	119|134|100	177|230|164	112|107|111	186|161|210	3496	199	0.757351598439	1.0	0.037|0.032|0.034	0.033|0.036|0.029	0.002
NUMA1	NUMA1	MXE	chr11	-	72050661_72050833_72062588_72062686_72035901_72035975_72069841_72069911	1|0|0	0|0|0	0|0|0	0|0|1	228	302	1	1.0	1.0|NA|NA	NA|NA|0.0	1.0
SUN1	SUN1	MXE	chr7	+	849519_849603_851383_851482_848417_848615_851949_852043	50|57|49	9|17|6	84|79|72	13|8|7	214	229	0.0740257430318	0.491682781409	0.856|0.782|0.897	0.874|0.914|0.917	-0.057
SUN1	SUN1	MXE	chr7	+	849519_849603_849922_850033_848607_848615_851383_851482	50|62|51	8|16|8	90|82|77	18|12|15	214	241	0.81585454756	1.0	0.876|0.814|0.878	0.849|0.885|0.853	-0.006
BOK	BOK	MXE	chr2	+	241562347_241562476_241570124_241570288_241559454_241559703_241572296_241574138	0|15|6	16|4|7	9|2|13	9|9|8	259	294	0.614609752251	1.0	0.0|0.81|0.493	0.532|0.201|0.648	-0.026
NUMA1	NUMA1	MXE	chr11	-	72050661_72050833_72068495_72068617_72035901_72035975_72069841_72069911	1|0|1	0|0|0	0|0|0	0|0|1	252	302	1	1.0	1.0|NA|1.0	NA|NA|0.0	1.0
NUMA1	NUMA1	MXE	chr11	-	72062588_72062686_72068078_72068231_72035901_72035975_72069841_72069911	4|7|5	1|0|0	6|6|6	0|0|0	283	228	1	1.0	0.763|1.0|1.0	1.0|1.0|1.0	-0.079
RDH5	RDH5	MXE	chr12	+	55721147_55721494_55721688_55721947_55720412_55720517_55723885_55724049	1|1|0	1|4|1	1|0|0	2|1|5	477	389	1	1.0	0.449|0.169|0.0	0.29|0.0|0.0	0.109
RDH5	RDH5	MXE	chr12	+	55721152_55721494_55721688_55721947_55720397_55720517_55723885_55724049	1|0|0	1|4|1	2|2|0	2|1|5	472	389	0.0588625802776	0.435153047806	0.452|0.0|0.0	0.452|0.622|0.0	-0.207
ARMC2	ARMC2	MXE	chr6	+	108858198_108858271_108868823_108868995_108854224_108854485_108876142_108876350	2|4|3	1|2|2	4|3|5	0|1|0	203	302	0.000953897743569	0.0330344480607	0.748|0.748|0.691	1.0|0.817|1.0	-0.21
NME1-NME2	NME1-NME2	MXE	chr17	+	51155650_51155780_51159979_51160081_51153589_51153662_51161159_51161272	88|136|89	209|247|170	340|317|402	681|634|686	260	232	0.589676822447	1.0	0.273|0.329|0.318	0.308|0.309|0.343	-0.013
HNRNPD	HNRNPD	MXE	chr4	-	82358658_82358820_82371527_82371584_82357312_82357444_82373445_82373956	92|149|84	2351|2752|1922	211|154|244	4187|3814|4617	187	292	0.666930378024	1.0	0.058|0.078|0.064	0.073|0.059|0.076	-0.003
CTAGE5	CTAGE5	MXE	chr14	+	39276933_39277065_39279336_39279358_39267123_39267522_39279448_39279537	109|125|105	73|74|64	57|44|39	48|36|56	262	152	0.0122106286487	0.180127633551	0.464|0.495|0.488	0.408|0.415|0.288	0.112
LRRC31	LRRC31	MXE	chr3	-	169851618_169851786_169854812_169854980_169839178_169840313_169856335_169856503	11|3|6	2|0|0	0|2|1	1|0|0	298	298	1	1.0	0.846|1.0|1.0	0.0|1.0|1.0	0.282
STK10	STK10	MXE	chr5	-	172090231_172090362_172096425_172096560_172082960_172083084_172105655_172105737	35|29|32	170|203|138	40|26|46	223|205|271	265	261	0.348553084088	0.940120688277	0.169|0.123|0.186	0.15|0.111|0.143	0.025
STK10	STK10	MXE	chr5	-	172090231_172090362_172093411_172093960_172082960_172083084_172096425_172096560	13|9|4	172|206|139	18|11|12	230|205|271	679	261	0.511607047351	1.0	0.028|0.017|0.011	0.029|0.02|0.017	-0.003
RSL1D1	RSL1D1	MXE	chr16	-	11846694_11846843_11850278_11850418_11841906_11842000_11851407_11851516	62|52|37	3|1|1	84|70|93	0|2|3	270	279	0.630449559822	1.0	0.955|0.982|0.975	1.0|0.973|0.97	-0.01
RSL1D1	RSL1D1	MXE	chr16	-	11847667_11847806_11850278_11850418_11846694_11846843_11851407_11851516	63|52|37	130|157|114	83|70|93	279|226|280	270	269	0.224662591009	0.80699612446	0.326|0.248|0.244	0.229|0.236|0.249	0.035
DGUOK	DGUOK	MXE	chr2	+	73946718_73946906_73950584_73950732_73926825_73927052_73957124_73957240	24|22|19	9|8|2	15|19|16	15|6|7	318	278	0.116943234245	0.604891681286	0.7|0.706|0.893	0.466|0.735|0.666	0.144
DGUOK	DGUOK	MXE	chr2	+	73938909_73939022_73950584_73950732_73926825_73927052_73957124_73957240	7|10|8	9|8|2	13|10|7	15|6|7	243	278	0.577878675614	1.0	0.471|0.588|0.821	0.498|0.656|0.534	0.064
DGUOK	DGUOK	MXE	chr2	+	73946718_73946906_73957124_73957240_73938909_73939022_73958145_73958245	20|18|13	7|9|9	16|11|18	10|9|6	318	246	0.753916630706	1.0	0.688|0.607|0.528	0.553|0.486|0.699	0.028
DGUOK	DGUOK	MXE	chr2	+	73946718_73946906_73957124_73957240_73926825_73927052_73958145_73958245	35|33|29	8|10|8	25|28|23	8|11|7	318	246	0.459212154616	1.0	0.772|0.719|0.737	0.707|0.663|0.718	0.047
RC3H2	RC3H2	MXE	chr9	-	122855731_122855878_122857922_122858093_122855183_122855397_122858668_122859102	116|146|121	247|303|236	103|83|100	222|197|253	301	277	0.273371840694	0.862007209296	0.302|0.307|0.321	0.299|0.279|0.267	0.028
ANLN	ANLN	MXE	chr7	+	36415757_36415884_36417079_36417190_36411058_36411166_36419243_36419479	80|141|42	84|154|57	537|578|718	692|599|814	257	241	0.923547082403	1.0	0.472|0.462|0.409	0.421|0.475|0.453	-0.002
DGUOK	DGUOK	MXE	chr2	+	73938909_73939022_73946718_73946906_73926825_73927052_73957124_73957240	7|10|8	24|22|19	13|10|7	15|19|16	243	318	0.200016697421	0.764610862795	0.276|0.373|0.355	0.531|0.408|0.364	-0.1
RC3H2	RC3H2	MXE	chr9	-	122859916_122860131_122865348_122865657_122858668_122859102_122877470_122877583	52|57|39	38|41|27	41|28|36	27|27|38	439	345	0.350475373144	0.941072817847	0.518|0.522|0.532	0.544|0.449|0.427	0.051
DGUOK	DGUOK	MXE	chr2	+	73950584_73950732_73957124_73957240_73946718_73946906_73958145_73958245	8|15|6	8|9|7	10|9|7	8|9|8	278	246	0.705293527319	1.0	0.469|0.596|0.431	0.525|0.469|0.436	0.022
MILR1	MILR1	MXE	chr17	+	64452596_64452866_64457399_64457684_64449313_64449355_64465451_64465541	12|9|6	0|3|1	45|31|37	15|8|7	400	415	0.035014615646	0.331512647549	1.0|0.757|0.862	0.757|0.801|0.846	0.072
PAPD5	PAPD5	MXE	chr16	+	50222305_50222434_50223173_50223387_50217555_50217663_50224656_50224783	16|27|14	12|17|14	16|15|11	13|10|13	259	344	0.726694727988	1.0	0.639|0.678|0.57	0.62|0.666|0.529	0.024
MILR1	MILR1	MXE	chr17	+	64452596_64452866_64457399_64457684_64449313_64449355_64460821_64460932	13|9|6	13|12|6	46|31|39	83|71|88	400	415	0.039942034661	0.355938727741	0.509|0.438|0.509	0.365|0.312|0.315	0.155
IKBKE	IKBKE	MXE	chr1	+	206493265_206493378_206493919_206493991_206493022_206493119_206496111_206496274	0|0|0	1|0|1	1|2|4	2|0|1	243	202	1	1.0	0.0|NA|0.0	0.294|1.0|0.769	-0.688
MILR1	MILR1	MXE	chr17	+	64460821_64460932_64465451_64465541_64452596_64452866_64466441_64466498	2|0|0	16|8|8	0|0|1	52|72|57	241	220	1	1.0	0.102|0.0|0.0	0.0|0.0|0.016	0.029
C14orf37	C14orf37	MXE	chr14	-	58131511_58131721_58133089_58133341_58096723_58096981_58137989_58139414	191|173|152	1062|1090|802	71|72|93	393|387|587	382	340	0.898739578061	1.0	0.138|0.124|0.144	0.139|0.142|0.124	0.0
SLC25A38	SLC25A38	MXE	chr3	+	39391852_39392021_39394409_39394576_39391440_39391620_39396397_39397351	18|17|19	56|66|55	9|14|9	47|43|46	299	297	0.278292346899	0.864623601076	0.242|0.204|0.255	0.16|0.244|0.163	0.045
BLVRB	BLVRB	MXE	chr19	-	40451363_40451492_40458154_40458244_40447788_40448046_40458380_40458545	21|23|17	45|36|26	12|21|14	34|30|36	220	259	0.452261091462	1.0	0.355|0.429|0.435	0.294|0.452|0.314	0.053
MILR1	MILR1	MXE	chr17	+	64457399_64457684_64460821_64460932_64452596_64452866_64465451_64465541	37|57|31	9|5|4	180|140|159	33|33|42	415	241	0.0777233107975	0.505865488165	0.705|0.869|0.818	0.76|0.711|0.687	0.078
SDCCAG8	SDCCAG8	MXE	chr1	+	243316754_243316893_243330539_243330692_243307988_243308177_243341038_243341173	74|64|65	263|291|217	56|63|45	126|174|168	269	283	0.064231258246	0.451315000689	0.228|0.188|0.24	0.319|0.276|0.22	-0.053
MILR1	MILR1	MXE	chr17	+	64460821_64460932_64465451_64465541_64457399_64457684_64466441_64466498	11|4|5	16|8|8	42|41|59	52|71|58	241	220	0.380902104971	0.965826950584	0.386|0.313|0.363	0.424|0.345|0.481	-0.063
RASSF4	RASSF4	MXE	chr10	+	44982520_44982663_44984021_44984113_44971772_44971848_44984812_44984970	1|3|4	2|5|2	1|2|1	1|0|2	273	222	0.336018760974	0.928268026985	0.289|0.328|0.619	0.448|1.0|0.289	-0.167
TANGO2	TANGO2	MXE	chr22	+	20053436_20053551_20055942_20056013_20052464_20052584_20063337_20063442	2|1|1	11|5|8	2|1|3	9|11|13	245	201	0.898752691097	1.0	0.13|0.141|0.093	0.154|0.069|0.159	-0.006
ACAD10	ACAD10	MXE	chr12	+	111721670_111721739_111727961_111728143_111715820_111715962_111733922_111734047	3|2|1	0|1|0	0|4|1	0|1|0	199	312	1	1.0	1.0|0.758|1.0	NA|0.862|1.0	-0.012
ACAD10	ACAD10	MXE	chr12	+	111727961_111728143_111733922_111734068_111721670_111721739_111736830_111737004	11|7|4	1|2|1	11|4|7	4|0|0	312	276	0.609776706178	1.0	0.907|0.756|0.78	0.709|1.0|1.0	-0.089
ACAD10	ACAD10	MXE	chr12	+	111715820_111715962_111721670_111721739_111709525_111709684_111727961_111728143	0|0|0	9|6|2	1|1|0	9|3|4	272	199	1	1.0	0.0|0.0|0.0	0.075|0.196|0.0	-0.09
MAPKAPK5	MAPKAPK5	MXE	chr12	+	111880446_111880527_111883580_111883768_111871084_111871180_111885915_111886036	30|27|19	24|27|23	26|22|43	44|30|37	211	318	0.349738695361	0.941072817847	0.653|0.601|0.555	0.471|0.525|0.637	0.059
ACAD10	ACAD10	MXE	chr12	+	111702161_111702310_111705737_111705932_111692696_111692896_111709525_111709684	30|47|35	8|11|4	30|27|41	6|10|6	279	325	0.795500388276	1.0	0.814|0.833|0.911	0.853|0.759|0.888	0.019
ACAD10	ACAD10	MXE	chr12	+	111712497_111712657_111715820_111715962_111709525_111709684_111721670_111721739	3|2|0	5|3|3	5|5|5	2|5|4	290	272	0.0384391796191	0.350115509442	0.36|0.385|0.0	0.701|0.484|0.54	-0.327
CCNYL1	CCNYL1	MXE	chr2	+	207726841_207726876_207740654_207740706_207711685_207712116_207742222_207742342	0|0|0	0|1|0	0|2|0	1|2|1	165	182	1	1.0	NA|0.0|NA	0.0|0.524|0.0	-0.175
CCNYL1	CCNYL1	MXE	chr2	+	207737410_207737446_207740654_207740706_207733946_207734047_207742222_207742342	10|19|22	1|2|1	23|31|36	1|2|1	166	182	0.689683379704	1.0	0.916|0.912|0.96	0.962|0.944|0.975	-0.031
HSPA9	HSPA9	MXE	chr5	-	138561579_138561789_138566625_138566718_138558552_138558657_138567000_138567163	113|128|104	4|4|9	197|149|197	5|1|6	223	340	0.0401112551301	0.356813857449	0.977|0.98|0.946	0.984|0.996|0.98	-0.019
HSPA9	HSPA9	MXE	chr5	-	138558552_138558657_138559863_138560091_138557868_138557986_138561579_138561789	105|112|84	1305|1733|1217	151|133|167	2222|1904|2240	358	235	1	1.0	0.05|0.041|0.043	0.043|0.044|0.047	0.0
DUSP22	DUSP22	MXE	chr6	+	335113_335163_345853_345928_304627_304661_348102_348194	0|1|0	18|18|18	0|0|0	21|21|29	180	205	1	1.0	0.0|0.06|0.0	0.0|0.0|0.0	0.02
DUSP22	DUSP22	MXE	chr6	+	311879_311962_335113_335163_304627_304661_345853_345928	16|23|13	3|4|1	14|16|26	4|1|2	213	180	0.719662672198	1.0	0.818|0.829|0.917	0.747|0.931|0.917	-0.01
ERICH1	ERICH1	MXE	chr8	-	692477_692612_715860_716007_673288_674047_731139_731239	43|43|35	164|202|165	77|58|72	289|273|302	277	265	0.716031763956	1.0	0.201|0.169|0.169	0.203|0.169|0.186	-0.006
CEP152	CEP152	MXE	chr15	-	48748442_48748610_48752348_48752469_48744895_48744992_48755902_48756553	34|25|14	31|35|19	39|43|50	54|60|76	251	298	0.359019022679	0.94782870115	0.566|0.459|0.467	0.462|0.46|0.439	0.044
VARS2	VARS2	MXE	chr6	+	30921924_30921995_30922115_30922241_30921588_30921691_30922449_30922554	5|2|0	24|13|12	9|3|4	33|20|15	201	256	0.161788459354	0.697100507503	0.21|0.164|0.0	0.258|0.16|0.254	-0.099
ADAMTS13	ADAMTS13	MXE	chr9	+	133433640_133433704_133436828_133436955_133433377_133433529_133437748_133437897	2|3|0	2|1|1	0|0|0	2|2|1	194	257	0.000292835598089	0.0141522636808	0.57|0.799|0.0	0.0|0.0|0.0	0.456
ZNF75D	ZNF75D	MXE	chrX	-	135292280_135292473_135295767_135296039_135291008_135291135_135341767_135344087	12|3|10	0|0|2	3|4|1	0|0|1	402	323	1	1.0	1.0|1.0|0.801	1.0|1.0|0.446	0.118
PPIE	PPIE	MXE	chr1	+	39741894_39741921_39743215_39743297_39741365_39741409_39743823_39743924	63|106|87	369|326|266	57|90|102	333|260|335	157	212	0.996820038215	1.0	0.187|0.305|0.306	0.188|0.319|0.291	0.0
EXOC6B	EXOC6B	MXE	chr2	-	72718102_72718307_72741303_72741469_72575491_72575668_72825797_72826019	164|205|151	25|47|29	120|97|125	24|14|29	296	335	0.989214103368	1.0	0.881|0.832|0.855	0.85|0.887|0.83	0.0
EXOC6B	EXOC6B	MXE	chr2	-	72718102_72718307_72733070_72733118_72575491_72575668_72741303_72741469	96|126|107	26|46|28	67|48|76	24|14|29	178	335	0.51918487208	1.0	0.874|0.838|0.878	0.84|0.866|0.831	0.018
NFYA	NFYA	MXE	chr6	+	41091527_41091694_41092911_41093085_41090203_41090309_41094395_41094497	102|108|104	93|119|109	122|94|98	129|145|147	297	304	0.0576659644432	0.429740835137	0.529|0.482|0.494	0.492|0.399|0.406	0.069
CLIP1	CLIP1	MXE	chr12	-	122347374_122347479_122351110_122351143_122340752_122341697_122352725_122352786	0|1|0	1|5|7	3|0|1	7|7|2	163	235	0.0787295307225	0.508357301603	0.0|0.224|0.0	0.382|0.0|0.419	-0.192
CLIP1	CLIP1	MXE	chr12	-	122336631_122336748_122340752_122341697_122334647_122334705_122352725_122352786	184|178|125	304|379|313	102|97|124	245|263|282	1075	247	0.131578502837	0.63385375049	0.122|0.097|0.084	0.087|0.078|0.092	0.015
ACOX1	ACOX1	MXE	chr17	-	75960214_75960375_75973624_75973785_75957458_75957566_75978533_75978693	4|5|1	10|10|8	9|5|2	15|9|7	291	291	0.379420204318	0.964358576104	0.286|0.333|0.111	0.375|0.357|0.222	-0.075
SLC9A3R1	SLC9A3R1	MXE	chr17	+	74763366_74763520_74766935_74766976_74748651_74749287_74768146_74768236	0|0|0	7|1|4	2|0|1	5|1|2	284	171	0.857126605998	1.0	0.0|0.0|0.0	0.194|0.0|0.231	-0.142
MMP16	MMP16	MXE	chr8	-	88186475_88186598_88197157_88197306_88167668_88167973_88327074_88327488	81|113|63	24|31|21	78|64|82	28|18|34	279	253	0.36643314412	0.953654071971	0.754|0.768|0.731	0.716|0.763|0.686	0.029
EXOC6B	EXOC6B	MXE	chr2	-	72733070_72733118_72741303_72741469_72575491_72575668_72825797_72826019	164|205|151	0|2|0	120|97|125	0|0|0	296	178	1	1.0	1.0|0.984|1.0	1.0|1.0|1.0	-0.005
EXOC6B	EXOC6B	MXE	chr2	-	72731006_72731052_72741303_72741469_72718102_72718307_72825797_72826019	163|204|149	11|11|7	120|97|125	5|7|9	296	176	0.897715544895	1.0	0.898|0.917|0.927	0.935|0.892|0.892	0.008
CLTB	CLTB	MXE	chr5	-	176397929_176398047_176410256_176410303_176397606_176397718_176416176_176416569	61|57|51	937|918|733	114|69|92	1565|1234|1521	177	248	0.850467939514	1.0	0.084|0.08|0.089	0.093|0.073|0.078	0.003
MEF2A	MEF2A	MXE	chr15	+	99671322_99671454_99671519_99671657_99632977_99633173_99674392_99674612	10|14|12	3|6|4	8|11|11	6|5|8	262	268	0.182939575246	0.734187873359	0.773|0.705|0.754	0.577|0.692|0.584	0.126
MEF2A	MEF2A	MXE	chr15	+	99671322_99671454_99671519_99671657_99645560_99645764_99674392_99674612	31|39|31	23|35|27	35|25|21	28|20|24	262	268	0.811357143014	1.0	0.58|0.533|0.54	0.561|0.561|0.472	0.02
NDE1	NDE1	MXE	chr16	+	15667285_15667439_15677800_15677949_15664735_15664861_15687374_15687511	149|182|119	74|85|44	227|214|255	90|98|156	284	279	0.549038668787	1.0	0.664|0.678|0.727	0.712|0.682|0.616	0.02
NDE1	NDE1	MXE	chr16	+	15677800_15677949_15687374_15687511_15667285_15667439_15691143_15691323	341|415|301	106|137|72	484|453|611	171|108|179	279	267	1	1.0	0.755|0.744|0.8	0.73|0.801|0.766	0.001
NDE1	NDE1	MXE	chr16	+	15687374_15687511_15691143_15691323_15677800_15677949_15694164_15694256	73|82|40	12|24|19	89|93|153	23|23|27	267	310	0.308881674055	0.899423435782	0.876|0.799|0.71	0.818|0.824|0.868	-0.042
NDE1	NDE1	MXE	chr16	+	15691143_15691323_15694164_15694256_15687374_15687511_15696708_15696860	105|139|74	21|20|31	172|113|185	28|24|36	310	222	0.398433310085	0.978888116477	0.782|0.833|0.631	0.815|0.771|0.786	-0.042
NDE1	NDE1	MXE	chr16	+	15694164_15694256_15696708_15696860_15691143_15691323_15699596_15699930	7|13|14	0|0|0	16|18|21	0|1|7	222	282	0.00218467325282	0.0584127188602	1.0|1.0|1.0	1.0|0.958|0.792	0.083
NDE1	NDE1	MXE	chr16	+	15694164_15694256_15696708_15696860_15691143_15691323_15724190_15726353	7|13|15	7|6|4	15|18|20	4|3|10	222	282	0.344265373093	0.935569683655	0.56|0.733|0.826	0.826|0.884|0.718	-0.103
SEC14L2	SEC14L2	MXE	chr22	+	30407414_30407603_30409186_30409282_30406341_30406385_30409425_30409486	0|0|0	8|12|11	0|1|0	10|10|9	319	226	1	1.0	0.0|0.0|0.0	0.0|0.066|0.0	-0.022
DPP8	DPP8	MXE	chr15	-	65451959_65452102_65454262_65454415_65442462_65447006_65456224_65456371	13|13|18	3|0|2	7|8|14	1|5|1	283	273	0.228314765799	0.811507367351	0.807|1.0|0.897	0.871|0.607|0.931	0.098
DPP8	DPP8	MXE	chr15	-	65451959_65452102_65454262_65454415_65446636_65447006_65463760_65463906	0|0|0	1|0|0	0|0|2	1|1|0	283	273	1	1.0	0.0|NA|NA	0.0|0.0|1.0	-0.333
GNB4	GNB4	MXE	chr3	-	179419398_179419505_179420888_179420927_179416492_179416556_179426143_179426242	1|5|0	8|8|4	6|8|7	19|9|16	169	237	0.14896912087	0.668554419095	0.149|0.467|0.0	0.307|0.555|0.38	-0.209
SMARCC1	SMARCC1	MXE	chr3	-	47729024_47729094_47736033_47736126_47720665_47720735_47738028_47738110	35|51|41	76|83|64	68|66|60	132|128|125	223	200	0.47504113617	1.0	0.292|0.355|0.365	0.316|0.316|0.301	0.026
MTFR1	MTFR1	MXE	chr8	+	65682352_65682451_65693643_65693759_65669872_65670018_65704693_65704929	117|171|138	90|110|68	169|160|218	92|91|111	229	246	0.288780195424	0.877225519809	0.583|0.625|0.686	0.664|0.654|0.678	-0.034
SMARCC1	SMARCC1	MXE	chr3	-	47706408_47706530_47710682_47710808_47701277_47701402_47714414_47714490	412|469|366	1706|2251|1536	670|599|686	2840|2538|3491	256	252	0.755157741385	1.0	0.192|0.17|0.19	0.188|0.189|0.162	0.004
SMARCC1	SMARCC1	MXE	chr3	-	47720665_47720735_47729024_47729094_47714414_47714490_47736033_47736126	24|33|22	204|267|194	41|41|35	332|367|407	200	200	0.568742629676	1.0	0.105|0.11|0.102	0.11|0.1|0.079	0.009
DPP8	DPP8	MXE	chr15	-	65454262_65454415_65456224_65456371_65451959_65452102_65463760_65463906	24|17|16	13|21|13	11|10|16	11|9|5	277	283	0.589332842743	1.0	0.654|0.453|0.557	0.505|0.532|0.766	-0.046
DPP8	DPP8	MXE	chr15	-	65456224_65456371_65463760_65463906_65451959_65452102_65466677_65466813	9|2|6	4|0|2	8|2|6	1|4|1	276	277	0.876294678612	1.0	0.693|1.0|0.751	0.889|0.334|0.858	0.121
SDCCAG3	SDCCAG3	MXE	chr9	-	136405904_136405978_136407144_136407561_136405090_136405202_136407825_136407938	26|44|22	6|16|6	71|42|99	40|24|45	547	204	0.0382026572635	0.349435605139	0.618|0.506|0.578	0.398|0.395|0.451	0.153
UTP20	UTP20	MXE	chr12	+	101379370_101379558_101381139_101381211_101375623_101375756_101383040_101383313	10|12|8	16|27|13	45|39|67	52|49|54	318	202	0.0188414210646	0.236437035821	0.284|0.22|0.281	0.355|0.336|0.441	-0.116
NAA16	NAA16	MXE	chr13	+	41336649_41336756_41355143_41355216_41331273_41331369_41358303_41358473	6|12|9	1|1|4	19|20|29	5|4|2	237	203	0.960643817945	1.0	0.837|0.911|0.658	0.765|0.811|0.925	-0.032
TESK2	TESK2	MXE	chr1	-	45346692_45346779_45346978_45347062_45345876_45345994_45347608_45347693	6|3|3	1|4|3	0|0|0	1|0|0	214	217	1	1.0	0.859|0.432|0.503	0.0|NA|NA	0.598
TNC	TNC	MXE	chr9	-	115046409_115046682_115052739_115053015_115042218_115042341_115057152_115057425	0|0|0	42|32|38	2|0|0	185|125|167	406	403	1	1.0	0.0|0.0|0.0	0.011|0.0|0.0	-0.004
TNC	TNC	MXE	chr9	-	115048259_115048532_115052739_115053015_115046409_115046682_115057152_115057425	0|0|0	2|6|0	2|0|0	11|11|20	406	403	1	1.0	0.0|0.0|NA	0.153|0.0|0.0	-0.051
CCDC138	CCDC138	MXE	chr2	+	108788851_108788966_108791674_108791802_108788031_108788089_108794539_108794721	11|16|3	12|30|20	28|23|20	38|41|38	245	258	0.428087404128	1.0	0.491|0.36|0.136	0.437|0.371|0.357	-0.059
CCDC138	CCDC138	MXE	chr2	+	108788851_108788966_108791674_108791802_108786756_108786915_108794539_108794721	4|8|4	10|29|20	0|3|2	38|41|38	245	258	5.5743380486e-05	0.00396696848382	0.296|0.225|0.174	0.0|0.072|0.053	0.19
CCDC138	CCDC138	MXE	chr2	+	108788031_108788089_108788851_108788966_108786756_108786915_108791674_108791802	9|16|8	37|53|42	10|21|24	69|62|81	188	245	0.871790048674	1.0	0.241|0.282|0.199	0.159|0.306|0.279	-0.007
SUCO	SUCO	MXE	chr1	+	172602695_172602787_172608746_172608802_172590983_172591071_172609815_172610279	0|1|1	122|132|99	0|0|0	33|38|32	222	186	1	1.0	0.0|0.006|0.008	0.0|0.0|0.0	0.005
UXS1	UXS1	MXE	chr2	-	106164735_106164784_106166055_106166083_106163666_106163710_106194147_106194299	49|45|25	69|72|67	71|38|45	116|74|85	158	179	0.966758761687	1.0	0.446|0.415|0.297	0.409|0.368|0.375	0.002
BTF3L4	BTF3L4	MXE	chr1	+	52064824_52064938_52083339_52083541_52059834_52059901_52086111_52086171	170|211|154	510|480|414	138|148|139	359|362|402	244	332	0.970319563018	1.0	0.312|0.374|0.336	0.343|0.357|0.32	0.001
YAP1	YAP1	MXE	chr11	+	102223621_102223752_102227468_102227581_102205892_102206074_102229701_102229963	13|7|9	172|290|194	12|5|9	106|114|154	261	243	0.157022510431	0.684456441573	0.066|0.022|0.041	0.095|0.039|0.052	-0.019
C11orf80	C11orf80	MXE	chr11	+	66748378_66748517_66756352_66756505_66744735_66744919_66759042_66759096	0|1|0	1|0|1	0|0|2	0|1|0	269	283	1	1.0	0.0|1.0|0.0	NA|0.0|1.0	-0.167
TMEM156	TMEM156	MXE	chr4	-	38998723_38998909_39032225_39032443_38993734_38993998_39032641_39032922	2|2|3	3|4|2	1|0|0	2|1|1	348	316	0.000221346147637	0.011198731657	0.377|0.312|0.577	0.312|0.0|0.0	0.318
SERBP1	SERBP1	MXE	chr1	-	67424199_67424322_67424887_67424959_67420008_67420186_67425082_67425223	962|1238|671	1910|2313|1435	1894|1736|2156	3740|3327|4135	202	253	0.749492921703	1.0	0.387|0.401|0.369	0.388|0.395|0.395	-0.007
SERBP1	SERBP1	MXE	chr1	-	67424199_67424322_67424887_67424977_67420008_67420186_67425082_67425223	1751|2073|1344	1910|2313|1435	3027|2701|3275	3740|3327|4135	220	253	0.127591318988	0.627396645229	0.513|0.508|0.519	0.482|0.483|0.477	0.033
ARIH2	ARIH2	MXE	chr3	+	48922747_48922811_48927461_48927813_48918820_48918998_48961611_48961679	72|73|43	17|19|16	154|83|100	40|34|21	194	482	0.857368001198	1.0	0.913|0.905|0.87	0.905|0.858|0.922	0.001
ARIH2	ARIH2	MXE	chr3	+	48922747_48922811_48924717_48924839_48918835_48918998_48927461_48927813	152|195|107	42|45|35	323|189|270	71|60|60	194	252	0.581578345624	1.0	0.825|0.849|0.799	0.855|0.804|0.854	-0.013
ARIH2	ARIH2	MXE	chr3	+	48922747_48922811_48924717_48924971_48918852_48918998_48927461_48927813	152|195|107	4|3|2	323|189|270	6|4|5	194	384	1	1.0	0.987|0.992|0.991	0.991|0.989|0.991	-0.0
ACSL3	ACSL3	MXE	chr2	+	222887829_222887888_222900673_222900780_222860933_222861258_222908732_222909150	21|19|20	4|3|6	31|28|24	1|6|7	189	237	0.762062077699	1.0	0.868|0.888|0.807	0.975|0.854|0.811	-0.026
ACSL3	ACSL3	MXE	chr2	+	222927016_222927189_222928861_222928936_222924455_222924595_222930620_222930812	95|75|72	71|78|53	100|83|93	86|77|95	303	205	0.470328549309	1.0	0.475|0.394|0.479	0.44|0.422|0.398	0.029
GEMIN2	GEMIN2	MXE	chr14	+	39124991_39125036_39128279_39128348_39122429_39122543_39131957_39132068	6|2|4	13|11|8	5|2|6	13|19|23	175	199	0.394330586067	0.977154980778	0.344|0.171|0.362	0.304|0.107|0.229	0.079
PHF3	PHF3	MXE	chr6	+	63679999_63680161_63691736_63692043_63635822_63636150_63694580_63694764	22|20|22	62|63|63	22|18|17	53|58|74	292	437	0.674219847109	1.0	0.347|0.322|0.343	0.383|0.317|0.256	0.019
PHF3	PHF3	MXE	chr6	+	63679999_63680161_63684128_63685911_63646525_63646795_63691736_63692043	105|122|81	112|116|91	81|71|100	89|92|90	292	1913	0.811762554075	1.0	0.86|0.873|0.854	0.856|0.835|0.879	0.006
CHEK2	CHEK2	MXE	chr22	-	28724885_28724923_28724976_28725124_28711908_28712017_28725242_28725367	13|16|15	0|0|0	31|30|33	1|1|1	278	168	0.587931197913	1.0	1.0|1.0|1.0	0.949|0.948|0.952	0.05
CHEK2	CHEK2	MXE	chr22	-	28724885_28724923_28724976_28725124_28719394_28719485_28725242_28725367	26|28|18	2|0|0	82|49|64	0|1|0	278	168	1	1.0	0.887|1.0|1.0	1.0|0.967|1.0	-0.027
NUDCD3	NUDCD3	MXE	chr7	-	44404439_44404583_44427570_44427703_44392296_44392485_44484967_44485284	82|71|49	178|183|128	84|94|80	181|170|204	263	274	0.37504190374	0.959230398349	0.324|0.288|0.285	0.326|0.366|0.29	-0.028
LDHA	LDHA	MXE	chr11	+	18399430_18399548_18400836_18401010_18396553_18396968_18402839_18403013	2448|3295|1966	501|512|376	6377|5564|6711	1195|1005|1096	248	304	0.752351559855	1.0	0.857|0.887|0.865	0.867|0.872|0.882	-0.004
C9orf78	C9orf78	MXE	chr9	-	129833657_129833709_129834706_129834766_129833446_129833517_129835138_129835275	212|209|164	245|294|175	252|219|224	319|291|311	190	182	0.415065229554	0.993701451605	0.453|0.405|0.473	0.431|0.419|0.408	0.024
C11orf58	C11orf58	MXE	chr11	+	16744600_16744684_16752784_16752894_16738400_16738841_16754870_16756223	2851|3736|2314	135|159|112	2790|2246|2992	127|120|155	214	240	0.430329435588	1.0	0.959|0.963|0.959	0.961|0.955|0.956	0.003
C11orf58	C11orf58	MXE	chr11	+	16748096_16748157_16752784_16752894_16738643_16738841_16754870_16754906	0|0|0	135|159|112	2|0|1	127|120|155	191	240	1	1.0	0.0|0.0|0.0	0.019|0.0|0.008	-0.009
GOSR2	GOSR2	MXE	chr17	+	46931098_46931207_46932066_46932199_46929519_46929584_46935028_46935169	26|29|24	18|28|25	21|25|21	25|16|16	239	263	0.827626218304	1.0	0.614|0.533|0.514	0.48|0.632|0.591	-0.014
GOSR2	GOSR2	MXE	chr17	+	46931098_46931207_46932066_46932199_46929519_46929584_46938598_46938704	26|30|24	3|1|0	21|25|20	1|2|1	239	263	0.826366140422	1.0	0.905|0.971|1.0	0.959|0.932|0.957	0.009
GOSR2	GOSR2	MXE	chr17	+	46931098_46931207_46935028_46935169_46929519_46929584_46938598_46938704	26|30|24	10|7|17	21|25|20	14|13|20	239	271	0.108521089442	0.586575404082	0.747|0.829|0.616	0.63|0.686|0.531	0.115
HEATR5A	HEATR5A	MXE	chr14	-	31315769_31315949_31318223_31318292_31312967_31313190_31321498_31321680	2|10|10	23|24|24	1|4|3	13|9|15	199	310	0.386892993768	0.971884805136	0.119|0.394|0.394	0.107|0.409|0.238	0.051
MYBL2	MYBL2	MXE	chr20	+	43673805_43673899_43681783_43681855_43667156_43667303_43682793_43682886	3|2|10	12|12|4	59|33|81	109|92|127	224	202	0.789554782824	1.0	0.184|0.131|0.693	0.328|0.244|0.365	0.024
RPL13A	RPL13A	MXE	chr19	+	49490778_49490864_49491039_49491099_49490474_49490576_49491424_49491547	2814|2548|2318	9696|10059|8088	2540|2221|2433	10281|8718|9626	216	190	0.266411910231	0.856645248588	0.203|0.182|0.201	0.179|0.183|0.182	0.014
RPL13A	RPL13A	MXE	chr19	+	49490778_49490864_49491039_49491099_49490231_49490297_49491424_49491547	0|0|1	9695|10059|8086	0|0|0	10281|8718|9628	216	190	1	1.0	0.0|0.0|0.0	0.0|0.0|0.0	0.0
RPL13A	RPL13A	MXE	chr19	+	49490778_49490864_49491039_49491099_49489849_49489912_49491424_49491547	0|1|1	9696|10061|8086	0|0|0	10281|8718|9629	216	190	1	1.0	0.0|0.0|0.0	0.0|0.0|0.0	0.0
RPL13A	RPL13A	MXE	chr19	+	49490474_49490576_49490778_49490864_49490231_49490297_49491039_49491099	1553|1413|1494	5752|6112|4777	946|1286|1215	6232|5170|5826	232	216	0.000442117381376	0.0195774301986	0.201|0.177|0.226	0.124|0.188|0.163	0.043
RPL13A	RPL13A	MXE	chr19	+	49490474_49490576_49490778_49490864_49489849_49489912_49491039_49491099	1|1|1	5752|6113|4777	0|0|0	6233|5169|5826	232	216	1	1.0	0.0|0.0|0.0	0.0|0.0|0.0	0.0
RPL13A	RPL13A	MXE	chr19	+	49490231_49490297_49490474_49490600_49489849_49489922_49490778_49490864	766|508|629	3|1|1	587|577|450	2|4|3	196	256	1	1.0	0.997|0.998|0.999	0.997|0.995|0.995	0.002
RPL13A	RPL13A	MXE	chr19	+	49490231_49490297_49490474_49490576_49489849_49489922_49490778_49490864	766|508|629	4631|4689|3755	587|577|450	4980|4065|4557	196	232	0.0252134551277	0.281185417623	0.164|0.114|0.165	0.122|0.144|0.105	0.024
RPL13A	RPL13A	MXE	chr19	+	49490231_49490297_49490778_49490864_49489849_49489912_49491039_49491099	2|1|1	5752|6113|4777	1|2|3	6233|5169|5826	196	216	1	1.0	0.0|0.0|0.0	0.0|0.0|0.001	-0.0
KLF12	KLF12	MXE	chr13	-	73845826_73846373_73943980_73944070_73813151_73813287_73994989_73995049	1|0|5	19|20|24	1|0|0	12|25|24	220	677	0.00278569361009	0.0675661116814	0.139|0.0|0.391	0.204|0.0|0.0	0.109
ARNTL2	ARNTL2	MXE	chr12	+	27370128_27370230_27376345_27376387_27368261_27368412_27380246_27380404	2|3|2	1|0|1	3|2|4	6|5|5	232	172	0.000210323856281	0.0108099785181	0.597|1.0|0.597	0.27|0.229|0.372	0.441
FYN	FYN	MXE	chr6	-	111699514_111699670_111700103_111700268_111696276_111696456_111702884_111703034	233|273|241	77|81|54	158|114|119	68|54|79	295	286	8.17762330529e-05	0.00524339490347	0.746|0.766|0.812	0.693|0.672|0.594	0.122
ZC3H13	ZC3H13	MXE	chr13	-	46044954_46045064_46045390_46045513_46042163_46042275_46052403_46052746	20|34|19	299|284|232	26|13|17	349|328|389	253	240	0.00760035630779	0.136721965137	0.06|0.102|0.072	0.066|0.036|0.04	0.031
ZC3H13	ZC3H13	MXE	chr13	-	46042163_46042275_46044954_46045064_46020448_46020557_46045390_46045513	177|185|136	141|163|125	200|214|218	144|139|159	240	242	0.0846155313778	0.522155306929	0.559|0.534|0.523	0.583|0.608|0.58	-0.052
HOOK3	HOOK3	MXE	chr8	+	42997549_42997637_43002106_43002141_42986654_42986795_43007846_43007929	64|75|49	134|157|121	48|40|57	100|108|122	218	165	0.800399342764	1.0	0.266|0.266|0.235	0.266|0.219|0.261	0.007
TAB2	TAB2	MXE	chr6	+	149369908_149370099_149378017_149379518_149317619_149318015_149397603_149397764	70|44|39	107|100|94	42|44|40	36|53|67	321	1631	0.00889226235858	0.150355851264	0.769|0.691|0.678	0.856|0.808|0.752	-0.093
HOOK3	HOOK3	MXE	chr8	+	43002106_43002141_43007846_43007929_42997549_42997637_43010304_43010405	23|19|24	101|88|59	15|25|26	66|92|81	165	213	0.909428687699	1.0	0.227|0.218|0.344	0.227|0.26|0.293	0.003
ITSN1	ITSN1	MXE	chr21	+	33781460_33781548_33781993_33782133_33774967_33775108_33794340_33794468	116|102|69	287|371|256	118|75|122	302|325|433	218	270	0.702076903665	1.0	0.334|0.254|0.25	0.326|0.222|0.259	0.01
CEP57L1	CEP57L1	MXE	chr6	+	109140420_109140675_109145218_109145381_109106034_109106090_109146757_109146937	3|3|4	49|44|23	1|2|2	36|44|32	385	293	0.122801355979	0.615547469169	0.045|0.049|0.117	0.021|0.033|0.045	0.037
NUDT6	NUDT6	MXE	chr4	-	122897623_122897678_122912567_122912623_122892643_122893225_122917500_122917704	5|9|6	1|2|2	9|10|11	4|3|2	186	185	0.717582424653	1.0	0.833|0.817|0.749	0.691|0.768|0.845	0.032
GALNT13	GALNT13	MXE	chr2	+	154395990_154396130_154408983_154409082_154301408_154301589_154438591_154438726	4|3|5	1|0|1	5|4|1	3|1|1	270	229	0.00725165359864	0.132286503394	0.772|1.0|0.809	0.586|0.772|0.459	0.255
SLC35F6	SLC35F6	MXE	chr2	+	26774250_26774323_26775043_26775215_26764287_26764426_26775463_26775676	3|1|1	1|2|6	2|1|2	4|1|2	203	302	0.737809108545	1.0	0.817|0.427|0.199	0.427|0.598|0.598	-0.06
HPCAL1	HPCAL1	MXE	chr2	+	10396834_10396920_10419733_10420135_10302906_10303177_10422982_10423088	0|1|4	46|40|29	7|2|3	83|75|92	216	532	0.403049892132	0.983049088871	0.0|0.058|0.254	0.172|0.062|0.074	0.001
ZDHHC16	ZDHHC16	MXE	chr10	+	97452414_97452503_97454713_97454799_97446130_97446353_97455659_97455783	1|0|1	15|25|18	0|1|0	20|11|24	219	216	1	1.0	0.062|0.0|0.052	0.0|0.082|0.0	0.011
ITSN1	ITSN1	MXE	chr21	+	33689321_33689383_33716430_33716555_33642451_33642713_33718796_33718856	0|5|0	2|0|0	1|0|0	1|0|0	192	255	1	1.0	0.0|1.0|NA	0.57|NA|NA	-0.07
NAA25	NAA25	MXE	chr12	-	112081059_112081134_112087682_112087801_112078633_112078741_112090725_112090864	12|14|11	12|6|9	20|19|35	28|15|13	249	205	0.915596172332	1.0	0.452|0.658|0.502	0.37|0.51|0.689	0.014
NID1	NID1	MXE	chr1	-	235993644_235993872_236011920_236012043_235990885_235991058_236013410_236013560	5|2|9	123|148|97	6|5|5	223|156|173	253	358	0.328246493066	0.920196666022	0.054|0.019|0.116	0.037|0.043|0.039	0.023
NID1	NID1	MXE	chr1	-	236011920_236012043_236013410_236013560_235993644_235993872_236017147_236017273	8|4|6	24|17|20	7|5|3	17|19|22	280	253	0.709719943285	1.0	0.231|0.175|0.213	0.271|0.192|0.11	0.015
NID1	NID1	MXE	chr1	-	236032400_236032652_236038103_236038253_236029549_236029750_236041909_236042292	27|34|19	37|35|30	33|46|42	54|34|49	280	382	0.611292006609	1.0	0.499|0.57|0.464	0.455|0.649|0.539	-0.037
RPL26	RPL26	MXE	chr17	-	8379795_8379936_8382142_8382315_8377519_8377692_8383156_8383193	3673|3246|2951	15795|15792|12634	2957|2711|3012	17164|14135|16089	303	271	0.0184498237861	0.233571842574	0.172|0.155|0.173	0.134|0.146|0.143	0.026
GSPT1	GSPT1	MXE	chr16	-	11894953_11894987_11896557_11896782_11891061_11891139_11897839_11897881	182|166|162	290|301|210	320|232|291	469|359|384	355	164	0.448706136794	1.0	0.225|0.203|0.263	0.24|0.23|0.259	-0.013
TSEN2	TSEN2	MXE	chr3	+	12505153_12505231_12516610_12516661_12503261_12503784_12519058_12519197	5|9|3	0|9|1	22|17|16	18|12|11	208	181	0.21238535191	0.786513866661	1.0|0.465|0.723	0.515|0.552|0.559	0.187
ARV1	ARV1	MXE	chr1	+	230990109_230990263_230995759_230995984_230988319_230988439_230997120_230997267	4|3|6	29|32|26	7|5|3	34|19|28	284	355	0.593964562231	1.0	0.147|0.105|0.224	0.205|0.248|0.118	-0.032
CDC25C	CDC25C	MXE	chr5	-	138289500_138289563_138290638_138290740_138287168_138287267_138291969_138292116	3|0|0	0|0|2	6|8|8	1|6|2	232	193	1	1.0	1.0|NA|0.0	0.833|0.526|0.769	-0.209
CDC25C	CDC25C	MXE	chr5	-	138319218_138319374_138325814_138325904_138291969_138292116_138326020_138326054	3|1|1	7|13|9	6|4|5	33|41|35	220	286	0.674964271672	1.0	0.358|0.091|0.126	0.191|0.113|0.157	0.038
ANXA2	ANXA2	MXE	chr15	-	60396279_60396427_60397257_60397338_60386027_60386086_60397942_60397986	17|17|27	0|0|0	43|53|63	2|2|0	211	278	0.847488511379	1.0	1.0|1.0|1.0	0.966|0.972|1.0	0.021
ANXA2	ANXA2	MXE	chr15	-	60396150_60396427_60397257_60397338_60386027_60386086_60397942_60397986	17|17|27	6|4|0	43|53|63	9|3|9	211	407	0.927594994248	1.0	0.845|0.891|1.0	0.902|0.971|0.931	-0.023
ANXA2	ANXA2	MXE	chr15	-	60390212_60390317_60397257_60397338_60386027_60386086_60397942_60397986	17|17|27	1|3|2	43|53|63	2|0|3	211	235	0.143258088172	0.657504875267	0.95|0.863|0.938	0.96|1.0|0.959	-0.056
UBAP1	UBAP1	MXE	chr9	+	34241184_34242108_34249778_34249961_34234215_34234340_34250657_34250759	181|123|131	86|104|80	157|110|132	74|78|75	1054	313	0.586954297337	1.0	0.385|0.26|0.327	0.387|0.295|0.343	-0.018
FERMT1	FERMT1	MXE	chr20	-	6107531_6107634_6110297_6110511_6097523_6097631_6112476_6112623	8|20|7	15|18|15	30|30|42	35|54|50	344	233	0.799612835224	1.0	0.265|0.429|0.24	0.367|0.273|0.363	-0.023
NDUFS2	NDUFS2	MXE	chr1	+	161209856_161209931_161210110_161210188_161209482_161209595_161210303_161210389	70|75|53	414|490|361	90|94|89	664|491|681	205	208	0.762988236088	1.0	0.146|0.134|0.13	0.121|0.163|0.117	0.003
ANXA2	ANXA2	MXE	chr15	-	60390212_60390317_60396150_60396427_60386027_60386086_60397257_60397338	6|4|0	1|3|1	8|3|11	1|0|3	407	235	0.0773668601814	0.504848119128	0.776|0.435|0.0	0.822|1.0|0.679	-0.43
MED13L	MED13L	MXE	chr12	-	116096668_116096752_116111427_116111512_116022455_116022601_116237467_116237705	19|18|14	106|92|97	10|9|15	59|56|60	215	214	0.733974618173	1.0	0.151|0.163|0.126	0.144|0.138|0.199	-0.014
MED13L	MED13L	MXE	chr12	-	116111427_116111512_116237467_116237705_116096668_116096752_116277059_116277338	3|6|13	33|54|40	3|4|5	32|30|30	368	215	0.390379521087	0.975324237881	0.05|0.061|0.16	0.052|0.072|0.089	0.019
TSEN2	TSEN2	MXE	chr3	+	12505153_12505231_12519058_12519197_12503261_12503784_12528887_12528924	5|12|3	1|6|5	21|17|16	11|5|9	208	269	0.80461461748	1.0	0.866|0.721|0.437	0.712|0.815|0.697	-0.067
CSGALNACT1	CSGALNACT1	MXE	chr8	-	19585165_19585317_19591159_19591278_19505200_19506130_19601770_19601865	0|1|0	2|0|0	0|0|0	0|1|0	249	282	1	1.0	0.0|1.0|NA	NA|0.0|NA	0.5
ABI3BP	ABI3BP	MXE	chr3	-	100839568_100839616_100841997_100842039_100838401_100838464_100846371_100846428	16|26|20	45|46|26	40|29|45	53|59|83	172	178	0.678951814601	1.0	0.269|0.369|0.443	0.439|0.337|0.359	-0.018
ATXN3	ATXN3	MXE	chr14	-	92080964_92081061_92082299_92082466_92070744_92071053_92083125_92083258	589|588|464	116|105|78	391|378|415	92|83|84	297	227	0.13713416119	0.645216564575	0.795|0.811|0.82	0.765|0.777|0.791	0.031
ATP8A1	ATP8A1	MXE	chr4	-	42590810_42590884_42594288_42594362_42588259_42588329_42600477_42600518	1|0|0	1|0|0	2|1|1	0|0|0	204	204	1	1.0	0.5|NA|NA	1.0|1.0|1.0	-0.5
ATXN3	ATXN3	MXE	chr14	-	92082299_92082466_92083125_92083258_92080964_92081061_92106528_92106574	2|2|0	595|697|484	1|0|0	493|396|494	263	297	1	1.0	0.004|0.003|0.0	0.002|0.0|0.0	0.002
ABI3BP	ABI3BP	MXE	chr3	-	100839568_100839616_100840819_100840858_100835600_100835660_100841997_100842039	45|64|28	1|2|1	82|73|103	6|6|4	169	178	0.0275068502097	0.29442914404	0.979|0.971|0.967	0.935|0.928|0.964	0.03
TRIP13	TRIP13	MXE	chr5	+	908354_908461_911842_911996_907987_908074_914464_914577	14|5|10	13|21|14	37|23|41	69|43|70	237	284	0.907735163266	1.0	0.563|0.222|0.461	0.391|0.391|0.412	0.017
RBM25	RBM25	MXE	chr14	+	73112151_73112250_73114285_73114333_73111527_73111802_73119712_73120391	42|34|22	3|2|3	27|35|36	3|1|3	229	178	0.745548640869	1.0	0.916|0.93|0.851	0.875|0.965|0.903	-0.015
DDX46	DDX46	MXE	chr5	+	134766916_134767060_134777573_134777725_134763903_134764092_134781132_134781246	787|1102|681	148|227|103	1394|1340|1768	302|320|371	274	282	0.0608894205938	0.440089160453	0.846|0.833|0.872	0.826|0.812|0.831	0.027
PPRC1	PPRC1	MXE	chr10	+	102143044_102143098_102146671_102147392_102139099_102142004_102148371_102148521	1|0|0	1|3|1	5|5|5	6|4|5	184	851	0.000936660325816	0.0327881744323	0.822|0.0|0.0	0.794|0.853|0.822	-0.549
DDX46	DDX46	MXE	chr5	+	134766916_134767060_134770902_134770999_134763903_134764092_134773695_134773861	789|1104|680	317|466|262	1394|1342|1770	465|537|809	274	227	0.832299551281	1.0	0.673|0.662|0.683	0.713|0.674|0.644	-0.004
ZMIZ1-AS1	ZMIZ1-AS1	MXE	chr10	-	78961253_78961407_78961898_78962049_78945911_78945989_78962823_78962886	9|9|5	7|13|13	1|3|4	5|4|4	281	284	0.648362689162	1.0	0.565|0.412|0.28	0.168|0.431|0.503	0.052
SMU1	SMU1	MXE	chr9	-	33068823_33068934_33071739_33071892_33062048_33062177_33073595_33073806	151|164|129	76|74|72	212|182|212	88|121|128	283	241	0.496787402316	1.0	0.629|0.654|0.604	0.672|0.562|0.585	0.023
EPS15L1	EPS15L1	MXE	chr19	-	16437769_16437865_16440861_16440909_16436936_16436999_16441891_16441981	1|1|0	0|1|7	10|0|4	5|3|5	178	226	0.0217613702258	0.257065014298	1.0|0.559|0.0	0.717|0.0|0.504	0.113
IMPDH2	IMPDH2	MXE	chr3	-	49027709_49027916_49028247_49028322_49026959_49027047_49028430_49028532	100|101|71	797|874|590	177|149|160	1547|1203|1551	205	337	0.62786316909	1.0	0.171|0.16|0.165	0.158|0.169|0.145	0.008
DDX46	DDX46	MXE	chr5	+	134763903_134764092_134766916_134767060_134758780_134758955_134770902_134770999	771|1075|694	831|1323|766	1482|1375|1674	1540|1536|2017	319	274	0.852428990733	1.0	0.443|0.411|0.438	0.453|0.435|0.416	-0.004
ABI3BP	ABI3BP	MXE	chr3	-	100822588_100822672_100830577_100830634_100808160_100808235_100832263_100832350	3|1|4	1|1|0	7|8|16	4|4|7	187	214	0.00269919928401	0.0669684981731	0.774|0.534|1.0	0.667|0.696|0.723	0.074
ABI3BP	ABI3BP	MXE	chr3	-	100822588_100822672_100824857_100824941_100808160_100808235_100828392_100828452	6|8|10	0|1|0	28|30|35	2|2|2	214	214	0.0786398463794	0.508357301603	1.0|0.889|1.0	0.933|0.938|0.946	0.024
ABI3BP	ABI3BP	MXE	chr3	-	100818524_100818581_100821053_100821113_100817435_100817495_100822588_100822672	7|9|6	34|47|35	19|13|17	71|55|77	190	187	0.315767884506	0.907639955642	0.168|0.159|0.144	0.208|0.189|0.179	-0.035
ABI3BP	ABI3BP	MXE	chr3	-	100818524_100818581_100820219_100820303_100817435_100817495_100821053_100821113	27|33|10	31|43|32	49|30|51	55|46|65	214	187	0.401849889141	0.98203014418	0.432|0.401|0.214	0.438|0.363|0.407	-0.054
ABI3BP	ABI3BP	MXE	chr3	-	100818524_100818581_100821053_100821113_100808160_100808235_100822588_100822672	7|9|7	2|1|1	21|12|18	11|4|4	190	187	0.0341423815422	0.327780765078	0.775|0.899|0.873	0.653|0.747|0.816	0.11
ABI3BP	ABI3BP	MXE	chr3	-	100817435_100817495_100818524_100818581_100808160_100808235_100820219_100820303	6|13|9	2|1|0	13|13|14	1|1|0	187	190	1	1.0	0.753|0.93|1.0	0.93|0.93|1.0	-0.059
ABI3BP	ABI3BP	MXE	chr3	-	100813660_100813735_100816687_100816768_100812466_100812523_100817435_100817495	40|53|39	127|175|97	69|62|76	173|178|250	211	205	0.76978055178	1.0	0.234|0.227|0.281	0.279|0.253|0.228	-0.006
ABI3BP	ABI3BP	MXE	chr3	-	100813660_100813735_100815911_100815971_100812466_100812523_100816687_100816768	42|58|21	127|175|98	80|61|103	175|180|252	190	205	0.0528455104903	0.410837366069	0.263|0.263|0.188	0.33|0.268|0.306	-0.063
ACYP2	ACYP2	MXE	chr2	+	54050957_54051050_54057238_54057360_53973712_53973810_54135452_54135469	4|1|3	10|13|9	2|1|0	7|4|5	223	252	0.0953044372975	0.549102789981	0.311|0.08|0.274	0.244|0.22|0.0	0.067
OPA1	OPA1	MXE	chr3	+	193631611_193631665_193635417_193635522_193626091_193626202_193637194_193637281	29|41|24	32|52|21	72|51|63	64|60|83	184	235	0.940752948491	1.0	0.536|0.502|0.593	0.59|0.521|0.492	0.009
KCTD20	KCTD20	MXE	chr6	+	36470051_36470257_36481561_36481759_36442766_36443111_36484713_36484824	7|3|9	18|30|21	11|9|10	23|14|24	336	328	0.109338208827	0.589190773071	0.275|0.089|0.295	0.318|0.386|0.289	-0.111
BCR	BCR	MXE	chr22	+	23292540_23292638_23295023_23295155_23290338_23290413_23309423_23309483	69|56|54	155|168|123	64|61|76	221|192|203	228	262	0.153287777373	0.677605219295	0.338|0.277|0.335	0.25|0.267|0.301	0.044
KCTD20	KCTD20	MXE	chr6	+	36474788_36475062_36479120_36479223_36470051_36470257_36481561_36481759	14|21|13	6|9|4	18|10|18	8|2|3	404	233	0.34842413561	0.940120688277	0.574|0.574|0.652	0.565|0.743|0.776	-0.095
KCTD20	KCTD20	MXE	chr6	+	36474788_36475062_36479120_36479223_36470051_36470257_36479590_36479711	11|14|11	25|29|23	14|9|16	29|27|28	404	233	0.955987717171	1.0	0.202|0.218|0.216	0.218|0.161|0.248	0.003
KCTD20	KCTD20	MXE	chr6	+	36479120_36479223_36479590_36479711_36474788_36475062_36481561_36481759	17|11|7	42|44|54	10|14|11	33|67|56	233	251	0.792410812665	1.0	0.304|0.212|0.123	0.246|0.184|0.175	0.011
KCTD20	KCTD20	MXE	chr6	+	36474788_36475062_36481561_36481759_36470051_36470257_36484713_36484824	10|14|11	19|31|19	13|9|14	23|16|24	404	328	0.698258936979	1.0	0.299|0.268|0.32	0.315|0.314|0.321	-0.021
KCTD20	KCTD20	MXE	chr6	+	36479590_36479711_36481561_36481759_36479120_36479223_36484713_36484824	41|35|33	18|31|19	35|40|42	23|15|25	251	328	0.581543010498	1.0	0.749|0.596|0.694	0.665|0.777|0.687	-0.03
KCTD20	KCTD20	MXE	chr6	+	36479590_36479711_36481561_36481759_36474788_36475062_36484713_36484824	2|0|0	22|37|21	2|0|3	29|15|28	251	328	0.110418958968	0.590481567528	0.106|0.0|0.0	0.083|0.0|0.123	-0.033
SMU1	SMU1	MXE	chr9	-	33071739_33071892_33073595_33073806_33062048_33062177_33076582_33076659	89|87|103	0|1|0	141|105|132	1|1|1	341	283	1	1.0	1.0|0.986|1.0	0.992|0.989|0.991	0.005
ASPH	ASPH	MXE	chr8	-	61651049_61651124_61653567_61653660_61644599_61644632_61680967_61680999	1270|1483|1144	1021|1238|964	1668|1481|1726	700|512|702	223	205	0	0.0	0.533|0.524|0.522	0.687|0.727|0.693	-0.176
LONP1	LONP1	MXE	chr19	-	5708341_5708403_5711770_5712002_5707696_5707826_5713133_5713253	1820|2104|1722	124|137|118	3328|2941|3491	199|184|204	362	192	0.317745584353	0.910624580817	0.886|0.891|0.886	0.899|0.894|0.901	-0.01
LONP1	LONP1	MXE	chr19	-	5708341_5708403_5711818_5712002_5707059_5707143_5713133_5713253	1819|2104|1721	2|1|0	3328|2941|3491	2|5|5	314	192	1	1.0	0.998|0.999|1.0	0.999|0.997|0.998	0.001
LONP1	LONP1	MXE	chr19	-	5707696_5707826_5711770_5712002_5707059_5707143_5713133_5713253	1822|2110|1722	345|333|284	3337|2952|3502	504|515|582	362	260	0.680900305805	1.0	0.791|0.82|0.813	0.826|0.805|0.812	-0.006
LONP1	LONP1	MXE	chr19	-	5707696_5707826_5708341_5708403_5707059_5707143_5711818_5712002	4|8|4	345|333|284	14|12|10	504|516|582	192	260	0.213912960222	0.788895404554	0.015|0.032|0.019	0.036|0.031|0.023	-0.008
LONP1	LONP1	MXE	chr19	-	5708341_5708403_5711770_5712002_5707059_5707143_5713133_5713253	1822|2110|1722	2|1|0	3337|2952|3502	2|5|5	362	192	1	1.0	0.998|0.999|1.0	0.999|0.997|0.997	0.001
LONP1	LONP1	MXE	chr19	-	5707696_5707826_5711818_5712002_5707059_5707143_5713133_5713253	1819|2104|1721	345|333|284	3328|2941|3491	504|515|582	314	260	0.693649097868	1.0	0.814|0.84|0.834	0.845|0.825|0.832	-0.005
OXR1	OXR1	MXE	chr8	+	106739457_106739583_106740342_106740495_106713822_106713985_106742221_106742317	40|28|21	101|115|86	34|13|26	96|70|103	256	283	0.66105452193	1.0	0.304|0.212|0.213	0.281|0.17|0.218	0.02
OXR1	OXR1	MXE	chr8	+	106692727_106692877_106702905_106703090_106684245_106684359_106706381_106707145	31|32|37	54|62|47	41|38|46	49|52|78	280	315	0.499739909409	1.0	0.392|0.367|0.47	0.485|0.451|0.399	-0.035
LONP1	LONP1	MXE	chr19	-	5707696_5707826_5708341_5708403_5707059_5707143_5711770_5712002	551|688|554	346|333|285	1070|999|1230	503|516|582	192	260	0.289703499645	0.877979875184	0.683|0.737|0.725	0.742|0.724|0.741	-0.021
SAFB	SAFB	MXE	chr19	+	5650977_5651072_5653114_5653264_5649925_5649975_5653337_5653420	72|104|60	1035|1210|902	118|125|106	1571|1437|1760	225	280	0.942763034742	1.0	0.08|0.097|0.076	0.085|0.098|0.07	0.0
PTGR2	PTGR2	MXE	chr14	+	73876997_73877168_73880054_73880176_73874022_73874214_73881204_73881292	20|30|11	169|209|126	42|22|38	255|203|229	301	252	0.240666225118	0.829018337162	0.09|0.107|0.068	0.121|0.083|0.122	-0.02
FKTN	FKTN	MXE	chr9	+	105617958_105618092_105619933_105620061_105615277_105615407_105635050_105635148	46|64|58	16|21|31	44|41|44	21|15|22	264	258	0.651146388272	1.0	0.738|0.749|0.646	0.672|0.728|0.662	0.024
MCM8	MCM8	MXE	chr20	+	5972006_5972037_5973055_5973196_5967829_5968025_5977875_5978017	0|0|2	3|5|2	2|1|4	9|7|13	161	271	0.0197731699059	0.243284836521	0.0|0.0|0.627	0.272|0.194|0.341	-0.06
MCM8	MCM8	MXE	chr20	+	5972006_5972037_5972575_5972726_5967829_5968025_5973055_5973196	1|4|1	0|0|0	11|9|18	2|0|3	161	281	0.233875435465	0.82135429505	1.0|1.0|1.0	0.906|1.0|0.913	0.06
ZNF611	ZNF611	MXE	chr19	-	52715831_52715913_52729905_52730005_52702812_52706864_52735000_52735044	0|3|0	0|0|1	0|0|1	0|0|0	230	212	1	1.0	NA|1.0|0.0	NA|NA|1.0	-0.5
EXOC7	EXOC7	MXE	chr17	-	76090328_76090397_76091142_76091235_76089174_76089320_76094413_76094581	0|2|0	0|2|2	4|3|5	2|2|4	223	199	1	1.0	NA|0.472|0.0	0.641|0.572|0.527	-0.344
FKTN	FKTN	MXE	chr9	+	105617958_105618092_105619933_105620061_105607818_105607951_105635050_105635148	0|3|0	16|22|31	0|0|0	20|16|22	264	258	0.856416851047	1.0	0.0|0.118|0.0	0.0|0.0|0.0	0.039
FKTN	FKTN	MXE	chr9	+	105615277_105615407_105617958_105618092_105607818_105607951_105619933_105620061	25|32|38	49|58|53	23|20|31	54|46|41	260	264	0.578256842495	1.0	0.341|0.359|0.421	0.302|0.306|0.434	0.026
MCM8	MCM8	MXE	chr20	+	5973055_5973196_5977875_5978017_5972006_5972037_5982969_5983165	3|4|2	7|14|18	9|8|16	32|29|35	271	272	0.200736710762	0.765589481092	0.301|0.223|0.1	0.22|0.217|0.315	-0.043
MCM8	MCM8	MXE	chr20	+	5973055_5973196_5977875_5978017_5967829_5968025_5982969_5983165	2|0|1	7|14|16	3|0|2	32|31|34	271	272	0.469513568173	1.0	0.223|0.0|0.059	0.086|0.0|0.056	0.047
SMU1	SMU1	MXE	chr9	-	33068823_33068934_33071739_33071892_33057597_33057714_33073595_33073806	151|163|129	5|13|6	212|183|212	16|24|23	283	241	0.00523780299963	0.109419394276	0.963|0.914|0.948	0.919|0.867|0.887	0.051
MEF2C	MEF2C	MXE	chr5	-	88760987_88761125_88761184_88761328_88751856_88752043_88804597_88804801	132|117|115	4|1|0	60|68|75	2|2|3	274	268	0.218914717706	0.796456017901	0.97|0.991|1.0	0.967|0.971|0.961	0.021
ACADVL	ACADVL	MXE	chr17	+	7220923_7221058_7221537_7221682_7220765_7220830_7221951_7222081	130|163|180	160|204|131	208|116|151	122|128|137	265	275	0.235374685001	0.823277698436	0.457|0.453|0.588	0.639|0.485|0.534	-0.053
RAI14	RAI14	MXE	chr5	+	34757467_34757598_34795938_34796027_34686871_34686955_34803711_34803768	114|150|96	9|7|4	454|431|530	21|21|24	261	219	0.929091272649	1.0	0.914|0.947|0.953	0.948|0.945|0.949	-0.009
DHX30	DHX30	MXE	chr3	+	47827346_47827477_47829023_47829134_47818021_47818117_47840876_47841178	30|26|16	219|216|196	40|28|43	383|365|417	261	241	0.364359589184	0.952601009106	0.112|0.1|0.07	0.088|0.066|0.087	0.014
DHX30	DHX30	MXE	chr3	+	47818021_47818117_47827346_47827477_47810656_47810711_47829023_47829134	3|7|1	188|224|154	11|2|5	318|265|308	226	261	0.81172353618	1.0	0.018|0.035|0.007	0.038|0.009|0.018	-0.002
NEBL	NEBL	MXE	chr10	-	20869739_20869841_20880793_20880904_20868663_20868765_20888096_20888207	13|12|15	4|6|1	5|6|5	1|2|3	241	232	0.821216737592	1.0	0.758|0.658|0.935	0.828|0.743|0.616	0.055
NEBL	NEBL	MXE	chr10	-	20840738_20840849_20845257_20845368_20835512_20835623_20850394_20850502	52|44|24	97|84|48	26|26|22	71|41|67	241	241	0.290547313622	0.879245048138	0.349|0.344|0.333	0.268|0.388|0.247	0.041
KIAA1191	KIAA1191	MXE	chr5	-	176352621_176352748_176359480_176359567_176348249_176348356_176359810_176359918	34|32|25	0|0|0	28|21|33	1|0|2	217	257	0.53246172357	1.0	1.0|1.0|1.0	0.971|1.0|0.951	0.026
AMPD3	AMPD3	MXE	chr11	+	10478525_10478730_10482062_10482225_10461514_10461740_10484819_10485039	22|26|17	4|4|3	25|27|26	3|9|6	335	293	0.450049360434	1.0	0.828|0.85|0.832	0.879|0.724|0.791	0.039
ASPH	ASPH	MXE	chr8	-	61651049_61651124_61653567_61653660_61646749_61646878_61680967_61681036	1271|1482|1144	1640|1560|1209	1668|1480|1726	2399|1972|2459	223	205	0.0136149261983	0.190334830238	0.416|0.466|0.465	0.39|0.408|0.392	0.052
C1orf35	C1orf35	MXE	chr1	-	228102309_228102382_228102642_228102688_228102079_228102165_228102898_228103049	185|229|151	481|675|435	203|158|207	702|566|731	176	203	0.0342278828244	0.327780765078	0.307|0.281|0.286	0.25|0.244|0.246	0.045
C1orf35	C1orf35	MXE	chr1	-	228102477_228102560_228102642_228102688_228102079_228102165_228102898_228103049	185|229|151	4|7|8	203|158|207	25|18|23	176	213	6.35857796083e-07	0.000105585002242	0.982|0.975|0.958	0.908|0.914|0.916	0.059
SEPT10	SEPT10	MXE	chr2	-	109553086_109553219_109564365_109564534_109545801_109546237_109565762_109565859	301|310|198	289|324|213	315|298|360	406|333|429	299	263	0.133867952371	0.637916747281	0.478|0.457|0.45	0.406|0.44|0.425	0.038
C1orf35	C1orf35	MXE	chr1	-	228102079_228102165_228102477_228102560_228101338_228101473_228102642_228102688	106|114|78	173|246|150	152|92|99	183|185|301	213	216	0.918556866916	1.0	0.383|0.32|0.345	0.457|0.335|0.25	0.002
ZNF83	ZNF83	MXE	chr19	-	52635065_52635153_52655560_52655687_52614688_52614797_52660761_52660843	140|156|115	6|5|2	87|97|94	3|9|1	257	218	0.48193468098	1.0	0.952|0.964|0.98	0.961|0.901|0.988	0.015
ZNF83	ZNF83	MXE	chr19	-	52635065_52635153_52655560_52655687_52618935_52619062_52660761_52660843	142|157|116	65|73|57	87|98|98	33|31|45	257	218	0.205901691976	0.774793351096	0.65|0.646|0.633	0.691|0.728|0.649	-0.046
C1orf35	C1orf35	MXE	chr1	-	228102642_228102688_228102898_228103049_228102477_228102560_228103133_228103462	77|84|52	90|119|86	108|84|87	123|115|123	281	176	0.629623142245	1.0	0.349|0.307|0.275	0.355|0.314|0.307	-0.015
CABIN1	CABIN1	MXE	chr22	+	24050824_24050974_24054872_24055159_24049090_24049220_24056191_24056360	28|35|18	71|62|40	22|22|19	48|38|33	280	417	0.572451022032	1.0	0.37|0.457|0.401	0.406|0.463|0.462	-0.034
ZNF83	ZNF83	MXE	chr19	-	52655560_52655687_52660761_52660843_52635065_52635153_52674181_52674253	6|12|12	417|356|342	3|3|8	206|177|181	212	257	0.582866672203	1.0	0.017|0.039|0.041	0.017|0.02|0.051	0.003
ZNF83	ZNF83	MXE	chr19	-	52655560_52655687_52660761_52660843_52635065_52635153_52690442_52690488	5|3|4	416|356|342	2|7|8	206|177|184	212	257	0.0100634195718	0.162926762867	0.014|0.01|0.014	0.012|0.046|0.05	-0.023
DNAJC10	DNAJC10	MXE	chr2	+	182731029_182731107_182736248_182736386_182729847_182729941_182740298_182740388	57|61|59	20|19|11	48|39|43	17|11|18	208	268	0.380251812718	0.96493367522	0.786|0.805|0.874	0.784|0.82|0.755	0.035
DNAJC10	DNAJC10	MXE	chr2	+	182732498_182732542_182736248_182736386_182731029_182731107_182740298_182740388	9|12|12	19|22|11	14|10|13	17|11|18	174	268	0.484766898691	1.0	0.422|0.457|0.627	0.559|0.583|0.527	-0.054
FCHSD2	FCHSD2	MXE	chr11	-	72849754_72849889_72867864_72868026_72843448_72843532_72887469_72887574	78|84|64	71|105|63	92|69|104	81|73|81	292	265	0.278341854125	0.864623601076	0.499|0.421|0.48	0.508|0.462|0.538	-0.036
MBD2	MBD2	MXE	chr18	-	54188873_54189011_54204997_54205157_54166075_54166166_54224017_54224788	79|104|71	540|530|445	111|94|123	618|518|602	290	268	0.320317258271	0.913446065772	0.119|0.154|0.128	0.142|0.144|0.159	-0.015
MBD2	MBD2	MXE	chr18	-	54166075_54166166_54188873_54189011_54164522_54164700_54204997_54205157	111|92|88	325|473|355	109|104|135	438|443|599	268	221	0.544291125625	1.0	0.22|0.138|0.17	0.17|0.162|0.157	0.013
ZNF598	ZNF598	MXE	chr16	-	2001582_2001700_2002205_2002423_2001003_2001191_2002520_2002732	50|70|54	156|240|162	32|40|49	120|140|179	348	248	0.401674317687	0.981971642635	0.186|0.172|0.192	0.16|0.169|0.163	0.019
ERLIN1	ERLIN1	MXE	chr10	-	100164003_100164095_100183755_100183837_100156144_100156234_100185513_100185637	15|16|13	70|78|50	20|21|30	74|59|69	212	222	0.043029392197	0.366173907842	0.183|0.177|0.214	0.221|0.272|0.313	-0.077
ERLIN1	ERLIN1	MXE	chr10	-	100164003_100164095_100167347_100167406_100156144_100156234_100174207_100174281	56|57|30	70|79|51	57|52|51	74|58|70	189	222	0.532572443204	1.0	0.484|0.459|0.409	0.475|0.513|0.461	-0.032
LAMA3	LAMA3	MXE	chr18	+	23899287_23899455_23901126_23901323_23898953_23899065_23903008_23903125	245|361|228	85|100|65	277|204|312	78|70|83	298	327	0.840256711494	1.0	0.76|0.798|0.794	0.796|0.762|0.805	-0.004
LAMA3	LAMA3	MXE	chr18	+	23871430_23871661_23876293_23876407_23867833_23867917_23881935_23882045	24|39|13	9|7|7	15|18|28	4|3|6	361	244	0.307075151756	0.897961864184	0.643|0.79|0.557	0.717|0.802|0.759	-0.096
MRPL55	MRPL55	MXE	chr1	-	228108436_228108474_228108954_228109021_228108234_228108318_228109260_228109299	5|4|9	4|1|4	2|9|7	0|3|3	197	168	0.374692908878	0.959230398349	0.516|0.773|0.657	1.0|0.719|0.666	-0.146
RHOA	RHOA	MXE	chr3	-	49362495_49362626_49368427_49368548_49359144_49360382_49375433_49375591	531|490|401	1159|1143|1002	645|478|573	1415|1257|1419	251	261	0.681652749828	1.0	0.323|0.308|0.294	0.322|0.283|0.296	0.008
BSDC1	BSDC1	MXE	chr1	-	32383829_32383939_32386778_32386895_32381213_32381268_32394079_32394140	188|265|211	103|82|108	96|93|117	38|57|38	247	240	0.871740394138	1.0	0.639|0.758|0.655	0.711|0.613|0.749	-0.007
KNTC1	KNTC1	MXE	chr12	+	122597730_122597938_122601535_122601625_122594275_122594385_122602568_122602740	3|2|3	1|7|1	11|3|9	5|7|9	338	220	0.937707508765	1.0	0.661|0.157|0.661	0.589|0.218|0.394	0.093
LCOR	LCOR	MXE	chr10	+	96952102_96952196_96954952_96955834_96907667_96907747_96958411_96964431	0|0|0	1|1|0	0|0|1	1|0|1	224	1012	1	1.0	0.0|0.0|NA	0.0|NA|0.819	-0.409
LCOR	LCOR	MXE	chr10	+	96944112_96944245_96949007_96949295_96907667_96907747_96952102_96952196	19|18|29	13|11|0	23|19|16	5|6|5	263	418	0.723905314223	1.0	0.699|0.722|1.0	0.88|0.834|0.836	-0.043
SCMH1	SCMH1	MXE	chr1	-	41151613_41151684_41159724_41159933_41142877_41143112_41160874_41160898	11|4|10	7|8|9	5|3|5	9|11|6	339	201	0.109919674106	0.590481567528	0.482|0.229|0.397	0.248|0.139|0.331	0.13
SCMH1	SCMH1	MXE	chr1	-	41075218_41075451_41113282_41113526_41070594_41070721_41116921_41117010	6|8|5	22|23|21	8|7|12	32|20|22	374	363	0.489199977217	1.0	0.209|0.252|0.188	0.195|0.254|0.346	-0.049
ZRSR2	ZRSR2	MXE	chrX	+	15799871_15799953_15803687_15803796_15790933_15791013_15804110_15804197	324|412|296	141|181|110	347|279|336	110|121|157	212	239	0.768957735995	1.0	0.721|0.72|0.752	0.781|0.722|0.707	-0.006
BSDC1	BSDC1	MXE	chr1	-	32383829_32383997_32386778_32386895_32381213_32381268_32394079_32394140	188|265|211	123|94|130	96|93|117	46|68|48	247	298	1	1.0	0.648|0.773|0.662	0.716|0.623|0.746	-0.001
HDAC3	HDAC3	MXE	chr5	-	141625684_141625764_141626012_141626071_141625207_141625365_141626193_141626283	20|21|9	92|114|79	16|11|13	78|60|104	189	210	0.838455059755	1.0	0.195|0.17|0.112	0.186|0.169|0.122	0.0
SCMH1	SCMH1	MXE	chr1	-	41152598_41152741_41159724_41159933_41151613_41151684_41160874_41160898	6|7|9	3|12|1	5|8|2	6|1|4	339	273	0.738135084887	1.0	0.617|0.32|0.879	0.402|0.866|0.287	0.087
ABI3BP	ABI3BP	MXE	chr3	-	100829580_100829664_100832263_100832350_100824857_100824941_100833124_100833157	186|218|107	3|0|1	352|279|417	2|3|4	217	214	1	1.0	0.984|1.0|0.991	0.994|0.989|0.99	0.001
ABI3BP	ABI3BP	MXE	chr3	-	100829580_100829664_100830577_100830634_100824857_100824941_100832263_100832350	6|5|4	11|9|8	8|8|14	22|36|30	187	214	0.322822940535	0.916126802325	0.384|0.389|0.364	0.294|0.203|0.348	0.097
CLTCL1	CLTCL1	MXE	chr22	-	19253958_19254227_19275622_19275830_19242774_19242936_19291599_19291685	0|2|1	7|2|7	1|3|0	6|3|5	338	399	0.863667081153	1.0	0.0|0.541|0.144	0.164|0.541|0.0	-0.007
MYOF	MYOF	MXE	chr10	-	93377322_93377429_93379862_93379987_93374762_93374955_93381218_93381396	186|224|140	404|542|287	166|164|172	474|324|494	255	237	0.235694387415	0.823277698436	0.3|0.278|0.312	0.246|0.32|0.244	0.027
MYOF	MYOF	MXE	chr10	-	93404156_93404219_93426070_93426158_93404022_93404073_93431407_93431516	56|73|46	18|33|26	40|45|49	30|20|21	218	193	0.45573580193	1.0	0.734|0.662|0.61	0.541|0.666|0.674	0.042
MYOF	MYOF	MXE	chr10	-	93408786_93408915_93426070_93426158_93404156_93404219_93431407_93431516	56|76|47	41|69|36	41|46|49	56|36|48	218	259	0.248182290218	0.838629443002	0.619|0.567|0.608	0.465|0.603|0.548	0.059
PIBF1	PIBF1	MXE	chr13	+	72854056_72854155_72908530_72908681_72835242_72835368_72931164_72931267	62|99|56	0|0|0	83|63|82	0|1|0	229	281	1	1.0	1.0|1.0|1.0	1.0|0.987|1.0	0.004
PIBF1	PIBF1	MXE	chr13	+	72973590_72973675_72998821_72998995_72931164_72931267_73015868_73015980	0|0|0	4|6|1	0|0|1	4|0|6	215	304	1	1.0	0.0|0.0|0.0	0.0|NA|0.191	-0.096
THSD4	THSD4	MXE	chr15	+	71411686_71411823_71660529_71660734_71256612_71256715_71728548_71728724	1|11|4	9|11|8	17|6|18	19|23|38	267	335	0.874305467649	1.0	0.122|0.556|0.386	0.529|0.247|0.373	-0.028
VPS26A	VPS26A	MXE	chr10	+	69166041_69166110_69168488_69168631_69162405_69162512_69171155_69172856	118|115|118	104|149|96	113|98|110	101|77|92	199	273	0.307036005507	0.897961864184	0.609|0.514|0.628	0.605|0.636|0.621	-0.037
RAD51	RAD51	MXE	chr15	+	40709024_40709116_40718804_40718899_40701063_40701201_40728710_40728824	0|1|0	0|0|0	1|0|0	1|3|4	222	225	1	1.0	NA|1.0|NA	0.503|0.0|0.0	0.832
SAMHD1	SAMHD1	MXE	chr20	-	36898439_36898544_36904156_36904249_36897821_36897959_36905363_36905503	5|3|5	8|9|5	6|2|5	6|9|8	223	235	0.917833238808	1.0	0.397|0.26|0.513	0.513|0.19|0.397	0.023
PLEKHG2	PLEKHG2	MXE	chr19	+	39420948_39420996_39421074_39421113_39420750_39420852_39421282_39421299	0|0|0	0|0|1	0|0|1	0|1|0	178	169	1	1.0	NA|NA|0.0	NA|0.0|1.0	-0.5
FABP4	FABP4	MXE	chr8	-	81479413_81479515_81480425_81480598_81478418_81478915_81483094_81483263	1885|1670|1259	231|234|165	9296|8347|7075	1237|1117|931	303	232	0.864651096242	1.0	0.862|0.845|0.854	0.852|0.851|0.853	0.002
PAPD4	PAPD4	MXE	chr5	+	79649061_79649190_79656957_79657001_79648616_79648693_79668891_79669028	19|4|10	7|12|7	16|7|9	10|7|19	259	174	0.635360458409	1.0	0.646|0.183|0.49	0.518|0.402|0.241	0.053
ZNF326	ZNF326	MXE	chr1	+	90007344_90007750_90010087_90010286_90005132_90005244_90013125_90013237	2|4|2	144|199|117	25|19|30	304|280|361	536	329	3.22293829957e-07	5.79770789667e-05	0.008|0.012|0.01	0.048|0.04|0.049	-0.036
ZNF326	ZNF326	MXE	chr1	+	90007611_90007750_90010087_90010286_90005132_90005244_90013125_90013237	0|1|0	144|199|117	1|0|0	304|280|361	269	329	1	1.0	0.0|0.006|0.0	0.004|0.0|0.0	0.001
ZNF326	ZNF326	MXE	chr1	+	90010087_90010286_90013125_90013237_90007344_90007750_90017316_90017464	25|39|15	23|25|15	122|127|155	26|31|39	329	242	1.17285362089e-07	2.37356251528e-05	0.444|0.534|0.424	0.775|0.751|0.745	-0.29
ZNF326	ZNF326	MXE	chr1	+	90020791_90020922_90022249_90022345_90018684_90018784_90027353_90028538	96|124|93	543|656|507	216|209|260	969|982|1144	261	226	0.0837542615119	0.519630297089	0.133|0.141|0.137	0.162|0.156|0.164	-0.024
ADK	ADK	MXE	chr10	+	74224537_74224591_74314666_74314745_74176685_74176886_74394140_74394313	0|1|0	62|54|41	0|0|2	71|53|71	184	209	1	1.0	0.0|0.021|0.0	0.0|0.0|0.031	-0.003
ADK	ADK	MXE	chr10	+	74224537_74224591_74589281_74589317_74151184_74151343_74600378_74600493	1|0|1	59|70|47	3|2|0	54|49|62	184	166	0.495289414489	1.0	0.015|0.0|0.019	0.048|0.036|0.0	-0.017
ELMOD3	ELMOD3	MXE	chr2	+	85355075_85355170_85355554_85355598_85354719_85354829_85356966_85357252	4|2|3	2|3|2	4|1|2	0|1|2	225	174	0.119370499068	0.609599203025	0.607|0.34|0.537	1.0|0.436|0.436	-0.129
C1orf228	C1orf228	MXE	chr1	+	44684392_44684656_44688195_44688319_44674712_44674873_44689675_44689903	2|2|1	2|2|1	0|0|0	0|1|0	394	254	1	1.0	0.392|0.392|0.392	NA|0.0|NA	0.392
NOMO1	NOMO1	MXE	chr16	+	14889095_14889215_14894997_14895090_14886760_14886862_14895513_14895641	99|86|116	443|498|393	73|58|75	363|316|360	250	223	0.289664840868	0.877979875184	0.166|0.133|0.208	0.152|0.141|0.157	0.019
SLC35B3	SLC35B3	MXE	chr6	-	8417401_8417494_8419579_8419677_8416883_8416995_8420720_8420828	0|0|2	0|3|1	3|2|0	3|0|2	228	223	1	1.0	NA|0.0|0.662	0.494|1.0|0.0	-0.167
ADK	ADK	MXE	chr10	+	74224537_74224591_74314666_74314745_74151184_74151343_74394140_74394313	1|0|1	62|55|41	3|2|0	69|54|71	184	209	0.611134914532	1.0	0.018|0.0|0.027	0.047|0.04|0.0	-0.014
ADK	ADK	MXE	chr10	+	74200763_74200838_74224537_74224591_74176685_74176886_74314666_74314745	89|98|58	766|804|628	147|129|142	1156|1005|994	205	184	0.12055761451	0.611858237905	0.094|0.099|0.077	0.102|0.103|0.114	-0.016
ADK	ADK	MXE	chr10	+	74200763_74200838_74224537_74224591_74151184_74151343_74314666_74314745	95|114|89	767|805|632	159|123|125	1161|1009|993	205	184	0.674416386221	1.0	0.1|0.113|0.112	0.109|0.099|0.102	0.005
ELMOD3	ELMOD3	MXE	chr2	+	85371439_85371562_85377343_85377474_85371085_85371209_85389750_85389827	1|1|0	7|10|3	4|0|0	3|0|0	253	261	1	1.0	0.128|0.094|0.0	0.579|NA|NA	-0.505
SMU1	SMU1	MXE	chr9	-	33068823_33068934_33073595_33073806_33062048_33062177_33076582_33076659	89|87|103	75|62|66	141|105|132	72|99|103	341	241	0.975877527277	1.0	0.456|0.498|0.524	0.581|0.428|0.475	-0.002
DAP3	DAP3	MXE	chr1	+	155725381_155725411_155727607_155727738_155721516_155721618_155729041_155729064	6|8|10	377|499|325	8|6|12	587|569|588	160	261	0.374771102615	0.959230398349	0.025|0.025|0.048	0.022|0.017|0.032	0.009
DAP3	DAP3	MXE	chr1	+	155725381_155725411_155725991_155726019_155721516_155721618_155727607_155727738	6|8|12	29|17|14	8|7|16	25|21|22	160	158	0.965770523348	1.0	0.17|0.317|0.458	0.24|0.248|0.418	0.013
DAP3	DAP3	MXE	chr1	+	155721516_155721618_155727607_155727738_155709772_155709824_155729041_155729064	13|10|9	377|499|327	25|23|34	586|569|587	232	261	0.0061236727336	0.122397853774	0.037|0.022|0.03	0.046|0.043|0.061	-0.02
DAP3	DAP3	MXE	chr1	+	155721516_155721618_155725381_155725411_155709772_155709824_155725991_155726019	13|10|9	1|3|0	25|23|35	3|2|3	232	160	0.736384710472	1.0	0.9|0.697|1.0	0.852|0.888|0.889	-0.011
DAP3	DAP3	MXE	chr1	+	155725381_155725411_155727607_155727738_155709772_155709824_155729041_155729064	1|0|0	377|499|327	1|2|2	586|569|587	160	261	1	1.0	0.004|0.0|0.0	0.003|0.006|0.006	-0.004
DAP3	DAP3	MXE	chr1	+	155725381_155725411_155725991_155726019_155689101_155689174_155727607_155727738	1|0|2	29|17|14	0|0|0	26|21|21	160	158	0.923380619332	1.0	0.033|0.0|0.124	0.0|0.0|0.0	0.052
DAP3	DAP3	MXE	chr1	+	155709772_155709824_155717005_155717128_155689082_155689243_155721516_155721618	50|52|28	148|133|115	45|36|50	196|137|187	182	253	0.132607795253	0.635653650672	0.32|0.352|0.253	0.242|0.268|0.271	0.048
RAB34	RAB34	MXE	chr17	-	28715992_28716058_28716902_28716994_28715799_28715901_28717212_28717425	6|9|5	14|9|13	6|9|5	16|20|21	222	196	0.285865947232	0.874890299752	0.275|0.469|0.253	0.249|0.284|0.174	0.097
DAP3	DAP3	MXE	chr1	+	155717005_155717128_155721516_155721618_155709772_155709824_155725381_155725490	226|311|175	57|75|55	327|274|377	77|69|97	253	232	0.663814061229	1.0	0.784|0.792|0.745	0.796|0.785|0.781	-0.014
DAP3	DAP3	MXE	chr1	+	155709772_155709824_155725991_155726019_155689101_155689174_155727607_155727738	3|4|6	29|17|14	9|4|16	26|21|21	182	158	0.107004909532	0.582339337327	0.082|0.17|0.271	0.231|0.142|0.398	-0.083
PITPNA	PITPNA	MXE	chr17	-	1538868_1538952_1543019_1543027_1535440_1535518_1548295_1548387	4|4|0	151|123|95	1|5|4	115|98|100	138	214	0.401437755793	0.981763937506	0.039|0.048|0.0	0.013|0.073|0.058	-0.019
TCF12	TCF12	MXE	chr15	+	57063749_57063823_57072652_57072714_56921025_56921098_57091788_57091891	27|34|11	0|3|2	18|31|28	1|0|0	204	192	0.188656178964	0.742145484915	1.0|0.914|0.838	0.944|1.0|1.0	-0.064
IL32	IL32	MXE	chr16	+	3067376_3067415_3067442_3067613_3065783_3065826_3067983_3068010	1|0|1	0|0|0	0|0|0	0|1|0	169	301	1	1.0	1.0|NA|1.0	NA|0.0|NA	1.0
DCAF6	DCAF6	MXE	chr1	+	168022987_168023047_168038370_168038488_168015780_168015951_168043024_168043140	6|3|5	105|143|100	3|5|5	125|115|136	190	248	0.702358674238	1.0	0.069|0.027|0.061	0.03|0.054|0.046	0.009
DCAF6	DCAF6	MXE	chr1	+	168065589_168065746_168068357_168068463_168063620_168063759_168075370_168075834	29|37|29	48|49|42	33|29|41	52|46|56	287	236	0.91794168039	1.0	0.332|0.383|0.362	0.343|0.341|0.376	0.006
DCAF6	DCAF6	MXE	chr1	+	168015780_168015951_168022987_168023047_168004532_168004793_168038370_168038488	11|16|15	66|74|68	11|7|14	78|55|49	301	190	0.563287835413	1.0	0.095|0.12|0.122	0.082|0.074|0.153	0.009
DCAF6	DCAF6	MXE	chr1	+	168022987_168023047_168038370_168038488_168004532_168004793_168043024_168043140	15|13|12	320|373|282	16|15|5	328|373|418	190	248	0.342627479143	0.934254970497	0.058|0.044|0.053	0.06|0.05|0.015	0.01
MORF4L1	MORF4L1	MXE	chr15	+	78886140_78886227_78887268_78887349_78880511_78880579_78890988_78891014	1824|2250|1543	420|430|322	2370|2040|2532	491|439|532	217	211	0.943385475781	1.0	0.809|0.836|0.823	0.824|0.819|0.822	0.001
MCRIP2	MCRIP2	MXE	chr16	+	642119_642249_647416_647544_641812_642043_647782_647884	1|4|3	1|5|4	7|2|4	14|10|13	260	258	0.194172504801	0.752970743168	0.498|0.443|0.427	0.332|0.166|0.234	0.212
MCRIP2	MCRIP2	MXE	chr16	+	647416_647544_647782_647884_642119_642249_648119_648474	0|2|3	4|1|1	13|5|2	2|4|4	258	232	0.354014054841	0.943843153211	0.0|0.643|0.73	0.854|0.529|0.31	-0.107
PRMT7	PRMT7	MXE	chr16	+	68312041_68312176_68315896_68316074_68311055_68311111_68321425_68321462	3|17|9	58|76|50	9|4|4	146|133|164	265	308	3.79885548265e-05	0.0028942809536	0.057|0.206|0.173	0.067|0.034|0.028	0.102
CBWD1	CBWD1	MXE	chr9	-	152033_152078_154708_154795_134978_135030_156480_156527	54|41|58	0|0|0	63|36|50	0|0|2	217	175	1	1.0	1.0|1.0|1.0	1.0|1.0|0.953	0.016
MORF4L1	MORF4L1	MXE	chr15	+	78880511_78880579_78886140_78886227_78878212_78878259_78887268_78887349	4481|5049|3713	915|1003|721	5344|4636|5618	947|975|1104	198	217	0.785998311961	1.0	0.843|0.847|0.849	0.861|0.839|0.848	-0.003
MORF4L1	MORF4L1	MXE	chr15	+	78880511_78880579_78886140_78886227_78878212_78878259_78890988_78891014	4481|5050|3713	9|8|7	5344|4635|5617	8|5|11	198	217	1	1.0	0.998|0.999|0.998	0.999|0.999|0.998	-0.0
PRMT7	PRMT7	MXE	chr16	+	68312041_68312176_68315896_68316074_68311133_68311745_68321425_68321462	2|2|3	55|72|45	4|1|1	129|114|149	265	308	0.148374475404	0.667687328189	0.041|0.031|0.072	0.035|0.01|0.008	0.03
PRMT7	PRMT7	MXE	chr16	+	68315896_68316074_68321425_68321462_68312041_68312176_68324682_68324790	28|22|15	2|2|4	23|24|34	5|5|8	308	167	0.128577442507	0.628941285767	0.884|0.856|0.67	0.714|0.722|0.697	0.092
TMEM135	TMEM135	MXE	chr11	+	87071522_87071615_87157340_87157406_87038006_87038186_87236637_87236684	0|0|0	12|16|13	0|1|0	16|16|13	223	196	1	1.0	0.0|0.0|0.0	0.0|0.052|0.0	-0.017
TMEM135	TMEM135	MXE	chr11	+	87091361_87091395_87157340_87157406_87038006_87038186_87236637_87236684	2|3|3	12|16|13	2|2|1	16|16|13	164	196	0.242145353426	0.833227050365	0.166|0.183|0.216	0.13|0.13|0.084	0.074
TMEM135	TMEM135	MXE	chr11	+	87071522_87071615_87157340_87157406_87067693_87067821_87236637_87236684	2|3|6	11|16|13	1|4|1	16|16|14	223	196	0.111307227739	0.592674730489	0.138|0.141|0.289	0.052|0.18|0.059	0.092
TMEM135	TMEM135	MXE	chr11	+	87067693_87067821_87071522_87071615_87037843_87038186_87091361_87091395	14|12|5	28|24|20	8|6|13	24|23|29	258	223	0.569330240613	1.0	0.302|0.302|0.178	0.224|0.184|0.279	0.032
GTF2B	GTF2B	MXE	chr1	-	88863980_88864114_88887260_88887367_88860139_88860286_88891482_88891496	262|311|267	366|400|346	206|230|272	308|311|351	237	264	0.733171256547	1.0	0.444|0.464|0.462	0.427|0.452|0.463	0.009
TMEM135	TMEM135	MXE	chr11	+	87071522_87071615_87091361_87091395_87037843_87038186_87236637_87236684	0|0|0	2|3|3	0|1|0	2|2|1	223	164	1	1.0	0.0|0.0|0.0	0.0|0.269|0.0	-0.09
TMEM135	TMEM135	MXE	chr11	+	87067693_87067821_87091361_87091395_87037920_87038186_87157340_87157408	12|11|4	5|4|5	7|5|12	6|3|1	258	164	0.61046160761	1.0	0.604|0.636|0.337	0.426|0.514|0.884	-0.082
TMEM135	TMEM135	MXE	chr11	+	87091361_87091395_87157340_87157406_87071522_87071615_87236637_87236684	17|12|16	11|17|13	7|11|16	16|16|13	164	196	0.296434232799	0.888342476449	0.649|0.458|0.595	0.343|0.451|0.595	0.104
TMEM135	TMEM135	MXE	chr11	+	87091361_87091395_87157340_87157406_87067693_87067821_87236637_87236684	4|3|3	11|16|13	1|2|1	16|16|14	164	196	0.0351449515663	0.332239372499	0.303|0.183|0.216	0.07|0.13|0.079	0.141
RBM34	RBM34	MXE	chr1	-	235148403_235148447_235152705_235152765_235138090_235138174_235154880_235155112	21|34|17	26|45|25	23|30|24	48|47|64	190	174	0.0607985838071	0.440089160453	0.425|0.409|0.384	0.305|0.369|0.256	0.096
SLC12A6	SLC12A6	MXE	chr15	-	34260925_34261020_34275344_34275389_34258812_34258944_34318560_34318779	2|3|1	33|47|37	0|1|1	24|30|27	175	225	1	1.0	0.072|0.076|0.034	0.0|0.041|0.045	0.032
SLC12A6	SLC12A6	MXE	chr15	-	34260925_34261020_34275344_34275389_34258812_34258944_34336409_34336844	8|7|4	34|49|38	5|2|2	25|30|28	175	225	0.246621782035	0.836507069798	0.232|0.155|0.119	0.205|0.079|0.084	0.046
SNAPC3	SNAPC3	MXE	chr9	+	15451319_15451402_15453040_15453205_15444601_15444706_15457959_15458067	4|1|4	20|24|17	4|3|2	18|23|15	213	295	0.763090970491	1.0	0.217|0.055|0.246	0.235|0.153|0.156	-0.009
SNAPC3	SNAPC3	MXE	chr9	+	15451319_15451402_15453040_15453205_15447094_15447244_15457959_15458067	289|341|216	20|25|16	207|228|273	18|23|15	213	295	0.681107209582	1.0	0.952|0.95|0.949	0.941|0.932|0.962	0.005
FNTA	FNTA	MXE	chr8	+	43064100_43064215_43069554_43069659_43058951_43059177_43072180_43072307	45|74|47	34|37|24	60|48|41	38|21|36	245	235	0.68078032029	1.0	0.559|0.657|0.653	0.602|0.687|0.522	0.019
FNTA	FNTA	MXE	chr8	+	43069554_43069659_43072180_43072307_43064100_43064215_43077215_43077226	16|25|7	42|51|38	26|9|15	46|35|39	235	257	0.639578477823	1.0	0.294|0.349|0.168	0.382|0.219|0.296	-0.029
FNTA	FNTA	MXE	chr8	+	43059091_43059177_43064100_43064215_43056152_43056546_43069554_43069659	20|46|38	51|69|24	69|33|48	50|32|37	216	245	0.0913903677431	0.539020056015	0.308|0.431|0.642	0.61|0.539|0.595	-0.121
FNTA	FNTA	MXE	chr8	+	43064100_43064215_43069554_43069659_43056152_43056546_43072180_43072307	1|3|2	40|46|30	0|4|3	49|21|42	245	235	0.70350763486	1.0	0.023|0.059|0.06	0.0|0.154|0.064	-0.025
MSRA	MSRA	MXE	chr8	+	10245103_10245223_10301533_10301638_10207832_10207901_10319882_10319989	0|3|1	2|2|2	3|2|0	4|6|9	250	235	0.795412830467	1.0	0.0|0.585|0.32	0.413|0.239|0.0	0.084
VPS36	VPS36	MXE	chr13	-	52417991_52418056_52423573_52423639_52417056_52417141_52425931_52426066	14|27|20	20|29|18	18|12|11	23|17|29	196	195	0.153600062692	0.678367942232	0.411|0.481|0.525	0.438|0.413|0.274	0.097
VPS36	VPS36	MXE	chr13	-	52417056_52417141_52423573_52423639_52416016_52416093_52425931_52426066	12|23|17	26|35|28	15|9|8	36|29|40	196	215	0.0199105873002	0.243284836521	0.336|0.419|0.4	0.314|0.254|0.18	0.136
CPSF2	CPSF2	MXE	chr14	+	92142163_92142351_92143003_92143294_92138231_92138347_92154357_92154458	106|103|59	222|255|156	156|122|144	416|349|392	318	421	0.243552387371	0.835405328715	0.387|0.348|0.334	0.332|0.316|0.327	0.031
FAM35A	FAM35A	MXE	chr10	+	87158047_87158155_87170477_87170672_87151349_87152879_87170839_87170974	67|57|63	52|59|38	51|58|79	71|52|64	238	325	0.254854208841	0.845077243448	0.638|0.569|0.694	0.495|0.604|0.628	0.058
PRKAG1	PRKAG1	MXE	chr12	-	49003756_49003922_49004506_49004633_49003557_49003595_49004963_49005018	77|86|67	99|98|83	66|43|67	90|79|73	257	296	0.459604333968	1.0	0.473|0.503|0.482	0.458|0.385|0.514	0.034
PRKAG1	PRKAG1	MXE	chr12	-	49003756_49003922_49004506_49004633_49003143_49003290_49004963_49005018	77|86|67	0|0|0	68|43|67	0|2|0	257	296	1	1.0	1.0|1.0|1.0	1.0|0.961|1.0	0.013
MRPS35	MRPS35	MXE	chr12	+	27724046_27724186_27737538_27737608_27710772_27710955_27755180_27756295	2|0|1	178|188|131	1|3|2	305|264|301	270	200	1	1.0	0.008|0.0|0.006	0.002|0.008|0.005	-0.0
NPC2	NPC2	MXE	chr14	-	74486328_74486436_74493192_74493337_74484410_74484587_74493569_74493608	4|0|1	358|349|262	0|0|0	181|157|219	275	238	1	1.0	0.01|0.0|0.003	0.0|0.0|0.0	0.004
AXIN1	AXIN1	MXE	chr16	-	304303_304441_309972_310069_297721_298251_314542_314683	19|24|19	2|5|1	29|31|44	14|10|10	227	268	0.00625321683623	0.12384046554	0.918|0.85|0.957	0.71|0.785|0.839	0.13
AXIN1	AXIN1	MXE	chr16	-	309972_310069_314542_314683_304303_304441_346147_347106	31|23|18	44|73|38	49|39|38	101|82|97	271	227	0.886960134563	1.0	0.371|0.209|0.284	0.289|0.285|0.247	0.014
DNAJC13	DNAJC13	MXE	chr3	+	132462466_132462523_132463695_132463817_132461049_132461205_132465994_132466070	1|1|2	45|27|29	3|1|0	27|22|38	187	252	0.629514835205	1.0	0.029|0.048|0.085	0.13|0.058|0.0	-0.009
DNAJC13	DNAJC13	MXE	chr3	+	132447320_132447470_132447897_132447939_132446474_132446550_132450646_132450847	193|223|141	33|26|11	184|187|199	31|21|22	280	172	0.847082434804	1.0	0.782|0.84|0.887	0.785|0.845|0.847	0.011
DNAJC13	DNAJC13	MXE	chr3	+	132447897_132447939_132450646_132450847_132447320_132447470_132453297_132453504	58|76|70	114|118|84	62|50|61	97|91|88	172	331	0.844837395795	1.0	0.495|0.553|0.616	0.552|0.514|0.572	0.009
ZNF197	ZNF197	MXE	chr3	+	44629064_44629544_44632472_44632599_44625048_44625143_44646490_44648471	19|33|10	8|7|8	15|9|10	2|4|6	610	257	0.794701724383	1.0	0.5|0.665|0.345	0.76|0.487|0.413	-0.05
SPOCK3	SPOCK3	MXE	chr4	-	166889129_166889244_167062491_167062537_166792169_166792289_167233984_167234173	3|6|6	11|11|10	3|2|1	13|11|9	176	245	0.0360424545738	0.336326996859	0.275|0.432|0.455	0.243|0.202|0.134	0.194
SPOCK3	SPOCK3	MXE	chr4	-	166754507_166754729_166792169_166792289_166741996_166742059_166889129_166889244	15|16|12	95|88|67	13|13|12	69|44|56	250	352	0.314339153175	0.906517162972	0.182|0.204|0.201	0.21|0.294|0.232	-0.05
SPOCK3	SPOCK3	MXE	chr4	-	167000348_167000463_167062491_167062537_166912619_166912743_167233984_167234173	3|6|6	12|6|9	3|2|1	9|7|2	176	245	0.287218994788	0.87544109601	0.258|0.582|0.481	0.317|0.285|0.41	0.103
SPOCK3	SPOCK3	MXE	chr4	-	166912619_166912743_167000348_167000463_166889129_166889244_167062491_167062537	27|24|19	18|25|6	17|8|12	8|16|19	245	254	0.198276449451	0.761588544866	0.609|0.499|0.767	0.688|0.341|0.396	0.15
ZNF197	ZNF197	MXE	chr3	+	44631061_44631221_44632104_44632196_44628987_44629544_44632472_44632599	4|4|2	34|25|26	8|8|5	23|13|12	290	222	0.00103764694114	0.0348176248229	0.083|0.109|0.056	0.21|0.32|0.242	-0.175
ZNF197	ZNF197	MXE	chr3	+	44629073_44629544_44632472_44632599_44625018_44625143_44646490_44647504	40|48|30	8|7|8	28|18|20	2|4|6	601	257	0.76140495524	1.0	0.681|0.746|0.616	0.857|0.658|0.588	-0.02
GRIPAP1	GRIPAP1	MXE	chrX	-	48990925_48991110_48997249_48997357_48990684_48990732_48998153_48998180	147|183|134	214|262|234	73|65|73	100|96|108	238	315	0.64785056692	1.0	0.476|0.48|0.431	0.491|0.473|0.472	-0.016
GRIPAP1	GRIPAP1	MXE	chrX	-	48990925_48991110_48997249_48997357_48989971_48990003_48998153_48998180	147|183|133	2|2|1	74|65|73	3|1|0	238	315	1	1.0	0.99|0.992|0.994	0.97|0.989|1.0	0.006
GRIPAP1	GRIPAP1	MXE	chrX	-	48976240_48976363_48978304_48978435_48976017_48976111_48981214_48981314	344|323|259	77|77|84	156|122|156	30|28|31	261	253	0.124528547451	0.617966952715	0.812|0.803|0.749	0.834|0.809|0.83	-0.036
HDDC2	HDDC2	MXE	chr6	-	125292840_125292909_125298649_125298816_125277101_125277240_125300537_125300659	251|319|243	113|120|84	425|416|530	162|149|148	297	199	0.21685708736	0.793875917322	0.598|0.64|0.66	0.637|0.652|0.706	-0.032
PLEKHA5	PLEKHA5	MXE	chr12	+	19345841_19345888_19353883_19354002_19343322_19343434_19358227_19358437	11|7|12	321|287|264	13|7|7	280|306|328	177	249	0.585911968587	1.0	0.046|0.033|0.06	0.061|0.031|0.029	0.006
PLEKHA5	PLEKHA5	MXE	chr12	+	19336514_19336616_19343322_19343434_19322517_19322667_19345841_19345888	52|51|39	72|70|67	52|32|56	63|48|79	232	242	0.643418539058	1.0	0.43|0.432|0.378	0.463|0.41|0.425	-0.019
GRIPAP1	GRIPAP1	MXE	chrX	-	48993427_48993578_48998153_48998180_48990925_48991110_48999237_48999299	11|10|8	1120|1182|1022	5|6|3	478|502|517	157	281	0.960050253004	1.0	0.017|0.015|0.014	0.018|0.021|0.01	-0.001
GRIPAP1	GRIPAP1	MXE	chrX	-	48993427_48993578_48997249_48997357_48990925_48991110_48998153_48998180	162|227|160	1118|1182|1020	87|80|87	479|503|521	238	281	0.84678724486	1.0	0.146|0.185|0.156	0.177|0.158|0.165	-0.004
PMF1-BGLAP	PMF1-BGLAP	MXE	chr1	+	156233627_156233728_156236287_156236483_156213008_156213176_156242552_156242591	3|0|3	2|10|3	5|3|1	4|13|5	231	326	0.951144531908	1.0	0.679|0.0|0.585	0.638|0.246|0.22	0.053
RBBP8	RBBP8	MXE	chr18	+	23016827_23016924_23022128_23022270_23001585_23001729_23026142_23026467	23|13|9	29|36|33	23|17|29	39|45|57	227	272	0.739895024099	1.0	0.487|0.302|0.246	0.414|0.312|0.379	-0.023
RBBP8	RBBP8	MXE	chr18	+	23016827_23016924_23022128_23022270_23006362_23006432_23026142_23026486	82|94|43	29|36|33	103|81|144	39|45|57	227	272	0.791672466488	1.0	0.772|0.758|0.61	0.76|0.683|0.752	-0.018
RBBP8	RBBP8	MXE	chr18	+	23001585_23001729_23006362_23006432_22997619_22997734_23022128_23022270	130|127|81	0|0|0	178|171|234	0|0|1	274	200	1	1.0	1.0|1.0|1.0	1.0|1.0|0.994	0.002
C15orf38-AP3S2	C15orf38-AP3S2	MXE	chr15	-	89871474_89871546_89889048_89889140_89837614_89837722_89903215_89903379	0|0|2	29|20|20	0|0|0	11|16|16	222	202	1	1.0	0.0|0.0|0.083	0.0|0.0|0.0	0.028
BAG6	BAG6	MXE	chr6	-	31644306_31644414_31644524_31644602_31644081_31644194_31644945_31645198	14|17|8	0|0|2	16|14|19	0|2|1	208	238	0.598864994961	1.0	1.0|1.0|0.821	1.0|0.889|0.956	-0.008
PRKAA1	PRKAA1	MXE	chr5	-	40769415_40769503_40771718_40771863_40767465_40767690_40775409_40775503	113|152|112	5|7|6	128|90|122	15|8|5	275	218	0.0746987801238	0.494125944925	0.947|0.945|0.937	0.871|0.899|0.951	0.036
SRP54	SRP54	MXE	chr14	+	34999557_34999649_35000935_35001020_34996676_34996787_35007282_35007387	139|128|100	150|185|153	84|73|92	131|139|158	222	215	0.0630585799939	0.44679142674	0.473|0.401|0.388	0.383|0.337|0.361	0.06
MTMR3	MTMR3	MXE	chr22	+	29988479_29988562_29991503_29991670_29978935_29979052_29998760_29998857	17|10|13	23|18|11	6|4|3	10|7|14	213	297	0.139783229931	0.649450262631	0.508|0.437|0.622	0.456|0.443|0.23	0.146
USP8	USP8	MXE	chr15	+	50439008_50439177_50449399_50449485_50424381_50424514_50458999_50459162	56|69|38	98|110|74	46|43|49	79|78|93	299	216	0.796380115222	1.0	0.292|0.312|0.271	0.296|0.285|0.276	0.006
NUDT9	NUDT9	MXE	chr4	+	87438276_87438372_87441828_87441915_87434980_87435220_87449141_87449253	68|74|56	144|214|142	59|37|57	107|74|112	226	217	0.0825775992336	0.51756934437	0.312|0.249|0.275	0.346|0.324|0.328	-0.054
ELL	ELL	MXE	chr19	-	18465796_18465918_18472834_18472882_18465411_18465575_18521920_18522127	26|37|29	104|83|85	17|34|35	47|55|69	178	252	0.0837699243609	0.519630297089	0.261|0.387|0.326	0.339|0.467|0.418	-0.083
CNTNAP3B	CNTNAP3B	MXE	chr9	-	42076868_42077062_42104628_42104739_42013377_42013525_42129009_42129125	10|8|8	34|39|29	13|8|15	34|33|37	241	324	0.312283094768	0.905113672828	0.283|0.216|0.271	0.34|0.246|0.353	-0.056
MYO1B	MYO1B	MXE	chr2	+	191400748_191400835_191402631_191402718_191400381_191400468_191408114_191408189	294|389|302	92|90|89	549|594|523	129|111|123	217	217	0.0537012938542	0.414999497613	0.762|0.812|0.772	0.81|0.843|0.81	-0.039
MARK3	MARK3	MXE	chr14	+	103428386_103428440_103451917_103451983_103405075_103405267_103457141_103457212	27|20|14	87|65|64	11|12|16	70|61|79	184	196	0.0716993045959	0.481664622991	0.248|0.247|0.189	0.143|0.173|0.177	0.064
MARK3	MARK3	MXE	chr14	+	103428386_103428440_103448918_103448967_103405075_103405267_103457141_103457212	27|20|14	1|1|0	11|12|16	1|1|0	184	179	1	1.0	0.963|0.951|1.0	0.915|0.921|1.0	0.026
MARK3	MARK3	MXE	chr14	+	103448918_103448967_103451917_103451983_103428386_103428440_103457141_103457212	32|57|34	95|75|74	35|42|43	76|75|87	179	196	0.954280545012	1.0	0.269|0.454|0.335	0.335|0.38|0.351	-0.003
MARK3	MARK3	MXE	chr14	+	103448918_103448967_103451917_103451983_103405075_103405267_103457141_103457212	1|1|0	87|65|64	1|1|0	70|61|79	179	196	1	1.0	0.012|0.017|0.0	0.015|0.018|0.0	-0.001
MARK3	MARK3	MXE	chr14	+	103451917_103451983_103457141_103457212_103448918_103448967_103462404_103462461	21|15|24	56|61|54	17|19|21	64|47|63	196	201	0.798379136455	1.0	0.278|0.201|0.313	0.214|0.293|0.255	0.01
MARK3	MARK3	MXE	chr14	+	103451917_103451983_103457141_103457212_103428386_103428440_103462404_103462461	1|1|0	58|62|54	1|7|2	64|47|65	196	201	0.00711990988813	0.131997738688	0.017|0.016|0.0	0.016|0.132|0.031	-0.049
MARK3	MARK3	MXE	chr14	+	103467078_103467191_103474992_103475210_103466342_103466442_103480386_103480490	98|101|79	83|100|47	85|92|88	91|63|92	243	348	0.469388331852	1.0	0.628|0.591|0.706	0.572|0.677|0.578	0.033
MARK3	MARK3	MXE	chr14	+	103465556_103465793_103465971_103466091_103462404_103462461_103466342_103466442	149|132|106	111|120|97	147|120|133	145|123|110	367	250	0.425488631455	1.0	0.478|0.428|0.427	0.408|0.399|0.452	0.025
ERC1	ERC1	MXE	chr12	+	1110191_1110347_1115865_1116033_1104749_1104824_1141619_1141787	536|637|511	567|693|552	409|399|414	429|441|480	286	298	0.789562588094	1.0	0.496|0.489|0.491	0.498|0.485|0.473	0.007
ERC1	ERC1	MXE	chr12	+	1104749_1104824_1110191_1110347_1083163_1083580_1115865_1116033	106|129|95	86|114|119	81|70|66	64|59|64	205	286	0.473686195244	1.0	0.632|0.612|0.527	0.638|0.623|0.59	-0.027
CAST	CAST	MXE	chr5	+	96675538_96675601_96695835_96695907_96662202_96662497_96722638_96722698	3|30|34	193|285|190	56|11|45	239|194|267	193	202	0.0386485373369	0.35102617317	0.016|0.099|0.158	0.197|0.056|0.15	-0.043
TRAF5	TRAF5	MXE	chr1	+	211361087_211361162_211365375_211365468_211360701_211360779_211369451_211369592	6|1|4	5|0|5	7|10|12	9|2|8	205	223	0.850944521417	1.0	0.566|1.0|0.465	0.458|0.845|0.62	0.036
UBE2W	UBE2W	MXE	chr8	-	73805650_73805726_73825146_73825249_73786219_73794115_73830380_73830472	10|10|13	15|20|11	12|6|6	17|11|13	233	206	0.523042798652	1.0	0.371|0.307|0.511	0.384|0.325|0.29	0.063
AK7	AK7	MXE	chr14	+	96471477_96471606_96472686_96472755_96458082_96458212_96478464_96478662	10|9|8	7|2|0	1|3|4	0|0|1	259	199	0.000392220137153	0.018014309278	0.523|0.776|1.0	1.0|1.0|0.755	-0.152
UBE2W	UBE2W	MXE	chr8	-	73810473_73810629_73830380_73830472_73805650_73805726_73878807_73878825	0|2|3	141|140|105	0|3|0	91|66|73	222	286	0.709869944315	1.0	0.0|0.018|0.036	0.0|0.055|0.0	-0.0
RSRC1	RSRC1	MXE	chr3	+	158298038_158298075_158354856_158354908_158203071_158203245_158460934_158460962	95|167|95	15|16|20	174|182|209	27|12|14	167	182	0.0618461983558	0.442559094533	0.873|0.919|0.838	0.875|0.943|0.942	-0.043
RSRC1	RSRC1	MXE	chr3	+	158203071_158203245_158298038_158298075_158123865_158123991_158460934_158461003	597|757|529	1|2|0	875|859|1019	1|3|1	304	167	1	1.0	0.997|0.995|1.0	0.998|0.994|0.998	0.001
RSRC1	RSRC1	MXE	chr3	+	158354856_158354908_158460934_158461003_158298038_158298075_158537091_158537198	87|124|75	34|47|44	136|138|171	58|59|62	182	199	0.625340816558	1.0	0.737|0.743|0.651	0.719|0.719|0.751	-0.019
RSRC1	RSRC1	MXE	chr3	+	158354856_158354908_158460934_158461003_158203071_158203245_158537091_158537198	1|0|2	36|45|44	0|0|0	61|59|62	182	199	0.824080769711	1.0	0.029|0.0|0.047	0.0|0.0|0.0	0.025
XRN2	XRN2	MXE	chr20	+	21333543_21333618_21333703_21333837_21332282_21332440_21333936_21333994	9|15|13	416|482|383	16|14|14	588|542|616	205	264	0.632242082115	1.0	0.027|0.039|0.042	0.034|0.032|0.028	0.005
CBX5	CBX5	MXE	chr12	-	54246114_54246215_54252040_54252227_54230939_54241905_54257513_54257692	583|654|595	165|229|161	859|874|988	340|239|354	317	231	0.236314297769	0.824021826463	0.72|0.675|0.729	0.648|0.727|0.67	0.026
SOBP	SOBP	MXE	chr6	+	107533458_107533610_107587079_107587175_107506241_107506427_107633513_107635469	19|15|8	4|13|8	15|10|14	7|9|11	282	226	0.711666395911	1.0	0.792|0.48|0.445	0.632|0.471|0.505	0.036
SOBP	SOBP	MXE	chr6	+	107506241_107506427_107533458_107533610_107503656_107503795_107587079_107587175	19|29|14	21|17|21	24|22|27	16|18|18	316	282	0.305163881592	0.897856494317	0.447|0.604|0.373	0.572|0.522|0.572	-0.081
DSN1	DSN1	MXE	chr20	-	36767968_36768042_36770872_36771024_36758557_36758617_36773661_36773770	0|0|0	1|0|0	2|0|1	1|0|0	282	204	1	1.0	0.0|NA|NA	0.591|NA|1.0	-0.795
DSN1	DSN1	MXE	chr20	-	36767968_36768042_36770872_36771193_36758557_36758617_36773661_36773760	0|1|2	1|0|0	3|4|0	1|0|0	451	204	1	1.0	0.0|1.0|1.0	0.576|1.0|NA	-0.121
DSN1	DSN1	MXE	chr20	-	36767968_36768042_36770872_36771193_36758557_36758617_36771424_36771473	5|5|1	0|2|0	23|16|18	0|1|0	451	204	0.828674987432	1.0	1.0|0.531|1.0	1.0|0.879|1.0	-0.116
DSN1	DSN1	MXE	chr20	-	36766768_36766841_36770872_36771024_36758557_36758617_36773661_36773770	0|0|0	0|1|0	2|0|1	1|0|1	282	203	1	1.0	NA|0.0|NA	0.59|NA|0.419	-0.504
DSN1	DSN1	MXE	chr20	-	36766768_36766841_36770872_36771193_36758557_36758617_36773661_36773760	0|1|2	0|1|0	3|4|0	1|0|1	451	203	1	1.0	NA|0.31|1.0	0.575|1.0|0.0	0.13
LRRC45	LRRC45	MXE	chr17	+	82029092_82029185_82029542_82029635_82028612_82028683_82030064_82030238	32|27|15	16|21|9	65|39|81	27|32|30	223	223	0.445669789261	1.0	0.667|0.563|0.625	0.707|0.549|0.73	-0.044
NCOR1	NCOR1	MXE	chr17	-	16164978_16165161_16171802_16171995_16158759_16158873_16186553_16186687	16|13|9	102|90|74	5|5|12	65|71|75	323	313	0.225723119725	0.80806131749	0.132|0.123|0.105	0.069|0.064|0.134	0.031
ESCO1	ESCO1	MXE	chr18	-	21539919_21540009_21560858_21560990_21536041_21536185_21564202_21564317	40|26|24	5|13|4	28|17|20	15|11|14	262	220	0.00713391113971	0.131997738688	0.87|0.627|0.834	0.611|0.565|0.545	0.203
NCOR1	NCOR1	MXE	chr17	-	16171802_16171995_16186553_16186687_16158759_16158873_16194461_16194613	5|6|4	0|0|0	0|0|2	0|1|1	264	323	1	1.0	1.0|1.0|1.0	NA|0.0|0.71	0.645
NCOR1	NCOR1	MXE	chr17	-	16164978_16165161_16186553_16186687_16158759_16158873_16194461_16194639	5|6|4	102|90|74	0|0|2	65|70|74	264	313	0.000507778907611	0.0215624946898	0.055|0.073|0.06	0.0|0.0|0.031	0.052
TACC3	TACC3	MXE	chr4	+	1723727_1723870_1727707_1728787_1723420_1723583_1730886_1730962	22|36|20	12|30|14	103|87|138	85|53|76	273	1210	0.866108757925	1.0	0.89|0.842|0.864	0.843|0.879|0.889	-0.005
NCOR1	NCOR1	MXE	chr17	-	16171802_16171995_16186553_16186687_16164978_16165161_16194461_16194613	5|5|4	41|57|34	0|1|3	40|33|46	264	323	0.00628956834802	0.124019696444	0.13|0.097|0.126	0.0|0.036|0.074	0.081
FAM21C	FAM21C	MXE	chr10	+	45752587_45752706_45754485_45754545_45751481_45751553_45754935_45755113	27|33|22	3|9|5	22|18|24	8|3|6	249	190	0.547776997197	1.0	0.873|0.737|0.771	0.677|0.821|0.753	0.043
FAM21C	FAM21C	MXE	chr10	+	45728861_45729026_45737982_45738045_45727416_45727539_45743389_45743483	58|80|56	2|0|2	84|46|47	4|0|1	295	193	0.616302481602	1.0	0.95|1.0|0.948	0.932|1.0|0.969	-0.001
NF2	NF2	MXE	chr22	+	29636750_29636876_29639089_29639212_29603998_29604112_29642201_29642285	9|6|4	10|12|7	21|9|3	14|11|19	256	253	0.958209768257	1.0	0.471|0.331|0.361	0.597|0.447|0.135	-0.005
PPP3CC	PPP3CC	MXE	chr8	+	22527391_22527517_22528505_22528577_22522654_22522749_22532224_22532306	9|14|5	10|6|5	9|5|13	6|7|7	256	202	0.984473065802	1.0	0.415|0.648|0.441	0.542|0.36|0.594	0.003
PPP3CC	PPP3CC	MXE	chr8	+	22511085_22511231_22513292_22513432_22497998_22498112_22522490_22522568	10|11|5	33|52|28	9|2|5	33|21|28	276	270	0.530488050554	1.0	0.229|0.171|0.149	0.211|0.085|0.149	0.035
TTC6	TTC6	MXE	chr14	+	37787467_37787637_37790716_37790837_37749713_37749843_37792263_37792414	12|4|4	18|20|18	3|2|0	14|11|11	300	251	0.0198302540173	0.243284836521	0.358|0.143|0.157	0.152|0.132|0.0	0.125
TTC6	TTC6	MXE	chr14	+	37751052_37751225_37753098_37753235_37749713_37749843_37787467_37787637	8|4|3	4|5|5	12|2|1	10|4|7	303	267	0.317595180395	0.910624580817	0.638|0.413|0.346	0.514|0.306|0.112	0.155
TTC6	TTC6	MXE	chr14	+	37682757_37682964_37696716_37696835_37680150_37680261_37701331_37701526	26|17|15	2|0|4	10|16|9	1|2|1	337	249	0.31323995006	0.905113672828	0.906|1.0|0.735	0.881|0.855|0.869	0.012
RSRC2	RSRC2	MXE	chr12	-	122522798_122522906_122526169_122526293_122522142_122522299_122526847_122526940	0|1|0	5|24|17	2|2|0	18|18|31	254	238	0.426284284166	1.0	0.0|0.038|0.0	0.094|0.094|0.0	-0.05
PPP3CC	PPP3CC	MXE	chr8	+	22511085_22511231_22513292_22513432_22475591_22475624_22522490_22522568	0|0|0	33|52|28	0|1|1	33|21|28	276	270	1	1.0	0.0|0.0|0.0	0.0|0.045|0.034	-0.026
LUC7L3	LUC7L3	MXE	chr17	+	50743705_50743810_50744651_50744813_50741656_50741731_50745719_50746003	2692|2654|2077	9266|9954|6622	1921|1694|1936	6769|5876|7537	235	292	0.570651821213	1.0	0.265|0.249|0.28	0.261|0.264|0.242	0.009
LUC7L3	LUC7L3	MXE	chr17	+	50741656_50741731_50743705_50743810_50741101_50741246_50744651_50744813	876|868|653	4619|4626|3403	721|547|616	3133|2806|3415	205	235	0.52058683645	1.0	0.179|0.177|0.18	0.209|0.183|0.171	-0.009
CCDC14	CCDC14	MXE	chr3	-	123956354_123956427_123956739_123956795_123955842_123955965_123961143_123961260	19|23|19	1|0|0	16|16|25	0|0|2	186	203	1	1.0	0.954|1.0|1.0	1.0|1.0|0.932	0.007
CCDC14	CCDC14	MXE	chr3	-	123956354_123956427_123956739_123956795_123948895_123949132_123961143_123961229	21|21|21	4|5|3	17|13|22	0|1|5	186	203	0.188859752801	0.742145484915	0.851|0.821|0.884	1.0|0.934|0.828	-0.069
CCDC14	CCDC14	MXE	chr3	-	123956045_123956115_123956354_123956427_123955842_123955965_123956739_123956795	39|48|37	38|57|38	45|52|59	41|41|58	203	200	0.344252356148	0.935569683655	0.503|0.453|0.49	0.52|0.555|0.501	-0.043
CCDC14	CCDC14	MXE	chr3	-	123956045_123956115_123956354_123956427_123948895_123949132_123956739_123956795	49|57|48	4|5|3	48|54|66	3|1|1	203	200	0.0272466922054	0.293105612495	0.923|0.918|0.94	0.94|0.982|0.985	-0.042
RBM34	RBM34	MXE	chr1	-	235152705_235152765_235154880_235155112_235148403_235148447_235160510_235160647	100|97|64	54|76|49	109|86|109	91|73|95	362	190	0.178578882352	0.725892856646	0.493|0.401|0.407	0.386|0.382|0.376	0.052
ZNF692	ZNF692	MXE	chr1	-	248856287_248856422_248856513_248856562_248855724_248855946_248857233_248857497	26|18|17	11|13|15	53|38|44	24|22|21	179	265	0.418839613461	0.998676486294	0.778|0.672|0.627	0.766|0.719|0.756	-0.055
FOXK2	FOXK2	MXE	chr17	+	82582740_82582934_82584012_82584188_82571723_82571870_82585903_82586200	2|9|12	15|13|14	14|9|18	29|23|27	324	306	0.913450661283	1.0	0.112|0.395|0.447	0.313|0.27|0.386	-0.005
CCDC14	CCDC14	MXE	chr3	-	123956354_123956427_123956739_123956795_123956045_123956115_123961143_123961229	18|22|18	65|75|56	15|12|20	91|88|82	186	203	0.0310905304476	0.315146581838	0.232|0.243|0.26	0.152|0.13|0.21	0.081
CTD-2583A14.10	CTD-2583A14.10	MXE	chr19	+	57839022_57839149_57856106_57856233_57820493_57820549_57858575_57858941	14|20|18	18|16|19	37|49|41	13|26|18	257	257	0.00221479405559	0.0587828127213	0.438|0.556|0.486	0.74|0.653|0.695	-0.203
CTD-2583A14.10	CTD-2583A14.10	MXE	chr19	+	57820493_57820549_57839022_57839149_57819718_57819945_57856103_57856233	10|14|13	14|13|20	21|23|28	38|40|40	186	257	0.364025544733	0.952601009106	0.497|0.598|0.473	0.433|0.443|0.492	0.067
KIAA0430	KIAA0430	MXE	chr16	-	15625371_15625797_15630331_15630504_15625015_15625173_15631380_15631498	44|39|25	40|60|42	30|18|32	42|35|26	303	556	0.932795740569	1.0	0.669|0.544|0.522	0.567|0.486|0.693	-0.004
YBX1	YBX1	MXE	chr1	+	42696198_42696288_42696641_42696944_42693489_42693523_42697179_42697262	5050|5517|4251	16633|20514|13574	8513|6849|8127	28442|25205|30719	220	433	0.490721621824	1.0	0.374|0.346|0.381	0.371|0.348|0.342	0.013
AGAP1	AGAP1	MXE	chr2	+	235930764_235930923_235968461_235968623_235908737_235908906_236036560_236036715	2|1|0	10|14|17	2|1|2	18|17|22	289	292	0.226633373833	0.810423925424	0.168|0.067|0.0	0.101|0.056|0.084	-0.002
AGAP1	AGAP1	MXE	chr2	+	235908737_235908906_235968461_235968623_235807238_235807331_236036560_236036715	0|0|3	1|9|7	0|0|0	5|7|10	299	292	0.636216073245	1.0	0.0|0.0|0.295	0.0|0.0|0.0	0.098
EDC3	EDC3	MXE	chr15	-	74671454_74671774_74687090_74687179_74655732_74656068_74695879_74696000	2|5|3	57|52|42	9|1|2	49|40|40	219	450	0.6131241986	1.0	0.067|0.165|0.128	0.274|0.049|0.093	-0.019
PSMA4	PSMA4	MXE	chr15	+	78542482_78542645_78544189_78544267_78542176_78542219_78544868_78544957	651|698|507	211|195|158	867|694|886	225|219|197	293	208	0.166242117962	0.705956692408	0.687|0.718|0.695	0.732|0.692|0.761	-0.028
PSMA4	PSMA4	MXE	chr15	+	78542176_78542219_78542482_78542645_78541904_78541930_78544189_78544267	135|155|101	180|112|98	186|134|167	164|141|118	173	293	0.437952089473	1.0	0.56|0.701|0.636	0.658|0.617|0.706	-0.028
KIAA0430	KIAA0430	MXE	chr16	-	15625371_15625800_15630331_15630504_15625015_15625173_15631380_15631498	44|39|25	41|60|42	30|18|32	40|35|26	303	559	0.85757626014	1.0	0.664|0.545|0.523	0.58|0.487|0.694	-0.01
RANBP3	RANBP3	MXE	chr19	-	5932451_5932544_5933413_5933479_5927967_5928087_5941620_5941707	10|18|7	0|1|0	15|16|23	2|0|0	196	223	1	1.0	1.0|0.953|1.0	0.895|1.0|1.0	0.019
RANBP3	RANBP3	MXE	chr19	-	5931418_5931531_5932451_5932544_5927967_5928087_5933413_5933479	68|80|63	13|8|4	105|100|111	11|16|22	223	243	0.249762744632	0.839368725603	0.851|0.916|0.945	0.912|0.872|0.846	0.027
RANBP3	RANBP3	MXE	chr19	-	5931403_5931531_5932451_5932544_5927967_5928087_5933413_5933479	68|80|63	21|14|13	105|100|111	32|23|21	223	258	0.749092134653	1.0	0.789|0.869|0.849	0.792|0.834|0.859	0.007
RANBP3	RANBP3	MXE	chr19	-	5921200_5921321_5923193_5923303_5918495_5918638_5923811_5923914	143|173|112	139|160|137	240|203|233	211|170|194	240	251	0.122090881021	0.615547469169	0.518|0.531|0.461	0.543|0.555|0.557	-0.048
DBNL	DBNL	MXE	chr7	+	44052866_44052941_44056756_44056903_44051829_44051942_44057781_44057859	436|552|440	160|209|126	649|653|696	275|202|249	205	277	0.627451005848	1.0	0.786|0.781|0.825	0.761|0.814|0.791	0.009
DBNL	DBNL	MXE	chr7	+	44052866_44052941_44056756_44056903_44044675_44044820_44057781_44057859	0|0|0	160|210|125	2|0|1	275|203|249	205	277	1	1.0	0.0|0.0|0.0	0.01|0.0|0.005	-0.005
CLN3	CLN3	MXE	chr16	-	28489289_28489386_28491481_28491560_28488590_28488662_28491713_28491835	8|21|14	1|0|1	11|19|11	5|3|2	209	227	1	1.0	0.897|1.0|0.938	0.705|0.873|0.857	0.133
CLN3	CLN3	MXE	chr16	-	28489289_28489386_28491481_28491560_28487661_28487741_28491713_28491835	8|22|14	1|0|1	11|18|11	2|2|2	209	227	1	1.0	0.897|1.0|0.938	0.857|0.907|0.857	0.071
CLN3	CLN3	MXE	chr16	-	28489289_28489386_28491481_28491560_28487455_28487541_28491713_28491835	8|21|14	1|0|1	11|18|11	2|2|2	209	227	1	1.0	0.897|1.0|0.938	0.857|0.907|0.857	0.071
LDLR	LDLR	MXE	chr19	+	11116858_11116998_11120091_11120233_11116093_11116212_11123173_11123344	7|1|4	0|0|0	33|32|40	3|1|2	270	272	0.119377013725	0.609599203025	1.0|1.0|1.0	0.917|0.97|0.953	0.053
NDUFAF2	NDUFAF2	MXE	chr5	+	61073124_61073214_61098991_61099032_60945206_60945428_61152703_61153026	54|62|51	11|4|5	122|88|89	11|11|10	220	171	0.933801706529	1.0	0.792|0.923|0.888	0.896|0.861|0.874	-0.009
RANBP10	RANBP10	MXE	chr16	-	67744287_67744455_67772033_67772086_67738012_67738035_67805427_67805539	0|3|1	5|6|4	2|3|4	2|5|2	183	298	0.0184505094093	0.233571842574	0.0|0.449|0.289	0.62|0.494|0.765	-0.38
UCK2	UCK2	MXE	chr1	+	165903181_165903279_165905920_165905969_165891225_165891322_165907683_165908109	0|0|0	10|13|7	1|1|1	30|20|24	228	179	0.494731947517	1.0	0.0|0.0|0.0	0.026|0.038|0.032	-0.032
UCK2	UCK2	MXE	chr1	+	165903181_165903279_165905920_165905969_165895584_165896332_165907683_165907871	10|6|8	9|13|7	26|12|21	30|20|24	228	179	0.967986253705	1.0	0.466|0.266|0.473	0.405|0.32|0.407	0.024
MPHOSPH9	MPHOSPH9	MXE	chr12	-	123203249_123203375_123210055_123210162_123202623_123203084_123214743_123214834	12|13|5	4|8|3	7|19|21	3|2|3	237	256	0.0248623686713	0.278561763867	0.764|0.637|0.643	0.716|0.911|0.883	-0.155
MPHOSPH9	MPHOSPH9	MXE	chr12	-	123210055_123210162_123214743_123214834_123203249_123203375_123218375_123218499	12|9|3	9|8|5	4|5|13	8|4|5	221	237	0.78004202926	1.0	0.588|0.547|0.392	0.349|0.573|0.736	-0.044
THOC2	THOC2	MXE	chrX	-	123686547_123686714_123703453_123703505_123671668_123671761_123706857_123706949	13|24|11	75|64|58	24|14|41	94|62|79	182	297	0.281490692058	0.870966900032	0.22|0.38|0.236	0.294|0.269|0.459	-0.062
ISOC2	ISOC2	MXE	chr19	-	55455259_55455330_55455635_55455845_55454988_55455106_55456348_55456489	4|11|7	4|11|3	21|11|8	16|11|5	340	201	0.903628683705	1.0	0.372|0.372|0.58	0.437|0.372|0.486	0.01
ISOC2	ISOC2	MXE	chr19	-	55455259_55455378_55455635_55455845_55454988_55455106_55456348_55456489	4|11|7	4|11|5	21|11|8	25|12|19	340	249	0.282586439031	0.872689451199	0.423|0.423|0.506	0.381|0.402|0.236	0.111
PTPRM	PTPRM	MXE	chr18	+	8247844_8247919_8253226_8253414_8244057_8244209_8296367_8296455	110|98|88	303|367|270	38|25|40	115|102|110	205	318	0.929391849313	1.0	0.36|0.293|0.336	0.339|0.275|0.361	0.005
PTPRM	PTPRM	MXE	chr18	+	8248149_8248176_8253226_8253414_8247844_8247919_8296367_8296455	0|2|1	446|509|392	0|0|0	167|144|160	157	318	1	1.0	0.0|0.008|0.005	0.0|0.0|0.0	0.004
LDLR	LDLR	MXE	chr19	+	11102663_11102786_11105219_11105600_11100222_11100345_11106564_11106687	7|7|3	21|4|8	17|9|20	54|50|46	253	511	0.191258755693	0.747917201327	0.402|0.779|0.431	0.389|0.267|0.468	0.163
MACF1	MACF1	MXE	chr1	+	39436481_39436490_39437776_39438008_39435557_39435761_39439273_39439500	8|6|3	277|267|239	7|7|7	304|280|315	139	362	0.762635811304	1.0	0.07|0.055|0.032	0.057|0.061|0.055	-0.005
MACF1	MACF1	MXE	chr1	+	39372478_39372596_39378460_39378523_39370029_39370186_39379202_39379444	50|33|41	16|11|8	44|43|64	14|9|14	248	193	0.651158178528	1.0	0.709|0.7|0.8	0.71|0.788|0.781	-0.023
ATP2A2	ATP2A2	MXE	chr12	+	110296598_110296737_110322991_110323072_110282712_110282795_110326389_110326475	9|11|6	94|120|78	14|11|23	126|67|88	269	211	0.0105283409491	0.165891815052	0.07|0.067|0.057	0.08|0.114|0.17	-0.057
MACF1	MACF1	MXE	chr1	+	39437776_39438008_39439273_39439500_39436481_39436490_39441002_39441125	122|173|117	654|954|711	210|205|203	1056|950|1182	362	357	0.386383132255	0.971357594908	0.155|0.152|0.14	0.164|0.175|0.145	-0.012
RAB3IP	RAB3IP	MXE	chr12	+	69756404_69756663_69784719_69784815_69755383_69755659_69794436_69794514	14|5|9	36|29|13	5|11|10	34|15|17	389	226	0.783291756286	1.0	0.184|0.091|0.287	0.079|0.299|0.255	-0.024
MAGOH	MAGOH	MXE	chr1	-	53228871_53228954_53235576_53235635_53226891_53227144_53238360_53238610	139|183|104	3|5|1	226|199|233	5|4|6	189	213	0.640356990078	1.0	0.981|0.976|0.992	0.981|0.982|0.978	0.003
UQCC1	UQCC1	MXE	chr20	-	35366556_35366614_35381917_35382025_35347163_35347272_35394091_35394196	4|7|6	21|15|7	11|7|11	19|23|17	238	188	0.579857031556	1.0	0.131|0.269|0.404	0.314|0.194|0.338	-0.014
UQCC1	UQCC1	MXE	chr20	-	35314687_35314765_35347163_35347272_35306665_35306779_35381917_35382025	3|0|0	21|24|28	1|2|0	32|30|31	239	208	0.534117177949	1.0	0.111|0.0|0.0	0.026|0.055|0.0	0.01
ABI3BP	ABI3BP	MXE	chr3	-	100837123_100837171_100841997_100842039_100835600_100835660_100846371_100846428	16|26|20	40|67|22	40|29|45	85|61|117	172	178	0.61108768917	1.0	0.293|0.287|0.485	0.328|0.33|0.285	0.041
UQCC1	UQCC1	MXE	chr20	-	35374183_35374256_35381917_35382025_35366556_35366614_35394091_35394196	8|15|11	48|38|31	13|6|12	66|43|42	238	203	0.247510109487	0.83788576531	0.124|0.252|0.232	0.144|0.106|0.196	0.054
ABI3BP	ABI3BP	MXE	chr3	-	100838401_100838464_100840071_100840164_100835600_100835660_100840819_100840858	121|208|110	5|2|6	305|243|344	34|21|32	223	193	3.79804456319e-06	0.000446027306748	0.954|0.989|0.941	0.886|0.909|0.903	0.062
ABI3BP	ABI3BP	MXE	chr3	-	100838401_100838464_100840819_100840858_100835600_100835660_100841997_100842039	45|64|28	0|0|2	82|73|103	2|4|1	169	193	0.674555497529	1.0	1.0|1.0|0.941	0.979|0.954|0.992	0.005
ABI3BP	ABI3BP	MXE	chr3	-	100837123_100837171_100841997_100842039_100834683_100834773_100846371_100846428	16|26|20	0|0|0	40|29|45	1|0|0	172	178	1	1.0	1.0|1.0|1.0	0.976|1.0|1.0	0.008
ABI3BP	ABI3BP	MXE	chr3	-	100837123_100837171_100838209_100838284_100835600_100835660_100838401_100838464	65|83|46	45|78|27	114|110|190	102|89|157	205	178	0.516768622798	1.0	0.556|0.48|0.597	0.493|0.518|0.512	0.037
ABI3BP	ABI3BP	MXE	chr3	-	100837123_100837171_100838401_100838464_100835600_100835660_100839568_100839616	105|154|90	35|67|22	237|192|323	86|61|117	193	178	0.910722096497	1.0	0.735|0.679|0.79	0.718|0.744|0.718	0.008
ABI3BP	ABI3BP	MXE	chr3	-	100837123_100837171_100840071_100840164_100835600_100835660_100840819_100840858	121|208|110	36|67|22	305|243|344	85|61|118	223	178	0.729314341529	1.0	0.728|0.712|0.8	0.741|0.761|0.699	0.013
KDM3B	KDM3B	MXE	chr5	+	138381515_138381590_138386021_138386621_138379583_138379708_138391012_138392261	177|245|181	5|10|5	196|213|267	11|4|7	205	730	1	1.0	0.992|0.989|0.992	0.984|0.995|0.993	0.0
KDM3B	KDM3B	MXE	chr5	+	138379583_138379708_138381515_138381590_138377719_138377825_138386021_138386621	165|185|140	48|62|50	167|168|186	41|64|58	255	205	0.767977690787	1.0	0.734|0.706|0.692	0.766|0.678|0.721	-0.011
SNX6	SNX6	MXE	chr14	-	34581560_34581600_34586229_34586305_34575755_34575842_34593044_34593150	96|139|108	108|114|87	85|98|115	101|78|81	206	170	0.841892725136	1.0	0.423|0.502|0.506	0.41|0.509|0.54	-0.009
SNX6	SNX6	MXE	chr14	-	34575755_34575842_34581560_34581600_34567853_34568013_34586229_34586305	101|103|84	178|202|162	80|74|78	157|142|143	170	217	0.92661244881	1.0	0.42|0.394|0.398	0.394|0.399|0.41	0.003
RUVBL2	RUVBL2	MXE	chr19	+	49003278_49003334_49004276_49004418_48993615_48993902_49007017_49007147	0|1|0	609|623|494	1|0|0	1437|1127|1214	186	272	1	1.0	0.0|0.002|0.0	0.001|0.0|0.0	0.0
RUVBL2	RUVBL2	MXE	chr19	+	49003278_49003334_49004276_49004418_48993447_48993923_49007017_49007147	0|0|0	608|623|495	1|0|0	1438|1128|1215	186	272	1	1.0	0.0|0.0|0.0	0.001|0.0|0.0	-0.0
USF3	USF3	MXE	chr3	-	113664312_113664409_113670120_113670203_113648384_113661425_113673347_113673376	13|14|12	1|1|2	13|8|16	1|4|1	213	227	0.740941009047	1.0	0.933|0.937|0.865	0.933|0.681|0.945	0.059
RUVBL2	RUVBL2	MXE	chr19	+	49003278_49003334_49004276_49004418_48999318_48999373_49007017_49007147	19|9|10	610|626|495	25|21|36	1439|1127|1218	186	272	0.91086351405	1.0	0.044|0.021|0.029	0.025|0.027|0.041	0.0
RAB8B	RAB8B	MXE	chr15	+	63249644_63249705_63255506_63255584_63244755_63244816_63256504_63256594	128|167|106	147|166|123	90|95|120	94|105|141	191	208	0.893922595986	1.0	0.487|0.523|0.484	0.51|0.496|0.481	0.002
RAB8B	RAB8B	MXE	chr15	+	63244755_63244816_63249644_63249705_63189468_63189748_63255506_63255584	96|118|77	41|27|28	71|55|107	27|29|27	191	191	0.68021174817	1.0	0.701|0.814|0.733	0.724|0.655|0.799	0.023
THRAP3	THRAP3	MXE	chr1	+	36293850_36293935_36296582_36296770_36292597_36292709_36300885_36301084	313|352|279	1813|2322|1722	372|369|373	2349|2358|2850	215	318	0.352397802236	0.942249449744	0.203|0.183|0.193	0.19|0.188|0.162	0.013
RAB8B	RAB8B	MXE	chr15	+	63256504_63256594_63259626_63259692_63249644_63249705_63262691_63262742	0|0|0	19|18|11	0|1|1	18|10|14	220	196	1	1.0	0.0|0.0|0.0	0.0|0.082|0.06	-0.047
HAUS4	HAUS4	MXE	chr14	-	22947867_22948013_22951554_22951689_22947600_22947731_22952327_22952459	26|22|24	15|13|9	35|22|40	17|19|27	265	276	0.37160076446	0.957996238313	0.644|0.638|0.735	0.682|0.547|0.607	0.06
NUTM2B-AS1	NUTM2B-AS1	MXE	chr10	-	79806038_79806122_79808758_79808832_79804484_79804527_79814612_79814716	48|40|30	36|65|22	51|27|37	30|30|45	204	214	0.793916247568	1.0	0.583|0.392|0.589	0.641|0.486|0.463	-0.009
NUTM2B-AS1	NUTM2B-AS1	MXE	chr10	-	79806038_79806122_79808762_79808963_79804484_79804527_79814612_79814716	8|7|7	36|65|22	14|16|4	30|30|45	331	214	0.0923043552272	0.541687381888	0.126|0.065|0.171	0.232|0.256|0.054	-0.06
CUX1	CUX1	MXE	chr7	+	102111697_102111774_102115206_102115273_102104335_102104459_102158559_102158608	127|125|109	160|136|137	77|73|83	127|82|113	207	197	0.339010854436	0.931848172041	0.43|0.467|0.431	0.366|0.459|0.411	0.031
CUX1	CUX1	MXE	chr7	+	102115206_102115273_102158559_102158608_102111697_102111774_102170445_102170550	118|141|91	87|69|46	78|83|70	45|37|48	197	179	0.903783985441	1.0	0.552|0.65|0.643	0.612|0.671|0.57	-0.003
CUX1	CUX1	MXE	chr7	+	102158559_102158608_102170445_102170550_102115206_102115273_102178468_102178657	53|54|41	98|66|68	33|28|44	47|51|52	179	235	0.676902647584	1.0	0.415|0.518|0.442	0.48|0.419|0.526	-0.017
CUX1	CUX1	MXE	chr7	+	102170445_102170550_102178468_102178657_102158559_102158608_102189812_102189871	235|218|209	241|236|219	171|113|161	164|145|191	235	319	0.55578904119	1.0	0.57|0.556|0.564	0.586|0.514|0.534	0.019
CCDC113	CCDC113	MXE	chr16	+	58253997_58254159_58258367_58258523_58249935_58250115_58259853_58259934	4|9|1	87|88|77	0|2|2	41|50|29	292	286	0.0973013664019	0.554198459823	0.043|0.091|0.013	0.0|0.038|0.063	0.015
ARHGEF9	ARHGEF9	MXE	chrX	-	63724531_63724711_63736989_63737118_63706257_63706449_63754303_63754676	0|0|0	191|177|143	1|1|1	139|143|118	259	310	1	1.0	0.0|0.0|0.0	0.009|0.008|0.01	-0.009
DGKE	DGKE	MXE	chr17	+	56856511_56856625_56858593_56858665_56849180_56849232_56861790_56861918	21|32|23	26|39|24	15|17|23	32|19|25	244	202	0.52748578586	1.0	0.401|0.405|0.442	0.28|0.426|0.432	0.037
DDX3X	DDX3X	MXE	chrX	+	41343736_41343822_41344029_41344128_41343215_41343351_41344238_41344399	83|69|93	641|801|623	94|102|99	1022|899|1207	216	229	0.0648547137332	0.451968603034	0.121|0.084|0.137	0.089|0.107|0.08	0.022
PRR4	PRR4	MXE	chr12	-	10973654_10973721_11047019_11047188_10848371_10848407_11171421_11171613	20|26|11	2|3|1	14|6|13	3|2|2	299	197	0.298073275478	0.888520616257	0.868|0.851|0.879	0.755|0.664|0.811	0.123
TPD52L2	TPD52L2	MXE	chr20	+	63882718_63882820_63889189_63889238_63873667_63873816_63889849_63891545	40|30|24	32|31|22	57|47|46	33|32|34	232	179	0.13309143893	0.636149089292	0.491|0.427|0.457	0.571|0.531|0.511	-0.079
TPD52L2	TPD52L2	MXE	chr20	+	63882718_63882820_63889189_63889238_63875815_63875875_63889849_63891545	113|128|94	32|31|21	136|111|141	33|32|36	232	179	0.818087811489	1.0	0.732|0.761|0.775	0.761|0.728|0.751	0.009
CALCOCO2	CALCOCO2	MXE	chr17	+	48852505_48852628_48852925_48853012_48851558_48851628_48856091_48856174	1757|1921|1509	715|783|623	957|936|1132	417|380|425	253	217	0.908048686364	1.0	0.678|0.678|0.675	0.663|0.679|0.696	-0.002
DGKE	DGKE	MXE	chr17	+	56856511_56856625_56858593_56858665_56847921_56848065_56861790_56861918	2|2|3	22|35|21	1|2|0	30|19|17	244	202	0.082583087732	0.51756934437	0.07|0.045|0.106	0.027|0.08|0.0	0.038
SURF6	SURF6	MXE	chr9	-	133333717_133333806_133334391_133334601_133332547_133332760_133336038_133336398	178|266|150	241|296|192	469|408|496	468|428|551	340	219	0.123854121031	0.616356168475	0.322|0.367|0.335	0.392|0.38|0.367	-0.038
CALCOCO2	CALCOCO2	MXE	chr17	+	48852925_48853012_48856091_48856187_48851558_48851628_48860313_48860449	0|1|0	63|53|50	0|0|0	25|30|26	217	226	1	1.0	0.0|0.019|0.0	0.0|0.0|0.0	0.006
CALCOCO2	CALCOCO2	MXE	chr17	+	48852925_48853012_48856091_48856187_48852505_48852628_48860313_48860449	740|890|664	65|54|53	485|427|534	26|30|30	217	226	0.118065011918	0.606428470592	0.922|0.945|0.929	0.951|0.937|0.949	-0.014
PPFIBP1	PPFIBP1	MXE	chr12	+	27647728_27647842_27650009_27650141_27646061_27646148_27654721_27654814	349|409|296	242|242|218	298|300|315	182|202|221	244	262	0.919352843639	1.0	0.608|0.645|0.593	0.637|0.615|0.605	-0.004
RUVBL1	RUVBL1	MXE	chr3	-	128082482_128082574_128087705_128087808_128064784_128065220_128097299_128097498	39|47|47	0|2|0	95|70|105	0|3|6	233	222	0.0768416209805	0.502828433256	1.0|0.957|1.0	1.0|0.957|0.943	0.019
SEPT7	SEPT7	MXE	chr7	+	35885827_35885879_35890667_35890793_35883890_35883987_35898247_35898383	509|536|484	3704|4488|3284	673|524|582	4562|4233|5213	182	256	0.54589316523	1.0	0.162|0.144|0.172	0.172|0.148|0.136	0.007
ADCK2	ADCK2	MXE	chr7	+	140686989_140687241_140689596_140689725_140679154_140679283_140690759_140690813	0|0|0	3|2|2	0|0|2	1|0|5	382	259	1	1.0	0.0|0.0|0.0	0.0|NA|0.213	-0.106
ADCK2	ADCK2	MXE	chr7	+	140681041_140681137_140686989_140687241_140679154_140679283_140689596_140689725	14|17|8	6|17|12	8|7|10	6|12|13	226	382	0.446229823148	1.0	0.798|0.628|0.53	0.693|0.496|0.565	0.067
CCDC109B	CCDC109B	MXE	chr4	+	109659010_109659086_109660194_109660365_109560204_109560436_109664289_109664394	1|2|5	63|65|54	0|2|1	77|53|58	206	301	0.0354631747784	0.333000439747	0.023|0.043|0.119	0.0|0.052|0.025	0.036
RNF146	RNF146	MXE	chr6	+	127282286_127282395_127285207_127285348_127280230_127280340_127286049_127286177	4|1|0	2|2|2	1|0|0	4|0|4	239	271	1	1.0	0.694|0.362|0.0	0.221|NA|0.0	0.242
CCDC109B	CCDC109B	MXE	chr4	+	109660194_109660365_109664289_109664394_109659010_109659086_109682581_109682742	20|27|26	58|49|50	39|23|28	68|42|62	301	235	0.56602878412	1.0	0.212|0.301|0.289	0.309|0.299|0.261	-0.022
CCDC109B	CCDC109B	MXE	chr4	+	109660194_109660365_109664289_109664394_109560204_109560436_109682581_109682742	2|0|0	57|50|50	0|1|4	68|42|62	301	235	0.506355362482	1.0	0.027|0.0|0.0	0.0|0.018|0.048	-0.013
LGMN	LGMN	MXE	chr14	-	92741061_92741179_92741704_92741859_92732648_92732815_92748488_92748627	0|1|0	2|8|6	0|0|0	3|0|2	285	248	1	1.0	0.0|0.098|0.0	0.0|NA|0.0	0.033
TANC1	TANC1	MXE	chr2	+	159163282_159163546_159169249_159169372_159136193_159136298_159170523_159170805	6|3|3	34|33|34	6|7|3	34|30|24	394	253	0.276413399961	0.864042361849	0.102|0.055|0.054	0.102|0.13|0.074	-0.032
TANC1	TANC1	MXE	chr2	+	159163282_159163546_159169249_159169372_159097636_159097834_159170523_159170805	2|3|2	34|30|34	3|2|2	33|29|24	394	253	0.85632992612	1.0	0.036|0.06|0.036	0.055|0.042|0.051	-0.005
KAT14	KAT14	MXE	chr20	+	18150820_18150942_18159083_18159265_18145232_18145351_18161822_18162239	5|9|10	15|8|6	14|11|17	13|6|20	252	312	0.581833043931	1.0	0.292|0.582|0.674	0.571|0.694|0.513	-0.077
KAT14	KAT14	MXE	chr20	+	18150820_18150942_18159083_18159265_18145098_18145351_18161819_18162239	5|9|10	16|24|17	14|12|17	25|17|33	252	312	0.30107163956	0.892611287238	0.279|0.317|0.421	0.409|0.466|0.389	-0.082
ARPP21	ARPP21	MXE	chr3	+	35717297_35717357_35721604_35721834_35715438_35715476_35729302_35729536	3|5|0	1|3|0	2|3|2	2|1|6	190	360	1	1.0	0.85|0.759|NA	0.655|0.85|0.387	0.174
FAM227A	FAM227A	MXE	chr22	-	38607388_38607476_38620211_38620291_38605253_38605348_38623171_38623279	5|7|2	7|7|7	1|1|2	4|5|2	210	218	0.155756169073	0.682892112436	0.426|0.509|0.229	0.206|0.172|0.509	0.092
TANC1	TANC1	MXE	chr2	+	159136193_159136298_159163282_159163546_159097636_159097834_159169249_159169372	33|26|28	75|65|52	33|23|25	59|51|49	235	394	0.575000158405	1.0	0.425|0.401|0.474	0.484|0.431|0.461	-0.025
TANC1	TANC1	MXE	chr2	+	159097636_159097834_159136193_159136298_159065895_159065971_159163282_159163546	42|36|37	4|2|2	37|31|26	4|5|1	328	235	0.436864191893	1.0	0.883|0.928|0.93	0.869|0.816|0.949	0.036
TANC1	TANC1	MXE	chr2	+	159097636_159097834_159136193_159136298_159065895_159065971_159149141_159149272	42|35|38	12|15|5	38|30|26	11|7|7	328	235	0.906048014168	1.0	0.715|0.626|0.845	0.712|0.754|0.727	-0.002
TANC1	TANC1	MXE	chr2	+	159065895_159065971_159136193_159136298_159001079_159001189_159149141_159149272	48|70|39	12|14|5	49|37|40	10|8|7	206	235	0.932084292874	1.0	0.82|0.851|0.899	0.848|0.841|0.867	0.005
RBX1	RBX1	MXE	chr22	+	40953554_40953633_40967798_40967884_40951358_40951476_40972475_40973309	51|48|38	0|1|0	57|75|59	2|0|2	209	216	0.683108997571	1.0	1.0|0.98|1.0	0.967|1.0|0.968	0.015
LIG1	LIG1	MXE	chr19	-	48153871_48153967_48157013_48157140_48151231_48151339_48161371_48161507	18|25|8	9|25|16	79|57|76	59|57|58	257	226	0.581647650113	1.0	0.638|0.468|0.305	0.541|0.468|0.535	-0.044
PUS7	PUS7	MXE	chr7	-	105468336_105468463_105470687_105470848_105459167_105459259_105472131_105472193	19|20|18	0|2|0	58|71|60	1|1|8	291	257	0.0327769194853	0.321273401018	1.0|0.898|1.0	0.981|0.984|0.869	0.021
PUS7	PUS7	MXE	chr7	-	105495141_105495253_105502419_105502564_105491539_105491617_105505954_105506056	74|111|63	50|63|42	275|258|336	151|126|157	275	242	0.122227094187	0.615547469169	0.566|0.608|0.569	0.616|0.643|0.653	-0.056
PUS7	PUS7	MXE	chr7	-	105462620_105462750_105465312_105465414_105459167_105459259_105468336_105468463	11|13|5	21|24|21	36|42|45	61|69|81	232	260	0.249615801716	0.839368725603	0.37|0.378|0.211	0.398|0.406|0.384	-0.076
PUS7	PUS7	MXE	chr7	-	105465312_105465414_105470687_105470848_105459167_105459259_105472131_105472193	19|20|18	0|0|0	58|71|60	0|1|4	291	232	0.595222973271	1.0	1.0|1.0|1.0	1.0|0.983|0.923	0.031
PUS7	PUS7	MXE	chr7	-	105506188_105506273_105508114_105508544_105505954_105506056_105522051_105522258	11|22|12	64|79|38	53|58|50	220|196|249	560	215	0.93995247153	1.0	0.062|0.097|0.108	0.085|0.102|0.072	0.003
CCDC88A	CCDC88A	MXE	chr2	-	55355578_55355751_55362307_55362448_55349517_55349599_55363949_55364033	69|113|59	90|106|76	124|88|152	110|116|128	271	303	0.363910708671	0.952601009106	0.462|0.544|0.465	0.558|0.459|0.57	-0.039
PUS7	PUS7	MXE	chr7	-	105502419_105502564_105505954_105506056_105495141_105495253_105506188_105506273	110|191|128	19|33|15	505|537|645	73|92|99	232	275	0.837602582	1.0	0.873|0.873|0.91	0.891|0.874|0.885	0.002
PUS7	PUS7	MXE	chr7	-	105506188_105506273_105508114_105508520_105505954_105506056_105522051_105522258	8|9|8	64|79|38	25|20|35	220|196|249	536	215	0.922285718826	1.0	0.048|0.044|0.078	0.044|0.039|0.053	0.011
CCDC88A	CCDC88A	MXE	chr2	-	55363949_55364033_55372451_55372510_55355578_55355751_55374813_55374883	9|14|8	4|4|5	8|15|13	2|2|6	189	214	0.357474077161	0.947219405143	0.718|0.799|0.644	0.819|0.895|0.71	-0.088
CACNA1A	CACNA1A	MXE	chr19	-	13210616_13210652_13212102_13212216_13209311_13209498_13212383_13212522	0|5|7	0|0|1	22|19|23	1|1|1	244	166	1	1.0	NA|1.0|0.826	0.937|0.928|0.94	-0.022
SSBP2	SSBP2	MXE	chr5	-	81489249_81489309_81513627_81513717_81474495_81474562_81615472_81615557	3|4|7	0|2|1	0|1|4	2|1|1	220	190	0.0286011873838	0.298744015319	1.0|0.633|0.858	0.0|0.463|0.776	0.417
SSBP2	SSBP2	MXE	chr5	-	81513627_81513717_81615472_81615557_81474495_81474562_81636556_81636618	12|21|11	0|1|0	4|8|9	0|0|0	215	220	1	1.0	1.0|0.956|1.0	1.0|1.0|1.0	-0.015
SSBP2	SSBP2	MXE	chr5	-	81513627_81513717_81615472_81615557_81489249_81489309_81636556_81636618	12|21|11	2|5|3	5|9|9	2|2|1	215	220	0.507367604131	1.0	0.86|0.811|0.79	0.719|0.822|0.902	0.006
STX18	STX18	MXE	chr4	-	4425163_4425222_4434769_4434858_4423517_4423587_4438393_4438509	95|88|89	61|100|78	65|68|69	83|86|84	219	189	0.0370663155961	0.341939401425	0.573|0.432|0.496	0.403|0.406|0.415	0.092
ZCCHC7	ZCCHC7	MXE	chr9	+	37304187_37304313_37305543_37305714_37126311_37126942_37327798_37327834	0|1|0	77|88|80	0|0|1	99|69|95	256	301	1	1.0	0.0|0.013|0.0	0.0|0.0|0.012	0.0
ZCCHC7	ZCCHC7	MXE	chr9	+	37304187_37304313_37305543_37305714_37302187_37302231_37327798_37327834	16|22|9	77|88|80	13|15|23	99|69|93	256	301	0.933679513957	1.0	0.196|0.227|0.117	0.134|0.204|0.225	-0.008
ZCCHC7	ZCCHC7	MXE	chr9	+	37327798_37327834_37349356_37349452_37126311_37126942_37354709_37354824	0|1|0	82|74|66	0|0|0	79|65|87	166	226	1	1.0	0.0|0.018|0.0	0.0|0.0|0.0	0.006
ADAM22	ADAM22	MXE	chr7	+	88184291_88184402_88186614_88186701_88181957_88182024_88193115_88193239	2|0|0	1|0|0	0|0|0	3|3|3	241	217	1	1.0	0.643|NA|NA	0.0|0.0|0.0	0.643
ACER3	ACER3	MXE	chr11	+	76958978_76959031_76959076_76959200_76926556_76926667_76976288_76976341	3|1|4	11|13|4	6|5|9	4|7|7	183	254	0.018254690513	0.232952319396	0.275|0.096|0.581	0.676|0.498|0.641	-0.288
RPAIN	RPAIN	MXE	chr17	+	5425970_5426082_5426235_5426299_5422768_5422829_5428070_5428211	85|79|80	20|5|17	53|49|65	8|7|9	242	194	0.564150367581	1.0	0.773|0.927|0.79	0.842|0.849|0.853	-0.018
CD99L2	CD99L2	MXE	chrX	-	150795417_150795486_150816006_150816078_150795205_150795289_150831230_150831293	54|46|56	261|294|260	35|22|35	192|150|154	202	199	0.790196714252	1.0	0.169|0.134|0.175	0.152|0.126|0.183	0.006
CD99L2	CD99L2	MXE	chrX	-	150793690_150793756_150814861_150814936_150777443_150777482_150831230_150831293	0|0|2	37|41|31	3|3|0	18|19|22	205	196	0.0259460084983	0.283828295667	0.0|0.0|0.058	0.137|0.131|0.0	-0.07
ZNF561	ZNF561	MXE	chr19	-	9617044_9617171_9618090_9618179_9614020_9614103_9619431_9619582	33|21|31	32|34|32	13|19|25	42|38|47	219	257	0.00904183548055	0.152090718369	0.548|0.42|0.532	0.266|0.37|0.384	0.16
ZNF561	ZNF561	MXE	chr19	-	9617044_9617171_9618090_9618166_9614020_9614103_9619431_9619582	8|12|11	32|34|32	1|9|13	42|38|47	206	257	0.0786311452308	0.508357301603	0.238|0.306|0.3	0.029|0.228|0.257	0.11
LRRC75A-AS1	LRRC75A-AS1	MXE	chr17	+	16439326_16439414_16439659_16439703_16439037_16439060_16440184_16440253	250|309|196	213|242|220	340|235|348	146|148|170	218	174	3.81701388685e-06	0.000446027306748	0.484|0.505|0.416	0.65|0.559|0.62	-0.141
CD99L2	CD99L2	MXE	chrX	-	150814861_150814936_150816006_150816078_150795205_150795289_150831230_150831248	54|46|56	0|0|0	35|22|35	3|2|0	202	205	0.435624858296	1.0	1.0|1.0|1.0	0.922|0.918|1.0	0.053
IP6K2	IP6K2	MXE	chr3	-	48708119_48708237_48711366_48711459_48695089_48695418_48717156_48717214	1|1|0	5|4|6	2|0|2	5|10|12	223	248	0.232294990609	0.817577369122	0.182|0.218|0.0	0.308|0.0|0.156	-0.021
SHOC2	SHOC2	MXE	chr10	+	110964124_110965061_110985627_110985765_110919546_110919657_111000414_111000545	146|96|71	40|53|49	49|33|47	35|25|23	1067	268	0.187276098298	0.741725521162	0.478|0.313|0.267	0.26|0.249|0.339	0.07
METTL15	METTL15	MXE	chr11	+	28296796_28296931_28328094_28328165_28290205_28290397_28330395_28333507	43|44|31	0|1|2	30|20|17	1|2|1	265	201	1	1.0	1.0|0.971|0.922	0.958|0.884|0.928	0.041
METTL15	METTL15	MXE	chr11	+	28296752_28296931_28328094_28328165_28290205_28290397_28330395_28333507	47|36|34	0|1|2	38|30|25	1|2|1	309	201	0.374352401555	0.959230398349	1.0|0.959|0.917	0.961|0.907|0.942	0.022
METTL15	METTL15	MXE	chr11	+	28290205_28290397_28296752_28296931_28211061_28211198_28328094_28328165	23|28|22	2|0|4	13|19|11	0|2|1	322	309	0.402888693276	0.983049088871	0.917|1.0|0.841	1.0|0.901|0.913	-0.019
SP100	SP100	MXE	chr2	+	230450171_230450255_230461261_230461414_230449560_230449710_230462434_230462518	20|19|18	46|55|29	25|25|16	67|44|36	214	283	0.933237673655	1.0	0.365|0.314|0.451	0.33|0.429|0.37	0.0
SMAD5	SMAD5	MXE	chr5	+	136147831_136147906_136152674_136152758_136132846_136132962_136153591_136154163	22|10|10	1|0|0	10|6|18	2|1|1	205	214	0.115106736598	0.601652057489	0.958|1.0|1.0	0.839|0.862|0.949	0.103
EXOSC2	EXOSC2	MXE	chr9	+	130702133_130702310_130703052_130703181_130695491_130695593_130703693_130704861	0|4|0	112|138|123	0|0|2	290|269|328	307	259	1	1.0	0.0|0.024|0.0	0.0|0.0|0.005	0.006
SHOC2	SHOC2	MXE	chr10	+	110985627_110985765_111000414_111000545_110964124_110965061_111004605_111004794	26|31|19	36|26|28	11|11|14	13|7|12	268	261	0.361570920378	0.949912081285	0.413|0.537|0.398	0.452|0.605|0.532	-0.08
ACOX3	ACOX3	MXE	chr4	-	8370907_8370994_8373560_8373628_8366281_8367080_8374977_8375152	1|0|1	3|6|5	0|0|0	1|3|4	198	217	1	1.0	0.268|0.0|0.18	0.0|0.0|0.0	0.149
RRN3	RRN3	MXE	chr16	-	15079997_15080096_15083512_15083582_15076434_15076650_15084641_15084705	12|8|8	31|34|28	13|12|15	50|24|39	200	229	0.535598461263	1.0	0.307|0.212|0.247	0.229|0.364|0.306	-0.044
INTS8	INTS8	MXE	chr8	+	94838462_94838618_94841490_94841591_94836523_94836631_94842346_94842488	33|22|23	72|61|58	19|22|26	51|36|53	286	231	0.48007433308	1.0	0.27|0.226|0.243	0.231|0.33|0.284	-0.035
INTS8	INTS8	MXE	chr8	+	94838462_94838618_94841490_94841591_94831991_94832174_94842346_94842488	0|0|0	73|62|60	1|0|1	50|37|53	286	231	1	1.0	0.0|0.0|0.0	0.016|0.0|0.015	-0.01
PRKRIP1	PRKRIP1	MXE	chr7	+	102404597_102404683_102407433_102407498_102376211_102376322_102425013_102426676	0|1|0	8|11|12	0|1|0	11|15|14	216	195	1	1.0	0.0|0.076|0.0	0.0|0.057|0.0	0.006
PRKRIP1	PRKRIP1	MXE	chr7	+	102399547_102399648_102407433_102407498_102376218_102376322_102425013_102425541	42|31|26	8|11|12	32|18|36	11|15|14	231	195	0.227790219956	0.811021822276	0.816|0.704|0.647	0.711|0.503|0.685	0.089
TRMT1	TRMT1	MXE	chr19	-	13115625_13115768_13115996_13116052_13115278_13115466_13116145_13116431	24|24|14	22|22|14	34|28|29	29|17|22	186	273	0.37462885923	0.959230398349	0.616|0.616|0.595	0.632|0.707|0.659	-0.057
PRKRIP1	PRKRIP1	MXE	chr7	+	102404597_102404683_102407433_102407498_102399547_102399648_102425013_102425541	210|242|189	9|12|14	175|178|193	12|19|21	216	195	0.0179271465614	0.231304327818	0.955|0.948|0.924	0.929|0.894|0.892	0.037
KDM4C	KDM4C	MXE	chr9	+	7128065_7128236_7165237_7165357_7049091_7049200_7169797_7169829	1|1|0	135|163|87	0|1|3	167|158|178	301	250	1	1.0	0.006|0.005|0.0	0.0|0.005|0.014	-0.003
KDM4C	KDM4C	MXE	chr9	+	7103684_7103870_7128065_7128236_7049091_7049200_7165237_7165357	3|3|4	111|136|107	6|5|4	113|92|122	316	301	0.203560195804	0.771360929214	0.025|0.021|0.034	0.048|0.049|0.03	-0.016
INTS8	INTS8	MXE	chr8	+	94836523_94836631_94838462_94838618_94831991_94832174_94841490_94841591	22|30|12	42|35|34	18|24|25	33|22|29	238	286	0.237707078814	0.825353538872	0.386|0.507|0.298	0.396|0.567|0.509	-0.094
KDM4C	KDM4C	MXE	chr9	+	7128065_7128236_7165237_7165357_7103684_7103870_7169797_7169829	21|10|8	134|164|89	25|18|20	167|161|180	301	250	0.318159716771	0.910876359774	0.115|0.048|0.069	0.111|0.085|0.084	-0.016
PHF20	PHF20	MXE	chr20	+	35858301_35858381_35863012_35863400_35842572_35842744_35869437_35869551	1|1|2	103|104|99	0|1|0	82|101|102	210	518	0.391437241184	0.976482116297	0.023|0.023|0.047	0.0|0.024|0.0	0.023
PHF20	PHF20	MXE	chr20	+	35858301_35858381_35863012_35863400_35847349_35847434_35869437_35869551	20|19|18	92|95|98	18|19|25	76|95|95	210	518	0.478087614589	1.0	0.349|0.33|0.312	0.369|0.33|0.394	-0.034
PHF20	PHF20	MXE	chr20	+	35871649_35871829_35899369_35899648_35869437_35869551_35913248_35913316	5|10|6	122|133|105	4|3|6	113|99|135	310	409	0.176599129278	0.722983841652	0.051|0.09|0.07	0.045|0.038|0.055	0.024
CD164	CD164	MXE	chr6	-	109370410_109370467_109376073_109376112_109366517_109369017_109377899_109377971	74|65|48	170|174|156	79|60|45	154|129|119	169	187	0.177784001381	0.725475231848	0.325|0.292|0.254	0.362|0.34|0.295	-0.042
PHF20	PHF20	MXE	chr20	+	35842572_35842744_35863012_35863400_35801490_35801605_35869437_35869551	56|57|51	92|94|97	49|39|80	76|90|94	302	518	0.662699574562	1.0	0.511|0.51|0.474	0.525|0.426|0.593	-0.016
PHF20	PHF20	MXE	chr20	+	35847349_35847434_35858301_35858381_35801490_35801605_35863012_35863400	0|1|2	50|59|29	0|2|2	50|34|48	215	210	1	1.0	0.0|0.016|0.063	0.0|0.054|0.039	-0.005
PHF20	PHF20	MXE	chr20	+	35847349_35847434_35858301_35858381_35842572_35842744_35863012_35863400	15|19|12	52|60|33	16|21|11	50|38|49	215	210	0.760058003981	1.0	0.22|0.236|0.262	0.238|0.351|0.18	-0.017
PHF20	PHF20	MXE	chr20	+	35858301_35858381_35863012_35863400_35801490_35801605_35869437_35869551	0|0|1	92|94|97	0|0|0	76|90|94	210	518	1	1.0	0.0|0.0|0.025	0.0|0.0|0.0	0.008
TCHP	TCHP	MXE	chr12	+	109911062_109911235_109912990_109913072_109908870_109908937_109914441_109914627	225|224|164	176|171|126	307|277|314	205|202|287	303	212	0.964944428537	1.0	0.472|0.478|0.477	0.512|0.49|0.434	-0.003
OCLN	OCLN	MXE	chr5	+	69509140_69509819_69513947_69514109_69504176_69504294_69534693_69534839	7|12|13	90|115|92	2|3|1	18|15|18	809	292	0.552765792938	1.0	0.027|0.036|0.049	0.039|0.067|0.02	-0.005
CAMK2G	CAMK2G	MXE	chr10	-	73852253_73852319_73853191_73853246_73849260_73849333_73860829_73860854	21|22|15	49|64|40	13|8|22	29|46|42	185	196	0.838458745826	1.0	0.312|0.267|0.284	0.322|0.156|0.357	0.009
SCP2	SCP2	MXE	chr1	+	53014889_53015043_53027968_53028071_52988028_52988136_53038916_53039046	225|232|157	504|593|359	239|178|242	470|383|402	284	233	0.0459812947109	0.3807862718	0.268|0.243|0.264	0.294|0.276|0.331	-0.042
SCP2	SCP2	MXE	chr1	+	52948008_52948080_52950754_52950886_52941795_52941853_52954739_52954804	20|20|11	52|50|44	11|15|16	55|38|63	202	262	0.339500987775	0.931887699598	0.333|0.342|0.245	0.206|0.339|0.248	0.042
CAMK2G	CAMK2G	MXE	chr10	-	73847224_73847347_73847987_73848082_73842457_73842541_73848525_73848609	21|17|22	114|106|78	20|19|18	107|79|83	225	253	0.833866974291	1.0	0.172|0.153|0.241	0.174|0.213|0.196	-0.006
RTCA	RTCA	MXE	chr1	+	100285227_100285322_100287098_100287203_100277257_100277316_100291402_100291771	99|77|92	17|25|17	80|66|62	24|22|16	225	235	0.184741971227	0.735786596351	0.859|0.763|0.85	0.777|0.758|0.802	0.045
FAM133B	FAM133B	MXE	chr7	-	92579316_92579395_92581505_92581603_92578318_92578393_92590267_92590394	69|82|45	116|171|124	85|65|94	139|160|161	228	209	0.488407731405	1.0	0.353|0.305|0.25	0.359|0.271|0.349	-0.024
LRRK2	LRRK2	MXE	chr12	+	40240482_40240617_40243549_40243681_40237968_40238103_40249825_40249945	0|1|0	3|0|0	1|2|1	3|7|2	265	262	1	1.0	0.0|1.0|NA	0.248|0.22|0.331	0.234
FAM133B	FAM133B	MXE	chr7	-	92577654_92577717_92578149_92578182_92577102_92577195_92578318_92578393	17|17|18	40|65|54	25|23|27	87|65|87	163	193	0.88674822069	1.0	0.335|0.236|0.283	0.254|0.295|0.269	0.012
TRAPPC13	TRAPPC13	MXE	chr5	+	65655635_65655653_65658367_65658501_65652500_65652545_65660698_65660897	0|1|0	9|14|7	1|0|0	14|8|13	148	264	1	1.0	0.0|0.113|0.0	0.113|0.0|0.0	0.0
DLG1	DLG1	MXE	chr3	-	197076585_197076685_197081050_197081117_197075836_197075870_197085579_197085756	202|236|202	1|4|3	161|124|148	2|5|0	197	230	0.924507394929	1.0	0.996|0.986|0.987	0.989|0.967|1.0	0.004
ST7L	ST7L	MXE	chr1	-	112591524_112591603_112597970_112598086_112583971_112584126_112610840_112611003	0|0|2	28|30|19	3|2|0	13|17|16	246	209	0.115219416659	0.601652057489	0.0|0.0|0.082	0.164|0.091|0.0	-0.058
ST7L	ST7L	MXE	chr1	-	112597970_112598086_112600793_112600848_112583971_112584126_112610840_112611003	79|82|60	0|0|2	70|60|61	3|2|0	185	246	0.560325689473	1.0	1.0|1.0|0.976	0.969|0.976|1.0	0.01
BRD8	BRD8	MXE	chr5	-	138171360_138171410_138177570_138177667_138171037_138171160_138178595_138178599	2|1|2	266|287|218	0|0|1	311|309|314	227	180	1	1.0	0.006|0.003|0.007	0.0|0.0|0.003	0.004
HJURP	HJURP	MXE	chr2	-	233847396_233847461_233849762_233849859_233845727_233845820_233852564_233852620	12|15|8	1|4|3	68|73|75	19|15|19	227	195	0.448087933056	1.0	0.912|0.763|0.696	0.755|0.807|0.772	0.012
KIAA1217	KIAA1217	MXE	chr10	+	24495146_24495196_24501378_24501545_24473227_24474060_24513258_24513434	58|54|37	126|109|112	29|28|35	72|64|93	180	297	0.731533316696	1.0	0.432|0.45|0.353	0.399|0.419|0.383	0.011
GCC2	GCC2	MXE	chr2	+	108486510_108486648_108487698_108487820_108485830_108485908_108489837_108490014	64|72|69	59|61|64	50|54|41	39|36|35	268	252	0.348465020575	0.940120688277	0.505|0.526|0.503	0.547|0.585|0.524	-0.041
GCC2	GCC2	MXE	chr2	+	108482286_108482451_108483061_108483166_108481696_108481816_108484148_108484311	60|81|73	209|225|196	49|54|56	137|143|161	295	235	0.698373416608	1.0	0.186|0.223|0.229	0.222|0.231|0.217	-0.011
GCC2	GCC2	MXE	chr2	+	108451027_108451112_108452398_108452466_108449632_108449689_108468979_108469084	130|128|124	247|282|241	58|77|64	141|160|161	215	198	0.266263379835	0.856592969603	0.326|0.295|0.322	0.275|0.307|0.268	0.031
WHSC1	WHSC1	MXE	chr4	+	1957932_1958036_1974862_1975004_1955982_1956188_1975293_1975400	69|62|37	48|72|44	166|162|148	126|126|179	234	272	0.661025364611	1.0	0.626|0.5|0.494	0.605|0.599|0.49	-0.025
WHSC1	WHSC1	MXE	chr4	+	1918140_1918623_1930625_1930770_1916870_1917037_1935143_1935262	142|162|99	276|380|208	384|336|457	708|756|932	613	275	0.641044298214	1.0	0.188|0.161|0.176	0.196|0.166|0.18	-0.006
WHSC1	WHSC1	MXE	chr4	+	1918140_1918623_1930625_1930770_1904215_1904378_1935143_1935262	0|0|2	276|380|208	1|2|1	709|756|931	613	275	1	1.0	0.0|0.0|0.004	0.001|0.001|0.0	0.001
WHSC1	WHSC1	MXE	chr4	+	1916870_1917037_1918140_1918623_1904215_1904378_1930625_1930770	52|75|45	220|292|201	128|127|151	621|602|742	297	613	0.262761197967	0.852098907378	0.328|0.346|0.316	0.298|0.303|0.296	0.031
WHSC1	WHSC1	MXE	chr4	+	1904215_1904378_1916870_1917037_1900618_1901251_1918140_1918389	20|33|22	144|162|99	64|63|79	384|335|459	293	297	0.84588513212	1.0	0.123|0.171|0.184	0.145|0.16|0.149	0.008
AGER	AGER	MXE	chr6	-	32181350_32181477_32181523_32181632_32180967_32181239_32182246_32182388	3|4|1	9|3|4	1|3|6	4|3|5	239	257	0.473186901467	1.0	0.264|0.589|0.212	0.212|0.518|0.563	-0.076
DCLRE1C	DCLRE1C	MXE	chr10	-	14945434_14945565_14947524_14947609_14945104_14945189_14949035_14949087	7|8|5	7|12|9	10|4|13	2|2|5	215	261	0.00112721868028	0.0370551683934	0.548|0.447|0.403	0.859|0.708|0.759	-0.309
SLC25A1	SLC25A1	MXE	chr22	-	19177726_19177865_19177941_19178041_19177119_19177204_19178132_19178240	4|3|3	11|11|5	7|9|8	16|18|14	230	269	0.367316601775	0.954551490006	0.298|0.242|0.412	0.338|0.369|0.401	-0.052
AGER	AGER	MXE	chr6	-	32181605_32181632_32182246_32182388_32181350_32181477_32182567_32182698	2|9|3	3|3|2	3|2|1	0|1|1	272	157	0.00721899666506	0.132286503394	0.278|0.634|0.464	1.0|0.536|0.366	-0.175
TFPT	TFPT	MXE	chr19	-	54110050_54110121_54114441_54114700_54108325_54108395_54115246_54115288	119|147|119	15|6|10	109|108|118	12|9|8	389	201	0.902377781097	1.0	0.804|0.927|0.86	0.824|0.861|0.884	0.007
NSMF	NSMF	MXE	chr9	-	137455238_137455307_137455628_137455634_137454390_137454443_137456410_137456486	0|0|0	13|28|11	1|1|0	24|16|19	136	199	1	1.0	0.0|0.0|0.0	0.057|0.084|0.0	-0.047
PAM	PAM	MXE	chr5	+	102990271_102990401_103003032_103003149_102974115_102974436_103005153_103005226	62|58|53	179|171|141	68|62|76	97|96|118	260	247	2.39765340262e-05	0.00201651992667	0.248|0.244|0.263	0.4|0.38|0.38	-0.135
PAM	PAM	MXE	chr5	+	102974115_102974436_102990271_102990401_102961157_102961229_103003032_103003149	112|120|96	422|388|304	128|128|158	296|269|303	451	260	5.76113883697e-05	0.00405534077263	0.133|0.151|0.154	0.2|0.215|0.231	-0.069
BUB1B	BUB1B	MXE	chr15	+	40165052_40165196_40170061_40170121_40161025_40161255_40170536_40170681	40|85|35	3|8|3	486|417|509	40|50|44	274	190	0.451290373265	1.0	0.902|0.88|0.89	0.894|0.853|0.889	0.012
PAM	PAM	MXE	chr5	+	103009750_103009866_103019789_103019843_103007456_103007657_103028184_103028238	159|140|135	14|7|8	128|113|107	7|10|12	246	184	0.447382939736	1.0	0.895|0.937|0.927	0.932|0.894|0.87	0.021
ANKMY1	ANKMY1	MXE	chr2	-	240507559_240507691_240511860_240512001_240500451_240500565_240512801_240512942	0|0|0	0|3|1	1|0|0	0|1|1	271	262	1	1.0	NA|0.0|0.0	1.0|0.0|0.0	-0.333
ANKMY1	ANKMY1	MXE	chr2	-	240509347_240509455_240511860_240512001_240507559_240507691_240512801_240512942	0|0|0	0|0|1	1|0|0	0|0|0	271	238	1	1.0	NA|NA|0.0	1.0|NA|NA	-1.0
EIF5B	EIF5B	MXE	chr2	+	99368492_99368591_99369391_99369481_99364270_99364421_99371655_99371730	306|365|277	624|854|517	569|571|626	1264|1068|1436	229	220	0.850068941933	1.0	0.32|0.291|0.34	0.302|0.339|0.295	0.005
EIF5B	EIF5B	MXE	chr2	+	99369391_99369481_99371655_99371730_99368492_99368591_99376346_99376636	466|565|336	360|577|323	923|717|934	669|684|949	220	205	0.790263508798	1.0	0.547|0.477|0.492	0.562|0.494|0.478	-0.006
EIF5B	EIF5B	MXE	chr2	+	99390218_99390401_99390543_99390705_99389717_99389849_99392966_99393098	118|123|73	63|64|57	171|141|187	101|93|137	313	292	0.46595964553	1.0	0.636|0.642|0.544	0.612|0.586|0.56	0.021
SLC17A5	SLC17A5	MXE	chr6	-	73636620_73636707_73638411_73638499_73635381_73635500_73641690_73641924	4|4|1	6|3|7	0|4|0	5|7|7	218	217	0.0688078922477	0.469634632544	0.399|0.57|0.124	0.0|0.363|0.0	0.243
CRYZL1	CRYZL1	MXE	chr21	-	33616705_33616750_33621995_33622068_33613537_33613606_33624682_33624760	82|90|59	19|18|13	53|53|57	13|4|10	203	175	0.275529672206	0.86402775435	0.788|0.812|0.796	0.778|0.92|0.831	-0.044
CRYZL1	CRYZL1	MXE	chr21	-	33621995_33622068_33624682_33624760_33616705_33616750_33631485_33631527	84|84|57	163|156|125	50|45|29	81|84|88	208	203	0.806358166508	1.0	0.335|0.344|0.308	0.376|0.343|0.243	0.008
KIF24	KIF24	MXE	chr9	-	34290173_34290389_34297016_34297114_34286616_34286704_34306251_34306441	2|0|0	8|3|0	2|1|5	9|14|11	228	346	1	1.0	0.275|0.0|NA	0.252|0.098|0.408	-0.115
NT5C2	NT5C2	MXE	chr10	-	103111744_103111805_103139405_103139479_103106588_103106706_103174857_103174982	46|63|41	6|5|2	47|39|52	1|0|2	204	191	0.00154758065431	0.0465387005057	0.878|0.922|0.95	0.978|1.0|0.961	-0.063
NT5C2	NT5C2	MXE	chr10	-	103139405_103139479_103174857_103174982_103105705_103105801_103193235_103193306	12|12|6	0|3|2	7|5|6	1|0|1	255	204	0.0399579146182	0.355938727741	1.0|0.762|0.706	0.848|1.0|0.828	-0.069
NT5C2	NT5C2	MXE	chr10	-	103139405_103139479_103174857_103174982_103106588_103106706_103193235_103193306	15|16|15	11|13|9	8|8|8	12|9|8	255	204	0.133829233452	0.637916747281	0.522|0.496|0.571	0.348|0.416|0.444	0.127
RBBP8	RBBP8	MXE	chr18	+	23006362_23006432_23016827_23016924_23001585_23001729_23022128_23022270	30|39|26	52|44|34	77|42|84	65|52|79	200	227	0.0861678813393	0.527977645417	0.396|0.502|0.465	0.573|0.478|0.547	-0.078
RBBP8	RBBP8	MXE	chr18	+	23001570_23001729_23006362_23006432_22997619_22997734_23022128_23022270	0|1|1	0|0|0	0|4|1	0|0|1	289	200	1	1.0	NA|1.0|1.0	NA|1.0|0.409	0.295
RBBP8	RBBP8	MXE	chr18	+	23001585_23001729_23006362_23006432_22997619_22997734_23016827_23016924	153|141|90	18|15|10	201|187|260	31|28|37	274	200	0.141041614885	0.651487516402	0.861|0.873|0.868	0.826|0.83|0.837	0.036
NT5C2	NT5C2	MXE	chr10	-	103101234_103101326_103105357_103105381_103101044_103101102_103105705_103105801	2|1|1	47|76|48	0|2|0	44|47|50	154	222	0.447899320813	1.0	0.058|0.019|0.029	0.0|0.058|0.0	0.016
NT5C2	NT5C2	MXE	chr10	-	103106588_103106706_103139405_103139479_103105705_103105801_103174857_103174982	23|36|25	58|76|53	27|23|35	27|44|38	204	248	0.0197042811918	0.243284836521	0.325|0.365|0.364	0.549|0.389|0.528	-0.137
SRP54	SRP54	MXE	chr14	+	35000935_35001020_35007282_35007387_34996676_34996787_35008626_35008693	1|0|0	54|52|69	0|0|0	44|53|58	215	235	1	1.0	0.02|0.0|0.0	0.0|0.0|0.0	0.007
SRP54	SRP54	MXE	chr14	+	35000935_35001020_35007282_35007387_34999557_34999649_35008626_35008693	68|50|54	64|68|74	61|42|45	44|56|62	215	235	0.678117096382	1.0	0.537|0.446|0.444	0.602|0.45|0.442	-0.022
MYO10	MYO10	MXE	chr5	-	16783334_16783469_16794645_16794833_16780523_16780608_16818008_16818167	8|25|16	0|0|0	25|22|21	0|0|2	318	265	1	1.0	1.0|1.0|1.0	1.0|1.0|0.897	0.034
MYO10	MYO10	MXE	chr5	-	16783334_16783469_16794645_16794833_16781704_16781829_16818008_16818167	8|25|16	52|49|42	27|22|20	53|68|74	318	265	0.793017347212	1.0	0.114|0.298|0.241	0.298|0.212|0.184	-0.014
CCDC91	CCDC91	MXE	chr12	+	28391303_28391411_28450160_28450253_28362437_28362515_28450349_28450418	77|68|35	129|141|97	54|59|71	121|131|158	238	223	0.647059370426	1.0	0.359|0.311|0.253	0.295|0.297|0.296	0.012
CCDC91	CCDC91	MXE	chr12	+	28391303_28391411_28450160_28450253_28307644_28307749_28450349_28450418	2|1|0	127|135|91	0|0|1	121|119|152	238	223	1	1.0	0.015|0.007|0.0	0.0|0.0|0.006	0.005
CCDC91	CCDC91	MXE	chr12	+	28362437_28362515_28391303_28391411_28190437_28190641_28450160_28450253	7|5|6	139|201|130	4|13|4	174|160|211	208	238	0.821519381762	1.0	0.054|0.028|0.05	0.026|0.085|0.021	0.0
CCDC91	CCDC91	MXE	chr12	+	28307644_28307749_28391303_28391411_28190437_28190641_28450160_28450253	2|1|0	139|201|130	1|1|0	174|160|211	235	238	1	1.0	0.014|0.005|0.0	0.006|0.006|0.0	0.002
CCDC91	CCDC91	MXE	chr12	+	28307644_28307749_28362437_28362515_28190437_28190641_28391303_28391411	2|0|0	68|58|42	0|0|0	60|56|62	235	208	1	1.0	0.025|0.0|0.0	0.0|0.0|0.0	0.008
CCDC91	CCDC91	MXE	chr12	+	28307644_28307749_28362437_28362515_28190426_28190641_28450160_28450253	2|1|0	7|5|6	1|1|0	4|13|4	235	208	0.80382710524	1.0	0.202|0.15|0.0	0.181|0.064|0.0	0.036
CCDC91	CCDC91	MXE	chr12	+	28391303_28391411_28450160_28450253_28259363_28259442_28450349_28450418	0|0|1	126|136|92	0|0|1	120|120|154	238	223	1	1.0	0.0|0.0|0.01	0.0|0.0|0.006	0.001
CCDC91	CCDC91	MXE	chr12	+	28391303_28391411_28450160_28450253_28190437_28190641_28450349_28450418	3|1|1	130|144|96	1|3|2	125|123|161	238	223	1	1.0	0.021|0.006|0.01	0.007|0.022|0.012	-0.001
CCDC91	CCDC91	MXE	chr12	+	28362437_28362515_28391303_28391411_28307644_28307749_28450160_28450253	69|81|57	137|201|127	75|92|98	173|157|210	208	238	0.491629788561	1.0	0.366|0.316|0.339	0.332|0.401|0.348	-0.02
CCDC91	CCDC91	MXE	chr12	+	28362437_28362515_28391303_28391411_28259363_28259442_28450160_28450253	8|5|5	135|200|128	2|13|4	173|157|210	208	238	0.772867242079	1.0	0.064|0.028|0.043	0.013|0.087|0.021	0.005
RBFA	RBFA	MXE	chr18	+	80037329_80037506_80042134_80042219_80036667_80036710_80044211_80044285	9|32|14	74|90|49	47|37|35	129|118|119	307	215	0.203751199812	0.771623892124	0.078|0.199|0.167	0.203|0.18|0.171	-0.037
PHAX	PHAX	MXE	chr5	+	126608363_126608484_126617249_126617333_126603569_126604183_126624574_126627252	92|124|63	101|148|82	133|85|128	150|106|155	251	214	1	1.0	0.437|0.417|0.396	0.431|0.406|0.413	0.0
RBFA	RBFA	MXE	chr18	+	80042134_80042219_80044211_80044285_80037329_80037506_80045773_80046392	2|2|0	118|166|106	0|0|0	235|180|240	215	204	1	1.0	0.016|0.011|0.0	0.0|0.0|0.0	0.009
RBFA	RBFA	MXE	chr18	+	80038504_80038617_80042134_80042219_80037329_80037506_80044211_80044285	19|14|13	76|89|49	42|18|36	129|118|120	243	215	0.357993466059	0.94743182926	0.181|0.122|0.19	0.224|0.119|0.21	-0.02
AFMID	AFMID	MXE	chr17	+	78205439_78205518_78205602_78205738_78202702_78202751_78205945_78206050	0|2|2	3|1|0	1|0|1	0|0|0	209	266	1	1.0	0.0|0.718|1.0	1.0|NA|1.0	-0.427
AFMID	AFMID	MXE	chr17	+	78202702_78202751_78205945_78206050_78190969_78191060_78206910_78207240	0|1|2	0|4|2	3|1|1	1|3|3	179	235	1	1.0	NA|0.247|0.568	0.798|0.304|0.304	-0.061
AGAP4	AGAP4	MXE	chr10	-	45841652_45841687_45844325_45844394_45831393_45831429_45846686_45846755	14|16|12	2|0|1	10|9|10	0|1|0	199	165	0.646777347109	1.0	0.853|1.0|0.909	1.0|0.882|1.0	-0.04
AFMID	AFMID	MXE	chr17	+	78205439_78205518_78205602_78205753_78202702_78202751_78205945_78206050	0|2|2	2|0|0	1|0|1	0|0|0	209	281	1	1.0	0.0|1.0|1.0	1.0|NA|1.0	-0.333
RPAIN	RPAIN	MXE	chr17	+	5426235_5426299_5428070_5428211_5425970_5426082_5432541_5432876	13|11|11	11|9|6	6|13|4	8|3|4	194	271	0.715613464727	1.0	0.623|0.631|0.719	0.512|0.858|0.583	0.007
ZNF692	ZNF692	MXE	chr1	-	248856513_248856562_248857233_248857497_248856287_248856422_248857827_248857859	0|1|1	23|26|11	2|2|4	42|61|59	394	179	0.462629420443	1.0	0.0|0.017|0.04	0.021|0.015|0.03	-0.003
ENO2	ENO2	MXE	chr12	+	6917939_6918162_6919565_6919763_6917037_6917107_6921580_6921782	0|0|2	57|25|30	1|0|1	60|29|49	353	328	1	1.0	0.0|0.0|0.058	0.015|0.0|0.019	0.008
RBX1	RBX1	MXE	chr22	+	40953554_40953633_40964046_40964117_40951358_40951476_40967798_40967884	51|47|38	12|21|17	57|75|60	29|37|18	209	201	0.47108475653	1.0	0.803|0.683|0.683	0.654|0.661|0.762	0.031
HSP90AA1	HSP90AA1	MXE	chr14	-	102085964_102086124_102086216_102086378_102085297_102085431_102086985_102087044	1132|1409|1002	3|9|1	2939|2712|3422	6|18|26	292	290	1	1.0	0.997|0.994|0.999	0.998|0.993|0.992	0.002
LIMK2	LIMK2	MXE	chr22	+	31268143_31268200_31271135_31271201_31267775_31267907_31272529_31272704	4|8|5	2|5|1	9|7|4	2|7|7	187	196	0.299836088613	0.891114506589	0.677|0.626|0.84	0.825|0.512|0.375	0.144
EMC7	EMC7	MXE	chr15	-	34088052_34088133_34090316_34090455_34084016_34084486_34095894_34096014	106|81|55	106|94|72	66|62|69	72|50|75	269	211	0.428500905028	1.0	0.44|0.403|0.375	0.418|0.493|0.419	-0.037
TRIM27	TRIM27	MXE	chr6	-	28911695_28911718_28920011_28920242_28908972_28909088_28921891_28921987	166|177|140	44|49|31	259|216|236	64|51|75	361	153	0.77708057988	1.0	0.615|0.605|0.657	0.632|0.642|0.571	0.011
CAPRIN2	CAPRIN2	MXE	chr12	-	30741019_30741106_30751070_30751133_30734967_30735206_30753343_30753538	11|22|13	64|89|63	8|9|16	47|34|61	193	217	0.790783409191	1.0	0.162|0.217|0.188	0.161|0.229|0.228	-0.017
CAPRIN2	CAPRIN2	MXE	chr12	-	30719078_30719225_30720810_30720915_30716507_30716676_30723258_30723314	5|2|3	43|38|29	1|3|5	19|17|24	235	277	0.462571338781	1.0	0.121|0.058|0.109	0.058|0.172|0.197	-0.046
KIFAP3	KIFAP3	MXE	chr1	-	170039232_170039288_170046711_170046866_170038289_170038431_170055304_170055436	8|10|12	28|28|19	14|6|12	17|11|25	285	186	0.227779131139	0.811021822276	0.157|0.189|0.292	0.35|0.263|0.239	-0.071
ANKRD13A	ANKRD13A	MXE	chr12	+	110030644_110030758_110033796_110033957_110029477_110029635_110036260_110036328	16|14|16	51|59|57	11|18|11	58|31|56	244	291	0.973528175839	1.0	0.272|0.221|0.251	0.184|0.409|0.19	-0.013
ATP5F1	ATP5F1	MXE	chr1	+	111454210_111454356_111456085_111456249_111449836_111449873_111456629_111456755	49|61|61	518|579|455	74|58|73	774|657|680	276	294	0.360441247909	0.948868911162	0.092|0.101|0.125	0.092|0.086|0.103	0.012
ATP5F1	ATP5F1	MXE	chr1	+	111449836_111449873_111454210_111454356_111448935_111449581_111456085_111456249	13|8|5	115|142|105	8|8|7	188|163|186	167	276	0.100298466021	0.560909210667	0.157|0.085|0.073	0.066|0.075|0.059	0.038
MEMO1	MEMO1	MXE	chr2	-	31883385_31883462_31891991_31892134_31869847_31869952_31917925_31918037	12|17|23	7|4|5	14|14|28	12|8|15	273	207	0.0594691812385	0.436429346393	0.565|0.763|0.777	0.469|0.57|0.586	0.16
BMS1	BMS1	MXE	chr10	+	42802136_42802218_42816598_42816672_42798467_42798625_42817317_42817494	415|561|358	267|423|224	676|693|796	482|446|616	212	204	0.629700224626	1.0	0.599|0.561|0.606	0.574|0.599|0.554	0.013
SCARB2	SCARB2	MXE	chr4	-	76176436_76176528_76179516_76179705_76175790_76175910_76180953_76181101	298|194|207	90|130|80	126|94|95	49|43|65	319	222	0.496937184433	1.0	0.697|0.509|0.643	0.642|0.603|0.504	0.033
LUC7L	LUC7L	MXE	chr16	-	189967_190135_190540_190570_188968_189339_192926_193015	65|59|55	231|243|164	32|38|39	139|119|175	160	298	0.484066151073	1.0	0.344|0.311|0.384	0.3|0.373|0.293	0.024
NASP	NASP	MXE	chr1	+	45602254_45602365_45604935_45605016_45591222_45591270_45606481_45606591	471|663|553	912|1328|815	763|1202|1391	2079|2130|2581	241	211	0.146830701487	0.664484834021	0.311|0.304|0.373	0.243|0.331|0.321	0.031
MGA	MGA	MXE	chr15	+	41727179_41727406_41729163_41729349_41713150_41713496_41734521_41734594	30|45|29	13|18|12	38|32|47	25|14|16	357	316	0.645867269313	1.0	0.671|0.689|0.681	0.574|0.669|0.722	0.025
SCN8A	SCN8A	MXE	chr12	+	51688757_51688849_51689004_51689096_51687090_51687219_51699569_51699791	3|3|4	1|2|8	3|1|0	3|1|0	222	222	1	1.0	0.75|0.6|0.333	0.5|0.5|NA	0.061
OASL	OASL	MXE	chr12	-	121023989_121024137_121027575_121027817_121019110_121021058_121031441_121031617	0|1|1	1|3|0	2|0|2	1|5|1	372	278	0.163561100272	0.701312773378	0.0|0.199|1.0	0.599|0.0|0.599	0.0
PITPNA	PITPNA	MXE	chr17	-	1541565_1541640_1548295_1548387_1538868_1538952_1553003_1553072	50|65|51	58|82|78	55|54|75	70|70|70	222	205	0.420120827523	0.999601285094	0.443|0.423|0.376	0.42|0.416|0.497	-0.03
MBD5	MBD5	MXE	chr2	+	148178699_148178793_148233244_148233395_148021010_148021046_148342213_148342336	1|0|2	40|39|27	0|0|1	27|26|25	224	281	0.820618517883	1.0	0.03|0.0|0.085	0.0|0.0|0.048	0.022
FAM135A	FAM135A	MXE	chr6	+	70426438_70426532_70428303_70428419_70415290_70415376_70452491_70452571	48|67|41	7|9|1	22|6|18	0|2|3	224	246	0.396423452032	0.977154980778	0.883|0.891|0.978	1.0|0.767|0.868	0.039
PITPNA	PITPNA	MXE	chr17	-	1541565_1541640_1543019_1543027_1538868_1538952_1548295_1548387	7|6|2	58|81|75	2|7|7	70|70|72	138	205	0.841566489929	1.0	0.152|0.099|0.038	0.041|0.129|0.126	-0.002
IKBKG	IKBKG	MXE	chrX	+	154558531_154558650_154560406_154560559_154556164_154556376_154561687_154561784	145|152|126	70|101|64	195|153|151	83|85|86	249	283	0.574833681923	1.0	0.702|0.631|0.691	0.728|0.672|0.666	-0.014
IKBKG	IKBKG	MXE	chrX	+	154556164_154556376_154558534_154558650_154551987_154552189_154560406_154560559	87|106|81	117|94|82	124|99|116	118|88|97	342	246	0.230122396827	0.815693837905	0.348|0.448|0.415	0.43|0.447|0.462	-0.043
IKBKG	IKBKG	MXE	chrX	+	154561687_154561784_154562809_154562953_154556164_154556376_154563558_154563701	0|0|0	56|61|35	2|1|0	54|41|59	227	274	1	1.0	0.0|0.0|0.0	0.043|0.029|0.0	-0.024
DENND1A	DENND1A	MXE	chr9	-	123452275_123452347_123457347_123457435_123440359_123440491_123457792_123457897	11|12|14	0|1|0	22|13|28	3|0|1	218	202	0.413799557964	0.992873633707	1.0|0.917|1.0	0.872|1.0|0.963	0.027
AKAP13	AKAP13	MXE	chr15	+	85658536_85658590_85662387_85662453_85655416_85655787_85664562_85664755	15|28|15	2|1|0	22|23|21	3|2|1	184	196	0.0963434183368	0.552141572698	0.889|0.968|1.0	0.887|0.925|0.957	0.029
RAB29	RAB29	MXE	chr1	-	205772495_205772567_205774832_205775086_205770732_205770854_205775373_205775449	1|3|6	1|0|0	2|2|4	1|0|2	384	202	0.526311642881	1.0	0.345|1.0|1.0	0.513|1.0|0.513	0.106
RAB29	RAB29	MXE	chr1	-	205771471_205771653_205774832_205775086_205770732_205770854_205775373_205775449	1|3|6	19|28|25	2|2|4	27|18|27	384	312	0.766878059622	1.0	0.041|0.08|0.163	0.057|0.083|0.107	0.012
RAB29	RAB29	MXE	chr1	-	205771471_205771653_205772495_205772567_205770732_205770854_205775272_205775451	1|0|0	19|29|22	2|0|1	26|18|29	202	312	0.821301045586	1.0	0.075|0.0|0.0	0.106|0.0|0.051	-0.027
RAB29	RAB29	MXE	chr1	-	205771471_205771653_205774832_205775086_205770732_205770854_205775272_205775446	0|0|5	19|29|22	2|3|3	26|18|29	384	312	0.329761793088	0.921284457307	0.0|0.0|0.156	0.059|0.119|0.078	-0.033
TFDP2	TFDP2	MXE	chr3	-	142005440_142005544_142093060_142093127_141995019_141995141_142101734_142101841	13|5|9	48|50|50	9|7|15	38|45|52	197	234	0.444858033246	1.0	0.243|0.106|0.176	0.22|0.156|0.255	-0.035
TFDP2	TFDP2	MXE	chr3	-	142005440_142005544_142054114_142054149_141995019_141995141_142093060_142093127	0|1|0	91|98|96	0|0|0	70|78|98	165	234	1	1.0	0.0|0.014|0.0	0.0|0.0|0.0	0.005
TFDP2	TFDP2	MXE	chr3	-	142005440_142005544_142093060_142093127_141993537_141993585_142101734_142101841	9|3|8	3|2|0	8|3|8	9|3|10	197	234	0.00191122741723	0.053020989898	0.781|0.641|1.0	0.514|0.543|0.487	0.293
PTAR1	PTAR1	MXE	chr9	-	69723325_69723630_69732138_69732352_69709521_69718684_69734149_69734254	28|27|16	11|11|7	30|15|19	8|6|4	344	435	0.239995035037	0.828027622216	0.763|0.756|0.743	0.826|0.76|0.857	-0.06
DNMT1	DNMT1	MXE	chr19	-	10173870_10173905_10177291_10177367_10166597_10166685_10180349_10180569	275|399|246	0|0|1	923|822|1142	0|0|0	206	165	1	1.0	1.0|1.0|0.995	1.0|1.0|1.0	-0.002
DNMT1	DNMT1	MXE	chr19	-	10173870_10173905_10177291_10177367_10173089_10173174_10180186_10180234	25|32|34	268|442|225	129|108|157	988|849|1094	206	165	0.0252942746389	0.281453131549	0.07|0.055|0.108	0.095|0.092|0.103	-0.019
DNMT1	DNMT1	MXE	chr19	-	10173089_10173174_10175539_10175618_10168329_10168364_10177291_10177364	488|620|432	732|1112|605	1495|1367|1840	2320|2121|3208	209	215	0.730039077336	1.0	0.407|0.364|0.423	0.399|0.399|0.371	0.008
DNMT1	DNMT1	MXE	chr19	-	10173089_10173174_10177291_10177367_10166597_10166685_10180349_10180569	275|399|246	0|1|1	923|822|1142	2|1|1	206	215	1	1.0	1.0|0.998|0.996	0.998|0.999|0.999	-0.001
DNMT1	DNMT1	MXE	chr19	-	10173089_10173174_10173870_10173905_10168329_10168364_10175539_10175618	229|296|208	732|1112|605	705|659|854	2314|2120|3205	165	215	0.716516272139	1.0	0.29|0.258|0.309	0.284|0.288|0.258	0.009
DNMT1	DNMT1	MXE	chr19	-	10173089_10173174_10177291_10177367_10162666_10162748_10180349_10180569	271|400|246	0|0|1	927|822|1141	0|1|1	206	215	1	1.0	1.0|1.0|0.996	1.0|0.999|0.999	-0.001
DNMT1	DNMT1	MXE	chr19	-	10173089_10173174_10173870_10173905_10166597_10166685_10175539_10175618	225|282|194	0|1|0	657|629|815	2|0|1	165	215	1	1.0	1.0|0.997|1.0	0.998|1.0|0.999	0.0
DNMT1	DNMT1	MXE	chr19	-	10173870_10173905_10177291_10177367_10173089_10173174_10180349_10180569	271|399|246	269|442|226	930|821|1145	988|848|1094	206	165	0.971846310856	1.0	0.447|0.42|0.466	0.43|0.437|0.456	0.003
DNMT1	DNMT1	MXE	chr19	-	10173870_10173905_10180349_10180569_10173089_10173174_10180777_10180885	161|182|112	268|442|225	464|387|478	988|848|1095	350	165	0.458981273545	1.0	0.221|0.163|0.19	0.181|0.177|0.171	0.015
PHF1	PHF1	MXE	chr6	+	33414965_33415144_33415234_33415329_33414724_33414829_33415589_33415670	11|7|1	3|4|4	4|4|3	3|2|1	309	225	0.635800559667	1.0	0.728|0.56|0.154	0.493|0.593|0.686	-0.11
USP10	USP10	MXE	chr16	+	84740308_84740369_84744632_84745673_84733434_84733503_84758715_84758807	23|23|13	9|8|10	26|19|36	15|16|10	191	1171	0.641442754328	1.0	0.94|0.946|0.889	0.914|0.879|0.957	0.008
ATXN3	ATXN3	MXE	chr14	-	92088729_92088817_92096092_92096137_92083125_92083258_92106528_92106574	1|0|0	142|180|116	0|0|0	119|109|122	175	218	1	1.0	0.009|0.0|0.0	0.0|0.0|0.0	0.003
ABI3BP	ABI3BP	MXE	chr3	-	100840819_100840858_100841997_100842039_100834683_100834773_100846371_100846428	16|26|20	1|1|0	40|29|45	6|8|6	172	169	1	1.0	0.94|0.962|1.0	0.868|0.781|0.881	0.124
ATXN3	ATXN3	MXE	chr14	-	92093745_92093831_92096092_92096134_92093251_92093318_92106528_92106574	1|3|4	60|58|53	2|3|1	31|52|29	172	216	0.794042459901	1.0	0.021|0.061|0.087	0.075|0.068|0.042	-0.005
ATXN3	ATXN3	MXE	chr14	-	92088729_92088817_92093251_92093318_92083125_92083258_92106528_92106582	0|0|0	142|180|116	0|0|1	119|109|122	197	218	1	1.0	0.0|0.0|0.0	0.0|0.0|0.009	-0.003
ATXN3	ATXN3	MXE	chr14	-	92088729_92088817_92096092_92096137_92083125_92083235_92096673_92096838	10|7|10	2|4|3	4|16|6	0|1|1	175	218	1	1.0	0.862|0.686|0.806	1.0|0.952|0.882	-0.16
ATXN3	ATXN3	MXE	chr14	-	92083125_92083258_92096673_92096838_92082299_92082466_92106528_92106574	19|37|16	575|564|456	32|29|28	381|367|401	295	263	0.0028313714679	0.0681634261194	0.029|0.055|0.03	0.07|0.066|0.059	-0.027
ATXN3	ATXN3	MXE	chr14	-	92088729_92088817_92096092_92096137_92083125_92083258_92096673_92096838	11|7|10	143|179|116	5|15|6	114|111|122	175	218	0.680796725326	1.0	0.087|0.046|0.097	0.052|0.144|0.058	-0.008
ABI3BP	ABI3BP	MXE	chr3	-	100840819_100840858_100841997_100842039_100838401_100838464_100846371_100846428	16|26|20	1|1|0	40|29|45	10|10|16	172	169	1	1.0	0.94|0.962|1.0	0.797|0.74|0.734	0.21
BANP	BANP	MXE	chr16	+	87984059_87984259_88004294_88004411_87981035_87981127_88006089_88006265	17|30|19	5|14|3	10|19|20	13|10|13	330	247	0.0262839636535	0.286075543899	0.718|0.616|0.826	0.365|0.587|0.535	0.224
NR1H3	NR1H3	MXE	chr11	+	47259790_47259979_47261240_47261449_47248915_47248999_47261918_47262018	1|2|5	4|3|4	7|7|2	3|6|6	319	339	0.494722261694	1.0	0.21|0.415|0.571	0.713|0.554|0.262	-0.111
FAM210A	FAM210A	MXE	chr18	-	13671861_13671973_13681604_13682105_13663350_13666713_13726328_13726592	14|19|9	13|12|8	19|16|13	30|28|39	631	242	0.00253728826227	0.0641854640096	0.292|0.378|0.301	0.195|0.18|0.113	0.161
FIP1L1	FIP1L1	MXE	chr4	+	53425871_53425965_53444047_53444103_53399729_53399839_53452919_53453133	21|14|23	213|193|140	26|23|25	210|158|202	224	186	0.312917914723	0.905113672828	0.076|0.057|0.12	0.093|0.108|0.093	-0.014
SGK3	SGK3	MXE	chr8	+	66804374_66804447_66813852_66813928_66798541_66798625_66822371_66822459	3|3|2	5|6|2	4|2|4	12|6|6	203	206	0.580285407744	1.0	0.378|0.337|0.504	0.253|0.253|0.404	0.103
FIP1L1	FIP1L1	MXE	chr4	+	53444047_53444103_53452919_53453133_53399729_53399839_53458652_53458790	0|0|1	900|1123|761	2|0|0	1047|938|1218	186	344	1	1.0	0.0|0.0|0.002	0.004|0.0|0.0	-0.001
MTDH	MTDH	MXE	chr8	+	97686667_97686752_97689037_97689103_97661071_97661173_97690951_97691188	58|108|104	64|87|47	127|79|141	72|57|75	215	196	0.306794335454	0.897961864184	0.452|0.531|0.669	0.617|0.558|0.632	-0.052
LYAR	LYAR	MXE	chr4	-	4273582_4273669_4274366_4274769_4268529_4268615_4279446_4279530	230|317|181	54|60|54	1061|940|1214	204|138|241	533	217	0.0589505969401	0.43530680249	0.634|0.683|0.577	0.679|0.735|0.672	-0.064
RWDD3	RWDD3	MXE	chr1	+	95244210_95244698_95246541_95246657_95234154_95234315_95246755_95247225	14|18|26	38|31|44	10|5|11	40|43|41	618	246	0.000686401429158	0.0263025778416	0.128|0.188|0.19	0.091|0.044|0.096	0.092
MTDH	MTDH	MXE	chr8	+	97713661_97713769_97719048_97719189_97706625_97706750_97722878_97723035	113|158|114	82|92|59	143|132|168	104|61|105	238	271	0.990563408695	1.0	0.611|0.662|0.688	0.61|0.711|0.646	-0.002
RMDN1	RMDN1	MXE	chr8	-	86488551_86488639_86506994_86507112_86486483_86486643_86508491_86508675	50|50|46	300|323|277	48|23|42	314|272|341	248	218	0.0595492613623	0.436429346393	0.128|0.12|0.127	0.118|0.069|0.098	0.03
CHD6	CHD6	MXE	chr20	-	41514804_41514952_41533049_41533570_41512845_41512995_41551304_41551360	259|277|268	16|20|14	213|181|206	12|9|28	651	278	0.315139707535	0.907042109332	0.874|0.855|0.891	0.883|0.896|0.759	0.027
CHD6	CHD6	MXE	chr20	-	41514804_41514952_41533049_41533570_41499294_41499357_41551304_41551360	258|279|269	0|0|2	212|181|206	0|1|0	651	278	1	1.0	1.0|1.0|0.983	1.0|0.987|1.0	-0.001
ATF2	ATF2	MXE	chr2	-	175136411_175136486_175151059_175151158_175130137_175130207_175168049_175168169	26|25|24	46|27|45	23|12|20	22|29|29	229	205	0.859926652854	1.0	0.336|0.453|0.323	0.483|0.27|0.382	-0.008
ATF2	ATF2	MXE	chr2	-	175136411_175136486_175147945_175147980_175130137_175130207_175151059_175151158	0|0|2	63|41|56	0|0|0	27|38|38	165	205	1	1.0	0.0|0.0|0.042	0.0|0.0|0.0	0.014
CHD6	CHD6	MXE	chr20	-	41512845_41512995_41514804_41514952_41499294_41499357_41533049_41533570	275|358|251	84|84|77	177|182|255	59|47|73	278	280	0.764984649701	1.0	0.767|0.811|0.767	0.751|0.796|0.779	0.006
CHD6	CHD6	MXE	chr20	-	41499294_41499357_41512845_41512995_41496808_41498226_41514804_41514952	17|20|12	48|63|59	12|9|28	42|46|52	280	193	0.557408829143	1.0	0.196|0.18|0.123	0.165|0.119|0.271	-0.019
NOP16	NOP16	MXE	chr5	-	176385220_176385327_176388234_176388343_176383945_176384374_176388432_176388975	32|75|46	77|117|68	146|183|191	324|273|348	239	237	0.806444340208	1.0	0.292|0.389|0.401	0.309|0.399|0.352	0.007
AKNA	AKNA	MXE	chr9	-	114376465_114377532_114381059_114381446_114374092_114374167_114394356_114394405	9|10|7	9|6|4	4|5|3	0|0|3	517	1197	0.00321072691715	0.0747937680412	0.698|0.794|0.802	1.0|1.0|0.698	-0.135
NOP16	NOP16	MXE	chr5	-	176386839_176386909_176388234_176388343_176384642_176385327_176388432_176388568	32|74|47	65|96|64	146|183|192	313|267|341	239	200	0.303397335749	0.895962270754	0.292|0.392|0.381	0.281|0.364|0.32	0.033
NUMA1	NUMA1	MXE	chr11	-	72049418_72049539_72050661_72050833_72035901_72035975_72069841_72069911	0|0|0	2|1|1	0|0|1	4|4|3	302	251	1	1.0	0.0|0.0|0.0	0.0|0.0|0.217	-0.072
NUMA1	NUMA1	MXE	chr11	-	72049418_72049539_72062588_72062686_72035901_72035975_72069841_72069911	1|0|0	2|1|1	0|0|0	4|4|3	228	251	1	1.0	0.355|0.0|0.0	0.0|0.0|0.0	0.118
TMPO	TMPO	MXE	chr12	+	98544229_98544349_98544441_98544537_98537474_98537572_98544950_98545061	41|64|30	110|197|105	220|286|293	632|650|885	250	226	0.31937718561	0.91244932674	0.252|0.227|0.205	0.239|0.285|0.23	-0.023
JTB	JTB	MXE	chr1	-	153976692_153976775_153976975_153977013_153975825_153975905_153977169_153977688	37|60|28	33|41|37	55|46|41	41|22|34	168	213	0.220131142312	0.798895625972	0.587|0.65|0.49	0.63|0.726|0.605	-0.078
JTB	JTB	MXE	chr1	-	153976692_153976922_153976975_153977013_153975825_153975905_153977169_153977688	37|60|28	53|54|53	55|46|41	58|30|54	168	360	0.228134562085	0.811473024634	0.599|0.704|0.531	0.67|0.767|0.619	-0.074
NBR1	NBR1	MXE	chr17	+	43202654_43202712_43203680_43203786_43201685_43201780_43209900_43210521	90|94|93	21|17|15	40|32|39	9|10|4	188	236	0.982763791492	1.0	0.843|0.874|0.886	0.848|0.801|0.924	0.01
SLC8A1	SLC8A1	MXE	chr2	-	40174824_40174842_40177751_40177855_40164853_40164984_40428472_40430280	3|2|2	2|0|0	26|35|23	0|2|4	234	148	0.14437082301	0.659676242669	0.487|1.0|1.0	1.0|0.917|0.784	-0.071
SLC8A1	SLC8A1	MXE	chr2	-	40177751_40177855_40178386_40178493_40175260_40175281_40428472_40430280	2|6|8	4|2|2	2|1|7	25|35|24	237	234	7.35797752638e-06	0.000787250907762	0.331|0.748|0.798	0.073|0.027|0.224	0.518
UBAP2L	UBAP2L	MXE	chr1	+	154228614_154228725_154234590_154234738_154227281_154227359_154235195_154235291	1250|1375|1166	23|34|24	1939|1835|2077	59|51|47	241	278	0.131171272611	0.633456496218	0.984|0.979|0.982	0.974|0.976|0.981	0.005
UBAP2L	UBAP2L	MXE	chr1	+	154228614_154228725_154234590_154234759_154227281_154227359_154235195_154235291	1250|1375|1166	1229|1562|1054	1939|1835|2077	1882|1807|2021	241	299	0.743659020614	1.0	0.558|0.522|0.579	0.561|0.558|0.56	-0.007
UBAP2L	UBAP2L	MXE	chr1	+	154228614_154228725_154234590_154234792_154227281_154227359_154235195_154235291	1250|1375|1166	82|182|110	1939|1835|2077	468|428|478	241	332	0	0.0	0.955|0.912|0.936	0.851|0.855|0.857	0.08
UBAP2L	UBAP2L	MXE	chr1	+	154234590_154234759_154235195_154235291_154228614_154228725_154236565_154236611	3754|4517|3579	588|753|502	5977|5821|6898	1018|947|1090	299	226	0.511174467758	1.0	0.828|0.819|0.843	0.816|0.823|0.827	0.008
UBAP2L	UBAP2L	MXE	chr1	+	154234590_154234792_154235195_154235291_154228614_154228725_154236565_154236611	3754|4517|3579	588|753|502	5977|5822|6896	1018|947|1090	332	226	0.510709957711	1.0	0.813|0.803|0.829	0.8|0.807|0.812	0.009
CLINT1	CLINT1	MXE	chr5	-	157809627_157809805_157813062_157813227_157805865_157806112_157814184_157814293	2108|2232|1799	3548|3999|3159	1722|1687|2078	3330|3145|3649	295	308	0.487782228901	1.0	0.383|0.368|0.373	0.351|0.359|0.373	0.014
LUC7L	LUC7L	MXE	chr16	-	190540_190570_192926_193015_189967_190135_206003_206087	16|18|20	21|21|22	11|17|14	16|12|24	219	160	0.868585859906	1.0	0.358|0.385|0.399	0.334|0.509|0.299	0.0
CNOT9	CNOT9	MXE	chr2	+	218584611_218584721_218587585_218587695_218582970_218583086_218592303_218592402	25|38|23	23|21|14	30|48|61	33|36|45	240	240	0.393684601437	0.977022933669	0.521|0.644|0.622	0.476|0.571|0.575	0.055
C9orf142	C9orf142	MXE	chr9	+	136992639_136992700_136992924_136992974_136992417_136992562_136993052_136993243	1|0|2	0|0|0	1|2|1	1|1|4	191	180	1	1.0	1.0|NA|1.0	0.485|0.653|0.191	0.557
DNAJC12	DNAJC12	MXE	chr10	-	67811523_67811663_67823313_67823392_67805582_67805787_67837933_67838059	154|195|153	561|527|472	111|119|159	528|423|534	209	270	0.0645333061516	0.451315000689	0.262|0.323|0.295	0.214|0.267|0.278	0.04
RNF150	RNF150	MXE	chr4	-	140911143_140911354_140925976_140926073_140859806_140868379_140947653_140947736	2|2|0	39|38|21	1|1|0	25|19|8	227	341	0.327989322558	0.920196666022	0.072|0.073|0.0	0.057|0.073|0.0	0.005
MIB2	MIB2	MXE	chr1	+	1625545_1625653_1626649_1626754_1625285_1625428_1626836_1626999	23|23|12	15|11|15	8|9|11	10|4|8	238	235	0.892483633305	1.0	0.602|0.674|0.441	0.441|0.69|0.576	0.003
TMEM117	TMEM117	MXE	chr12	+	44211289_44211387_44299579_44299739_43944209_43944342_44376594_44376724	0|0|2	3|3|2	1|0|0	4|3|5	228	290	0.706532055993	1.0	0.0|0.0|0.56	0.241|0.0|0.0	0.106
MAP2K1	MAP2K1	MXE	chr15	+	66436745_66436892_66443279_66443357_66435026_66435237_66444655_66444707	207|233|161	22|29|14	252|254|288	38|24|46	277	208	0.187493001566	0.741725521162	0.876|0.858|0.896	0.833|0.888|0.825	0.028
PRPF40A	PRPF40A	MXE	chr2	-	152676404_152676779_152677450_152677475_152673597_152673706_152679055_152679109	93|76|56	866|840|656	132|98|124	1024|923|1041	155	505	0.0665494302104	0.459951024592	0.259|0.228|0.218	0.296|0.257|0.28	-0.043
LUC7L2	LUC7L2	MXE	chr7	+	139398598_139398697_139402136_139402247_139376061_139376156_139405643_139405787	104|107|93	1195|1454|1077	112|82|94	1342|1319|1581	229	241	0.115759490987	0.601652057489	0.084|0.072|0.083	0.081|0.061|0.059	0.013
LUC7L2	LUC7L2	MXE	chr7	+	139376061_139376156_139398598_139398697_139359907_139360322_139402136_139402247	15|13|9	409|487|388	7|14|17	460|447|508	225	229	0.805365778166	1.0	0.036|0.026|0.023	0.015|0.031|0.033	0.002
LUC7L2	LUC7L2	MXE	chr7	+	139412550_139412580_139417537_139417729_139409562_139409654_139422162_139422511	110|136|99	1373|1604|1043	142|117|186	1762|1579|1960	160	322	0.782656383117	1.0	0.139|0.146|0.16	0.14|0.13|0.16	0.005
LUC7L2	LUC7L2	MXE	chr7	+	139409562_139409654_139417537_139417729_139407173_139407350_139422162_139422511	3261|4001|2975	1366|1595|1032	3856|3657|4446	1754|1571|1950	222	322	0.130352767434	0.632717250682	0.776|0.784|0.807	0.761|0.772|0.768	0.022
INO80	INO80	MXE	chr15	-	41005592_41005687_41016087_41016215_40997528_40997601_41020899_41021125	8|14|13	32|23|19	24|14|29	32|26|32	258	225	0.142819393145	0.656421852383	0.179|0.347|0.374	0.395|0.32|0.441	-0.085
C7orf50	C7orf50	MXE	chr7	-	1000469_1000551_1009949_1010143_997015_997804_1028257_1028339	407|614|429	50|49|31	685|442|626	68|73|54	324	212	0.122400065895	0.615547469169	0.842|0.891|0.901	0.868|0.798|0.884	0.028
NUP93	NUP93	MXE	chr16	+	56758537_56758655_56798475_56798538_56748233_56748426_56805503_56805552	12|17|12	16|21|9	34|28|33	34|31|36	248	193	0.832031717665	1.0	0.369|0.387|0.509	0.438|0.413|0.416	-0.001
INO80	INO80	MXE	chr15	-	41079700_41079904_41081019_41081073_41074369_41074565_41085368_41085583	5|6|3	48|83|48	5|5|5	86|99|112	184	334	0.32277810213	0.916126802325	0.159|0.116|0.102	0.095|0.084|0.075	0.041
EPB41	EPB41	MXE	chr1	+	29064981_29065158_29097806_29097935_29053103_29053312_29109335_29109437	111|83|76	69|70|47	49|57|40	66|39|63	307	259	0.0265043383632	0.287520822255	0.576|0.5|0.577	0.385|0.552|0.349	0.122
EPB41	EPB41	MXE	chr1	+	29058588_29058645_29060421_29060484_29053103_29053312_29064981_29065158	29|38|36	81|116|92	21|24|26	175|185|177	187	193	1.04504517373e-07	2.18313307906e-05	0.27|0.253|0.288	0.11|0.118|0.132	0.15
AHCTF1	AHCTF1	MXE	chr1	-	246842693_246842776_246843794_246843928_246839097_246840998_246849614_246851442	61|63|44	78|107|66	84|69|122	151|96|192	264	213	0.681790361402	1.0	0.387|0.322|0.35	0.31|0.367|0.339	0.014
MMRN1	MMRN1	MXE	chr4	+	89911943_89912050_89923167_89923272_89909275_89909395_89927794_89927968	13|16|10	60|63|46	6|8|8	42|36|49	237	235	0.274295861063	0.86230096905	0.177|0.201|0.177	0.124|0.181|0.139	0.037
NAB1	NAB1	MXE	chr2	+	190673100_190673152_190683737_190683827_190670325_190670459_190685475_190685638	55|47|47	110|117|70	38|41|62	39|65|80	182	220	0.029996693172	0.309328956978	0.377|0.327|0.448	0.541|0.433|0.484	-0.102
NAB1	NAB1	MXE	chr2	+	190670325_190670459_190683737_190683827_190649069_190649360_190685475_190685638	0|1|2	109|117|69	0|0|0	39|64|80	264	220	1	1.0	0.0|0.007|0.024	0.0|0.0|0.0	0.01
NAA35	NAA35	MXE	chr9	+	85956359_85956393_85958471_85958586_85942154_85942283_85959792_85959867	4|9|9	50|38|30	10|8|5	43|29|25	164	245	0.530074267972	1.0	0.107|0.261|0.309	0.258|0.292|0.23	-0.034
NAB1	NAB1	MXE	chr2	+	190673100_190673152_190683737_190683827_190670325_190670459_190685478_190685638	52|43|43	14|20|11	34|31|52	14|5|12	182	220	0.43471813251	1.0	0.818|0.722|0.825	0.746|0.882|0.84	-0.034
EPB41	EPB41	MXE	chr1	+	29058588_29058645_29058810_29058852_29053103_29053312_29060421_29060484	44|34|40	6|6|10	40|31|50	7|4|7	187	172	0.494153385388	1.0	0.871|0.839|0.786	0.84|0.877|0.868	-0.03
EPB41	EPB41	MXE	chr1	+	28993329_28993542_28997214_28997319_28987430_28987905_29011864_29011907	345|443|307	35|35|34	333|279|402	26|29|22	343	235	0.194469719964	0.753221235937	0.871|0.897|0.861	0.898|0.868|0.926	-0.021
LRRCC1	LRRCC1	MXE	chr8	+	85115374_85115584_85123412_85123606_85115099_85115275_85124791_85124939	11|9|3	82|110|68	7|10|10	116|109|128	340	324	0.719482332426	1.0	0.113|0.072|0.04	0.054|0.08|0.069	0.007
KDM6A	KDM6A	MXE	chrX	+	45060021_45060156_45060608_45060764_45059246_45059466_45061323_45061419	3|0|2	9|2|2	3|1|0	2|6|7	265	286	0.633480218575	1.0	0.265|0.0|0.519	0.618|0.152|0.0	0.005
USP13	USP13	MXE	chr3	+	179681877_179682003_179690240_179690301_179652754_179653393_179701007_179701129	10|14|4	7|7|11	17|13|14	12|10|7	256	191	0.418359653937	0.997899491306	0.516|0.599|0.213	0.514|0.492|0.599	-0.092
USP13	USP13	MXE	chr3	+	179765694_179765848_179781738_179781823_179764001_179764168_179784047_179784406	70|80|73	8|9|9	123|125|155	16|15|17	284	215	0.804202287634	1.0	0.869|0.871|0.86	0.853|0.863|0.873	0.004
SLC33A1	SLC33A1	MXE	chr3	-	155829687_155829903_155833467_155833585_155821023_155828377_155833856_155834041	8|5|7	189|190|170	2|5|7	127|120|122	248	346	0.888738178966	1.0	0.056|0.035|0.054	0.021|0.055|0.074	-0.002
ZNF532	ZNF532	MXE	chr18	+	58939444_58939621_58948066_58948229_58918270_58920633_58953517_58953799	0|4|3	52|62|56	3|2|3	82|109|84	307	293	0.691893383807	1.0	0.0|0.058|0.049	0.034|0.017|0.033	0.008
ZNF532	ZNF532	MXE	chr18	+	58939444_58939621_58948066_58948229_58934432_58934614_58953517_58953799	6|9|7	51|63|56	8|7|8	82|109|84	307	293	0.21153154713	0.785030543962	0.101|0.12|0.107	0.085|0.058|0.083	0.034
ZNF532	ZNF532	MXE	chr18	+	58979054_58979167_58981469_58981617_58953517_58953799_58983971_58984656	107|117|115	13|13|16	162|168|158	36|15|17	243	278	0.58003823532	1.0	0.904|0.911|0.892	0.837|0.928|0.914	0.009
GRIA3	GRIA3	MXE	chrX	+	123465673_123465788_123480062_123480177_123464864_123465112_123482798_123483046	0|0|1	4|0|2	0|0|0	2|0|1	245	245	1	1.0	0.0|NA|0.333	0.0|NA|0.0	0.167
EXOC2	EXOC2	MXE	chr6	-	657162_657250_689138_689212_637700_637861_693018_693111	0|2|2	0|0|3	2|1|1	1|1|0	204	218	1	1.0	NA|1.0|0.416	0.681|0.517|1.0	-0.025
ZNF33B	ZNF33B	MXE	chr10	-	42631928_42632024_42636919_42636972_42589106_42594699_42638473_42638544	1|0|0	7|10|7	1|0|0	3|10|6	183	226	1	1.0	0.15|0.0|0.0	0.292|0.0|0.0	-0.047
AFTPH	AFTPH	MXE	chr2	+	64572945_64573068_64579485_64579546_64569622_64569679_64585421_64585545	53|50|37	44|58|44	37|40|34	31|27|27	253	191	0.133085587047	0.636149089292	0.476|0.394|0.388	0.474|0.528|0.487	-0.077
SEPT2	SEPT2	MXE	chr2	+	241316421_241316540_241325992_241326113_241315354_241315610_241335125_241335212	0|0|0	122|163|116	0|1|0	190|165|183	249	251	1	1.0	0.0|0.0|0.0	0.0|0.006|0.0	-0.002
SEPT2	SEPT2	MXE	chr2	+	241317498_241317599_241324215_241324241_241316002_241316540_241325992_241326051	4|14|11	9|9|9	9|8|8	9|6|9	231	156	0.964379784311	1.0	0.231|0.512|0.452	0.403|0.474|0.375	-0.019
PKNOX1	PKNOX1	MXE	chr21	+	43007490_43007618_43010052_43010224_43004325_43004432_43013067_43013238	18|23|23	3|5|2	32|17|36	10|5|5	258	302	0.230370254605	0.816125694104	0.875|0.843|0.931	0.789|0.799|0.894	0.056
SEPT2	SEPT2	MXE	chr2	+	241324215_241324241_241325992_241326113_241317498_241317599_241335125_241335146	0|2|2	122|163|116	0|4|0	190|165|184	156	251	1	1.0	0.0|0.019|0.027	0.0|0.038|0.0	0.003
TXLNA	TXLNA	MXE	chr1	+	32184524_32184616_32187953_32188124_32181241_32181577_32190054_32190249	230|255|181	716|930|712	177|188|180	701|673|747	222	301	0.370316409	0.957352920034	0.303|0.271|0.256	0.255|0.275|0.246	0.018
TXLNA	TXLNA	MXE	chr1	+	32187953_32188124_32190054_32190249_32181241_32181577_32192310_32192430	11|18|10	482|422|414	22|23|19	381|349|415	301	325	0.00314849600436	0.0738755801603	0.024|0.044|0.025	0.059|0.066|0.047	-0.026
ZFPM2	ZFPM2	MXE	chr8	+	105444279_105444381_105561362_105561481_105318691_105318981_105634245_105634357	1|0|3	103|174|106	3|0|5	145|129|159	232	249	0.799723029137	1.0	0.01|0.0|0.029	0.022|0.0|0.033	-0.005
TXLNA	TXLNA	MXE	chr1	+	32181241_32181577_32184524_32184616_32179685_32179776_32187953_32188124	16|19|11	360|493|370	27|31|35	326|370|407	466	222	3.25493987716e-05	0.00253963742705	0.021|0.018|0.014	0.038|0.038|0.039	-0.021
GUCY1B2	GUCY1B2	MXE	chr13	-	51034002_51034159_51048219_51048314_51029593_51029693_51062820_51062894	3|0|0	1|5|1	0|0|0	0|1|2	225	287	1	1.0	0.793|0.0|0.0	NA|0.0|0.0	0.264
CEP170	CEP170	MXE	chr1	-	243172696_243172846_243185778_243186072_243169627_243169754_243186258_243186422	209|191|159	1162|1017|874	236|227|254	1196|1037|1056	424	280	0.0868750987296	0.529259773634	0.106|0.11|0.107	0.115|0.126|0.137	-0.018
TXLNA	TXLNA	MXE	chr1	+	32187953_32188124_32190054_32190249_32184524_32184616_32192310_32192430	748|898|690	484|426|420	660|668|749	388|355|417	301	325	0.811847825115	1.0	0.625|0.695|0.639	0.647|0.67|0.66	-0.006
TYW1	TYW1	MXE	chr7	+	67024899_67025022_67049948_67050066_67017852_67018143_67067284_67067334	232|253|199	2|5|8	308|245|349	4|1|2	253	248	0.0821962131671	0.51679871502	0.991|0.98|0.961	0.987|0.996|0.994	-0.015
SRGAP1	SRGAP1	MXE	chr12	+	63989909_63990072_64016949_64017012_63982524_63984142_64042789_64042972	113|106|106	71|93|74	97|109|115	77|60|64	293	193	0.327680933211	0.920196666022	0.512|0.429|0.485	0.453|0.545|0.542	-0.038
SRGAP1	SRGAP1	MXE	chr12	+	64091275_64091378_64091892_64091926_64086998_64087026_64094931_64094992	7|5|8	2|2|2	10|10|11	0|0|1	233	164	0.000314539933954	0.0148683256371	0.711|0.638|0.738	1.0|1.0|0.886	-0.266
FKBP7	FKBP7	MXE	chr2	-	178469651_178469782_178477061_178477213_178465769_178465931_178478278_178478499	65|65|58	12|16|16	29|33|42	15|13|9	282	261	0.155466957114	0.682892112436	0.834|0.79|0.77	0.641|0.701|0.812	0.08
FKBP7	FKBP7	MXE	chr2	-	178469651_178469785_178477061_178477213_178463663_178465931_178478278_178478558	65|65|58	22|22|24	29|33|42	24|21|16	282	264	0.0610689128498	0.440595852789	0.734|0.734|0.693	0.531|0.595|0.711	0.108
GIGYF2	GIGYF2	MXE	chr2	+	232724573_232724691_232731121_232731234_232703423_232703489_232735154_232735238	13|8|9	0|0|0	15|10|18	1|1|0	248	243	1	1.0	1.0|1.0|1.0	0.936|0.907|1.0	0.052
GIGYF2	GIGYF2	MXE	chr2	+	232731121_232731234_232734416_232734486_232703423_232703489_232735154_232735238	0|0|0	12|21|12	1|1|0	13|15|17	243	200	1	1.0	0.0|0.0|0.0	0.06|0.052|0.0	-0.037
GIGYF2	GIGYF2	MXE	chr2	+	232724573_232724691_232734416_232734486_232703423_232703489_232735154_232735238	13|8|9	12|21|12	15|10|18	13|15|17	248	200	0.327835254001	0.920196666022	0.466|0.235|0.377	0.482|0.35|0.461	-0.072
BAZ1A	BAZ1A	MXE	chr14	-	34807450_34807538_34810934_34811036_34802853_34802988_34826012_34826156	15|21|16	48|49|36	49|34|47	104|104|116	232	218	0.854386687781	1.0	0.227|0.287|0.295	0.307|0.235|0.276	-0.003
GIGYF2	GIGYF2	MXE	chr2	+	232703423_232703489_232724573_232724691_232697330_232697392_232735154_232735238	65|64|45	7|6|6	39|59|56	8|6|15	196	248	0.0846607585355	0.522155306929	0.922|0.931|0.905	0.86|0.926|0.825	0.049
GIGYF2	GIGYF2	MXE	chr2	+	232703423_232703489_232722553_232722658_232697304_232697392_232724573_232724691	7|2|2	0|0|0	7|4|4	2|3|6	196	235	1.68287876301e-07	3.20538907919e-05	1.0|1.0|1.0	0.808|0.615|0.444	0.378
GIGYF2	GIGYF2	MXE	chr2	+	232765891_232765979_232776411_232776477_232761395_232761436_232787149_232787329	0|0|0	5|6|8	0|1|1	10|11|9	218	196	1	1.0	0.0|0.0|0.0	0.0|0.076|0.091	-0.056
AHSA2	AHSA2	MXE	chr2	+	61181319_61181405_61183546_61183662_61178980_61179171_61184711_61184800	1066|1097|826	4|2|0	570|522|468	2|7|4	216	246	1	1.0	0.997|0.998|1.0	0.997|0.988|0.993	0.006
METTL5	METTL5	MXE	chr2	-	169821942_169822057_169824488_169824640_169821091_169821273_169824781_169824874	19|17|11	74|64|60	43|38|33	121|102|110	282	245	0.0591924442498	0.436098144439	0.182|0.188|0.137	0.236|0.245|0.207	-0.06
MRPS15	MRPS15	MXE	chr1	-	36461263_36461312_36462087_36462163_36460691_36460776_36463805_36463850	25|18|17	108|121|90	40|36|26	198|206|196	206	179	0.677420515401	1.0	0.167|0.114|0.141	0.149|0.132|0.103	0.013
MRPS15	MRPS15	MXE	chr1	-	36461263_36461312_36462087_36462163_36457922_36457981_36463805_36463850	24|18|18	2|0|1	43|35|28	6|5|4	206	179	0.00510738940173	0.107387836901	0.912|1.0|0.94	0.862|0.859|0.859	0.091
MRPS15	MRPS15	MXE	chr1	-	36460691_36460776_36462087_36462163_36457922_36457981_36463805_36463850	24|18|18	76|73|48	43|35|28	140|138|106	206	215	0.680853342713	1.0	0.248|0.205|0.281	0.243|0.209|0.216	0.022
MRPS15	MRPS15	MXE	chr1	-	36460691_36460776_36461263_36461312_36457922_36457981_36462087_36462163	11|18|11	76|73|48	32|35|42	140|138|105	179	215	0.103687780302	0.572366105945	0.148|0.228|0.216	0.215|0.233|0.325	-0.06
METTL5	METTL5	MXE	chr2	-	169821091_169821273_169821942_169822057_169819560_169819643_169824488_169824640	44|39|26	57|61|50	60|43|54	107|110|112	245	312	0.0985522243817	0.556578897265	0.496|0.449|0.398	0.417|0.332|0.38	0.071
METTL5	METTL5	MXE	chr2	-	169819560_169819643_169821091_169821273_169812456_169812506_169824488_169824640	0|0|0	2|1|0	1|0|2	0|1|0	312	213	1	1.0	0.0|0.0|NA	1.0|0.0|1.0	-0.667
METTL5	METTL5	MXE	chr2	-	169819560_169819643_169821091_169821273_169812456_169812506_169821942_169822057	118|97|85	1|0|0	187|154|163	0|1|0	312	213	1	1.0	0.988|1.0|1.0	1.0|0.991|1.0	-0.001
ATG5	ATG5	MXE	chr6	-	106248149_106248244_106279660_106279823_106201971_106202089_106293027_106293106	40|55|30	31|21|23	48|41|37	35|40|29	293	225	0.212424286025	0.786513866661	0.498|0.668|0.5	0.513|0.44|0.495	0.073
ATG5	ATG5	MXE	chr6	-	106279660_106279823_106293027_106293106_106248149_106248244_106308363_106308491	6|10|9	48|33|28	17|8|14	40|47|53	209	293	0.551304362243	1.0	0.149|0.298|0.311	0.373|0.193|0.27	-0.026
DAB2	DAB2	MXE	chr5	-	39382617_39383271_39388304_39388367_39381453_39381616_39388798_39388852	14|14|12	7|4|5	8|8|8	5|3|13	193	784	0.110097204299	0.590481567528	0.89|0.934|0.907	0.867|0.915|0.714	0.078
ATG5	ATG5	MXE	chr6	-	106201971_106202089_106248149_106248244_106184475_106186676_106279660_106279823	29|25|23	16|18|10	31|29|40	21|21|14	225	248	0.978193029111	1.0	0.666|0.605|0.717	0.619|0.604|0.759	0.002
PEAK1	PEAK1	MXE	chr15	-	77158502_77158696_77178789_77182040_77133004_77133750_77252366_77252526	27|16|23	27|35|31	20|14|19	24|12|26	3381	324	0.538216247037	1.0	0.087|0.042|0.066	0.074|0.101|0.065	-0.015
ATG5	ATG5	MXE	chr6	-	106279660_106279823_106293027_106293106_106248149_106248244_106316100_106316266	11|8|4	46|33|28	8|5|10	41|47|53	209	293	0.433914281658	1.0	0.251|0.254|0.167	0.215|0.13|0.209	0.039
ATG5	ATG5	MXE	chr6	-	106293027_106293106_106308363_106308491_106279660_106279823_106316100_106316266	89|90|88	48|54|26	119|83|131	41|36|36	258	209	0.129027348218	0.630151664449	0.6|0.574|0.733	0.702|0.651|0.747	-0.064
LCORL	LCORL	MXE	chr4	-	17962969_17963049_17972819_17972885_17961902_17962032_18021597_18021860	17|23|15	36|33|33	29|23|30	29|18|36	196	210	0.0136371867242	0.190334830238	0.336|0.428|0.328	0.517|0.578|0.472	-0.158
ARL3	ARL3	MXE	chr10	-	102689892_102689943_102699372_102699489_102685815_102686001_102705345_102705489	185|184|140	31|23|9	155|134|173	24|15|35	247	181	0.198979312353	0.762412216459	0.814|0.854|0.919	0.826|0.867|0.784	0.037
BBS1	BBS1	MXE	chr11	+	66511204_66511239_66514405_66514678_66511012_66511089_66515539_66515586	1|2|0	9|14|11	0|2|0	3|8|11	165	403	0.50541397716	1.0	0.213|0.259|0.0	0.0|0.379|0.0	0.031
KIAA1328	KIAA1328	MXE	chr18	+	37066889_37067545_37160199_37160381_36959307_36959435_37172972_37173081	5|7|6	9|11|11	2|2|2	4|2|5	786	312	0.400771637987	0.981323967947	0.181|0.202|0.178	0.166|0.284|0.137	-0.009
CCNY	CCNY	MXE	chr10	+	35483403_35483478_35501500_35501535_35336873_35337207_35525963_35525999	361|454|362	0|5|3	375|370|454	2|1|3	205	165	1	1.0	1.0|0.987|0.99	0.993|0.997|0.992	-0.002
CCNY	CCNY	MXE	chr10	+	35483403_35483478_35516522_35516623_35336873_35337207_35525963_35525999	361|454|362	261|292|226	375|370|454	237|230|263	205	231	0.434895634853	1.0	0.609|0.637|0.643	0.641|0.644|0.66	-0.019
ARL3	ARL3	MXE	chr10	-	102699372_102699489_102705345_102705489_102689892_102689943_102714272_102714407	592|514|460	184|176|131	522|475|508	120|148|167	274	247	0.462844975097	1.0	0.744|0.725|0.76	0.797|0.743|0.733	-0.015
CCNY	CCNY	MXE	chr10	+	35483403_35483478_35501500_35501535_35336873_35337207_35516522_35516623	365|458|363	153|187|148	379|373|458	161|140|165	205	165	0.562139339469	1.0	0.658|0.663|0.664	0.655|0.682|0.691	-0.014
LRRFIP2	LRRFIP2	MXE	chr3	-	37148893_37149038_37174538_37174605_37096615_37096660_37176059_37176337	17|92|61	2|0|5	94|52|55	0|0|1	197	275	0.428918274949	1.0	0.922|1.0|0.945	1.0|1.0|0.987	-0.04
LRRFIP2	LRRFIP2	MXE	chr3	-	37148893_37149038_37174538_37174605_37129062_37129149_37176059_37176251	17|92|61	273|312|236	94|52|55	215|215|283	197	275	0.0910866730917	0.538909610156	0.08|0.292|0.265	0.379|0.252|0.213	-0.069
CCNY	CCNY	MXE	chr10	+	35483403_35483478_35501500_35501535_35336873_35337207_35529972_35530030	361|454|361	1|4|3	383|370|454	2|2|1	205	165	1	1.0	0.997|0.989|0.99	0.994|0.993|0.997	-0.003
CCNY	CCNY	MXE	chr10	+	35501500_35501535_35516522_35516623_35336873_35337207_35525963_35525999	0|5|3	261|292|226	2|1|3	237|230|263	165	231	0.733259156099	1.0	0.0|0.023|0.018	0.012|0.006|0.016	0.002
LRRFIP2	LRRFIP2	MXE	chr3	-	37096615_37096660_37129062_37129149_37083635_37083806_37148893_37149038	255|284|216	1|0|0	201|197|272	2|1|0	217	175	1	1.0	0.995|1.0|1.0	0.988|0.994|1.0	0.004
LRRFIP2	LRRFIP2	MXE	chr3	-	37096615_37096660_37148893_37149038_37083635_37083806_37174538_37174564	174|194|110	0|0|0	146|116|169	2|1|0	275	175	1	1.0	1.0|1.0|1.0	0.979|0.987|1.0	0.011
LRRFIP2	LRRFIP2	MXE	chr3	-	37129062_37129149_37148893_37149038_37083635_37083806_37174538_37174564	174|194|110	2|2|1	146|116|169	2|2|3	275	217	0.713458160834	1.0	0.986|0.987|0.989	0.983|0.979|0.978	0.007
LRRFIP2	LRRFIP2	MXE	chr3	-	37129062_37129149_37148893_37149038_37096615_37096660_37174538_37174564	176|194|113	104|87|67	146|115|169	71|62|62	275	217	0.26298488883	0.852397467499	0.572|0.638|0.571	0.619|0.594|0.683	-0.038
SFSWAP	SFSWAP	MXE	chr12	+	131766117_131766308_131778064_131778330_131756472_131756644_131786462_131786588	21|22|22	279|395|236	30|26|21	373|238|319	321	396	0.44448050571	1.0	0.085|0.064|0.103	0.09|0.119|0.075	-0.011
PLEKHM2	PLEKHM2	MXE	chr1	+	15728266_15728357_15728668_15728733_15728078_15728148_15729101_15729190	12|16|16	5|1|8	8|7|10	5|4|4	221	195	0.306128232615	0.897961864184	0.679|0.934|0.638	0.585|0.607|0.688	0.124
RNF13	RNF13	MXE	chr3	+	149895472_149895570_149911977_149912083_149813203_149813353_149921133_149921227	0|0|1	25|25|13	0|0|2	8|14|20	228	236	1	1.0	0.0|0.0|0.074	0.0|0.0|0.094	-0.007
RNF13	RNF13	MXE	chr3	+	149895472_149895560_149921133_149921227_149872028_149872154_149960055_149960136	17|19|15	34|26|25	9|5|4	16|21|16	218	224	0.0712781140343	0.480329933909	0.339|0.429|0.381	0.366|0.197|0.204	0.127
VPS33B	VPS33B	MXE	chr15	-	91006651_91006729_91006949_91007046_91006371_91006445_91007468_91007573	50|49|44	40|58|38	55|41|48	39|28|43	227	208	0.271737811765	0.862007209296	0.534|0.436|0.515	0.564|0.573|0.506	-0.053
LONRF3	LONRF3	MXE	chrX	+	118990469_118990560_119006120_119006235_118989407_118989672_119009125_119009247	12|10|2	18|9|11	24|7|11	41|34|30	221	245	0.381393923501	0.966317311656	0.425|0.552|0.168	0.394|0.186|0.289	0.092
LONRF3	LONRF3	MXE	chrX	+	118982820_118982943_119006120_119006235_118978344_118978463_119009125_119009247	34|38|40	18|10|11	91|80|93	41|34|29	253	245	0.533687100265	1.0	0.647|0.786|0.779	0.682|0.695|0.756	0.026
SFSWAP	SFSWAP	MXE	chr12	+	131778064_131778330_131786462_131786588_131766117_131766308_131797177_131797360	315|421|272	54|55|31	318|259|382	50|46|50	396	256	0.517183027429	1.0	0.79|0.832|0.85	0.804|0.784|0.832	0.017
ERP44	ERP44	MXE	chr9	-	100022041_100022226_100052416_100052532_100020615_100020731_100057819_100057859	23|33|19	99|100|84	22|15|14	49|46|61	246	315	0.398599763289	0.978889672757	0.229|0.297|0.225	0.365|0.295|0.227	-0.045
NEXN	NEXN	MXE	chr1	+	77933281_77933479_77935822_77936044_77929315_77929504_77942022_77942208	33|43|21	44|40|29	44|30|27	38|52|68	328	352	0.312993933112	0.905113672828	0.446|0.536|0.437	0.554|0.382|0.299	0.061
NEXN	NEXN	MXE	chr1	+	77929315_77929504_77933281_77933479_77918124_77918273_77935822_77935919	5|17|6	20|26|12	17|10|19	28|32|29	319	328	0.739351189759	1.0	0.204|0.402|0.34	0.384|0.243|0.403	-0.028
ERP44	ERP44	MXE	chr9	-	100007577_100007689_100016321_100016438_100006505_100006647_100018255_100018313	53|51|55	48|42|40	30|29|33	20|23|14	247	242	0.222690197007	0.802974229297	0.52|0.543|0.574	0.595|0.553|0.698	-0.07
ABI3BP	ABI3BP	MXE	chr3	-	100840071_100840164_100841997_100842039_100839568_100839616_100846371_100846446	16|26|20	98|159|86	39|29|46	216|182|312	172	223	0.598692797593	1.0	0.175|0.175|0.232	0.19|0.171|0.16	0.02
RNF14	RNF14	MXE	chr5	+	141974803_141974955_141978302_141978830_141973582_141973742_141980122_141980351	35|29|24	69|56|66	17|28|26	34|41|36	282	658	0.137193207137	0.645216564575	0.542|0.547|0.459	0.538|0.614|0.628	-0.077
ADSL	ADSL	MXE	chr22	+	40353072_40353117_40354247_40354327_40349831_40350035_40358863_40359035	4|5|6	31|22|21	1|6|11	28|32|35	175	210	0.931246502649	1.0	0.134|0.214|0.255	0.041|0.184|0.274	0.035
ATAD1	ATAD1	MXE	chr10	-	87770951_87771041_87776320_87776427_87767672_87767723_87784469_87784670	15|16|11	30|19|26	23|5|7	13|17|16	237	220	0.752970773818	1.0	0.317|0.439|0.282	0.622|0.214|0.289	-0.029
MRRF	MRRF	MXE	chr9	+	122291748_122291840_122313226_122313386_122285168_122285287_122322539_122323461	68|65|51	18|21|10	130|81|125	32|24|22	222	290	0.616497996628	1.0	0.832|0.802|0.869	0.841|0.815|0.881	-0.011
ADSL	ADSL	MXE	chr22	+	40349831_40350035_40353072_40353117_40346528_40346656_40354247_40354327	1|0|0	7|11|7	1|4|0	16|10|15	334	175	0.257219148405	0.848194314358	0.07|0.0|0.0	0.032|0.173|0.0	-0.045
ATAD1	ATAD1	MXE	chr10	-	87776320_87776427_87784469_87784670_87770951_87771041_87790309_87790430	15|12|9	35|23|26	18|5|6	20|22|15	331	237	0.876488835229	1.0	0.235|0.272|0.199	0.392|0.14|0.223	-0.016
RNF14	RNF14	MXE	chr5	+	141978302_141978830_141980122_141980351_141974803_141974955_141983379_141983552	45|54|53	129|129|89	42|40|42	109|96|102	658	359	0.597069112303	1.0	0.16|0.186|0.245	0.174|0.185|0.183	0.016
RNF14	RNF14	MXE	chr5	+	141978302_141978830_141980122_141980351_141973582_141973742_141983379_141983552	44|34|46	128|129|90	22|27|25	110|96|102	658	359	0.0281738258866	0.297584889623	0.158|0.126|0.218	0.098|0.133|0.118	0.051
ABI3BP	ABI3BP	MXE	chr3	-	100840071_100840164_100841997_100842039_100838401_100838464_100846371_100846446	16|26|20	0|0|2	40|29|45	3|2|3	172	223	0.0390275837865	0.351477613208	1.0|1.0|0.928	0.945|0.949|0.951	0.028
ABI3BP	ABI3BP	MXE	chr3	-	100840819_100840858_100841997_100842039_100839568_100839616_100846371_100846428	16|26|20	3|3|1	39|29|46	13|13|13	172	169	0.00129629152715	0.0409501655113	0.84|0.895|0.952	0.747|0.687|0.777	0.159
ABI3BP	ABI3BP	MXE	chr3	-	100840819_100840858_100841997_100842039_100835600_100835660_100846371_100846428	16|26|20	1|1|0	40|29|45	7|9|6	172	169	1	1.0	0.94|0.962|1.0	0.849|0.76|0.881	0.137
HACL1	HACL1	MXE	chr3	-	15571667_15571769_15573158_15573242_15568431_15568586_15574976_15575082	25|23|20	32|32|16	35|18|21	23|26|24	214	232	0.621052176104	1.0	0.459|0.438|0.575	0.623|0.429|0.487	-0.022
MCCC1	MCCC1	MXE	chr3	-	183086692_183086784_183092408_183092545_183072365_183072487_183094558_183094605	86|90|80	89|91|74	90|72|68	68|77|82	267	222	1	1.0	0.446|0.451|0.473	0.524|0.437|0.408	0.0
MCCC1	MCCC1	MXE	chr3	-	183017265_183017337_183020129_183020237_183015217_183015566_183022416_183022554	47|36|33	56|46|37	31|21|21	41|29|31	238	202	0.481014071943	1.0	0.416|0.399|0.431	0.391|0.381|0.365	0.036
NR2F1-AS1	NR2F1-AS1	MXE	chr5	-	93432364_93432460_93496056_93496103_93411020_93411509_93553760_93553863	0|0|0	2|0|0	1|1|1	0|1|0	177	226	1	1.0	0.0|NA|NA	1.0|0.561|1.0	-0.854
MCCC1	MCCC1	MXE	chr3	-	183092408_183092545_183094558_183094605_183072365_183072487_183099351_183099577	98|125|97	1|0|0	101|80|100	0|1|1	177	267	1	1.0	0.993|1.0|1.0	1.0|0.992|0.993	0.003
MCCC1	MCCC1	MXE	chr3	-	183086692_183086788_183094558_183094605_183072365_183072487_183099351_183099577	98|125|97	89|96|74	101|80|100	69|78|82	177	226	0.965423447637	1.0	0.584|0.624|0.626	0.651|0.567|0.609	0.002
MCCC1	MCCC1	MXE	chr3	-	183086692_183086788_183092408_183092545_183072365_183072487_183094558_183094605	86|90|80	111|119|80	90|72|68	74|81|89	267	226	0.439566204991	1.0	0.396|0.39|0.458	0.507|0.429|0.393	-0.028
VPS37C	VPS37C	MXE	chr11	-	61134035_61134207_61138736_61138835_61133254_61133337_61161390_61161617	16|84|81	105|127|106	93|51|113	85|89|107	229	302	0.0388159047269	0.351095693478	0.167|0.466|0.502	0.591|0.43|0.582	-0.156
NR2F1-AS1	NR2F1-AS1	MXE	chr5	-	93496056_93496103_93544794_93544915_93438702_93438741_93553760_93553863	0|2|1	0|0|0	3|2|1	2|0|5	251	177	1	1.0	NA|1.0|1.0	0.514|1.0|0.124	0.454
GRB10	GRB10	MXE	chr7	-	50710874_50710990_50732271_50732368_50703820_50703908_50755886_50756056	3|10|5	1|4|1	5|4|7	5|7|6	227	246	0.0118161785842	0.177544251766	0.765|0.73|0.844	0.52|0.382|0.558	0.293
GRB10	GRB10	MXE	chr7	-	50710874_50710990_50732271_50732368_50703820_50703908_50780626_50780736	2|3|1	1|1|1	0|0|5	4|4|8	227	246	0.00151283241366	0.0459864076983	0.684|0.765|0.52	0.0|0.0|0.404	0.522
HNRNPR	HNRNPR	MXE	chr1	-	23318482_23318688_23321527_23321663_23313552_23313702_23323555_23323732	140|160|119	1753|2249|1544	266|251|264	3718|3623|4438	266	336	0.221824555971	0.801638294904	0.092|0.082|0.089	0.083|0.08|0.07	0.01
HNRNPR	HNRNPR	MXE	chr1	-	23321527_23321663_23323555_23323732_23313552_23313702_23333517_23333631	232|254|203	0|8|2	431|353|461	9|2|12	307	266	0.331056465989	0.922910750643	1.0|0.965|0.989	0.976|0.994|0.971	0.004
CDK11A	CDK11A	MXE	chr1	-	1712263_1712400_1716345_1716478_1709517_1709640_1719327_1719455	36|63|28	126|180|131	35|26|55	199|176|187	263	267	0.0515069600342	0.407286639483	0.225|0.262|0.178	0.152|0.13|0.23	0.051
UFL1	UFL1	MXE	chr6	+	96524381_96524410_96525296_96525394_96523145_96523291_96526320_96526435	13|5|9	27|28|29	4|4|5	17|18|22	159	228	0.357415232578	0.947219405143	0.408|0.204|0.308	0.252|0.242|0.246	0.06
GRB10	GRB10	MXE	chr7	-	50703820_50703908_50732271_50732368_50674435_50674658_50755886_50756056	1|6|1	13|10|4	5|3|2	6|4|6	227	218	0.175713337892	0.722710741438	0.069|0.366|0.194	0.445|0.419|0.242	-0.159
GRB10	GRB10	MXE	chr7	-	50705139_50705323_50710874_50710990_50703820_50703908_50732271_50732368	2|6|3	3|5|3	12|8|19	1|4|0	246	314	0.000593678620376	0.0238798928295	0.46|0.605|0.561	0.939|0.719|1.0	-0.344
HNRNPR	HNRNPR	MXE	chr1	-	23321527_23321663_23323555_23323732_23313552_23313702_23337753_23337861	16|13|9	1|1|0	35|19|30	1|0|1	307	266	1	1.0	0.933|0.918|1.0	0.968|1.0|0.963	-0.027
HNRNPR	HNRNPR	MXE	chr1	-	23321527_23321663_23333517_23333631_23313552_23313702_23337753_23337861	430|635|365	1|1|0	998|910|1125	1|0|1	244	266	1	1.0	0.998|0.999|1.0	0.999|1.0|0.999	-0.0
ITCH	ITCH	MXE	chr20	+	34408650_34408792_34412514_34412639_34393790_34393881_34413741_34413879	269|282|221	103|140|92	257|225|283	109|91|120	272	255	0.790486112548	1.0	0.71|0.654|0.693	0.689|0.699|0.689	-0.007
ITCH	ITCH	MXE	chr20	+	34393790_34393881_34408650_34408792_34369393_34369470_34412514_34412639	43|60|59	87|94|79	47|52|77	75|56|74	221	272	0.0937324221518	0.545470304266	0.378|0.44|0.479	0.435|0.533|0.562	-0.078
TRIT1	TRIT1	MXE	chr1	-	39847219_39847297_39847547_39847660_39844530_39844640_39847985_39848097	21|39|19	11|14|6	37|33|46	15|10|18	243	208	0.900958802309	1.0	0.62|0.705|0.73	0.679|0.739|0.686	-0.016
RPGR	RPGR	MXE	chrX	-	38287093_38287245_38287860_38288041_38276586_38276772_38290958_38291024	3|16|8	6|12|5	26|26|26	34|26|30	311	282	0.523110400713	1.0	0.312|0.547|0.592	0.409|0.476|0.44	0.042
ACTR3	ACTR3	MXE	chr2	+	113916883_113917008_113927344_113927455_113913171_113913227_113931300_113931396	160|153|87	88|88|61	270|180|215	119|92|96	255	241	0.0627288573973	0.445429912834	0.632|0.622|0.574	0.682|0.649|0.679	-0.061
ACTR3	ACTR3	MXE	chr2	+	113916883_113917008_113927344_113927455_113890062_113890323_113931300_113931369	1|2|2	88|89|60	3|0|3	119|93|97	255	241	0.959145174743	1.0	0.011|0.021|0.031	0.023|0.0|0.028	0.004
ACTR3	ACTR3	MXE	chr2	+	113913171_113913227_113927344_113927455_113889959_113890323_113931300_113931396	56|43|44	88|89|60	71|58|54	119|93|97	186	241	0.902577686344	1.0	0.452|0.385|0.487	0.436|0.447|0.419	0.007
BCAS1	BCAS1	MXE	chr20	-	53966905_53967073_53975388_53975430_53957431_53957497_53985286_53985499	0|0|3	0|0|0	0|0|0	1|0|0	172	298	1	1.0	NA|NA|1.0	0.0|NA|NA	1.0
C17orf53	C17orf53	MXE	chr17	+	44154555_44154664_44154852_44154938_44147857_44149027_44155285_44155411	0|0|0	0|1|1	0|1|0	1|3|0	239	216	1	1.0	NA|0.0|0.0	0.0|0.232|NA	-0.116
SPATS2L	SPATS2L	MXE	chr2	+	200329430_200329480_200389222_200389283_200305892_200306292_200412310_200412419	2|0|0	219|239|185	1|0|3	365|344|411	180	191	1	1.0	0.01|0.0|0.0	0.003|0.0|0.008	-0.0
ABI3BP	ABI3BP	MXE	chr3	-	100839568_100839616_100841997_100842039_100835600_100835660_100846371_100846428	16|26|20	2|2|2	40|29|45	8|6|7	172	178	0.0564704465551	0.424136127036	0.892|0.931|0.912	0.838|0.833|0.869	0.065
SPATS2L	SPATS2L	MXE	chr2	+	200329430_200329480_200383866_200384017_200306553_200306601_200389222_200389283	141|182|87	10|19|19	290|228|292	30|28|27	180	281	0.689618212961	1.0	0.957|0.937|0.877	0.938|0.927|0.944	-0.013
SPATS2L	SPATS2L	MXE	chr2	+	200329430_200329480_200389222_200389283_200306275_200306418_200412310_200412419	3|0|0	219|240|185	1|0|4	364|343|411	180	191	1	1.0	0.014|0.0|0.0	0.003|0.0|0.01	0.0
MTA1	MTA1	MXE	chr14	+	105450260_105450324_105454192_105454310_105450057_105450184_105458269_105458372	101|124|94	175|192|157	131|107|133	262|192|256	194	248	0.236811132307	0.824021826463	0.425|0.452|0.434	0.39|0.416|0.399	0.035
MTA1	MTA1	MXE	chr14	+	105445417_105445511_105449358_105449409_105438671_105438739_105450057_105450184	82|86|50	37|65|55	117|111|127	36|38|53	224	181	0.00173774014728	0.0503057360675	0.642|0.517|0.423	0.724|0.702|0.659	-0.168
SPATS2L	SPATS2L	MXE	chr2	+	200372108_200372251_200378140_200378371_200329430_200329480_200383866_200384017	1|4|1	1|0|4	8|3|3	3|0|2	273	361	0.37680730721	0.959710130821	0.569|1.0|0.248	0.779|1.0|0.665	-0.209
SPATS2L	SPATS2L	MXE	chr2	+	200329430_200329480_200389222_200389283_200308886_200309090_200412310_200412419	6|2|4	219|239|185	4|3|9	364|343|412	180	191	0.702261035915	1.0	0.028|0.009|0.022	0.012|0.009|0.023	0.005
YIPF2	YIPF2	MXE	chr19	-	10925685_10925773_10927629_10927716_10924075_10924192_10927798_10927959	27|25|19	8|8|5	11|17|20	3|3|11	217	218	0.913964575117	1.0	0.772|0.758|0.792	0.786|0.851|0.646	0.013
ANKS6	ANKS6	MXE	chr9	-	98780188_98780337_98782466_98782573_98778225_98778424_98783952_98784157	0|2|0	9|18|15	2|2|1	23|12|21	237	279	0.0879131260207	0.530592175312	0.0|0.116|0.0	0.093|0.164|0.053	-0.065
ZNF707	ZNF707	MXE	chr8	+	143687993_143688067_143689203_143689301_143684480_143684542_143690056_143690123	0|0|0	2|4|7	1|0|0	3|2|4	204	228	1	1.0	0.0|0.0|0.0	0.271|0.0|0.0	-0.09
RP11-793H13.10	RP11-793H13.10	MXE	chr12	-	53543329_53543448_53552540_53552637_53537414_53537552_53600952_53601021	88|148|84	190|201|166	76|73|89	85|96|98	227	249	0.00716930511854	0.132040825413	0.337|0.447|0.357	0.495|0.455|0.499	-0.103
C17orf62	C17orf62	MXE	chr17	-	82446622_82446696_82447579_82447621_82445863_82445960_82449169_82449292	7|8|7	15|5|7	5|5|7	7|12|11	172	204	0.357086572024	0.947219405143	0.356|0.655|0.543	0.459|0.331|0.43	0.111
CXorf38	CXorf38	MXE	chrX	-	40639008_40639128_40647006_40647141_40637006_40637156_40647304_40647547	9|38|38	8|13|3	39|48|40	11|9|10	265	250	0.678962261976	1.0	0.515|0.734|0.923	0.77|0.834|0.791	-0.074
TIMM50	TIMM50	MXE	chr19	+	39482884_39482916_39485543_39485602_39481882_39482033_39485687_39485807	6|8|5	1|0|0	23|12|22	1|1|1	162	189	0.277536453206	0.864623601076	0.875|1.0|1.0	0.964|0.933|0.963	0.005
TSNAX	TSNAX	MXE	chr1	+	231542480_231542611_231561127_231561255_231529254_231529359_231564527_231566524	0|0|0	89|101|79	1|1|1	74|75|67	261	258	1	1.0	0.0|0.0|0.0	0.013|0.013|0.015	-0.014
NT5DC3	NT5DC3	MXE	chr12	-	103787440_103787527_103788837_103788919_103785334_103785475_103793163_103793265	4|2|4	1|3|4	7|3|5	14|5|8	212	217	0.164009491274	0.701686249495	0.804|0.406|0.506	0.339|0.38|0.39	0.202
TARBP1	TARBP1	MXE	chr1	-	234433409_234433571_234437274_234437372_234430086_234430301_234446802_234446975	32|44|23	22|44|16	36|21|28	24|26|29	228	292	0.59619103938	1.0	0.651|0.562|0.648	0.658|0.508|0.553	0.047
GPBP1	GPBP1	MXE	chr5	+	57214073_57214193_57221375_57221396_57175945_57176400_57230845_57230969	48|50|55	4|2|0	47|36|28	4|0|5	250	151	0.158917409185	0.689316237028	0.879|0.938|1.0	0.876|1.0|0.772	0.056
EML5	EML5	MXE	chr14	-	88622603_88622718_88624969_88625127_88621112_88621301_88626837_88626900	33|40|37	12|22|20	26|16|28	8|8|10	288	245	0.3261884691	0.919861016774	0.701|0.607|0.611	0.734|0.63|0.704	-0.05
ENOX2	ENOX2	MXE	chrX	-	130783546_130783690_130901683_130901731_130709242_130709331_130903048_130903317	8|10|15	3|1|0	21|17|26	1|2|3	178	274	0.866436393759	1.0	0.804|0.939|1.0	0.97|0.929|0.93	-0.029
TSNAX	TSNAX	MXE	chr1	+	231529254_231529359_231537212_231537327_231528652_231528826_231542480_231542611	60|72|67	245|270|208	47|45|59	178|193|226	235	245	0.539741516017	1.0	0.203|0.218|0.251	0.216|0.196|0.214	0.015
PANK3	PANK3	MXE	chr5	-	168563888_168564065_168566012_168566266_168561392_168561516_168568645_168568998	16|22|12	180|132|120	31|31|22	277|192|258	384	307	0.926962167348	1.0	0.066|0.118|0.074	0.082|0.114|0.064	-0.001
VCAN	VCAN	MXE	chr5	+	83519348_83522309_83537006_83542268_83512102_83512396_83545536_83545650	1|0|0	18|9|10	0|0|0	33|27|25	3091	5392	1	1.0	0.088|0.0|0.0	0.0|0.0|0.0	0.029
ABI3BP	ABI3BP	MXE	chr3	-	100824857_100824941_100830577_100830634_100808160_100808235_100832263_100832350	3|1|4	22|18|10	7|8|16	34|32|31	187	214	0.0688932830323	0.469634632544	0.135|0.06|0.314	0.191|0.222|0.371	-0.092
ABI3BP	ABI3BP	MXE	chr3	-	100824857_100824941_100828392_100828452_100823457_100823514_100829580_100829664	5|8|3	109|125|86	19|15|14	191|155|231	190	214	0.0414363198662	0.361159633181	0.049|0.067|0.038	0.101|0.098|0.064	-0.036
ABI3BP	ABI3BP	MXE	chr3	-	100824857_100824941_100828392_100828452_100823457_100823514_100830577_100830634	0|0|0	109|128|83	4|3|0	187|151|224	190	214	0.937403403732	1.0	0.0|0.0|0.0	0.024|0.022|0.0	-0.015
ZNF827	ZNF827	MXE	chr4	-	145870244_145870478_145885677_145886158_145849321_145849561_145892242_145892415	6|11|5	65|54|49	4|6|13	79|71|84	611	364	0.422228948362	1.0	0.052|0.108|0.057	0.029|0.048|0.084	0.019
ABI3BP	ABI3BP	MXE	chr3	-	100825784_100825844_100828392_100828452_100824857_100824941_100829580_100829664	12|15|15	11|33|15	47|45|55	25|19|25	190	190	0.00053562435357	0.0224611132048	0.522|0.313|0.5	0.653|0.703|0.688	-0.236
ABI3BP	ABI3BP	MXE	chr3	-	100825784_100825844_100829580_100829664_100824857_100824941_100832263_100832305	11|9|8	8|18|8	22|36|30	17|10|15	214	190	0.0205242347796	0.24819567295	0.55|0.307|0.47	0.535|0.762|0.64	-0.203
ABI3BP	ABI3BP	MXE	chr3	-	100825784_100825844_100830577_100830634_100824857_100824941_100832263_100832350	6|5|4	8|18|8	8|8|14	17|10|15	187	190	0.235478051258	0.823277698436	0.432|0.22|0.337	0.323|0.448|0.487	-0.09
ABI3BP	ABI3BP	MXE	chr3	-	100828392_100828452_100830577_100830634_100808160_100808235_100832263_100832350	3|1|4	1|2|0	7|8|16	1|0|2	187	190	0.37625671216	0.959684311913	0.753|0.337|1.0	0.877|1.0|0.89	-0.226
ABI3BP	ABI3BP	MXE	chr3	-	100828392_100828452_100830577_100830634_100822588_100822672_100832263_100832350	5|1|4	1|2|0	6|8|14	1|0|1	187	190	0.517801997724	1.0	0.836|0.337|1.0	0.859|1.0|0.934	-0.207
ABI3BP	ABI3BP	MXE	chr3	-	100828392_100828452_100829580_100829664_100823457_100823514_100830577_100830634	8|15|19	0|0|0	10|16|19	4|3|0	214	190	0.00112505500091	0.0370551683934	1.0|1.0|1.0	0.689|0.826|1.0	0.162
SERPINE2	SERPINE2	MXE	chr2	-	223977543_223977627_223980310_223980397_223975111_223975904_223982680_223982781	36|37|27	6|4|9	70|46|55	17|8|6	217	214	0.960337615366	1.0	0.855|0.901|0.747	0.802|0.85|0.9	-0.016
PPFIA4	PPFIA4	MXE	chr1	+	203048917_203048980_203049675_203049767_203048582_203048714_203051768_203051877	10|9|6	0|3|1	6|4|6	0|1|0	193	222	0.275126953027	0.86390413838	1.0|0.775|0.873	1.0|0.821|1.0	-0.058
EIF2A	EIF2A	MXE	chr3	+	150562541_150562660_150564298_150564381_150558387_150558462_150567692_150567766	4|6|7	28|27|13	10|10|11	23|26|34	249	213	0.246676821703	0.836507069798	0.109|0.16|0.315	0.271|0.248|0.217	-0.051
EIF2A	EIF2A	MXE	chr3	+	150558387_150558462_150563514_150563614_150552355_150552425_150564298_150564381	7|12|5	13|10|6	12|14|14	13|20|19	205	230	0.881627124964	1.0	0.377|0.574|0.483	0.509|0.44|0.453	0.011
SPIRE1	SPIRE1	MXE	chr18	-	12493071_12493201_12496015_12496102_12479698_12479871_12506476_12506641	67|66|32	125|192|160	33|22|31	91|72|101	217	260	0.816778316079	1.0	0.391|0.292|0.193	0.303|0.268|0.269	0.012
CARS	CARS	MXE	chr11	-	3040895_3040984_3042164_3042256_3039834_3039931_3057342_3057418	49|25|44	173|153|143	24|17|16	88|88|87	222	219	0.414919724083	0.993701451605	0.218|0.139|0.233	0.212|0.16|0.154	0.021
CARS	CARS	MXE	chr11	-	3012194_3012276_3015780_3015849_3006878_3006959_3017105_3017295	182|139|151	939|971|826	104|92|87	710|525|586	199	212	0.369073490462	0.95633049772	0.171|0.132|0.163	0.135|0.157|0.137	0.012
SPATA17	SPATA17	MXE	chr1	+	217669032_217669083_217683257_217683361_217651096_217651178_217741974_217742098	18|11|10	54|63|58	9|10|10	26|32|30	181	234	0.216787730651	0.793875917322	0.301|0.184|0.182	0.309|0.288|0.301	-0.077
PHACTR3	PHACTR3	MXE	chr20	+	59840368_59840430_59841394_59841535_59836504_59836560_59845188_59845265	35|92|51	8|12|4	75|74|56	10|13|14	192	271	0.272200142788	0.862007209296	0.861|0.915|0.947	0.914|0.889|0.85	0.023
SPIRE1	SPIRE1	MXE	chr18	-	12506476_12506641_12512453_12512531_12496015_12496102_12535475_12535601	654|810|711	234|228|164	367|326|394	122|104|102	208	295	0.680269524185	1.0	0.799|0.834|0.86	0.81|0.816|0.846	0.007
SPIRE1	SPIRE1	MXE	chr18	-	12496015_12496102_12506476_12506641_12493071_12493201_12512453_12512531	212|248|206	96|141|105	121|102|118	59|44|44	295	217	0.22124143823	0.800563999593	0.619|0.564|0.591	0.601|0.63|0.664	-0.04
DDX19A	DDX19A	MXE	chr16	+	70356111_70356247_70361417_70361510_70355484_70355535_70364542_70364645	112|152|103	4|7|1	168|129|157	6|12|11	266	223	0.0243317740142	0.275476518385	0.959|0.948|0.989	0.959|0.9|0.923	0.038
DDX19A	DDX19A	MXE	chr16	+	70355484_70355535_70356111_70356247_70350556_70350605_70361417_70361510	124|254|146	18|31|14	232|186|340	30|22|33	181	266	0.80151979254	1.0	0.91|0.923|0.939	0.919|0.926|0.938	-0.004
DDX19A	DDX19A	MXE	chr16	+	70361417_70361510_70364542_70364645_70356111_70356247_70366084_70366262	17|27|14	0|0|0	27|20|34	0|0|1	223	233	1	1.0	1.0|1.0|1.0	1.0|1.0|0.973	0.009
NME7	NME7	MXE	chr1	-	169303144_169303195_169309969_169310080_169298555_169298763_169323116_169323283	31|43|24	19|21|21	16|25|27	36|19|28	241	181	0.0335896641336	0.324666664073	0.551|0.606|0.462	0.25|0.497|0.42	0.151
CKLF	CKLF	MXE	chr16	+	66558189_66558348_66563121_66563217_66552568_66552793_66565885_66566072	22|38|25	10|5|8	57|34|51	15|16|20	289	226	0.352890478346	0.942788258155	0.632|0.856|0.71	0.748|0.624|0.666	0.053
REXO4	REXO4	MXE	chr9	-	133408767_133408842_133410984_133411073_133407806_133407881_133412298_133412492	151|171|124	53|82|58	261|228|293	113|98|140	219	205	0.767222206205	1.0	0.727|0.661|0.667	0.684|0.685|0.662	0.008
NME7	NME7	MXE	chr1	-	169309969_169310080_169323116_169323283_169303144_169303195_169324392_169324469	63|46|54	59|62|48	62|45|53	51|41|40	297	241	0.222602597541	0.802974229297	0.464|0.376|0.477	0.497|0.471|0.518	-0.056
DDX55	DDX55	MXE	chr12	+	123606072_123606159_123607431_123607523_123605930_123605981_123607599_123607662	27|36|22	11|8|7	65|55|79	27|13|30	217	222	0.544938405024	1.0	0.715|0.822|0.763	0.711|0.812|0.729	0.016
REXO4	REXO4	MXE	chr9	-	133410984_133411073_133412298_133412492_133408767_133408842_133412777_133412921	286|348|281	80|106|63	631|534|644	171|160|159	324	219	0.962609497117	1.0	0.707|0.689|0.751	0.714|0.693|0.732	0.003
ACTR8	ACTR8	MXE	chr3	-	53873031_53873127_53874210_53874364_53872383_53872524_53875947_53876080	13|26|15	9|18|15	15|15|14	4|12|12	284	226	0.512481861744	1.0	0.535|0.535|0.443	0.749|0.499|0.481	-0.072
DDX55	DDX55	MXE	chr12	+	123616510_123616603_123617757_123617872_123615184_123615316_123618668_123618837	7|15|8	6|8|5	19|20|34	11|7|3	223	245	0.0811821138906	0.512412640892	0.562|0.673|0.637	0.655|0.758|0.926	-0.156
SLC24A1	SLC24A1	MXE	chr15	+	65638127_65638181_65639594_65639703_65623954_65625970_65644426_65644513	0|1|1	20|34|15	0|0|0	17|9|22	184	239	1	1.0	0.0|0.037|0.08	0.0|0.0|0.0	0.039
ACTR8	ACTR8	MXE	chr3	-	53873031_53873146_53874210_53874364_53872383_53872524_53875947_53876080	13|26|15	11|19|16	15|15|14	5|13|12	284	245	0.468892313037	1.0	0.505|0.541|0.447	0.721|0.499|0.502	-0.076
ADK	ADK	MXE	chr10	+	74600378_74600493_74670182_74670269_74589281_74589317_74708320_74708475	1157|1230|841	96|118|78	1483|1270|1436	114|106|95	245	217	0.123290794551	0.616073445611	0.914|0.902|0.905	0.92|0.914|0.93	-0.014
ADK	ADK	MXE	chr10	+	74600378_74600493_74670182_74670269_74525255_74525426_74708320_74708475	6|4|3	91|113|76	9|10|5	111|103|90	245	217	0.0965954467626	0.552724433303	0.055|0.03|0.034	0.067|0.079|0.047	-0.025
GINS1	GINS1	MXE	chr20	+	25418104_25418195_25425210_25425327_25417103_25417202_25441701_25441776	2|1|0	5|1|3	15|13|19	12|8|8	221	247	0.00250494349865	0.0638661972333	0.309|0.528|0.0	0.583|0.645|0.726	-0.372
DARS2	DARS2	MXE	chr1	+	173840865_173840973_173845228_173845291_173839366_173839546_173850326_173850479	33|28|17	19|33|12	40|44|45	50|59|66	238	193	0.0393224524623	0.353127227	0.585|0.408|0.535	0.393|0.377|0.356	0.134
ADK	ADK	MXE	chr10	+	74589281_74589317_74600378_74600493_74398470_74398579_74670182_74670269	9|22|5	173|197|118	13|9|9	197|195|218	166	245	0.183321032878	0.734187873359	0.071|0.141|0.059	0.089|0.064|0.057	0.02
ADK	ADK	MXE	chr10	+	74589281_74589317_74600378_74600493_74224537_74224591_74670182_74670269	0|2|0	172|197|118	0|0|2	196|196|217	166	245	1	1.0	0.0|0.015|0.0	0.0|0.0|0.013	0.001
ADK	ADK	MXE	chr10	+	74600378_74600493_74670182_74670269_74224537_74224591_74708320_74708475	0|1|0	90|113|76	0|1|0	110|103|90	245	217	1	1.0	0.0|0.008|0.0	0.0|0.009|0.0	-0.0
ADK	ADK	MXE	chr10	+	74589281_74589317_74600378_74600493_74525255_74525426_74670182_74670269	143|153|89	178|200|121	196|190|198	205|205|222	166	245	0.131661549139	0.63385375049	0.542|0.53|0.521	0.585|0.578|0.568	-0.046
FAM118B	FAM118B	MXE	chr11	+	126234994_126235087_126240791_126241044_126229224_126229293_126250505_126250733	5|11|7	3|16|6	6|9|8	5|6|9	223	383	0.694022863879	1.0	0.741|0.541|0.667	0.673|0.72|0.604	-0.016
USP36	USP36	MXE	chr17	-	78798907_78799023_78799666_78799768_78796882_78798551_78802323_78802535	93|101|87	13|20|26	133|107|154	43|40|44	232	246	0.0228031494898	0.26341345681	0.884|0.843|0.78	0.766|0.739|0.788	0.071
ZZZ3	ZZZ3	MXE	chr1	-	77631849_77633405_77639448_77639602_77584516_77584655_77641383_77641446	25|34|22	44|46|39	27|25|29	43|40|61	284	1686	0.616216100225	1.0	0.771|0.814|0.77	0.788|0.788|0.738	0.014
BTBD1	BTBD1	MXE	chr15	-	83018706_83018853_83020674_83020762_83016421_83018225_83030135_83030328	27|33|23	93|108|90	27|23|40	115|88|129	218	277	0.792887435237	1.0	0.269|0.28|0.245	0.23|0.249|0.283	0.011
ZNF346	ZNF346	MXE	chr5	+	177050750_177050936_177062057_177062151_177041777_177041870_177064511_177064601	1|2|0	10|23|14	0|1|2	5|13|14	316	224	0.915570174679	1.0	0.066|0.058|0.0	0.0|0.052|0.092	-0.007
ZNF346	ZNF346	MXE	chr5	+	177050702_177050936_177062057_177062151_177044388_177044533_177064511_177065965	3|8|6	11|16|14	8|1|5	9|14|14	364	224	0.803073838129	1.0	0.144|0.235|0.209	0.354|0.042|0.18	0.004
ZNF346	ZNF346	MXE	chr5	+	177050702_177050936_177062057_177062151_177041777_177041870_177064511_177065965	0|1|2	10|23|14	0|0|1	5|13|14	364	224	0.720735205116	1.0	0.0|0.026|0.081	0.0|0.0|0.042	0.022
ZNF346	ZNF346	MXE	chr5	+	177044391_177044533_177050750_177050936_177041777_177041870_177062057_177062151	3|3|2	20|8|12	5|2|3	18|10|11	272	316	0.568642162796	1.0	0.148|0.303|0.162	0.244|0.189|0.241	-0.02
SMS	SMS	MXE	chrX	+	21967195_21967316_21971896_21971990_21940572_21940873_21972506_21972571	129|148|104	278|220|147	358|303|398	533|442|473	251	224	0.103629228656	0.572366105945	0.293|0.375|0.387	0.375|0.38|0.429	-0.043
SELENBP1	SELENBP1	MXE	chr1	-	151369003_151369189_151369441_151369554_151368198_151368319_151369712_151369769	33|62|41	33|41|30	14|13|9	7|7|12	243	316	0.747248204598	1.0	0.565|0.663|0.64	0.722|0.707|0.494	-0.018
SAMD4B	SAMD4B	MXE	chr19	+	39348287_39348389_39351816_39352374_39342467_39342576_39354005_39354066	5|7|1	0|1|0	2|3|12	0|0|2	232	688	1	1.0	1.0|0.954|1.0	1.0|1.0|0.947	0.002
ZNF346	ZNF346	MXE	chr5	+	177050750_177050936_177062057_177062151_177044388_177044533_177064511_177064601	62|60|56	11|16|14	42|34|61	9|14|14	316	224	0.578401920556	1.0	0.8|0.727|0.739	0.768|0.633|0.755	0.037
SAR1B	SAR1B	MXE	chr5	-	134620932_134621052_134623961_134624037_134612690_134612756_134632727_134632988	2|1|5	58|41|25	2|4|6	40|35|29	206	250	0.202454449369	0.768519937933	0.04|0.029|0.195	0.057|0.122|0.201	-0.039
MPDU1	MPDU1	MXE	chr17	+	7586691_7586838_7586898_7587017_7585945_7586078_7587160_7587271	7|12|4	0|0|0	9|5|4	1|1|0	277	249	1	1.0	1.0|1.0|1.0	0.89|0.818|1.0	0.097
SNX16	SNX16	MXE	chr8	-	81823791_81823940_81829429_81829516_81803091_81803228_81839611_81840082	1|3|0	2|2|2	5|2|5	2|3|4	217	279	0.201967412853	0.76792542073	0.391|0.659|0.0	0.763|0.462|0.616	-0.264
NSFL1C	NSFL1C	MXE	chr20	-	1458199_1458274_1464328_1464426_1454966_1455132_1466719_1466828	152|166|136	208|198|170	300|255|300	290|291|405	228	205	0.372595227776	0.959230398349	0.397|0.43|0.418	0.482|0.441|0.4	-0.026
CDK11B	CDK11B	MXE	chr1	-	1652438_1652566_1655368_1655484_1649498_1649637_1657374_1657498	235|305|224	397|495|306	280|255|322	396|381|547	246	258	0.886894304248	1.0	0.383|0.393|0.434	0.426|0.412|0.382	-0.003
CDK11B	CDK11B	MXE	chr1	-	1657255_1657302_1657374_1657498_1655368_1655484_1658913_1659012	500|618|445	30|44|33	542|526|655	73|41|62	254	177	0.00723755125261	0.132286503394	0.921|0.907|0.904	0.838|0.899|0.88	0.038
SART3	SART3	MXE	chr12	-	108532221_108532334_108535358_108535468_108531203_108531280_108536513_108536572	194|198|165	375|443|358	190|185|190	359|408|468	240	243	0.774780652537	1.0	0.344|0.312|0.318	0.349|0.315|0.291	0.006
ZNF691	ZNF691	MXE	chr1	+	42849290_42849413_42849564_42849742_42846627_42846657_42850949_42852477	13|21|16	16|10|10	12|13|14	5|7|8	253	308	0.319258394222	0.91244932674	0.497|0.719|0.661	0.745|0.693|0.681	-0.081
SAR1B	SAR1B	MXE	chr5	-	134612690_134612756_134620932_134621052_134609570_134609674_134623961_134624037	40|22|15	23|15|5	33|23|32	22|11|13	250	196	0.855250645275	1.0	0.577|0.535|0.702	0.54|0.621|0.659	-0.002
C10orf11	C10orf11	MXE	chr10	+	76058665_76058783_76324400_76324485_76047163_76047303_76557208_76557375	23|30|20	5|5|4	71|47|76	10|7|5	248	215	0.278030813895	0.864623601076	0.8|0.839|0.813	0.86|0.853|0.929	-0.063
TPM4	TPM4	MXE	chr19	+	16076046_16076172_16086422_16086540_16067506_16067738_16088026_16088097	3784|3842|2909	2931|3304|2298	4942|4196|5470	4070|3630|4489	256	248	0.681207075788	1.0	0.556|0.53|0.551	0.541|0.528|0.541	0.009
AZIN2	AZIN2	MXE	chr1	+	33083953_33084127_33092049_33092222_33081387_33081508_33093281_33093416	0|3|1	9|6|7	0|0|1	1|2|2	304	303	0.183485394701	0.734187873359	0.0|0.333|0.125	0.0|0.0|0.333	0.042
IQUB	IQUB	MXE	chr7	-	123502596_123502752_123502943_123503116_123496695_123496906_123503201_123503363	3|1|1	8|9|5	0|0|0	2|0|2	303	286	1	1.0	0.261|0.095|0.159	0.0|NA|0.0	0.172
IQUB	IQUB	MXE	chr7	-	123496695_123496906_123509900_123510035_123479794_123479970_123511943_123512344	1|3|0	4|13|2	2|0|0	0|1|0	265	341	1	1.0	0.243|0.229|0.0	1.0|0.0|NA	-0.343
PSMD1	PSMD1	MXE	chr2	+	231163634_231163727_231165199_231165286_231161339_231161509_231165870_231166017	12|14|21	27|41|22	21|21|20	45|47|68	223	217	0.335122931231	0.927063691863	0.302|0.249|0.482	0.312|0.303|0.223	0.065
PPP4R3B	PPP4R3B	MXE	chr2	-	55568193_55568363_55577314_55577356_55564901_55565041_55579678_55579781	2|0|2	478|550|426	1|0|1	461|432|528	172	300	1	1.0	0.007|0.0|0.008	0.004|0.0|0.003	0.003
ITGB1BP1	ITGB1BP1	MXE	chr2	-	9412268_9412405_9418625_9418732_9408112_9408205_9423372_9423430	36|34|13	16|20|12	66|45|54	32|19|33	237	267	0.615234703669	1.0	0.717|0.657|0.55	0.699|0.727|0.648	-0.05
MLKL	MLKL	MXE	chr16	-	74678898_74678980_74682650_74682786_74675612_74675764_74685485_74685583	3|6|4	2|3|4	15|11|17	9|11|8	266	212	0.939697820691	1.0	0.545|0.614|0.444	0.571|0.444|0.629	-0.014
TRADD	TRADD	MXE	chr16	-	67155376_67155654_67156509_67156668_67155095_67155294_67159837_67160298	6|10|8	2|3|15	7|8|7	11|2|10	289	408	0.546665888725	1.0	0.809|0.825|0.43	0.473|0.85|0.497	0.081
DENND1A	DENND1A	MXE	chr9	-	123440359_123440491_123457792_123457897_123403401_123403490_123557569_123557695	6|1|3	28|21|25	9|7|7	33|30|42	235	262	0.136694833727	0.645216564575	0.193|0.05|0.118	0.233|0.206|0.157	-0.078
TTLL3	TTLL3	MXE	chr3	+	9817644_9817759_9825799_9825948_9813247_9813345_9826996_9827240	3|0|3	19|11|8	1|0|0	0|0|1	245	279	1	1.0	0.152|0.0|0.299	1.0|NA|0.0	-0.35
PALM2-AKAP2	PALM2-AKAP2	MXE	chr9	+	110136126_110138539_110156318_110156497_110015953_110016039_110168398_110169909	56|85|65	38|25|19	136|121|164	56|38|84	2543	309	0.865811098139	1.0	0.152|0.292|0.294	0.228|0.279|0.192	0.013
NOP58	NOP58	MXE	chr2	+	202275112_202275189_202277949_202278002_202265715_202265986_202282350_202282472	16|24|22	37|55|54	39|43|58	117|124|112	207	183	0.80997400437	1.0	0.277|0.278|0.265	0.228|0.235|0.314	0.014
PALM2-AKAP2	PALM2-AKAP2	MXE	chr9	+	109931926_109932028_109942685_109943381_109925060_109925082_110015953_110016039	14|10|7	3|8|5	12|12|20	15|9|25	232	826	0.0227478687374	0.26341345681	0.943|0.817|0.833	0.74|0.826|0.74	0.096
CDKN2B-AS1	CDKN2B-AS1	MXE	chr9	+	22092307_22092469_22096371_22096514_22056251_22056387_22097257_22097364	1|0|1	2|1|3	0|1|0	0|2|2	292	273	1	1.0	0.319|0.0|0.238	NA|0.319|0.0	0.026
ANKIB1	ANKIB1	MXE	chr7	+	92319329_92319512_92327782_92327900_92307358_92307656_92343023_92343232	38|26|21	11|12|14	17|15|28	11|8|10	313	248	0.800232573223	1.0	0.732|0.632|0.543	0.55|0.598|0.689	0.023
CDKN2B-AS1	CDKN2B-AS1	MXE	chr9	+	22056251_22056387_22097257_22097364_22049105_22049228_22112319_22112395	4|8|8	0|1|2	5|6|1	3|0|1	266	237	0.454011267101	1.0	1.0|0.877|0.781	0.598|1.0|0.471	0.196
CDKN2B-AS1	CDKN2B-AS1	MXE	chr9	+	22063943_22064018_22092307_22092469_22056251_22056387_22096371_22096514	2|2|1	2|0|2	0|0|0	0|0|1	205	292	1	1.0	0.588|1.0|0.416	NA|NA|0.0	0.668
SURF2	SURF2	MXE	chr9	+	133357710_133357814_133359949_133360129_133356913_133357068_133360264_133360434	9|13|11	100|123|105	31|23|30	202|158|182	234	310	0.0386543377261	0.35102617317	0.107|0.123|0.122	0.169|0.162|0.179	-0.053
NPRL3	NPRL3	MXE	chr16	-	119125_119255_124936_125073_112621_112775_130521_130591	0|1|0	10|9|4	0|0|1	9|14|12	267	260	1	1.0	0.0|0.098|0.0	0.0|0.0|0.075	0.008
NBR1	NBR1	MXE	chr17	+	43201685_43201780_43202654_43202712_43200166_43200608_43203680_43203786	61|55|47	27|42|33	35|19|22	23|14|19	225	188	0.498406421674	1.0	0.654|0.522|0.543	0.56|0.531|0.492	0.045
NBR1	NBR1	MXE	chr17	+	43200166_43200608_43201685_43201780_43196941_43197106_43209900_43209993	134|108|71	1|0|0	68|41|67	1|0|0	572	225	1	1.0	0.981|1.0|1.0	0.964|1.0|1.0	0.006
NBR1	NBR1	MXE	chr17	+	43200166_43200608_43201685_43201780_43196941_43197106_43202654_43202712	134|107|72	34|25|15	68|41|67	14|13|12	572	225	0.800496570457	1.0	0.608|0.627|0.654	0.656|0.554|0.687	-0.003
NBR1	NBR1	MXE	chr17	+	43196941_43197106_43200166_43200608_43196480_43196591_43201685_43201780	170|182|120	142|143|129	77|48|71	74|50|58	295	572	0.760421412518	1.0	0.699|0.712|0.643	0.669|0.651|0.704	0.01
NBR1	NBR1	MXE	chr17	+	43175790_43175901_43177935_43177998_43171213_43171302_43179393_43179412	217|313|252	51|48|44	173|191|175	23|29|45	241	193	0.849669189201	1.0	0.773|0.839|0.821	0.858|0.841|0.757	-0.008
PDCD6	PDCD6	MXE	chr5	+	272710_272772_311292_311402_271620_271821_314416_314974	30|34|19	178|214|165	51|31|35	213|204|264	192	240	0.392569950653	0.976992902491	0.174|0.166|0.126	0.23|0.16|0.142	-0.022
PHLDB3	PHLDB3	MXE	chr19	-	43501733_43501871_43502100_43502283_43497747_43497876_43503905_43504132	54|45|38	81|78|43	25|28|24	49|41|42	313	268	0.413450767937	0.992534003517	0.363|0.331|0.431	0.304|0.369|0.329	0.041
PHLDB3	PHLDB3	MXE	chr19	-	43497747_43497876_43501733_43501871_43496017_43497279_43502100_43502283	38|37|37	75|59|55	29|23|29	43|40|45	268	259	0.767118351073	1.0	0.329|0.377|0.394	0.395|0.357|0.384	-0.012
B4GALT4	B4GALT4	MXE	chr3	-	119229846_119230244_119235144_119235227_119226808_119227041_119236852_119237070	3|1|0	55|56|51	4|7|3	42|41|39	213	528	0.000609683562411	0.0242227653385	0.119|0.042|0.0	0.191|0.297|0.16	-0.162
BORA	BORA	MXE	chr13	+	72728925_72729093_72731280_72731387_72727922_72728007_72734959_72735005	15|15|7	0|0|0	17|30|34	1|4|2	298	237	0.00329208460295	0.0761412138882	1.0|1.0|1.0	0.931|0.856|0.931	0.094
MTF2	MTF2	MXE	chr1	+	93120548_93120672_93127231_93127299_93119332_93119401_93133702_93133808	40|52|41	5|2|4	54|52|53	6|0|2	254	198	0.273739231854	0.862007209296	0.862|0.953|0.889	0.875|1.0|0.954	-0.042
RABL2B	RABL2B	MXE	chr22	-	50769904_50770016_50775771_50775851_50769454_50769552_50776669_50776749	1|7|5	0|3|1	5|4|3	1|2|3	210	242	0.285364549449	0.874595751175	1.0|0.729|0.852	0.852|0.697|0.535	0.166
SCPEP1	SCPEP1	MXE	chr17	+	56981081_56981230_56985377_56985467_56978133_56978235_56987694_56987850	14|27|19	1|3|4	15|7|10	5|2|4	279	220	0.0577474887183	0.42985372062	0.917|0.876|0.789	0.703|0.734|0.663	0.161
ERGIC2	ERGIC2	MXE	chr12	-	29356381_29356477_29357622_29357724_29350012_29350068_29361644_29361685	144|140|94	131|147|91	157|141|135	141|127|150	232	226	0.937819569045	1.0	0.517|0.481|0.502	0.52|0.52|0.467	-0.002
RABL2B	RABL2B	MXE	chr22	-	50769454_50769552_50775771_50775851_50769040_50769124_50776669_50776749	2|6|5	2|4|3	5|9|3	5|5|8	210	228	0.416111465878	0.995102604515	0.521|0.62|0.644	0.521|0.662|0.289	0.104
IFT122	IFT122	MXE	chr3	+	129492140_129492194_129495445_129495607_129488256_129488397_129499901_129500068	6|10|9	15|12|8	14|8|6	16|15|20	184	292	0.494597918674	1.0	0.388|0.569|0.641	0.581|0.458|0.323	0.079
KIAA1468	KIAA1468	MXE	chr18	+	62279773_62279856_62280359_62280442_62275373_62275473_62280645_62280709	4|8|4	0|5|0	18|7|13	1|1|0	213	213	1	1.0	1.0|0.615|1.0	0.947|0.875|1.0	-0.069
IFT122	IFT122	MXE	chr3	+	129451913_129451998_129458598_129458677_129449870_129449937_129461227_129461304	13|19|19	5|11|9	20|16|23	1|6|10	215	209	0.14064356933	0.650576967844	0.717|0.627|0.672	0.951|0.722|0.691	-0.116
IFT122	IFT122	MXE	chr3	+	129458598_129458677_129461227_129461304_129451913_129451998_129463559_129463626	19|40|24	9|1|2	26|42|41	6|5|5	209	207	0.841757607714	1.0	0.676|0.975|0.922	0.811|0.893|0.89	-0.007
ZYX	ZYX	MXE	chr7	+	143382592_143382685_143382800_143383322_143382247_143382447_143388218_143388339	59|62|41	109|91|59	74|45|63	150|79|137	223	652	0.143068674186	0.657101229807	0.613|0.666|0.67	0.591|0.625|0.573	0.053
ZBTB48	ZBTB48	MXE	chr1	+	6580540_6581299_6585918_6586030_6580047_6580136_6586694_6586787	9|5|10	8|12|0	11|4|13	4|3|8	889	242	0.874135817414	1.0	0.234|0.102|1.0	0.428|0.266|0.307	0.112
TATDN3	TATDN3	MXE	chr1	+	212796516_212796590_212802700_212802763_212795094_212795127_212804319_212804429	31|36|23	45|57|56	21|21|24	33|29|43	204	193	0.676370485841	1.0	0.395|0.374|0.28	0.376|0.407|0.346	-0.027
NUP54	NUP54	MXE	chr4	-	76134174_76134362_76144148_76144292_76124648_76124756_76144389_76144473	42|38|25	0|0|0	52|45|67	0|3|0	274	318	1	1.0	1.0|1.0|1.0	1.0|0.946|1.0	0.018
NUP54	NUP54	MXE	chr4	-	76136185_76136412_76144148_76144292_76134174_76134362_76144389_76144473	38|31|17	13|20|11	50|45|70	30|21|18	274	357	0.514949387264	1.0	0.792|0.669|0.668	0.685|0.736|0.835	-0.042
TRAPPC6B	TRAPPC6B	MXE	chr14	-	39154210_39154294_39158284_39158402_39151745_39151839_39159482_39159550	75|68|65	47|53|51	54|48|40	38|24|31	248	214	0.584794222217	1.0	0.579|0.525|0.524	0.551|0.633|0.527	-0.028
TRAPPC6B	TRAPPC6B	MXE	chr14	-	39154210_39154294_39159482_39159550_39151745_39151839_39170014_39170322	291|330|285	45|46|47	165|143|179	38|23|33	198	214	0.182682552881	0.734187873359	0.875|0.886|0.868	0.824|0.87|0.854	0.027
RAB1A	RAB1A	MXE	chr2	-	65088938_65089070_65097970_65098066_65087870_65088690_65104733_65104806	269|289|202	95|104|69	286|236|293	130|89|123	226	262	0.170173801334	0.713246004926	0.766|0.763|0.772	0.718|0.755|0.734	0.031
RAB1A	RAB1A	MXE	chr2	-	65090982_65091078_65097970_65098066_65088938_65089070_65104733_65104806	273|290|205	53|65|33	289|238|295	64|47|64	226	226	0.560404621651	1.0	0.837|0.817|0.861	0.819|0.835|0.822	0.013
SH3D19	SH3D19	MXE	chr4	-	151137731_151137862_151139774_151139847_151135073_151135132_151143909_151144050	15|26|10	126|152|78	10|8|8	89|74|108	203	261	0.103978808	0.572366105945	0.133|0.18|0.142	0.126|0.122|0.087	0.04
SH3D19	SH3D19	MXE	chr4	-	151187422_151187463_151226046_151226086_151179354_151179397_151325240_151325632	0|0|11	4|1|2	9|3|6	1|0|4	170	171	0.00813976290447	0.143242131982	0.0|0.0|0.847	0.901|1.0|0.601	-0.552
ZNF148	ZNF148	MXE	chr3	-	125279123_125279247_125288102_125288228_125234210_125234329_125313307_125313656	57|100|61	0|0|0	70|76|88	0|1|4	256	254	0.525375749078	1.0	1.0|1.0|1.0	1.0|0.987|0.956	0.019
NIPBL	NIPBL	MXE	chr5	+	36984675_36986301_36995621_36995804_36975775_36976402_37000372_37000570	73|77|74	118|177|123	61|59|67	128|105|126	1756	313	0.806260248742	1.0	0.099|0.072|0.097	0.078|0.091|0.087	0.004
NIPBL	NIPBL	MXE	chr5	+	36984675_36986301_37000372_37000570_36975775_36976402_37000816_37000888	72|71|72	130|181|136	61|58|68	139|119|182	1756	328	0.393827933096	0.977022933669	0.094|0.068|0.09	0.076|0.083|0.065	0.009
LRRFIP1	LRRFIP1	MXE	chr2	+	237772080_237772198_237772865_237772945_237769942_237769992_237774357_237774462	138|132|91	97|109|66	109|103|117	101|82|96	248	210	0.396144009103	0.977154980778	0.546|0.506|0.539	0.477|0.515|0.508	0.03
LRRFIP1	LRRFIP1	MXE	chr2	+	237772865_237772945_237774357_237774462_237772080_237772198_237779421_237780315	104|92|89	38|54|47	108|91|109	54|39|51	210	235	0.809979095902	1.0	0.754|0.656|0.679	0.691|0.723|0.705	-0.01
DDX50	DDX50	MXE	chr10	+	68936005_68936079_68943212_68943257_68934798_68934918_68946351_68946847	3|8|4	16|28|14	5|3|7	20|28|37	204	175	0.388823936712	0.973946223352	0.139|0.197|0.197	0.177|0.084|0.14	0.044
C5orf45	C5orf45	MXE	chr5	-	179844151_179844227_179847977_179848066_179841906_179842064_179853377_179853437	16|21|19	21|21|16	13|9|10	11|10|15	219	206	0.78768662286	1.0	0.417|0.485|0.528	0.526|0.458|0.385	0.02
MEGF8	MEGF8	MXE	chr19	+	42348271_42348472_42349498_42349699_42344669_42344833_42350147_42350384	6|11|18	1|2|1	6|3|6	3|0|1	331	331	0.60001752828	1.0	0.857|0.846|0.947	0.667|1.0|0.857	0.042
PCSK7	PCSK7	MXE	chr11	-	117207066_117207109_117207969_117208064_117206680_117206798_117208896_117209053	1|5|1	8|5|4	3|1|3	5|3|2	225	173	0.451292904208	1.0	0.088|0.435|0.161	0.316|0.204|0.536	-0.124
GPHN	GPHN	MXE	chr14	+	66776463_66776521_66824473_66824566_66681106_66681185_66842677_66842716	13|14|5	0|3|0	9|8|7	0|0|0	188	223	0.79793918011	1.0	1.0|0.847|1.0	1.0|1.0|1.0	-0.051
EFCAB2	EFCAB2	MXE	chr1	+	245017241_245017326_245059385_245059458_244970326_244970443_245082082_245082162	8|2|12	9|13|10	5|4|4	6|8|7	215	203	0.925245570287	1.0	0.456|0.127|0.531	0.44|0.321|0.35	0.001
TTC3	TTC3	MXE	chr21	+	37172594_37172744_37182773_37182913_37167554_37167620_37185705_37185774	2093|2316|1859	1280|1473|1062	1589|1477|1756	974|931|1160	280	270	0.603056319345	1.0	0.612|0.603|0.628	0.611|0.605|0.593	0.011
EPHB4	EPHB4	MXE	chr7	-	100818519_100818644_100819556_100819889_100813918_100814021_100820140_100820296	0|1|2	0|1|0	4|1|1	1|0|2	463	255	1	1.0	NA|0.355|1.0	0.688|1.0|0.216	0.043
OSBPL1A	OSBPL1A	MXE	chr18	-	24181144_24181279_24196124_24196200_24178012_24178195_24225041_24225198	34|24|17	1|2|0	10|15|13	1|1|1	206	265	1	1.0	0.978|0.939|1.0	0.928|0.951|0.944	0.031
OSBPL1A	OSBPL1A	MXE	chr18	-	24181144_24181279_24196124_24196200_24170326_24170453_24225041_24225198	52|37|31	1|1|0	16|21|16	1|1|0	206	265	1	1.0	0.985|0.979|1.0	0.954|0.964|1.0	0.015
OSBPL1A	OSBPL1A	MXE	chr18	-	24181144_24181279_24196124_24196200_24171408_24171498_24225041_24225198	45|29|18	1|1|0	14|20|16	1|1|2	206	265	0.202079948689	0.76792542073	0.983|0.974|1.0	0.947|0.963|0.911	0.045
ZBTB8OS	ZBTB8OS	MXE	chr1	-	32633950_32634072_32634701_32634792_32627507_32627544_32650432_32650525	13|28|18	8|6|5	18|23|20	2|5|5	221	252	0.198849426472	0.762412216459	0.649|0.842|0.804	0.911|0.84|0.82	-0.092
ZBTB8OS	ZBTB8OS	MXE	chr1	-	32633644_32633727_32634767_32634792_32631826_32631879_32650432_32650584	4|9|3	27|31|25	12|11|8	35|34|37	155	213	0.178114412119	0.725892856646	0.169|0.285|0.142	0.32|0.308|0.229	-0.087
TBC1D4	TBC1D4	MXE	chr13	-	75356146_75356251_75359768_75359858_75349169_75349302_75362025_75362607	3|3|1	10|20|18	1|1|4	40|23|37	220	235	0.210990867585	0.784823008892	0.243|0.138|0.056	0.026|0.044|0.104	0.088
DNM2	DNM2	MXE	chr19	+	10802287_10802358_10805915_10805967_10798485_10798572_10812263_10812300	103|125|89	64|77|55	103|94|127	104|69|65	201	182	0.373373050809	0.959230398349	0.593|0.595|0.594	0.473|0.552|0.639	0.039
SPG11	SPG11	MXE	chr15	-	44610839_44610985_44613429_44613536_44608443_44608605_44615362_44615566	4|5|4	7|8|12	1|2|4	7|7|6	237	276	0.409297292472	0.989771944006	0.4|0.421|0.28	0.143|0.25|0.437	0.09
SPG11	SPG11	MXE	chr15	-	44600466_44600632_44606024_44606091_44598264_44598373_44608443_44608605	5|10|5	2|1|1	3|4|0	0|0|1	197	296	0.455154433384	1.0	0.79|0.938|0.883	1.0|1.0|0.0	0.204
SPG11	SPG11	MXE	chr15	-	44570524_44570658_44572682_44572820_44567423_44567592_44573546_44573745	7|8|2	0|1|0	3|1|2	0|0|0	268	264	1	1.0	1.0|0.887|1.0	1.0|1.0|1.0	-0.038
SPG11	SPG11	MXE	chr15	-	44569397_44569505_44572682_44572820_44567423_44567592_44583813_44584558	0|0|0	14|5|2	1|0|2	4|6|4	268	238	0.726908220762	1.0	0.0|0.0|0.0	0.182|0.0|0.307	-0.163
STK3	STK3	MXE	chr8	-	98579663_98579789_98596031_98596169_98547968_98548161_98706466_98706634	117|122|109	75|74|70	73|90|83	58|34|49	268	256	0.589764688071	1.0	0.598|0.612|0.598	0.546|0.717|0.618	-0.024
TMCO3	TMCO3	MXE	chr13	+	113503495_113503588_113520615_113520733_113501751_113501880_113534044_113534240	163|156|129	81|101|73	130|133|158	81|64|72	223	248	0.484578538823	1.0	0.691|0.632|0.663	0.641|0.698|0.709	-0.021
RUFY2	RUFY2	MXE	chr10	-	68379423_68379521_68381231_68381399_68376852_68376972_68383797_68383914	110|101|91	19|24|30	57|57|54	12|15|11	298	228	0.733794276016	1.0	0.816|0.763|0.699	0.784|0.744|0.79	-0.013
RUFY2	RUFY2	MXE	chr10	-	68363983_68364113_68381231_68381399_68363589_68363684_68383797_68383914	110|101|91	52|49|37	58|57|54	31|35|35	298	260	0.140387494047	0.649856620049	0.649|0.643|0.682	0.62|0.587|0.574	0.064
FAF2	FAF2	MXE	chr5	+	176479187_176479256_176486354_176486489_176448354_176448470_176488950_176489027	41|51|39	98|89|66	56|42|62	102|79|93	199	265	0.493396713333	1.0	0.358|0.433|0.44	0.422|0.415|0.47	-0.025
VRK3	VRK3	MXE	chr19	-	50009235_50009385_50016023_50016163_50007568_50007826_50020584_50020647	90|125|78	97|112|84	104|125|119	38|57|82	270	280	4.09895111788e-05	0.00308660551621	0.49|0.536|0.491	0.739|0.695|0.601	-0.173
TBC1D5	TBC1D5	MXE	chr3	-	17508473_17508605_17623848_17623913_17428449_17428519_17742480_17742615	14|26|13	154|185|114	23|26|14	151|139|169	195	262	0.439199697764	1.0	0.109|0.159|0.133	0.17|0.201|0.1	-0.023
BABAM1	BABAM1	MXE	chr19	+	17268793_17269091_17271596_17271655_17267349_17267527_17273903_17274024	93|120|95	11|11|4	83|61|89	14|13|11	428	189	0.0195821519295	0.242474217773	0.789|0.828|0.913	0.724|0.674|0.781	0.117
BABAM1	BABAM1	MXE	chr19	+	17268793_17269091_17271596_17271655_17267375_17267527_17276494_17276624	72|96|68	0|0|0	70|54|73	1|1|0	428	189	1	1.0	1.0|1.0|1.0	0.969|0.96|1.0	0.024
BABAM1	BABAM1	MXE	chr19	+	17268801_17269091_17271596_17271655_17267442_17267527_17273903_17274024	21|25|27	11|11|4	15|7|18	14|13|11	420	189	0.0119957148073	0.17899596565	0.462|0.506|0.752	0.325|0.195|0.424	0.259
PDCD2L	PDCD2L	MXE	chr19	+	34404648_34404815_34409160_34409510_34404383_34404538_34413736_34413847	7|12|5	8|3|5	18|10|12	6|7|8	297	480	0.699131004082	1.0	0.586|0.866|0.618	0.829|0.698|0.708	-0.055
PCMT1	PCMT1	MXE	chr6	+	149796414_149796500_149802199_149802416_149793548_149793669_149810615_149811420	165|182|123	9|22|7	172|145|198	19|10|19	216	347	0.524342376308	1.0	0.967|0.93|0.966	0.936|0.959|0.944	0.008
MAP4K4	MAP4K4	MXE	chr2	+	101839818_101839994_101842608_101842681_101835899_101835978_101844100_101844311	447|427|361	2796|3510|2527	506|424|456	3160|3160|3503	306	203	0.980198193517	1.0	0.096|0.075|0.087	0.096|0.082|0.079	0.0
MAP4K4	MAP4K4	MXE	chr2	+	101855976_101856138_101858995_101859082_101844100_101844311_101859642_101859864	6329|8316|5811	187|212|106	6870|7147|8091	194|141|209	292	217	0.977847234358	1.0	0.962|0.967|0.976	0.963|0.974|0.966	0.001
TBL1X	TBL1X	MXE	chrX	+	9501779_9501849_9640272_9640360_9463294_9463462_9654214_9654322	10|14|10	8|2|4	7|6|7	8|8|11	200	218	0.00631888404249	0.124019696444	0.577|0.884|0.732	0.488|0.45|0.41	0.282
CHD1	CHD1	MXE	chr5	-	98863407_98863586_98868494_98868635_98859971_98860068_98869753_98869882	34|43|42	26|44|21	34|41|61	31|49|50	271	309	0.287946296102	0.87628769434	0.599|0.527|0.695	0.556|0.488|0.582	0.065
PCMT1	PCMT1	MXE	chr6	+	149796414_149796500_149802199_149802369_149793548_149793669_149810615_149811420	165|182|123	9|12|5	172|145|198	13|12|27	216	300	0.0136373318762	0.190334830238	0.962|0.955|0.972	0.948|0.944|0.911	0.029
PCMT1	PCMT1	MXE	chr6	+	149773137_149773169_149789953_149790058_149749694_149749956_149793548_149793669	0|0|0	363|403|340	2|2|0	412|351|475	162	235	1	1.0	0.0|0.0|0.0	0.007|0.008|0.0	-0.005
BLOC1S6	BLOC1S6	MXE	chr15	+	45592134_45592276_45603099_45603187_45587824_45587876_45606394_45606818	36|41|25	1|1|1	13|12|16	5|3|0	272	218	0.00276532963341	0.0673243409999	0.967|0.97|0.952	0.676|0.762|1.0	0.15
BLOC1S6	BLOC1S6	MXE	chr15	+	45592134_45592276_45605427_45605514_45587784_45587876_45606394_45606601	36|41|25	141|177|133	13|12|16	123|152|145	272	217	3.06933270743e-05	0.00242402422114	0.169|0.156|0.13	0.078|0.059|0.081	0.079
CEP164	CEP164	MXE	chr11	+	117382795_117382942_117387202_117387412_117381700_117381868_117390776_117390908	18|12|12	121|126|111	7|5|5	102|76|80	277	340	0.03287260183	0.321273401018	0.154|0.105|0.117	0.078|0.075|0.071	0.051
CEP164	CEP164	MXE	chr11	+	117373750_117373831_117375707_117375791_117371079_117371466_117380613_117380705	29|30|24	9|11|16	18|13|10	9|3|12	211	214	0.587670997471	1.0	0.766|0.734|0.603	0.67|0.815|0.458	0.053
TNNT1	TNNT1	MXE	chr19	-	55141185_55141302_55141856_55141920_55140882_55140960_55145543_55145565	272|246|188	4468|4991|3694	281|224|228	4384|3887|4717	194	247	0.608362235415	1.0	0.072|0.059|0.061	0.075|0.068|0.058	-0.003
TBC1D5	TBC1D5	MXE	chr3	-	17508473_17508605_17623848_17623913_17406417_17406526_17742480_17742615	16|32|18	38|70|32	22|25|14	30|20|35	195	262	0.166776887163	0.706837121248	0.361|0.381|0.43	0.496|0.627|0.35	-0.1
YARS	YARS	MXE	chr1	-	32791161_32791254_32797762_32797843_32786939_32787075_32806481_32806611	191|175|135	207|160|142	147|104|152	169|130|141	211	223	0.540798522889	1.0	0.494|0.536|0.501	0.479|0.458|0.533	0.02
MBOAT2	MBOAT2	MXE	chr2	-	8908620_8908716_8943186_8943264_8888017_8888073_8958496_8958642	8|8|5	39|40|28	5|3|3	26|19|35	208	226	0.265387271573	0.855223209009	0.182|0.179|0.162	0.173|0.146|0.085	0.04
SPIN1	SPIN1	MXE	chr9	+	88448940_88448989_88468371_88468605_88388418_88388538_88475077_88478694	0|0|1	31|27|23	0|0|0	28|15|27	179	364	1	1.0	0.0|0.0|0.081	0.0|0.0|0.0	0.027
MAD1L1	MAD1L1	MXE	chr7	-	1980452_1980541_2002064_2002121_1957628_1957719_2014501_2014642	14|14|13	44|44|35	22|20|15	55|47|54	187	219	0.709862019951	1.0	0.271|0.271|0.303	0.319|0.333|0.245	-0.017
HNRNPDL	HNRNPDL	MXE	chr4	-	82428277_82428446_82429247_82429412_82427432_82427564_82430341_82430399	8|5|2	0|0|0	16|6|17	2|0|0	295	299	1	1.0	1.0|1.0|1.0	0.89|1.0|1.0	0.037
IK	IK	MXE	chr5	+	140655828_140655992_140657553_140657662_140654680_140654727_140658736_140658776	588|567|497	1439|1708|1198	659|564|567	1671|1591|1851	294	239	0.32929348248	0.920373151722	0.249|0.213|0.252	0.243|0.224|0.199	0.016
RAB28	RAB28	MXE	chr4	-	13369870_13369965_13371794_13371867_13367724_13368650_13376544_13376622	0|0|0	3|2|1	1|0|0	16|11|17	203	225	1	1.0	0.0|0.0|0.0	0.065|0.0|0.0	-0.022
IK	IK	MXE	chr5	+	140657553_140657662_140658736_140658776_140655828_140655992_140658938_140659164	847|850|777	558|630|487	798|778|872	707|635|734	239	170	0.0137231992146	0.191121372288	0.519|0.49|0.532	0.445|0.466|0.458	0.057
IK	IK	MXE	chr5	+	140657553_140657662_140658736_140658776_140654680_140654727_140658938_140659164	2|6|0	558|632|487	3|1|2	706|635|734	239	170	1	1.0	0.003|0.007|0.0	0.003|0.001|0.002	0.001
SPIN1	SPIN1	MXE	chr9	+	88448940_88448989_88462495_88462749_88388418_88388538_88468371_88468605	0|2|1	89|75|65	2|0|4	62|61|74	179	384	0.13654172973	0.645216564575	0.0|0.054|0.032	0.065|0.0|0.104	-0.028
CEP70	CEP70	MXE	chr3	-	138537177_138537347_138570317_138570498_138532513_138532570_138571033_138571157	241|307|194	161|145|122	240|180|228	144|99|143	311	300	0.859067173366	1.0	0.591|0.671|0.605	0.617|0.637|0.606	0.002
NDUFB5	NDUFB5	MXE	chr3	+	179614970_179615059_179615982_179616049_179604701_179604939_179616982_179617044	69|75|47	48|33|39	75|67|64	41|37|39	219	197	0.608762048625	1.0	0.564|0.672|0.52	0.622|0.62|0.596	-0.027
DPH5	DPH5	MXE	chr1	-	101021640_101021765_101025308_101025466_101013709_101013818_101025682_101025763	75|108|97	71|95|72	111|113|122	106|106|97	288	255	0.733125546405	1.0	0.483|0.502|0.544	0.481|0.486|0.527	0.012
DPH5	DPH5	MXE	chr1	-	101001466_101001587_101013709_101013818_100995109_100995149_101021640_101021765	54|73|51	139|150|99	84|82|78	193|186|207	239	251	0.510908639792	1.0	0.29|0.338|0.351	0.314|0.316|0.284	0.022
DPH5	DPH5	MXE	chr1	-	101001466_101001587_101013709_101013818_100990062_100990631_101021640_101021765	54|71|52	4|3|4	84|81|77	5|6|6	239	251	0.627815748789	1.0	0.934|0.961|0.932	0.946|0.934|0.931	0.005
DPH5	DPH5	MXE	chr1	-	101013709_101013818_101021640_101021765_100995109_100995149_101025308_101025466	163|176|152	0|3|1	204|217|271	1|1|1	255	239	1	1.0	1.0|0.982|0.993	0.995|0.995|0.996	-0.004
DPH5	DPH5	MXE	chr1	-	101001466_101001587_101021640_101021765_100995109_100995149_101025308_101025466	163|176|152	133|147|95	204|217|271	189|180|202	255	251	0.473142382789	1.0	0.547|0.541|0.612	0.515|0.543|0.569	0.024
DPH5	DPH5	MXE	chr1	-	101021640_101021765_101025308_101025466_101001466_101001587_101025664_101025767	20|21|14	6|4|4	30|29|41	9|7|5	288	255	0.866251209257	1.0	0.747|0.823|0.756	0.747|0.786|0.879	-0.029
DPH5	DPH5	MXE	chr1	-	101013709_101013818_101021640_101021765_101001466_101001587_101025308_101025466	169|179|155	104|130|101	209|221|274	156|136|127	255	239	0.441785313187	1.0	0.604|0.563|0.59	0.557|0.604|0.669	-0.024
DPH5	DPH5	MXE	chr1	-	101021640_101021765_101025308_101025466_101013709_101013818_101025664_101025767	20|22|15	69|94|70	30|29|41	108|104|96	288	255	0.148569709685	0.667687328189	0.204|0.172|0.159	0.197|0.198|0.274	-0.045
DPH5	DPH5	MXE	chr1	-	101021640_101021765_101025308_101025466_101001466_101001587_101025682_101025763	75|107|96	8|5|6	111|113|122	7|9|6	288	255	0.888321956391	1.0	0.892|0.95|0.934	0.934|0.917|0.947	-0.007
AP3S1	AP3S1	MXE	chr5	+	115870016_115870128_115895086_115895158_115866669_115866761_115902884_115902992	94|87|79	35|24|39	78|61|67	29|37|36	242	202	0.185790649893	0.738147391845	0.692|0.752|0.628	0.692|0.579|0.608	0.064
AP3S1	AP3S1	MXE	chr5	+	115870016_115870128_115895086_115895158_115841480_115842106_115902884_115902992	12|15|15	34|25|40	12|3|6	26|30|36	242	202	0.0484512804028	0.394679864011	0.228|0.334|0.238	0.278|0.077|0.122	0.108
AP3S1	AP3S1	MXE	chr5	+	115866669_115866761_115895086_115895158_115841480_115842106_115902884_115902992	63|79|47	34|25|40	63|46|46	26|30|36	222	202	0.6587992566	1.0	0.628|0.742|0.517	0.688|0.582|0.538	0.026
AP3S1	AP3S1	MXE	chr5	+	115866669_115866761_115870016_115870128_115841480_115842106_115895086_115895158	64|80|49	221|244|211	67|53|49	211|152|179	222	242	0.531240481366	1.0	0.24|0.263|0.202	0.257|0.275|0.23	-0.019
DAGLB	DAGLB	MXE	chr7	-	6416840_6416921_6421726_6421804_6412965_6413034_6424751_6424835	1|0|2	0|0|0	4|0|1	0|1|0	208	211	1	1.0	1.0|NA|1.0	1.0|0.0|1.0	0.333
AP3S1	AP3S1	MXE	chr5	+	115895086_115895158_115902884_115902992_115870016_115870128_115913361_115914081	47|65|46	66|96|69	46|32|37	79|55|73	202	238	0.229240072809	0.813456828225	0.456|0.444|0.44	0.407|0.407|0.374	0.051
AP3S1	AP3S1	MXE	chr5	+	115895086_115895158_115902884_115902992_115866669_115866761_115913361_115914081	0|1|0	52|76|58	1|3|0	67|52|67	202	238	0.474754175735	1.0	0.0|0.015|0.0	0.017|0.064|0.0	-0.022
AP3S1	AP3S1	MXE	chr5	+	115870016_115870128_115902884_115902992_115866669_115866761_115913361_115914081	80|66|68	52|76|58	67|58|61	67|52|67	242	238	0.440112865042	1.0	0.602|0.461|0.536	0.496|0.523|0.472	0.036
DZIP3	DZIP3	MXE	chr3	+	108644163_108644781_108646616_108646649_108642437_108642514_108647942_108648112	0|3|2	17|14|20	2|2|0	14|23|12	748	163	0.577231242461	1.0	0.0|0.045|0.021	0.03|0.019|0.0	0.006
DYNC2H1	DYNC2H1	MXE	chr11	+	103358242_103358359_103399662_103399872_103323885_103323990_103435942_103436032	1|3|1	10|9|9	4|5|2	29|17|29	247	340	0.788569511771	1.0	0.121|0.315|0.133	0.16|0.288|0.087	0.011
MTERF4	MTERF4	MXE	chr2	-	241095129_241096438_241097242_241097427_241094276_241094432_241099395_241099894	7|12|8	0|2|0	9|8|13	2|2|1	315	1439	0.395194897994	0.977154980778	1.0|0.965|1.0	0.954|0.948|0.983	0.027
BICD1	BICD1	MXE	chr12	+	32305696_32306122_32327460_32328555_32293993_32294146_32334515_32334667	41|51|38	18|15|12	37|30|33	8|11|17	556	1225	0.991254942516	1.0	0.834|0.882|0.875	0.911|0.857|0.81	0.004
PABPC1L	PABPC1L	MXE	chr20	+	44919182_44919277_44921593_44921731_44912659_44912853_44924160_44924256	1|0|1	243|313|280	0|0|0	88|70|88	225	268	1	1.0	0.005|0.0|0.004	0.0|0.0|0.0	0.003
PABPC1L	PABPC1L	MXE	chr20	+	44919182_44919277_44921593_44921731_44916755_44916871_44924160_44924256	1|1|1	243|313|282	2|1|0	88|69|88	225	268	1	1.0	0.005|0.004|0.004	0.026|0.017|0.0	-0.01
PABPC1L	PABPC1L	MXE	chr20	+	44918905_44919045_44919182_44919277_44912659_44912853_44921593_44921731	0|1|1	138|141|138	0|0|0	38|40|52	270	225	1	1.0	0.0|0.006|0.006	0.0|0.0|0.0	0.004
PABPC1L	PABPC1L	MXE	chr20	+	44918905_44919045_44919182_44919277_44916755_44916871_44921593_44921731	25|34|19	138|143|138	7|12|10	41|40|52	270	225	0.745021740406	1.0	0.131|0.165|0.103	0.125|0.2|0.138	-0.021
PABPC1L	PABPC1L	MXE	chr20	+	44921593_44921731_44924160_44924256_44916755_44916871_44930517_44930726	5|5|6	185|213|205	1|3|0	50|52|57	268	226	0.291787626674	0.881716251257	0.022|0.019|0.024	0.017|0.046|0.0	0.001
PABPC1L	PABPC1L	MXE	chr20	+	44921593_44921731_44924160_44924256_44919182_44919277_44930517_44930726	167|175|164	186|213|205	48|49|62	50|52|57	268	226	0.254334313701	0.845077243448	0.431|0.409|0.403	0.447|0.443|0.478	-0.042
PABPC1L	PABPC1L	MXE	chr20	+	44919182_44919277_44921593_44921731_44918905_44919045_44924160_44924256	64|79|64	243|314|280	18|17|18	87|69|88	225	268	0.404125289597	0.984063813104	0.239|0.231|0.214	0.198|0.227|0.196	0.021
PABPC1L	PABPC1L	MXE	chr20	+	44921593_44921731_44924160_44924256_44912659_44912853_44930517_44930726	5|5|4	185|215|204	1|4|0	50|52|57	268	226	0.773475541928	1.0	0.022|0.019|0.016	0.017|0.061|0.0	-0.007
NUP153	NUP153	MXE	chr6	-	17665238_17665385_17668974_17669028_17662017_17662070_17669292_17669337	8|7|5	35|54|32	15|12|17	97|64|87	184	277	0.674189724959	1.0	0.256|0.163|0.19	0.189|0.22|0.227	-0.009
TCFL5	TCFL5	MXE	chr20	-	62854015_62854157_62859363_62859526_62841114_62842097_62860124_62860308	113|103|70	25|33|39	116|115|123	37|16|33	293	272	0.130459826236	0.632717250682	0.808|0.743|0.625	0.744|0.87|0.776	-0.071
DIABLO	DIABLO	MXE	chr12	-	122224511_122224644_122224644_122224748_122218265_122218397_122225964_122226052	8|20|8	114|103|90	13|4|8	74|77|70	234	263	0.822434155512	1.0	0.073|0.179|0.091	0.165|0.055|0.114	0.003
FIP1L1	FIP1L1	MXE	chr4	+	53428026_53428183_53452919_53453133_53425871_53425965_53458652_53458790	25|15|9	900|1123|761	9|18|14	1047|937|1218	287	344	0.172281609087	0.717839872137	0.032|0.016|0.014	0.01|0.023|0.014	0.005
CCDC112	CCDC112	MXE	chr5	-	115269702_115269798_115271212_115271626_115268881_115269000_115275215_115275606	97|121|91	27|40|16	140|98|124	27|21|31	544	226	0.383288363663	0.968842873958	0.599|0.557|0.703	0.683|0.66|0.624	-0.036
UNC13B	UNC13B	MXE	chr9	+	35228014_35228044_35231119_35231219_35161991_35162305_35236468_35236586	41|36|28	69|79|58	22|27|27	47|36|71	160	230	0.944888079681	1.0	0.461|0.396|0.41	0.402|0.519|0.353	-0.002
UNC13B	UNC13B	MXE	chr9	+	35231119_35231219_35236468_35236586_35161991_35162305_35237702_35237826	0|1|1	64|56|58	3|1|3	31|38|53	230	248	0.0319564984172	0.318385051923	0.0|0.019|0.018	0.094|0.028|0.058	-0.048
UNC13B	UNC13B	MXE	chr9	+	35231119_35231219_35236468_35236586_35228014_35228044_35237702_35237826	152|185|122	63|54|58	116|107|138	30|35|53	230	248	0.300554214687	0.891612045036	0.722|0.787|0.694	0.807|0.767|0.737	-0.036
UNC13B	UNC13B	MXE	chr9	+	35243290_35243364_35258992_35259050_35237702_35237826_35295695_35295930	10|13|19	7|6|3	15|5|18	4|2|4	204	188	0.390521270665	0.975324237881	0.568|0.666|0.854	0.776|0.697|0.806	-0.064
LMO7	LMO7	MXE	chr13	+	75713181_75713252_75727028_75727098_75636322_75636726_75760931_75761038	6|4|7	14|28|15	14|7|17	37|32|41	201	200	0.617032472273	1.0	0.299|0.124|0.317	0.274|0.179|0.292	-0.002
LMO7	LMO7	MXE	chr13	+	75713181_75713252_75760931_75761038_75636322_75636726_75795400_75795431	6|4|7	82|115|47	13|8|16	185|187|314	201	237	0.624347234788	1.0	0.079|0.039|0.149	0.077|0.048|0.057	0.028
LMO7	LMO7	MXE	chr13	+	75805478_75805760_75809153_75809183_75804288_75804541_75817160_75817278	0|0|0	246|294|196	4|0|2	599|609|950	412	160	1	1.0	0.0|0.0|0.0	0.003|0.0|0.001	-0.001
UHMK1	UHMK1	MXE	chr1	+	162500912_162501104_162503753_162503848_162499954_162500247_162512499_162512576	129|142|87	29|29|26	87|77|89	21|19|28	322	225	0.534950237231	1.0	0.757|0.774|0.7	0.743|0.739|0.69	0.02
MTDH	MTDH	MXE	chr8	+	97699753_97699852_97706625_97706750_97690951_97691188_97713661_97713769	58|63|59	133|172|136	83|56|82	143|142|192	229	255	0.404801776838	0.984063813104	0.327|0.29|0.326	0.393|0.305|0.322	-0.026
UNC13B	UNC13B	MXE	chr9	+	35258992_35259050_35295695_35295930_35243290_35243364_35310466_35310781	30|28|26	82|63|46	15|16|18	49|34|43	188	365	0.580946926546	1.0	0.415|0.463|0.523	0.373|0.477|0.448	0.034
C1orf50	C1orf50	MXE	chr1	+	42767508_42767624_42773562_42773649_42767268_42767390_42774736_42774868	28|13|15	8|13|9	24|11|11	6|12|8	246	217	0.910158159614	1.0	0.755|0.469|0.595	0.779|0.447|0.548	0.015
MTDH	MTDH	MXE	chr8	+	97706625_97706750_97713661_97713769_97699753_97699852_97719048_97719189	125|156|128	20|17|13	131|143|169	19|20|16	255	238	0.928105319001	1.0	0.854|0.895|0.902	0.866|0.87|0.908	0.002
TSC1	TSC1	MXE	chr9	-	132925586_132925739_132927200_132927304_132923347_132923492_132928766_132928955	6|7|10	3|6|2	6|8|5	3|1|3	234	283	0.535828588464	1.0	0.708|0.585|0.858	0.708|0.906|0.668	-0.044
BAZ1B	BAZ1B	MXE	chr7	-	73489193_73489391_73492799_73492921_73476867_73478569_73498496_73498698	201|274|173	87|98|59	273|285|348	95|81|115	252	328	0.225176342943	0.80699612446	0.75|0.784|0.792	0.789|0.821|0.798	-0.027
TGDS	TGDS	MXE	chr13	-	94590852_94590943_94592240_94592309_94583093_94583236_94593840_94593907	39|31|16	9|8|13	23|15|23	9|7|5	199	221	0.86629217315	1.0	0.828|0.811|0.577	0.739|0.704|0.836	-0.021
CLHC1	CLHC1	MXE	chr2	-	55208625_55208710_55209629_55209831_55206269_55206376_55212672_55212806	1|1|5	0|2|1	2|4|6	0|0|0	332	215	0.338843532121	0.931783742682	1.0|0.245|0.764	1.0|1.0|1.0	-0.33
USP34	USP34	MXE	chr2	-	61190270_61190414_61190517_61190658_61188909_61189069_61192900_61192980	8|1|6	39|33|26	5|5|4	25|27|21	271	274	0.77171648396	1.0	0.172|0.03|0.189	0.168|0.158|0.161	-0.032
RPA2	RPA2	MXE	chr1	-	27897632_27897707_27906927_27907041_27897004_27897121_27907180_27907282	57|84|53	63|60|48	134|120|126	86|69|90	244	205	0.0530918719801	0.412257749332	0.432|0.54|0.481	0.567|0.594|0.54	-0.083
PPIL2	PPIL2	MXE	chr22	+	21693815_21693872_21694592_21694665_21688731_21688849_21694754_21694817	16|7|8	40|53|44	10|8|5	51|38|59	187	203	0.255503458128	0.84590801656	0.303|0.125|0.165	0.175|0.186|0.084	0.049
BAZ1B	BAZ1B	MXE	chr7	-	73476867_73478569_73489193_73489391_73470344_73470483_73492799_73492921	139|180|123	167|210|136	201|178|240	259|237|344	328	1832	0.181114584058	0.730021109039	0.823|0.827|0.835	0.813|0.808|0.796	0.023
BAZ1B	BAZ1B	MXE	chr7	-	73450846_73450994_73459535_73459718_73449541_73449689_73462921_73463099	400|482|327	353|426|280	665|600|773	568|463|637	313	278	0.483874874163	1.0	0.502|0.501|0.509	0.51|0.535|0.519	-0.017
HSDL2	HSDL2	MXE	chr9	+	112441698_112441770_112454012_112454162_112418859_112418958_112459448_112459577	0|2|0	151|187|127	2|2|2	221|154|254	202	280	1	1.0	0.0|0.015|0.0	0.012|0.018|0.011	-0.009
HSDL2	HSDL2	MXE	chr9	+	112418859_112418958_112438430_112438625_112408906_112409021_112441698_112441770	3|3|4	105|125|73	3|4|3	145|108|151	229	325	0.596577240908	1.0	0.039|0.033|0.072	0.029|0.05|0.027	0.013
HSDL2	HSDL2	MXE	chr9	+	112418859_112418958_112438430_112438625_112405623_112405722_112441698_112441770	4|7|6	105|124|74	5|6|4	145|108|152	229	325	0.275677643982	0.86402775435	0.051|0.074|0.103	0.047|0.073|0.036	0.024
HSDL2	HSDL2	MXE	chr9	+	112408906_112409021_112418859_112418958_112405623_112405722_112438430_112438625	68|80|47	24|51|33	76|61|107	36|51|46	245	229	0.971432251219	1.0	0.726|0.595|0.571	0.664|0.528|0.685	0.005
MICALL1	MICALL1	MXE	chr22	+	37937079_37937194_37937745_37937792_37933038_37933112_37940708_37942822	97|137|108	29|33|17	101|96|125	26|21|17	245	177	0.495952067059	1.0	0.707|0.75|0.821	0.737|0.768|0.842	-0.023
MICALL1	MICALL1	MXE	chr22	+	37937079_37937194_37937745_37937819_37933038_37933112_37940708_37941187	97|137|108	0|1|0	101|96|125	2|1|7	245	204	0.02910869205	0.302095977109	1.0|0.991|1.0	0.977|0.988|0.937	0.03
MICALL1	MICALL1	MXE	chr22	+	37932552_37932679_37932797_37932888_37931798_37931933_37933038_37933112	17|15|13	74|99|76	17|20|25	76|77|98	257	221	0.162097933642	0.697655644062	0.165|0.115|0.128	0.161|0.183|0.18	-0.039
UEVLD	UEVLD	MXE	chr11	-	18566346_18566482_18575346_18575412_18564891_18565010_18578723_18578808	0|0|1	11|11|6	3|3|1	15|7|5	196	266	0.000303426393037	0.0145554764541	0.0|0.0|0.184	0.213|0.368|0.213	-0.203
PAFAH1B2	PAFAH1B2	MXE	chr11	+	117152440_117152528_117159933_117160023_117144266_117144418_117161144_117161261	503|579|363	293|303|226	743|437|522	321|240|292	218	220	0.237564028857	0.825353538872	0.634|0.659|0.618	0.7|0.648|0.643	-0.027
CD2AP	CD2AP	MXE	chr6	+	47503279_47503440_47533601_47533755_47477788_47478248_47544605_47544706	120|156|86	116|136|113	143|84|83	94|92|110	291	284	0.816011826238	1.0	0.502|0.528|0.426	0.598|0.471|0.424	-0.012
FKBP9	FKBP9	MXE	chr7	+	33000114_33000260_33002675_33002839_32996162_32996349_33005174_33006930	78|59|62	497|491|394	41|55|37	326|295|304	276	294	0.953878350901	1.0	0.143|0.113|0.144	0.118|0.166|0.115	0.0
FAM118B	FAM118B	MXE	chr11	+	126240791_126241044_126250505_126250733_126229224_126229293_126254304_126254433	0|2|0	12|11|6	0|0|0	9|5|11	383	358	1	1.0	0.0|0.145|0.0	0.0|0.0|0.0	0.048
HIF1A	HIF1A	MXE	chr14	+	61744704_61744813_61745690_61745817_61740754_61741188_61746933_61748258	498|494|344	86|74|62	847|713|840	151|88|122	239	257	0.396415430047	0.977154980778	0.862|0.878|0.856	0.858|0.897|0.881	-0.013
HIF1A	HIF1A	MXE	chr14	+	61740754_61741188_61744704_61744813_61738086_61738373_61745690_61745817	3|2|3	508|434|334	12|11|5	815|705|731	564	239	1	1.0	0.002|0.002|0.004	0.006|0.007|0.003	-0.003
ANAPC10	ANAPC10	MXE	chr4	-	145064571_145064692_145081659_145081750_144994574_144995603_145095984_145096111	98|74|55	43|44|36	56|63|46	31|47|44	221	251	0.133215108004	0.636149089292	0.721|0.656|0.634	0.672|0.604|0.543	0.064
RANBP2	RANBP2	MXE	chr2	+	108775731_108775936_108777129_108777231_108772867_108773046_108781268_108781429	252|257|229	436|464|386	267|217|272	528|397|463	335	232	0.620880999941	1.0	0.286|0.277|0.291	0.259|0.275|0.289	0.01
MCTP1	MCTP1	MXE	chr5	-	94917895_94917973_94931952_94931991_94912805_94912976_94940083_94940195	77|102|62	1|3|0	58|56|68	1|0|0	169	208	1	1.0	0.99|0.977|1.0	0.986|1.0|1.0	-0.006
HIF1A	HIF1A	MXE	chr14	+	61738086_61738373_61740754_61741188_61736888_61737109_61744704_61744813	480|457|327	765|775|541	901|700|713	1318|1138|1249	417	564	0.795942243728	1.0	0.459|0.444|0.45	0.48|0.454|0.436	-0.006
HIF1A	HIF1A	MXE	chr14	+	61738086_61738373_61740504_61740627_61736888_61737109_61740754_61741188	483|459|330	703|731|549	911|708|717	1325|1024|1045	417	253	0.422075212621	1.0	0.294|0.276|0.267	0.294|0.296|0.294	-0.016
ANAPC10	ANAPC10	MXE	chr4	-	145081659_145081750_145095984_145096111_144995157_144995603_145097687_145097760	10|9|4	47|37|30	1|2|3	23|27|15	257	221	0.0228188618392	0.26341345681	0.155|0.173|0.103	0.036|0.06|0.147	0.063
ANAPC10	ANAPC10	MXE	chr4	-	145081659_145081750_145095984_145096111_144994999_144995603_145098119_145098201	35|29|24	47|37|30	14|7|14	23|28|15	257	221	0.218676133341	0.796035210521	0.39|0.403|0.408	0.344|0.177|0.445	0.078
KIF27	KIF27	MXE	chr9	-	83870518_83870632_83880296_83880494_83867683_83867860_83883812_83884018	106|74|71	30|31|14	64|51|65	13|8|17	328	244	0.151622651505	0.673462476781	0.724|0.64|0.79	0.786|0.826|0.74	-0.066
KIF27	KIF27	MXE	chr9	-	83870518_83870632_83880296_83880494_83859155_83859371_83883812_83884018	106|74|70	6|5|3	64|51|65	3|0|2	328	244	0.0545280832437	0.415921144152	0.929|0.917|0.946	0.941|1.0|0.96	-0.036
NDUFS1	NDUFS1	MXE	chr2	-	206149817_206149925_206152418_206152510_206149019_206149096_206153617_206153682	74|59|38	159|146|102	92|97|92	266|205|259	222	238	0.597223157239	1.0	0.333|0.302|0.285	0.27|0.337|0.276	0.012
NDUFS1	NDUFS1	MXE	chr2	-	206138484_206138614_206141940_206142069_206132944_206133105_206142685_206142831	52|49|40	60|63|44	75|78|93	133|95|132	259	260	0.212068933803	0.786123878253	0.465|0.438|0.477	0.361|0.452|0.414	0.051
RAD51D	RAD51D	MXE	chr17	-	35116858_35117037_35118500_35118619_35107365_35107447_35119110_35119172	1|1|1	0|0|0	1|0|1	2|0|2	249	309	1	1.0	1.0|1.0|1.0	0.383|NA|0.383	0.617
LARS	LARS	MXE	chr5	-	146164309_146164471_146168127_146168265_146160373_146160486_146171909_146171990	1378|1483|1228	376|364|304	1817|1677|1861	453|419|448	268	292	0.725952997306	1.0	0.8|0.816|0.815	0.814|0.813|0.819	-0.005
ABI3BP	ABI3BP	MXE	chr3	-	100835600_100835660_100838209_100838284_100833124_100833157_100838401_100838464	63|81|45	0|0|0	110|105|185	2|5|2	205	190	0.332734136531	0.925465940543	1.0|1.0|1.0	0.981|0.951|0.988	0.027
LARS	LARS	MXE	chr5	-	146171909_146171990_146172686_146172774_146168127_146168265_146177546_146177665	328|428|275	319|317|249	461|438|491	429|399|443	218	211	0.577587812435	1.0	0.499|0.566|0.517	0.51|0.515|0.518	0.013
LARS	LARS	MXE	chr5	-	146168127_146168265_146171909_146171990_146164309_146164471_146172686_146172774	216|292|184	243|219|180	310|296|343	291|237|269	211	268	0.367804059412	0.955194292751	0.53|0.629|0.565	0.575|0.613|0.618	-0.027
ABI3BP	ABI3BP	MXE	chr3	-	100834683_100834773_100835600_100835660_100833124_100833157_100837123_100837171	49|64|27	128|135|72	100|57|103	229|174|246	190	220	0.797044877529	1.0	0.307|0.354|0.303	0.336|0.275|0.327	0.009
PTK2	PTK2	MXE	chr8	-	140803542_140803650_140818276_140818354_140800458_140800576_140818879_140819020	49|65|52	279|318|240	52|57|87	348|317|417	208	238	0.508380095507	1.0	0.167|0.19|0.199	0.146|0.171|0.193	0.015
ABI3BP	ABI3BP	MXE	chr3	-	100833124_100833157_100835600_100835660_100832263_100832350_100837123_100837171	49|64|27	23|24|15	99|56|104	58|58|73	190	163	0.0170048324309	0.222921649438	0.646|0.696|0.607	0.594|0.453|0.55	0.117
ABI3BP	ABI3BP	MXE	chr3	-	100833124_100833157_100835600_100835660_100832263_100832350_100846371_100846446	9|12|5	27|26|17	28|16|9	79|66|91	190	163	0.139565522647	0.64930052059	0.222|0.284|0.201	0.233|0.172|0.078	0.075
PTK2	PTK2	MXE	chr8	-	140744651_140744767_140746759_140746860_140743229_140743330_140752231_140752316	24|42|23	60|74|46	28|32|45	69|68|67	231	246	0.839709537355	1.0	0.299|0.377|0.347	0.302|0.334|0.417	-0.01
ABI3BP	ABI3BP	MXE	chr3	-	100832263_100832350_100841997_100842039_100812466_100812523_100846371_100846428	17|26|20	0|0|0	41|30|47	1|1|1	172	217	1	1.0	1.0|1.0|1.0	0.981|0.974|0.983	0.021
MRPS18A	MRPS18A	MXE	chr6	-	43678517_43678625_43681088_43681120_43675201_43675617_43687667_43687791	50|51|49	269|303|242	90|47|48	336|262|319	162	238	0.631535131314	1.0	0.214|0.198|0.229	0.282|0.209|0.181	-0.01
POGZ	POGZ	MXE	chr1	-	151430665_151430841_151440927_151441086_151428122_151428413_151442080_151442205	29|39|30	2|4|5	26|14|18	5|2|6	289	306	0.146288850512	0.664352451554	0.939|0.912|0.864	0.846|0.881|0.761	0.076
AIDA	AIDA	MXE	chr1	-	222687594_222687658_222693788_222693843_222686929_222687036_222694209_222694263	101|120|71	21|8|2	133|93|116	23|10|18	185	194	0.145016185464	0.661355504975	0.835|0.94|0.974	0.858|0.907|0.871	0.038
AGFG1	AGFG1	MXE	chr2	+	227531090_227531210_227533548_227533758_227524761_227524915_227534844_227535025	18|16|9	8|2|0	16|12|22	3|3|15	250	340	0.151078397987	0.672250928506	0.754|0.916|1.0	0.879|0.845|0.666	0.093
SIRT3	SIRT3	MXE	chr11	-	224077_224239_230451_230552_218831_219041_232982_233215	1|1|1	2|8|4	0|1|0	4|2|4	231	292	0.629658696727	1.0	0.387|0.136|0.24	0.0|0.387|0.0	0.125
DOCK4	DOCK4	MXE	chr7	-	111778275_111778369_111782863_111782924_111769528_111769677_111783856_111783952	44|66|31	51|63|49	42|31|57	51|53|59	191	224	0.719212504019	1.0	0.503|0.551|0.426	0.491|0.407|0.531	0.017
DOCK4	DOCK4	MXE	chr7	-	111732225_111732287_111735053_111735167_111726477_111728720_111736916_111736989	48|66|40	5|1|0	68|51|73	0|2|2	244	192	0.408862496009	0.989089848395	0.883|0.981|1.0	1.0|0.953|0.966	-0.018
CREBL2	CREBL2	MXE	chr12	+	12635776_12635974_12637569_12637714_12611891_12612187_12641993_12645108	616|826|659	106|114|92	405|486|497	88|52|84	328	275	0.573487905171	1.0	0.83|0.859|0.857	0.794|0.887|0.832	0.011
OPTN	OPTN	MXE	chr10	+	13125945_13126039_13127744_13127903_13125417_13125567_13132066_13132197	169|140|130	358|330|325	49|42|43	90|114|136	224	289	0.572867575529	1.0	0.379|0.354|0.34	0.413|0.322|0.29	0.016
OPTN	OPTN	MXE	chr10	+	13125417_13125567_13125945_13126039_13123994_13124110_13127744_13127903	113|75|82	101|100|100	32|24|22	34|40|48	280	224	0.118052160554	0.606428470592	0.472|0.375|0.396	0.43|0.324|0.268	0.074
OPTN	OPTN	MXE	chr10	+	13123994_13124110_13125417_13125567_13122384_13122487_13125945_13126039	58|57|67	274|217|225	27|28|23	78|79|76	246	280	0.14454873109	0.659688218843	0.194|0.23|0.253	0.283|0.287|0.256	-0.05
ANKRD29	ANKRD29	MXE	chr18	-	23612091_23612190_23619530_23619629_23598925_23601309_23629852_23629951	12|11|15	51|60|42	7|5|5	24|36|46	229	229	0.13761005122	0.645302455974	0.19|0.155|0.263	0.226|0.122|0.098	0.054
IMMT	IMMT	MXE	chr2	-	86153559_86153574_86158591_86158721_86151296_86151520_86159535_86159671	76|90|59	29|38|27	84|76|92	49|37|34	260	145	0.500959463528	1.0	0.594|0.569|0.549	0.489|0.534|0.601	0.029
ANKRD29	ANKRD29	MXE	chr18	-	23634050_23634149_23638848_23638947_23629852_23629951_23646188_23646287	13|17|13	8|7|1	9|8|13	7|5|6	229	229	0.250514624296	0.840236249318	0.619|0.708|0.929	0.563|0.615|0.684	0.131
ANKRD29	ANKRD29	MXE	chr18	-	23617731_23617827_23619530_23619629_23600459_23601309_23629852_23629951	12|11|15	17|15|15	7|5|5	12|22|20	229	226	0.00916374854527	0.153742061086	0.411|0.42|0.497	0.365|0.183|0.198	0.194
BAIAP2L1	BAIAP2L1	MXE	chr7	-	98320236_98320298_98355041_98355128_98320057_98320129_98362356_98362432	20|29|35	100|81|61	52|31|37	106|136|110	217	192	0.93351489777	1.0	0.15|0.241|0.337	0.303|0.168|0.229	0.009
ANKRD29	ANKRD29	MXE	chr18	-	23638848_23638947_23646188_23646287_23634050_23634149_23649082_23649193	6|8|9	4|1|8	7|3|4	8|6|9	229	229	0.0247869915588	0.278198539575	0.6|0.889|0.529	0.467|0.333|0.308	0.303
PPIL3	PPIL3	MXE	chr2	-	200882341_200882435_200885261_200885367_200881420_200881488_200885697_200885772	6|4|3	81|118|86	4|2|3	76|114|103	236	224	0.314886021464	0.906816951874	0.066|0.031|0.032	0.048|0.016|0.027	0.013
PPIL3	PPIL3	MXE	chr2	-	200882341_200882435_200885261_200885343_200881420_200881488_200885697_200885772	1|0|1	81|118|86	1|1|0	76|114|103	212	224	1	1.0	0.013|0.0|0.012	0.014|0.009|0.0	0.001
OSBPL5	OSBPL5	MXE	chr11	-	3120543_3120624_3121996_3122098_3119546_3119631_3122347_3122428	4|13|5	0|0|0	14|15|22	1|0|0	232	211	1	1.0	1.0|1.0|1.0	0.927|1.0|1.0	0.024
OSBPL5	OSBPL5	MXE	chr11	-	3120420_3120624_3121996_3122098_3119546_3119631_3122347_3122428	4|13|5	8|4|4	14|15|22	7|7|6	232	334	0.23794484155	0.825353538872	0.419|0.824|0.643	0.742|0.755|0.841	-0.151
CBFB	CBFB	MXE	chr16	+	67066681_67066798_67082212_67082339_67036638_67036755_67098709_67098811	89|112|65	17|19|12	171|146|154	23|20|28	247	257	0.467747884512	1.0	0.845|0.86|0.849	0.886|0.884|0.851	-0.022
USP4	USP4	MXE	chr3	-	49327685_49327816_49335468_49335596_49325718_49325845_49339923_49340033	18|30|22	55|44|40	27|27|29	35|35|45	258	261	0.13180066514	0.63385375049	0.249|0.408|0.357	0.438|0.438|0.395	-0.086
TRIM16	TRIM16	MXE	chr17	-	15642720_15642816_15677175_15677280_15636035_15636269_15680864_15680953	0|1|0	25|35|25	1|1|1	17|23|21	235	226	0.602212147048	1.0	0.0|0.027|0.0	0.054|0.04|0.044	-0.037
SLC37A3	SLC37A3	MXE	chr7	-	140355667_140355764_140364407_140364491_140352061_140352146_140369589_140369682	8|11|4	20|21|9	9|15|6	20|23|23	214	227	0.92775775526	1.0	0.298|0.357|0.32	0.323|0.409|0.217	0.009
CTNND1	CTNND1	MXE	chr11	+	57810108_57810223_57811398_57811486_57809273_57809466_57814310_57814373	342|424|326	177|205|163	330|305|426	158|144|201	245	218	0.638308811455	1.0	0.632|0.648|0.64	0.65|0.653|0.653	-0.012
CTNND1	CTNND1	MXE	chr11	+	57811398_57811486_57814310_57814373_57809273_57809466_57815393_57815500	3|1|2	23|17|26	2|1|5	30|18|32	218	193	0.777370971041	1.0	0.104|0.049|0.064	0.056|0.047|0.122	-0.003
CTNND1	CTNND1	MXE	chr11	+	57811398_57811486_57814310_57814373_57810108_57810223_57815393_57815500	177|193|136	25|17|25	166|143|219	31|18|32	218	193	0.454365954425	1.0	0.862|0.91|0.828	0.826|0.876|0.858	0.013
SLC37A3	SLC37A3	MXE	chr7	-	140343411_140343563_140345215_140345263_140337283_140337349_140345868_140345970	11|7|6	6|13|8	6|19|24	9|19|10	178	282	0.493397560612	1.0	0.744|0.46|0.543	0.514|0.613|0.792	-0.057
SLC37A3	SLC37A3	MXE	chr7	-	140352061_140352146_140355667_140355764_140351272_140351451_140358639_140358785	27|21|21	79|60|28	22|20|17	59|51|81	227	215	0.217396110856	0.794053702145	0.245|0.249|0.415	0.261|0.271|0.166	0.07
SLC37A3	SLC37A3	MXE	chr7	-	140355667_140355764_140358639_140358785_140352061_140352146_140364407_140364491	35|26|19	20|21|9	22|19|22	21|21|24	276	227	0.0519202996462	0.407286639483	0.59|0.505|0.635	0.463|0.427|0.43	0.137
PTPRD	PTPRD	MXE	chr9	-	10033717_10033790_10340962_10341017_9938506_9938610_10612397_10612505	3|4|2	2|0|0	5|1|0	0|0|1	185	203	1	1.0	0.622|1.0|1.0	1.0|1.0|0.0	0.207
COQ7	COQ7	MXE	chr16	+	19071927_19072106_19075720_19075860_19067598_19067737_19077305_19077374	27|27|19	42|60|31	40|24|24	62|47|62	309	270	0.769167786188	1.0	0.36|0.282|0.349	0.361|0.309|0.253	0.023
COQ7	COQ7	MXE	chr16	+	19075720_19075860_19077305_19077374_19071927_19072106_19078080_19078159	6|5|6	8|6|4	2|5|2	6|5|6	270	199	0.204909691652	0.772799772439	0.356|0.38|0.525	0.197|0.424|0.197	0.148
KIF16B	KIF16B	MXE	chr20	-	16371664_16371761_16374256_16374409_16370585_16370636_16378804_16380163	67|77|73	14|10|13	49|54|66	3|7|15	283	227	0.527745361911	1.0	0.793|0.861|0.818	0.929|0.861|0.779	-0.032
APBB2	APBB2	MXE	chr4	-	41065575_41065673_41100638_41100750_41033235_41033304_41142986_41143142	56|68|35	34|44|40	25|18|21	17|22|33	242	228	0.180618070377	0.730006928325	0.608|0.593|0.452	0.581|0.435|0.375	0.087
APBB2	APBB2	MXE	chr4	-	41100638_41100750_41142986_41143142_41065575_41065673_41214404_41214458	33|30|28	38|24|26	20|12|15	25|22|20	286	242	0.115444387934	0.601652057489	0.424|0.514|0.477	0.404|0.316|0.388	0.102
RABGEF1	RABGEF1	MXE	chr7	+	66783674_66783841_66795510_66795592_66775226_66775393_66797373_66797506	72|64|82	50|41|46	59|70|73	45|36|40	297	212	0.794176886784	1.0	0.507|0.527|0.56	0.483|0.581|0.566	-0.012
KARS	KARS	MXE	chr16	-	75636453_75636547_75641563_75641723_75635911_75636098_75644282_75644462	162|160|130	73|74|55	252|234|279	103|93|103	290	224	0.339600829378	0.931887699598	0.632|0.625|0.646	0.654|0.66|0.677	-0.029
KARS	KARS	MXE	chr16	-	75636453_75636547_75641563_75641723_75635911_75636098_75647577_75647679	271|348|274	73|74|55	484|527|641	101|93|104	290	224	0.090800590611	0.538484088642	0.741|0.784|0.794	0.787|0.814|0.826	-0.036
KARS	KARS	MXE	chr16	-	75640183_75640349_75641563_75641723_75636453_75636547_75644282_75644462	171|166|132	121|166|122	263|239|292	221|221|267	290	296	0.834033504876	1.0	0.591|0.505|0.525	0.548|0.525|0.527	0.007
KARS	KARS	MXE	chr16	-	75640183_75640349_75644282_75644462_75636453_75636547_75647577_75647665	78|91|102	122|167|122	119|144|132	220|221|272	310	296	0.208638409002	0.779168527098	0.379|0.342|0.444	0.341|0.384|0.317	0.041
KARS	KARS	MXE	chr16	-	75640183_75640349_75641563_75641723_75636453_75636547_75647577_75647679	280|354|276	122|167|122	495|532|654	220|221|272	290	296	0.606888910463	1.0	0.701|0.684|0.698	0.697|0.711|0.71	-0.012
KARS	KARS	MXE	chr16	-	75641563_75641723_75644282_75644462_75636453_75636547_75647463_75647655	1|0|1	22|25|11	3|2|5	33|29|47	310	290	1	1.0	0.041|0.0|0.078	0.078|0.061|0.091	-0.037
KARS	KARS	MXE	chr16	-	75641563_75641723_75644282_75644462_75640183_75640349_75647463_75647655	1|0|1	361|473|369	2|2|5	787|697|867	310	290	1	1.0	0.003|0.0|0.003	0.002|0.003|0.005	-0.001
KAT7	KAT7	MXE	chr17	+	49809118_49809208_49811475_49811574_49805362_49805445_49815802_49815913	63|89|61	86|108|65	82|71|65	96|77|96	220	229	0.920274508798	1.0	0.433|0.462|0.494	0.471|0.49|0.413	0.005
DHX40	DHX40	MXE	chr17	+	59570517_59570663_59573115_59573235_59566626_59566794_59573739_59573967	37|36|47	62|78|59	23|21|23	23|28|36	276	250	0.306774144954	0.897961864184	0.351|0.295|0.419	0.475|0.405|0.367	-0.061
PSPC1	PSPC1	MXE	chr13	-	19741564_19741649_19751270_19751467_19730238_19730344_19759322_19759418	199|245|198	56|76|51	563|500|649	179|170|199	327	215	0.319413623181	0.91244932674	0.7|0.679|0.719	0.674|0.659|0.682	0.028
PSPC1	PSPC1	MXE	chr13	-	19751270_19751467_19759322_19759418_19741564_19741649_19772241_19772543	78|96|84	335|379|314	200|201|215	965|843|1093	226	327	0.172365812411	0.717839872137	0.252|0.268|0.279	0.231|0.257|0.222	0.03
CACNA2D1	CACNA2D1	MXE	chr7	-	81994867_81994939_81997178_81997250_81991184_81991246_82005422_82005497	23|18|17	25|39|32	17|16|11	41|33|36	202	202	0.128020129164	0.627599058642	0.479|0.316|0.347	0.293|0.327|0.234	0.096
RHBDD1	RHBDD1	MXE	chr2	+	226908821_226908878_226914207_226914351_226906792_226906881_226995430_226999201	24|20|20	26|32|25	13|18|12	16|17|25	187	274	0.91030490758	1.0	0.575|0.478|0.54	0.543|0.608|0.413	0.01
PPP1CB	PPP1CB	MXE	chr2	+	28776850_28776982_28793862_28793997_28751852_28752176_28799198_28802940	559|591|476	83|87|69	718|578|738	122|134|148	262	265	0.0103819643628	0.165118018265	0.872|0.873|0.875	0.856|0.814|0.835	0.038
KAT7	KAT7	MXE	chr17	+	49805362_49805445_49809118_49809208_49791885_49792033_49811475_49811574	2|2|6	83|91|61	6|3|10	77|81|99	213	220	0.115745315943	0.601652057489	0.024|0.022|0.092	0.074|0.037|0.094	-0.022
KAT7	KAT7	MXE	chr17	+	49805362_49805445_49809118_49809208_49798318_49798558_49811475_49811574	23|19|19	83|91|61	27|19|33	78|81|97	213	220	0.405702463138	0.984958424111	0.223|0.177|0.243	0.263|0.195|0.26	-0.025
BCAS3	BCAS3	MXE	chr17	+	61368326_61368494_61380505_61380571_61084466_61084564_61391976_61392831	19|26|13	0|0|0	5|6|6	1|2|0	298	196	0.728572746898	1.0	1.0|1.0|1.0	0.767|0.664|1.0	0.19
C12orf43	C12orf43	MXE	chr12	-	121006320_121006394_121010827_121010926_121005002_121005093_121011103_121011146	16|31|21	12|16|18	22|25|33	21|16|17	229	204	0.974551556713	1.0	0.543|0.633|0.51	0.483|0.582|0.634	-0.004
BCAS3	BCAS3	MXE	chr17	+	60679452_60679540_60683981_60684036_60677851_60677914_60689685_60689761	3|6|8	3|3|3	5|2|3	3|0|0	218	185	0.027965698605	0.296894859288	0.459|0.629|0.694	0.586|1.0|1.0	-0.268
BCAS3	BCAS3	MXE	chr17	+	60683981_60684036_60689685_60689761_60679452_60679540_60709218_60709325	7|10|8	34|28|24	1|2|3	11|18|9	185	206	0.0692125631582	0.470372071776	0.186|0.285|0.271	0.092|0.11|0.271	0.09
CAP2	CAP2	MXE	chr6	+	17507168_17507312_17513848_17513954_17426589_17426690_17539268_17539458	7|6|6	14|10|9	4|4|1	8|13|7	274	236	0.13903718015	0.648992090655	0.301|0.341|0.365	0.301|0.209|0.11	0.129
TMEM57	TMEM57	MXE	chr1	+	25456652_25456831_25458390_25458892_25454258_25454382_25484115_25484274	16|30|17	203|211|167	14|8|8	101|99|110	309	632	0.560769881824	1.0	0.139|0.225|0.172	0.221|0.142|0.129	0.015
SLC2A11	SLC2A11	MXE	chr22	+	23883771_23883873_23883873_23884024_23882758_23882869_23884301_23884429	4|0|1	1|0|0	0|1|0	0|0|1	232	281	1	1.0	0.829|NA|1.0	NA|1.0|0.0	0.414
CAP2	CAP2	MXE	chr6	+	17462995_17463073_17513848_17513954_17426589_17426690_17539268_17539458	6|10|3	14|10|9	8|4|8	8|13|7	208	236	0.611897030342	1.0	0.327|0.532|0.274	0.532|0.259|0.565	-0.074
PRRC2B	PRRC2B	MXE	chr9	+	131447661_131447804_131455075_131455166_131447084_131447206_131459163_131459356	152|167|110	293|356|259	147|129|185	293|320|320	273	221	0.710342206664	1.0	0.296|0.275|0.256	0.289|0.246|0.319	-0.009
PRRC2B	PRRC2B	MXE	chr9	+	131478473_131478619_131479251_131479393_131477743_131477949_131481725_131481808	530|640|465	133|144|126	595|546|594	126|162|166	276	272	0.632193820312	1.0	0.797|0.814|0.784	0.823|0.769|0.779	0.008
DDX11	DDX11	MXE	chr12	+	31101026_31101130_31101832_31101982_31100634_31100707_31102242_31102311	6|5|2	23|16|15	10|11|11	59|38|43	234	280	0.867235828244	1.0	0.238|0.272|0.138	0.169|0.257|0.234	-0.004
SH3KBP1	SH3KBP1	MXE	chrX	-	19746317_19746441_19836124_19836282_19706880_19706984_19887306_19887459	25|28|45	169|205|173	32|14|37	185|144|190	288	254	0.505540400303	1.0	0.115|0.108|0.187	0.132|0.079|0.147	0.017
CRTC1	CRTC1	MXE	chr19	+	18768484_18768793_18774899_18774986_18765403_18765528_18775640_18775821	0|2|0	7|8|3	0|1|1	7|8|3	439	217	1	1.0	0.0|0.11|0.0	0.0|0.058|0.141	-0.03
TNXB	TNXB	MXE	chr6	-	32070126_32070414_32071989_32072298_32069552_32069861_32073646_32073952	4|0|1	3|7|1	5|4|5	10|5|15	439	418	0.486076301745	1.0	0.559|0.0|0.488	0.323|0.432|0.241	0.017
FEZ2	FEZ2	MXE	chr2	-	36583352_36583469_36590902_36591011_36581289_36581431_36597876_36598142	55|51|44	139|176|144	67|29|29	116|92|97	239	247	0.342448533873	0.934160364516	0.29|0.23|0.24	0.374|0.246|0.236	-0.032
SH3KBP1	SH3KBP1	MXE	chrX	-	19695611_19695741_19706880_19706984_19645399_19645475_19746317_19746411	127|111|115	9|5|5	141|93|123	1|1|1	234	260	0.000231691827235	0.0116312889393	0.94|0.961|0.962	0.994|0.99|0.993	-0.038
SH3KBP1	SH3KBP1	MXE	chrX	-	19695611_19695741_19746317_19746441_19683822_19684028_19836124_19836282	122|139|122	167|129|138	119|99|95	117|94|126	254	260	0.731485816775	1.0	0.428|0.524|0.475	0.51|0.519|0.436	-0.013
SH3KBP1	SH3KBP1	MXE	chrX	-	19706880_19706984_19746317_19746441_19695611_19695741_19836124_19836282	122|138|122	186|225|205	119|99|96	178|165|201	254	234	0.564357698476	1.0	0.377|0.361|0.354	0.381|0.356|0.306	0.016
SH3KBP1	SH3KBP1	MXE	chrX	-	19746317_19746441_19836124_19836282_19695611_19695741_19887306_19887459	28|28|45	0|0|0	32|14|37	0|0|2	288	254	1	1.0	1.0|1.0|1.0	1.0|1.0|0.942	0.019
SEC31A	SEC31A	MXE	chr4	-	82844385_82844509_82848803_82848977_82828999_82829058_82851430_82851604	383|365|325	18|24|18	259|248|258	8|12|14	304	254	0.269193892593	0.860888715275	0.947|0.927|0.938	0.964|0.945|0.939	-0.012
GLYR1	GLYR1	MXE	chr16	-	4821546_4821597_4822874_4822931_4821379_4821453_4823820_4823907	94|123|76	6|4|3	86|91|111	4|5|7	187	181	0.529879824482	1.0	0.938|0.967|0.961	0.954|0.946|0.939	0.009
PITPNC1	PITPNC1	MXE	chr17	+	67532801_67532950_67552256_67552345_67377458_67378202_67553609_67553617	24|18|21	130|161|123	43|39|64	254|268|361	279	219	0.58631371015	1.0	0.127|0.081|0.118	0.117|0.103|0.122	-0.005
ZC3H15	ZC3H15	MXE	chr2	+	186501272_186501425_186502495_186502587_186500181_186500293_186504031_186504214	561|571|423	774|876|642	784|591|784	1037|985|1296	283	222	0.656025583454	1.0	0.362|0.338|0.341	0.372|0.32|0.322	0.009
KTN1	KTN1	MXE	chr14	+	55672928_55673012_55673171_55673255_55672629_55672701_55675834_55675918	4058|4683|3703	144|168|131	4010|3837|5001	198|152|210	214	214	0.054560719877	0.415921144152	0.966|0.965|0.966	0.953|0.962|0.96	0.007
CCDC25	CCDC25	MXE	chr8	-	27748076_27748279_27752511_27752587_27740471_27740517_27756718_27756770	190|188|134	59|75|46	180|116|163	62|50|66	206	333	0.492192418212	1.0	0.839|0.802|0.825	0.824|0.789|0.8	0.018
NEK9	NEK9	MXE	chr14	-	75121118_75121174_75124045_75124223_75120509_75120580_75126904_75127040	13|11|10	33|21|16	8|8|20	3|10|3	308	186	0.00184945231375	0.0518487150816	0.192|0.24|0.274	0.617|0.326|0.801	-0.346
ZBTB8OS	ZBTB8OS	MXE	chr1	-	32631826_32631879_32634767_32634792_32620819_32621948_32650432_32650584	4|6|4	2|3|0	10|8|8	3|0|0	155	183	0.0867315281622	0.52918386899	0.702|0.702|1.0	0.797|1.0|1.0	-0.131
ZBTB8OS	ZBTB8OS	MXE	chr1	-	32627507_32627544_32634767_32634792_32620819_32621948_32650432_32650584	4|6|4	30|37|36	10|8|8	19|5|17	155	167	0.000188866418645	0.00995646295507	0.126|0.149|0.107	0.362|0.633|0.336	-0.316
ZBTB8OS	ZBTB8OS	MXE	chr1	-	32627507_32627544_32633644_32633727_32620819_32621948_32633950_32634072	27|35|23	2|4|5	39|23|27	3|2|6	213	167	0.934901483229	1.0	0.914|0.873|0.783	0.911|0.9|0.779	-0.007
ZBTB8OS	ZBTB8OS	MXE	chr1	-	32627507_32627544_32631826_32631879_32620819_32621948_32633644_32633727	6|8|11	52|52|36	17|14|16	44|41|55	183	167	0.0233565247167	0.268185911463	0.095|0.123|0.218	0.261|0.238|0.21	-0.091
TMTC1	TMTC1	MXE	chr12	-	29572104_29572218_29583406_29583574_29556856_29557000_29604177_29604299	12|19|14	31|31|27	7|13|17	23|29|38	298	244	0.444404251211	1.0	0.241|0.334|0.298	0.199|0.268|0.268	0.046
AARSD1	AARSD1	MXE	chr17	-	42951799_42951894_42954875_42954967_42950545_42950728_42955157_42955224	11|13|3	3|8|5	25|16|24	10|2|8	222	225	0.183917199359	0.734187873359	0.788|0.622|0.378	0.717|0.89|0.753	-0.191
AARSD1	AARSD1	MXE	chr17	-	42951799_42951894_42953723_42953778_42950545_42950728_42954875_42954967	5|3|2	8|13|7	10|6|8	20|5|11	185	225	0.130529686058	0.632717250682	0.432|0.219|0.258	0.378|0.593|0.469	-0.177
DDX19A	DDX19A	MXE	chr16	+	70361417_70361510_70365016_70365131_70356860_70356906_70366084_70366262	1|2|2	61|69|59	1|0|1	114|82|79	223	245	0.506005123236	1.0	0.018|0.031|0.036	0.01|0.0|0.014	0.02
FXR1	FXR1	MXE	chr3	+	180970157_180970358_180975312_180975404_180968050_180968254_180976121_180977155	2171|1935|1729	61|72|64	1783|1559|1565	103|77|90	331	222	0.000111407957246	0.00668035121412	0.96|0.947|0.948	0.921|0.931|0.921	0.027
KTN1	KTN1	MXE	chr14	+	55663954_55664041_55667240_55667330_55661521_55661612_55670728_55670809	531|605|477	1956|2131|1699	608|587|630	1960|1747|2098	217	220	0.176634099544	0.722983841652	0.216|0.223|0.222	0.239|0.254|0.233	-0.022
KTN1	KTN1	MXE	chr14	+	55661521_55661612_55667240_55667330_55659665_55659703_55670728_55670809	562|572|503	1321|1482|1145	610|556|593	1412|1202|1464	221	220	0.675552802138	1.0	0.298|0.278|0.304	0.301|0.315|0.287	-0.008
HDAC8	HDAC8	MXE	chrX	-	72567888_72568030_72572056_72572109_72488932_72489041_72572650_72572776	107|130|74	1|0|0	134|108|116	0|1|0	183	272	1	1.0	0.994|1.0|1.0	1.0|0.994|1.0	0.0
HDAC8	HDAC8	MXE	chrX	-	72567888_72568030_72572056_72572109_72490928_72491006_72572650_72572843	107|131|73	2|0|0	134|108|116	0|1|0	183	272	1	1.0	0.988|1.0|1.0	1.0|0.994|1.0	-0.002
HDAC8	HDAC8	MXE	chrX	-	72495155_72495268_72572056_72572109_72490928_72491006_72572650_72572843	107|131|73	21|22|14	134|108|116	11|26|19	183	243	0.488749602511	1.0	0.871|0.888|0.874	0.942|0.847|0.89	-0.015
HDAC8	HDAC8	MXE	chrX	-	72567888_72568030_72568753_72568884_72488932_72489041_72572056_72572109	168|159|116	5|8|10	176|150|202	3|4|1	261	272	0.000704185241556	0.0268253154372	0.972|0.954|0.924	0.984|0.975|0.995	-0.035
HDAC8	HDAC8	MXE	chrX	-	72495155_72495268_72568753_72568884_72488932_72489041_72572056_72572109	168|159|116	7|10|7	176|150|202	5|2|8	261	243	0.0460699572938	0.380959783352	0.957|0.937|0.939	0.97|0.986|0.959	-0.027
HDAC8	HDAC8	MXE	chrX	-	72495155_72495268_72572056_72572109_72488932_72489041_72572650_72572776	107|130|74	1|2|1	134|108|116	2|2|4	183	243	0.641881062693	1.0	0.993|0.989|0.99	0.989|0.986|0.975	0.007
HDAC8	HDAC8	MXE	chrX	-	72490928_72491006_72495155_72495268_72488932_72489041_72572056_72572109	7|10|7	24|21|21	5|2|8	24|15|28	243	208	0.161079250018	0.694951744982	0.2|0.29|0.222	0.151|0.102|0.197	0.087
HDAC8	HDAC8	MXE	chrX	-	72490928_72491006_72568753_72568884_72488932_72489041_72572056_72572109	168|159|116	24|21|21	176|150|202	24|15|28	261	208	0.421842128228	1.0	0.848|0.858|0.815	0.854|0.889|0.852	-0.025
HDAC8	HDAC8	MXE	chrX	-	72488932_72489041_72495155_72495268_72464558_72464731_72572056_72572109	6|8|6	10|8|4	4|2|6	6|7|6	243	239	0.403236657139	0.983049088871	0.371|0.496|0.596	0.396|0.219|0.496	0.117
HDAC8	HDAC8	MXE	chrX	-	72490928_72491006_72495155_72495268_72488932_72489041_72567888_72568030	30|43|19	26|20|21	31|34|29	24|15|28	243	208	0.85062276718	1.0	0.497|0.648|0.436	0.525|0.66|0.47	-0.025
SFI1	SFI1	MXE	chr22	+	31546860_31546971_31550253_31550348_31528689_31528863_31556941_31557059	5|4|5	8|6|1	6|4|8	4|4|11	241	225	0.861136772316	1.0	0.368|0.384|0.824	0.583|0.483|0.404	0.035
SDCCAG8	SDCCAG8	MXE	chr1	+	243316754_243316893_243330539_243330692_243256055_243256240_243341038_243341173	4|2|4	272|303|223	0|0|0	135|179|173	269	283	0.785405844681	1.0	0.015|0.007|0.019	0.0|0.0|0.0	0.014
SDCCAG8	SDCCAG8	MXE	chr1	+	243304712_243304777_243316754_243316893_243286382_243286397_243330539_243330692	4|2|3	167|178|173	7|6|11	119|122|85	195	269	6.65185830567e-05	0.00453446677763	0.032|0.015|0.023	0.075|0.064|0.151	-0.073
SFI1	SFI1	MXE	chr22	+	31556941_31557059_31561289_31561392_31546860_31546971_31573057_31573214	0|1|0	13|14|6	3|0|1	4|11|18	248	233	0.376152471853	0.959684311913	0.0|0.063|0.0	0.413|0.0|0.05	-0.133
SFI1	SFI1	MXE	chr22	+	31603743_31603819_31604308_31604404_31602606_31602785_31604868_31604945	3|6|9	4|6|4	6|5|5	3|1|9	206	226	0.818983555808	1.0	0.451|0.523|0.712	0.687|0.846|0.379	-0.075
CLN6	CLN6	MXE	chr15	-	68211674_68211863_68214289_68214388_68211262_68211318_68218535_68218650	1|1|0	0|0|0	0|0|3	1|0|1	229	319	1	1.0	1.0|1.0|NA	0.0|NA|0.807	0.597
SDCCAG8	SDCCAG8	MXE	chr1	+	243293090_243293219_243316754_243316893_243286271_243286397_243330539_243330692	72|61|59	167|178|173	53|36|46	119|122|85	259	269	0.523306695349	1.0	0.309|0.262|0.262	0.316|0.235|0.36	-0.026
POLR3B	POLR3B	MXE	chr12	+	106405856_106405976_106410825_106410960_106393030_106393153_106427196_106427330	195|320|224	9|23|6	329|313|415	21|27|29	250	265	0.0741258796466	0.491745337162	0.958|0.936|0.975	0.943|0.925|0.938	0.021
ASAH1	ASAH1	MXE	chr8	-	18069791_18069878_18071299_18071390_18067219_18067298_18075540_18075587	16|24|18	172|139|106	11|6|14	86|55|58	221	217	0.806410868723	1.0	0.084|0.145|0.143	0.112|0.097|0.192	-0.01
ACTN1	ACTN1	MXE	chr14	-	68878457_68878523_68878988_68879069_68877081_68877240_68879961_68880108	199|178|142	1|0|3	351|352|350	2|2|2	211	196	1	1.0	0.995|1.0|0.978	0.994|0.994|0.994	-0.003
SDCCAG8	SDCCAG8	MXE	chr1	+	243316754_243316893_243330539_243330692_243286271_243286397_243341038_243341173	3|4|4	266|300|216	0|0|1	127|179|171	269	283	0.741159161647	1.0	0.012|0.014|0.019	0.0|0.0|0.006	0.013
SDCCAG8	SDCCAG8	MXE	chr1	+	243316754_243316893_243330539_243330692_243293090_243293219_243341038_243341173	1|0|2	263|292|215	0|0|0	125|174|168	269	283	1	1.0	0.004|0.0|0.01	0.0|0.0|0.0	0.005
ATAD3B	ATAD3B	MXE	chr1	+	1482544_1482614_1485015_1485171_1482137_1482303_1485781_1485838	7|8|8	29|29|20	30|17|40	83|51|97	200	286	0.321786157996	0.914788041783	0.257|0.283|0.364	0.341|0.323|0.371	-0.044
BTAF1	BTAF1	MXE	chr10	+	91956527_91956657_91957224_91957293_91953736_91953873_91959064_91959154	279|316|278	136|116|100	187|232|233	109|80|111	260	199	0.358518243767	0.94782870115	0.611|0.676|0.68	0.568|0.689|0.616	0.031
SENP5	SENP5	MXE	chr3	+	196903532_196903610_196927795_196927879_196900364_196900412_196929632_196929683	60|39|30	38|45|32	17|15|14	14|13|15	208	214	0.966822361427	1.0	0.619|0.471|0.491	0.555|0.543|0.49	-0.002
NF2	NF2	MXE	chr22	+	29668332_29668446_29671825_29671948_29664989_29665064_29673268_29673486	79|94|74	178|245|157	130|113|109	338|306|325	244	253	0.204129923974	0.771713594662	0.315|0.285|0.328	0.285|0.277|0.258	0.036
UBXN7	UBXN7	MXE	chr3	-	196368027_196368155_196369420_196369511_196362293_196362687_196371895_196372042	268|283|233	94|88|72	208|195|224	68|64|58	221	258	0.620465520338	1.0	0.769|0.79|0.791	0.781|0.781|0.818	-0.01
UBXN7	UBXN7	MXE	chr3	-	196402951_196403019_196407245_196407393_196393553_196393619_196432326_196432474	118|153|125	70|48|63	82|87|124	45|60|51	278	198	0.424031647273	1.0	0.546|0.694|0.586	0.565|0.508|0.634	0.04
UBXN7	UBXN7	MXE	chr3	-	196402951_196403019_196407245_196407393_196391837_196391925_196432326_196432397	102|146|122	1|0|1	79|84|120	0|0|0	278	198	1	1.0	0.986|1.0|0.989	1.0|1.0|1.0	-0.008
BTAF1	BTAF1	MXE	chr10	+	91953736_91953873_91956527_91956657_91951402_91951566_91957224_91957293	612|612|476	245|227|215	435|439|569	184|175|168	267	260	0.349202670488	0.940697376905	0.709|0.724|0.683	0.697|0.71|0.767	-0.019
GPD1L	GPD1L	MXE	chr3	+	32128075_32128253_32138586_32138727_32106510_32106758_32140227_32140366	37|36|20	80|73|67	36|35|33	58|52|66	308	271	0.0831324775191	0.518157771332	0.289|0.303|0.208	0.353|0.372|0.306	-0.077
ODF2	ODF2	MXE	chr9	+	128460941_128461010_128469182_128469353_128460512_128460666_128471307_128471468	25|16|22	320|406|295	24|30|35	516|431|471	199	301	0.901864881558	1.0	0.106|0.056|0.101	0.066|0.095|0.101	0.0
ODF2	ODF2	MXE	chr9	+	128460941_128461010_128469182_128469353_128459566_128459657_128471307_128471468	6|2|3	320|406|295	5|2|5	515|431|470	199	301	0.681188091296	1.0	0.028|0.007|0.015	0.014|0.007|0.016	0.004
ODF2	ODF2	MXE	chr9	+	128460549_128460666_128460941_128461067_128459566_128459657_128469182_128469353	0|4|1	121|133|73	6|1|3	146|124|138	247	256	0.21672395321	0.793875917322	0.0|0.03|0.014	0.041|0.008|0.022	-0.009
ODF2	ODF2	MXE	chr9	+	128460549_128460666_128460941_128461010_128459566_128459657_128469182_128469353	0|4|1	34|25|22	6|1|3	32|38|30	247	199	0.196554319693	0.758143996094	0.0|0.114|0.035	0.131|0.021|0.075	-0.026
ODF2	ODF2	MXE	chr9	+	128460512_128460666_128460941_128461067_128459566_128459657_128469182_128469353	9|16|14	121|133|73	15|19|17	146|124|138	284	256	0.814154820532	1.0	0.063|0.098|0.147	0.085|0.121|0.1	0.001
ODF2	ODF2	MXE	chr9	+	128460512_128460666_128460941_128461010_128459566_128459657_128469182_128469353	9|16|14	34|25|22	15|19|17	32|38|30	284	199	0.818634734339	1.0	0.156|0.31|0.308	0.247|0.259|0.284	-0.005
ZRANB2	ZRANB2	MXE	chr1	-	71078456_71078565_71078655_71078708_71076794_71076877_71080939_71081011	107|126|81	2045|2125|1667	98|104|106	1608|1480|1658	183	239	0.100704256885	0.562207558265	0.064|0.072|0.06	0.074|0.084|0.077	-0.013
ZRANB2	ZRANB2	MXE	chr1	-	71076794_71076877_71078456_71078565_71072471_71072548_71078655_71078708	1680|1962|1403	2081|2304|1634	1352|1315|1495	1539|1506|1757	239	213	0.70208253741	1.0	0.418|0.431|0.433	0.439|0.438|0.431	-0.009
ODF2	ODF2	MXE	chr9	+	128460941_128461067_128469182_128469353_128460512_128460666_128471307_128471468	61|56|46	320|406|295	85|75|73	516|431|471	256	301	0.82482684328	1.0	0.183|0.14|0.155	0.162|0.17|0.154	-0.003
ODF2	ODF2	MXE	chr9	+	128460941_128461067_128469182_128469353_128459566_128459657_128471307_128471468	28|26|15	320|406|295	44|35|34	515|431|470	256	301	0.312557889234	0.905113672828	0.093|0.07|0.056	0.091|0.087|0.078	-0.012
FBF1	FBF1	MXE	chr17	-	75935631_75935673_75937565_75937593_75932994_75933088_75938146_75938232	4|3|6	2|0|0	6|4|7	1|0|0	158	172	1	1.0	0.685|1.0|1.0	0.867|1.0|1.0	-0.061
ELP2	ELP2	MXE	chr18	+	36138794_36138872_36139418_36139613_36138269_36138426_36141136_36141201	56|65|36	1|0|0	72|55|71	0|0|1	208	325	1	1.0	0.989|1.0|1.0	1.0|1.0|0.991	-0.001
TIPIN	TIPIN	MXE	chr15	-	66349314_66349437_66351524_66351600_66341149_66341356_66352128_66352207	4|18|14	5|3|2	27|35|27	5|6|1	206	253	0.211404445903	0.785008710819	0.496|0.881|0.896	0.869|0.878|0.971	-0.148
TIPIN	TIPIN	MXE	chr15	-	66349314_66349437_66352128_66352207_66341149_66341356_66352814_66352955	24|22|22	0|2|0	30|28|27	1|3|2	209	253	0.0859062114607	0.527325711298	1.0|0.93|1.0	0.973|0.919|0.942	0.032
FLOT2	FLOT2	MXE	chr17	-	28884224_28884315_28885856_28885947_28883107_28883231_28888944_28889026	2|4|3	113|118|81	7|6|3	115|62|80	221	221	0.0499381164991	0.402302231803	0.017|0.033|0.036	0.057|0.088|0.036	-0.032
BTBD7	BTBD7	MXE	chr14	-	93253646_93253790_93257194_93257355_93251462_93251652_93261601_93261677	71|100|75	19|9|7	70|69|110	10|10|9	291	274	0.52271579156	1.0	0.779|0.913|0.91	0.868|0.867|0.92	-0.018
BTBD7	BTBD7	MXE	chr14	-	93257194_93257355_93261601_93261677_93253646_93253790_93263784_93263993	54|66|56	11|10|5	50|39|67	8|13|14	206	291	0.140841685101	0.651028374528	0.874|0.903|0.941	0.898|0.809|0.871	0.047
INPP5F	INPP5F	MXE	chr10	+	119781634_119781771_119791516_119791645_119751075_119751156_119791868_119792036	16|19|18	41|34|38	12|6|10	17|25|33	267	259	0.439853907115	1.0	0.275|0.352|0.315	0.406|0.189|0.227	0.04
NAA20	NAA20	MXE	chr20	+	20026783_20026919_20032507_20032653_20025676_20025767_20033101_20033629	252|264|209	86|102|78	315|233|313	101|88|104	266	276	0.581607980712	1.0	0.752|0.729|0.735	0.764|0.733|0.757	-0.013
RANBP17	RANBP17	MXE	chr5	+	170916464_170916584_170918712_170918859_170910968_170911134_170919440_170919613	0|1|0	2|5|3	0|0|2	4|5|6	250	277	1	1.0	0.0|0.181|0.0	0.0|0.0|0.27	-0.03
DDX21	DDX21	MXE	chr10	+	68962081_68962157_68963290_68963469_68959805_68960249_68965376_68965494	20|29|26	222|223|156	58|56|65	534|520|634	206	309	0.390307774618	0.975324237881	0.119|0.163|0.2	0.14|0.139|0.133	0.023
DDX21	DDX21	MXE	chr10	+	68963290_68963469_68965376_68965494_68962081_68962157_68967017_68967203	76|61|48	100|128|112	163|162|210	314|299|403	309	248	0.894947071497	1.0	0.379|0.277|0.256	0.294|0.303|0.295	0.007
DDX21	DDX21	MXE	chr10	+	68977528_68977688_68981536_68981581_68974669_68974743_68982542_68985067	80|78|70	165|151|149	201|158|180	479|434|513	290	175	0.0436256945616	0.367306060897	0.226|0.238|0.221	0.202|0.18|0.175	0.043
DDX21	DDX21	MXE	chr10	+	68978841_68978976_68981536_68981581_68974669_68974743_68982542_68985067	6|5|4	165|151|149	10|8|10	479|434|513	265	175	0.312466701149	0.905113672828	0.023|0.021|0.017	0.014|0.012|0.013	0.007
GTF2A2	GTF2A2	MXE	chr15	-	59650668_59650773_59652205_59652326_59642135_59642262_59657405_59657520	69|78|69	32|19|19	83|76|100	28|26|18	251	235	0.539491584574	1.0	0.669|0.794|0.773	0.735|0.732|0.839	-0.023
NCOA1	NCOA1	MXE	chr2	+	24665748_24665915_24673365_24673463_24658660_24658766_24682950_24683128	40|47|41	28|26|33	33|26|48	14|22|13	297	228	0.193104465876	0.751529159263	0.523|0.581|0.488	0.644|0.476|0.739	-0.089
HACL1	HACL1	MXE	chr3	-	15582876_15582989_15591599_15591680_15579909_15580045_15596383_15596424	9|17|6	31|24|23	11|11|14	16|13|17	211	243	0.0519409610425	0.407286639483	0.251|0.449|0.231	0.442|0.494|0.487	-0.164
MOCS2	MOCS2	MXE	chr5	-	53101358_53101509_53102096_53102224_53100410_53100534_53107076_53107221	295|277|248	297|311|258	271|224|237	320|221|293	258	281	0.509465172657	1.0	0.52|0.492|0.511	0.48|0.525|0.468	0.017
APOPT1	APOPT1	MXE	chr14	+	103579370_103579491_103581568_103581656_103574106_103574170_103587273_103587364	6|5|6	1|0|2	6|2|2	0|0|3	251	218	0.507959103363	1.0	0.839|1.0|0.723	1.0|1.0|0.367	0.065
UGGT1	UGGT1	MXE	chr2	+	128183674_128183789_128186682_128186799_128182129_128182290_128187448_128187614	34|27|32	285|310|255	38|34|21	299|297|343	245	247	0.576606618048	1.0	0.107|0.081|0.112	0.114|0.103|0.058	0.008
APOPT1	APOPT1	MXE	chr14	+	103571622_103571820_103587273_103587364_103563172_103563379_103590180_103590526	13|14|10	566|575|478	6|9|7	573|485|546	328	221	0.118176764961	0.606428470592	0.015|0.016|0.014	0.007|0.012|0.009	0.006
APOPT1	APOPT1	MXE	chr14	+	103574106_103574170_103587273_103587364_103563172_103563379_103590180_103590526	1|3|4	566|575|478	1|2|3	573|485|546	194	221	1	1.0	0.002|0.006|0.009	0.002|0.005|0.006	0.001
BIRC5	BIRC5	MXE	chr17	+	78215965_78216034_78216663_78216781_78214679_78214789_78223464_78225636	1|12|4	89|117|46	39|25|44	716|690|793	199	248	0.684271207444	1.0	0.014|0.113|0.098	0.064|0.043|0.065	0.018
TADA3	TADA3	MXE	chr3	-	9784027_9784213_9785315_9785425_9779859_9780549_9787005_9787109	19|27|24	68|103|67	34|25|40	103|76|92	240	316	0.267311199708	0.858258467679	0.269|0.257|0.32	0.303|0.302|0.364	-0.041
CEP131	CEP131	MXE	chr17	-	81192475_81192593_81193925_81194127_81192317_81192392_81194869_81194972	104|133|91	111|125|100	76|79|93	85|77|130	332	248	0.375817505525	0.959684311913	0.412|0.443|0.405	0.4|0.434|0.348	0.026
CEP131	CEP131	MXE	chr17	-	81192735_81192843_81193925_81194127_81192475_81192593_81194869_81194972	121|160|115	44|35|42	106|110|117	37|33|48	332	238	0.446243647139	1.0	0.663|0.766|0.662	0.673|0.705|0.636	0.026
ARCN1	ARCN1	MXE	chr11	+	118573619_118573783_118581245_118581509_118572423_118572550_118583178_118583358	0|0|0	569|523|425	0|2|2	547|430|453	294	394	1	1.0	0.0|0.0|0.0	0.0|0.006|0.006	-0.004
ARMC1	ARMC1	MXE	chr8	-	65613243_65613433_65622262_65622354_65605421_65605538_65627215_65627433	16|15|6	36|43|23	19|7|10	44|48|51	222	320	0.237215271948	0.824587279192	0.39|0.335|0.273	0.384|0.174|0.22	0.073
UBAP2	UBAP2	MXE	chr9	-	33998786_33998864_34017049_34017189_33996222_33996333_34048877_34048949	2|1|1	91|98|67	3|1|2	162|120|139	270	208	1	1.0	0.017|0.008|0.011	0.014|0.006|0.011	0.002
UBAP2	UBAP2	MXE	chr9	-	33998786_33998864_34017049_34017189_33996222_33996333_34048824_34048901	94|105|86	103|117|83	138|140|144	169|128|146	270	208	0.917890789193	1.0	0.413|0.409|0.444	0.386|0.457|0.432	-0.003
ATP7B	ATP7B	MXE	chr13	-	51946283_51946478_51949661_51949796_51944108_51944291_51950006_51950161	2|0|0	1|2|1	0|1|0	0|0|0	265	325	1	1.0	0.71|0.0|0.0	NA|1.0|NA	-0.763
CDC7	CDC7	MXE	chr1	+	91513057_91513307_91513947_91514043_91511780_91511923_91514818_91514997	5|18|8	2|0|0	42|58|40	4|3|2	380	226	0.0471719387051	0.386201611952	0.598|1.0|1.0	0.862|0.92|0.922	-0.035
C18orf8	C18orf8	MXE	chr18	+	23506969_23507054_23509192_23509279_23504370_23504447_23515855_23515996	51|60|76	9|8|10	73|37|59	3|14|7	215	217	0.800377903556	1.0	0.851|0.883|0.885	0.961|0.727|0.895	0.012
RFXANK	RFXANK	MXE	chr19	+	19197185_19197251_19197520_19197621_19196962_19197046_19198106_19198232	19|24|14	26|27|23	16|14|14	26|21|26	196	231	0.414711744865	0.993589811227	0.463|0.512|0.418	0.42|0.44|0.388	0.048
ARMC1	ARMC1	MXE	chr8	-	65605421_65605538_65613243_65613433_65605262_65605337_65622262_65622354	6|24|12	70|97|44	17|12|28	109|84|122	320	247	0.78783208214	1.0	0.062|0.16|0.174	0.107|0.099|0.15	0.013
[truncated: 45,061 more rows]
