# Supplementary material for: Ginsenoside Rh2 repressed the progression of prostate cancer through the mitochondrial damage induced by mitophagy and ferroptosis
Source: Front Oncol. 2025 Aug 21;15:1633891. doi: 10.3389/fonc.2025.1633891 (PMC12408308; doi:10.3389/fonc.2025.1633891)
Supplement: Supplementary file 4 [file DataSheet2.zip › supp/AS/GRh2__Ctrl/ASEvent_summary.xls]

EventType	NumEvents.JC.only	SigEvents.JC.only	NumEvents.JC+readsOnTarget	SigEvents.JC+readsOnTarget
SE	36344	942:855	36345	991:885
MXE	6476	188:219	6476	191:218
A5SS	1443	48:50	1444	51:50
A3SS	2400	64:71	2400	67:72
RI	347	15:6	348	16:3
