# Supplementary material for: Ginsenoside Rh2 repressed the progression of prostate cancer through the mitochondrial damage induced by mitophagy and ferroptosis
Source: Front Oncol. 2025 Aug 21;15:1633891. doi: 10.3389/fonc.2025.1633891 (PMC12408308; doi:10.3389/fonc.2025.1633891)
Supplement: Supplementary file 4 [file DataSheet2.zip › supp/AS/GRh2__Ctrl/Junction_event_records.xls]

GeneID	Gene_name	AS_type	chr	strand	AS_feature	IJC_Group1	SJC_Group1	IJC_Group2	SJC_Group2	IncFormLen	SkipFormLen	P_value	FDR	Group1_value	Group2_value	Group_difference
UBXN11	UBXN11	MXE	chr1	-	26301693_26301722_26302812_26302918_26297961_26298062_26306591_26306704	5|2|2	1|6|2	2|0|1	5|1|3	235	158	0.0145155270832	0.20123893447	0.771|0.183|0.402	0.212|0.0|0.183	0.32
ANKRD29	ANKRD29	MXE	chr18	-	23617731_23617827_23619530_23619629_23600459_23601309_23629852_23629951	12|11|15	17|15|15	7|5|5	12|22|20	228	225	0.00916337936095	0.152943414282	0.411|0.42|0.497	0.365|0.183|0.198	0.194
ABI3BP	ABI3BP	MXE	chr3	-	100818524_100818581_100821053_100821113_100808160_100808235_100822588_100822672	7|9|7	2|1|1	21|12|18	11|4|4	189	186	0.0341433164044	0.328546979249	0.775|0.899|0.873	0.653|0.747|0.816	0.11
ANKRD29	ANKRD29	MXE	chr18	-	23638848_23638947_23646188_23646287_23634050_23634149_23649082_23649193	6|8|9	4|1|8	7|3|4	8|6|9	228	228	0.0247869915588	0.276283231213	0.6|0.889|0.529	0.467|0.333|0.308	0.303
NIPA2	NIPA2	MXE	chr15	+	22839654_22839790_22845145_22845267_22838657_22838947_22851638_22851870	1|1|3	8|11|6	10|8|4	12|3|9	260	251	0.0031724084581	0.0744366564299	0.108|0.081|0.326	0.446|0.72|0.3	-0.317
ADK	ADK	MXE	chr10	+	74525255_74525426_74589281_74589317_74398470_74398579_74600378_74600493	198|178|138	240|256|185	290|275|298	225|206|269	260	165	1.04774955527e-05	0.00109439130967	0.344|0.306|0.321	0.45|0.459|0.413	-0.117
AACS	AACS	MXE	chr12	+	125118640_125118765_125124704_125124769_125114476_125114557_125124901_125125024	5|2|3	6|2|4	1|2|3	8|8|8	254	194	0.0293800243351	0.302969805086	0.389|0.433|0.364	0.087|0.16|0.223	0.239
COG5	COG5	MXE	chr7	-	107258272_107258383_107281299_107281399_107248395_107248499_107283570_107283732	20|14|8	0|0|0	18|12|9	1|5|2	229	240	0.000136440406504	0.00788917921893	1.0|1.0|1.0	0.95|0.716|0.825	0.17
PVR	PVR	MXE	chr19	+	44657761_44657910_44658741_44658900_44653899_44654017_44661291_44661323	14|12|14	21|23|7	33|35|32	16|13|15	260	260	0.00727700537311	0.132376086506	0.4|0.343|0.667	0.673|0.729|0.681	-0.224
KIFC3	KIFC3	MXE	chr16	-	57785463_57785666_57788574_57788713_57772222_57772288_57794998_57795141	1|0|1	3|3|4	3|2|0	2|4|5	260	260	0.0178531954128	0.22894513563	0.25|0.0|0.2	0.6|0.333|0.0	-0.161
CCDC66	CCDC66	MXE	chr3	+	56559568_56559594_56563683_56564125_56558845_56558910_56566593_56566759	2|3|5	28|38|50	10|9|9	34|30|40	155	260	0.00113059879514	0.036978574734	0.107|0.117|0.144	0.33|0.335|0.274	-0.19
TMEM104	TMEM104	MXE	chr17	+	74777263_74777375_74788788_74788870_74776482_74776577_74790199_74790296	4|2|0	1|2|1	0|0|1	6|3|1	241	211	0.00116401619885	0.0378802457475	0.778|0.467|0.0	0.0|0.0|0.467	0.259
CAMK2G	CAMK2G	MXE	chr10	-	73824039_73824084_73825278_73825347_73821677_73821730_73828088_73828121	5|6|1	13|9|7	0|1|2	12|6|6	198	174	0.00414590015262	0.0910578283937	0.253|0.369|0.112	0.0|0.128|0.227	0.126
CCDC146	CCDC146	MXE	chr7	+	77167657_77167824_77236946_77237029_77122616_77122732_77241690_77241900	1|3|1	5|7|4	2|3|2	0|2|3	260	212	0.0296669164028	0.304957064483	0.14|0.259|0.169	1.0|0.55|0.352	-0.445
CYP2R1	CYP2R1	MXE	chr11	-	14880135_14880768_14885775_14885917_14879113_14879443_14891980_14892252	25|21|30	18|22|27	7|1|6	12|8|10	260	260	0.0172214482113	0.223052197233	0.581|0.488|0.526	0.368|0.111|0.375	0.247
NOS1AP	NOS1AP	MXE	chr1	+	162154404_162154476_162287343_162287436_162069773_162070282_162300647_162300706	6|8|6	24|18|21	2|2|2	20|15|19	201	222	0.00839798703316	0.145415411836	0.216|0.329|0.24	0.099|0.128|0.104	0.151
MSH6	MSH6	MXE	chr2	+	47790926_47791123_47798610_47801155_47783081_47783493_47803419_47803628	35|31|37	52|38|41	43|48|34	84|71|102	260	260	0.0250903279797	0.277752075208	0.402|0.449|0.474	0.339|0.403|0.25	0.111
CD33	CD33	MXE	chr19	+	51235156_51235253_51235594_51235676_51226308_51226356_51235822_51235966	11|10|3	4|5|3	9|12|4	1|0|1	226	211	7.70933182163e-05	0.00525532977651	0.72|0.651|0.483	0.894|1.0|0.789	-0.276
ZBTB8OS	ZBTB8OS	MXE	chr1	-	32633950_32634110_32634767_32634792_32631826_32631879_32650432_32650584	4|9|3	24|31|17	12|11|8	13|19|28	154	260	0.0240488008861	0.27085223398	0.22|0.329|0.23	0.609|0.494|0.325	-0.216
PTPN3	PTPN3	MXE	chr9	-	109457172_109457215_109457291_109457399_109454495_109454574_109463296_109463451	9|7|5	3|2|0	4|6|6	0|0|1	237	172	0.0103117361179	0.163094994781	0.685|0.718|1.0	1.0|1.0|0.813	-0.137
LMTK2	LMTK2	MXE	chr7	+	98137314_98137442_98141396_98141541_98106884_98107280_98151381_98151455	1|2|0	26|55|25	7|4|5	30|22|23	257	260	1.27885523012e-05	0.00127413330312	0.037|0.035|0.0	0.191|0.155|0.18	-0.151
LAS1L	LAS1L	MXE	chrX	-	65524055_65524262_65524563_65524614_65523559_65523707_65524964_65525050	35|34|24	72|64|46	37|34|50	157|108|119	180	260	0.0151710781039	0.205970444027	0.413|0.434|0.43	0.254|0.313|0.378	0.111
ACSL4	ACSL4	MXE	chrX	-	109683135_109683375_109696143_109696196_109682718_109682896_109733138_109733403	1|1|0	17|17|8	2|5|4	22|15|29	182	260	0.000744325688555	0.0270651462213	0.078|0.078|0.0	0.115|0.323|0.165	-0.149
GTPBP10	GTPBP10	MXE	chr7	+	90372154_90372228_90374301_90374354_90352815_90353009_90377506_90377572	3|3|1	6|8|10	1|0|1	0|7|10	203	182	0.0426305581072	0.365609897528	0.31|0.252|0.082	1.0|0.0|0.082	-0.146
ARFGAP2	ARFGAP2	MXE	chr11	-	47172280_47172333_47175850_47175923_47171663_47171800_47176515_47176634	20|14|11	16|20|18	15|12|13	31|21|39	202	182	0.0454475821724	0.377979348555	0.53|0.387|0.355	0.304|0.34|0.231	0.132
DCLRE1C	DCLRE1C	MXE	chr10	-	14945434_14945565_14947524_14947609_14945104_14945189_14949035_14949087	7|8|5	7|12|9	10|4|13	2|2|5	214	260	0.0011266566272	0.036978574734	0.549|0.448|0.403	0.859|0.708|0.76	-0.309
AGER	AGER	MXE	chr6	-	32181605_32181632_32182246_32182388_32181350_32181477_32182567_32182698	2|9|3	3|3|2	3|2|1	0|1|1	260	156	0.00688123668315	0.130682958241	0.286|0.643|0.474	1.0|0.545|0.375	-0.172
ARFGEF2	ARFGEF2	MXE	chr20	+	48952704_48952884_48953555_48953790_48951322_48951469_48963829_48963898	27|34|22	27|25|23	22|17|12	40|27|56	260	260	0.000774095164253	0.0273936627525	0.5|0.576|0.489	0.355|0.386|0.176	0.216
PAM	PAM	MXE	chr5	+	102990271_102990401_103003032_103003149_102974115_102974436_103005153_103005226	62|58|53	179|171|141	68|62|76	97|96|118	259	246	2.39769464756e-05	0.00201655461527	0.248|0.244|0.263	0.4|0.38|0.38	-0.135
TBC1D1	TBC1D1	MXE	chr4	+	38027787_38027879_38035587_38035698_38021585_38021718_38044361_38044490	64|57|51	32|32|24	83|99|124	30|30|29	221	240	0.00430312052916	0.0932006974811	0.685|0.659|0.698	0.75|0.782|0.823	-0.104
MORN1	MORN1	MXE	chr1	-	2384977_2385065_2385806_2385897_2374460_2374557_2387418_2387529	20|18|14	12|16|6	13|13|15	2|3|1	220	217	0.000241888188263	0.0119577702839	0.622|0.526|0.697	0.865|0.81|0.937	-0.256
HNRNPC	HNRNPC	MXE	chr14	-	21236372_21236460_21262600_21262768_21233952_21234229_21263310_21263336	22|18|19	2|1|3	16|3|11	4|1|5	260	217	0.0255483905619	0.278537672187	0.902|0.938|0.841	0.77|0.715|0.647	0.183
NT5C2	NT5C2	MXE	chr10	-	103106588_103106706_103139405_103139479_103105705_103105801_103174857_103174982	23|36|25	58|76|53	27|23|35	27|44|38	203	247	0.0197046758969	0.241345490633	0.325|0.366|0.365	0.549|0.389|0.528	-0.137
MAP4	MAP4	MXE	chr3	-	47915950_47917174_47918718_47918841_47877416_47877523_47921764_47921878	31|46|36	3|9|7	35|36|27	13|8|14	252	260	0.0174202390769	0.224728024426	0.914|0.841|0.841	0.735|0.823|0.666	0.124
PPP1R12C	PPP1R12C	MXE	chr19	-	55103408_55103568_55112466_55112585_55096261_55096335_55112664_55112795	26|27|17	0|0|0	20|10|23	4|2|3	248	260	6.63595427494e-05	0.00462090751446	1.0|1.0|1.0	0.84|0.84|0.889	0.144
SLC25A33	SLC25A33	MXE	chr1	+	9573345_9573412_9579953_9580234_9567283_9567361_9582298_9585179	0|0|1	2|6|4	0|3|4	9|10|6	196	260	0.000211530213655	0.0107021067471	0.0|0.0|0.249	0.0|0.285|0.469	-0.168
SH3D19	SH3D19	MXE	chr4	-	151187422_151187463_151226046_151226086_151179354_151179397_151325240_151325632	0|0|11	4|1|2	9|3|6	1|0|4	169	170	0.00814004370726	0.142858870049	0.0|0.0|0.847	0.901|1.0|0.601	-0.552
RBM47	RBM47	MXE	chr4	-	40432650_40432862_40436440_40436647_40423266_40426143_40437770_40438924	0|2|1	3|4|2	3|6|2	3|3|4	260	260	0.0104569184005	0.163572472371	0.0|0.333|0.333	0.5|0.667|0.333	-0.278
ZCCHC7	ZCCHC7	MXE	chr9	+	37302187_37302231_37304187_37304313_37126311_37126942_37305543_37305714	3|5|4	15|22|13	14|7|9	18|15|15	173	255	0.0101691398403	0.162205294596	0.228|0.251|0.312	0.534|0.408|0.469	-0.207
PRMT2	PRMT2	MXE	chr21	+	46658744_46658920_46663382_46663554_46649574_46649739_46664294_46665117	23|33|18	0|4|1	14|15|8	2|4|2	260	260	0.0430282580935	0.36576366161	1.0|0.892|0.947	0.875|0.789|0.8	0.125
XRRA1	XRRA1	MXE	chr11	-	74851087_74851203_74906238_74906456_74848114_74848462_74907144_74907273	4|2|3	2|2|3	1|2|1	2|0|0	260	245	0.00696757436105	0.131168638262	0.653|0.485|0.485	0.32|1.0|1.0	-0.232
TMCC1	TMCC1	MXE	chr3	-	129827802_129828077_129832773_129832826_129670329_129671264_129893493_129893576	2|1|0	21|22|19	2|0|7	15|7|18	182	260	0.00556769948018	0.110942836411	0.12|0.061|0.0	0.16|0.0|0.357	-0.112
KIF27	KIF27	MXE	chr9	-	83859155_83859371_83870518_83870632_83853628_83853835_83880296_83880494	38|42|30	13|12|4	24|21|21	17|9|9	243	260	0.0288992718242	0.3007351356	0.758|0.789|0.889	0.602|0.714|0.714	0.135
RCC1	RCC1	MXE	chr1	+	28508829_28508905_28516724_28516853_28506055_28506084_28529857_28529939	16|12|10	0|3|4	5|11|9	5|5|3	205	258	0.0408915855776	0.361274090315	1.0|0.834|0.759	0.557|0.735|0.791	0.17
KIF27	KIF27	MXE	chr9	-	83859155_83859371_83867683_83867860_83853628_83853835_83870518_83870632	43|41|22	13|12|4	20|17|29	19|9|9	260	260	0.0390895182517	0.351122739576	0.768|0.774|0.846	0.513|0.654|0.763	0.153
ABI3BP	ABI3BP	MXE	chr3	-	100828392_100828452_100829580_100829664_100825784_100825844_100832263_100832305	12|23|13	23|25|12	26|42|34	21|13|19	213	189	0.00696087215201	0.131168638262	0.316|0.449|0.49	0.523|0.741|0.614	-0.208
ALG11	ALG11	MXE	chr13	+	52018912_52019143_52024005_52024937_52012413_52012462_52028318_52029664	58|80|54	46|82|68	77|70|76	39|45|48	260	260	0.00263953503754	0.0657447265504	0.558|0.494|0.443	0.664|0.609|0.613	-0.13
WDR44	WDR44	MXE	chrX	+	118378418_118378452_118387339_118387414_118346108_118346580_118392631_118393271	8|2|2	16|17|21	1|0|0	11|11|14	163	204	5.99154691336e-05	0.00421752802293	0.385|0.128|0.106	0.102|0.0|0.0	0.172
BCAR3	BCAR3	MXE	chr1	-	93592264_93592393_93642303_93642343_93588976_93589419_93674613_93674941	0|0|1	2|10|2	3|3|2	10|6|15	169	258	0.000480853364825	0.0202208207182	0.0|0.0|0.433	0.314|0.433|0.169	-0.161
CEP162	CEP162	MXE	chr6	-	84201736_84201767_84203980_84204096_84200788_84200905_84212956_84213024	12|10|6	1|1|1	10|10|6	3|7|4	245	160	0.000812409612379	0.0284387278366	0.887|0.867|0.797	0.685|0.483|0.495	0.296
CEP162	CEP162	MXE	chr6	-	84146686_84146785_84149561_84149703_84126377_84126512_84152544_84153179	25|26|17	37|29|21	13|9|9	24|25|31	260	228	0.00946565795052	0.156376532876	0.372|0.44|0.415	0.322|0.24|0.203	0.154
TTC7B	TTC7B	MXE	chr14	-	90744791_90744922_90780737_90780906_90730074_90730196_90786173_90786237	0|3|1	12|15|12	5|4|6	15|25|26	260	260	0.0246102313983	0.275260550147	0.0|0.167|0.077	0.25|0.138|0.188	-0.111
CCSER1	CCSER1	MXE	chr4	+	90815761_90815845_90923369_90923447_90723913_90723991_91085949_91085994	5|10|5	4|3|1	3|3|4	8|6|4	213	207	0.00525780940662	0.107751815561	0.548|0.764|0.829	0.267|0.327|0.493	0.351
SYT1	SYT1	MXE	chr12	+	78977798_78977931_79047296_79047362_78864668_78865109_79217502_79217685	85|53|56	31|21|31	48|18|22	5|6|6	260	195	0.0108195449476	0.166827078763	0.673|0.654|0.575	0.878|0.692|0.733	-0.134
CCDC183	CCDC183	MXE	chr9	+	136804761_136804816_136805356_136805457_136804501_136804627_136806077_136806238	33|33|37	25|29|22	6|5|3	2|2|0	184	230	0.00896078177971	0.150477658908	0.623|0.587|0.678	0.789|0.758|1.0	-0.22
NUDT22	NUDT22	MXE	chr11	+	64227567_64227666_64229246_64229344_64226634_64227132_64229477_64229571	1|2|1	4|4|5	4|2|2	5|2|0	228	227	0.0232951824483	0.265494481312	0.199|0.332|0.166	0.443|0.499|1.0	-0.415
ATE1	ATE1	MXE	chr10	-	121898840_121898969_121899865_121899994_121870005_121870038_121902390_121902620	12|7|6	4|3|5	6|0|5	9|3|19	258	258	0.000769084146095	0.0273936627525	0.75|0.7|0.545	0.4|0.0|0.208	0.462
DYX1C1	DYX1C1	MXE	chr15	-	55432496_55432602_55434904_55435058_55430307_55430779_55439471_55439581	9|7|14	0|1|0	8|11|4	1|2|1	260	235	0.0197146023077	0.241345490633	1.0|0.864|1.0	0.879|0.833|0.783	0.123
PNPO	PNPO	MXE	chr17	+	47945558_47945612_47945860_47945989_47944615_47944715_47946322_47946393	5|0|1	12|11|22	14|7|11	33|28|35	183	258	0.0210937524538	0.251108714873	0.37|0.0|0.06	0.374|0.261|0.307	-0.171
ZBTB8OS	ZBTB8OS	MXE	chr1	-	32633950_32634072_32634767_32634792_32631826_32631879_32650432_32650584	4|9|3	8|4|4	12|11|8	2|5|4	154	251	0.0463277885315	0.382676987921	0.449|0.786|0.55	0.907|0.782|0.765	-0.223
DENND1A	DENND1A	MXE	chr9	-	123454738_123454779_123457792_123457897_123452275_123452347_123557569_123557695	4|1|3	6|3|2	10|7|7	3|2|5	234	170	0.0325986255574	0.321290121453	0.326|0.195|0.521	0.708|0.718|0.504	-0.296
VRK3	VRK3	MXE	chr19	-	50009235_50009385_50016023_50016163_50007568_50007826_50020584_50020647	90|125|78	97|112|84	104|125|119	38|57|82	260	260	4.41024874052e-05	0.00330620029547	0.481|0.527|0.481	0.732|0.687|0.592	-0.174
TVP23C-CDRT4	TVP23C-CDRT4	MXE	chr17	-	15440207_15440285_15553684_15553829_15436020_15438200_15555281_15555364	32|52|33	17|21|14	29|21|20	3|3|9	260	207	0.0277880697365	0.292610633518	0.6|0.663|0.652	0.885|0.848|0.639	-0.152
OPA1	OPA1	MXE	chr3	+	193626091_193626202_193631611_193631665_193618868_193618936_193635417_193635522	56|106|60	148|135|102	164|117|163	171|144|161	240	183	0.00262437200137	0.0657447265504	0.224|0.374|0.31	0.422|0.383|0.436	-0.111
CCDC136	CCDC136	MXE	chr7	+	128807359_128807545_128809449_128809644_128806687_128806858_128810138_128810366	14|15|8	5|8|6	12|2|15	14|12|10	260	260	0.0384219197422	0.349958301337	0.737|0.652|0.571	0.462|0.143|0.6	0.252
BABAM1	BABAM1	MXE	chr19	+	17268801_17269091_17271596_17271655_17267442_17267527_17273903_17274024	21|25|27	11|11|4	15|7|18	14|13|11	260	188	0.0110765982005	0.169579314294	0.58|0.622|0.83	0.437|0.28|0.542	0.258
TBL1X	TBL1X	MXE	chrX	+	9501779_9501849_9640272_9640360_9463294_9463462_9654214_9654322	10|14|10	8|2|4	7|6|7	8|8|11	199	217	0.00631726745875	0.122121265859	0.577|0.884|0.732	0.488|0.45|0.41	0.282
BLOC1S6	BLOC1S6	MXE	chr15	+	45592134_45592276_45603099_45603187_45587824_45587876_45606394_45606818	36|41|25	1|1|1	13|12|16	5|3|0	260	217	0.00272581159629	0.0668649844605	0.968|0.972|0.954	0.685|0.77|1.0	0.146
STX12	STX12	MXE	chr1	+	27789561_27789631_27793532_27793632_27773182_27773425_27801677_27801815	8|8|8	32|21|20	5|4|3	27|26|22	199	229	0.0445253364581	0.373022094311	0.223|0.305|0.315	0.176|0.15|0.136	0.127
H2AFY	H2AFY	MXE	chr5	-	135350822_135350913_135352945_135353045_135345967_135346057_135360496_135360607	19|30|20	20|24|17	100|86|86	9|15|14	229	220	2.30926389122e-13	8.79693703502e-11	0.477|0.546|0.531	0.914|0.846|0.855	-0.354
PTPN23	PTPN23	MXE	chr3	+	47405004_47405081_47405748_47405798_47396142_47396217_47405914_47406046	0|0|0	7|2|2	2|1|4	4|6|4	206	179	4.42441660725e-05	0.00330620029547	0.0|0.0|0.0	0.303|0.127|0.465	-0.298
PIP4K2A	PIP4K2A	MXE	chr10	-	22591628_22591781_22607926_22608023_22573310_22573457_22609619_22609717	12|11|4	12|5|7	10|9|2	2|4|1	226	260	0.0325677122059	0.321290121453	0.535|0.717|0.397	0.852|0.721|0.697	-0.207
CHFR	CHFR	MXE	chr12	-	132862332_132862425_132869618_132869834_132861466_132861634_132870723_132870783	10|8|4	2|1|1	13|9|11	2|0|0	260	222	0.0474367305814	0.38984805488	0.81|0.872|0.774	0.847|1.0|1.0	-0.13
ROCK2	ROCK2	MXE	chr2	-	11235701_11235962_11249660_11249798_11227253_11227398_11286538_11286639	10|16|10	41|41|25	4|3|8	30|23|36	260	260	0.0244903778883	0.274393922499	0.196|0.281|0.286	0.118|0.115|0.182	0.116
ABI3BP	ABI3BP	MXE	chr3	-	100828392_100828452_100829580_100829664_100824857_100824941_100830577_100830634	11|16|21	1|3|4	13|19|21	8|9|9	213	189	0.00477550503457	0.101065917006	0.907|0.826|0.823	0.59|0.652|0.674	0.213
GTPBP10	GTPBP10	MXE	chr7	+	90354457_90354549_90372154_90372228_90352815_90353009_90374301_90374354	20|26|17	19|18|24	19|16|31	13|4|8	221	203	0.00653723723086	0.124882443384	0.492|0.57|0.394	0.573|0.786|0.781	-0.228
GTPBP10	GTPBP10	MXE	chr7	+	90355085_90355230_90372154_90372228_90354457_90354549_90374301_90374354	7|10|9	15|16|18	22|13|18	8|3|4	260	203	7.66231477156e-08	1.77218394502e-05	0.267|0.328|0.281	0.682|0.772|0.778	-0.452
ZNF322	ZNF322	MXE	chr6	-	26643658_26643728_26658557_26658646_26634392_26638728_26659440_26659752	7|9|7	3|5|3	3|3|2	3|4|5	218	199	0.0265360227979	0.284045096924	0.681|0.622|0.681	0.477|0.406|0.267	0.278
TFDP2	TFDP2	MXE	chr3	-	142005440_142005544_142093060_142093127_141993537_141993585_142101734_142101841	9|3|8	3|2|0	8|3|8	9|3|10	196	233	0.00190867929349	0.0523754538332	0.781|0.641|1.0	0.514|0.543|0.487	0.293
LIAS	LIAS	MXE	chr4	+	39463524_39463605_39467517_39467646_39460789_39460962_39470018_39470164	1|2|5	14|23|10	0|1|0	20|13|13	210	258	0.00044628815474	0.019140146292	0.081|0.097|0.381	0.0|0.086|0.0	0.158
TNNT2	TNNT2	MXE	chr1	-	201372144_201372155_201373213_201373268_201372026_201372041_201377622_201377633	1|4|0	2|5|6	2|3|4	1|2|2	184	140	0.00876763174458	0.149003200477	0.276|0.378|0.0	0.603|0.533|0.603	-0.362
ACADSB	ACADSB	MXE	chr10	+	123037746_123037847_123040465_123040672_123034355_123034515_123041208_123041379	56|51|33	67|69|67	29|30|34	22|19|23	230	260	0.000672095875059	0.0252605356451	0.486|0.455|0.358	0.598|0.641|0.626	-0.189
ASPH	ASPH	MXE	chr8	-	61583943_61584029_61684038_61684188_61576771_61576858_61714268_61714559	950|910|736	1516|1631|1386	1225|866|961	1047|949|1083	260	215	1.01382746642e-09	3.45555088028e-07	0.341|0.316|0.305	0.492|0.43|0.423	-0.128
ZCCHC17	ZCCHC17	MXE	chr1	+	31338956_31339048_31346639_31346740_31319108_31319166_31364031_31364953	23|27|23	41|33|22	32|28|25	16|20|20	221	230	0.0101239266208	0.161882836534	0.369|0.46|0.521	0.675|0.593|0.565	-0.161
ANKRD17	ANKRD17	MXE	chr4	-	73115820_73115916_73120161_73120337_73102375_73102547_73120880_73121094	171|203|155	110|124|118	157|153|181	22|35|42	260	225	7.77156117238e-16	3.87143308864e-13	0.574|0.586|0.532	0.861|0.791|0.789	-0.25
MFSD14B	MFSD14B	MXE	chr9	+	94440984_94441099_94444963_94445182_94438400_94438528_94446822_94446936	0|3|4	8|13|6	8|5|9	9|11|12	244	260	0.0361790059132	0.338088372718	0.0|0.197|0.415	0.486|0.326|0.444	-0.215
AP3S1	AP3S1	MXE	chr5	+	115870016_115870128_115895086_115895158_115841480_115842106_115902884_115902992	12|15|15	34|25|40	12|3|6	26|30|36	241	201	0.0484288923888	0.394001893354	0.227|0.334|0.238	0.278|0.077|0.122	0.107
CSPP1	CSPP1	MXE	chr8	+	67137455_67137603_67149782_67149935_67131950_67132080_67154023_67154136	131|181|118	109|138|93	154|126|215	170|170|244	260	260	0.00127389162891	0.0400471950914	0.546|0.567|0.559	0.475|0.426|0.468	0.101
FGGY	FGGY	MXE	chr1	+	59321535_59321750_59346246_59346398_59296980_59297150_59378748_59378837	0|0|2	1|8|3	3|1|2	2|2|6	260	260	0.00428438435456	0.0931062855038	0.0|0.0|0.4	0.6|0.333|0.25	-0.261
FGGY	FGGY	MXE	chr1	+	59321535_59321750_59346246_59346398_59296794_59296907_59378748_59378837	0|0|1	1|8|3	4|2|1	1|2|7	260	260	2.21167313164e-05	0.00188457831586	0.0|0.0|0.25	0.8|0.5|0.125	-0.392
EPB41L2	EPB41L2	MXE	chr6	-	130867458_130867581_130869811_130870126_130865535_130865634_130885095_130885268	294|246|192	80|77|49	143|164|167	79|85|116	260	252	4.91319790408e-08	1.17843961581e-05	0.781|0.756|0.792	0.637|0.652|0.583	0.152
CLUAP1	CLUAP1	MXE	chr16	+	3504719_3504831_3506330_3506415_3500923_3501089_3508288_3508468	3|3|0	23|28|15	7|2|7	12|10|18	241	214	0.00130832040454	0.0407340525952	0.104|0.087|0.0	0.341|0.151|0.257	-0.186
CDC14A	CDC14A	MXE	chr1	+	100455404_100455492_100462650_100462881_100442933_100442996_100467955_100468094	1|3|1	10|11|9	1|0|0	7|2|6	217	260	0.0233681059833	0.265494481312	0.107|0.246|0.117	0.146|0.0|0.0	0.108
ABCC1	ABCC1	MXE	chr16	+	16083365_16083542_16086823_16086991_16079351_16079478_16090404_16090588	21|19|18	39|37|29	44|39|35	45|44|46	260	260	0.0329255116849	0.322149036467	0.35|0.339|0.383	0.494|0.47|0.432	-0.108
ABCC1	ABCC1	MXE	chr16	+	16048141_16048303_16052723_16052816_16045835_16046013_16056091_16056295	33|18|15	4|10|5	24|30|25	17|17|24	260	222	0.00968288744604	0.158750326837	0.876|0.606|0.719	0.547|0.601|0.471	0.194
MEF2D	MEF2D	MXE	chr1	-	156479585_156479796_156480833_156480971_156479289_156479346_156482436_156482640	12|11|16	4|4|4	11|10|7	0|4|0	260	260	0.0411232716765	0.361653111954	0.75|0.733|0.8	1.0|0.714|1.0	-0.144
ZCWPW1	ZCWPW1	MXE	chr7	-	100420621_100420678_100425029_100425136_100419629_100419813_100428567_100428792	14|13|10	3|2|0	9|5|7	5|2|3	236	186	0.0145429001439	0.20123893447	0.786|0.837|1.0	0.587|0.663|0.648	0.242
VPS36	VPS36	MXE	chr13	-	52417056_52417141_52423573_52423639_52416016_52416093_52425931_52426066	12|23|17	26|35|28	15|9|8	36|29|40	195	214	0.0199146796725	0.24266844817	0.336|0.419|0.4	0.314|0.254|0.18	0.136
SKA1	SKA1	MXE	chr18	+	50382128_50382226_50385215_50385353_50380125_50380250_50391123_50391293	3|2|0	0|1|1	3|1|3	3|4|8	227	260	0.00360655019092	0.0828227625404	1.0|0.696|0.0	0.534|0.223|0.3	0.213
CENPK	CENPK	MXE	chr5	-	65542801_65542848_65551563_65551636_65529116_65529199_65552492_65552549	8|11|10	0|3|0	41|22|49	10|10|7	202	176	0.00386838607619	0.0866839731121	1.0|0.762|1.0	0.781|0.657|0.859	0.155
BID	BID	MXE	chr22	-	17743802_17744013_17750104_17750174_17740030_17740176_17774380_17774495	6|6|4	0|0|0	12|7|1	2|2|2	199	260	0.00352021485371	0.0814175406879	1.0|1.0|1.0	0.887|0.821|0.395	0.299
NBPF12	NBPF12	MXE	chr1	+	146951347_146951489_146960108_146960318_146943290_146943562_146962160_146962263	4|5|4	9|12|7	0|1|0	6|6|7	260	260	9.3042479189e-06	0.000987775565947	0.308|0.294|0.364	0.0|0.143|0.0	0.274
ARHGEF7	ARHGEF7	MXE	chr13	+	111205288_111205373_111209871_111210002_111153713_111153991_111217678_111217880	30|31|30	38|45|35	36|41|43	19|29|32	214	260	0.00174745355184	0.0494170707499	0.49|0.456|0.51	0.697|0.632|0.62	-0.164
NBPF12	NBPF12	MXE	chr1	+	146951813_146952037_146959858_146960006_146951347_146951489_146960108_146960318	0|0|0	9|19|16	1|2|2	12|5|13	260	260	0.0373749784871	0.344932522471	0.0|0.0|0.0	0.077|0.286|0.133	-0.165
ZNF326	ZNF326	MXE	chr1	+	90010087_90010286_90013125_90013237_90007344_90007750_90017316_90017464	25|39|15	23|25|15	122|127|155	26|31|39	260	241	1.37494961083e-07	2.6982344484e-05	0.502|0.591|0.481	0.813|0.792|0.787	-0.273
YY1AP1	YY1AP1	MXE	chr1	-	155672559_155672731_155675009_155675096_155670319_155670464_155676547_155676746	38|45|29	62|39|57	50|56|65	47|28|54	216	260	0.0127276858523	0.185677185975	0.425|0.581|0.38	0.562|0.707|0.592	-0.158
LRRC16A	LRRC16A	MXE	chr6	+	25426500_25426560_25435482_25435604_25420113_25420164_25449897_25449995	6|6|4	12|12|8	3|4|5	15|19|23	189	251	0.0416617620986	0.361664304759	0.399|0.399|0.399	0.21|0.218|0.224	0.182
CDC123	CDC123	MXE	chr10	+	12210289_12210322_12215739_12215835_12209966_12210024_12217360_12217467	3|2|1	15|19|13	8|5|14	17|19|16	162	225	0.00151190050243	0.0449131543749	0.217|0.128|0.097	0.395|0.268|0.549	-0.257
PPOX	PPOX	MXE	chr1	+	161167370_161167486_161168431_161168576_161167099_161167234_161168992_161169183	2|0|1	13|15|7	1|4|5	12|9|4	245	260	0.00246674420891	0.0636289471679	0.14|0.0|0.132	0.081|0.32|0.57	-0.233
PPOX	PPOX	MXE	chr1	+	161167370_161167486_161167994_161168127_161167099_161167234_161168431_161168576	2|0|2	4|4|2	1|3|3	1|0|2	245	260	0.0023134677795	0.0609025095124	0.347|0.0|0.515	0.515|1.0|0.614	-0.422
ABI3BP	ABI3BP	MXE	chr3	-	100840819_100840858_100841997_100842039_100839568_100839616_100846371_100846428	16|26|20	3|3|1	39|29|46	13|13|13	171	168	0.00129640728719	0.0405581332939	0.84|0.895|0.952	0.747|0.687|0.777	0.159
RWDD3	RWDD3	MXE	chr1	+	95244210_95244698_95246541_95246657_95234154_95234315_95246755_95247225	14|18|26	38|31|44	10|5|11	40|43|41	260	245	0.00121958950531	0.0390085173464	0.258|0.354|0.358	0.191|0.099|0.202	0.159
COQ3	COQ3	MXE	chr6	-	99380188_99380341_99383697_99383824_99375939_99376182_99394073_99394204	19|24|6	3|5|2	38|40|46	3|3|1	256	260	0.0194833233471	0.239874528509	0.865|0.83|0.753	0.928|0.931|0.979	-0.13
NIPA2	NIPA2	MXE	chr15	+	22839654_22839790_22851638_22851870_22838657_22838947_22858539_22858630	0|0|1	2|1|3	2|4|0	7|2|8	260	260	0.00427085770703	0.0931062855038	0.0|0.0|0.25	0.222|0.667|0.0	-0.213
GMNN	GMNN	MXE	chr6	+	24777221_24777297_24780662_24780740_24774930_24775112_24781476_24781621	12|11|6	34|51|16	41|34|49	76|68|86	205	207	0.00832364107181	0.145293529868	0.263|0.179|0.275	0.353|0.335|0.365	-0.112
ACY1	ACY1	MXE	chr3	+	51985206_51985271_51985360_51985465_51984046_51984158_51985851_51985946	0|0|0	1|1|1	1|2|1	2|0|2	194	234	0.00315355625653	0.0744009334119	0.0|0.0|0.0	0.376|1.0|0.376	-0.584
POLL	POLL	MXE	chr10	-	101584877_101584919_101585861_101586156_101583507_101583681_101587245_101587406	7|0|3	0|2|0	3|1|7	3|1|2	260	171	0.0467681630503	0.385331582587	1.0|0.0|1.0	0.397|0.397|0.697	0.17
ACY1	ACY1	MXE	chr3	+	51985206_51985271_51985400_51985465_51984046_51984158_51985851_51985946	0|0|0	1|1|1	1|2|1	1|0|2	194	194	0.00164679995177	0.0474490741684	0.0|0.0|0.0	0.5|1.0|0.333	-0.611
ZNF133	ZNF133	MXE	chr20	+	18305007_18305178_18305667_18305807_18297984_18298062_18306297_18306393	0|1|1	5|6|2	4|4|3	4|7|8	260	260	0.000623485454647	0.023891667481	0.0|0.143|0.333	0.5|0.364|0.273	-0.22
ZNF133	ZNF133	MXE	chr20	+	18305007_18305178_18305680_18305807_18297984_18298062_18306297_18306393	0|1|1	5|6|2	4|4|3	4|7|6	260	256	0.000422683128184	0.0184411345624	0.0|0.141|0.33	0.496|0.36|0.33	-0.238
FTO	FTO	MXE	chr16	+	53825863_53826491_53844154_53844298_53810139_53810217_53873785_53873865	20|29|16	12|14|13	28|25|36	7|10|9	260	260	0.0196938558722	0.241345490633	0.625|0.674|0.552	0.8|0.714|0.8	-0.154
SAFB2	SAFB2	MXE	chr19	-	5610638_5610688_5611119_5611630_5609994_5610095_5612539_5612567	243|292|217	104|112|115	520|405|523	116|112|138	260	179	3.96889598586e-06	0.000484954158574	0.617|0.642|0.565	0.755|0.713|0.723	-0.122
EPB41	EPB41	MXE	chr1	+	29064981_29065158_29097806_29097935_29053103_29053312_29112367_29112448	101|73|68	6|1|3	44|51|31	6|7|9	260	258	0.000132286981631	0.00771793236975	0.944|0.986|0.957	0.879|0.878|0.774	0.119
NBN	NBN	MXE	chr8	-	89943252_89943366_89947823_89947892_89937025_89937075_89953243_89953354	50|49|49	50|71|52	46|29|38	69|54|83	198	243	0.0171106969893	0.222476272251	0.551|0.459|0.536	0.45|0.397|0.36	0.113
UBE2F	UBE2F	MXE	chr2	+	238016565_238016633_238025341_238025412_237994743_237994809_238030555_238030613	3|4|1	5|7|7	1|1|1	8|5|13	197	200	0.015399457945	0.20749564234	0.379|0.367|0.127	0.113|0.169|0.072	0.173
TSPAN4	TSPAN4	MXE	chr11	+	850287_850367_862549_862741_847200_847300_864436_864511	1|1|0	2|3|1	4|1|1	4|1|7	209	260	0.00877705858631	0.149003200477	0.383|0.293|0.0	0.554|0.554|0.151	-0.194
PSD3	PSD3	MXE	chr8	-	18655641_18655685_18765448_18765538_18632612_18632806_18799294_18799353	15|16|10	5|16|9	12|28|17	4|2|6	219	173	0.00711834591999	0.131667407185	0.703|0.441|0.467	0.703|0.917|0.691	-0.233
CREM	CREM	MXE	chr10	+	35188199_35188388_35201450_35201486_35127090_35127193_35206894_35207051	46|74|48	0|2|2	37|38|28	5|5|3	260	165	0.000422321187176	0.0184411345624	1.0|0.959|0.938	0.824|0.828|0.856	0.13
CREM	CREM	MXE	chr10	+	35179133_35179276_35188199_35188388_35148367_35148491_35206894_35207051	36|58|41	46|74|49	65|38|42	36|38|27	260	260	0.00636772332381	0.122433226514	0.439|0.439|0.456	0.644|0.5|0.609	-0.14
CREM	CREM	MXE	chr10	+	35188199_35188388_35201450_35201486_35179133_35179276_35206894_35207051	78|118|83	0|2|4	64|71|50	9|6|10	260	165	2.08741831309e-06	0.00030040268879	1.0|0.974|0.929	0.819|0.882|0.76	0.147
VMP1	VMP1	MXE	chr17	+	59731420_59731522_59735337_59735473_59707464_59707748_59737452_59737543	82|101|63	78|63|51	65|39|90	29|25|37	231	260	0.00800650972291	0.140897165667	0.542|0.643|0.582	0.716|0.637|0.732	-0.106
TLE4	TLE4	MXE	chr9	+	79612655_79612718_79627373_79627448_79576132_79576177_79652592_79652794	1|5|2	3|5|3	1|2|1	0|0|1	192	204	3.78649137103e-05	0.00291920453795	0.262|0.515|0.415	1.0|1.0|0.515	-0.441
UEVLD	UEVLD	MXE	chr11	-	18566346_18566482_18575346_18575412_18564891_18565010_18578723_18578808	0|0|1	11|11|6	3|3|1	15|7|5	195	260	0.000316748066785	0.0145479466702	0.0|0.0|0.182	0.211|0.364|0.211	-0.201
ADPGK	ADPGK	MXE	chr15	-	72771782_72771845_72774871_72775097_72760406_72760527_72783458_72783623	37|124|95	12|12|12	175|149|147	13|9|9	260	192	0.00730104947194	0.132441446443	0.695|0.884|0.854	0.909|0.924|0.923	-0.108
ABLIM3	ABLIM3	MXE	chr5	+	149240675_149240774_149242490_149242538_149239758_149239888_149244880_149245015	0|0|0	8|8|7	1|2|4	8|12|20	228	177	0.00164855492401	0.0474490741684	0.0|0.0|0.0	0.088|0.115|0.134	-0.112
LINC00894	LINC00894	MXE	chrX	+	149942183_149942329_149943650_149943762_149941789_149941847_149944017_149944100	3|6|1	1|0|1	1|1|0	2|2|2	260	241	4.4900246543e-07	7.8587566652e-05	0.736|1.0|0.481	0.317|0.317|0.0	0.528
POLB	POLB	MXE	chr8	+	42350006_42350065_42352518_42352568_42349015_42349090_42355515_42355567	9|9|4	1|1|1	6|5|1	4|2|3	188	179	0.00228899800218	0.0607522584513	0.895|0.895|0.792	0.588|0.704|0.241	0.35
PYCR1	PYCR1	MXE	chr17	-	81934325_81934489_81934652_81934745_81932383_81933376_81934925_81935147	12|7|10	51|42|33	27|16|14	51|34|32	222	260	0.00455639570082	0.0967449788804	0.216|0.163|0.262	0.383|0.355|0.339	-0.145
HSPBP1	HSPBP1	MXE	chr19	-	55265885_55265982_55266130_55266286_55265277_55265389_55274397_55274622	8|6|7	7|9|7	12|19|33	4|6|17	260	226	0.0123595550258	0.181910178062	0.498|0.367|0.465	0.723|0.734|0.628	-0.252
EPS15L1	EPS15L1	MXE	chr19	-	16437769_16437865_16440861_16440909_16436936_16436999_16441891_16441981	1|1|0	0|1|7	10|0|4	5|3|5	177	225	0.0218037294365	0.256038718619	1.0|0.56|0.0	0.718|0.0|0.504	0.113
SEC16A	SEC16A	MXE	chr9	-	136445051_136445111_136445644_136445719_136443822_136443900_136446854_136446949	2|1|0	2|3|2	2|2|2	2|1|2	204	189	0.0322650054582	0.32096493909	0.481|0.236|0.0	0.481|0.649|0.481	-0.298
ITGB3BP	ITGB3BP	MXE	chr1	-	63490082_63490218_63508527_63508570_63454889_63454968_63523128_63523215	2|6|3	0|1|0	9|7|6	10|2|4	172	260	1.64478601506e-05	0.00150023017374	1.0|0.901|1.0	0.576|0.841|0.694	0.263
ANAPC10	ANAPC10	MXE	chr4	-	145081659_145081750_145095984_145096111_144995157_144995603_145098130_145098213	18|21|12	47|37|30	1|3|2	23|27|15	256	220	7.3740859643e-06	0.000825322226438	0.248|0.328|0.256	0.036|0.087|0.103	0.202
ANAPC10	ANAPC10	MXE	chr4	-	145081659_145081750_145095984_145096111_145064571_145064692_145098119_145098201	28|24|22	19|28|25	14|6|14	31|24|28	256	220	0.00123574006589	0.0390373300815	0.559|0.424|0.431	0.28|0.177|0.301	0.219
ANAPC10	ANAPC10	MXE	chr4	-	145081659_145081750_145095984_145096111_145064571_145064692_145098130_145098213	11|16|10	19|28|25	1|2|2	31|24|28	256	220	2.40597519685e-08	6.23243814992e-06	0.332|0.329|0.256	0.027|0.067|0.058	0.255
TMEM135	TMEM135	MXE	chr11	+	87091361_87091395_87157340_87157406_87067693_87067821_87236637_87236684	4|3|3	11|16|13	1|2|1	16|16|14	163	195	0.0351520240004	0.332406825254	0.303|0.183|0.216	0.07|0.13|0.079	0.141
NAP1L4	NAP1L4	MXE	chr11	-	2983745_2983813_2989128_2989271_2979206_2979237_2992253_2992377	9|15|15	2|0|0	12|33|20	4|2|5	260	197	0.00112989325221	0.036978574734	0.773|1.0|1.0	0.694|0.926|0.752	0.134
DCLRE1C	DCLRE1C	MXE	chr10	-	14928015_14928152_14932853_14932955_14926842_14926897_14934379_14934520	3|5|4	3|1|1	4|3|2	1|0|1	231	260	0.0203255469542	0.245575078499	0.53|0.849|0.818	0.818|1.0|0.692	-0.104
TMEM14B	TMEM14B	MXE	chr6	+	10749621_10749698_10751132_10751234_10749201_10749268_10755141_10755232	3|4|6	17|27|16	14|7|12	18|12|19	206	231	0.00182762145822	0.0505895342852	0.165|0.142|0.296	0.466|0.395|0.415	-0.224
IQCD	IQCD	MXE	chr12	-	113200579_113200813_113207437_113208259_113197540_113197612_113220996_113221094	7|7|7	32|30|18	1|4|1	18|20|16	260	260	0.0198642325005	0.24266844817	0.179|0.189|0.28	0.053|0.167|0.059	0.123
PLA2G7	PLA2G7	MXE	chr6	-	46714459_46714553_46716383_46716528_46712268_46712337_46716974_46717096	22|14|12	38|39|28	8|9|7	40|28|31	260	223	0.0239042110842	0.269692806588	0.332|0.235|0.269	0.146|0.216|0.162	0.104
ABHD14A	ABHD14A	MXE	chr3	+	51977870_51978082_51978258_51978374_51975067_51975204_51980392_51980628	1|0|0	11|4|6	1|2|3	9|6|11	260	245	0.00307407295254	0.0733292024544	0.079|0.0|0.0	0.095|0.239|0.204	-0.153
CDKL3	CDKL3	MXE	chr5	-	134308573_134308727_134319357_134319497_134308000_134308466_134321790_134321903	3|3|1	19|12|11	1|0|0	8|4|5	260	260	0.00305283056796	0.0732227065115	0.136|0.2|0.083	0.111|0.0|0.0	0.103
FAM210A	FAM210A	MXE	chr18	-	13671861_13671973_13681604_13682105_13663350_13666713_13726328_13726592	14|19|9	13|12|8	19|16|13	30|28|39	260	241	0.00258254470708	0.0653303106369	0.5|0.595|0.51	0.37|0.346|0.236	0.218
SERGEF	SERGEF	MXE	chr11	-	17878207_17878244_17988596_17988755_17788047_17788413_17992930_17992993	11|12|7	2|0|2	12|8|8	2|3|8	260	166	0.0188438828786	0.235066539881	0.778|1.0|0.691	0.793|0.63|0.39	0.219
PNISR	PNISR	MXE	chr6	-	99404602_99404702_99406030_99406168_99402539_99402710_99408080_99408271	909|974|653	100|69|42	598|491|632	161|139|123	260	229	0	0.0	0.889|0.926|0.932	0.766|0.757|0.819	0.135
MEIS2	MEIS2	MXE	chr15	-	36950323_36950400_37036813_37036959_36896627_36896686_37083770_37083885	20|32|24	7|11|3	14|24|25	3|0|3	260	206	0.0105315814921	0.163961892155	0.694|0.697|0.864	0.787|1.0|0.868	-0.133
AXIN1	AXIN1	MXE	chr16	-	304303_304441_309972_310069_297721_298251_314542_314683	19|24|19	2|5|1	29|31|44	14|10|10	226	260	0.00637121638903	0.122433226514	0.916|0.847|0.956	0.704|0.781|0.835	0.133
TPTE	TPTE	MXE	chr21	+	10543328_10543382_10552656_10552716_10542394_10542448_10559493_10559544	2|2|3	2|1|0	2|0|3	1|1|4	183	189	0.0422667700452	0.364473505743	0.508|0.674|1.0	0.674|0.0|0.436	0.357
TANGO2	TANGO2	MXE	chr22	+	20055942_20056013_20063337_20063442_20053436_20053551_20064541_20065925	3|4|1	1|1|4	1|2|3	0|0|0	200	234	0.000511090629313	0.0213536962286	0.778|0.824|0.226	1.0|1.0|1.0	-0.391
TANGO2	TANGO2	MXE	chr22	+	20055942_20056013_20063337_20063442_20052464_20052584_20064541_20065925	11|5|8	1|1|4	7|10|10	1|0|0	200	234	0.00379074387713	0.0857111359663	0.928|0.854|0.701	0.891|1.0|1.0	-0.136
SPOCK3	SPOCK3	MXE	chr4	-	166889129_166889244_167062491_167062537_166792169_166792289_167233984_167234173	3|6|6	11|11|10	3|2|1	13|11|9	175	244	0.0360505564405	0.337863102039	0.275|0.432|0.456	0.243|0.202|0.134	0.195
DIXDC1	DIXDC1	MXE	chr11	+	111974875_111974983_111980736_111980849_111974022_111974254_111982338_111982487	30|27|16	75|71|39	15|19|20	79|79|107	237	242	0.0022555385348	0.060110566055	0.29|0.28|0.295	0.162|0.197|0.16	0.115
AIP	AIP	MXE	chr11	+	67487005_67487185_67489266_67489455_67483040_67483257_67490037_67490214	165|187|150	377|350|310	471|414|494	432|420|454	260	260	1.14241949234e-13	4.62394289525e-11	0.304|0.348|0.326	0.522|0.496|0.521	-0.187
ZNF197	ZNF197	MXE	chr3	+	44631061_44631221_44632104_44632196_44628987_44629544_44632472_44632599	4|4|2	34|25|26	8|8|5	23|13|12	260	221	0.00100745981465	0.0336928347389	0.091|0.12|0.061	0.228|0.343|0.262	-0.187
AKNA	AKNA	MXE	chr9	-	114376465_114377532_114381059_114381446_114374092_114374167_114394356_114394405	9|10|7	9|6|4	4|5|3	0|0|3	260	260	0.00522805231457	0.107482116791	0.5|0.625|0.636	1.0|1.0|0.5	-0.246
SENP6	SENP6	MXE	chr6	+	75623899_75623960_75634706_75634811_75621531_75621625_75647730_75647801	17|10|13	15|19|18	21|12|18	9|9|13	190	234	0.0238516609171	0.269569556892	0.583|0.393|0.471	0.742|0.622|0.63	-0.182
ABI3BP	ABI3BP	MXE	chr3	-	100835600_100835660_100837123_100837171_100833124_100833157_100838401_100838464	3|2|1	0|0|0	5|5|10	2|5|2	177	189	3.59500286773e-06	0.000475127317784	1.0|1.0|1.0	0.727|0.516|0.842	0.305
HAUS5	HAUS5	MXE	chr19	+	35617286_35617369_35617854_35617912_35617123_35617193_35618070_35618195	0|1|1	4|6|3	3|0|2	6|5|2	212	187	0.02624696097	0.281882784812	0.0|0.128|0.227	0.306|0.0|0.469	-0.14
ABI3BP	ABI3BP	MXE	chr3	-	100833124_100833157_100835600_100835660_100832263_100832350_100837123_100837171	49|64|27	23|24|15	99|56|104	58|58|73	189	162	0.0170122616506	0.222476272251	0.646|0.696|0.607	0.594|0.453|0.55	0.117
EPB41L1	EPB41L1	MXE	chr20	+	36214356_36214440_36218875_36218962_36212271_36212376_36221863_36221944	2|3|0	5|3|4	0|0|3	6|7|6	213	216	0.0188750155556	0.235066539881	0.289|0.503|0.0	0.0|0.0|0.336	0.152
ZNF684	ZNF684	MXE	chr1	+	40533142_40533181_40540585_40540712_40531560_40531787_40541614_40541710	4|4|9	25|18|38	2|2|2	48|52|42	168	256	0.000202228043444	0.0103938794392	0.196|0.253|0.265	0.06|0.055|0.068	0.177
APTX	APTX	MXE	chr9	-	32985970_32986030_32987543_32987846_32984630_32984857_32989758_32989895	8|5|9	2|7|6	24|25|23	3|1|1	260	189	3.61663073278e-05	0.00282184344885	0.744|0.342|0.522	0.853|0.948|0.944	-0.379
HPS5	HPS5	MXE	chr11	-	18311913_18312024_18317750_18317907_18311386_18311451_18321945_18322174	8|2|5	23|27|15	1|2|0	55|52|44	260	240	1.58544802131e-06	0.000244460985381	0.243|0.064|0.235	0.017|0.034|0.0	0.164
PILRB	PILRB	MXE	chr7	+	100353372_100353483_100353894_100354012_100353209_100353270_100355142_100355240	5|5|5	1|1|4	3|4|5	6|3|8	240	247	0.0179941989821	0.229366488347	0.837|0.837|0.563	0.34|0.578|0.391	0.309
PARPBP	PARPBP	MXE	chr12	+	102123885_102124041_102148234_102148463_102120246_102120286_102153868_102153976	1|2|0	13|7|5	12|11|12	26|20|18	260	260	0.000124733513053	0.00734340209574	0.071|0.222|0.0	0.316|0.355|0.4	-0.259
PDLIM7	PDLIM7	MXE	chr5	-	177491403_177491420_177491806_177491976_177491009_177491146_177492404_177492435	6|5|3	5|2|3	6|8|10	1|0|1	260	146	1.71640123761e-05	0.00154380755761	0.403|0.584|0.36	0.771|1.0|0.849	-0.424
GATAD2A	GATAD2A	MXE	chr19	+	19492580_19492712_19494293_19494383_19465339_19465614_19495753_19495885	1|2|2	19|24|14	13|8|21	34|24|27	260	219	1.27127024624e-05	0.00127413330312	0.042|0.066|0.107	0.244|0.219|0.396	-0.215
PDSS2	PDSS2	MXE	chr6	-	107212108_107212282_107245547_107245619_107193821_107193854_107274028_107274227	10|10|5	1|2|1	3|3|12	2|2|6	201	260	0.0160615850391	0.212709252992	0.928|0.866|0.866	0.66|0.66|0.721	0.206
RBM23	RBM23	MXE	chr14	-	22905605_22905659_22906194_22906368_22905335_22905453_22908332_22908380	59|73|68	28|33|18	138|113|144	33|22|37	260	183	0.0147059884946	0.202629747853	0.597|0.609|0.727	0.746|0.783|0.733	-0.11
TEAD1	TEAD1	MXE	chr11	+	12864837_12864900_12879707_12879842_12862249_12862314_12881004_12881051	0|2|0	4|11|2	4|2|3	8|3|7	192	260	0.000361738836491	0.0161560048629	0.0|0.198|0.0	0.404|0.474|0.367	-0.349
CFLAR	CFLAR	MXE	chr2	+	201140356_201140439_201145377_201145432_201135971_201136107_201149002_201149052	16|25|15	0|0|3	10|11|14	3|4|3	212	184	0.000748094684004	0.0270651462213	1.0|1.0|0.813	0.743|0.705|0.802	0.188
ELP6	ELP6	MXE	chr3	-	47498285_47498432_47501649_47501851_47495639_47496197_47504329_47504448	12|23|26	61|70|64	53|33|51	92|69|95	260	260	0.00777344840511	0.13716853371	0.164|0.247|0.289	0.366|0.324|0.349	-0.113
AKR7A2	AKR7A2	MXE	chr1	-	19307001_19307101_19308157_19308262_19306017_19306147_19308454_19308642	21|29|15	0|2|4	21|4|15	6|8|3	234	229	0.00410860786651	0.0908100496366	1.0|0.934|0.786	0.774|0.329|0.83	0.262
GZF1	GZF1	MXE	chr20	+	23364362_23365747_23367002_23367097_23362181_23362237_23368761_23368929	8|5|5	0|1|0	8|7|8	3|2|1	260	224	0.00158398250835	0.0462066248832	1.0|0.812|1.0	0.697|0.751|0.873	0.164
SPAST	SPAST	MXE	chr2	+	32144936_32145007_32147217_32147258_32143335_32143415_32154373_32154496	23|23|24	5|10|10	31|20|29	9|1|3	200	170	0.0327798997904	0.321640350065	0.796|0.662|0.671	0.745|0.944|0.892	-0.151
TCF3	TCF3	MXE	chr19	-	1623950_1624000_1627358_1627426_1622312_1622415_1646354_1646427	0|0|0	1|4|1	8|0|3	6|1|2	197	179	2.60150249909e-06	0.000358453833704	0.0|0.0|0.0	0.548|0.0|0.577	-0.375
CCM2	CCM2	MXE	chr7	+	45064462_45064646_45068442_45068579_45038252_45038426_45069825_45069961	0|0|1	6|7|4	2|0|2	3|12|0	260	260	0.0290240055204	0.3007351356	0.0|0.0|0.2	0.4|0.0|1.0	-0.4
ROBO3	ROBO3	MXE	chr11	+	124877936_124878131_124878297_124878436_124877518_124877658_124878583_124878796	2|0|2	1|4|1	0|0|1	2|2|1	260	260	0.0261296228052	0.281088766257	0.667|0.0|0.667	0.0|0.0|0.5	0.278
CALML4	CALML4	MXE	chr15	-	68197439_68197628_68199540_68199681_68193803_68194112_68205120_68205151	20|12|9	37|48|37	34|21|20	187|154|159	260	260	0.00386052132989	0.0866839731121	0.351|0.2|0.196	0.154|0.12|0.112	0.12
CEP192	CEP192	MXE	chr18	+	13038369_13038579_13040829_13040956_13037236_13037301_13042203_13042334	1|2|2	36|18|21	9|6|9	29|39|43	260	256	0.00183157316507	0.0505895342852	0.027|0.099|0.086	0.234|0.132|0.171	-0.108
BTN2A2	BTN2A2	MXE	chr6	+	26385014_26385362_26388012_26388294_26383791_26383915_26390004_26390211	4|9|5	8|3|5	3|2|1	6|9|5	260	260	0.0136279289808	0.192415208721	0.333|0.75|0.5	0.333|0.182|0.167	0.3
SLC8A1	SLC8A1	MXE	chr2	-	40177751_40177855_40178386_40178493_40175260_40175281_40428472_40430280	2|6|8	4|2|2	2|1|7	25|35|24	236	233	7.35872428081e-06	0.000825322226438	0.33|0.748|0.798	0.073|0.027|0.224	0.517
MSI2	MSI2	MXE	chr17	+	57529675_57529724_57596867_57596950_57401378_57401471_57615969_57616084	36|33|23	18|18|20	39|46|49	14|11|19	178	212	0.0182896148655	0.230858934957	0.704|0.686|0.578	0.768|0.833|0.754	-0.129
ANKRD36B	ANKRD36B	MXE	chr2	-	97560831_97560860_97576378_97576446_97560664_97560737_97578905_97579043	1|8|0	1|1|4	0|1|0	2|9|6	197	158	0.00136839885115	0.0417306086137	0.445|0.865|0.0	0.0|0.082|0.0	0.409
MAP4K4	MAP4K4	MXE	chr2	+	101860824_101860986_101863820_101864051_101859735_101859864_101864929_101865036	44|64|40	1|1|1	66|66|79	13|7|9	260	260	1.736204989e-06	0.000259753406464	0.978|0.985|0.976	0.835|0.904|0.898	0.101
DEK	DEK	MXE	chr6	-	18258303_18258405_18263842_18263996_18257952_18258062_18264384_18264541	127|434|355	753|784|569	1487|570|806	1117|905|1224	260	231	0.00247598744384	0.0636289471679	0.13|0.33|0.357	0.542|0.359|0.369	-0.151
THUMPD3	THUMPD3	MXE	chr3	+	9377818_9377888_9380502_9380618_9374515_9374646_9383198_9383309	6|15|4	8|13|9	8|7|8	29|16|24	199	245	0.0275464098605	0.291964894037	0.48|0.587|0.354	0.254|0.35|0.291	0.175
FAM45A	FAM45A	MXE	chr10	+	119120340_119120452_119129514_119129622_119117518_119117667_119132514_119132609	17|36|13	14|13|12	10|13|26	17|20|23	241	237	0.0389671711451	0.351122739576	0.544|0.731|0.516	0.366|0.39|0.526	0.17
FNBP1	FNBP1	MXE	chr9	-	129915965_129915980_129923843_129924026_129908889_129908999_129924959_129925157	30|39|18	2|3|3	17|14|21	11|4|5	260	144	0.00137254781265	0.0417306086137	0.893|0.878|0.769	0.461|0.66|0.699	0.24
FNBP1	FNBP1	MXE	chr9	-	129915965_129915980_129923843_129923996_129908889_129908999_129924959_129925157	31|39|20	2|3|3	15|13|18	11|4|5	260	144	0.000424294170754	0.0184411345624	0.896|0.878|0.787	0.43|0.643|0.666	0.274
DENND4C	DENND4C	MXE	chr9	+	19328029_19328162_19331977_19332184_19326063_19326194_19334976_19335105	16|11|10	30|35|33	2|6|3	19|17|28	260	260	0.022788132568	0.261563654477	0.348|0.239|0.233	0.095|0.261|0.097	0.122
SLC50A1	SLC50A1	MXE	chr1	+	155136298_155136376_155136827_155136951_155135811_155135972_155137560_155137722	1|2|4	6|4|10	4|0|2	2|1|0	207	253	0.0133185125018	0.191668193248	0.169|0.379|0.328	0.71|0.0|1.0	-0.278
PDLIM7	PDLIM7	MXE	chr5	-	177491403_177491420_177491806_177491925_177491009_177491146_177492404_177492435	18|15|21	5|2|3	36|31|41	1|0|1	248	146	1.8868813924e-05	0.00167389642427	0.679|0.815|0.805	0.955|1.0|0.96	-0.205
OFD1	OFD1	MXE	chrX	+	13763744_13763855_13767126_13767284_13762343_13762444_13768053_13768224	31|24|17	53|81|63	19|21|17	129|115|149	240	260	0.00014591722248	0.00814632470874	0.388|0.243|0.226	0.138|0.165|0.11	0.148
LARP7	LARP7	MXE	chr4	+	112637643_112637787_112644424_112644488_112637125_112637239_112644667_112644871	0|2|0	2|2|2	4|5|9	0|6|4	260	193	0.000166733310577	0.00892367701898	0.0|0.426|0.0	1.0|0.382|0.625	-0.527
EPB41L2	EPB41L2	MXE	chr6	-	130878103_130878250_130880143_130880206_130870327_130870381_130880453_130880489	0|0|0	28|66|49	1|5|0	25|18|19	192	260	0.0158628186222	0.210507404503	0.0|0.0|0.0	0.051|0.273|0.0	-0.108
EPB41	EPB41	MXE	chr1	+	29058588_29058645_29060421_29060484_29053103_29053312_29064981_29065158	29|38|36	81|116|92	21|24|26	175|185|177	186	192	1.04501380105e-07	2.18306754052e-05	0.27|0.253|0.288	0.11|0.118|0.132	0.15
EPB41L2	EPB41L2	MXE	chr6	-	130870327_130870381_130876673_130876775_130869658_130870126_130878103_130878250	39|69|33	48|106|72	56|50|66	38|27|34	231	183	1.75812873593e-07	3.25304048397e-05	0.392|0.34|0.266	0.539|0.595|0.606	-0.247
EPB41L2	EPB41L2	MXE	chr6	-	130870327_130870381_130880143_130880206_130869658_130870126_130885095_130885268	17|20|9	36|48|35	46|29|54	14|9|17	192	183	0	0.0	0.31|0.284|0.197	0.758|0.754|0.752	-0.491
NAB1	NAB1	MXE	chr2	+	190673100_190673152_190683737_190683827_190670325_190670459_190685475_190685638	55|47|47	110|117|70	38|41|62	39|65|80	181	219	0.0300038501312	0.307444514952	0.377|0.327|0.448	0.541|0.433|0.484	-0.102
TNRC6B	TNRC6B	MXE	chr22	+	40273424_40273600_40277076_40277151_40264687_40267036_40277998_40278044	11|12|9	12|22|15	7|6|7	21|25|28	260	204	0.00896917485152	0.150477658908	0.418|0.3|0.32	0.207|0.158|0.164	0.17
BTRC	BTRC	MXE	chr10	+	101430344_101430452_101461980_101462058_101354533_101354609_101479367_101479457	4|0|4	4|4|4	0|0|0	2|1|4	237	207	1.5079028982e-05	0.00141209091848	0.466|0.0|0.466	0.0|0.0|0.0	0.311
DPYD	DPYD	MXE	chr1	-	97828113_97828196_97883263_97883374_97740391_97740479_97920883_97921023	2|9|6	0|0|0	5|5|12	1|2|10	240	212	8.0694455673e-08	1.8019906722e-05	1.0|1.0|1.0	0.815|0.688|0.515	0.327
PARP8	PARP8	MXE	chr5	+	50668070_50668125_50750150_50750188_50666937_50667186_50759642_50759732	4|2|1	17|8|4	2|6|4	7|2|3	184	167	0.0202897641788	0.245575078499	0.176|0.185|0.185	0.206|0.731|0.548	-0.313
PPP6R3	PPP6R3	MXE	chr11	+	68519500_68519651_68544837_68545024_68460730_68460827_68548066_68548204	17|20|15	44|47|50	22|21|27	38|38|35	260	260	0.0216812240016	0.255286557517	0.279|0.299|0.231	0.367|0.356|0.435	-0.116
ENDOV	ENDOV	MXE	chr17	+	80425458_80425620_80428595_80428660_80425031_80425100_80429772_80429831	1|1|1	2|10|1	5|1|1	3|0|3	260	194	0.025305108515	0.278537672187	0.272|0.069|0.427	0.554|1.0|0.199	-0.328
AK7	AK7	MXE	chr14	+	96471477_96471606_96472686_96472755_96458082_96458212_96478464_96478662	10|9|8	7|2|0	1|3|4	0|0|1	258	198	0.000391856717769	0.0173812609882	0.523|0.775|1.0	1.0|1.0|0.754	-0.152
BLOC1S6	BLOC1S6	MXE	chr15	+	45592134_45592276_45603099_45603187_45587784_45587876_45605427_45605514	158|171|137	135|167|157	92|80|91	163|163|211	260	217	1.37678415335e-08	4.05275189868e-06	0.494|0.461|0.421	0.32|0.291|0.265	0.167
SHMT2	SHMT2	MXE	chr12	+	57230802_57231000_57231480_57231560_57230085_57230244_57231712_57231913	707|888|697	87|125|97	250|246|249	117|80|110	260	209	0	0.0	0.867|0.851|0.852	0.632|0.712|0.645	0.194
ENOSF1	ENOSF1	MXE	chr18	-	694247_694334_697239_697355_673858_674406_706469_706578	9|5|4	6|9|7	21|12|19	7|7|10	245	216	0.0228654656574	0.261619709536	0.569|0.329|0.335	0.726|0.602|0.626	-0.24
ABI3BP	ABI3BP	MXE	chr3	-	100862837_100862909_100864001_100864076_100862310_100862385_100866878_100866956	3|7|6	19|23|7	24|25|29	29|26|32	204	201	0.00967491335746	0.158750326837	0.135|0.231|0.458	0.449|0.486|0.472	-0.194
ABI3BP	ABI3BP	MXE	chr3	-	100864001_100864076_100864832_100864907_100862310_100862385_100866878_100866956	25|43|21	3|7|6	37|36|58	24|25|29	204	204	2.99149388393e-05	0.00239171782621	0.893|0.86|0.778	0.607|0.59|0.667	0.222
ESCO1	ESCO1	MXE	chr18	-	21539919_21540009_21560858_21560990_21536041_21536185_21564202_21564317	40|26|24	5|13|4	28|17|20	15|11|14	260	219	0.00711522460415	0.131667407185	0.871|0.628|0.835	0.611|0.566|0.546	0.204
ABI3BP	ABI3BP	MXE	chr3	-	100864001_100864076_100864832_100864907_100862837_100862909_100866878_100866956	17|29|14	9|18|7	26|26|42	34|25|49	204	204	0.00603763570774	0.118844160618	0.654|0.617|0.667	0.433|0.51|0.462	0.178
DOCK6	DOCK6	MXE	chr19	-	11229297_11229390_11232184_11232289_11228939_11229035_11233202_11233366	5|4|3	2|3|3	3|4|1	0|1|1	234	222	0.00251495528649	0.0641214584067	0.703|0.558|0.487	1.0|0.791|0.487	-0.177
SRGAP1	SRGAP1	MXE	chr12	+	64091275_64091378_64091892_64091926_64086998_64087026_64094931_64094992	7|5|8	2|2|2	10|10|11	0|0|1	232	163	0.000312904421685	0.0144740645345	0.711|0.637|0.738	1.0|1.0|0.885	-0.266
HERC4	HERC4	MXE	chr10	-	67988662_67988835_67990210_67990400_67966682_67966802_67990903_67991015	20|20|15	29|22|19	19|4|10	33|25|22	260	260	0.0282875979307	0.295945854926	0.408|0.476|0.441	0.365|0.138|0.313	0.17
TRIM5	TRIM5	MXE	chr11	-	5665980_5666081_5667688_5667711_5665655_5665682_5678203_5678434	10|12|6	15|20|11	5|3|1	9|10|18	152	230	0.0421894788362	0.364292086591	0.502|0.476|0.452	0.457|0.312|0.078	0.194
TTC6	TTC6	MXE	chr14	+	37787467_37787637_37790716_37790837_37749713_37749843_37792263_37792414	12|4|4	18|20|18	3|2|0	14|11|11	260	250	0.0219585116518	0.256684695771	0.391|0.161|0.176	0.171|0.149|0.0	0.136
THOC1	THOC1	MXE	chr18	-	260185_260304_264025_264092_259681_259730_265302_265363	2|2|0	10|10|10	6|3|8	25|18|11	196	248	0.0276250724483	0.292142506268	0.202|0.202|0.0	0.233|0.174|0.479	-0.161
NUMA1	NUMA1	MXE	chr11	-	72049418_72049539_72068078_72068231_72035901_72035975_72069841_72069911	4|7|5	2|1|1	6|6|6	4|4|3	260	250	0.0434384579223	0.367722161444	0.658|0.871|0.828	0.591|0.591|0.658	0.172
RDH5	RDH5	MXE	chr12	+	55721152_55721494_55721688_55721947_55720397_55720517_55723885_55724049	1|0|0	1|4|1	2|2|0	2|1|5	260	260	0.0415965673936	0.361664304759	0.5|0.0|0.0	0.5|0.667|0.0	-0.222
AGO3	AGO3	MXE	chr1	+	35973374_35973511_36004340_36004475_35972023_35972232_36008689_36008777	2|2|3	23|26|24	2|8|5	13|18|21	260	260	0.0151604486269	0.205970444027	0.08|0.071|0.111	0.133|0.308|0.192	-0.124
GAPVD1	GAPVD1	MXE	chr9	+	125323797_125323923_125326415_125326589_125321432_125321562_125330077_125330218	24|17|20	57|54|42	30|18|27	41|24|45	255	260	0.0173361332195	0.224089418622	0.3|0.243|0.327	0.427|0.433|0.38	-0.123
GAPVD1	GAPVD1	MXE	chr9	+	125323797_125323923_125326415_125326589_125321432_125321499_125330077_125330218	14|14|13	57|53|39	4|6|3	40|24|43	255	260	0.00890714525254	0.150215293374	0.2|0.212|0.254	0.093|0.203|0.066	0.101
GCLC	GCLC	MXE	chr6	-	53520777_53520960_53522414_53522527_53516108_53516222_53544495_53545033	35|45|44	82|81|71	43|29|51	46|38|64	242	260	0.015071205916	0.205970444027	0.314|0.374|0.4	0.501|0.451|0.461	-0.108
MILR1	MILR1	MXE	chr17	+	64452596_64452866_64457399_64457684_64449313_64449355_64460821_64460932	13|9|6	13|12|6	46|31|39	83|69|88	260	260	0.0438570918646	0.369334885455	0.5|0.429|0.5	0.357|0.31|0.307	0.152
ZNF346	ZNF346	MXE	chr5	+	177041777_177041870_177050702_177050936_177022695_177022913_177062057_177062151	1|9|2	19|6|12	0|0|2	18|9|10	222	260	0.000773627083383	0.0273936627525	0.058|0.637|0.163	0.0|0.0|0.19	0.223
ARMC2	ARMC2	MXE	chr6	+	108858198_108858271_108868823_108868995_108854224_108854485_108876142_108876350	2|4|3	1|2|2	4|3|5	0|1|0	202	260	0.000597066535436	0.0234339568696	0.72|0.72|0.659	1.0|0.794|1.0	-0.232
GIGYF2	GIGYF2	MXE	chr2	+	232703423_232703489_232722553_232722658_232697304_232697392_232724573_232724691	7|2|2	0|0|0	7|4|4	2|3|6	195	234	1.69151456508e-07	3.22183774219e-05	1.0|1.0|1.0	0.808|0.615|0.444	0.378
CTAGE5	CTAGE5	MXE	chr14	+	39276933_39277065_39279336_39279358_39267123_39267522_39279448_39279537	109|125|105	73|74|64	57|44|39	48|36|56	260	151	0.0122210068135	0.181628110798	0.464|0.495|0.488	0.408|0.415|0.288	0.112
ZMYND8	ZMYND8	MXE	chr20	-	47276313_47276795_47282101_47282217_47249286_47249439_47283570_47283648	8|16|7	4|1|0	12|4|8	4|3|6	245	260	0.0150820516619	0.205970444027	0.68|0.944|1.0	0.761|0.586|0.586	0.23
SPAG4	SPAG4	MXE	chr20	+	35618611_35618720_35618922_35618998_35618449_35618475_35619194_35619310	4|8|6	0|0|1	5|1|3	3|3|1	238	205	4.73181721872e-06	0.000567467561267	1.0|1.0|0.838	0.589|0.223|0.721	0.435
POMT2	POMT2	MXE	chr14	-	77299454_77299561_77301089_77301249_77298688_77298771_77302834_77302943	3|0|2	6|12|6	0|1|0	15|8|7	260	236	0.029178026495	0.301848082399	0.312|0.0|0.232	0.0|0.102|0.0	0.147
CTD-2583A14.10	CTD-2583A14.10	MXE	chr19	+	57839022_57839149_57856106_57856233_57820493_57820549_57858575_57858941	14|20|18	18|16|19	37|49|41	13|26|18	256	256	0.00221479405559	0.0592686210909	0.438|0.556|0.486	0.74|0.653|0.695	-0.203
SLC25A32	SLC25A32	MXE	chr8	-	103404775_103404861_103407633_103407784_103403163_103403324_103414783_103415104	87|95|64	45|40|48	187|141|184	71|54|51	260	215	0.0122510215662	0.181628110798	0.615|0.663|0.524	0.685|0.683|0.749	-0.105
ATXN7L1	ATXN7L1	MXE	chr7	-	105665065_105665288_105788603_105788708_105642837_105643121_105875811_105875880	2|1|7	3|4|5	1|3|5	1|0|3	234	260	0.0391461732511	0.351122739576	0.426|0.217|0.609	0.526|1.0|0.649	-0.308
RP11-793H13.10	RP11-793H13.10	MXE	chr12	-	53543329_53543448_53552540_53552637_53537414_53537552_53600952_53601021	88|148|84	190|201|166	76|73|89	85|96|98	226	248	0.00717038626951	0.131667407185	0.337|0.447|0.357	0.495|0.455|0.499	-0.103
DARS2	DARS2	MXE	chr1	+	173840865_173840973_173845228_173845291_173839366_173839546_173850326_173850479	33|28|17	19|33|12	40|44|45	50|59|66	237	192	0.0393315436827	0.351184496071	0.585|0.407|0.534	0.393|0.377|0.356	0.133
CD44	CD44	MXE	chr11	+	35198120_35198246_35211245_35211449_35189834_35190065_35214851_35214914	0|1|0	4|3|5	3|4|6	16|7|15	255	260	0.000117778006578	0.0070446053717	0.0|0.254|0.0	0.16|0.368|0.29	-0.188
WASF1	WASF1	MXE	chr6	-	110160634_110160732_110178597_110178742_110127468_110127629_110179438_110180004	1|5|12	7|7|9	11|6|9	3|2|3	260	227	0.00289829422766	0.0705614790163	0.111|0.384|0.538	0.762|0.724|0.724	-0.392
CD44	CD44	MXE	chr11	+	35209964_35210054_35211245_35211449_35208104_35208206_35214851_35214914	2|0|0	2|1|2	8|1|9	5|4|9	219	260	0.00234593435643	0.0612591568236	0.543|0.0|0.0	0.655|0.229|0.543	-0.295
HMGN1	HMGN1	MXE	chr21	-	39348291_39348339_39348421_39348451_39345145_39345274_39348544_39348577	104|428|296	88|221|168	855|359|584	210|148|209	159	177	7.39170616637e-06	0.000825322226438	0.568|0.683|0.662	0.819|0.73|0.757	-0.131
ANKS3	ANKS3	MXE	chr16	-	4726658_4726780_4726978_4727177_4724749_4724831_4734155_4734249	0|0|0	5|13|8	6|1|0	10|7|15	260	251	0.00133408517151	0.0411213320492	0.0|0.0|0.0	0.367|0.121|0.0	-0.163
APITD1-CORT	APITD1-CORT	MXE	chr1	+	10434656_10434690_10440346_10440413_10430434_10430568_10442264_10442441	0|0|0	7|8|8	4|0|2	17|16|19	163	196	0.0102120123642	0.162488924006	0.0|0.0|0.0	0.221|0.0|0.112	-0.111
NBPF9	NBPF9	MXE	chr1	-	149082276_149082430_149090204_149090428_149081964_149082174_149090752_149090894	5|5|3	43|40|32	23|24|24	37|40|38	260	260	4.77383188535e-09	1.54576676448e-06	0.104|0.111|0.086	0.383|0.375|0.387	-0.281
TOM1L1	TOM1L1	MXE	chr17	+	54938923_54939020_54947260_54947312_54937108_54937226_54949517_54949623	28|37|25	7|7|2	31|36|34	0|0|0	226	181	9.97554222559e-08	2.15338704843e-05	0.762|0.809|0.909	1.0|1.0|1.0	-0.173
FRMD8	FRMD8	MXE	chr11	+	65389360_65389528_65393572_65393674_65387036_65387121_65394040_65394099	2|0|3	0|2|0	2|3|4	2|4|1	260	231	0.0346726128739	0.330517060226	1.0|0.0|1.0	0.47|0.4|0.78	0.117
TCF7L2	TCF7L2	MXE	chr10	+	113158666_113158717_113160618_113160691_113158020_113158069_113165554_113167678	1|2|0	4|4|6	2|4|4	3|5|2	180	202	0.00271191541248	0.0667770502328	0.219|0.359|0.0	0.428|0.473|0.692	-0.338
MDM4	MDM4	MXE	chr1	+	204530683_204530817_204537458_204537497_204525483_204525596_204538208_204538308	0|4|0	1|0|4	1|1|1	1|1|0	260	168	0.0194515773708	0.239874528509	0.0|1.0|0.0	0.393|0.393|1.0	-0.262
ZZZ3	ZZZ3	MXE	chr1	-	77639448_77639602_77641383_77641446_77584516_77584655_77641521_77641655	2|4|5	1|1|2	3|5|5	0|0|1	192	260	0.0183232693897	0.230858934957	0.73|0.844|0.772	1.0|1.0|0.871	-0.175
POLR3GL	POLR3GL	MXE	chr1	+	145974824_145974991_145975306_145975436_145964702_145964768_145977482_145977539	285|233|231	34|27|30	285|182|189	71|52|68	260	259	1.78703325471e-08	4.82201139896e-06	0.893|0.896|0.885	0.8|0.777|0.735	0.121
ACAD10	ACAD10	MXE	chr12	+	111712497_111712657_111715820_111715962_111709525_111709684_111721670_111721739	3|2|0	5|3|3	5|5|5	2|5|4	260	260	0.0403954861723	0.358357765002	0.375|0.4|0.0	0.714|0.5|0.556	-0.332
L3MBTL1	L3MBTL1	MXE	chr20	+	43515008_43515159_43515291_43515415_43514412_43514776_43516092_43516177	30|22|23	42|51|34	13|4|4	31|26|27	260	253	0.00301484707626	0.0728513047234	0.41|0.296|0.397	0.29|0.13|0.126	0.186
BCAS3	BCAS3	MXE	chr17	+	60679452_60679540_60683981_60684036_60677851_60677914_60689685_60689761	3|6|8	3|3|3	5|2|3	3|0|0	217	184	0.0279697073373	0.294045169994	0.459|0.629|0.693	0.586|1.0|1.0	-0.268
RANBP10	RANBP10	MXE	chr16	-	67744287_67744455_67772033_67772086_67738012_67738035_67805427_67805539	0|3|1	5|6|4	2|3|4	2|5|2	182	260	0.0174640993717	0.224845939426	0.0|0.417|0.263	0.588|0.462|0.741	-0.37
CNOT10	CNOT10	MXE	chr3	+	32713226_32713369_32716224_32716311_32708669_32708820_32717153_32717237	13|7|3	11|8|8	11|18|15	5|4|9	260	216	0.0118314066488	0.178601840228	0.495|0.421|0.238	0.646|0.789|0.581	-0.287
SLMAP	SLMAP	MXE	chr3	+	57865241_57865292_57871635_57871698_57864806_57864857_57890040_57890100	59|46|34	65|71|52	57|62|75	48|59|64	180	192	0.0143217729578	0.19945763801	0.492|0.409|0.411	0.559|0.529|0.556	-0.111
SLMAP	SLMAP	MXE	chr3	+	57865241_57865292_57871635_57871698_57864806_57864857_57896510_57896591	45|35|25	15|18|20	42|47|61	11|12|14	180	192	0.0104012095189	0.163094994781	0.762|0.675|0.571	0.803|0.807|0.823	-0.142
SLMAP	SLMAP	MXE	chr3	+	57864806_57864857_57865241_57865292_57864547_57864716_57871635_57871698	84|89|78	31|38|17	77|55|80	39|41|64	180	180	0.000729731260436	0.0266990940259	0.73|0.701|0.821	0.664|0.573|0.556	0.153
SLMAP	SLMAP	MXE	chr3	+	57864806_57864857_57865241_57865292_57864547_57864716_57896510_57896591	45|45|38	9|3|4	54|34|45	11|10|15	180	180	0.0110723397863	0.169579314294	0.833|0.938|0.905	0.831|0.773|0.75	0.107
UBAP1	UBAP1	MXE	chr9	+	34234215_34234340_34241184_34242108_34179004_34179240_34249778_34249961	10|8|7	35|32|22	22|13|16	30|24|29	254	260	0.00569723976011	0.113175842597	0.226|0.204|0.246	0.429|0.357|0.361	-0.157
CASK	CASK	MXE	chrX	-	41555599_41555635_41557031_41557100_41553718_41553915_41559778_41559847	1|3|2	60|73|45	10|10|10	58|51|40	198	165	1.25839063225e-06	0.000198764334987	0.014|0.033|0.036	0.126|0.14|0.172	-0.118
CASK	CASK	MXE	chrX	-	41787177_41787283_41853114_41853227_41745523_41745601_41922929_41923007	5|3|3	15|13|10	10|6|14	13|7|9	242	235	0.00179655217832	0.0503656792502	0.245|0.183|0.226	0.428|0.454|0.602	-0.277
MICAL3	MICAL3	MXE	chr22	-	17822946_17823060_17831853_17832107_17822029_17822170_17841821_17842017	25|34|18	51|59|48	19|22|22	104|64|96	260	243	0.00139482693039	0.0422098093514	0.314|0.35|0.26	0.146|0.243|0.176	0.12
OBSCN	OBSCN	MXE	chr1	+	228303674_228303938_228305122_228305386_228298453_228298717_228306371_228306638	2|1|2	2|7|1	1|0|1	2|1|1	260	260	0.0165659635234	0.21760888393	0.5|0.125|0.667	0.333|0.0|0.5	0.153
COL13A1	COL13A1	MXE	chr10	+	69930042_69930087_69930399_69930552_69928936_69928999_69932559_69932604	41|39|31	35|23|18	59|50|77	72|56|96	174	260	0.00356374718232	0.0821310560594	0.636|0.717|0.72	0.55|0.572|0.545	0.135
NDRG3	NDRG3	MXE	chr20	-	36671340_36671397_36680815_36680902_36666288_36666392_36682517_36682578	15|5|12	37|47|50	13|9|15	29|28|16	216	186	0.0286700456727	0.298981023795	0.259|0.084|0.171	0.279|0.217|0.447	-0.143
VPS37C	VPS37C	MXE	chr11	-	61134035_61134207_61138736_61138835_61133254_61133337_61161390_61161617	16|84|81	105|127|106	93|51|113	85|89|107	228	260	0.0332436222738	0.323242566621	0.148|0.43|0.466	0.555|0.395|0.546	-0.151
GRB10	GRB10	MXE	chr7	-	50710874_50710990_50732271_50732368_50703820_50703908_50755886_50756056	3|10|5	1|4|1	5|4|7	5|7|6	226	245	0.0118146253756	0.178601840228	0.765|0.73|0.844	0.52|0.383|0.558	0.293
GRB10	GRB10	MXE	chr7	-	50710874_50710990_50732271_50732368_50703820_50703908_50780626_50780736	2|3|1	1|1|1	0|0|5	4|4|8	226	245	0.00151054304036	0.0449131543749	0.684|0.765|0.52	0.0|0.0|0.404	0.522
GRB10	GRB10	MXE	chr7	-	50705139_50705323_50710874_50710990_50703820_50703908_50732271_50732368	2|6|3	3|5|3	12|8|19	1|4|0	245	260	0.000569427310016	0.0226823228133	0.414|0.56|0.515	0.927|0.68|1.0	-0.373
MPHOSPH9	MPHOSPH9	MXE	chr12	-	123203249_123203375_123210055_123210162_123202623_123203084_123214743_123214834	12|13|5	4|8|3	7|19|21	3|2|3	236	255	0.0248596926783	0.276617473857	0.764|0.637|0.643	0.716|0.911|0.883	-0.155
ADAMTS13	ADAMTS13	MXE	chr9	+	133433640_133433704_133436828_133436955_133433377_133433529_133437748_133437897	2|3|0	2|1|1	0|0|0	2|2|1	193	256	0.000290737870522	0.0137432003613	0.57|0.799|0.0	0.0|0.0|0.0	0.456
MBNL1	MBNL1	MXE	chr3	+	152455541_152455577_152456266_152456361_152447619_152447773_152459270_152459345	1|4|2	25|26|22	9|3|8	34|15|39	165	224	0.0212582951113	0.252140511247	0.052|0.173|0.11	0.264|0.214|0.218	-0.12
KLF7	KLF7	MXE	chr2	-	207088457_207088581_207123773_207124404_207074136_207081264_207165466_207165945	14|12|7	25|25|22	10|10|10	5|6|12	260	253	0.00480720100083	0.101405321438	0.353|0.318|0.236	0.661|0.619|0.448	-0.274
STYXL1	STYXL1	MXE	chr7	-	76013741_76013887_76021850_76021992_76005258_76005404_76028641_76028671	20|17|30	6|13|6	9|6|22	7|11|14	260	260	0.0367111296425	0.341527741925	0.769|0.567|0.833	0.563|0.353|0.611	0.214
ABI3BP	ABI3BP	MXE	chr3	-	100823457_100823514_100830577_100830634_100808160_100808235_100832263_100832350	3|1|4	3|2|0	7|8|16	1|0|0	186	186	0.00379850154761	0.0857111359663	0.5|0.333|1.0	0.875|1.0|1.0	-0.347
IFI44	IFI44	MXE	chr1	+	78660553_78660654_78662703_78662878_78659311_78659483_78663764_78664078	0|0|1	5|7|9	7|6|6	17|18|13	230	260	3.88570531296e-06	0.000483919761668	0.0|0.0|0.112	0.318|0.274|0.343	-0.274
BRCA2	BRCA2	MXE	chr13	+	32363178_32363533_32370401_32370557_32362522_32362693_32370955_32371100	0|1|0	4|5|5	8|5|6	26|34|36	260	260	0.00029464713386	0.0138270640498	0.0|0.167|0.0	0.235|0.128|0.143	-0.113
OSBPL9	OSBPL9	MXE	chr1	+	51651990_51652041_51669433_51669512_51617108_51617221_51714002_51714079	29|33|25	18|17|11	10|16|19	32|24|20	180	208	0.00026305696232	0.012618939911	0.651|0.692|0.724	0.265|0.435|0.523	0.281
ZBTB8OS	ZBTB8OS	MXE	chr1	-	32627507_32627544_32634767_32634792_32620819_32621948_32650432_32650584	4|6|4	30|37|36	10|8|8	19|5|17	154	166	0.000188828680652	0.00986173012824	0.126|0.149|0.107	0.362|0.633|0.337	-0.317
NEK9	NEK9	MXE	chr14	-	75121118_75121174_75124045_75124223_75120509_75120580_75126702_75127080	79|77|67	34|23|18	55|39|55	3|10|5	260	185	0.000614109168471	0.0238736684702	0.623|0.704|0.726	0.929|0.735|0.887	-0.166
ENAH	ENAH	MXE	chr1	-	225498346_225498404_225500991_225501070_225486834_225497812_225504990_225505053	7|10|7	559|498|401	52|68|91	494|352|409	208	187	0	0.0	0.011|0.018|0.015	0.086|0.148|0.167	-0.119
PUM3	PUM3	MXE	chr9	-	2824716_2824815_2827072_2827151_2823780_2823834_2828674_2828778	3|16|6	10|17|15	43|44|74	37|37|36	208	228	0.00711282317013	0.131667407185	0.247|0.508|0.305	0.56|0.566|0.693	-0.253
NEK9	NEK9	MXE	chr14	-	75121118_75121174_75124045_75124223_75120509_75120580_75126904_75127040	13|11|10	33|21|16	8|8|20	3|10|3	260	185	0.00153160791081	0.045290834842	0.219|0.272|0.308	0.655|0.363|0.826	-0.348
ST7L	ST7L	MXE	chr1	-	112550600_112550693_112555867_112556018_112541950_112542090_112576985_112577088	3|3|0	2|0|2	3|1|1	2|0|0	260	222	0.0350461957615	0.332406825254	0.562|1.0|0.0	0.562|1.0|1.0	-0.333
MTA1	MTA1	MXE	chr14	+	105445417_105445511_105449358_105449409_105438671_105438739_105450057_105450184	82|86|50	37|65|55	117|111|127	36|38|53	223	180	0.00173836209297	0.0493755829565	0.641|0.516|0.423	0.724|0.702|0.659	-0.168
SDCCAG3	SDCCAG3	MXE	chr9	-	136405904_136405978_136407144_136407561_136405090_136405202_136407825_136407938	26|44|22	6|16|6	71|42|99	40|24|45	260	203	0.0254988123172	0.278537672187	0.772|0.682|0.741	0.581|0.577|0.632	0.135
UTP20	UTP20	MXE	chr12	+	101379370_101379558_101381139_101381211_101375623_101375756_101383040_101383313	10|12|8	16|27|13	45|39|67	52|49|54	260	201	0.0213908225211	0.25324856791	0.326|0.256|0.322	0.401|0.381|0.49	-0.123
PAK1	PAK1	MXE	chr11	-	77353535_77353599_77355667_77355842_77349238_77349287_77358897_77359017	18|26|15	8|12|10	45|35|57	12|15|5	260	193	0.0308994465552	0.313643912056	0.625|0.617|0.527	0.736|0.634|0.894	-0.165
ZNF774	ZNF774	MXE	chr15	+	90354641_90354764_90358850_90358957_90352244_90352411_90360042_90362847	5|7|3	4|7|1	6|3|7	2|0|2	252	236	0.0225987646702	0.261563654477	0.539|0.484|0.738	0.738|1.0|0.766	-0.248
MCPH1	MCPH1	MXE	chr8	+	6436047_6436162_6438952_6439096_6431498_6431586_6442066_6442156	36|55|36	3|5|0	40|28|47	4|6|13	244	260	0.00195446709016	0.0532952667274	0.927|0.921|1.0	0.914|0.833|0.794	0.102
ATG13	ATG13	MXE	chr11	+	46630896_46630991_46632322_46632459_46630044_46630100_46644278_46644360	2|1|1	0|0|0	0|0|1	2|1|0	224	260	0.000106381657246	0.00662430396466	1.0|1.0|1.0	0.0|0.0|1.0	0.667
TBCEL	TBCEL	MXE	chr11	+	121053629_121053732_121055051_121055308_121047527_121047667_121058344_121058471	0|3|0	25|19|19	4|1|3	22|11|12	232	260	0.00723251217496	0.132028655051	0.0|0.15|0.0	0.169|0.092|0.219	-0.11
TYW1B	TYW1B	MXE	chr7	-	72728821_72728931_72744483_72744601_72713620_72713798_72777415_72777533	29|29|27	5|8|6	27|25|16	8|11|13	247	239	0.032610852167	0.321290121453	0.849|0.778|0.813	0.766|0.687|0.544	0.148
ZSWIM4	ZSWIM4	MXE	chr19	+	13812996_13813164_13814514_13814865_13809069_13809220_13817215_13817353	17|13|6	12|12|3	13|12|12	3|0|5	260	260	0.00414793999014	0.0910578283937	0.586|0.52|0.667	0.813|1.0|0.706	-0.249
AGPAT5	AGPAT5	MXE	chr8	+	6747669_6747828_6755050_6755174_6732560_6732650_6757162_6759666	0|1|0	20|13|11	8|1|5	33|12|20	260	253	2.06634618051e-05	0.00179872519955	0.0|0.07|0.0	0.191|0.075|0.196	-0.131
ARHGEF12	ARHGEF12	MXE	chr11	+	120431770_120431911_120437307_120437382_120429439_120429517_120440128_120440221	3|5|7	40|50|31	6|10|9	32|20|24	260	204	0.00714448776971	0.131667407185	0.056|0.073|0.151	0.128|0.282|0.227	-0.119
NAAA	NAAA	MXE	chr4	-	75914867_75914985_75918760_75918789_75913656_75914338_75919908_75919975	2|2|3	3|4|6	0|1|0	1|0|1	158	247	0.00166347371791	0.0476666185716	0.51|0.439|0.439	0.0|1.0|0.0	0.129
CCDC138	CCDC138	MXE	chr2	+	108788851_108788966_108791674_108791802_108786756_108786915_108794539_108794721	4|8|4	10|29|20	0|3|2	38|41|38	244	257	5.57319766791e-05	0.00405528405589	0.296|0.225|0.174	0.0|0.072|0.053	0.19
TMEM156	TMEM156	MXE	chr4	-	38998723_38998909_39032225_39032443_38993734_38993998_39032641_39032922	2|2|3	3|4|2	1|0|0	2|1|1	260	260	0.000182307274162	0.00967722874978	0.4|0.333|0.6	0.333|0.0|0.0	0.333
MLH1	MLH1	MXE	chr3	+	37014431_37014544_37020309_37020463_37012010_37012099_37025636_37026007	8|6|7	33|23|13	2|2|3	37|28|28	242	260	0.000622459166023	0.023891667481	0.207|0.219|0.366	0.055|0.071|0.103	0.188
PIEZO1	PIEZO1	MXE	chr16	-	88722217_88722397_88722582_88722689_88721807_88722066_88722836_88723009	21|19|19	13|1|3	25|22|18	20|5|20	236	260	0.0353003564959	0.332406825254	0.64|0.954|0.875	0.579|0.829|0.498	0.188
TMC1	TMC1	MXE	chr9	+	72627920_72628063_72648596_72648664_72616265_72616477_72688708_72688756	19|20|14	0|0|0	23|7|12	1|3|1	260	197	0.0382250752614	0.349958301337	1.0|1.0|1.0	0.946|0.639|0.901	0.171
NVL	NVL	MXE	chr1	-	224275338_224275458_224281122_224281185_224268033_224268133_224286025_224286130	3|6|2	11|12|6	0|3|2	17|18|15	192	249	0.00854646686873	0.146808804886	0.261|0.393|0.302	0.0|0.178|0.147	0.21
SNAP23	SNAP23	MXE	chr15	+	42513398_42513447_42515236_42515354_42512954_42512996_42529674_42529819	30|25|25	19|13|16	18|25|13	32|26|34	178	247	0.000552260713755	0.0223970196582	0.687|0.727|0.684	0.438|0.572|0.347	0.247
SNX25	SNX25	MXE	chr4	+	185332594_185332759_185339378_185339510_185323527_185323800_185341975_185342116	18|24|22	13|21|20	21|19|20	8|7|11	260	260	0.0234171921686	0.265586228518	0.581|0.533|0.524	0.724|0.731|0.645	-0.154
SLC38A9	SLC38A9	MXE	chr5	-	55649206_55649314_55656714_55656774_55645788_55645895_55664692_55664863	3|1|5	1|2|0	2|1|0	3|1|2	189	237	0.00298582925607	0.0724203380611	0.79|0.385|1.0	0.455|0.556|0.0	0.388
SLC38A9	SLC38A9	MXE	chr5	-	55627890_55627980_55633753_55633902_55625844_55626659_55635543_55635657	3|2|0	1|2|1	0|0|2	1|2|1	260	219	0.0229235980122	0.261822258778	0.716|0.457|0.0	0.0|0.0|0.628	0.182
GRIPAP1	GRIPAP1	MXE	chrX	-	48993427_48993578_48997249_48997357_48991009_48991102_48999237_48999299	1|3|1	7|1|8	1|3|5	0|2|0	237	260	2.772278166e-05	0.00227256625355	0.135|0.767|0.121	1.0|0.622|1.0	-0.533
RNPEP	RNPEP	MXE	chr1	+	201997318_201997554_201999901_202000015_201996146_201996263_202001375_202001488	21|32|9	3|4|1	16|13|19	4|2|12	260	243	0.0255260028171	0.278537672187	0.867|0.882|0.894	0.789|0.859|0.597	0.133
ZNF274	ZNF274	MXE	chr19	+	58183920_58183998_58185711_58185838_58183309_58183442_58186946_58187042	2|1|6	9|14|16	0|0|1	9|11|15	207	256	8.58692082791e-05	0.00556088992815	0.216|0.081|0.317	0.0|0.0|0.076	0.179
IDH3A	IDH3A	MXE	chr15	+	78157547_78157631_78160091_78160206_78155212_78155275_78161580_78161768	8|17|11	20|17|25	23|26|32	17|28|27	213	244	0.0326764271722	0.321290121453	0.314|0.534|0.335	0.608|0.515|0.576	-0.172
OGG1	OGG1	MXE	chr3	+	9754703_9754885_9781512_9781600_9751769_9751949_9787727_9788219	1|3|1	2|0|3	2|5|1	1|1|0	260	217	0.00439697035696	0.0946005981119	0.294|1.0|0.218	0.625|0.807|1.0	-0.307
ALG8	ALG8	MXE	chr11	-	78106806_78106912_78109441_78109581_78104355_78104453_78112649_78112770	6|2|1	0|0|0	11|11|5	3|0|2	260	235	0.0227340099116	0.261563654477	1.0|1.0|1.0	0.768|1.0|0.693	0.18
RERE	RERE	MXE	chr1	-	8358195_8358916_8361459_8361490_8356099_8356246_8361762_8361876	6|13|5	2|1|5	7|5|4	4|6|7	160	260	0.0312300019547	0.316008582279	0.83|0.955|0.619	0.74|0.575|0.481	0.203
PACRGL	PACRGL	MXE	chr4	+	20707802_20707870_20712787_20712922_20704659_20704814_20713431_20713539	3|7|1	3|22|9	0|2|1	25|22|17	197	260	0.000546200909575	0.022387323357	0.569|0.296|0.128	0.0|0.107|0.072	0.271
ABI3BP	ABI3BP	MXE	chr3	-	100825784_100825844_100828392_100828452_100824857_100824941_100829580_100829664	12|15|15	11|33|15	47|45|55	25|19|25	189	189	0.00053562435357	0.0220936516797	0.522|0.313|0.5	0.653|0.703|0.688	-0.236
ABI3BP	ABI3BP	MXE	chr3	-	100825784_100825844_100829580_100829664_100824857_100824941_100832263_100832305	11|9|8	8|18|8	22|36|30	17|10|15	213	189	0.0205205696058	0.246320429759	0.55|0.307|0.47	0.535|0.762|0.64	-0.203
ABI3BP	ABI3BP	MXE	chr3	-	100828392_100828452_100829580_100829664_100823457_100823514_100830577_100830634	8|15|19	0|0|0	10|16|19	4|3|0	213	189	0.00112264196758	0.036978574734	1.0|1.0|1.0	0.689|0.826|1.0	0.162
ARNTL2	ARNTL2	MXE	chr12	+	27370128_27370230_27376345_27376387_27368261_27368412_27380246_27380404	2|3|2	1|0|1	3|2|4	6|5|5	231	171	0.00021114130642	0.0107021067471	0.597|1.0|0.597	0.27|0.228|0.372	0.441
FYN	FYN	MXE	chr6	-	111699514_111699670_111700103_111700268_111696276_111696456_111702884_111703034	233|273|241	77|81|54	158|114|119	68|54|79	260	260	7.8995260805e-05	0.0052739516389	0.752|0.771|0.817	0.699|0.679|0.601	0.12
AMPD3	AMPD3	MXE	chr11	+	10484819_10485039_10487234_10487364_10482062_10482225_10493348_10493543	3|4|3	14|19|18	4|8|8	10|9|17	260	259	0.0138810257656	0.194574724801	0.176|0.173|0.142	0.285|0.47|0.319	-0.194
HDAC11	HDAC11	MXE	chr3	+	13498512_13498555_13500712_13500789_13496735_13496852_13501870_13501933	3|3|2	6|3|0	3|3|1	0|0|0	172	206	8.60794130975e-06	0.000929083798699	0.375|0.545|1.0	1.0|1.0|1.0	-0.36
TAB2	TAB2	MXE	chr6	+	149369908_149370099_149378017_149379518_149317619_149318015_149397603_149397764	70|44|39	107|100|94	42|44|40	36|53|67	260	260	0.0218637139278	0.256038718619	0.395|0.306|0.293	0.538|0.454|0.374	-0.124
CRIM1	CRIM1	MXE	chr2	+	36537351_36537546_36544375_36544498_36522091_36522313_36546983_36547171	18|43|31	30|45|30	21|23|34	50|56|43	260	252	0.0478000859129	0.39183969161	0.368|0.481|0.5	0.289|0.285|0.434	0.114
LCORL	LCORL	MXE	chr4	-	17962969_17963049_17972819_17972885_17961902_17962032_18021597_18021860	17|23|15	36|33|33	29|23|30	29|18|36	195	209	0.0136378290307	0.192415208721	0.336|0.428|0.328	0.517|0.578|0.472	-0.158
TNRC6A	TNRC6A	MXE	chr16	+	24730252_24730300_24776932_24777358_24729694_24729846_24789231_24791817	41|64|35	80|84|80	47|41|54	54|56|48	177	260	0.022087673027	0.257729316257	0.429|0.528|0.391	0.561|0.518|0.623	-0.118
EPB41	EPB41	MXE	chr1	+	29064981_29065158_29097806_29097935_29053103_29053312_29109335_29109437	111|83|76	69|70|47	49|57|40	66|39|63	260	258	0.0271726442477	0.290212948691	0.615|0.541|0.616	0.424|0.592|0.387	0.123
SMG6	SMG6	MXE	chr17	-	2292870_2292977_2298905_2300664_2292551_2292630_2303632_2303771	12|19|17	17|19|16	17|12|23	8|9|10	260	236	0.0221570620277	0.258073981459	0.391|0.476|0.491	0.659|0.548|0.676	-0.175
NAP1L1	NAP1L1	MXE	chr12	-	76060137_76060279_76074202_76074239_76056032_76056161_76083832_76084094	0|0|1	21|16|17	8|2|2	14|17|22	166	260	1.52634904715e-05	0.00141209091848	0.0|0.0|0.084	0.472|0.156|0.125	-0.223
ACAA1	ACAA1	MXE	chr3	-	38131925_38132005_38133951_38134009_38129289_38129388_38136591_38136685	0|2|1	5|4|5	2|1|4	5|3|7	187	209	0.0377130601836	0.346917297939	0.0|0.358|0.183	0.309|0.271|0.39	-0.143
DDX11	DDX11	MXE	chr12	+	31102935_31103020_31103316_31103395_31102426_31102527_31103576_31103731	9|4|5	0|2|0	18|14|18	10|1|8	214	208	0.000949808616738	0.0322039822094	1.0|0.66|1.0	0.636|0.932|0.686	0.135
KDM5B	KDM5B	MXE	chr1	-	202773117_202773288_202774612_202774735_202764048_202764145_202777016_202777094	58|60|47	19|22|17	67|49|55	13|9|8	252	260	0.00518947296991	0.107370693141	0.759|0.738|0.74	0.842|0.849|0.876	-0.11
MTERF4	MTERF4	MXE	chr2	-	241095129_241096438_241097242_241097427_241094276_241094432_241099395_241099894	7|12|8	0|0|0	9|8|13	2|2|1	260	260	0.0387052000478	0.351122739576	1.0|1.0|1.0	0.818|0.8|0.929	0.151
ABCB9	ABCB9	MXE	chr12	-	122940806_122940995_122944390_122944519_122940110_122940284_122946024_122946222	2|2|3	0|1|0	6|0|1	4|1|1	258	260	0.000570910842893	0.0226823228133	1.0|0.668|1.0	0.602|0.0|0.502	0.521
PPP3CB	PPP3CB	MXE	chr10	-	73454411_73454489_73467552_73467678_73446491_73446576_73470686_73470781	92|103|86	20|16|22	103|92|94	34|35|48	255	207	0.000677748644195	0.0252605356451	0.789|0.839|0.76	0.711|0.681|0.614	0.127
COL4A5	COL4A5	MXE	chrX	+	108573573_108573654_108575909_108575972_108571810_108571837_108577951_108577987	65|64|58	111|133|101	45|24|48	101|119|142	210	192	0.00323131954832	0.0755452180322	0.349|0.306|0.344	0.289|0.156|0.236	0.106
BANP	BANP	MXE	chr16	+	87984059_87984259_88004294_88004411_87981035_87981127_88006089_88006265	17|30|19	5|14|3	10|19|20	13|10|13	260	246	0.0250647202244	0.277752075208	0.763|0.67|0.857	0.421|0.643|0.593	0.211
ZBTB8OS	ZBTB8OS	MXE	chr1	-	32633644_32633727_32633950_32634072_32627507_32627544_32634767_32634792	102|124|78	35|33|25	196|177|204	28|30|36	251	212	0.000553354407862	0.0223970196582	0.711|0.76|0.725	0.855|0.833|0.827	-0.106
ZBTB8OS	ZBTB8OS	MXE	chr1	-	32631826_32631879_32633950_32634072_32627507_32627544_32650428_32650554	0|4|4	4|6|4	2|6|7	4|0|3	251	182	0.0361703302052	0.338088372718	0.0|0.326|0.42	0.266|1.0|0.629	-0.383
TCP11L1	TCP11L1	MXE	chr11	+	33043749_33043936_33054592_33054725_33039416_33039792_33057114_33057235	29|39|37	35|37|24	51|43|36	17|21|30	260	260	0.0420662822093	0.364199523513	0.453|0.513|0.607	0.75|0.672|0.545	-0.131
DAPK2	DAPK2	MXE	chr15	-	63939231_63939361_63971422_63971561_63930406_63930455_63983532_63983754	16|19|14	4|1|1	17|14|16	6|1|8	260	259	0.0398172407301	0.354685627191	0.799|0.95|0.933	0.738|0.933|0.666	0.115
SERGEF	SERGEF	MXE	chr11	-	17878207_17878244_17959469_17959636_17788047_17788413_17988596_17988755	9|15|8	5|5|2	9|4|9	4|8|10	260	166	0.0440029509537	0.369601958983	0.535|0.657|0.719	0.59|0.242|0.365	0.238
SSBP2	SSBP2	MXE	chr5	-	81489249_81489309_81513627_81513717_81474495_81474562_81615472_81615557	3|4|7	0|2|1	0|1|4	2|1|1	219	189	0.0285442958757	0.29814977434	1.0|0.633|0.858	0.0|0.463|0.775	0.418
ZFHX4	ZFHX4	MXE	chr8	+	76833337_76833406_76842654_76842771_76778207_76778439_76848994_76849128	30|29|22	24|33|17	27|23|35	16|13|14	198	246	0.0227072629635	0.261563654477	0.608|0.522|0.617	0.677|0.687|0.756	-0.124
ACER3	ACER3	MXE	chr11	+	76958978_76959031_76959076_76959200_76926556_76926667_76976288_76976341	3|1|4	11|13|4	6|5|9	4|7|7	182	253	0.0182778472392	0.230858934957	0.275|0.097|0.582	0.676|0.498|0.641	-0.287
ZNF561	ZNF561	MXE	chr19	-	9617044_9617171_9618090_9618179_9614020_9614103_9619431_9619582	33|21|31	32|34|32	13|19|25	42|38|47	218	256	0.00904429400245	0.151345860361	0.548|0.42|0.532	0.267|0.37|0.384	0.16
LRRC75A-AS1	LRRC75A-AS1	MXE	chr17	+	16439326_16439414_16439659_16439703_16439037_16439060_16440184_16440253	250|309|196	213|242|220	340|235|348	146|148|170	217	173	3.82101939123e-06	0.000483919761668	0.483|0.504|0.415	0.65|0.559|0.62	-0.142
UBE2V1	UBE2V1	MXE	chr20	-	50098881_50098981_50111288_50111562_50096671_50096820_50113106_50113198	1|4|7	4|1|2	0|1|0	7|7|2	260	229	1.21251299812e-06	0.000196305854396	0.18|0.779|0.755	0.0|0.112|0.0	0.534
SLC7A6	SLC7A6	MXE	chr16	+	68274690_68275249_68287745_68287871_68266592_68266721_68290395_68290540	10|10|7	1|2|3	19|18|19	17|10|13	260	255	0.00392579507013	0.0876670650833	0.907|0.831|0.696	0.523|0.638|0.589	0.228
YIPF2	YIPF2	MXE	chr19	-	10924075_10924192_10925685_10925773_10923832_10923999_10927629_10927716	5|11|16	3|5|2	12|11|16	2|1|0	217	246	0.00263677811291	0.0657447265504	0.654|0.714|0.901	0.872|0.926|1.0	-0.176
TCF3	TCF3	MXE	chr19	-	1612206_1612430_1615284_1615520_1611703_1611849_1615685_1615821	29|36|23	53|62|45	92|74|93	119|77|101	260	260	0.00715929961378	0.131667407185	0.354|0.367|0.338	0.436|0.49|0.479	-0.115
FAM49B	FAM49B	MXE	chr8	-	129904498_129904585_129970942_129970995_129903311_129903350_130016369_130016451	20|22|14	69|71|55	42|53|69	85|99|90	182	216	0.000261199149025	0.012618939911	0.256|0.269|0.232	0.37|0.389|0.476	-0.159
NME7	NME7	MXE	chr1	-	169303144_169303195_169309969_169310080_169298555_169298763_169323116_169323283	31|43|24	19|21|21	16|25|27	36|19|28	240	180	0.0335688754242	0.324465727235	0.55|0.606|0.462	0.25|0.497|0.42	0.15
MTSS1L	MTSS1L	MXE	chr16	-	70665465_70665540_70674305_70674528_70664919_70665096_70676880_70676978	6|5|4	0|0|3	2|1|9	4|6|9	260	204	0.000115464358468	0.0069882914527	1.0|1.0|0.511	0.282|0.116|0.44	0.558
CNOT8	CNOT8	MXE	chr5	+	154863206_154863395_154865191_154865385_154858516_154858816_154870660_154870822	36|59|38	93|88|79	60|50|66	71|76|74	260	260	0.0130802053684	0.189079040102	0.279|0.401|0.325	0.458|0.397|0.471	-0.107
GALNT13	GALNT13	MXE	chr2	+	154395990_154396130_154408983_154409082_154301408_154301589_154438591_154438726	4|3|5	1|0|1	5|4|1	3|1|1	260	228	0.00767372617061	0.136524864508	0.778|1.0|0.814	0.594|0.778|0.467	0.251
ASPH	ASPH	MXE	chr8	-	61651049_61651124_61653567_61653660_61644599_61644632_61680967_61680999	1270|1483|1144	1021|1238|964	1668|1481|1726	700|512|702	222	204	0	0.0	0.533|0.524|0.522	0.686|0.727|0.693	-0.176
VEZT	VEZT	MXE	chr12	+	95256549_95256622_95257149_95257239_95251939_95252071_95262905_95263081	7|7|4	17|18|7	8|8|8	12|3|8	202	219	0.0355527019876	0.333680142133	0.309|0.297|0.383	0.42|0.743|0.52	-0.231
ASPH	ASPH	MXE	chr8	-	61644599_61644632_61646749_61646878_61643944_61644001_61651049_61651124	2537|2634|2012	1789|2086|1556	3881|3369|4113	1326|1093|1360	258	162	0	0.0	0.471|0.442|0.448	0.648|0.659|0.655	-0.2
ASPH	ASPH	MXE	chr8	-	61646749_61646878_61651049_61651124_61644599_61644632_61653567_61653660	5704|6356|4973	4735|4909|3901	5788|5074|5854	7151|6578|7502	204	258	1.73561276462e-08	4.82201139896e-06	0.604|0.621|0.617	0.506|0.494|0.497	0.115
ADD3-AS1	ADD3-AS1	MXE	chr10	-	109947195_109947276_109951843_109951965_109945571_109946295_109953755_109953891	1|0|1	4|1|1	0|6|2	4|2|4	251	210	0.00980745930726	0.159499152534	0.173|0.0|0.456	0.0|0.715|0.295	-0.127
CCDC122	CCDC122	MXE	chr13	-	43868693_43868803_43869330_43869489_43859671_43860070_43874841_43874927	36|48|43	21|24|14	57|38|54	9|12|3	260	239	0.000479790930529	0.0202208207182	0.612|0.648|0.738	0.853|0.744|0.943	-0.181
GINS1	GINS1	MXE	chr20	+	25418104_25418195_25425210_25425327_25417103_25417202_25441701_25441776	2|1|0	5|1|3	15|13|19	12|8|8	220	246	0.00250898425216	0.0641214584067	0.309|0.528|0.0	0.583|0.645|0.726	-0.372
ANKRD17	ANKRD17	MXE	chr4	-	73102375_73102547_73113791_73113908_73098072_73098520_73115820_73115916	474|721|482	268|268|234	589|584|730	172|137|172	246	260	3.26470773748e-08	8.13163357997e-06	0.651|0.74|0.685	0.784|0.818|0.818	-0.115
TM9SF4	TM9SF4	MXE	chr20	+	32155102_32155186_32157793_32157969_32150799_32150875_32158450_32158514	8|3|4	0|1|1	5|6|12	6|1|3	213	260	0.00145199215432	0.043532875886	1.0|0.785|0.83	0.504|0.88|0.83	0.134
ANKRD17	ANKRD17	MXE	chr4	-	73115820_73115916_73118687_73118850_73102375_73102547_73120161_73120337	422|400|324	110|124|118	308|297|364	23|35|41	260	225	3.33066907388e-15	1.5406723516e-12	0.769|0.736|0.704	0.921|0.88|0.885	-0.159
PACRGL	PACRGL	MXE	chr4	+	20707802_20707870_20709682_20709773_20704659_20704814_20712787_20712831	1|6|1	0|3|2	4|2|2	6|6|9	197	220	0.0441202803352	0.37010742934	1.0|0.691|0.358	0.427|0.271|0.199	0.384
PHTF1	PHTF1	MXE	chr1	-	113713278_113713438_113724758_113724893_113711939_113712113_113726417_113726574	93|81|94	120|156|122	89|83|84	193|225|206	260	260	0.00068140831795	0.0252605356451	0.437|0.342|0.435	0.316|0.269|0.29	0.113
UBE2Q2	UBE2Q2	MXE	chr15	+	75890918_75891014_75896994_75897061_75890434_75890483_75899426_75899650	16|27|19	7|7|6	35|26|22	5|2|3	225	196	0.0117502044055	0.178601840228	0.666|0.771|0.734	0.859|0.919|0.865	-0.157
OCLN	OCLN	MXE	chr5	+	69534693_69534839_69544903_69545119_69513947_69514109_69547929_69548101	90|115|93	153|203|135	18|15|18	54|41|54	260	260	0.00175555802612	0.0494304077268	0.37|0.362|0.408	0.25|0.268|0.25	0.124
LIN7B	LIN7B	MXE	chr19	+	49115259_49115331_49116262_49116472_49114848_49114967_49117854_49118018	0|1|1	16|22|19	4|1|3	5|3|6	201	260	6.29869761881e-06	0.000741643014171	0.0|0.056|0.064	0.509|0.301|0.393	-0.361
SH3BP5	SH3BP5	MXE	chr3	-	15304102_15304231_15330503_15330566_15262158_15262289_15332270_15332629	8|12|28	2|7|4	21|13|22	14|15|19	192	258	0.00198767063344	0.053858389214	0.843|0.697|0.904	0.668|0.538|0.609	0.21
ABHD5	ABHD5	MXE	chr3	+	43714946_43715058_43717670_43717857_43711708_43711863_43718442_43719049	0|0|3	11|11|11	4|1|4	13|8|14	241	260	0.010906650237	0.167770705308	0.0|0.0|0.227	0.249|0.119|0.236	-0.126
ANXA2	ANXA2	MXE	chr15	-	60390212_60390317_60396279_60396427_60386027_60386086_60397257_60397338	0|0|0	1|3|1	1|2|2	1|0|3	260	234	0.000261206356341	0.012618939911	0.0|0.0|0.0	0.474|1.0|0.375	-0.616
ZCWPW1	ZCWPW1	MXE	chr7	-	100406693_100406798_100408538_100408659_100405012_100405093_100409427_100409544	3|4|2	9|11|21	0|0|2	10|6|5	250	234	0.00583411969649	0.115188290105	0.238|0.254|0.082	0.0|0.0|0.272	0.101
NBPF15	NBPF15	MXE	chr1	-	144450771_144450802_144456536_144456805_144448774_144448916_144461380_144461647	4|4|0	0|0|1	3|4|1	3|4|3	260	160	0.000336604318049	0.0151378441923	1.0|1.0|0.0	0.381|0.381|0.17	0.356
HACE1	HACE1	MXE	chr6	-	104833041_104833173_104849141_104849246_104796928_104797025_104850906_104850996	4|3|1	3|5|0	10|5|6	1|3|0	234	260	0.0364383636219	0.339532147936	0.597|0.4|1.0	0.917|0.649|1.0	-0.19
HNRNPH1	HNRNPH1	MXE	chr5	-	179620891_179621035_179621241_179621397_179618204_179618323_179623036_179623164	745|1084|642	204|206|228	1647|1583|1832	142|131|152	260	260	0	0.0	0.785|0.84|0.738	0.921|0.924|0.923	-0.135
ACSL4	ACSL4	MXE	chrX	-	109683135_109683372_109696143_109696196_109682718_109682896_109733138_109733403	1|1|0	17|18|8	2|5|4	22|14|29	182	260	0.000658466941613	0.0249370287362	0.078|0.074|0.0	0.115|0.338|0.165	-0.155
ZFYVE27	ZFYVE27	MXE	chr10	+	97744728_97744915_97748268_97748364_97738476_97738674_97749473_97749586	2|2|1	14|7|12	9|2|2	9|7|12	260	225	0.0372443115955	0.344563088418	0.11|0.198|0.067	0.464|0.198|0.126	-0.138
RP11-529K1.3	RP11-529K1.3	MXE	chr16	+	70314901_70314955_70315968_70316104_70299213_70299354_70317495_70317588	7|17|9	19|23|33	4|1|1	29|29|25	183	260	1.27631968069e-05	0.00127413330312	0.344|0.512|0.279	0.164|0.047|0.054	0.29
C11orf54	C11orf54	MXE	chr11	+	93747296_93747448_93750345_93750444_93741593_93741728_93753681_93753755	17|11|12	9|12|8	14|16|28	4|7|4	260	228	0.00941648930288	0.155962109272	0.624|0.446|0.568	0.754|0.667|0.86	-0.214
SH3KBP1	SH3KBP1	MXE	chrX	-	19631863_19631958_19683822_19684028_19607937_19608045_19695611_19695741	181|143|159	226|283|232	125|106|145	425|270|316	260	224	2.08314376106e-05	0.00179872519955	0.408|0.303|0.371	0.202|0.253|0.283	0.115
RAD1	RAD1	MXE	chr5	-	34911553_34911812_34913469_34913578_34909257_34909356_34914694_34914961	11|4|5	33|30|22	24|15|14	27|34|43	238	260	0.0185190843425	0.23197212805	0.267|0.127|0.199	0.493|0.325|0.262	-0.162
SBNO1	SBNO1	MXE	chr12	-	123311054_123311129_123313619_123313719_123309709_123309856_123315372_123315444	18|22|32	46|36|30	37|32|41	27|33|37	229	204	0.0333775485042	0.323368650208	0.258|0.352|0.487	0.55|0.463|0.497	-0.138
CDK11A	CDK11A	MXE	chr1	-	1712263_1712400_1716345_1716478_1709478_1709640_1719357_1719455	121|132|108	130|180|130	91|100|81	199|176|187	260	260	4.44162176816e-05	0.00330620029547	0.482|0.423|0.454	0.314|0.362|0.302	0.127
ZUFSP	ZUFSP	MXE	chr6	-	116660735_116660846_116666633_116667207_116656683_116656852_116668565_116668794	21|16|10	4|1|2	5|7|17	6|3|3	260	240	0.0439998741452	0.369601958983	0.829|0.937|0.822	0.435|0.683|0.84	0.21
ECHDC2	ECHDC2	MXE	chr1	-	52897436_52897484_52899173_52899224_52895983_52896597_52904645_52904833	1|1|2	1|0|0	4|2|3	3|2|3	180	177	8.08032571199e-05	0.00528567568796	0.496|1.0|1.0	0.567|0.496|0.496	0.312
PRR13	PRR13	MXE	chr12	+	53442694_53442733_53443540_53443773_53441748_53441792_53446014_53446536	9|5|7	17|8|6	4|3|6	19|13|28	168	260	0.00531440109858	0.108054969334	0.45|0.492|0.644	0.246|0.263|0.249	0.276
PPRC1	PPRC1	MXE	chr10	+	102143044_102143098_102146671_102147392_102139099_102142004_102148371_102148521	1|0|0	1|3|1	5|5|5	6|4|5	183	260	5.7188786895e-05	0.00406983059266	0.587|0.0|0.0	0.542|0.64|0.587	-0.394
CBLB	CBLB	MXE	chr3	-	105751461_105751618_105776395_105776542_105745916_105746038_105853413_105853664	17|20|23	22|21|18	5|5|5	13|10|9	260	260	0.0302902686956	0.309400284026	0.436|0.488|0.561	0.278|0.333|0.357	0.172
ECHDC2	ECHDC2	MXE	chr1	-	52899173_52899224_52904645_52904833_52897436_52897484_52907867_52907954	2|3|5	1|4|2	6|7|8	1|0|0	260	180	1.1842508314e-06	0.000196305854396	0.581|0.342|0.634	0.806|1.0|1.0	-0.416
ECHDC2	ECHDC2	MXE	chr1	-	52904645_52904833_52907867_52907954_52899173_52899224_52911565_52911653	13|12|16	0|1|2	11|17|15	6|2|3	216	260	0.00435179188539	0.0939406808326	1.0|0.935|0.906	0.688|0.911|0.858	0.128
ZNF37A	ZNF37A	A5SS	chr10	+	38095537_38095633_38095537_38095629_38095743_38095804	3|2|10	13|22|12	0|2|1	17|17|17	133	130	0.000551368880469	0.0182791575962	0.184|0.082|0.449	0.0|0.103|0.054	0.186
SCAPER	SCAPER	A5SS	chr15	-	76771723_76771954_76771741_76771954_76766917_76767088	1|2|2	4|8|10	5|3|4	6|6|5	147	130	0.0304847723867	0.277483278209	0.181|0.181|0.15	0.424|0.307|0.414	-0.211
ING4	ING4	A5SS	chr12	-	6652935_6653050_6652944_6653050_6652661_6652770	23|30|22	3|7|6	14|9|6	1|0|0	138	130	3.80411957692e-05	0.0021957378198	0.878|0.801|0.775	0.93|1.0|1.0	-0.159
RAD51	RAD51	A5SS	chr15	+	40695173_40695425_40695173_40695321_40698756_40698845	4|4|4	0|0|0	34|26|56	2|2|5	233	130	0.0006305151149	0.0193576586615	1.0|1.0|1.0	0.905|0.879|0.862	0.118
BCS1L	BCS1L	A5SS	chr2	+	218660036_218660245_218660036_218660166_218661405_218661545	3|2|3	0|1|0	5|7|6	1|2|3	208	130	0.000680030528827	0.0200262051653	1.0|0.556|1.0	0.758|0.686|0.556	0.185
SYTL2	SYTL2	A5SS	chr11	-	85724031_85727967_85727895_85727967_85720857_85720959	1|1|4	9|10|4	0|1|0	5|9|9	260	130	0.0145693277518	0.179688375606	0.053|0.048|0.333	0.0|0.053|0.0	0.127
SERGEF	SERGEF	A5SS	chr11	-	18010070_18010139_18010074_18010139_18007940_18008076	2|3|3	0|1|2	5|5|5	4|3|5	133	130	0.0275501377642	0.258148368791	1.0|0.746|0.595	0.55|0.62|0.494	0.226
GON4L	GON4L	A5SS	chr1	-	155857146_155857295_155857158_155857295_155853275_155853806	6|7|6	2|9|4	16|8|10	0|4|2	141	130	0.00875434224551	0.127601170306	0.734|0.418|0.58	1.0|0.648|0.822	-0.246
STX16	STX16	A5SS	chr20	+	58652072_58652138_58652072_58652087_58659622_58659634	13|7|14	39|40|54	16|19|14	27|40|36	180	130	0.0186465410066	0.210210614629	0.194|0.112|0.158	0.3|0.255|0.219	-0.103
CHCHD7	CHCHD7	A5SS	chr8	+	56212761_56212909_56212761_56212889_56214597_56214667	22|20|9	32|18|14	29|22|26	20|17|18	149	130	0.0425616985898	0.341202950362	0.375|0.492|0.359	0.559|0.53|0.558	-0.14
WHSC1L1	WHSC1L1	A5SS	chr8	-	38281466_38281583_38281499_38281583_38279539_38279681	52|63|51	54|53|36	38|41|58	12|16|23	162	130	7.76132904035e-05	0.00373319926841	0.436|0.488|0.532	0.718|0.673|0.669	-0.201
TLE3	TLE3	A5SS	chr15	-	70057458_70057658_70057473_70057658_70056297_70056374	0|1|1	3|2|1	1|1|3	0|1|0	144	130	1.04690891733e-07	2.51781594618e-05	0.0|0.311|0.474	1.0|0.474|1.0	-0.563
CLCN5	CLCN5	A5SS	chrX	+	49923406_49923741_49923406_49923482_49925170_49925314	3|1|1	0|0|1	3|1|0	3|1|2	260	130	2.66435043135e-05	0.00167141197494	1.0|1.0|0.333	0.333|0.333|0.0	0.556
CASP8AP2	CASP8AP2	A5SS	chr6	+	89829899_89830106_89829899_89830067_89853165_89853234	1|0|0	2|7|1	0|4|2	3|2|4	168	130	0.00255840632363	0.0558218031452	0.279|0.0|0.0	0.0|0.607|0.279	-0.202
NCBP2	NCBP2	A5SS	chr3	-	196939250_196939432_196939392_196939432_196937509_196937631	146|130|125	17|26|11	115|116|114	46|33|38	260	130	8.86528830901e-06	0.000673295317363	0.811|0.714|0.85	0.556|0.637|0.6	0.194
SLC35A1	SLC35A1	A5SS	chr6	+	87508419_87508596_87508419_87508466_87509040_87509175	14|21|22	1|1|2	12|10|9	0|0|0	259	130	0.0345902356802	0.297105417182	0.875|0.913|0.847	1.0|1.0|1.0	-0.122
WNK1	WNK1	A5SS	chr12	+	890452_890513_890452_890510_894561_894635	13|29|16	2|2|0	16|12|14	4|3|2	132	130	0.0208957558355	0.223352412375	0.865|0.935|1.0	0.798|0.798|0.873	0.11
PANK2	PANK2	A5SS	chr20	+	3907925_3908278_3907925_3908135_3910576_3910830	2|3|4	5|9|3	9|6|9	2|5|1	260	130	0.00288437115296	0.0592693416429	0.167|0.143|0.4	0.692|0.375|0.818	-0.392
TMEM9	TMEM9	A5SS	chr1	-	201153782_201153959_201153848_201153959_201151760_201151852	5|0|4	9|11|11	1|0|0	4|8|9	195	130	0.000328129896294	0.0118372860088	0.27|0.0|0.195	0.143|0.0|0.0	0.107
HEY1	HEY1	A5SS	chr8	-	79766996_79767092_79767008_79767092_79766650_79766732	0|0|1	17|13|11	5|7|1	16|24|21	141	130	4.94386799023e-05	0.00247464715629	0.0|0.0|0.077	0.224|0.212|0.042	-0.134
BCS1L	BCS1L	A5SS	chr2	+	218660036_218660245_218660036_218660166_218660938_218661307	3|2|3	0|0|0	5|10|8	4|1|4	208	130	4.12122985183e-07	5.94693467619e-05	1.0|1.0|1.0	0.439|0.862|0.556	0.381
BCS1L	BCS1L	A5SS	chr2	+	218660036_218660218_218660036_218660166_218660938_218661307	3|2|3	0|0|0	5|7|5	4|1|4	181	130	1.87149603703e-07	3.37571097679e-05	1.0|1.0|1.0	0.473|0.834|0.473	0.407
TSEN34	TSEN34	A5SS	chr19	+	54190267_54190450_54190267_54190371_54191360_54191607	31|51|42	2|1|2	28|30|33	6|5|7	208	130	0.000196724057405	0.00767223823879	0.906|0.97|0.929	0.745|0.789|0.747	0.175
RBM10	RBM10	A5SS	chrX	+	47179879_47180040_47179879_47180037_47180211_47180309	2|1|0	3|2|4	4|3|1	2|1|6	132	130	0.0255102896132	0.247213962262	0.396|0.33|0.0	0.663|0.747|0.141	-0.275
NPHP1	NPHP1	A5SS	chr2	-	110164519_110164730_110164687_110164730_110163047_110163132	10|9|1	2|1|2	1|2|2	0|0|0	260	130	0.00175311369085	0.0436162595844	0.714|0.818|0.2	1.0|1.0|1.0	-0.423
MUTYH	MUTYH	A5SS	chr1	-	45338185_45338656_45338506_45338656_45334390_45334511	7|19|11	1|0|1	12|6|14	2|4|7	260	130	2.77989517662e-05	0.00167141197494	0.778|1.0|0.846	0.75|0.429|0.5	0.315
ZNF266	ZNF266	A5SS	chr19	-	9418761_9418895_9418765_9418895_9418504_9418631	4|0|1	0|5|0	2|0|1	0|1|5	133	130	0.0257178266928	0.247213962262	1.0|0.0|1.0	1.0|0.0|0.164	0.279
TCF3	TCF3	A5SS	chr19	-	1631950_1632116_1632037_1632116_1627358_1627426	3|1|0	47|32|36	20|15|10	81|33|58	216	130	6.39456022578e-08	1.84547008116e-05	0.037|0.018|0.0	0.129|0.215|0.094	-0.128
PVR	PVR	A5SS	chr19	+	44658741_44658900_44658741_44658765_44661291_44661323	24|31|13	3|3|1	22|17|19	5|3|7	260	130	0.0340877742166	0.294960860849	0.8|0.838|0.867	0.688|0.739|0.576	0.167
ZSCAN26	ZSCAN26	A5SS	chr6	+	28271853_28272339_28271853_28271934_28272669_28272787	74|73|65	23|35|27	31|30|25	53|51|52	260	130	9.78106484695e-14	4.70469219138e-11	0.617|0.51|0.546	0.226|0.227|0.194	0.342
ZSCAN26	ZSCAN26	A5SS	chr6	+	28271853_28272336_28271853_28271934_28272669_28272787	36|24|29	23|35|27	14|19|11	53|51|52	260	130	6.11146148799e-07	7.34903243931e-05	0.439|0.255|0.349	0.117|0.157|0.096	0.224
PTBP3	PTBP3	A5SS	chr9	-	112297831_112297916_112297840_112297916_112268048_112268195	3|5|2	1|2|0	3|6|7	4|4|2	138	130	0.0305750805511	0.277483278209	0.739|0.702|1.0	0.414|0.586|0.767	0.225
ZBTB8OS	ZBTB8OS	A5SS	chr1	-	32634701_32634792_32634767_32634792_32633950_32634072	50|55|37	105|123|78	46|41|35	201|176|208	195	130	1.05343839352e-06	0.000116931661681	0.241|0.23|0.24	0.132|0.134|0.101	0.115
PGAP2	PGAP2	A5SS	chr11	+	3824269_3824455_3824269_3824364_3825019_3825128	0|3|3	1|3|1	2|1|4	0|0|0	220	130	8.32855537592e-05	0.00387680819595	0.0|0.371|0.639	1.0|1.0|1.0	-0.663
PGAP2	PGAP2	A5SS	chr11	+	3824269_3824449_3824269_3824364_3825019_3825128	0|3|3	1|3|1	2|1|4	0|0|0	214	130	0.00010147900932	0.00457606907652	0.0|0.378|0.646	1.0|1.0|1.0	-0.659
PGAP2	PGAP2	A5SS	chr11	+	3824269_3824376_3824269_3824364_3825019_3825128	1|4|8	1|3|1	6|3|6	0|0|0	141	130	0.00523200957387	0.084829099046	0.48|0.551|0.881	1.0|1.0|1.0	-0.363
PPP1R1B	PPP1R1B	A5SS	chr17	+	39628497_39628706_39628497_39628622_39629169_39629230	8|3|5	1|0|0	11|20|19	2|2|2	213	130	0.00496055038319	0.0822767149764	0.83|1.0|1.0	0.77|0.859|0.853	0.116
ZBTB8OS	ZBTB8OS	A5SS	chr1	-	32650401_32650525_32650432_32650525_32633950_32634072	1|0|0	9|4|4	2|2|1	2|4|4	160	130	0.00398137696194	0.071814086951	0.083|0.0|0.0	0.448|0.289|0.169	-0.274
CCDC136	CCDC136	A5SS	chr7	+	128801185_128801509_128801185_128801473_128804649_128804761	36|29|26	21|19|18	28|28|41	9|11|5	165	130	0.00321175759579	0.0609811343516	0.575|0.546|0.532	0.71|0.667|0.866	-0.197
MAPKAPK5	MAPKAPK5	A5SS	chr12	+	111888884_111889006_111888884_111889000_111890039_111890144	35|46|23	51|56|48	72|41|56	60|46|55	135	130	0.0219239170722	0.229247915472	0.398|0.442|0.316	0.536|0.462|0.495	-0.112
ANKHD1-EIF4EBP3	ANKHD1-EIF4EBP3	A5SS	chr5	+	140538085_140538261_140538085_140538234_140538918_140539083	12|16|9	2|3|1	9|7|6	0|1|0	156	130	0.00413291752109	0.0727292680845	0.833|0.816|0.882	1.0|0.854|1.0	-0.108
VEGFA	VEGFA	A5SS	chr6	+	43780731_43780803_43780731_43780785_43781955_43782087	56|68|40	6|8|8	29|44|40	9|14|12	147	130	0.00511645163617	0.083898178534	0.892|0.883|0.816	0.74|0.735|0.747	0.123
KIAA0586	KIAA0586	A5SS	chr14	+	58427727_58427857_58427727_58427813_58429362_58429433	1|4|0	4|16|6	3|3|6	10|8|7	173	130	0.0417795793181	0.336804094726	0.158|0.158|0.0	0.184|0.22|0.392	-0.16
TLE3	TLE3	A5SS	chr15	-	70058149_70058291_70058185_70058291_70057458_70057658	11|16|6	1|0|0	8|13|11	1|2|5	165	130	0.00012749553972	0.00557503223685	0.897|1.0|1.0	0.863|0.837|0.634	0.188
C6orf48	C6orf48	A5SS	chr6	+	31834907_31835200_31834907_31835057_31835410_31835451	76|85|66	27|28|25	58|39|33	43|28|26	260	130	0.000182732030923	0.00732450890616	0.585|0.603|0.569	0.403|0.411|0.388	0.185
FBLIM1	FBLIM1	A5SS	chr1	+	15758173_15758355_15758173_15758329_15764492_15764685	0|0|0	2|3|4	1|1|1	2|0|0	155	130	0.00282424540086	0.0590635668615	0.0|0.0|0.0	0.295|1.0|1.0	-0.765
KMT2A	KMT2A	A5SS	chr11	+	118491195_118491318_118491195_118491309_118491743_118491928	2|7|1	24|34|24	6|8|5	11|24|33	138	130	0.033017247127	0.292249715065	0.073|0.162|0.038	0.339|0.239|0.125	-0.143
KAT6B	KAT6B	A5SS	chr10	+	74975398_74976330_74975398_74975781_74977315_74977437	26|19|17	19|23|14	63|62|65	13|16|14	260	130	1.31315998853e-07	2.70698551921e-05	0.406|0.292|0.378	0.708|0.66|0.699	-0.33
KAT6B	KAT6B	A5SS	chr10	+	74975398_74976330_74975398_74975454_74977315_74977437	36|29|23	126|218|149	73|72|85	123|129|101	260	130	1.44328993201e-15	1.04133368595e-12	0.125|0.062|0.072	0.229|0.218|0.296	-0.161
FCHO1	FCHO1	A5SS	chr19	+	17754316_17754466_17754316_17754361_17754591_17754685	1|2|1	10|7|10	3|5|5	1|10|4	234	130	0.00112784582256	0.0301385467029	0.053|0.137|0.053	0.625|0.217|0.41	-0.336
CPS1	CPS1	A5SS	chr2	+	210519550_210519784_210519550_210519670_210556718_210556859	4|2|4	3|2|1	6|6|11	0|1|1	243	130	0.00025397773896	0.00939717634152	0.416|0.349|0.682	1.0|0.762|0.855	-0.39
DISC1	DISC1	A5SS	chr1	+	232008784_232009049_232008784_232008983_232026434_232026554	18|22|20	9|6|4	15|10|8	11|8|4	195	130	0.0453255468188	0.355662299758	0.571|0.71|0.769	0.476|0.455|0.571	0.183
TAF6	TAF6	A5SS	chr7	-	100114053_100114268_100114083_100114268_100113867_100113954	65|51|44	18|23|9	72|65|56	35|28|32	159	130	0.0458468878877	0.357605725524	0.747|0.645|0.8	0.627|0.655|0.589	0.107
HMGN3	HMGN3	A5SS	chr6	-	79202275_79202389_79202316_79202389_79201244_79201726	158|195|153	93|115|78	249|203|265	232|190|272	170	130	1.00279700017e-05	0.000723518035623	0.565|0.565|0.6	0.451|0.45|0.427	0.134
ZNF276	ZNF276	A5SS	chr16	+	89727278_89727357_89727278_89727325_89729234_89729318	109|101|89	139|149|125	78|60|73	72|64|56	161	130	0.00563418494966	0.0903347653595	0.388|0.354|0.365	0.467|0.431|0.513	-0.101
TTPAL	TTPAL	A5SS	chr20	+	44484336_44484530_44484336_44484428_44486595_44486706	5|3|2	1|2|1	3|2|4	0|0|0	231	130	0.0170524380072	0.198440871326	0.738|0.458|0.53	1.0|1.0|1.0	-0.425
KLC1	KLC1	A5SS	chr14	+	103679383_103679545_103679383_103679518_103687080_103687211	32|50|34	26|20|12	73|37|75	7|5|10	156	130	2.70154343207e-06	0.000278451940891	0.506|0.676|0.702	0.897|0.86|0.862	-0.245
PLXNB2	PLXNB2	A5SS	chr22	-	50294718_50294778_50294725_50294778_50289516_50290597	8|6|9	8|9|5	9|5|15	1|3|2	136	130	0.0025918647337	0.0558218031452	0.489|0.389|0.632	0.896|0.614|0.878	-0.293
NR3C1	NR3C1	A5SS	chr5	-	143313998_143314168_143314001_143314168_143310096_143310213	1|2|0	22|24|18	5|1|2	13|15|19	132	130	0.0180161843009	0.206328205922	0.043|0.076|0.0	0.275|0.062|0.094	-0.104
SLC39A11	SLC39A11	A5SS	chr17	-	72947730_72947875_72947751_72947875_72849633_72849804	5|3|3	11|7|7	10|4|3	6|4|1	150	130	0.0129811687518	0.165768376184	0.283|0.271|0.271	0.591|0.464|0.722	-0.317
C7orf49	C7orf49	A5SS	chr7	-	135168744_135169060_135168930_135169060_135167731_135167807	5|8|5	0|0|0	8|3|3	1|2|1	260	130	0.0256685246091	0.247213962262	1.0|1.0|1.0	0.8|0.429|0.6	0.39
RNF146	RNF146	A5SS	chr6	+	127266882_127267095_127266882_127266925_127280230_127280340	68|68|49	0|0|4	42|15|42	3|2|3	260	130	0.0152810155109	0.183754211519	1.0|1.0|0.86	0.875|0.789|0.875	0.107
CHD9	CHD9	A5SS	chr16	+	53307680_53307953_53307680_53307905_53308685_53308854	5|9|6	2|1|0	6|2|0	4|0|4	177	130	0.00899523940223	0.128516143143	0.647|0.869|1.0	0.524|1.0|0.0	0.331
ZBTB44	ZBTB44	A5SS	chr11	-	130236792_130237093_130237009_130237093_130233307_130233382	7|7|1	1|3|3	2|0|6	10|5|6	260	130	0.0201719089587	0.219839580097	0.778|0.538|0.143	0.091|0.0|0.333	0.345
FAM219A	FAM219A	A5SS	chr9	-	34405864_34405964_34405915_34405964_34402704_34402807	5|1|0	4|11|1	2|5|2	2|0|1	180	130	0.00193692482629	0.0473725851582	0.474|0.062|0.0	0.419|1.0|0.591	-0.491
PABPC4	PABPC4	A5SS	chr1	-	39564422_39564542_39564470_39564542_39563835_39563922	8|6|1	12|13|12	9|17|11	11|12|18	177	130	0.0402425901621	0.329943509113	0.329|0.253|0.058	0.375|0.51|0.31	-0.185
NT5M	NT5M	A5SS	chr17	+	17344793_17344926_17344793_17344908_17346804_17347661	1|3|1	1|0|0	0|1|1	1|2|0	147	130	0.00317500816447	0.0609811343516	0.469|1.0|1.0	0.0|0.307|1.0	0.387
CES2	CES2	A5SS	chr16	+	66942647_66942785_66942647_66942737_66943298_66943371	86|92|75	13|30|18	76|62|73	8|11|4	177	130	0.00393891850988	0.071814086951	0.829|0.693|0.754	0.875|0.805|0.931	-0.112
FIGNL1	FIGNL1	A5SS	chr7	-	50449117_50449723_50449499_50449723_50448180_50448289	2|4|1	0|3|1	6|5|5	1|1|0	260	130	0.0298054626407	0.275700529426	1.0|0.4|0.333	0.75|0.714|1.0	-0.244
GAPVD1	GAPVD1	A5SS	chr9	+	125321432_125321562_125321432_125321499_125323797_125323923	32|26|23	15|15|11	34|28|37	4|6|3	192	130	4.44974113141e-05	0.0023781394269	0.591|0.54|0.586	0.852|0.76|0.893	-0.263
CHD8	CHD8	A5SS	chr14	-	21430800_21431858_21431810_21431858_21428963_21429335	23|26|16	0|4|0	20|21|27	4|2|5	260	130	0.0217020071277	0.228583914491	1.0|0.765|1.0	0.714|0.84|0.73	0.16
STOX1	STOX1	A5SS	chr10	+	68884259_68886618_68884259_68884459_68892588_68893060	2|5|5	0|1|0	4|2|6	3|0|1	260	130	0.0320659457547	0.285681517329	1.0|0.714|1.0	0.4|1.0|0.75	0.188
PIGA	PIGA	A5SS	chrX	-	15331215_15331992_15331589_15331992_15325913_15326046	9|9|7	2|3|4	14|14|30	2|1|3	260	130	0.0258692365222	0.247213962262	0.692|0.6|0.467	0.778|0.875|0.833	-0.242
PIGA	PIGA	A5SS	chrX	-	15331215_15331992_15331873_15331992_15325913_15326046	10|10|8	2|9|1	14|14|30	1|1|2	260	130	0.00409256499599	0.0727292680845	0.714|0.357|0.8	0.875|0.875|0.882	-0.254
STRADA	STRADA	A5SS	chr17	-	63728333_63728413_63728357_63728413_63714005_63714108	8|10|9	7|9|5	9|11|14	5|5|0	153	130	0.0383026877356	0.319936514539	0.493|0.486|0.605	0.605|0.651|1.0	-0.224
CNBP	CNBP	A5SS	chr3	-	129171633_129171771_129171654_129171771_129171445_129171538	490|503|385	158|160|120	468|376|415	220|205|212	150	130	1.89038844691e-05	0.00129896691852	0.729|0.732|0.735	0.648|0.614|0.629	0.102
STRADA	STRADA	A5SS	chr17	-	63728333_63728413_63728357_63728413_63726637_63726695	12|26|10	7|7|3	14|21|15	2|1|2	153	130	0.00363898093687	0.0673211473321	0.593|0.759|0.739	0.856|0.947|0.864	-0.192
PRPSAP2	PRPSAP2	A5SS	chr17	+	18856298_18856476_18856298_18856429_18865801_18865952	0|2|3	9|10|9	1|5|2	5|2|4	176	130	0.0485949775057	0.369066066004	0.0|0.129|0.198	0.129|0.649|0.27	-0.24
RALGAPA1	RALGAPA1	A5SS	chr14	-	35688458_35690003_35689835_35690003_35686541_35686666	2|7|3	28|21|23	7|3|6	13|3|8	260	130	0.00328666629028	0.0615929799594	0.034|0.143|0.061	0.212|0.333|0.273	-0.193
FIGNL1	FIGNL1	A5SS	chr7	-	50449117_50449723_50449562_50449723_50448180_50448289	2|4|1	0|0|0	6|5|5	4|0|2	260	130	0.000140689605853	0.00597103238958	1.0|1.0|1.0	0.429|1.0|0.556	0.338
DEF8	DEF8	A5SS	chr16	+	89949416_89949638_89949416_89949513_89954242_89954376	1|5|2	8|14|3	1|0|1	7|4|7	254	130	0.00850664323668	0.125255981536	0.06|0.155|0.254	0.068|0.0|0.068	0.111
ITPR1	ITPR1	A5SS	chr3	+	4675067_4675248_4675067_4675221_4676613_4676801	5|10|7	35|33|29	31|47|47	78|82|91	156	130	0.00122647165398	0.0321781563035	0.106|0.202|0.167	0.249|0.323|0.301	-0.133
SH2B1	SH2B1	A5SS	chr16	+	28872533_28872758_28872533_28872705_28873169_28873269	6|5|4	61|53|34	15|10|11	28|30|24	182	130	5.57887882791e-06	0.000503145134292	0.066|0.063|0.078	0.277|0.192|0.247	-0.17
ABHD3	ABHD3	A5SS	chr18	-	21663677_21664230_21664117_21664230_21659169_21659343	2|1|2	2|0|0	1|1|1	1|3|1	260	130	0.00146254234654	0.037686582251	0.333|1.0|1.0	0.333|0.143|0.333	0.508
SPIDR	SPIDR	A5SS	chr8	+	47279861_47280017_47279861_47279980_47284027_47284094	52|67|48	1|5|4	37|52|71	10|8|11	166	130	0.00101507065033	0.0284169872899	0.976|0.913|0.904	0.743|0.836|0.835	0.126
TLE3	TLE3	A5SS	chr15	-	70074502_70074607_70074532_70074607_70066013_70066215	1|1|2	5|2|6	0|0|1	4|6|7	159	130	0.0398262126842	0.328395570876	0.141|0.29|0.214	0.0|0.0|0.105	0.18
VPS29	VPS29	A5SS	chr12	-	110499456_110499546_110499534_110499546_110496011_110496203	14|23|13	29|42|22	9|6|10	34|37|35	207	130	0.00304354156779	0.0593490605719	0.233|0.256|0.271	0.143|0.092|0.152	0.124
TEX9	TEX9	A5SS	chr15	+	56365578_56365893_56365578_56365670_56373440_56373504	5|4|3	13|11|9	1|0|2	13|5|11	260	130	0.00432766617844	0.0743431225653	0.161|0.154|0.143	0.037|0.0|0.083	0.113
PLPPR2	PLPPR2	A5SS	chr19	+	11363712_11363835_11363712_11363819_11364160_11364212	4|8|4	1|4|3	2|3|2	1|7|4	145	130	0.046152809381	0.358056472778	0.782|0.642|0.545	0.642|0.278|0.31	0.246
TRMT11	TRMT11	A5SS	chr6	+	125986552_125986773_125986552_125986690_125993756_125993822	27|29|16	0|0|1	20|4|18	1|1|3	212	130	0.0245629141941	0.244443346083	1.0|1.0|0.908	0.925|0.71|0.786	0.162
YAP1	YAP1	A5SS	chr11	+	102205892_102206086_102205892_102206074_102223621_102223752	2|5|4	14|12|13	1|0|0	14|5|9	141	130	4.37203225441e-05	0.0023781394269	0.116|0.278|0.221	0.062|0.0|0.0	0.184
OCIAD1	OCIAD1	A5SS	chr4	+	48831083_48831496_48831083_48831249_48832619_48832682	94|147|134	62|96|67	88|62|100	125|83|83	260	130	4.97330336329e-05	0.00247464715629	0.431|0.434|0.5	0.26|0.272|0.376	0.152
ANXA1	ANXA1	A5SS	chr9	+	73154197_73154342_73154197_73154340_73158521_73158601	0|1|1	1|2|1	1|1|2	2|0|1	131	130	0.00213775009605	0.0488161839072	0.0|0.332|0.498	0.332|1.0|0.665	-0.389
ZNF674	ZNF674	A5SS	chrX	-	46528334_46528445_46528349_46528445_46497726_46501335	1|3|5	4|3|2	0|0|0	1|1|1	144	130	3.61014860562e-07	5.78827159768e-05	0.184|0.474|0.693	0.0|0.0|0.0	0.45
KIAA0895L	KIAA0895L	A5SS	chr16	-	67181557_67181697_67181605_67181697_67180040_67180666	22|30|12	23|11|15	25|24|39	4|4|11	177	130	0.00064391380163	0.0193576586615	0.413|0.667|0.37	0.821|0.815|0.723	-0.303
NFIB	NFIB	A5SS	chr9	-	14116180_14116346_14116207_14116346_14112998_14113081	0|1|1	1|2|0	1|1|4	4|4|3	156	130	0.0406512732022	0.331411227293	0.0|0.294|1.0	0.172|0.172|0.526	0.141
CLPTM1L	CLPTM1L	A5SS	chr5	-	1331798_1331883_1331802_1331883_1325750_1325816	1|3|4	0|2|0	4|5|1	4|4|2	133	130	0.000584808721589	0.018752866339	1.0|0.595|1.0	0.494|0.55|0.328	0.408
UPF1	UPF1	A5SS	chr19	+	18852986_18853104_18852986_18853071_18853251_18853350	5|9|2	31|31|18	14|10|21	31|23|37	162	130	0.00302739053071	0.0593490605719	0.115|0.189|0.082	0.266|0.259|0.313	-0.151
ZBTB8OS	ZBTB8OS	A3SS	chr1	-	32633950_32634110_32633950_32634072_32650401_32650525	4|6|4	1|0|0	7|7|7	2|2|1	167	130	0.00850105342589	0.161219726656	0.757|1.0|1.0	0.732|0.732|0.845	0.149
ZBTB8OS	ZBTB8OS	A3SS	chr1	-	32633950_32634110_32633950_32634072_32634767_32634792	43|92|67	105|123|78	60|55|80	201|176|208	167	130	0.000292795393021	0.0167311653155	0.242|0.368|0.401	0.189|0.196|0.23	0.132
BAHD1	BAHD1	A3SS	chr15	+	40461911_40462294_40461914_40462294_40458450_40459896	0|1|1	1|2|0	1|3|1	4|0|1	132	130	0.0111145203271	0.185242005452	0.0|0.33|1.0	0.198|1.0|0.496	-0.121
ELAC1	ELAC1	A3SS	chr18	+	50984095_50984563_50984486_50984563_50974396_50974561	1|3|3	1|0|1	2|1|2	1|1|1	260	130	0.00603942248407	0.130582107764	0.333|1.0|0.6	0.5|0.333|0.5	0.2
FNBP1	FNBP1	A3SS	chr9	-	129923843_129924026_129923843_129923996_129924959_129925157	3|3|2	4|2|3	4|2|3	2|1|0	159	130	0.0126260687013	0.195500418601	0.38|0.551|0.353	0.621|0.621|1.0	-0.319
TCEA2	TCEA2	A3SS	chr20	+	64066405_64066538_64066475_64066538_64063891_64063949	6|9|3	0|1|5	1|4|0	4|0|2	199	130	0.0494023849204	0.485150166066	1.0|0.855|0.282	0.14|1.0|0.0	0.332
MARK2	MARK2	A3SS	chr11	+	63902600_63902782_63902603_63902782_63902197_63902330	0|3|1	29|28|11	3|4|5	23|21|18	132	130	0.00792938145952	0.156303635158	0.0|0.095|0.082	0.114|0.158|0.215	-0.103
MEIS3	MEIS3	A3SS	chr19	-	47414716_47414866_47414716_47414815_47415050_47415101	4|2|1	8|2|2	2|1|1	0|3|0	180	130	0.0175614564759	0.239581172193	0.265|0.419|0.265	1.0|0.194|1.0	-0.415
LMBR1L	LMBR1L	A3SS	chr12	-	49101249_49101323_49101249_49101263_49101471_49101549	0|1|0	2|2|2	1|1|2	0|2|1	189	130	0.0307034747051	0.345954644565	0.0|0.256|0.0	1.0|0.256|0.579	-0.526
RC3H1	RC3H1	A3SS	chr1	-	173943441_173943615_173943441_173943588_173946475_173946608	5|10|4	3|5|2	9|6|11	0|3|0	156	130	0.00190719870318	0.0602273274688	0.581|0.625|0.625	1.0|0.625|1.0	-0.265
XRN1	XRN1	A3SS	chr3	-	142332374_142332534_142332374_142332531_142332966_142333089	17|17|19	5|0|0	7|9|5	2|5|2	132	130	0.00900444531206	0.164229007133	0.77|1.0|1.0	0.775|0.639|0.711	0.215
FAM189B	FAM189B	A3SS	chr1	-	155251732_155251908_155251732_155251905_155253624_155253732	0|2|0	9|5|2	2|2|1	2|6|8	132	130	0.0230872900742	0.285615959681	0.0|0.283|0.0	0.496|0.247|0.11	-0.19
IFT122	IFT122	A3SS	chr3	+	129507664_129507762_129507667_129507762_129506408_129506549	2|0|0	3|1|1	2|2|3	11|5|4	132	130	0.0154215527416	0.217462937273	0.396|0.0|0.0	0.152|0.283|0.425	-0.155
SRRT	SRRT	A3SS	chr7	+	100888041_100888143_100888053_100888143_100887702_100887859	4|6|6	0|0|1	8|8|9	2|3|2	141	130	0.000610367379125	0.029297634198	1.0|1.0|0.847	0.787|0.711|0.806	0.181
MYADM	MYADM	A3SS	chr19	+	53869689_53869838_53869753_53869838_53867882_53867943	4|6|2	12|19|6	6|8|7	12|5|8	193	130	0.0303532422821	0.343621610741	0.183|0.175|0.183	0.252|0.519|0.371	-0.2
CACNA2D1	CACNA2D1	A3SS	chr7	-	81997178_81997250_81997178_81997235_82005422_82005497	43|46|35	15|35|27	38|26|23	50|33|28	144	130	0.00397469751618	0.0963563034225	0.721|0.543|0.539	0.407|0.416|0.426	0.185
SH3BGR	SH3BGR	A3SS	chr21	+	39462374_39462560_39462379_39462560_39445864_39445892	3|3|2	2|0|2	1|5|1	0|0|0	134	130	0.0451679739424	0.463261271204	0.593|1.0|0.492	1.0|1.0|1.0	-0.305
MARK3	MARK3	A3SS	chr14	+	103468032_103468186_103468080_103468186_103467078_103467191	60|71|34	18|17|10	58|63|55	9|9|6	177	130	0.010182181598	0.178373984199	0.71|0.754|0.714	0.826|0.837|0.871	-0.119
ARHGEF10	ARHGEF10	A3SS	chr8	+	1898432_1898525_1898435_1898525_1896332_1896449	15|14|9	3|2|1	19|20|26	0|0|1	132	130	0.00414937386698	0.0985989829777	0.831|0.873|0.899	1.0|1.0|0.962	-0.12
NFRKB	NFRKB	A3SS	chr11	-	129884744_129884882_129884744_129884846_129885434_129885609	31|28|21	49|60|39	31|36|38	42|38|37	165	130	0.014701348666	0.212977472271	0.333|0.269|0.298	0.368|0.427|0.447	-0.114
ARHGEF10	ARHGEF10	A3SS	chr8	+	1864369_1864436_1864372_1864436_1859896_1860184	21|19|17	15|10|9	42|30|40	9|10|14	132	130	0.0213330469895	0.270895834787	0.58|0.652|0.65	0.821|0.747|0.738	-0.141
CTNNB1	CTNNB1	A3SS	chr3	+	41239659_41240443_41239818_41240443_41239133_41239354	57|43|34	47|66|44	47|34|46	95|96|116	260	130	0.000239723700395	0.0143834220237	0.377|0.246|0.279	0.198|0.15|0.165	0.13
EML3	EML3	A3SS	chr11	-	62611086_62611347_62611086_62611344_62611424_62611596	7|5|2	2|1|1	2|2|6	5|1|6	132	130	0.0111076838056	0.185242005452	0.775|0.831|0.663	0.283|0.663|0.496	0.276
GPS1	GPS1	A3SS	chr17	+	82055161_82055222_82055164_82055222_82054897_82054975	16|13|12	2|4|2	16|22|21	1|0|2	132	130	0.0115998669883	0.188779119984	0.887|0.762|0.855	0.94|1.0|0.912	-0.116
PBRM1	PBRM1	A3SS	chr3	-	52679573_52679726_52679573_52679723_52682091_52682233	8|5|7	1|3|2	6|7|5	0|0|0	132	130	0.000922969064931	0.0375445043362	0.887|0.621|0.775	1.0|1.0|1.0	-0.239
IFFO1	IFFO1	A3SS	chr12	-	6548064_6548160_6548064_6548157_6548424_6548545	1|1|1	0|0|0	3|5|0	1|3|1	132	130	0.007783785568	0.15567571136	1.0|1.0|1.0	0.747|0.621|0.0	0.544
STXBP4	STXBP4	A3SS	chr17	+	54999625_54999842_54999631_54999842_54999344_54999451	0|2|1	1|0|4	2|3|0	0|1|1	135	130	0.00312078370432	0.0832208987819	0.0|1.0|0.194	1.0|0.743|0.0	-0.183
CUX1	CUX1	A3SS	chr7	+	102196633_102197305_102196939_102197305_102195506_102195603	31|27|18	1|4|3	22|23|14	8|7|11	260	130	0.000813738179051	0.0355085750859	0.939|0.771|0.75	0.579|0.622|0.389	0.29
MDM4	MDM4	A3SS	chr1	+	204537429_204537497_204537458_204537497_204532190_204532246	13|16|11	1|0|0	24|8|24	6|1|5	158	130	2.43582384765e-05	0.00292298861718	0.915|1.0|1.0	0.767|0.868|0.798	0.161
CCDC24	CCDC24	A3SS	chr1	+	43993803_43993964_43993886_43993964_43992522_43992639	7|5|6	1|4|1	2|5|4	0|0|1	212	130	0.000634223956169	0.0298458332315	0.811|0.434|0.786	1.0|1.0|0.71	-0.226
ZNF250	ZNF250	A3SS	chr8	-	144889932_144890074_144889932_144890059_144890307_144890403	2|4|3	7|12|9	0|0|1	3|2|11	144	130	0.000228829521737	0.0140818167223	0.205|0.231|0.231	0.0|0.0|0.076	0.197
REV1	REV1	A3SS	chr2	-	99429839_99429948_99429839_99429945_99434331_99434448	18|16|12	12|10|8	4|6|5	11|6|6	132	130	0.0411162224238	0.427960410791	0.596|0.612|0.596	0.264|0.496|0.451	0.198
C6orf48	C6orf48	A3SS	chr6	+	31836298_31836517_31836423_31836517_31835410_31835451	1|0|0	17|6|7	2|0|5	10|5|5	254	130	0.00341738579115	0.0881906010619	0.029|0.0|0.0	0.093|0.0|0.339	-0.134
LRRC75A-AS1	LRRC75A-AS1	A3SS	chr17	+	16439580_16439703_16439659_16439703_16439326_16439414	146|145|130	18|24|21	75|92|91	23|26|27	208	130	0.000848399499792	0.0357320054641	0.835|0.791|0.795	0.671|0.689|0.678	0.128
LRRC75A-AS1	LRRC75A-AS1	A3SS	chr17	+	16439527_16439703_16439580_16439703_16439326_16439414	150|127|128	99|114|111	129|133|136	52|65|64	182	130	7.27509820815e-05	0.00651619349972	0.52|0.443|0.452	0.639|0.594|0.603	-0.14
SYNE3	SYNE3	A3SS	chr14	-	95436819_95436981_95436819_95436966_95439032_95439162	3|4|4	0|1|0	2|5|8	1|5|1	144	130	4.00834763269e-05	0.00435468737378	1.0|0.783|1.0	0.644|0.474|0.878	0.262
BCL2L12	BCL2L12	A3SS	chr19	+	49667018_49667161_49667021_49667161_49666684_49666799	13|15|14	0|0|1	43|29|20	3|7|3	132	130	0.000167591719554	0.0111727813036	1.0|1.0|0.932	0.934|0.803|0.868	0.109
TCF25	TCF25	A3SS	chr16	+	89895037_89895137_89895082_89895137_89893727_89893858	8|12|7	3|3|2	9|7|11	1|1|0	174	130	0.000869881409816	0.03599509282	0.666|0.749|0.723	0.871|0.839|1.0	-0.191
ATHL1	ATHL1	A3SS	chr11	+	293593_293727_293669_293727_293365_293502	4|2|1	3|1|0	4|6|1	0|0|0	205	130	0.0281590771827	0.327099366204	0.458|0.559|1.0	1.0|1.0|1.0	-0.328
METTL15	METTL15	A3SS	chr11	+	28296752_28296931_28296796_28296931_28290205_28290397	17|10|13	13|18|10	10|12|12	2|2|4	173	130	0.000495672224333	0.0242778232326	0.496|0.295|0.494	0.79|0.818|0.693	-0.339
HCG25	HCG25	A3SS	chr6	+	33250608_33250711_33250615_33250711_33249789_33249889	3|3|1	9|3|2	2|0|2	1|1|0	136	130	0.00711775077391	0.144767812351	0.242|0.489|0.323	0.657|0.0|1.0	-0.201
APTX	APTX	A3SS	chr9	-	32987543_32987846_32987543_32987731_32989758_32989895	8|5|9	11|19|14	27|25|23	23|23|36	244	130	0.046668813742	0.472595582197	0.279|0.123|0.255	0.385|0.367|0.254	-0.116
TPT1-AS1	TPT1-AS1	A3SS	chr13	+	45377111_45377215_45377139_45377215_45369958_45370182	6|3|1	7|3|1	2|4|4	4|0|0	157	130	0.0121872115609	0.191171946053	0.415|0.453|0.453	0.293|1.0|1.0	-0.324
BAZ2B	BAZ2B	A3SS	chr2	-	159448241_159448409_159448241_159448403_159453612_159453801	5|3|1	2|2|3	5|4|1	0|1|0	135	130	7.9892959749e-06	0.0013695935957	0.707|0.591|0.243	1.0|0.794|1.0	-0.418
ZNF23	ZNF23	A3SS	chr16	-	71454041_71454218_71454041_71454168_71456071_71456121	3|2|2	3|7|3	4|5|1	0|1|1	179	130	5.89750548242e-05	0.00589750548242	0.421|0.172|0.326	1.0|0.784|0.421	-0.429
EP400	EP400	A3SS	chr12	+	132066773_132066969_132066794_132066969_132064667_132064886	4|4|2	1|3|4	9|4|1	3|0|0	150	130	0.00644002339876	0.137131420575	0.776|0.536|0.302	0.722|1.0|1.0	-0.369
EP400	EP400	A3SS	chr12	+	131979693_131979793_131979696_131979793_131963531_131963642	0|5|0	1|6|2	1|3|3	3|0|1	132	130	0.017629823366	0.239581172193	0.0|0.451|0.0	0.247|1.0|0.747	-0.514
ZNF561	ZNF561	A3SS	chr19	-	9618090_9618179_9618090_9618166_9619431_9619582	47|39|43	1|3|1	34|32|35	1|6|10	142	130	0.00104954666419	0.0419818665676	0.977|0.922|0.975	0.969|0.83|0.762	0.104
BCOR	BCOR	A3SS	chrX	-	40063607_40063952_40063607_40063850_40064335_40064599	2|2|3	33|34|16	22|10|5	37|26|36	231	130	8.29974864892e-05	0.0071140702705	0.033|0.032|0.095	0.251|0.178|0.072	-0.114
SDHA	SDHA	A3SS	chr5	+	254357_254506_254392_254506_240357_240476	1|3|0	0|0|1	2|1|3	7|2|1	164	130	0.00045131792959	0.0230460219365	1.0|1.0|0.0	0.185|0.284|0.704	0.276
PSPH	PSPH	A3SS	chr7	-	56031928_56032054_56031928_56031977_56033960_56034106	35|30|29	0|1|0	53|43|38	4|3|6	206	130	4.17324206654e-05	0.00435468737378	1.0|0.95|1.0	0.893|0.9|0.8	0.119
PSPH	PSPH	A3SS	chr7	-	56033960_56034154_56033960_56034103_56043147_56043261	1|0|0	2|1|1	2|2|1	0|0|0	180	130	3.16627160046e-08	2.53301728037e-05	0.265|0.0|0.0	1.0|1.0|1.0	-0.912
PRICKLE1	PRICKLE1	A3SS	chr12	-	42472384_42472564_42472384_42472561_42589464_42589676	10|6|6	0|1|0	13|2|5	0|5|1	132	130	0.00899768291719	0.164229007133	1.0|0.855|1.0	1.0|0.283|0.831	0.247
BRCA1	BRCA1	A3SS	chr17	-	43076487_43076614_43076487_43076611_43082403_43082575	5|1|1	0|1|1	4|13|13	10|4|8	132	130	0.00251716708698	0.0700685811261	1.0|0.496|0.496	0.283|0.762|0.615	0.111
PNPLA6	PNPLA6	A3SS	chr19	+	7535788_7536020_7535932_7536020_7535508_7535577	51|55|40	43|46|34	37|35|40	21|12|20	260	130	0.0119353799956	0.19096607993	0.372|0.374|0.37	0.468|0.593|0.5	-0.148
KRT8	KRT8	A3SS	chr12	-	52904657_52905079_52904657_52905027_52949455_52949842	4|3|2	3|1|2	2|3|3	2|0|0	181	130	0.00404102869468	0.0969846886723	0.489|0.683|0.418	0.418|1.0|1.0	-0.276
SLC35C2	SLC35C2	A3SS	chr20	-	46355072_46355241_46355072_46355178_46355801_46355874	9|9|3	2|2|1	8|3|7	1|0|1	192	130	0.0116413790657	0.188779119984	0.753|0.753|0.67	0.844|1.0|0.826	-0.165
C17orf49	C17orf49	A3SS	chr17	+	7017256_7017520_7017260_7017520_7016909_7017014	0|1|0	1|2|1	1|5|2	0|1|1	133	130	1.52434770473e-07	7.3168689827e-05	0.0|0.328|0.0	1.0|0.83|0.662	-0.721
ZNF280D	ZNF280D	A3SS	chr15	-	56707081_56707150_56707081_56707143_56707262_56707306	74|103|62	18|37|17	35|53|43	27|15|31	136	130	0.025166384086	0.303514179932	0.797|0.727|0.777	0.553|0.772|0.57	0.135
EMSY	EMSY	A3SS	chr11	+	76459932_76460085_76459935_76460085_76458182_76458358	7|6|8	0|1|0	8|10|5	6|1|1	132	130	0.000100196449969	0.00829211999743	1.0|0.855|1.0	0.568|0.908|0.831	0.183
ANAPC5	ANAPC5	A3SS	chr12	-	121328315_121328497_121328315_121328458_121330582_121330672	66|94|68	36|22|31	110|109|124	23|20|17	168	130	0.000675850842	0.0306045664302	0.587|0.768|0.629	0.787|0.808|0.849	-0.153
MUC1	MUC1	A3SS	chr1	-	155192182_155192310_155192182_155192283_155192785_155192867	0|0|1	1|1|0	6|5|4	2|2|0	156	130	0.000674772703784	0.0306045664302	0.0|0.0|1.0	0.714|0.676|1.0	-0.463
PON2	PON2	A3SS	chr7	-	95411652_95411779_95411652_95411743_95412311_95412477	65|69|45	21|19|15	68|75|52	12|12|9	165	130	0.0153089728364	0.217462937273	0.709|0.741|0.703	0.817|0.831|0.82	-0.105
DDX39B	DDX39B	A3SS	chr6	-	31540321_31540664_31540321_31540534_31541949_31542448	20|33|20	50|63|42	13|15|8	92|74|58	259	130	4.30305402155e-06	0.00132627096878	0.167|0.208|0.193	0.066|0.092|0.065	0.115
SUPT20H	SUPT20H	A3SS	chr13	-	37017244_37017364_37017244_37017328_37019341_37019397	12|11|4	0|0|1	13|5|10	4|1|1	165	130	0.0021500172358	0.0629693953938	1.0|1.0|0.759	0.719|0.798|0.887	0.118
ANKHD1-EIF4EBP3	ANKHD1-EIF4EBP3	A3SS	chr5	+	140537337_140537589_140537388_140537589_140535361_140535538	24|34|24	6|12|15	12|14|13	10|19|14	180	130	0.00253998606582	0.0700685811261	0.743|0.672|0.536	0.464|0.347|0.401	0.246
PCNX1	PCNX1	A3SS	chr14	+	71012984_71013202_71012999_71013202_71011491_71011549	8|16|6	0|1|0	8|1|10	3|3|2	144	130	1.90983145483e-05	0.00269623264211	1.0|0.935|1.0	0.707|0.231|0.819	0.393
NCOR1	NCOR1	A3SS	chr17	-	16101249_16101805_16101249_16101757_16108785_16108912	56|47|47	8|13|13	42|41|49	0|5|3	177	130	0.00018694601972	0.0121262283062	0.837|0.726|0.726	1.0|0.858|0.923	-0.164
APLP1	APLP1	A3SS	chr19	+	35878081_35878108_35878084_35878108_35877717_35877825	6|1|2	10|7|6	1|0|0	3|7|7	132	130	0.00016566368698	0.0111727813036	0.371|0.123|0.247	0.247|0.0|0.0	0.165
ING4	ING4	A3SS	chr12	-	6652661_6652770_6652661_6652767_6652944_6653050	3|7|8	12|15|11	1|0|0	4|4|8	132	130	1.23367175044e-05	0.0019738748007	0.198|0.315|0.417	0.198|0.0|0.0	0.244
SULT1C2	SULT1C2	A3SS	chr2	+	108300837_108300935_108300899_108300935_108294228_108294354	3|4|1	2|0|0	1|0|1	1|2|0	191	130	0.0011118676674	0.0430400387381	0.505|1.0|1.0	0.405|0.0|1.0	0.367
WDR47	WDR47	A3SS	chr1	-	109004591_109004718_109004591_109004715_109010915_109011718	0|2|0	6|13|6	1|1|4	6|4|12	132	130	0.0064800433879	0.137131420575	0.0|0.132|0.0	0.141|0.198|0.247	-0.151
USP36	USP36	A3SS	chr17	-	78795652_78797902_78795652_78797879_78798399_78798551	3|2|0	9|0|3	3|4|4	3|1|0	152	130	0.0314807394469	0.353055021834	0.222|1.0|0.0	0.461|0.774|1.0	-0.338
GUK1	GUK1	A3SS	chr1	+	228145491_228145624_228145510_228145624_228144327_228144752	2|9|8	4|5|5	13|11|8	4|1|0	148	130	0.00238997352857	0.0682849579591	0.305|0.613|0.584	0.741|0.906|1.0	-0.382
TECR	TECR	A3SS	chr19	+	14563140_14563257_14563173_14563257_14562524_14562575	3|2|1	2|2|1	0|0|0	4|1|5	162	130	1.37128510673e-05	0.00205692766009	0.546|0.445|0.445	0.0|0.0|0.0	0.479
RBM42	RBM42	A3SS	chr19	+	35633076_35633252_35633097_35633252_35632935_35633001	3|6|2	0|1|0	4|5|3	1|4|0	150	130	0.00903259539233	0.164229007133	1.0|0.839|1.0	0.776|0.52|1.0	0.181
ZNF7	ZNF7	A3SS	chr8	+	144829444_144829604_144829477_144829604_144829042_144829090	1|2|4	1|6|3	5|9|5	1|2|1	162	130	0.00168461948397	0.0553847501579	0.445|0.211|0.517	0.8|0.783|0.8	-0.403
GATAD2A	GATAD2A	A3SS	chr19	+	19465339_19465614_19465344_19465614_19386022_19386138	3|21|33	1|8|17	45|22|59	11|4|9	134	130	0.0123268240008	0.192106348064	0.744|0.718|0.653	0.799|0.842|0.864	-0.13
ZBTB21	ZBTB21	A3SS	chr21	-	42002349_42002563_42002349_42002503_42002896_42002961	9|7|6	3|2|0	7|8|9	1|0|0	189	130	0.00967063839194	0.173205463736	0.674|0.707|1.0	0.828|1.0|1.0	-0.149
ISOC2	ISOC2	A3SS	chr19	-	55455259_55455378_55455259_55455330_55455635_55455845	2|4|0	9|4|5	0|1|0	10|7|5	177	130	0.00495322314651	0.113216529063	0.14|0.423|0.0	0.0|0.095|0.0	0.156
ZGPAT	ZGPAT	A3SS	chr20	+	63734644_63734824_63734704_63734824_63733586_63733739	2|3|3	8|8|5	1|0|2	7|6|6	189	130	0.0253024129628	0.303628955554	0.147|0.205|0.292	0.089|0.0|0.187	0.123
SIDT2	SIDT2	A3SS	chr11	+	117188707_117188826_117188728_117188826_117187627_117187699	10|20|5	0|2|4	2|2|7	0|0|0	150	130	0.00555614718454	0.123715105293	1.0|0.897|0.52	1.0|1.0|1.0	-0.194
ZNF100	ZNF100	A3SS	chr19	-	21744016_21744115_21744016_21744112_21744940_21745067	2|2|2	0|0|3	1|1|3	1|4|3	132	130	0.00556717973819	0.123715105293	1.0|1.0|0.396	0.496|0.198|0.496	0.402
NFKB2	NFKB2	A3SS	chr10	+	102402251_102402524_102402254_102402524_102402047_102402159	10|3|3	9|5|4	9|2|3	3|1|1	132	130	0.0206508870667	0.264850940013	0.523|0.371|0.425	0.747|0.663|0.747	-0.279
TTK	TTK	A3SS	chr6	+	80026377_80026514_80026380_80026514_80022323_80022472	4|4|2	0|0|0	17|13|22	0|3|3	132	130	0.0156754533951	0.217462937273	1.0|1.0|1.0	1.0|0.81|0.878	0.104
ZCWPW1	ZCWPW1	A3SS	chr7	-	100415974_100416097_100415974_100416094_100416304_100416456	20|33|30	2|2|0	8|23|20	4|1|3	132	130	0.0490439978641	0.485150166066	0.908|0.942|1.0	0.663|0.958|0.868	0.12
CLINT1	CLINT1	A3SS	chr5	-	157789362_157789567_157789362_157789513_157791702_157791995	14|18|12	14|24|23	5|7|16	20|29|33	183	130	0.0147309418321	0.212977472271	0.415|0.348|0.27	0.151|0.146|0.256	0.16
FAM213B	FAM213B	A3SS	chr1	+	2588921_2589040_2588953_2589040_2588549_2588625	0|1|1	2|3|1	3|5|5	2|1|2	161	130	6.51112583143e-05	0.00625068079817	0.0|0.212|0.447	0.548|0.801|0.669	-0.453
NAP1L4	NAP1L4	A3SS	chr11	-	2989128_2989271_2989128_2989197_2992228_2992258	3|7|4	0|0|0	6|7|8	0|0|5	203	130	0.0264250353756	0.312414211337	1.0|1.0|1.0	1.0|1.0|0.506	0.165
RBM39	RBM39	A3SS	chr20	-	35709223_35709274_35709223_35709256_35713018_35713096	76|74|54	27|38|25	84|63|62	19|17|19	147	130	0.013615738787	0.205520585464	0.713|0.633|0.656	0.796|0.766|0.743	-0.101
GLI4	GLI4	A3SS	chr8	+	143274703_143274802_143274719_143274802_143269357_143269520	6|5|3	5|0|3	4|4|1	1|0|0	145	130	0.000128240659827	0.00949780920131	0.518|1.0|0.473	0.782|1.0|1.0	-0.264
ASXL2	ASXL2	A3SS	chr2	-	25806228_25806340_25806228_25806337_25845480_25845563	1|1|1	1|6|1	5|1|3	1|0|2	132	130	0.000335473116641	0.018298533635	0.496|0.141|0.496	0.831|1.0|0.596	-0.431
ZNF83	ZNF83	A3SS	chr19	-	52616717_52616875_52616717_52616841_52618935_52619062	20|18|11	7|12|10	8|7|8	0|1|4	163	130	0.0183518857332	0.246058803127	0.695|0.545|0.467	1.0|0.848|0.615	-0.252
TAF1	TAF1	A3SS	chrX	+	71376949_71377191_71377012_71377191_71375166_71375286	60|64|53	20|16|15	37|42|40	20|16|20	192	130	0.0410588187884	0.427960410791	0.67|0.73|0.705	0.556|0.64|0.575	0.111
KANK2	KANK2	A3SS	chr19	-	11195555_11195881_11195555_11195820_11196049_11196227	0|0|2	5|5|6	3|2|2	9|3|4	190	130	0.00374241276935	0.0935603192338	0.0|0.0|0.186	0.186|0.313|0.255	-0.189
OPTN	OPTN	A3SS	chr10	+	13109096_13109288_13109111_13109288_13108961_13109015	15|20|11	37|35|24	1|1|6	11|14|11	144	130	0.0261278227182	0.310955421002	0.268|0.34|0.293	0.076|0.061|0.33	0.145
PPP4R4	PPP4R4	A3SS	chr14	+	94227274_94227378_94227285_94227378_94208463_94208566	3|4|5	1|1|2	2|7|1	0|0|0	140	130	0.00893059730875	0.164229007133	0.736|0.788|0.699	1.0|1.0|1.0	-0.259
SLC3A2	SLC3A2	A3SS	chr11	+	62876783_62876879_62876786_62876879_62871576_62871669	10|16|3	1|5|1	23|33|29	14|17|23	132	130	0.00816804618864	0.158091216554	0.908|0.759|0.747	0.618|0.657|0.554	0.195
C4orf47	C4orf47	A3SS	chr4	+	185429330_185429511_185429333_185429511_185426248_185426396	0|1|0	2|2|1	0|3|4	1|6|4	132	130	0.00011332207941	0.0090657663528	0.0|0.33|0.0	0.0|0.33|0.496	-0.165
RSRC2	RSRC2	A3SS	chr12	-	122518838_122519051_122518838_122519029_122520503_122520581	48|87|78	116|199|155	117|95|101	73|94|118	151	130	3.40019711498e-07	0.000136007884599	0.263|0.273|0.302	0.58|0.465|0.424	-0.21
EGFL8	EGFL8	A3SS	chr6	+	32167086_32167257_32167146_32167257_32166909_32167005	31|32|25	11|6|7	47|39|50	7|2|4	189	130	0.00387255039925	0.0958156799814	0.66|0.786|0.711	0.822|0.931|0.896	-0.164
MAGI1	MAGI1	A3SS	chr3	-	65375744_65375948_65375744_65375945_65379260_65379554	5|1|6	2|0|2	3|5|4	3|4|3	132	130	0.0460708111895	0.468516723961	0.711|1.0|0.747	0.496|0.552|0.568	0.281
SLC29A1	SLC29A1	A3SS	chr6	+	44227259_44227342_44227262_44227342_44226060_44226167	1|0|0	1|4|1	2|3|6	2|2|1	132	130	4.97351613293e-06	0.00132627096878	0.496|0.0|0.0	0.496|0.596|0.855	-0.484
MYCBP	MYCBP	A3SS	chr1	-	38866879_38867009_38866879_38866999_38873017_38873090	10|7|8	0|1|0	19|5|16	3|2|3	139	130	0.000722044401868	0.0320908623052	1.0|0.867|1.0	0.856|0.7|0.833	0.159
TSNARE1	TSNARE1	A3SS	chr8	-	142300485_142300647_142300485_142300644_142314383_142314440	2|5|3	4|5|3	1|2|0	14|4|10	132	130	0.000321554463708	0.0179472258814	0.33|0.496|0.496	0.066|0.33|0.0	0.309
MAP9	MAP9	A3SS	chr4	-	155368585_155368812_155368585_155368809_155373135_155373456	14|12|7	13|12|7	12|3|8	13|11|28	132	130	0.0324876418913	0.359310325065	0.515|0.496|0.496	0.476|0.212|0.22	0.2
DNAAF3	DNAAF3	A3SS	chr19	-	55159898_55160013_55159898_55160010_55160639_55160775	1|2|1	0|0|0	3|5|10	3|0|2	132	130	0.0156611325824	0.217462937273	1.0|1.0|1.0	0.496|1.0|0.831	0.224
COL18A1	COL18A1	A3SS	chr21	+	45505834_45505966_45505837_45505966_45505357_45505431	1|1|1	7|8|1	1|1|2	2|2|3	132	130	0.0460201274182	0.468516723961	0.123|0.11|0.496	0.33|0.33|0.396	-0.109
KATNB1	KATNB1	A3SS	chr16	+	57755789_57755917_57755840_57755917_57755344_57755494	1|0|3	6|17|6	14|7|7	18|17|20	180	130	0.00195212622573	0.06084549275	0.107|0.0|0.265	0.36|0.229|0.202	-0.14
SYNGAP1	SYNGAP1	A3SS	chr6	+	33446574_33446786_33446580_33446786_33444443_33444617	76|127|77	16|36|41	83|72|61	47|33|42	135	130	0.0147228554657	0.212977472271	0.821|0.773|0.644	0.63|0.678|0.583	0.116
NAA15	NAA15	A3SS	chr4	+	139384831_139384978_139384834_139384978_139378755_139378854	10|7|9	1|0|0	27|17|12	3|6|2	132	130	0.000211280475718	0.0133440300453	0.908|1.0|1.0	0.899|0.736|0.855	0.139
FCHSD1	FCHSD1	A3SS	chr5	-	141649394_141649536_141649394_141649530_141649886_141649954	0|3|3	16|8|9	0|0|0	5|4|8	135	130	0.00546214740252	0.123671261944	0.0|0.265|0.243	0.0|0.0|0.0	0.169
PIP5K1A	PIP5K1A	A3SS	chr1	+	151224244_151224279_151224247_151224279_151197948_151198117	1|2|1	1|4|2	1|0|0	6|3|1	132	130	0.0113656449984	0.188121020663	0.496|0.33|0.33	0.141|0.0|0.0	0.338
DCAF4	DCAF4	A3SS	chr14	+	72954160_72954262_72954163_72954262_72951797_72951877	1|1|1	1|1|0	2|0|0	5|3|1	132	130	0.00264054209773	0.0720147844835	0.496|0.496|1.0	0.283|0.0|0.0	0.57
FAM219A	FAM219A	A3SS	chr9	-	34398183_34401122_34398183_34401119_34401665_34401720	6|5|2	4|2|0	1|5|2	0|2|0	132	130	0.00125991418942	0.0451312545464	0.596|0.711|1.0	1.0|0.711|1.0	-0.135
MECOM	MECOM	A3SS	chr3	-	169115382_169116739_169115382_169115767_169121055_169121209	1|5|4	0|0|2	0|5|3	2|2|1	260	130	0.0013824363434	0.0480645065997	1.0|1.0|0.5	0.0|0.556|0.6	0.448
TCOF1	TCOF1	A3SS	chr5	+	150392704_150392790_150392707_150392790_150391956_150392176	5|4|3	0|2|0	14|12|10	1|9|3	132	130	0.00334496675064	0.0872600021906	1.0|0.663|1.0	0.932|0.568|0.767	0.132
TIMELESS	TIMELESS	A3SS	chr12	-	56432368_56432524_56432368_56432521_56433025_56433127	6|14|2	0|2|0	30|23|35	6|7|7	132	130	0.000848635129773	0.0357320054641	1.0|0.873|1.0	0.831|0.764|0.831	0.149
SETD4	SETD4	A3SS	chr21	-	36058815_36058973_36058815_36058924_36060281_36060313	0|0|0	3|1|4	7|0|4	3|3|3	178	130	4.46372117824e-06	0.00132627096878	0.0|0.0|0.0	0.63|0.0|0.493	-0.374
IP6K2	IP6K2	A3SS	chr3	-	48695089_48695421_48695089_48695418_48711366_48711459	1|1|1	1|1|0	0|3|1	2|1|2	132	130	0.00297472559325	0.0802173193685	0.496|0.496|1.0	0.0|0.747|0.33	0.305
STRN4	STRN4	A3SS	chr19	-	46727451_46727567_46727451_46727546_46727893_46728007	3|3|3	16|15|24	5|9|5	9|11|21	150	130	0.0154707958053	0.217462937273	0.14|0.148|0.098	0.325|0.415|0.171	-0.175
GMIP	GMIP	A3SS	chr19	-	19636706_19636796_19636706_19636787_19636916_19637029	1|2|4	5|1|0	2|2|4	0|0|1	138	130	0.00421397072999	0.0988184143813	0.159|0.653|1.0	1.0|1.0|0.79	-0.326
RBM45	RBM45	A3SS	chr2	+	178121173_178121359_178121179_178121359_178120286_178120409	2|0|1	0|9|0	0|0|0	3|2|2	135	130	0.0228408362021	0.284031123757	1.0|0.0|1.0	0.0|0.0|0.0	0.667
ZC3H11A	ZC3H11A	A3SS	chr1	+	203802651_203803016_203802956_203803016_203801574_203801628	48|50|23	1|4|1	28|30|34	10|9|6	260	130	2.17280774618e-05	0.00289707699491	0.96|0.862|0.92	0.583|0.625|0.739	0.265
PSRC1	PSRC1	A3SS	chr1	-	109282679_109282736_109282679_109282731_109283073_109283186	2|2|5	0|0|1	4|6|12	10|3|7	134	130	7.27497193198e-06	0.00134307174129	1.0|1.0|0.829	0.28|0.66|0.624	0.422
PSRC1	PSRC1	A3SS	chr1	-	109282679_109282789_109282679_109282736_109283062_109283168	1|3|1	9|9|7	16|15|17	33|25|52	182	130	0.0138162931761	0.207244397641	0.074|0.192|0.093	0.257|0.3|0.189	-0.129
MPV17	MPV17	A3SS	chr2	-	27312993_27313109_27312993_27313074_27322447_27322522	50|44|31	9|16|7	49|41|52	2|4|2	164	130	2.56476127719e-05	0.00293115574536	0.815|0.686|0.778	0.951|0.89|0.954	-0.172
PRKCSH	PRKCSH	A3SS	chr19	+	11447692_11447789_11447722_11447789_11447438_11447618	155|212|148	99|115|81	149|130|199	52|44|68	159	130	0.00025356495505	0.0148428266371	0.561|0.601|0.599	0.701|0.707|0.705	-0.117
MPV17	MPV17	A3SS	chr2	-	27312993_27313154_27312993_27313074_27322447_27322522	12|7|5	9|16|7	13|12|16	2|4|2	209	130	2.39785254326e-05	0.00292298861718	0.453|0.214|0.308	0.802|0.651|0.833	-0.437
FBXO21	FBXO21	A3SS	chr12	-	117157872_117158084_117157872_117158063_117165484_117165617	24|18|13	19|22|14	11|12|22	31|18|36	150	130	0.0280737157328	0.327099366204	0.523|0.415|0.446	0.235|0.366|0.346	0.146
DOCK10	DOCK10	A3SS	chr2	-	224805407_224805529_224805407_224805502_224806125_224806237	4|7|7	0|2|1	12|13|18	6|3|7	156	130	0.0115426818417	0.188779119984	1.0|0.745|0.854	0.625|0.783|0.682	0.17
SLC35B1	SLC35B1	A3SS	chr17	-	49706203_49706334_49706203_49706309_49706964_49707068	9|11|8	14|17|14	14|11|23	13|9|8	154	130	0.010989670477	0.185242005452	0.352|0.353|0.325	0.476|0.508|0.708	-0.221
SCARF2	SCARF2	A3SS	chr22	-	20429224_20429355_20429224_20429340_20429535_20429653	1|2|1	0|0|5	1|0|0	2|1|1	144	130	0.00118548609354	0.0444557285078	1.0|1.0|0.153	0.311|0.0|0.0	0.614
DLG4	DLG4	A3SS	chr17	-	7204007_7204067_7204007_7204058_7204198_7204252	33|38|26	13|9|6	52|27|36	30|14|20	138	130	0.0130356177548	0.199270589882	0.705|0.799|0.803	0.62|0.645|0.629	0.138
C8orf58	C8orf58	A3SS	chr8	+	22602536_22602643_22602560_22602643_22602199_22602312	0|0|2	1|3|0	4|3|4	1|6|1	153	130	0.00952270159121	0.171838224202	0.0|0.0|1.0	0.773|0.298|0.773	-0.281
GANC	GANC	SE	chr15	+	42329305_42329449_42327362_42327442_42330575_42330672	7|6|2	0|5|4	7|3|5	0|0|0	260	130	2.57159617301e-06	0.000296705051784	1.0|0.375|0.2	1.0|1.0|1.0	-0.475
SCEL	SCEL	SE	chr13	+	77593513_77593573_77591394_77591460_77597544_77597589	3|9|1	2|0|0	3|1|2	0|4|1	189	130	0.0166324071334	0.252712460224	0.508|1.0|1.0	1.0|0.147|0.579	0.261
KIF27	KIF27	SE	chr9	-	83859155_83859371_83853628_83853835_83870518_83870632	13|12|4	3|2|3	19|9|9	1|0|1	260	130	0.000283039860529	0.0129231164461	0.684|0.75|0.4	0.905|1.0|0.818	-0.296
ISOC2	ISOC2	SE	chr19	-	55455635_55455845_55455259_55455330_55456348_55456489	13|15|12	1|3|0	31|17|13	6|6|3	260	130	0.0232953567063	0.321674180902	0.867|0.714|1.0	0.721|0.586|0.684	0.197
ISOC2	ISOC2	SE	chr19	-	55455635_55455845_55455259_55455378_55456348_55456489	6|12|7	1|0|2	21|11|8	15|7|17	260	130	5.02502153921e-05	0.0033885948983	0.75|1.0|0.636	0.412|0.44|0.19	0.448
HPS5	HPS5	SE	chr11	-	18317750_18317907_18311913_18312024_18322076_18322198	19|17|14	2|4|0	9|16|11	9|3|7	260	130	0.00447643409495	0.0962102429018	0.826|0.68|1.0	0.333|0.727|0.44	0.335
ALAS1	ALAS1	SE	chr3	+	52198671_52198848_52198093_52198255_52199220_52199440	18|19|17	22|22|14	19|14|13	26|42|32	260	130	0.0132223635095	0.216076249725	0.29|0.302|0.378	0.268|0.143|0.169	0.13
HPS5	HPS5	SE	chr11	-	18317750_18317907_18311913_18312024_18321945_18322174	21|18|16	4|9|3	9|15|11	21|22|25	260	130	3.63286931981e-07	5.79092116488e-05	0.724|0.5|0.727	0.176|0.254|0.18	0.447
SENP6	SENP6	SE	chr6	+	75640686_75640704_75634706_75634811_75647730_75647801	38|26|21	16|22|19	41|50|49	9|10|14	147	130	0.00030040756287	0.0134624074784	0.677|0.511|0.494	0.801|0.816|0.756	-0.23
SENP6	SENP6	SE	chr6	+	75640683_75640704_75634706_75634811_75647730_75647801	41|33|19	16|22|19	35|43|55	9|10|14	150	130	0.0020401542609	0.0549646897392	0.69|0.565|0.464	0.771|0.788|0.773	-0.204
ABI3BP	ABI3BP	SE	chr3	-	100838401_100838464_100833124_100833157_100846371_100846428	22|34|17	4|2|2	37|41|64	22|8|18	192	130	0.00266802933294	0.0666897235738	0.788|0.92|0.852	0.532|0.776|0.707	0.182
CCNJL	CCNJL	SE	chr5	-	160280524_160280948_160259589_160259771_160311857_160311972	24|16|28	1|3|2	10|7|16	0|0|1	260	130	0.00545147132991	0.111810538383	0.923|0.727|0.875	1.0|1.0|0.889	-0.121
CLCC1	CLCC1	SE	chr1	-	108962308_108962469_108950308_108950448_108963360_108963450	4|1|1	31|31|23	5|4|2	17|16|3	260	130	0.00710489986542	0.135905516163	0.061|0.016|0.021	0.128|0.111|0.25	-0.13
STAG2	STAG2	SE	chrX	+	124021366_124021431_123961737_123961856_124022530_124022671	11|16|13	66|87|61	28|33|43	55|67|63	194	130	3.03105011867e-07	4.98463735353e-05	0.1|0.11|0.125	0.254|0.248|0.314	-0.16
CLYBL	CLYBL	SE	chr13	+	99862990_99863092_99858860_99859049_99864817_99864911	11|10|8	4|2|1	8|11|10	0|1|0	231	130	0.000174895693269	0.00877957054719	0.607|0.738|0.818	1.0|0.861|1.0	-0.233
ZKSCAN5	ZKSCAN5	SE	chr7	+	99520168_99520304_99519826_99519909_99525812_99526418	7|22|9	6|6|4	14|3|10	3|1|0	260	130	0.021530191472	0.304534135751	0.368|0.647|0.529	0.7|0.6|1.0	-0.252
MRPL55	MRPL55	SE	chr1	-	228108436_228109021_228108234_228108318_228109148_228109278	41|36|32	1|0|2	11|14|23	2|3|3	260	130	0.0010802611582	0.0347442579944	0.953|1.0|0.889	0.733|0.7|0.793	0.205
MRPL55	MRPL55	SE	chr1	-	228108436_228108474_228108234_228108318_228109148_228109306	4|1|4	1|0|2	0|5|3	2|3|3	167	130	0.0154091724876	0.240187130319	0.757|1.0|0.609	0.0|0.565|0.438	0.454
MRPL55	MRPL55	SE	chr1	-	228108436_228108474_228108234_228108321_228108954_228109021	4|3|5	2|1|0	3|2|1	0|3|6	167	130	0.0192194938371	0.280414806911	0.609|0.7|1.0	1.0|0.342|0.115	0.284
GEMIN4	GEMIN4	SE	chr17	-	749813_749909_747166_748032_752132_752185	1|0|0	6|9|4	6|4|2	17|11|19	225	130	0.00037785140822	0.0158027981362	0.088|0.0|0.0	0.169|0.174|0.057	-0.104
SPG11	SPG11	SE	chr15	-	44589251_44589414_44585635_44585850_44592330_44592438	14|19|9	4|4|1	15|14|13	0|0|1	260	130	2.34676977953e-05	0.00186224892723	0.636|0.704|0.818	1.0|1.0|0.867	-0.236
CLHC1	CLHC1	SE	chr2	-	55181569_55181744_55180509_55180712_55206269_55206376	3|2|8	0|0|2	1|1|3	0|1|5	260	130	0.000553001420099	0.0211116424497	1.0|1.0|0.667	1.0|0.333|0.231	0.368
LUC7L	LUC7L	SE	chr16	-	208600_208664_208077_208188_220648_220747	63|47|49	105|123|88	20|19|8	126|97|77	193	130	1.11531539559e-09	3.65180385021e-07	0.288|0.205|0.273	0.097|0.117|0.065	0.162
ARPP21	ARPP21	SE	chr3	+	35708968_35709070_35706973_35707082_35715438_35715476	1|3|6	4|5|0	12|9|5	1|2|1	231	130	0.0366546855292	0.445225305156	0.123|0.252|1.0	0.871|0.717|0.738	-0.317
TMC1	TMC1	SE	chr9	+	72627920_72628063_72616265_72616477_72688708_72688756	19|20|14	0|0|0	23|7|12	3|1|1	260	130	0.009226167394	0.166662097278	1.0|1.0|1.0	0.793|0.778|0.857	0.191
LIN7B	LIN7B	SE	chr19	+	49116262_49116472_49115259_49115331_49117854_49118018	22|23|24	0|0|0	12|4|9	1|1|3	260	130	0.00373560435343	0.085000772157	1.0|1.0|1.0	0.857|0.667|0.6	0.292
ABI3BP	ABI3BP	SE	chr3	-	100828392_100828452_100824857_100824941_100830577_100830634	1|3|4	3|4|0	8|9|9	2|0|0	189	130	0.00041373849907	0.0169716839844	0.187|0.34|1.0	0.733|1.0|1.0	-0.402
LIN7B	LIN7B	SE	chr19	+	49115259_49115331_49114848_49114967_49116262_49116472	9|3|7	3|1|2	9|1|3	0|0|0	201	130	6.49810335867e-05	0.00417994811447	0.66|0.66|0.694	1.0|1.0|1.0	-0.329
MRPS15	MRPS15	SE	chr1	-	36462087_36462163_36457922_36457981_36463805_36463850	24|18|18	3|0|2	43|35|28	12|12|11	205	130	0.000303288460439	0.0135082301547	0.835|1.0|0.851	0.694|0.649|0.617	0.242
BPTF	BPTF	SE	chr17	+	67875555_67875744_67874816_67875020_67891843_67892034	286|341|247	40|67|45	205|211|226	83|67|74	260	130	7.53350681837e-07	0.000104903360846	0.781|0.718|0.733	0.553|0.612|0.604	0.154
BPTF	BPTF	SE	chr17	+	67875555_67875744_67874816_67875020_67886127_67886316	368|407|277	19|26|25	253|257|294	36|34|50	260	130	3.69833325775e-06	0.000403640312071	0.906|0.887|0.847	0.778|0.791|0.746	0.108
EPN2	EPN2	SE	chr17	+	19281954_19282077_19237340_19237531_19309884_19309997	25|39|26	1|3|2	36|24|31	7|4|4	252	130	0.0283210839318	0.370119192527	0.928|0.87|0.87	0.726|0.756|0.8	0.129
PRR3	PRR3	SE	chr6	+	30558149_30558212_30556885_30557450_30561833_30562124	3|4|2	1|2|2	0|1|0	1|7|6	192	130	7.75711708978e-07	0.000107604833401	0.67|0.575|0.404	0.0|0.088|0.0	0.52
ROBO4	ROBO4	SE	chr11	-	124896931_124897261_124896512_124896670_124897725_124898281	1|3|1	0|0|0	8|4|6	2|2|1	260	130	0.00131142939446	0.0402895941777	1.0|1.0|1.0	0.667|0.5|0.75	0.361
ROBO4	ROBO4	SE	chr11	-	124896931_124897055_124896512_124896670_124897725_124897868	1|3|1	0|0|0	6|2|8	2|2|1	253	130	0.000974695982505	0.0321747055297	1.0|1.0|1.0	0.607|0.339|0.804	0.417
C1orf204	C1orf204	SE	chr1	-	159841125_159841235_159837916_159838027_159854756_159855026	6|1|2	0|2|4	3|1|2	0|2|0	239	130	0.013182234072	0.215614363237	1.0|0.214|0.214	1.0|0.214|1.0	-0.262
SCRN3	SCRN3	SE	chr2	+	174397335_174397404_174395740_174395817_174398274_174398442	4|2|5	10|8|17	2|0|1	14|18|10	198	130	0.00177213419806	0.0496963312456	0.208|0.141|0.162	0.086|0.0|0.062	0.121
AC007246.3	AC007246.3	SE	chr2	+	39557981_39558046_39516413_39516541_39665086_39665343	13|4|11	10|8|8	0|2|3	1|1|0	194	130	0.020662980152	0.295543231265	0.466|0.251|0.48	0.0|0.573|1.0	-0.125
HMOX2	HMOX2	SE	chr16	+	4496145_4496266_4483636_4483754_4505483_4505610	7|9|13	5|16|9	10|8|10	21|23|23	250	130	0.0273513152754	0.361212282838	0.421|0.226|0.429	0.198|0.153|0.184	0.18
MCM10	MCM10	SE	chr10	+	13164127_13164209_13161553_13161606_13170921_13171263	2|6|2	0|0|0	36|23|36	1|4|2	211	130	0.00375769660591	0.085298481693	1.0|1.0|1.0	0.957|0.78|0.917	0.115
TCEB1	TCEB1	SE	chr8	-	73964486_73964625_73959764_73959818_73970578_73970634	43|60|45	4|7|4	53|40|62	18|11|7	260	130	0.0156064079731	0.242600210169	0.843|0.811|0.849	0.596|0.645|0.816	0.149
TCEB1	TCEB1	SE	chr8	-	73964486_73964625_73959764_73959818_73972041_73972186	44|60|44	10|9|3	51|40|69	22|12|31	260	130	0.000665668569032	0.0240726949979	0.688|0.769|0.88	0.537|0.625|0.527	0.216
PPFIBP1	PPFIBP1	SE	chr12	+	27677063_27677096_27676427_27676599_27679488_27679639	43|42|41	27|32|18	76|30|70	23|15|18	162	130	0.0137773279515	0.223138684077	0.561|0.513|0.646	0.726|0.616|0.757	-0.126
ZNF664	ZNF664	SE	chr12	+	123988045_123988138_123973885_123974020_124011380_124011441	36|52|35	2|5|1	40|20|37	9|7|7	222	130	0.000686504540287	0.0246737004864	0.913|0.859|0.953	0.722|0.626|0.756	0.207
HDAC10	HDAC10	SE	chr22	-	50250426_50250523_50250062_50250160_50250770_50250905	8|6|3	1|5|3	7|2|2	0|0|2	226	130	0.00398060657746	0.0888098007681	0.821|0.408|0.365	1.0|1.0|0.365	-0.257
ZNF664	ZNF664	SE	chr12	+	123988042_123988138_123973122_123974020_124011380_124011441	65|72|58	2|5|1	67|36|50	9|7|7	225	130	0.000455454689252	0.0183108907369	0.949|0.893|0.971	0.811|0.748|0.805	0.15
TNFRSF12A	TNFRSF12A	SE	chr16	+	3021214_3021319_3020311_3020491_3021554_3021689	10|17|11	0|0|0	50|21|25	23|12|15	234	130	1.53905777012e-11	8.47507812079e-09	1.0|1.0|1.0	0.547|0.493|0.481	0.493
SEMA6D	SEMA6D	SE	chr15	+	47768580_47768748_47767036_47767093_47770496_47770765	10|13|20	8|6|5	12|4|7	1|0|2	260	130	0.00406043877937	0.0900381860875	0.385|0.52|0.667	0.857|1.0|0.636	-0.307
FGFR1OP2	FGFR1OP2	SE	chr12	+	26960514_26960628_26957600_26957743_26963341_26963455	161|235|175	192|151|172	174|160|210	58|61|62	243	130	5.68269098444e-10	2.02482079548e-07	0.31|0.454|0.352	0.616|0.584|0.644	-0.243
FRAS1	FRAS1	SE	chr4	+	78432356_78432604_78430291_78430417_78438569_78438718	9|13|14	0|6|2	9|4|4	1|0|0	260	130	0.000215740767875	0.0102898720048	1.0|0.52|0.778	0.818|1.0|1.0	-0.173
WDFY3	WDFY3	SE	chr4	-	84726860_84726911_84724425_84724594_84733381_84733609	46|69|42	42|48|30	62|51|71	21|13|17	180	130	9.41998806403e-07	0.000126800017111	0.442|0.509|0.503	0.681|0.739|0.751	-0.239
MTG1	MTG1	SE	chr10	+	133401528_133401590_133399528_133399619_133402148_133402245	3|2|1	3|5|2	11|2|3	0|1|0	191	130	1.89433361553e-07	3.30998369821e-05	0.405|0.214|0.254	1.0|0.576|1.0	-0.568
ZNF254	ZNF254	SE	chr19	+	24105939_24106066_24087183_24087337_24106547_24106643	31|37|36	4|1|2	26|35|36	3|9|10	256	130	0.00294792455996	0.071720452833	0.797|0.949|0.901	0.815|0.664|0.646	0.174
VMP1	VMP1	SE	chr17	+	59735337_59735473_59707464_59707748_59764970_59765138	10|6|3	1|0|1	4|6|1	3|0|1	260	130	0.0447264706354	0.510533558032	0.833|1.0|0.6	0.4|1.0|0.333	0.233
ARRB1	ARRB1	SE	chr11	-	75271700_75271724_75268888_75268959_75272894_75272978	2|7|3	18|25|15	15|9|15	29|20|40	153	130	0.0184605784716	0.272183068548	0.086|0.192|0.145	0.305|0.277|0.242	-0.134
TRIQK	TRIQK	SE	chr8	-	92921502_92921660_92916928_92917007_92966006_92966111	1|3|2	12|12|6	4|4|6	3|3|11	260	130	0.00553469046449	0.113197968622	0.04|0.111|0.143	0.4|0.4|0.214	-0.24
LRP12	LRP12	SE	chr8	-	104531906_104531963_104508938_104509074_104588818_104589006	6|8|7	2|4|5	3|1|2	2|5|4	186	130	0.0229064732339	0.318238862084	0.677|0.583|0.495	0.512|0.123|0.259	0.287
BCL7B	BCL7B	SE	chr7	-	73543547_73543644_73537933_73538013_73552166_73552242	12|22|10	2|3|0	13|9|17	0|0|1	226	130	0.0227048425619	0.315922208433	0.775|0.808|1.0	1.0|1.0|0.907	-0.108
MORF4L2	MORF4L2	SE	chrX	-	103684680_103684729_103678498_103678651_103685170_103685260	122|123|99	432|315|295	395|354|408	557|469|589	178	130	1.22368781774e-12	7.80240527157e-10	0.171|0.222|0.197	0.341|0.355|0.336	-0.147
MORF4L2	MORF4L2	SE	chrX	-	103684680_103684729_103678498_103678620_103685170_103685260	77|91|70	79|67|83	262|230|274	78|81|105	178	130	5.54346568649e-11	2.42737008325e-08	0.416|0.498|0.381	0.71|0.675|0.656	-0.249
MORF4L2	MORF4L2	SE	chrX	-	103684680_103684729_103678498_103678600_103685170_103685260	161|199|148	697|674|575	526|434|546	792|656|718	178	130	0	0.0	0.144|0.177|0.158	0.327|0.326|0.357	-0.177
CTC-558O2.1	CTC-558O2.1	SE	chr5	+	168710054_168710200_168706566_168708647_168712679_168712771	0|2|0	1|0|1	2|2|6	0|1|0	260	130	0.00446765458775	0.0961213721391	0.0|1.0|0.0	1.0|0.5|1.0	-0.5
GPR108	GPR108	SE	chr19	-	6735907_6735958_6734182_6734307_6736591_6736711	12|11|9	0|0|0	11|6|2	3|1|2	180	130	0.000323865111799	0.0140964714051	1.0|1.0|1.0	0.726|0.813|0.419	0.347
GPR108	GPR108	SE	chr19	-	6735621_6735704_6734182_6734307_6736591_6736711	10|9|10	0|0|0	3|4|4	3|1|2	212	130	1.2173281548e-05	0.00110606436145	1.0|1.0|1.0	0.38|0.71|0.551	0.453
IFT80	IFT80	SE	chr3	-	160391545_160391643_160377429_160377540_160399145_160399223	6|13|4	2|8|1	1|1|6	5|3|4	227	130	0.0210749299069	0.299783660484	0.632|0.482|0.696	0.103|0.16|0.462	0.362
COPS7B	COPS7B	SE	chr2	+	231788554_231788732_231781670_231781883_231794262_231794351	19|23|23	1|1|2	15|5|7	0|0|0	260	130	0.0477348019486	0.535454827784	0.905|0.92|0.852	1.0|1.0|1.0	-0.108
DHRS11	DHRS11	SE	chr17	+	36594970_36595180_36591797_36592156_36598162_36598257	3|4|6	0|0|1	3|4|3	0|0|7	260	130	0.0276745450294	0.364289628594	1.0|1.0|0.75	1.0|1.0|0.176	0.191
BRAF	BRAF	SE	chr7	-	140734616_140734770_140719326_140726516_140739811_140739946	10|11|8	2|3|1	5|9|4	1|0|0	260	130	0.000729507242169	0.0258155041893	0.714|0.647|0.8	0.714|1.0|1.0	-0.184
COL4A6	COL4A6	SE	chrX	-	108175089_108175215_108174439_108174621_108175653_108175797	9|22|12	0|0|0	35|24|36	3|5|1	255	130	4.56581603929e-05	0.00314772963389	1.0|1.0|1.0	0.856|0.71|0.948	0.162
FAXC	FAXC	SE	chr6	-	99333350_99333547_99291703_99291820_99342897_99343033	3|3|4	0|0|0	3|5|4	0|1|3	260	130	0.0303635526171	0.388791488011	1.0|1.0|1.0	1.0|0.714|0.4	0.295
SLC39A4	SLC39A4	SE	chr8	-	144413236_144413389_144412758_144412946_144413512_144413567	1|1|3	0|1|0	12|4|10	6|3|1	260	130	0.000417330815419	0.0170804855356	1.0|0.333|1.0	0.5|0.4|0.833	0.2
STEAP3	STEAP3	SE	chr2	+	119239362_119239430_119230619_119231034_119245488_119245988	7|2|0	6|2|2	0|1|2	9|10|9	197	130	0.00278041505454	0.0689300168774	0.435|0.398|0.0	0.0|0.062|0.128	0.214
HDAC7	HDAC7	SE	chr12	-	47802223_47802274_47798784_47798972_47819766_47819785	2|3|3	0|0|0	1|3|2	2|0|2	180	130	0.0105706830503	0.183467480793	1.0|1.0|1.0	0.265|1.0|0.419	0.439
SLC4A7	SLC4A7	SE	chr3	-	27431297_27431669_27424036_27424152_27433954_27434104	0|0|2	2|2|2	7|1|4	2|3|6	260	130	0.00166874668455	0.0476799760246	0.0|0.0|0.333	0.636|0.143|0.25	-0.232
RAP1B	RAP1B	SE	chr12	+	68650399_68650468_68610917_68611043_68654111_68654252	0|2|4	4|2|1	2|0|0	1|4|2	198	130	0.0236456299863	0.32478336214	0.0|0.396|0.724	0.568|0.0|0.0	0.184
JOSD2	JOSD2	SE	chr19	-	50507573_50507699_50506377_50506572_50511116_50511162	1|2|6	0|0|0	6|4|5	3|1|2	255	130	1.38869678267e-05	0.00124006869458	1.0|1.0|1.0	0.505|0.671|0.56	0.421
ACSL1	ACSL1	SE	chr4	-	184765890_184765986_184764852_184764925_184766621_184766702	44|26|28	2|0|2	78|63|63	6|9|12	225	130	0.00115509767537	0.0365051042727	0.927|1.0|0.89	0.883|0.802|0.752	0.127
SRPK1	SRPK1	SE	chr6	-	35904878_35904974_35890894_35891041_35920467_35920528	2|0|1	2|3|4	4|6|10	8|2|8	225	130	0.00395068297583	0.0884135603901	0.366|0.0|0.126	0.224|0.634|0.419	-0.262
FAM161A	FAM161A	SE	chr2	-	61838537_61838705_61836009_61836109_61839420_61840581	16|24|21	45|52|37	37|22|43	39|34|36	260	130	0.00201628371491	0.0544426562665	0.151|0.188|0.221	0.322|0.244|0.374	-0.127
HCFC1R1	HCFC1R1	SE	chr16	-	3023473_3023530_3023232_3023361_3023846_3023968	11|5|7	0|1|2	10|6|4	3|2|2	186	130	0.0221235643247	0.310447421551	1.0|0.778|0.71	0.7|0.677|0.583	0.176
PSMD6	PSMD6	SE	chr3	-	64022642_64022801_64022317_64022523_64023391_64023458	10|13|4	0|1|0	5|7|12	4|4|4	260	130	6.26382995361e-07	8.89268108727e-05	1.0|0.867|1.0	0.385|0.467|0.6	0.472
MAP7D1	MAP7D1	SE	chr1	+	36176198_36176581_36173363_36173478_36176696_36176842	13|12|66	0|2|1	24|12|25	8|6|11	260	130	1.12291232424e-07	2.14795397433e-05	1.0|0.75|0.971	0.6|0.5|0.532	0.363
ZNF106	ZNF106	SE	chr15	-	42448071_42448705_42446588_42446658_42466052_42466114	29|23|24	6|2|3	16|23|29	1|0|2	260	130	0.00410380161688	0.0906718712758	0.707|0.852|0.8	0.889|1.0|0.879	-0.136
RC3H2	RC3H2	SE	chr9	-	122851322_122851436_122851080_122851229_122853951_122854086	263|314|262	56|41|33	294|245|323	21|12|22	243	130	1.89511250481e-06	0.00022582284877	0.715|0.804|0.809	0.882|0.916|0.887	-0.119
PIK3C2B	PIK3C2B	SE	chr1	-	204489815_204489931_204468869_204469886_204494355_204494701	1|2|0	8|7|6	3|1|3	3|4|4	245	130	0.0134946756458	0.219932955906	0.062|0.132|0.0	0.347|0.117|0.285	-0.185
MCM8	MCM8	SE	chr20	+	5972006_5972037_5967829_5968025_5973055_5973196	1|4|1	0|0|0	11|9|18	3|0|2	160	130	0.0389544425508	0.464335933115	1.0|1.0|1.0	0.749|1.0|0.88	0.124
WDR17	WDR17	SE	chr4	+	176145994_176146159_176141982_176142069_176148132_176148335	2|7|2	2|4|2	7|6|2	1|1|0	260	130	0.000147187397625	0.00776421977456	0.333|0.467|0.333	0.778|0.75|1.0	-0.465
EHBP1	EHBP1	SE	chr2	+	62987930_62988038_62979187_62979335_62990715_62990840	154|132|94	120|139|122	287|240|276	139|158|145	237	130	1.41352815451e-05	0.0012557568434	0.413|0.342|0.297	0.531|0.455|0.511	-0.148
ANXA11	ANXA11	SE	chr10	-	80176106_80176155_80172806_80172869_80205342_80205572	24|41|23	7|5|5	39|22|60	19|14|20	178	130	0.00800630501202	0.148839462587	0.715|0.857|0.771	0.6|0.534|0.687	0.174
FGGY	FGGY	SE	chr1	+	59346246_59346398_59321535_59321750_59378748_59378837	1|8|4	0|0|1	1|2|6	3|1|1	260	130	0.000127444070145	0.00700730300356	1.0|1.0|0.667	0.143|0.5|0.75	0.425
TRIM26	TRIM26	SE	chr6	-	30204655_30204765_30198665_30199153_30213304_30213366	8|13|15	0|0|1	9|12|10	2|2|1	239	130	0.00575854953104	0.116078050003	1.0|1.0|0.891	0.71|0.765|0.845	0.19
TRPS1	TRPS1	SE	chr8	-	115623600_115623758_115619131_115620060_115669344_115669483	4|2|4	1|0|0	3|10|6	2|1|2	260	130	0.00197801131057	0.0536483903518	0.667|1.0|1.0	0.429|0.833|0.6	0.268
GCC2	GCC2	SE	chr2	+	108472826_108472899_108468979_108469084_108475534_108475635	18|20|22	4|4|7	13|19|21	1|2|1	202	130	0.00606485126605	0.120895571409	0.743|0.763|0.669	0.893|0.859|0.931	-0.169
RGS5	RGS5	SE	chr1	-	163248529_163248706_163168257_163168368_163306232_163306329	6|10|14	31|25|39	7|8|14	9|11|13	260	130	0.00347952267726	0.0809601614484	0.088|0.167|0.152	0.28|0.267|0.35	-0.163
EPHB6	EPHB6	SE	chr7	+	142862016_142862133_142861051_142861186_142862755_142862833	4|11|4	5|5|9	0|0|2	2|1|4	246	130	0.000505864335869	0.0197265380073	0.297|0.538|0.19	0.0|0.0|0.209	0.272
SYTL2	SYTL2	SE	chr11	-	85714412_85714507_85711112_85711232_85718789_85718843	10|10|3	4|2|3	3|2|1	0|0|0	224	130	1.50662502807e-07	2.76549394041e-05	0.592|0.744|0.367	1.0|1.0|1.0	-0.432
DONSON	DONSON	SE	chr21	-	33583487_33583666_33582164_33582246_33584589_33584726	76|76|47	11|16|17	99|67|142	1|7|4	260	130	4.55486075857e-07	6.90845201606e-05	0.776|0.704|0.58	0.98|0.827|0.947	-0.231
ZNF138	ZNF138	SE	chr7	+	64815571_64815653_64814917_64815044_64831450_64833327	32|22|19	17|9|8	9|16|25	13|24|25	211	130	0.000526108928345	0.0203413860551	0.537|0.601|0.594	0.299|0.291|0.381	0.254
DENND5A	DENND5A	SE	chr11	-	9143402_9143485_9141939_9142108_9144096_9144278	28|36|40	5|11|3	42|47|50	20|27|33	212	130	0.000168257959874	0.00857998900515	0.774|0.667|0.891	0.563|0.516|0.482	0.257
EMP3	EMP3	SE	chr19	+	48325990_48326053_48325580_48325610_48326829_48326922	2|3|2	2|4|0	0|3|1	8|6|7	192	130	0.00977451790509	0.173374855414	0.404|0.337|1.0	0.0|0.253|0.088	0.467
ZCWPW2	ZCWPW2	SE	chr3	+	28514063_28514122_28435109_28435269_28520991_28521116	2|2|1	2|1|1	1|1|4	1|0|0	188	130	0.000715854902157	0.0254072564102	0.409|0.58|0.409	0.409|1.0|1.0	-0.337
CUL9	CUL9	SE	chr6	+	43186959_43187095_43185954_43186455_43187245_43187439	28|46|14	0|0|0	27|18|31	2|1|5	260	130	7.89400612515e-05	0.0048299622662	1.0|1.0|1.0	0.871|0.9|0.756	0.158
DDX11	DDX11	SE	chr12	+	31077944_31078288_31074263_31074327_31078389_31078537	17|42|17	5|6|3	68|64|55	6|1|1	260	130	0.00145309825939	0.0432171875117	0.63|0.778|0.739	0.85|0.97|0.965	-0.213
TPM1	TPM1	SE	chr15	+	63061197_63061273_63060868_63060939_63061712_63061788	141|188|125	58|66|250	200|162|196	59|54|58	205	130	0.0279891136157	0.367631494488	0.607|0.644|0.241	0.683|0.655|0.682	-0.176
FBXO4	FBXO4	SE	chr5	+	41927012_41927248_41925253_41925498_41929696_41929917	21|16|19	9|7|3	24|22|23	3|2|1	260	130	0.00246748618082	0.0634217240139	0.538|0.533|0.76	0.8|0.846|0.92	-0.245
MAP3K4	MAP3K4	SE	chr6	+	161098277_161098427_161097079_161097176_161101891_161101992	5|4|11	18|17|12	6|2|5	41|14|43	260	130	0.0072103329734	0.137128383875	0.122|0.105|0.314	0.068|0.067|0.055	0.117
CCDC88B	CCDC88B	SE	chr11	+	64351159_64351255_64349550_64349668_64351475_64351616	27|15|19	0|1|0	11|10|4	1|2|1	225	130	0.0431811309339	0.497971819522	1.0|0.897|1.0	0.864|0.743|0.698	0.197
MCAT	MCAT	SE	chr22	-	43137080_43137298_43132205_43133486_43141161_43141249	3|3|1	4|2|1	4|1|7	1|1|0	260	130	0.000535788361943	0.0206716477988	0.273|0.429|0.333	0.667|0.333|1.0	-0.322
ARHGEF9	ARHGEF9	SE	chrX	-	63736989_63737118_63724531_63724711_63754307_63754684	4|4|2	0|0|2	4|1|2	0|3|1	258	130	0.0348987888229	0.43064977143	1.0|1.0|0.335	1.0|0.144|0.502	0.23
ARHGEF9	ARHGEF9	SE	chrX	-	63736989_63737118_63724531_63724711_63754314_63755124	9|5|3	21|12|5	3|3|3	14|17|16	258	130	0.0432355493354	0.498367524594	0.178|0.174|0.232	0.097|0.082|0.086	0.106
CD151	CD151	SE	chr11	+	834529_834803_832985_833026_836062_836153	0|1|0	2|11|4	2|3|5	9|5|5	260	130	7.38780745446e-05	0.00461344457259	0.0|0.043|0.0	0.1|0.231|0.333	-0.207
ENTPD1-AS1	ENTPD1-AS1	SE	chr10	-	95904829_95904935_95876517_95876660_95907662_95907863	2|0|1	1|2|0	1|5|2	0|0|0	235	130	0.0060692522555	0.120895571409	0.525|0.0|1.0	1.0|1.0|1.0	-0.492
EHMT1	EHMT1	SE	chr9	+	137775108_137775252_137762674_137762820_137776617_137776844	26|19|7	0|1|0	19|14|13	2|1|1	260	130	0.0133468895284	0.217915252929	1.0|0.905|1.0	0.826|0.875|0.867	0.112
CSNK2A2	CSNK2A2	SE	chr16	-	58174450_58174510_58168609_58168693_58184259_58184310	50|63|49	1|0|0	37|33|39	1|5|4	189	130	0.000111536547125	0.00628478181196	0.972|1.0|1.0	0.962|0.819|0.87	0.107
FLAD1	FLAD1	SE	chr1	+	154989559_154989707_154988104_154988849_154990158_154990257	5|6|1	1|0|0	7|5|6	1|1|2	260	130	0.0143965491708	0.229486045203	0.714|1.0|1.0	0.778|0.714|0.6	0.207
SNX14	SNX14	SE	chr6	-	85538837_85538864_85536791_85536924_85541984_85542043	150|132|162	120|105|69	122|96|101	124|95|103	156	130	0.014447110068	0.230191042662	0.51|0.512|0.662	0.451|0.457|0.45	0.109
SEPT9	SEPT9	SE	chr17	+	77307140_77307197_77280568_77280806_77402058_77402703	16|19|7	0|0|0	9|11|11	1|0|4	186	130	0.0199096607687	0.288056015517	1.0|1.0|1.0	0.863|1.0|0.658	0.16
MRPS28	MRPS28	SE	chr8	-	80028694_80028796_80002998_80003180_80030035_80030289	6|6|8	26|24|14	7|3|5	50|48|44	231	130	0.00577398193933	0.116324611753	0.115|0.123|0.243	0.073|0.034|0.06	0.105
PREPL	PREPL	SE	chr2	-	44359496_44359750_44346267_44346390_44361379_44361806	8|12|14	33|29|40	13|6|18	12|8|12	260	130	0.000267233214657	0.0122940809538	0.108|0.171|0.149	0.351|0.273|0.429	-0.208
PREPL	PREPL	SE	chr2	-	44359496_44360038_44346267_44346390_44361379_44361494	9|9|9	33|29|40	9|5|17	12|8|12	260	130	0.000537498691661	0.0206936996289	0.12|0.134|0.101	0.273|0.238|0.415	-0.19
ANKMY1	ANKMY1	SE	chr2	-	240482182_240482261_240480936_240481097_240499957_240500123	1|2|3	0|0|1	1|1|1	0|4|1	208	130	0.000208867571152	0.0100811195298	1.0|1.0|0.652	1.0|0.135|0.385	0.377
ZNF136	ZNF136	SE	chr19	+	12169281_12169391_12163063_12163206_12185784_12185911	0|1|0	10|7|2	4|5|0	1|3|4	239	130	0.000129682698001	0.00710888080867	0.0|0.072|0.0	0.685|0.475|0.0	-0.363
BNC2	BNC2	SE	chr9	-	16435037_16435099_16418542_16419649_16435554_16436372	0|1|0	4|3|2	6|3|0	1|3|2	191	130	0.000194436127923	0.00952370166204	0.0|0.185|0.0	0.803|0.405|0.0	-0.341
ARNTL2	ARNTL2	SE	chr12	+	27370128_27370230_27368261_27368412_27376345_27376387	0|1|3	2|0|0	6|3|13	6|4|7	231	130	0.0361551372276	0.441144362416	0.0|1.0|1.0	0.36|0.297|0.511	0.277
MRPL55	MRPL55	SE	chr1	-	228108954_228109021_228108234_228108318_228109148_228109299	10|9|10	1|0|2	6|14|9	2|3|3	196	130	0.0148764042341	0.234664945957	0.869|1.0|0.768	0.666|0.756|0.666	0.183
ARNTL2	ARNTL2	SE	chr12	+	27376345_27376387_27370128_27370230_27380246_27380404	0|1|4	2|3|2	5|5|9	2|2|3	171	130	0.016858679518	0.254977881149	0.0|0.202|0.603	0.655|0.655|0.695	-0.4
PMM2	PMM2	SE	chr16	+	8804766_8804843_8801798_8801910_8811637_8811713	68|49|41	9|5|4	134|84|106	2|3|1	206	130	1.87693786655e-05	0.00155388222829	0.827|0.861|0.866	0.977|0.946|0.985	-0.118
ABI3BP	ABI3BP	SE	chr3	-	100829580_100829664_100824857_100824941_100830577_100830634	11|16|21	3|4|0	13|19|21	2|0|0	213	130	0.0010780687062	0.0347044544359	0.691|0.709|1.0	0.799|1.0|1.0	-0.133
ABI3BP	ABI3BP	SE	chr3	-	100830577_100830634_100822588_100822672_100832263_100832350	5|1|4	2|0|0	6|8|14	3|2|6	186	130	0.00273609096752	0.0680167511105	0.636|1.0|1.0	0.583|0.737|0.62	0.232
EFCAB14	EFCAB14	SE	chr1	-	46688352_46688544_46686783_46686870_46689586_46689691	155|152|164	219|202|143	218|178|219	51|63|66	260	130	0	0.0	0.261|0.273|0.364	0.681|0.586|0.624	-0.331
CLEC2D	CLEC2D	SE	chr12	+	9693824_9693948_9692827_9692931_9694759_9695106	1|2|7	5|2|2	1|0|0	4|1|6	253	130	8.69923725211e-05	0.00522586906927	0.093|0.339|0.643	0.114|0.0|0.0	0.32
FAM65A	FAM65A	SE	chr16	+	67538659_67538824_67538423_67538550_67538989_67539068	19|10|14	0|0|0	32|19|32	2|3|2	260	130	0.00091741066376	0.03075864683	1.0|1.0|1.0	0.889|0.76|0.889	0.154
VEZT	VEZT	SE	chr12	+	95256549_95256622_95251939_95252071_95257149_95257239	8|8|11	5|6|3	13|12|9	3|1|1	202	130	0.00919275573052	0.166219658841	0.507|0.462|0.702	0.736|0.885|0.853	-0.268
ZNF195	ZNF195	SE	chr11	-	3377616_3377900_3373576_3373656_3379037_3379218	0|2|0	1|4|1	3|1|2	5|1|0	260	130	0.00895198501545	0.162838310011	0.0|0.2|0.0	0.231|0.333|1.0	-0.455
BPTF	BPTF	SE	chr17	+	67928958_67929120_67928354_67928601_67929335_67929487	19|28|12	16|19|12	5|5|0	24|14|27	260	130	2.93527391282e-09	8.60319315222e-07	0.373|0.424|0.333	0.094|0.152|0.0	0.295
ASPM	ASPM	SE	chr1	-	197100430_197105185_197095997_197096164_197117788_197117983	12|35|10	11|19|11	118|112|137	35|43|47	260	130	0.00356919548664	0.0824658873277	0.353|0.479|0.313	0.628|0.566|0.593	-0.214
RHBDD1	RHBDD1	SE	chr2	+	226839408_226839627_226837547_226837770_226864603_226864711	5|3|3	2|0|2	7|5|8	0|0|0	260	130	0.0199271507663	0.288194336431	0.556|1.0|0.429	1.0|1.0|1.0	-0.338
MRPS18C	MRPS18C	SE	chr4	+	83458345_83458429_83456908_83456958_83460972_83461032	53|84|64	42|59|27	116|100|148	46|38|45	213	130	0.00525700478563	0.108928495969	0.435|0.465|0.591	0.606|0.616|0.667	-0.133
CCP110	CCP110	SE	chr16	+	19525718_19525861_19523810_19524088_19527866_19528022	70|115|58	36|45|22	106|127|133	28|26|49	260	130	0.0332082729492	0.416610794638	0.493|0.561|0.569	0.654|0.709|0.576	-0.105
OSBPL6	OSBPL6	SE	chr2	+	178372125_178372233_178361681_178361815_178373889_178374027	3|0|6	2|1|1	9|7|4	0|0|2	237	130	0.0115731723517	0.197009543771	0.451|0.0|0.767	1.0|1.0|0.523	-0.435
TTC8	TTC8	SE	chr14	+	88875025_88875109_88872329_88872452_88877293_88877951	36|36|24	7|4|6	40|37|38	5|0|3	213	130	0.0223256357968	0.312679347745	0.758|0.846|0.709	0.83|1.0|0.885	-0.134
TMPO	TMPO	SE	chr12	+	98544229_98544349_98537474_98537572_98544950_98545061	41|64|30	13|20|8	220|286|293	18|7|13	249	130	5.16775511272e-12	3.07896543962e-09	0.622|0.626|0.662	0.865|0.955|0.922	-0.277
MTR	MTR	SE	chr1	+	236861124_236861277_236859832_236859922_236862235_236862343	167|173|120	13|31|22	205|237|277	7|18|19	260	130	0.000308718797422	0.0136997264634	0.865|0.736|0.732	0.936|0.868|0.879	-0.117
CDK5RAP2	CDK5RAP2	SE	chr9	-	120458449_120458622_120447894_120448126_120467859_120467997	2|6|2	3|1|2	6|1|7	0|0|2	260	130	0.000619408612029	0.022828138989	0.25|0.75|0.333	1.0|1.0|0.636	-0.434
QSOX2	QSOX2	SE	chr9	-	136223762_136223853_136219029_136219164_136224006_136224112	0|1|1	2|0|1	3|3|3	2|0|2	220	130	0.00374492594123	0.0851191922502	0.0|1.0|0.371	0.47|1.0|0.47	-0.19
EXOSC9	EXOSC9	SE	chr4	+	121816143_121816194_121813865_121814047_121816771_121816909	4|0|4	3|4|2	7|5|12	1|0|2	180	130	0.000190208804905	0.0093671393028	0.491|0.0|0.591	0.835|1.0|0.813	-0.522
ZBTB8OS	ZBTB8OS	SE	chr1	-	32631826_32631879_32627507_32627544_32650428_32650554	4|6|4	4|8|5	4|0|3	0|1|1	182	130	0.00854227016831	0.156956656722	0.417|0.349|0.364	1.0|0.0|0.682	-0.184
ADGRV1	ADGRV1	SE	chr5	+	90679548_90679629_90676079_90676209_90681314_90681454	2|3|1	5|2|0	3|3|4	0|1|1	210	130	0.000958970371058	0.031800017487	0.198|0.481|1.0	1.0|0.65|0.712	-0.228
COG5	COG5	SE	chr7	-	107256731_107256794_107248395_107248499_107258272_107258383	31|35|18	0|0|0	25|13|31	1|5|1	192	130	0.00185175418482	0.0510236194792	1.0|1.0|1.0	0.944|0.638|0.955	0.154
MELK	MELK	SE	chr9	+	36594627_36594771_36589535_36589652_36597221_36597290	4|6|6	1|1|0	25|27|31	2|6|13	260	130	0.00246558759428	0.0634217240139	0.667|0.75|1.0	0.862|0.692|0.544	0.106
NEK11	NEK11	SE	chr3	+	131273477_131273574_131243435_131243496_131349556_131349776	2|7|11	1|3|3	5|7|3	0|1|0	226	130	0.000102165410174	0.00588446856951	0.535|0.573|0.678	1.0|0.801|1.0	-0.338
CCSER1	CCSER1	SE	chr4	+	90923369_90923447_90815761_90815845_91085949_91085994	9|12|9	5|2|1	17|11|13	0|0|2	207	130	0.000381808671227	0.0159133650769	0.531|0.79|0.85	1.0|1.0|0.803	-0.211
TTLL3	TTLL3	SE	chr3	+	9817644_9817759_9813247_9813345_9818821_9818871	5|1|4	0|0|0	1|0|2	0|2|1	244	130	0.00485379220703	0.102323795808	1.0|1.0|1.0	1.0|0.0|0.516	0.495
ADAL	ADAL	SE	chr15	+	43331899_43332000_43330673_43330859_43333310_43333434	11|13|18	1|2|3	10|13|20	0|2|0	230	130	0.00819222504828	0.151520726287	0.861|0.786|0.772	1.0|0.786|1.0	-0.122
FAM188A	FAM188A	SE	chr10	-	15816834_15816915_15796099_15796172_15833629_15833709	24|26|15	1|3|4	16|15|15	0|0|1	210	130	0.000590846422574	0.0221378581258	0.937|0.843|0.699	1.0|1.0|0.903	-0.141
FAM188A	FAM188A	SE	chr10	-	15821655_15821726_15796099_15796172_15833629_15833709	23|29|21	1|3|4	22|11|19	0|0|1	200	130	0.000916551536558	0.0307582170311	0.937|0.863|0.773	1.0|1.0|0.925	-0.117
RANBP3	RANBP3	SE	chr19	-	5957917_5957968_5941798_5941835_5978060_5978096	12|23|11	5|6|3	25|23|19	1|1|6	180	130	0.0430137095157	0.496597922058	0.634|0.735|0.726	0.948|0.943|0.696	-0.164
AGPAT3	AGPAT3	SE	chr21	+	43903956_43904019_43865185_43865345_43959633_43959859	4|7|8	0|0|1	6|2|8	3|4|4	192	130	1.68939039402e-06	0.000205348509967	1.0|1.0|0.844	0.575|0.253|0.575	0.48
B3GALNT1	B3GALNT1	SE	chr3	-	161101138_161101233_161089943_161090062_161103426_161103514	0|1|1	2|1|0	6|1|2	1|0|0	224	130	0.000358810134069	0.0152165641921	0.0|0.367|1.0	0.777|1.0|1.0	-0.47
HSD3B7	HSD3B7	SE	chr16	+	30985459_30985824_30985206_30985297_30986048_30986204	4|4|6	0|0|0	10|9|15	5|7|2	260	130	1.6693560867e-08	3.96542990948e-06	1.0|1.0|1.0	0.5|0.391|0.789	0.44
NRIP1	NRIP1	SE	chr21	-	15014343_15014466_14961234_14968526_15043494_15043574	11|23|13	9|18|17	29|22|25	16|14|6	252	130	0.0399189626957	0.471963168579	0.387|0.397|0.283	0.483|0.448|0.682	-0.182
PKD1	PKD1	SE	chr16	-	2097318_2097503_2097147_2097241_2097727_2097777	64|57|38	0|1|0	48|25|19	0|3|4	260	130	0.00156946517786	0.0456069442435	1.0|0.966|1.0	1.0|0.806|0.704	0.152
UBE2K	UBE2K	SE	chr4	+	39745751_39745810_39698043_39698390_39755656_39755739	14|25|11	5|6|12	28|25|32	2|2|6	188	130	0.00266130181697	0.0666131909339	0.659|0.742|0.388	0.906|0.896|0.787	-0.267
CEBPZOS	CEBPZOS	SE	chr2	+	37198493_37198672_37196504_37196520_37199703_37199819	26|18|13	30|37|16	31|21|43	26|26|28	260	130	0.0415503626135	0.484538973653	0.302|0.196|0.289	0.373|0.288|0.434	-0.103
CCDC18	CCDC18	SE	chr1	+	93205509_93205631_93201891_93201988_93207106_93207398	9|35|16	16|28|18	51|71|103	12|20|22	251	130	2.27224731253e-08	5.2267440713e-06	0.226|0.393|0.315	0.688|0.648|0.708	-0.37
MSANTD3	MSANTD3	SE	chr9	+	100429505_100429662_100427436_100427570_100441905_100442341	0|0|1	10|14|18	7|6|10	24|9|23	260	130	3.19239057189e-07	5.17965370289e-05	0.0|0.0|0.027	0.127|0.25|0.179	-0.176
ST20-MTHFS	ST20-MTHFS	SE	chr15	-	79907628_79907684_79889092_79889354_79923451_79923744	1|2|1	0|0|1	2|1|0	4|1|2	185	130	6.07031805111e-06	0.000609446517264	1.0|1.0|0.413	0.26|0.413|0.0	0.58
KAT5	KAT5	SE	chr11	+	65713347_65713503_65712921_65713058_65713592_65713664	4|9|4	8|8|11	3|3|4	21|17|14	260	130	0.0121807349098	0.203726014525	0.2|0.36|0.154	0.067|0.081|0.125	0.147
PRPSAP2	PRPSAP2	SE	chr17	+	18865468_18865564_18856298_18856429_18865801_18865900	64|68|39	9|10|9	58|54|62	5|2|4	225	130	0.00417509076271	0.0917964299334	0.804|0.797|0.715	0.87|0.94|0.9	-0.131
CNTNAP3B	CNTNAP3B	SE	chr9	-	41898768_41898999_41898461_41898533_41905867_41905955	2|5|8	0|0|0	18|7|18	2|3|6	260	130	1.79103295417e-07	3.22244067754e-05	1.0|1.0|1.0	0.818|0.538|0.6	0.348
MRPL23	MRPL23	SE	chr11	+	1956255_1956448_1952781_1952855_1972558_1972793	7|8|2	37|40|25	19|13|17	9|17|12	260	130	9.83269254906e-09	2.48923603571e-06	0.086|0.091|0.038	0.514|0.277|0.415	-0.33
RNF207	RNF207	SE	chr1	+	6211866_6212053_6211020_6211118_6212230_6212416	12|10|9	3|2|1	14|13|16	0|0|0	260	130	0.000211350209772	0.0101551733704	0.667|0.714|0.818	1.0|1.0|1.0	-0.267
SS18	SS18	SE	chr18	-	26035830_26035923_26035004_26035127_26038554_26038659	7|8|10	64|50|37	16|11|12	38|21|38	222	130	0.00233706811624	0.0610628350946	0.06|0.086|0.137	0.198|0.235|0.156	-0.102
CABYR	CABYR	SE	chr18	+	24143359_24143413_24143090_24143259_24155700_24155754	19|10|5	0|0|0	12|14|19	3|0|2	183	130	0.040006653301	0.472385252622	1.0|1.0|1.0	0.74|1.0|0.871	0.13
IP6K1	IP6K1	SE	chr3	-	49747817_49748168_49738211_49738422_49786353_49786527	43|53|34	11|13|16	40|37|48	35|19|19	260	130	0.0364524992309	0.443531848694	0.662|0.671|0.515	0.364|0.493|0.558	0.144
MCRS1	MCRS1	SE	chr12	-	49567646_49567749_49566721_49566841_49568047_49568101	5|1|2	10|10|6	2|0|1	14|16|23	232	130	0.00697961394834	0.134144415303	0.219|0.053|0.157	0.074|0.0|0.024	0.11
OSBPL1A	OSBPL1A	SE	chr18	-	24178012_24178195_24171408_24171498_24196124_24196200	0|0|1	12|5|1	2|5|2	4|5|4	260	130	0.000142627829364	0.00761184409751	0.0|0.0|0.333	0.2|0.333|0.2	-0.133
TGFBR3	TGFBR3	SE	chr1	-	91758612_91758750_91734775_91734959_91797286_91797471	6|2|2	1|0|0	3|2|4	3|0|1	260	130	0.0204522179894	0.293336783981	0.75|1.0|1.0	0.333|1.0|0.667	0.25
SECISBP2	SECISBP2	SE	chr9	+	89339863_89339953_89338457_89338580_89341346_89341479	123|132|110	61|61|57	105|94|138	35|28|24	219	130	0.000752925793515	0.0263371848311	0.545|0.562|0.534	0.64|0.666|0.773	-0.146
ZNF74	ZNF74	SE	chr22	+	20395332_20395418_20394114_20394662_20400631_20400758	7|4|4	3|3|5	0|2|2	1|4|5	215	130	0.0127924671873	0.210852348052	0.585|0.446|0.326	0.0|0.232|0.195	0.31
GOLGA6L9	GOLGA6L9	SE	chr15	+	82432571_82432631_82431829_82431949_82432816_82432897	35|26|39	12|18|17	17|14|14	18|18|18	189	130	0.00131411320508	0.04033794791	0.667|0.498|0.612	0.394|0.349|0.349	0.228
EPM2A	EPM2A	SE	chr6	-	145635244_145635486_145502521_145502575_145686121_145686296	7|4|7	0|0|0	7|4|5	1|1|2	260	130	0.037301896306	0.451021823809	1.0|1.0|1.0	0.778|0.667|0.556	0.333
LRSAM1	LRSAM1	SE	chr9	+	127467739_127467830_127462251_127462373_127478933_127478963	29|26|22	1|1|1	20|12|11	2|4|1	220	130	0.0187418463586	0.275324844	0.945|0.939|0.929	0.855|0.639|0.867	0.151
RNMT	RNMT	SE	chr18	+	13730626_13730755_13726660_13726729_13731475_13731821	10|24|12	5|5|3	27|26|15	2|1|1	258	130	0.00109664349253	0.0350848689195	0.502|0.707|0.668	0.872|0.929|0.883	-0.269
PTGR2	PTGR2	SE	chr14	+	73876997_73877168_73874022_73874214_73881204_73881292	20|30|11	2|2|4	42|22|38	2|0|0	260	130	0.000365321892442	0.0154028525045	0.833|0.882|0.579	0.913|1.0|1.0	-0.206
SLC8A1	SLC8A1	SE	chr2	-	40175260_40175281_40174824_40174842_40177751_40177855	2|0|4	6|4|3	2|1|1	40|30|51	150	130	0.00878553140094	0.160291843994	0.224|0.0|0.536	0.042|0.028|0.017	0.224
SLC8A1	SLC8A1	SE	chr2	-	40174705_40174720_40170280_40170349_40174824_40174842	1|0|6	0|1|0	2|2|0	4|0|5	144	130	0.000451041471442	0.0181736709957	1.0|0.0|1.0	0.311|1.0|0.0	0.23
PRC1	PRC1	SE	chr15	-	90970403_90970514_90969446_90969623_90974135_90974246	6|19|8	0|1|1	58|45|72	8|8|6	240	130	0.00144284428425	0.0429473650015	1.0|0.911|0.813	0.797|0.753|0.867	0.102
HAUS3	HAUS3	SE	chr4	-	2241519_2241790_2240037_2241093_2242050_2242164	1|3|5	0|0|0	5|5|0	4|1|2	260	130	2.65118880627e-07	4.47195566252e-05	1.0|1.0|1.0	0.385|0.714|0.0	0.634
SLC16A14	SLC16A14	SE	chr2	-	230049760_230049904_230045656_230046722_230059093_230059366	7|4|6	0|1|3	6|1|9	0|0|0	260	130	0.0448207824169	0.511035164624	1.0|0.667|0.5	1.0|1.0|1.0	-0.278
ARHGAP19	ARHGAP19	SE	chr10	-	97256317_97256404_97246271_97246337_97259401_97259628	6|7|10	0|0|1	15|9|13	2|0|3	216	130	0.0202144609495	0.290960146039	1.0|1.0|0.858	0.819|1.0|0.723	0.105
ARFGAP2	ARFGAP2	SE	chr11	-	47175850_47175923_47172280_47172333_47176515_47176634	20|14|11	1|0|0	16|15|15	3|3|2	202	130	0.000169411642767	0.00861132411849	0.928|1.0|1.0	0.774|0.763|0.828	0.188
ARFGAP2	ARFGAP2	SE	chr11	-	47175850_47175923_47171663_47171800_47176515_47176634	20|14|11	0|2|2	15|12|13	6|2|3	202	130	0.0171075348516	0.257658160198	1.0|0.818|0.78	0.617|0.794|0.736	0.15
IMPA1	IMPA1	SE	chr8	-	81685762_81685963_81681497_81681584_81686251_81686283	0|2|0	3|4|2	1|1|5	5|3|0	260	130	0.0131417296287	0.21521609439	0.0|0.2|0.0	0.091|0.143|1.0	-0.345
RFXANK	RFXANK	SE	chr19	+	19197185_19197251_19196962_19197046_19197520_19197621	39|49|29	8|5|0	34|31|30	9|6|7	195	130	0.0438281082982	0.502964562043	0.765|0.867|1.0	0.716|0.775|0.741	0.133
SELT	SELT	SE	chr3	+	150618708_150618928_150603335_150603686_150622384_150622495	8|2|1	0|0|1	0|1|2	3|0|3	260	130	5.20722619035e-06	0.000536123027371	1.0|1.0|0.333	0.0|1.0|0.25	0.361
FAM21C	FAM21C	SE	chr10	+	45759314_45759401_45757009_45757139_45763387_45763489	5|7|7	4|0|1	9|13|6	0|2|0	216	130	0.0187181808162	0.275088379937	0.429|1.0|0.808	1.0|0.796|1.0	-0.186
RPS6KL1	RPS6KL1	SE	chr14	-	74907434_74907530_74903953_74907124_74908849_74908932	4|7|1	0|2|0	5|1|2	5|1|3	225	130	6.18617285235e-05	0.00401482618118	1.0|0.669|1.0	0.366|0.366|0.278	0.553
FAM21C	FAM21C	SE	chr10	+	45769448_45769618_45765678_45765810_45773255_45773358	69|79|72	4|9|5	89|62|83	0|2|0	260	130	2.06896001331e-06	0.000244137281571	0.896|0.814|0.878	1.0|0.939|1.0	-0.117
FAM21C	FAM21C	SE	chr10	+	45769454_45769618_45765678_45765810_45773255_45773358	43|51|48	4|9|5	70|46|55	0|2|0	260	130	5.36725035638e-07	7.86561882872e-05	0.843|0.739|0.828	1.0|0.92|1.0	-0.17
MEMO1	MEMO1	SE	chr2	-	31932066_31932135_31920797_31920910_31943301_31943383	23|29|17	0|1|0	32|15|30	1|4|3	198	130	0.000739708248336	0.025974837273	1.0|0.95|1.0	0.955|0.711|0.868	0.139
ASPH	ASPH	SE	chr8	-	61646749_61646878_61644599_61644632_61651049_61651124	8163|8424|6603	1477|1780|1358	12318|11078|12989	966|791|1018	258	130	0	0.0	0.736|0.705|0.71	0.865|0.876|0.865	-0.152
DHRS4L2	DHRS4L2	SE	chr14	+	24001383_24001517_23995031_23995133_24004336_24004392	1|1|1	1|3|0	1|1|2	1|0|1	260	130	0.00702655104139	0.134761462295	0.333|0.143|1.0	0.333|1.0|0.5	-0.119
MCCC1	MCCC1	SE	chr3	-	183092408_183092545_183086692_183086788_183094558_183094605	109|140|110	23|27|8	121|104|110	6|3|7	260	130	5.26810273711e-05	0.00351955746098	0.703|0.722|0.873	0.91|0.945|0.887	-0.148
DOCK6	DOCK6	SE	chr19	-	11229297_11229390_11228939_11229035_11232184_11232289	2|3|1	5|4|1	0|0|1	3|4|1	222	130	0.00245427477345	0.0632611080612	0.19|0.305|0.369	0.0|0.0|0.369	0.165
FNBP1	FNBP1	SE	chr9	-	129915965_129915980_129908889_129908999_129924959_129925157	2|3|3	31|30|24	11|4|5	24|26|21	144	130	0.00730263641341	0.138593742981	0.055|0.083|0.101	0.293|0.122|0.177	-0.118
ENDOV	ENDOV	SE	chr17	+	80429772_80429831_80425458_80425620_80436132_80438081	0|1|4	2|4|0	4|2|1	3|0|0	188	130	0.0119251714307	0.201024318403	0.0|0.147|1.0	0.48|1.0|1.0	-0.444
WASF1	WASF1	SE	chr6	-	110160634_110160732_110127468_110127629_110178597_110178742	1|5|4	1|1|3	2|2|1	6|2|2	227	130	0.0331480856537	0.416143013816	0.364|0.741|0.433	0.16|0.364|0.223	0.264
DOCK6	DOCK6	SE	chr19	-	11232184_11232289_11228939_11229035_11233202_11233366	5|4|3	0|0|0	3|4|1	0|2|2	234	130	0.00986671179501	0.174499159843	1.0|1.0|1.0	1.0|0.526|0.217	0.419
ZNF827	ZNF827	SE	chr4	-	145763089_145763122_145757626_145761598_145764987_145765165	2|0|0	2|5|4	3|3|5	1|5|4	162	130	0.000319758532945	0.0140353914509	0.445|0.0|0.0	0.707|0.325|0.501	-0.363
GOLGA8O	GOLGA8O	SE	chr15	-	32448317_32448386_32446996_32447072_32448641_32448898	0|1|3	1|2|1	5|1|2	0|1|1	198	130	0.000902890584775	0.0304403111438	0.0|0.247|0.663	1.0|0.396|0.568	-0.351
TARBP1	TARBP1	SE	chr1	-	234463836_234463934_234460260_234460396_234465655_234465708	7|14|9	1|1|1	2|5|10	0|0|1	227	130	0.0296400589041	0.381728667899	0.8|0.889|0.838	1.0|1.0|0.851	-0.108
IQCB1	IQCB1	SE	chr3	-	121828469_121828632_121826050_121826180_121828860_121828972	45|40|40	5|11|5	41|44|50	11|19|22	260	130	0.00761916197986	0.143551489371	0.818|0.645|0.8	0.651|0.537|0.532	0.181
TRMT10B	TRMT10B	SE	chr9	+	37763628_37763753_37761902_37762117_37768075_37768228	1|1|2	2|5|3	1|1|2	0|0|2	254	130	0.00614458160861	0.121965414518	0.204|0.093|0.254	1.0|1.0|0.339	-0.596
LPP	LPP	SE	chr3	+	188225404_188225527_188153283_188153363_188406111_188406260	5|3|4	1|0|3	2|3|3	0|0|0	252	130	0.0323167536327	0.40725384675	0.721|1.0|0.408	1.0|1.0|1.0	-0.29
VCPKMT	VCPKMT	SE	chr14	-	50112614_50112719_50108632_50109713_50114284_50114404	18|20|9	6|4|4	17|14|14	13|11|7	234	130	0.0308151726093	0.393101661394	0.625|0.735|0.556	0.421|0.414|0.526	0.185
PTPN4	PTPN4	SE	chr2	+	119926597_119926666_119920068_119920241_119932423_119932549	34|23|33	6|2|2	26|22|23	2|0|0	198	130	0.00127506159713	0.0393385727386	0.788|0.883|0.915	0.895|1.0|1.0	-0.103
ARHGEF9	ARHGEF9	SE	chrX	-	63727190_63727419_63724531_63724711_63754314_63755124	10|17|11	21|12|5	3|7|2	14|17|16	260	130	0.00079582012081	0.0275694112228	0.192|0.415|0.524	0.097|0.171|0.059	0.268
BECN1	BECN1	SE	chr17	-	42811654_42811797_42810133_42810928_42814523_42814593	94|121|83	4|13|6	91|48|82	17|15|24	260	130	7.96543454196e-06	0.000767893244013	0.922|0.823|0.874	0.728|0.615|0.631	0.215
AC009950.1	AC009950.1	SE	chr2	-	230202578_230202728_230200884_230200965_230207990_230208059	39|46|25	0|0|2	15|22|24	3|2|3	260	130	0.000406682981973	0.0167011144597	1.0|1.0|0.862	0.714|0.846|0.8	0.167
MAP2	MAP2	SE	chr2	+	209692624_209696350_209680749_209680827_209700276_209700338	3|3|2	7|1|4	0|0|0	3|1|1	260	130	4.48371511863e-05	0.00310985004335	0.176|0.6|0.2	0.0|0.0|0.0	0.325
HKR1	HKR1	SE	chr19	+	37357961_37358039_37347776_37347872_37362105_37362174	0|4|1	3|7|1	0|0|0	4|3|6	207	130	0.0266997871339	0.355189261931	0.0|0.264|0.386	0.0|0.0|0.0	0.217
ZFAND1	ZFAND1	SE	chr8	-	81717248_81717288_81714986_81715114_81718181_81718224	166|278|210	157|148|140	121|135|122	54|47|47	169	130	0.000552906902251	0.0211116424497	0.449|0.591|0.536	0.633|0.688|0.666	-0.137
GUF1	GUF1	SE	chr4	+	44680440_44680552_44678428_44678787_44680693_44680842	22|24|19	5|7|10	54|38|34	5|6|6	241	130	0.0168586274517	0.254977881149	0.704|0.649|0.506	0.853|0.774|0.753	-0.174
WARS	WARS	SE	chr14	-	100369086_100369258_100361707_100361921_100375282_100375350	296|382|330	33|53|77	306|222|253	20|15|9	260	130	2.69416190135e-07	4.49158807994e-05	0.818|0.783|0.682	0.884|0.881|0.934	-0.139
TMEM39B	TMEM39B	SE	chr1	+	32077163_32077318_32076762_32076846_32091674_32091745	3|10|5	1|4|0	3|2|5	0|0|0	260	130	0.00461984863605	0.0982467986124	0.6|0.556|1.0	1.0|1.0|1.0	-0.281
TMEM39B	TMEM39B	SE	chr1	+	32077163_32077318_32075602_32075822_32091674_32091745	3|8|2	1|1|0	1|2|3	5|1|3	260	130	3.09348733597e-05	0.00232773713744	0.6|0.8|1.0	0.091|0.5|0.333	0.492
ABI3BP	ABI3BP	SE	chr3	-	100835600_100835660_100833124_100833157_100846371_100846446	9|12|5	4|2|2	28|17|9	22|8|18	189	130	0.0225078790332	0.314133532604	0.607|0.805|0.632	0.467|0.594|0.256	0.242
MED15	MED15	SE	chr22	+	20554935_20555148_20553144_20553174_20564449_20564500	34|48|32	1|0|0	25|27|33	4|8|7	260	130	3.79174591725e-09	1.07661885638e-06	0.944|1.0|1.0	0.758|0.628|0.702	0.285
CDKL1	CDKL1	SE	chr14	-	50332261_50332432_50329403_50330181_50334564_50334621	5|9|6	0|4|2	38|34|41	0|1|3	260	130	0.0126649769242	0.209326738373	1.0|0.529|0.6	1.0|0.944|0.872	-0.229
METTL6	METTL6	SE	chr3	-	15415497_15415583_15414020_15414162_15415771_15415942	11|9|8	16|14|13	5|3|2	32|14|25	215	130	5.26021618324e-05	0.00351955746098	0.294|0.28|0.271	0.086|0.115|0.046	0.199
WARS	WARS	SE	chr14	-	100375282_100375350_100369086_100369258_100376259_100376307	45|58|60	27|26|18	33|25|24	28|27|26	197	130	0.000822883008012	0.0283477346381	0.524|0.595|0.687	0.437|0.379|0.379	0.204
WARS	WARS	SE	chr14	-	100375282_100375403_100369086_100369258_100376259_100376311	68|101|95	27|26|18	52|36|33	28|27|26	250	130	0.000148018921767	0.00778872524402	0.567|0.669|0.733	0.491|0.409|0.398	0.224
WARS	WARS	SE	chr14	-	100375282_100375406_100361707_100361921_100376259_100376285	32|52|74	18|37|24	20|18|9	37|30|31	253	130	1.62700781736e-07	2.95659860571e-05	0.477|0.419|0.613	0.217|0.236|0.13	0.309
WARS	WARS	SE	chr14	-	100375282_100375406_100369086_100369258_100376259_100376285	69|104|96	27|26|18	54|39|33	28|27|26	253	130	0.000211744896542	0.0101551733704	0.568|0.673|0.733	0.498|0.426|0.395	0.218
MDN1	MDN1	SE	chr6	-	89780211_89780293_89776599_89776695_89781398_89781592	6|3|7	2|3|2	14|11|37	0|2|1	211	130	0.000510147701655	0.0198509722366	0.649|0.381|0.683	1.0|0.772|0.958	-0.339
IDNK	IDNK	SE	chr9	+	83628180_83628211_83623167_83623221_83628872_83628959	6|12|3	5|5|1	2|4|5	5|11|3	160	130	0.0354911383347	0.436068266273	0.494|0.661|0.709	0.245|0.228|0.575	0.272
NPLOC4	NPLOC4	SE	chr17	-	81610209_81610258_81606690_81606814_81613317_81613494	10|3|4	2|0|0	6|4|5	6|2|4	178	130	3.49087939182e-05	0.00256671137886	0.785|1.0|1.0	0.422|0.594|0.477	0.431
PMM2	PMM2	SE	chr16	+	8806315_8806407_8801798_8801910_8811078_8811178	247|274|153	30|28|20	429|401|513	17|14|18	221	130	1.02285612202e-08	2.54621115744e-06	0.829|0.852|0.818	0.937|0.944|0.944	-0.109
PMM2	PMM2	SE	chr16	+	8806315_8806407_8801798_8801910_8811637_8811713	8|12|11	9|5|4	8|12|9	2|3|1	221	130	0.0316976348281	0.401120766084	0.343|0.585|0.618	0.702|0.702|0.841	-0.233
EPT1	EPT1	SE	chr2	+	26375039_26375148_26373366_26373629_26389004_26389067	4|9|4	0|1|0	6|9|3	2|1|1	238	130	0.0346460352452	0.42916683877	1.0|0.831|1.0	0.621|0.831|0.621	0.253
ABLIM3	ABLIM3	SE	chr5	+	149240675_149240774_149239758_149239888_149242490_149242538	0|2|0	6|8|6	5|11|9	7|11|17	228	130	6.86334434818e-06	0.000675992918673	0.0|0.125|0.0	0.289|0.363|0.232	-0.253
CCDC68	CCDC68	SE	chr18	-	54937956_54938097_54936832_54936958_54940996_54941083	17|11|13	12|14|9	10|7|20	5|4|4	260	130	0.0471344037061	0.52970091784	0.415|0.282|0.419	0.5|0.467|0.714	-0.188
DENND4A	DENND4A	SE	chr15	-	65761366_65761438_65756139_65756472_65792009_65792124	0|3|2	1|3|1	4|2|2	0|1|1	201	130	0.000986917651808	0.0324896151606	0.0|0.393|0.564	1.0|0.564|0.564	-0.39
KMT2C	KMT2C	SE	chr7	-	152157760_152157925_152156204_152156346_152158862_152159072	3|6|6	2|3|0	10|7|9	1|1|0	260	130	0.00589723198263	0.118022576639	0.429|0.5|1.0	0.833|0.778|1.0	-0.227
PCK2	PCK2	SE	chr14	+	24094765_24094845_24094149_24094254_24096891_24097137	2|5|9	7|2|3	1|1|0	3|1|3	209	130	0.000462553578163	0.0184826130492	0.151|0.609|0.651	0.172|0.383|0.0	0.285
PFKM	PFKM	SE	chr12	+	48118481_48118577_48108071_48108194_48122766_48122841	4|3|0	1|4|5	2|3|1	0|1|1	225	130	0.00168295848077	0.0478977627448	0.698|0.302|0.0	1.0|0.634|0.366	-0.333
PLXNB2	PLXNB2	SE	chr22	-	50294725_50294778_50289516_50290597_50307552_50307627	7|6|5	4|3|6	1|3|2	7|6|4	182	130	0.00696013517779	0.133840821641	0.556|0.588|0.373	0.093|0.263|0.263	0.299
LRRCC1	LRRCC1	SE	chr8	+	85109594_85109800_85107146_85107399_85110114_85110180	1|5|4	0|1|0	4|3|4	1|2|2	260	130	0.000225666984991	0.0106748773577	1.0|0.714|1.0	0.667|0.429|0.5	0.373
ZBTB49	ZBTB49	SE	chr4	+	4306137_4306184_4301988_4303091_4313040_4313114	2|0|1	1|1|5	3|2|4	0|1|2	176	130	0.000629215158826	0.0230991876085	0.596|0.0|0.129	1.0|0.596|0.596	-0.489
ZNF532	ZNF532	SE	chr18	+	58865303_58865385_58864408_58864529_58865469_58865579	10|9|6	0|0|0	13|3|4	1|3|1	211	130	0.00370522857939	0.0844810711978	1.0|1.0|1.0	0.889|0.381|0.711	0.34
LRRCC1	LRRCC1	SE	chr8	+	85115099_85115275_85112931_85113099_85123412_85123606	5|5|7	0|3|1	8|3|7	9|5|6	260	130	0.00606738264325	0.120895571409	1.0|0.455|0.778	0.308|0.231|0.368	0.442
CCHCR1	CCHCR1	SE	chr6	-	31157384_31157500_31157022_31157089_31158170_31158209	4|6|1	2|1|1	3|4|7	0|0|0	245	130	0.0181136967443	0.268620381161	0.515|0.761|0.347	1.0|1.0|1.0	-0.459
CCDC186	CCDC186	SE	chr10	-	114173140_114173265_114161607_114163329_114174014_114174202	7|7|9	13|14|8	11|12|11	8|3|5	254	130	0.00663777655404	0.129018508815	0.216|0.204|0.365	0.413|0.672|0.53	-0.277
MPZL1	MPZL1	SE	chr1	+	167776063_167776166_167773235_167773368_167787819_167791919	145|166|128	9|12|5	98|101|93	17|12|13	232	130	0.000776500371889	0.0269800473384	0.9|0.886|0.935	0.764|0.825|0.8	0.111
PCNX2	PCNX2	SE	chr1	-	233227225_233227371_233218030_233218184_233236844_233236980	24|26|24	4|4|0	13|18|16	0|0|1	260	130	0.00033036514628	0.0143108353712	0.75|0.765|1.0	1.0|1.0|0.889	-0.125
SPG20	SPG20	SE	chr13	-	36336286_36336358_36335020_36335832_36346224_36346283	34|24|30	23|26|29	56|50|53	34|15|19	201	130	0.00364632815702	0.0835048207553	0.489|0.374|0.401	0.516|0.683|0.643	-0.193
DNMT3B	DNMT3B	SE	chr20	+	32786501_32786627_32784757_32784859_32787229_32787451	22|11|16	2|0|0	24|32|14	8|6|7	255	130	4.39645194883e-06	0.000468576685127	0.849|1.0|1.0	0.605|0.731|0.505	0.336
ENAH	ENAH	SE	chr1	-	225535506_225535563_225531045_225531057_225554905_225555083	7|8|6	0|0|0	4|2|5	1|3|0	186	130	0.0393070953858	0.467225833153	1.0|1.0|1.0	0.737|0.318|1.0	0.315
ENAH	ENAH	SE	chr1	-	225517195_225517306_225514595_225514900_225519197_225519565	23|42|20	9|10|8	30|24|39	2|2|5	240	130	0.00116070848379	0.0366187405685	0.581|0.695|0.575	0.89|0.867|0.809	-0.238
CREM	CREM	SE	chr10	+	35201450_35201486_35195864_35196142_35206894_35207051	0|2|3	4|2|0	6|4|4	0|1|1	165	130	0.001426693322	0.0425223682008	0.0|0.441|1.0	1.0|0.759|0.759	-0.359
ENAH	ENAH	SE	chr1	-	225504990_225505053_225500991_225501070_225507950_225508017	16|27|27	876|948|687	167|191|231	637|602|785	192	130	0	0.0	0.012|0.019|0.026	0.151|0.177|0.166	-0.146
CREM	CREM	SE	chr10	+	35201450_35201486_35195908_35196099_35206894_35207051	1|2|2	9|13|8	5|4|4	6|5|11	165	130	0.00989709836515	0.174590349011	0.08|0.108|0.165	0.396|0.387|0.223	-0.218
ZBTB8OS	ZBTB8OS	SE	chr1	-	32633950_32634072_32627507_32627544_32634767_32634792	102|124|78	36|41|25	196|177|204	35|37|27	251	130	0.000188418119527	0.00929154428235	0.595|0.61|0.618	0.744|0.712|0.796	-0.143
TAPT1	TAPT1	SE	chr4	-	16170652_16170729_16166632_16166793_16174203_16174272	8|2|9	3|0|3	5|3|4	0|0|0	206	130	0.000321613723145	0.0140470657279	0.627|1.0|0.654	1.0|1.0|1.0	-0.24
FSD1L	FSD1L	SE	chr9	+	105461519_105461615_105447795_105448235_105464235_105464331	0|0|0	3|7|3	2|1|2	3|4|3	225	130	0.0155099777852	0.241307633829	0.0|0.0|0.0	0.278|0.126|0.278	-0.227
GNB1L	GNB1L	SE	chr22	-	19821227_19821375_19812294_19812447_19854442_19854539	1|1|1	1|0|0	0|3|3	4|1|0	260	130	0.00265211453532	0.0664289804767	0.333|1.0|1.0	0.0|0.6|1.0	0.244
FANCI	FANCI	SE	chr15	+	89245194_89245311_89244016_89244067_89245755_89245839	3|2|0	1|0|1	6|7|10	6|11|8	246	130	0.0274040151085	0.361776798076	0.613|1.0|0.0	0.346|0.252|0.398	0.206
ZBTB8OS	ZBTB8OS	SE	chr1	-	32633644_32633727_32627507_32627544_32650432_32650525	35|34|24	28|35|32	29|31|38	16|4|12	212	130	0.000377802983069	0.0158027981362	0.434|0.373|0.315	0.526|0.826|0.66	-0.297
RIC8B	RIC8B	SE	chr12	+	106870822_106870942_106860267_106860412_106885903_106889316	26|14|13	2|1|3	8|18|20	0|0|1	249	130	0.00281231727167	0.0695311965453	0.872|0.88|0.693	1.0|1.0|0.913	-0.156
AMACR	AMACR	SE	chr5	-	34004573_34004734_33998640_33998827_34005755_34005899	85|114|84	24|11|10	189|196|182	16|12|16	260	130	0.0136578756239	0.221797065092	0.639|0.838|0.808	0.855|0.891|0.85	-0.104
ZNF808	ZNF808	SE	chr19	+	52532907_52533009_52527652_52527711_52543265_52543347	18|27|20	2|2|0	11|18|18	4|7|2	231	130	0.00198769880084	0.0538307937539	0.835|0.884|1.0	0.607|0.591|0.835	0.229
CAMKK2	CAMKK2	SE	chr12	-	121274055_121274585_121270897_121270945_121296637_121296686	10|11|8	1|0|0	13|8|8	1|3|1	260	130	0.00570837656989	0.115554774521	0.833|1.0|1.0	0.867|0.571|0.8	0.198
ZNF346	ZNF346	SE	chr5	+	177050750_177050936_177041777_177041870_177062057_177062151	20|8|12	1|8|2	18|10|11	0|0|2	260	130	0.000693345529697	0.0248265516565	0.909|0.333|0.75	1.0|1.0|0.733	-0.247
ZNF346	ZNF346	SE	chr5	+	177050702_177050936_177041777_177041870_177062057_177062151	19|7|14	1|8|2	18|9|10	0|0|2	260	130	0.000926670178879	0.0310210591708	0.905|0.304|0.778	1.0|1.0|0.714	-0.242
USP33	USP33	SE	chr1	-	77745420_77745599_77741616_77741748_77759642_77759852	145|168|134	7|10|6	71|64|79	9|9|12	260	130	0.00084131676618	0.0288460533491	0.912|0.894|0.918	0.798|0.78|0.767	0.126
ZNF346	ZNF346	SE	chr5	+	177044391_177044533_177041777_177041870_177062057_177062151	3|3|2	1|8|2	5|2|3	0|0|2	260	130	0.000330760419011	0.0143109007959	0.6|0.158|0.333	1.0|1.0|0.429	-0.446
RPP14	RPP14	SE	chr3	+	58310308_58310406_58306261_58306651_58310506_58310591	9|16|4	2|8|4	19|14|25	0|1|8	227	130	0.0195167465587	0.283726654772	0.72|0.534|0.364	1.0|0.889|0.642	-0.304
AGTPBP1	AGTPBP1	SE	chr9	-	85660935_85660973_85657434_85657643_85669484_85669578	9|30|12	2|4|2	17|12|8	0|0|0	167	130	0.000148719185729	0.00780802786283	0.778|0.854|0.824	1.0|1.0|1.0	-0.181
HSD3B7	HSD3B7	SE	chr16	+	30985524_30985824_30985215_30985297_30986048_30986204	4|4|6	0|0|0	10|9|13	5|7|2	260	130	9.89984261235e-09	2.48923603571e-06	1.0|1.0|1.0	0.5|0.391|0.765	0.448
POLK	POLK	SE	chr5	+	75593877_75594049_75587025_75587058_75596221_75597178	28|24|16	1|2|4	21|22|24	1|0|2	260	130	0.0461294752687	0.521449097329	0.933|0.857|0.667	0.913|1.0|0.857	-0.104
HSD3B7	HSD3B7	SE	chr16	+	30985652_30985824_30985210_30985297_30986048_30986204	4|6|8	0|0|0	11|10|17	5|7|2	260	130	2.56657654019e-08	5.82997861104e-06	1.0|1.0|1.0	0.524|0.417|0.81	0.416
HSD3B7	HSD3B7	SE	chr16	+	30985652_30985947_30985214_30985297_30986048_30986204	1|2|2	0|0|0	3|2|7	5|7|2	260	130	5.41698907952e-11	2.40091525739e-08	1.0|1.0|1.0	0.231|0.125|0.636	0.669
HSD3B7	HSD3B7	SE	chr16	+	30986048_30986204_30985206_30985297_30986422_30986531	6|12|8	0|0|0	35|29|31	2|3|4	260	130	8.56029738249e-05	0.00516803069882	1.0|1.0|1.0	0.897|0.829|0.795	0.16
HSD3B7	HSD3B7	SE	chr16	+	30986048_30986204_30985459_30985824_30986422_30986531	10|16|14	0|0|1	40|31|42	7|2|4	260	130	0.000133192201764	0.00724661284567	1.0|1.0|0.875	0.741|0.886|0.84	0.136
AC007192.4	AC007192.4	SE	chr19	+	18161278_18161495_18161053_18161185_18161965_18162051	21|15|10	0|0|0	22|11|12	3|1|3	260	130	7.64000053437e-05	0.00471423055044	1.0|1.0|1.0	0.786|0.846|0.667	0.234
HIVEP3	HIVEP3	SE	chr1	-	41524734_41524910_41518401_41518488_41575543_41575689	21|13|18	7|6|6	31|31|57	3|1|3	260	130	1.49525157853e-05	0.00130008189881	0.6|0.52|0.6	0.838|0.939|0.905	-0.321
ARF3	ARF3	SE	chr12	-	48953112_48953274_48940947_48941188_48956097_48956197	2|1|3	1|1|7	1|1|0	14|9|6	260	130	0.00375985493265	0.085298481693	0.5|0.333|0.176	0.034|0.053|0.0	0.307
PPM1K	PPM1K	SE	chr4	-	88278535_88278642_88277142_88277243_88284405_88284590	5|0|3	1|1|0	1|0|0	1|1|1	236	130	2.39373124341e-05	0.00189537621591	0.734|0.0|1.0	0.355|0.0|0.0	0.46
MSANTD3	MSANTD3	SE	chr9	+	100429505_100429662_100427206_100427393_100441905_100442341	0|0|0	5|7|11	5|6|10	16|4|12	260	130	1.01726366442e-07	1.98771132364e-05	0.0|0.0|0.0	0.135|0.429|0.294	-0.286
PRKD3	PRKD3	SE	chr2	-	37290867_37290999_37286176_37286369_37293132_37293271	3|11|13	0|0|0	4|5|10	3|1|0	260	130	0.0417270120775	0.485910454003	1.0|1.0|1.0	0.4|0.714|1.0	0.295
CCDC153	CCDC153	SE	chr11	-	119193150_119193243_119190709_119190840_119194922_119194994	3|5|3	3|4|0	3|3|5	0|0|1	222	130	4.35375142909e-05	0.00305851069662	0.369|0.423|1.0	1.0|1.0|0.745	-0.318
CCDC153	CCDC153	SE	chr11	-	119193765_119193885_119190709_119190840_119194922_119194994	6|2|4	3|4|0	2|2|1	0|0|1	249	130	0.000450165624328	0.0181736709957	0.511|0.207|1.0	1.0|1.0|0.343	-0.208
SEMA4B	SEMA4B	SE	chr15	+	90201457_90201735_90184962_90185081_90217438_90217554	12|17|8	1|0|1	28|13|21	2|3|4	260	130	0.00231222075517	0.0605878522898	0.857|1.0|0.8	0.875|0.684|0.724	0.125
PEX5	PEX5	SE	chr12	+	7190021_7190216_7189696_7189750_7190361_7190524	3|3|3	7|3|4	6|6|4	1|1|1	260	130	0.000293564725432	0.0132229081833	0.176|0.333|0.273	0.75|0.75|0.667	-0.462
POU2F1	POU2F1	SE	chr1	+	167303473_167303574_167220897_167220958_167332469_167332535	3|5|8	21|37|33	13|7|37	18|16|28	230	130	6.79631141631e-06	0.000671209625311	0.075|0.071|0.121	0.29|0.198|0.428	-0.216
EFCAB2	EFCAB2	SE	chr1	+	245002120_245002232_244969981_244970443_245059385_245059458	12|12|17	5|8|4	13|9|11	1|0|2	241	130	0.000578976918525	0.0218024242339	0.564|0.447|0.696	0.875|1.0|0.748	-0.305
EFCAB2	EFCAB2	SE	chr1	+	245017241_245017326_244970326_244970443_245059385_245059458	39|46|42	5|8|4	29|30|37	1|0|2	214	130	0.000352099509732	0.0150549465667	0.826|0.777|0.864	0.946|1.0|0.918	-0.132
SLC7A6	SLC7A6	SE	chr16	+	68273794_68273904_68266601_68266721_68274690_68275095	1|0|0	10|10|7	5|5|5	18|18|19	239	130	7.46399710546e-05	0.00465240903262	0.052|0.0|0.0	0.131|0.131|0.125	-0.112
ZNF391	ZNF391	SE	chr6	+	27395016_27395095_27388991_27389075_27399441_27399550	13|10|11	2|5|2	5|13|9	0|3|0	208	130	0.013802649286	0.223349726469	0.802|0.556|0.775	1.0|0.73|1.0	-0.199
SLC7A6	SLC7A6	SE	chr16	+	68273817_68273904_68266592_68266721_68274690_68274811	1|0|0	10|10|7	6|6|4	18|18|19	216	130	3.23148088817e-05	0.00241656258024	0.057|0.0|0.0	0.167|0.167|0.112	-0.13
SLC7A6	SLC7A6	SE	chr16	+	68273821_68273904_68266601_68266721_68274690_68275001	1|0|0	10|10|7	5|5|4	18|18|19	212	130	9.93124685063e-05	0.00579359928635	0.058|0.0|0.0	0.146|0.146|0.114	-0.116
EZH2	EZH2	SE	chr7	-	148832633_148832750_148829727_148829848_148884163_148884245	48|72|55	1|4|2	52|59|43	9|5|15	246	130	0.000106119226426	0.00607369632319	0.962|0.905|0.936	0.753|0.862|0.602	0.195
TRMT2B	TRMT2B	SE	chrX	-	101037916_101038051_101036973_101037073_101041316_101041371	4|6|4	0|4|2	5|7|10	0|1|0	260	130	0.000336949472753	0.0145267990958	1.0|0.429|0.5	1.0|0.778|1.0	-0.283
C1orf116	C1orf116	SE	chr1	-	207024886_207025064_207018520_207023480_207032578_207032756	13|4|7	0|0|1	20|16|8	1|3|2	260	130	0.00214174717708	0.0571929900101	1.0|1.0|0.778	0.909|0.727|0.667	0.158
MEIG1	MEIG1	SE	chr10	+	14966439_14966606_14959438_14959557_14972512_14972851	0|8|5	4|0|0	2|1|1	0|0|0	260	130	0.0292013813475	0.378223451067	0.0|1.0|1.0	1.0|1.0|1.0	-0.333
MED31	MED31	SE	chr17	-	6649981_6650078_6643314_6644659_6650355_6650433	11|14|8	1|0|0	21|12|19	7|14|11	226	130	1.32117938811e-08	3.17993004513e-06	0.864|1.0|1.0	0.633|0.33|0.498	0.468
RHPN1	RHPN1	SE	chr8	+	143376524_143376653_143375552_143375668_143377379_143377455	79|116|112	0|2|8	58|42|68	6|6|5	258	130	0.00494727023299	0.103593673932	1.0|0.967|0.876	0.83|0.779|0.873	0.12
GOLGB1	GOLGB1	SE	chr3	-	121719645_121719768_121718387_121718501_121722261_121722378	36|64|49	93|121|101	53|56|66	45|40|64	252	130	5.61351142236e-08	1.1792916713e-05	0.166|0.214|0.2	0.378|0.419|0.347	-0.188
ILF3	ILF3	SE	chr19	+	10666491_10666649_10655023_10655123_10670515_10670608	3|2|3	3|1|1	3|2|7	17|14|13	260	130	0.0263603436935	0.352220709999	0.333|0.5|0.6	0.081|0.067|0.212	0.358
GOLGB1	GOLGB1	SE	chr3	-	121719645_121719753_121718387_121718501_121722261_121722378	27|53|34	93|121|101	40|39|56	45|40|64	237	130	2.75067412292e-07	4.56486302847e-05	0.137|0.194|0.156	0.328|0.348|0.324	-0.171
SCAMP3	SCAMP3	SE	chr1	-	155260536_155260659_155260329_155260450_155262085_155262430	38|34|36	3|1|0	54|59|71	8|5|9	252	130	0.00163852127574	0.0471873353768	0.867|0.946|1.0	0.777|0.859|0.803	0.125
PLCB4	PLCB4	SE	chr20	+	9405312_9405348_9401489_9401590_9407916_9408058	7|2|4	3|4|3	3|7|3	0|1|2	165	130	0.00985717167321	0.174415310268	0.648|0.283|0.512	1.0|0.847|0.542	-0.315
TTC31	TTC31	SE	chr2	+	74490024_74490127_74483321_74483410_74490243_74490473	54|44|30	7|10|8	33|34|30	2|3|3	232	130	0.0159701866898	0.246091768991	0.812|0.711|0.678	0.902|0.864|0.849	-0.138
CXorf23	CXorf23	SE	chrX	-	19955390_19955566_19953777_19953892_19965043_19965142	29|45|31	15|5|7	20|19|35	1|1|1	260	130	5.07102038444e-05	0.00340667587527	0.492|0.818|0.689	0.909|0.905|0.946	-0.254
ELMOD1	ELMOD1	SE	chr11	+	107625396_107625532_107618104_107618206_107630416_107630562	1|1|3	4|3|3	1|2|2	1|0|0	260	130	2.07997566136e-05	0.00169494698288	0.111|0.143|0.333	0.333|1.0|1.0	-0.582
SLC8A1	SLC8A1	SE	chr2	-	40178386_40178493_40177751_40177855_40428472_40430280	2|6|6	3|2|2	2|1|7	29|35|27	236	130	4.90228949923e-06	0.0005090537416	0.269|0.623|0.623	0.037|0.015|0.125	0.446
EMC1	EMC1	SE	chr1	-	19231260_19231422_19230843_19230963_19232623_19232773	68|70|58	4|9|2	78|69|85	0|0|0	260	130	5.26500321119e-07	7.77850718323e-05	0.895|0.795|0.935	1.0|1.0|1.0	-0.125
PPARD	PPARD	SE	chr6	+	35420126_35420281_35410986_35411217_35421819_35421958	44|58|29	3|2|2	34|15|30	4|4|9	260	130	0.00139182722134	0.0418054285392	0.88|0.935|0.879	0.81|0.652|0.625	0.202
LPCAT4	LPCAT4	SE	chr15	-	34361399_34361532_34360110_34360209_34362195_34362321	70|58|44	0|1|0	100|70|85	8|4|8	260	130	1.4444780948e-06	0.000181027971991	1.0|0.967|1.0	0.862|0.897|0.842	0.122
VPS29	VPS29	SE	chr12	-	110499456_110499546_110496011_110496203_110502048_110502111	14|23|13	28|13|19	11|6|10	39|30|42	219	130	0.000457803100396	0.0183849678241	0.229|0.512|0.289	0.143|0.106|0.124	0.219
SDCCAG8	SDCCAG8	SE	chr1	+	243304712_243304777_243286382_243286397_243316754_243316893	5|5|3	3|4|2	10|6|12	0|0|1	194	130	4.82799597412e-07	7.28085832711e-05	0.528|0.456|0.501	1.0|1.0|0.889	-0.468
SDCCAG8	SDCCAG8	SE	chr1	+	243304712_243304777_243256055_243256240_243316754_243316893	2|4|0	4|2|2	3|1|2	0|0|0	194	130	2.06230299504e-09	6.32378927785e-07	0.251|0.573|0.0	1.0|1.0|1.0	-0.725
SDCCAG3	SDCCAG3	SE	chr9	-	136410089_136410239_136407825_136407938_136410327_136410527	19|34|24	6|11|6	112|66|120	14|5|15	260	130	0.00322317592989	0.0764641684046	0.613|0.607|0.667	0.8|0.868|0.8	-0.194
ZNF266	ZNF266	SE	chr19	-	9418765_9418895_9418504_9418631_9419050_9419299	0|5|0	2|2|2	1|1|6	0|0|1	259	130	1.02009878622e-06	0.000134816255587	0.0|0.557|0.0	1.0|1.0|0.751	-0.731
TTLL5	TTLL5	SE	chr14	+	75757830_75757869_75752892_75752955_75764614_75764772	138|186|113	229|263|219	227|208|236	239|231|235	168	130	0.00010669444611	0.00609701721607	0.318|0.354|0.285	0.424|0.411|0.437	-0.105
SDCCAG8	SDCCAG8	SE	chr1	+	243316754_243316893_243256055_243256240_243341038_243341173	4|2|4	3|3|5	0|0|0	2|4|6	260	130	1.56402939477e-06	0.000192037447039	0.4|0.25|0.286	0.0|0.0|0.0	0.312
PUF60	PUF60	SE	chr8	-	143820665_143820716_143818372_143818534_143821596_143821686	24|32|16	47|35|25	68|68|65	53|51|56	180	130	0.00313853004492	0.0750933087245	0.269|0.398|0.316	0.481|0.491|0.456	-0.148
OBSCN	OBSCN	SE	chr1	+	228256650_228256926_228249964_228250240_228264115_228264391	49|66|46	2|1|4	88|60|65	8|7|12	260	130	0.00263685394642	0.0661835772298	0.925|0.971|0.852	0.846|0.811|0.73	0.12
ASPH	ASPH	SE	chr8	-	61637946_61638003_61583943_61584029_61642887_61642920	10|20|7	2|8|4	18|30|22	3|2|2	186	130	0.00623741592114	0.123135602519	0.778|0.636|0.55	0.807|0.913|0.885	-0.214
DNAJA3	DNAJA3	SE	chr16	+	4454810_4454927_4448732_4448848_4455545_4456775	18|16|13	0|0|0	12|6|17	2|1|2	246	130	0.00489998084496	0.10299878764	1.0|1.0|1.0	0.76|0.76|0.818	0.221
GPR107	GPR107	SE	chr9	+	130110369_130110426_130107495_130107539_130124914_130124964	8|2|4	29|19|20	6|5|12	16|7|11	186	130	0.00423937422784	0.0928167571907	0.162|0.069|0.123	0.208|0.333|0.433	-0.207
GTF2IRD2B	GTF2IRD2B	SE	chr7	+	75123487_75123516_75123135_75123319_75125915_75125970	5|7|5	2|0|1	4|0|1	1|1|2	158	130	0.0215251377097	0.304534135751	0.673|1.0|0.804	0.767|0.0|0.291	0.473
TRADD	TRADD	SE	chr16	-	67156509_67156668_67155376_67155654_67159837_67160298	12|21|21	2|0|1	13|13|15	5|0|2	260	130	0.0161057841261	0.247295571727	0.75|1.0|0.913	0.565|1.0|0.789	0.103
MPRIP	MPRIP	SE	chr17	+	17143555_17143669_17142626_17142765_17146035_17146092	27|42|20	0|0|0	36|53|35	1|1|6	243	130	0.000992089004389	0.0326007981695	1.0|1.0|1.0	0.951|0.966|0.757	0.109
JAKMIP1	JAKMIP1	SE	chr4	-	6078938_6078998_6064879_6065008_6080171_6080312	4|5|1	2|0|0	7|8|13	4|5|1	189	130	0.00441414319151	0.0952658076914	0.579|1.0|1.0	0.546|0.524|0.899	0.203
AMD1	AMD1	SE	chr6	+	110892160_110892203_110874769_110875215_110892298_110892443	17|17|11	1|2|2	37|20|28	0|1|0	172	130	0.0404473473881	0.475408403452	0.928|0.865|0.806	1.0|0.938|1.0	-0.113
AUH	AUH	SE	chr9	-	91216058_91216106_91213814_91214425_91217276_91217327	20|19|21	0|1|0	14|7|27	2|1|2	177	130	0.0281081716038	0.368662356106	1.0|0.933|1.0	0.837|0.837|0.908	0.117
TTPAL	TTPAL	SE	chr20	+	44478623_44478647_44475887_44475991_44479984_44480444	1|4|0	3|4|1	0|1|0	3|0|1	153	130	0.0496543951864	0.549859640053	0.221|0.459|0.0	0.0|1.0|0.0	-0.107
CHCHD7	CHCHD7	SE	chr8	+	56212761_56212909_56211755_56211837_56214597_56214667	41|48|26	40|49|23	62|54|61	34|29|41	260	130	0.0100339968509	0.176427470512	0.339|0.329|0.361	0.477|0.482|0.427	-0.119
TTLL7	TTLL7	SE	chr1	-	83949864_83949986_83948627_83948695_83951844_83951976	9|9|14	2|0|3	8|10|4	0|0|0	251	130	0.00980372284437	0.173723307194	0.7|1.0|0.707	1.0|1.0|1.0	-0.198
TTLL7	TTLL7	SE	chr1	-	83952186_83952387_83951844_83951976_83998930_83999132	18|17|16	4|2|6	7|3|11	6|4|4	260	130	0.0310162916736	0.395389724513	0.692|0.81|0.571	0.368|0.273|0.579	0.284
IP6K2	IP6K2	SE	chr3	-	48694458_48694525_48693452_48694240_48695089_48695421	2|3|0	2|4|1	1|0|0	1|1|5	196	130	0.0113380278233	0.193855327383	0.399|0.332|0.0	0.399|0.0|0.0	0.111
IP6K2	IP6K2	SE	chr3	-	48708119_48708237_48695089_48695418_48711366_48711459	5|3|5	1|1|0	1|9|6	2|1|2	247	130	0.00677909706688	0.131192494036	0.725|0.612|1.0	0.208|0.826|0.612	0.23
MAP3K3	MAP3K3	SE	chr17	+	63634708_63634801_63632680_63632802_63646033_63646074	21|28|30	15|19|17	6|13|19	9|17|17	222	130	0.0492782415869	0.547198419857	0.45|0.463|0.508	0.281|0.309|0.396	0.145
BORCS8	BORCS8	SE	chr19	-	19186892_19187005_19181881_19182683_19192080_19192589	5|10|5	11|7|3	5|4|2	14|8|8	242	130	0.040775306349	0.476967407128	0.196|0.434|0.472	0.161|0.212|0.118	0.204
TTC23	TTC23	SE	chr15	-	99241364_99241559_99228532_99228732_99245388_99245510	11|13|7	7|3|2	11|11|13	1|1|2	260	130	0.0139724806971	0.224796741237	0.44|0.684|0.636	0.846|0.846|0.765	-0.232
RSPH3	RSPH3	SE	chr6	-	158986279_158986421_158982484_158982688_158993838_158993926	31|28|26	1|2|0	16|23|18	6|0|2	260	130	0.00988170284363	0.174590349011	0.939|0.875|1.0	0.571|1.0|0.818	0.142
GRHL1	GRHL1	SE	chr2	+	9962454_9962531_9961045_9961436_9963885_9964042	3|4|4	3|4|10	7|5|4	3|0|0	206	130	8.59987720262e-05	0.00517473405715	0.387|0.387|0.202	0.596|1.0|1.0	-0.54
TEAD1	TEAD1	SE	chr11	+	12878888_12878900_12864837_12864900_12879707_12879842	4|3|4	0|0|1	1|2|3	4|0|2	141	130	0.000777390091657	0.0269851628378	1.0|1.0|0.787	0.187|1.0|0.58	0.34
CEP57L1	CEP57L1	SE	chr6	+	109140420_109140675_109095181_109095575_109146757_109146937	4|3|4	8|1|3	3|1|2	6|11|6	260	130	0.030429319493	0.389272505334	0.2|0.6|0.4	0.2|0.043|0.143	0.271
ZNF12	ZNF12	SE	chr7	-	6705158_6705223_6697684_6697811_6706431_6706843	41|60|34	0|1|0	33|24|45	5|3|2	194	130	9.25124776795e-05	0.00549250509935	1.0|0.976|1.0	0.816|0.843|0.938	0.126
TANGO2	TANGO2	SE	chr22	+	20061529_20061683_20055942_20056013_20063337_20063411	4|5|1	0|0|0	2|4|3	2|1|3	260	130	1.42966286221e-06	0.000179791235516	1.0|1.0|1.0	0.333|0.667|0.333	0.556
SAFB2	SAFB2	SE	chr19	-	5611119_5611630_5610638_5610688_5612539_5612567	319|382|286	25|32|28	654|538|693	12|13|16	260	130	9.96891458271e-12	5.66109736866e-09	0.864|0.857|0.836	0.965|0.954|0.956	-0.106
AIFM1	AIFM1	SE	chrX	-	130155155_130155286_130149468_130149568_130165550_130165879	0|0|1	1|1|1	2|1|1	0|0|0	260	130	1.06559872848e-06	0.000139309784848	0.0|0.0|0.333	1.0|1.0|1.0	-0.889
ARHGEF10	ARHGEF10	SE	chr8	+	1952704_1952827_1945480_1945655_1956748_1958633	8|18|7	0|0|0	14|17|10	4|1|1	252	130	0.000960850126697	0.0318333062941	1.0|1.0|1.0	0.644|0.898|0.838	0.207
EFTUD2	EFTUD2	SE	chr17	-	44895825_44895989_44894416_44894525_44898974_44899049	3|5|4	1|0|4	8|19|29	2|0|0	260	130	0.00739204795389	0.139925307727	0.6|1.0|0.333	0.667|1.0|1.0	-0.245
BOK	BOK	SE	chr2	+	241559454_241559703_241558720_241558993_241570124_241570288	5|4|2	2|0|0	3|2|5	1|2|1	260	130	0.0168346118921	0.254935071691	0.556|1.0|1.0	0.6|0.333|0.714	0.303
CNTNAP3	CNTNAP3	SE	chr9	-	39078689_39078920_39078384_39078456_39085735_39085823	7|22|46	0|0|0	21|5|26	1|4|0	260	130	0.0192360182159	0.2804307445	1.0|1.0|1.0	0.913|0.385|1.0	0.234
ABI3BP	ABI3BP	SE	chr3	-	100830577_100830634_100829580_100829664_100832263_100832350	12|23|27	13|19|11	20|25|38	33|47|34	186	130	0.04076463559	0.476967407128	0.392|0.458|0.632	0.298|0.271|0.439	0.158
AMPD2	AMPD2	SE	chr1	+	109625302_109625433_109619836_109620278_109625661_109625792	14|12|11	0|2|0	18|13|24	0|3|4	260	130	0.00229669030713	0.0603929954422	1.0|0.75|1.0	1.0|0.684|0.75	0.105
MCTP1	MCTP1	SE	chr5	-	94923961_94924021_94917895_94917973_94931952_94931991	0|2|2	3|1|1	2|5|6	0|0|0	189	130	2.01391225677e-05	0.00165596441312	0.0|0.579|0.579	1.0|1.0|1.0	-0.614
ARMC9	ARMC9	SE	chr2	+	231239942_231240041_231235223_231235381_231256585_231256620	55|59|42	2|10|5	24|18|20	12|7|3	228	130	0.005747384458	0.11604607819	0.94|0.771|0.827	0.533|0.595|0.792	0.206
TUFT1	TUFT1	SE	chr1	+	151562090_151562165_151540304_151540426_151562584_151562686	80|149|104	193|275|198	68|71|88	52|79|73	204	130	5.58980915999e-08	1.1792916713e-05	0.209|0.257|0.251	0.455|0.364|0.434	-0.179
ARID5A	ARID5A	SE	chr2	+	96549320_96549459_96547401_96547517_96549752_96549805	5|4|2	1|0|0	3|5|5	4|2|3	260	130	1.01762193283e-05	0.00094589390094	0.714|1.0|1.0	0.273|0.556|0.455	0.477
MAP4K4	MAP4K4	SE	chr2	+	101860824_101860986_101859642_101859864_101864929_101865036	44|64|40	131|129|97	66|66|79	93|100|84	260	130	8.39386528452e-05	0.00509293221871	0.144|0.199|0.171	0.262|0.248|0.32	-0.105
MAP4K4	MAP4K4	SE	chr2	+	101863820_101864051_101860824_101860986_101864929_101865003	0|0|0	3|6|6	3|3|5	8|6|9	260	130	1.72239349857e-05	0.00146258573159	0.0|0.0|0.0	0.158|0.2|0.217	-0.192
MAP4K4	MAP4K4	SE	chr2	+	101868028_101868037_101867211_101867309_101869621_101869797	47|57|41	51|47|52	39|40|32	70|75|74	138	130	0.00068771897955	0.0246737004864	0.465|0.533|0.426	0.344|0.334|0.289	0.152
GNG12-AS1	GNG12-AS1	SE	chr1	+	68102654_68102727_68099728_68099792_68117450_68117732	2|3|1	1|2|6	0|0|0	1|2|1	202	130	0.0006537427569	0.0237358908659	0.563|0.491|0.097	0.0|0.0|0.0	0.384
RP11-100E13.1	RP11-100E13.1	SE	chr1	-	224615203_224615427_224611403_224611592_224615611_224615736	3|2|3	3|11|4	18|6|21	10|10|10	260	130	0.0137011926053	0.222103543286	0.333|0.083|0.273	0.474|0.231|0.512	-0.176
TBC1D22A	TBC1D22A	SE	chr22	+	46797443_46797620_46793500_46793841_46878652_46878723	16|19|7	0|1|0	17|7|17	1|1|3	260	130	0.00974312792572	0.172902461588	1.0|0.905|1.0	0.895|0.778|0.739	0.164
LUC7L2	LUC7L2	SE	chr7	+	139374400_139374471_139371411_139371463_139376061_139376156	3|6|3	0|1|1	3|2|2	1|2|1	200	130	0.0108324138303	0.186761502964	1.0|0.796|0.661	0.661|0.394|0.565	0.279
NR2C2AP	NR2C2AP	SE	chr19	-	19202469_19202575_19202057_19202398_19202790_19202881	3|6|2	0|0|0	15|10|10	3|4|4	235	130	1.10507011875e-07	2.12500890983e-05	1.0|1.0|1.0	0.734|0.58|0.58	0.369
TOM1L1	TOM1L1	SE	chr17	+	54905488_54905567_54900805_54900923_54930072_54930206	2|2|1	0|1|0	5|2|2	4|0|1	208	130	0.00541996651897	0.111243821379	1.0|0.556|1.0	0.439|1.0|0.556	0.187
ZNF532	ZNF532	SE	chr18	+	58939444_58939621_58918270_58920633_58953517_58953799	0|4|3	2|1|1	3|2|3	1|1|0	260	130	0.00341292419772	0.0797381010514	0.0|0.667|0.6	0.6|0.5|1.0	-0.278
PEX5L	PEX5L	SE	chr3	-	179898141_179898246_179887672_179887784_179971593_179971665	1|0|0	2|2|1	4|3|2	0|0|2	234	130	5.10668011211e-08	1.09174812938e-05	0.217|0.0|0.0	1.0|1.0|0.357	-0.713
EDEM2	EDEM2	SE	chr20	-	35134737_35134949_35126250_35126375_35137879_35138005	5|9|7	1|1|0	1|2|2	1|5|3	260	130	2.20987342758e-07	3.77068731699e-05	0.714|0.818|1.0	0.333|0.167|0.25	0.594
KIAA0196	KIAA0196	SE	chr8	-	125083712_125084022_125083112_125083258_125091614_125091840	86|88|63	11|21|8	89|90|86	44|37|34	260	130	2.11246497551e-05	0.00171613615229	0.796|0.677|0.797	0.503|0.549|0.558	0.22
MMS19	MMS19	SE	chr10	-	97468965_97469104_97468251_97468406_97469645_97469723	5|9|10	0|0|0	10|12|16	3|2|0	260	130	0.010827191711	0.186760064331	1.0|1.0|1.0	0.625|0.75|1.0	0.208
RNASEH1-AS1	RNASEH1-AS1	SE	chr2	+	3559447_3559729_3558491_3558998_3561316_3561745	32|41|22	3|1|2	68|69|75	0|0|1	260	130	0.00981675915357	0.173869539316	0.842|0.953|0.846	1.0|1.0|0.974	-0.111
ST3GAL6	ST3GAL6	SE	chr3	+	98768429_98768529_98732235_98732532_98770878_98770956	2|4|1	0|0|0	0|0|3	1|1|0	229	130	0.0219552027431	0.308882414254	1.0|1.0|1.0	0.0|0.0|1.0	0.667
ST3GAL6	ST3GAL6	SE	chr3	+	98756368_98756540_98732474_98732532_98768429_98768529	2|3|1	2|2|0	7|2|2	0|0|0	260	130	0.0042249887475	0.0926133842214	0.333|0.429|1.0	1.0|1.0|1.0	-0.413
ST3GAL6	ST3GAL6	SE	chr3	+	98773919_98773983_98772812_98772916_98784944_98785040	1|2|2	0|1|0	5|3|7	1|5|1	193	130	0.000174771256359	0.00877957054719	1.0|0.574|1.0	0.771|0.288|0.825	0.23
MLLT4	MLLT4	SE	chr6	+	167913402_167913423_167911283_167911489_167914167_167914313	2|4|3	0|3|0	1|0|1	0|1|3	150	130	0.00134421017168	0.0409848779191	1.0|0.536|1.0	1.0|0.0|0.224	0.437
CCDC136	CCDC136	SE	chr7	+	128806236_128806395_128805760_128805901_128806687_128806858	20|27|25	5|4|3	31|23|36	2|0|3	260	130	0.0148293750305	0.234448159573	0.667|0.771|0.806	0.886|1.0|0.857	-0.166
SPECC1L	SPECC1L	SE	chr22	+	24276699_24276803_24270839_24270983_24302194_24302384	20|25|25	25|34|31	21|14|31	19|8|21	233	130	0.0321118270282	0.405719548185	0.309|0.291|0.31	0.381|0.494|0.452	-0.139
KCTD9	KCTD9	SE	chr8	-	25446128_25446250_25440576_25440673_25458198_25458467	64|74|62	7|14|3	85|84|93	19|19|21	251	130	0.0171323399964	0.25772258478	0.826|0.732|0.915	0.699|0.696|0.696	0.127
SPRY1	SPRY1	SE	chr4	+	123397610_123397856_123396794_123396932_123401536_123401793	1|1|2	1|0|0	2|1|1	1|1|1	260	130	0.000154128527226	0.00800235313357	0.333|1.0|1.0	0.5|0.333|0.333	0.389
FLYWCH1	FLYWCH1	SE	chr16	+	2913005_2913250_2912006_2912154_2914175_2914289	54|47|44	94|95|84	94|89|87	85|43|55	260	130	2.51250310557e-08	5.74304483452e-06	0.223|0.198|0.208	0.356|0.509|0.442	-0.226
ALG11	ALG11	SE	chr13	+	52018912_52019143_52012413_52012462_52028318_52029664	58|80|54	10|13|4	77|70|76	3|5|5	260	130	0.00989195125935	0.174590349011	0.744|0.755|0.871	0.928|0.875|0.884	-0.106
CDK16	CDK16	SE	chrX	+	47222260_47222380_47218310_47218664_47223551_47223759	0|1|1	4|10|9	4|1|4	7|3|7	249	130	0.000557896889139	0.0212316277894	0.0|0.05|0.055	0.23|0.148|0.23	-0.168
RANGAP1	RANGAP1	SE	chr22	-	41284900_41285153_41280932_41281082_41285543_41285965	2|5|5	0|1|0	14|9|10	6|10|0	260	130	0.000110097985034	0.00622711650202	1.0|0.714|1.0	0.538|0.31|1.0	0.289
CD46	CD46	SE	chr1	+	207767778_207767823_207767012_207767195_207783291_207783330	3|4|4	1|3|5	12|7|10	1|2|2	174	130	0.010617871775	0.18411065448	0.691|0.499|0.374	0.9|0.723|0.789	-0.283
ATXN3	ATXN3	SE	chr14	-	92096092_92096137_92088729_92088817_92106528_92106574	6|3|1	0|2|1	0|1|1	5|0|1	174	130	0.000804569144998	0.0277958754808	1.0|0.528|0.428	0.0|1.0|0.428	0.176
CELF1	CELF1	SE	chr11	-	47499452_47499604_47488836_47489024_47565273_47565569	7|13|2	3|5|4	8|12|7	0|1|3	260	130	0.0126196975623	0.208963036948	0.538|0.565|0.2	1.0|0.857|0.538	-0.364
SERPINB8	SERPINB8	SE	chr18	+	63978298_63978476_63969924_63970170_63979800_63979938	13|9|5	2|2|3	7|6|13	1|1|0	260	130	0.00176597960578	0.0496002803651	0.765|0.692|0.455	0.778|0.75|1.0	-0.205
RFFL	RFFL	SE	chr17	-	35021370_35021781_35017522_35017606_35026373_35026561	2|2|2	0|0|1	6|1|3	4|1|1	260	130	0.000109699948619	0.00621986728956	1.0|1.0|0.5	0.429|0.333|0.6	0.379
APOPT1	APOPT1	SE	chr14	+	103571622_103571820_103563172_103563379_103587273_103587364	60|77|55	17|8|13	60|43|57	0|3|4	260	130	4.45956441339e-05	0.00309901355717	0.638|0.828|0.679	1.0|0.878|0.877	-0.203
TBC1D25	TBC1D25	SE	chrX	+	48544868_48545023_48541284_48541442_48558896_48559024	7|12|3	1|11|1	5|1|1	3|5|3	260	130	0.0343298528327	0.426284326745	0.778|0.353|0.6	0.455|0.091|0.143	0.347
CAMLG	CAMLG	SE	chr5	+	134743986_134744052_134741062_134741523_134750758_134751377	10|11|5	2|1|0	6|7|10	2|1|4	195	130	0.0267115313724	0.355215476106	0.769|0.88|1.0	0.667|0.824|0.625	0.178
GOLIM4	GOLIM4	SE	chr3	-	168040785_168040869_168036835_168036994_168041391_168041474	1343|1340|1153	198|220|137	1110|1103|1224	443|455|472	213	130	0	0.0	0.805|0.788|0.837	0.605|0.597|0.613	0.205
CCDC91	CCDC91	SE	chr12	+	28225794_28225861_28190445_28190641_28362437_28362515	1|2|2	0|3|3	7|2|3	2|0|1	196	130	0.0242354908152	0.331382497437	1.0|0.307|0.307	0.699|1.0|0.666	-0.25
PDDC1	PDDC1	SE	chr11	-	770313_770398_767219_767373_771332_771426	0|0|1	2|1|0	3|1|2	5|3|7	214	130	0.0470541373519	0.528962439814	0.0|0.0|1.0	0.267|0.168|0.148	0.139
UBE3B	UBE3B	SE	chr12	+	109481636_109481742_109477401_109477764_109483530_109483712	61|66|63	6|8|10	32|45|36	18|11|14	235	130	0.000321957014949	0.0140470657279	0.849|0.82|0.777	0.496|0.694|0.587	0.223
SFI1	SFI1	SE	chr22	+	31580271_31580364_31578381_31578452_31583874_31583972	5|1|13	4|2|1	9|4|4	0|0|1	222	130	3.01869426492e-05	0.00227617062996	0.423|0.226|0.884	1.0|1.0|0.701	-0.389
ANKS3	ANKS3	SE	chr16	-	4729979_4730151_4726978_4727177_4734155_4734228	12|7|9	0|0|0	19|12|19	5|0|0	260	130	0.0406229745739	0.475951446781	1.0|1.0|1.0	0.655|1.0|1.0	0.115
DYX1C1	DYX1C1	SE	chr15	-	55432496_55432602_55430307_55430779_55434904_55435058	2|4|4	4|2|6	6|9|6	3|3|1	235	130	0.0235881638105	0.324484566816	0.217|0.525|0.269	0.525|0.624|0.768	-0.302
CREBBP	CREBBP	SE	chr16	-	3791980_3792094_3782683_3782926_3793385_3793626	64|80|50	3|0|3	34|32|51	4|7|11	243	130	9.37133573897e-06	0.000882362243775	0.919|1.0|0.899	0.82|0.71|0.713	0.192
CREBBP	CREBBP	SE	chr16	-	3777612_3777657_3774568_3774693_3778010_3778172	13|17|9	0|2|0	8|7|5	1|2|2	174	130	0.0098500603883	0.174374376402	1.0|0.864|1.0	0.857|0.723|0.651	0.211
TFDP2	TFDP2	SE	chr3	-	142005440_142005544_141978519_141978682_142028578_142028597	25|27|23	0|1|0	13|29|20	1|3|3	233	130	0.000611500851636	0.0226548286971	1.0|0.938|1.0	0.879|0.844|0.788	0.142
KIAA0556	KIAA0556	SE	chr16	+	27654607_27654736_27631064_27631162_27677728_27677818	1|8|1	1|4|1	3|2|4	3|0|0	258	130	0.0294509960524	0.380372068418	0.335|0.502|0.335	0.335|1.0|1.0	-0.388
ZSCAN30	ZSCAN30	SE	chr18	-	35263512_35263657_35251065_35254381_35263944_35264455	23|22|37	0|0|0	12|14|12	0|3|2	260	130	0.012115055272	0.20309481956	1.0|1.0|1.0	1.0|0.7|0.75	0.183
JOSD2	JOSD2	SE	chr19	-	50510285_50510448_50506377_50506572_50511116_50511220	5|4|10	0|0|0	3|5|2	3|1|2	260	130	2.60269111552e-06	0.000299342423742	1.0|1.0|1.0	0.333|0.714|0.333	0.54
R3HDM2	R3HDM2	SE	chr12	-	57292571_57292649_57289008_57289040_57295398_57295479	44|49|33	21|23|18	52|57|58	11|6|11	207	130	3.62276115301e-05	0.00264920787414	0.568|0.572|0.535	0.748|0.856|0.768	-0.232
ADRM1	ADRM1	SE	chr20	+	62304460_62304577_62303567_62303781_62306196_62306320	98|88|70	30|36|29	112|103|102	90|62|72	246	130	0.000137435157054	0.00742667059084	0.633|0.564|0.561	0.397|0.467|0.428	0.155
JADE1	JADE1	SE	chr4	+	128816366_128816463_128809918_128810291_128831732_128831810	0|0|0	5|5|11	4|3|2	8|8|17	226	130	0.000144454686225	0.00766394726909	0.0|0.0|0.0	0.223|0.177|0.063	-0.154
EXO1	EXO1	SE	chr1	+	241849108_241849216_241848950_241849027_241850408_241850586	1|1|0	1|2|1	18|12|13	18|9|10	237	130	0.00090614000472	0.0304981024655	0.354|0.215|0.0	0.354|0.422|0.416	-0.208
EBNA1BP2	EBNA1BP2	SE	chr1	-	43171478_43171651_43168938_43169028_43172052_43172141	1|0|1	1|1|0	5|3|1	2|1|0	260	130	0.0206222479152	0.295192980792	0.333|0.0|1.0	0.556|0.6|1.0	-0.274
R3HDM2	R3HDM2	SE	chr12	-	57297327_57297387_57296410_57296551_57298089_57298168	110|127|72	43|25|25	122|130|160	9|11|8	189	130	7.22752968585e-10	2.43219758243e-07	0.638|0.777|0.665	0.903|0.89|0.932	-0.215
TMEM9B	TMEM9B	SE	chr11	-	8962091_8962183_8956189_8956298_8964208_8964773	11|11|6	5|1|1	8|3|8	11|2|3	221	130	0.0266824880233	0.355089104621	0.564|0.866|0.779	0.3|0.469|0.611	0.276
TRMT2B	TRMT2B	SE	chrX	-	101051643_101051733_101042041_101042312_101051816_101052054	2|4|0	4|3|1	5|5|5	1|3|1	219	130	0.0178470643799	0.265507043726	0.229|0.442|0.0	0.748|0.497|0.748	-0.441
NAXD	NAXD	SE	chr13	+	110625189_110625278_110624233_110624279_110627438_110627547	16|30|17	1|2|3	5|9|8	5|2|2	218	130	0.0162850063448	0.249310139257	0.905|0.899|0.772	0.374|0.729|0.705	0.256
EPB41L2	EPB41L2	SE	chr6	-	130880143_130880206_130870327_130870381_130885095_130885268	17|20|9	16|8|12	44|31|50	0|0|2	192	130	2.6645352591e-15	2.48307357581e-12	0.418|0.629|0.337	1.0|1.0|0.944	-0.52
EPB41L2	EPB41L2	SE	chr6	-	130880143_130880206_130869562_130870126_130885095_130885268	17|20|9	294|246|193	46|29|54	143|161|167	192	130	6.10622663544e-15	5.41279758143e-12	0.038|0.052|0.031	0.179|0.109|0.18	-0.116
BCL2L12	BCL2L12	SE	chr19	+	49670215_49670488_49669023_49669115_49673697_49673859	10|3|6	0|0|0	14|13|10	2|0|3	260	130	0.0119464269799	0.201102798591	1.0|1.0|1.0	0.778|1.0|0.625	0.199
B3GALNT2	B3GALNT2	SE	chr1	-	235458602_235458786_235455558_235455684_235465635_235465714	25|37|28	7|3|4	37|36|48	0|4|1	260	130	0.00370106255379	0.0844390567828	0.641|0.86|0.778	1.0|0.818|0.96	-0.166
ZNF185	ZNF185	SE	chrX	+	152920327_152920411_152918982_152919081_152920706_152920748	38|30|20	1|1|0	31|28|32	4|3|3	213	130	0.000592526314851	0.0221551197397	0.959|0.948|1.0	0.825|0.851|0.867	0.121
FAM210A	FAM210A	SE	chr18	-	13687742_13687882_13681604_13682105_13726328_13726663	2|0|2	3|4|1	32|15|31	4|6|2	260	130	7.77153219683e-05	0.00477916355603	0.25|0.0|0.5	0.8|0.556|0.886	-0.497
ARHGEF37	ARHGEF37	SE	chr5	+	149597758_149597955_149581472_149581624_149601107_149601231	2|4|4	0|2|5	0|2|0	4|0|2	260	130	0.0108648255507	0.187047370351	1.0|0.5|0.286	0.0|1.0|0.0	0.262
MTA1	MTA1	SE	chr14	+	105449358_105449409_105445417_105445511_105450057_105450184	64|105|84	66|74|42	47|59|85	109|104|111	180	130	2.42068894367e-05	0.00190625213754	0.412|0.506|0.591	0.237|0.291|0.356	0.208
MTA1	MTA1	SE	chr14	+	105445417_105445511_105438671_105438739_105450057_105450184	82|86|50	2|3|3	117|111|127	19|22|25	223	130	9.84244308277e-08	1.93358784541e-05	0.96|0.944|0.907	0.782|0.746|0.748	0.178
MTA1	MTA1	SE	chr14	+	105449358_105449409_105438671_105438739_105450057_105450184	37|65|55	2|3|3	36|38|53	19|22|25	180	130	1.2578826869e-13	9.72691241972e-11	0.93|0.94|0.93	0.578|0.555|0.605	0.354
MORF4L2	MORF4L2	SE	chrX	-	103684680_103684729_103676494_103677051_103685170_103685260	73|82|66	28|35|28	233|216|258	46|57|64	178	130	0.00156576315167	0.0455621456666	0.656|0.631|0.633	0.787|0.735|0.746	-0.116
ANKRD11	ANKRD11	SE	chr16	-	89431255_89431326_89316932_89317075_89490244_89490318	2|3|2	3|0|1	1|1|1	3|2|1	200	130	0.0151299055766	0.23735480988	0.302|1.0|0.565	0.178|0.245|0.394	0.35
RNF34	RNF34	SE	chr12	+	121402741_121402807_121400118_121400218_121416158_121416377	17|18|5	22|18|9	36|30|43	16|18|24	195	130	0.00268506089972	0.0669772500614	0.34|0.4|0.27	0.6|0.526|0.544	-0.22
ENOSF1	ENOSF1	SE	chr18	-	677742_677872_675320_675402_678695_678737	6|7|3	0|1|0	11|5|6	1|4|2	259	130	1.69305209232e-05	0.00144414911857	1.0|0.778|1.0	0.847|0.386|0.601	0.315
RNF34	RNF34	SE	chr12	+	121416158_121416377_121400040_121400218_121417860_121417911	22|18|9	2|10|4	17|19|25	30|26|26	260	130	0.000880228173793	0.0298981427555	0.846|0.474|0.529	0.221|0.268|0.325	0.345
RNF34	RNF34	SE	chr12	+	121416158_121416377_121402741_121402807_121420241_121420334	10|7|1	1|0|0	23|21|18	5|2|2	260	130	0.000469732505093	0.0186578777761	0.833|1.0|1.0	0.697|0.84|0.818	0.159
C8orf58	C8orf58	SE	chr8	+	22602536_22602643_22602199_22602312_22603194_22603288	1|1|2	0|1|0	5|3|4	3|1|2	236	130	0.000290942700152	0.0131517680278	1.0|0.355|1.0	0.479|0.623|0.524	0.243
TRIM5	TRIM5	SE	chr11	-	5665980_5666081_5663616_5665682_5667688_5667711	18|31|16	8|12|6	20|15|25	3|2|0	230	130	0.0002016488024	0.00979775945779	0.56|0.594|0.601	0.79|0.809|1.0	-0.281
CHKB	CHKB	SE	chr22	-	50581419_50581553_50580564_50580660_50581748_50581862	11|9|9	0|0|0	13|9|14	1|2|2	260	130	0.00960794245919	0.171256037635	1.0|1.0|1.0	0.867|0.692|0.778	0.221
MYL12A	MYL12A	SE	chr18	+	3249360_3249443_3247812_3247909_3249561_3249723	1|3|1	0|0|0	3|5|1	3|3|3	212	130	4.12593625931e-10	1.51467704453e-07	1.0|1.0|1.0	0.38|0.505|0.17	0.648
ABHD12	ABHD12	SE	chr20	-	25320198_25320318_25309445_25309575_25323324_25323430	9|7|9	0|0|0	6|4|8	4|2|1	249	130	1.79988999582e-06	0.000215181585553	1.0|1.0|1.0	0.439|0.511|0.807	0.414
OMA1	OMA1	SE	chr1	-	58530600_58530729_58527260_58527335_58533952_58534060	12|12|15	8|3|5	43|29|22	1|1|1	258	130	4.01724360222e-07	6.29321989134e-05	0.43|0.668|0.602	0.956|0.936|0.917	-0.37
ALS2CR12	ALS2CR12	SE	chr2	-	201342369_201342431_201330735_201330833_201344169_201344263	2|15|12	3|4|2	9|2|2	0|1|0	191	130	0.000206655774392	0.0100009287144	0.312|0.718|0.803	1.0|0.576|1.0	-0.248
SPATS2	SPATS2	SE	chr12	+	49371227_49371290_49367464_49367587_49454224_49454385	12|12|12	0|0|0	25|9|17	3|1|6	192	130	4.44272921618e-06	0.000470509696082	1.0|1.0|1.0	0.849|0.859|0.657	0.212
SDCCAG8	SDCCAG8	SE	chr1	+	243293090_243293219_243286271_243286397_243304712_243304777	129|133|106	12|16|16	93|74|91	25|21|26	258	130	9.46867550676e-05	0.00559560231899	0.844|0.807|0.769	0.652|0.64|0.638	0.163
SDCCAG8	SDCCAG8	SE	chr1	+	243286271_243286397_243256055_243256240_243378720_243378863	2|5|6	5|5|1	8|1|6	1|1|1	255	130	0.019705579398	0.286014208323	0.169|0.338|0.754	0.803|0.338|0.754	-0.211
CENPO	CENPO	SE	chr2	+	24793851_24793965_24793461_24793520_24799674_24799844	10|26|11	1|7|3	47|36|65	19|17|31	243	130	0.0493372150949	0.547682267993	0.843|0.665|0.662	0.57|0.531|0.529	0.18
SDCCAG8	SDCCAG8	SE	chr1	+	243341038_243341173_243256055_243256240_243378720_243378863	5|3|5	5|5|1	2|4|6	1|1|1	260	130	0.039421100815	0.468056350219	0.333|0.231|0.714	0.5|0.667|0.75	-0.213
MIPOL1	MIPOL1	SE	chr14	+	37212229_37212356_37198086_37198278_37219552_37219691	6|8|6	0|0|1	7|2|2	3|2|2	256	130	4.74293425623e-06	0.000495336789105	1.0|1.0|0.753	0.542|0.337|0.337	0.512
C12orf49	C12orf49	SE	chr12	-	116723066_116723223_116719762_116719876_116737789_116738061	14|14|13	0|0|1	9|14|14	1|1|2	260	130	0.0151792928563	0.237996643473	1.0|1.0|0.867	0.818|0.875|0.778	0.132
MIPOL1	MIPOL1	SE	chr14	+	37219552_37219691_37198086_37198278_37247102_37247240	6|4|3	1|0|0	8|5|3	4|1|0	260	130	0.00448887202647	0.0963499998474	0.75|1.0|1.0	0.5|0.714|1.0	0.179
TANK	TANK	SE	chr2	+	161161284_161161412_161160348_161160486_161179613_161179761	18|13|18	63|84|52	40|48|56	71|52|76	257	130	1.35509584442e-07	2.52562068562e-05	0.126|0.073|0.149	0.222|0.318|0.272	-0.155
TANK	TANK	SE	chr2	+	161161284_161161412_161160436_161160484_161179613_161179761	10|8|6	22|25|18	20|21|28	25|23|23	257	130	0.000618671648019	0.022828138989	0.187|0.139|0.144	0.288|0.316|0.381	-0.172
TAOK3	TAOK3	SE	chr12	-	118296941_118297163_118266654_118266759_118358918_118359105	0|0|0	2|4|1	1|4|4	2|2|2	260	130	8.7644232849e-07	0.000119749699198	0.0|0.0|0.0	0.2|0.5|0.5	-0.4
BDNF-AS	BDNF-AS	SE	chr11	+	27658240_27658462_27639844_27640005_27659170_27659228	19|10|3	4|7|5	2|0|2	2|1|4	260	130	0.0202489379612	0.29134101396	0.704|0.417|0.231	0.333|0.0|0.2	0.273
ANAPC16	ANAPC16	SE	chr10	+	72223887_72224056_72216047_72216138_72230365_72230440	64|44|50	25|23|21	60|56|41	8|11|6	260	130	6.3951751448e-05	0.00412103272097	0.561|0.489|0.543	0.789|0.718|0.774	-0.229
ANAPC16	ANAPC16	SE	chr10	+	72220053_72220379_72215999_72216138_72223887_72224056	5|8|5	12|12|16	5|1|2	23|15|11	260	130	0.0146458880996	0.232644299428	0.172|0.25|0.135	0.098|0.032|0.083	0.115
ANAPC16	ANAPC16	SE	chr10	+	72220053_72220379_72215999_72216072_72223887_72224056	3|1|3	1|1|7	0|1|0	5|2|1	260	130	0.000771529260884	0.0268586776413	0.6|0.333|0.176	0.0|0.2|0.0	0.303
SMC6	SMC6	SE	chr2	-	17752977_17753064_17745826_17745951_17753625_17753773	32|62|38	156|157|134	125|136|154	211|201|248	216	130	5.76941900921e-08	1.19819293983e-05	0.11|0.192|0.146	0.263|0.289|0.272	-0.125
GARNL3	GARNL3	SE	chr9	+	127348923_127349035_127345402_127345477_127353845_127353944	7|2|6	0|1|1	1|5|3	5|0|2	241	130	0.00159947038607	0.0462827641014	1.0|0.519|0.764	0.097|1.0|0.447	0.246
OBSCN	OBSCN	SE	chr1	+	228224458_228224734_228219323_228219599_228243182_228243458	28|42|39	1|8|3	30|55|40	11|9|10	260	130	0.0244375220107	0.333392379864	0.933|0.724|0.867	0.577|0.753|0.667	0.176
ZFP62	ZFP62	SE	chr5	-	180851987_180852060_180847614_180851493_180861214_180861276	2|3|2	0|0|1	0|0|4	2|1|0	202	130	0.000855523375317	0.0292779110664	1.0|1.0|0.563	0.0|0.0|1.0	0.521
CARF	CARF	SE	chr2	+	202941859_202941980_202917876_202918043_202952558_202952679	3|2|0	0|3|1	3|1|1	0|0|0	250	130	0.00396787055771	0.0886344729867	1.0|0.257|0.0	1.0|1.0|1.0	-0.581
FASTKD1	FASTKD1	SE	chr2	-	169538012_169538141_169537226_169537340_169540050_169540179	3|4|2	3|1|3	9|3|7	2|0|2	258	130	0.0305646079664	0.390453466408	0.335|0.668|0.251	0.694|1.0|0.638	-0.359
RRN3	RRN3	SE	chr16	-	15086364_15086454_15086128_15086258_15091314_15091371	56|70|37	14|7|5	74|73|91	2|3|8	219	130	0.00222081092827	0.0588984169099	0.704|0.856|0.815	0.956|0.935|0.871	-0.129
C4orf47	C4orf47	SE	chr4	+	185436283_185436359_185436045_185436183_185440539_185440719	2|1|2	1|4|2	0|0|0	1|3|3	205	130	0.00580343034948	0.116676390419	0.559|0.137|0.388	0.0|0.0|0.0	0.361
SHARPIN	SHARPIN	SE	chr8	-	144099080_144099205_144098632_144098994_144099276_144099322	42|57|41	1|5|0	53|34|41	4|10|7	254	130	0.001061571501	0.0342644357303	0.956|0.854|1.0	0.871|0.635|0.75	0.185
ZNF852	ZNF852	SE	chr3	-	44502964_44503056_44502541_44502668_44510552_44510636	23|20|22	68|79|48	3|5|8	55|39|51	221	130	4.12366407706e-05	0.00293863621993	0.166|0.13|0.212	0.031|0.07|0.084	0.108
CANT1	CANT1	SE	chr17	-	78998147_78998286_78997839_78997963_79009663_79009778	0|0|0	17|8|8	13|6|4	23|16|18	260	130	1.88901002507e-07	3.30998369821e-05	0.0|0.0|0.0	0.22|0.158|0.1	-0.159
BAG6	BAG6	SE	chr6	-	31644306_31644414_31644081_31644194_31644524_31644602	25|24|19	7|7|2	24|27|27	0|2|5	237	130	0.029620350524	0.381728667899	0.662|0.653|0.839	1.0|0.881|0.748	-0.158
SPTAN1	SPTAN1	SE	chr9	+	128609650_128609665_128609121_128609284_128611713_128611845	13|16|12	51|40|34	8|6|11	54|58|54	144	130	0.00541757329015	0.111243821379	0.187|0.265|0.242	0.118|0.085|0.155	0.112
SYTL1	SYTL1	SE	chr1	+	27349651_27349765_27349397_27349498_27350388_27350485	2|1|1	0|0|0	2|0|2	2|1|2	243	130	1.67961736275e-06	0.000204845682657	1.0|1.0|1.0	0.349|0.0|0.349	0.767
SEC13	SEC13	SE	chr3	-	10319138_10319172_10318049_10318094_10320508_10321060	1|4|2	10|5|7	0|1|1	2|5|3	163	130	0.0115204030906	0.196203153667	0.074|0.39|0.186	0.0|0.138|0.21	0.101
TTC23	TTC23	SE	chr15	-	99245388_99245510_99228532_99228732_99249416_99249610	11|9|5	8|9|8	2|3|4	11|7|7	251	130	0.0170487967367	0.257211070402	0.416|0.341|0.245	0.086|0.182|0.228	0.169
PDPR	PDPR	SE	chr16	+	70114820_70114930_70113625_70114440_70120460_70120719	2|3|4	4|2|3	0|1|0	5|1|5	239	130	7.57887513395e-05	0.0046925752405	0.214|0.449|0.42	0.0|0.352|0.0	0.244
FAM86C1	FAM86C1	SE	chr11	+	71793379_71793481_71789782_71789845_71796016_71796166	2|1|1	1|0|0	1|2|0	2|2|3	231	130	1.19949961744e-05	0.00109360464364	0.53|1.0|1.0	0.22|0.36|0.0	0.65
CMC2	CMC2	SE	chr16	-	80980769_80980879_80975801_80976179_80997313_80997429	5|3|5	1|0|1	3|7|7	1|1|4	239	130	0.00440246023581	0.0951353188285	0.731|1.0|0.731	0.62|0.792|0.488	0.187
NPRL3	NPRL3	SE	chr16	-	119125_119255_112621_112775_138149_138334	6|6|4	0|0|0	5|5|5	2|2|1	259	130	0.000717039339849	0.0254244661146	1.0|1.0|1.0	0.557|0.557|0.715	0.39
MASTL	MASTL	SE	chr10	+	27180952_27181066_27173117_27173259_27181479_27181581	3|7|9	2|2|1	21|19|26	1|0|1	243	130	0.00282326083807	0.0697069238443	0.445|0.652|0.828	0.918|1.0|0.933	-0.309
RUNDC3B	RUNDC3B	SE	chr7	+	87807372_87807519_87777797_87777955_87816140_87816262	19|14|13	1|5|3	2|3|4	4|2|2	260	130	0.0118255972238	0.199995116567	0.905|0.583|0.684	0.2|0.429|0.5	0.348
RUNDC3B	RUNDC3B	SE	chr7	+	87650821_87650937_87628412_87628945_87700420_87700554	7|7|11	2|3|0	4|3|1	0|0|0	245	130	0.00499720912117	0.104402171176	0.65|0.553|1.0	1.0|1.0|1.0	-0.266
HNRNPH1	HNRNPH1	SE	chr5	-	179619268_179619360_179618144_179618323_179620891_179620959	1424|2070|1434	204|203|228	3403|3104|3844	141|128|150	221	130	0	0.0	0.804|0.857|0.787	0.934|0.934|0.938	-0.119
HNRNPH1	HNRNPH1	SE	chr5	-	179617988_179618060_179617816_179617911_179620891_179620959	2|0|0	4|2|3	4|7|10	3|4|6	201	130	1.69670832498e-05	0.00144414911857	0.244|0.0|0.0	0.463|0.531|0.519	-0.423
TBC1D5	TBC1D5	SE	chr3	-	17562018_17562142_17406417_17406526_17623848_17623913	9|6|8	4|8|6	18|11|12	1|2|0	253	130	2.99677668658e-06	0.000338244881668	0.536|0.278|0.407	0.902|0.739|1.0	-0.473
DEDD2	DEDD2	SE	chr19	-	42215147_42215252_42209699_42209840_42217631_42217669	2|6|5	2|2|0	4|6|12	1|1|0	234	130	0.0420794905095	0.488918479245	0.357|0.625|1.0	0.69|0.769|1.0	-0.159
NDUFAF2	NDUFAF2	SE	chr5	+	61098991_61099032_60945128_60945382_61152703_61153026	12|6|7	0|0|1	12|11|14	2|2|4	170	130	0.000320992966542	0.0140470657279	1.0|1.0|0.843	0.821|0.808|0.728	0.162
TIPIN	TIPIN	SE	chr15	-	66349314_66349437_66341149_66341356_66352128_66352207	5|3|2	1|0|3	5|6|1	1|0|0	252	130	0.022322370659	0.312679347745	0.721|1.0|0.256	0.721|1.0|1.0	-0.248
TMEM175	TMEM175	SE	chr4	+	948410_948615_948115_948154_950420_950518	5|2|4	0|0|1	5|0|4	2|1|2	260	130	0.000142916125821	0.00761604644698	1.0|1.0|0.667	0.556|0.0|0.5	0.537
TMEM175	TMEM175	SE	chr4	+	947708_947892_932386_932540_950420_950518	3|6|5	5|0|0	5|2|7	0|0|0	260	130	0.0291467557263	0.377919975068	0.231|1.0|1.0	1.0|1.0|1.0	-0.256
NAPB	NAPB	SE	chr20	-	23397071_23397200_23395138_23395185_23402992_23403072	7|4|6	5|4|1	1|1|2	3|1|4	258	130	0.0150394767671	0.236416411602	0.414|0.335|0.751	0.144|0.335|0.201	0.273
NAPB	NAPB	SE	chr20	-	23397071_23397188_23395138_23395185_23402992_23403072	10|14|9	5|4|1	2|2|4	3|1|4	246	130	0.0350137258388	0.431307358032	0.514|0.649|0.826	0.261|0.514|0.346	0.289
HSPH1	HSPH1	SE	chr13	-	31143791_31143923_31141121_31141259_31145562_31145768	108|88|68	10|8|5	159|180|223	36|27|29	260	130	0.00641419925678	0.125694511881	0.844|0.846|0.872	0.688|0.769|0.794	0.104
ABI3BP	ABI3BP	SE	chr3	-	100840819_100840858_100839568_100839616_100846371_100846428	3|3|1	6|8|6	13|13|13	6|4|8	168	130	7.32667038261e-05	0.0045831412803	0.279|0.225|0.114	0.626|0.715|0.557	-0.427
USP2-AS1	USP2-AS1	SE	chr11	+	119394980_119395154_119381777_119381908_119469808_119469975	3|6|4	0|0|0	14|16|22	5|3|9	260	130	1.08004013621e-07	2.08792439949e-05	1.0|1.0|1.0	0.583|0.727|0.55	0.38
ANKRD36	ANKRD36	SE	chr2	+	97198585_97198658_97198462_97198491_97200333_97200362	43|59|32	8|6|9	42|42|54	3|1|3	202	130	0.00138419568351	0.0416795426027	0.776|0.864|0.696	0.9|0.964|0.921	-0.15
BCL2L11	BCL2L11	SE	chr2	+	111124049_111124139_111123732_111123869_111150043_111150147	8|15|7	0|0|2	6|7|9	1|1|2	219	130	0.0235839549393	0.324484566816	1.0|1.0|0.675	0.781|0.806|0.728	0.12
ANKRD36	ANKRD36	SE	chr2	+	97164396_97164469_97164282_97164311_97167576_97167605	4|9|7	1|2|5	13|13|20	0|2|1	202	130	0.000892744570143	0.0302103432563	0.72|0.743|0.474	1.0|0.807|0.928	-0.266
MAP4K4	MAP4K4	SE	chr2	+	101860824_101860986_101859642_101859864_101863820_101864051	41|58|34	1|1|1	59|62|71	11|6|5	260	130	6.65259586244e-05	0.00424924330447	0.953|0.967|0.944	0.728|0.838|0.877	0.14
CCDC77	CCDC77	SE	chr12	+	409367_409421_405510_405564_411746_411978	23|28|10	30|25|19	20|18|26	62|41|47	183	130	0.0193468446893	0.281707421229	0.353|0.443|0.272	0.186|0.238|0.282	0.121
WDR19	WDR19	SE	chr4	+	39194543_39194659_39189655_39189781_39199477_39199593	101|109|94	49|48|53	71|40|53	11|18|14	245	130	0.0174684372338	0.261695335047	0.522|0.546|0.485	0.774|0.541|0.668	-0.143
LIAS	LIAS	SE	chr4	+	39467517_39467646_39465284_39465342_39470018_39470164	21|32|18	2|10|6	25|16|22	0|3|3	258	130	0.0345643884421	0.428447521671	0.841|0.617|0.602	1.0|0.729|0.787	-0.152
MAP4K4	MAP4K4	SE	chr2	+	101859735_101859864_101855976_101856138_101864929_101865036	129|124|98	10|10|5	94|98|85	33|25|29	258	130	1.47388989902e-10	5.88648950439e-08	0.867|0.862|0.908	0.589|0.664|0.596	0.263
FAM126A	FAM126A	SE	chr7	-	22946951_22947247_22941268_22946163_22960255_22960415	74|79|62	82|55|62	222|183|294	80|57|65	260	130	2.76618727924e-11	1.3771823353e-08	0.311|0.418|0.333	0.581|0.616|0.693	-0.276
FAM184A	FAM184A	SE	chr6	-	118974427_118974574_118966834_118966952_118975023_118975208	26|19|14	7|9|7	27|18|39	1|3|4	260	130	0.000631022175468	0.0231421492888	0.65|0.514|0.5	0.931|0.75|0.83	-0.282
NT5C	NT5C	SE	chr17	-	75130964_75131105_75130567_75130867_75131180_75131321	14|17|13	0|3|0	40|29|55	3|5|6	260	130	0.0229392472003	0.318329133352	1.0|0.739|1.0	0.87|0.744|0.821	0.101
R3HCC1L	R3HCC1L	SE	chr10	+	98156092_98156147_98134670_98134706_98162882_98162975	21|37|26	36|38|32	18|24|19	47|39|64	184	130	0.00743025575597	0.14050219313	0.292|0.408|0.365	0.213|0.303|0.173	0.125
CENPE	CENPE	SE	chr4	-	103195113_103195233_103194602_103194684_103195919_103196038	14|27|15	0|2|1	69|54|74	8|7|12	249	130	0.00257715167447	0.0651349099144	1.0|0.876|0.887	0.818|0.801|0.763	0.127
ACSF2	ACSF2	SE	chr17	+	50461241_50461370_50460676_50460872_50461632_50461686	18|13|11	0|3|0	7|9|5	0|3|2	258	130	0.00847974863161	0.156316291296	1.0|0.686|1.0	1.0|0.602|0.557	0.176
ACSF2	ACSF2	SE	chr17	+	50463817_50463909_50463394_50463552_50464217_50464294	67|33|55	5|8|2	18|17|17	12|4|11	221	130	0.000139622207925	0.00750655255152	0.887|0.708|0.942	0.469|0.714|0.476	0.293
ADAMTS13	ADAMTS13	SE	chr9	+	133437748_133437897_133436828_133436955_133439365_133439446	3|3|3	1|0|3	3|1|2	0|0|0	260	130	0.0198567719994	0.287634325048	0.6|1.0|0.333	1.0|1.0|1.0	-0.356
STRA13	STRA13	SE	chr17	-	82019640_82019694_82019292_82019381_82019857_82019909	54|71|29	23|22|13	89|85|96	100|79|70	183	130	9.13534566682e-06	0.000862376630948	0.625|0.696|0.613	0.387|0.433|0.493	0.207
CCDC150	CCDC150	SE	chr2	+	196729192_196729387_196725972_196726099_196729792_196729861	0|1|3	2|1|1	15|12|14	1|4|0	260	130	0.00311323574456	0.0746957470763	0.0|0.333|0.6	0.882|0.6|1.0	-0.516
ARHGAP32	ARHGAP32	SE	chr11	-	129123887_129123929_129123445_129123530_129124802_129124894	3|1|1	2|1|0	0|0|3	4|4|1	171	130	0.00767908767537	0.144530690043	0.533|0.432|1.0	0.0|0.0|0.695	0.423
STRA13	STRA13	SE	chr17	-	82019509_82019694_82019292_82019381_82019857_82019909	17|21|11	23|22|13	24|23|28	100|79|70	260	130	6.62803267816e-05	0.00424848711914	0.27|0.323|0.297	0.107|0.127|0.167	0.163
DAXX	DAXX	SE	chr6	-	33321718_33321974_33320379_33320591_33322861_33323010	14|16|9	6|7|0	15|12|20	45|30|41	260	130	3.30497999262e-05	0.0024613973945	0.538|0.533|1.0	0.143|0.167|0.196	0.522
DAXX	DAXX	SE	chr6	-	33320735_33321567_33320379_33320591_33322861_33323016	281|359|276	6|7|0	376|367|423	45|30|41	260	130	9.99200722163e-16	9.55656606481e-13	0.959|0.962|1.0	0.807|0.859|0.838	0.139
GAPVD1	GAPVD1	SE	chr9	+	125268935_125268984_125261809_125261959_125298889_125299106	6|5|4	14|11|10	11|11|7	8|5|8	178	130	0.00527154986622	0.109167640079	0.238|0.249|0.226	0.501|0.616|0.39	-0.265
GGCT	GGCT	SE	chr7	-	30500535_30500681_30498802_30498938_30504568_30504799	115|131|86	19|20|19	338|296|393	37|23|40	260	130	0.00385650382799	0.0868944669092	0.752|0.766|0.694	0.82|0.865|0.831	-0.101
TRPM2	TRPM2	SE	chr21	+	44427009_44427111_44426659_44426736_44435130_44435217	2|6|1	5|3|1	3|2|3	28|20|26	231	130	0.00339035099379	0.0793936317773	0.184|0.53|0.36	0.057|0.053|0.061	0.301
OSBP2	OSBP2	SE	chr22	+	30889489_30889636_30889176_30889234_30890727_30890973	2|8|3	0|0|0	5|4|5	4|1|0	260	130	0.00294822684714	0.071720452833	1.0|1.0|1.0	0.385|0.667|1.0	0.316
ABI3BP	ABI3BP	SE	chr3	-	100796408_100796468_100794922_100795003_100804791_100804852	186|232|127	44|67|53	382|358|427	289|211|333	189	130	7.3459442973e-09	1.96309558486e-06	0.744|0.704|0.622	0.476|0.539|0.469	0.195
ROGDI	ROGDI	SE	chr16	-	4801266_4801321_4800497_4800578_4801502_4801585	43|30|35	3|2|3	38|13|24	4|5|8	184	130	0.00850597784224	0.156606514032	0.91|0.914|0.892	0.87|0.648|0.679	0.173
CREM	CREM	SE	chr10	+	35188199_35188388_35127090_35127193_35206894_35207006	46|74|48	1|7|9	37|38|28	10|10|7	260	130	0.00693173095513	0.133435820886	0.958|0.841|0.727	0.649|0.655|0.667	0.185
DNAL1	DNAL1	SE	chr14	+	73651166_73651327_73645016_73645042_73654846_73654885	23|17|15	18|38|34	5|6|4	23|13|21	260	130	0.0103543595571	0.180661950909	0.39|0.183|0.181	0.098|0.188|0.087	0.127
PUM2	PUM2	SE	chr2	-	20331716_20331937_20327309_20327378_20332966_20333063	2|8|3	1|4|2	7|4|4	0|0|5	260	130	0.0493676325905	0.547852592021	0.5|0.5|0.429	1.0|1.0|0.286	-0.286
MRPS18C	MRPS18C	SE	chr4	+	83458345_83458429_83456908_83456958_83459739_83459797	472|739|528	638|706|523	945|896|1047	630|518|510	213	130	8.61072324554e-11	3.55622870041e-08	0.311|0.39|0.381	0.478|0.514|0.556	-0.155
SEMA3D	SEMA3D	SE	chr7	-	85153607_85153739_85121740_85121931_85186677_85186855	6|5|5	0|0|0	37|32|27	4|4|2	260	130	5.79691114183e-05	0.00378926148451	1.0|1.0|1.0	0.822|0.8|0.871	0.169
PRUNE1	PRUNE1	SE	chr1	+	151018466_151018669_151017811_151017904_151027232_151027327	4|3|10	1|2|3	4|5|6	0|0|1	260	130	0.00015108206407	0.00790061372167	0.667|0.429|0.625	1.0|1.0|0.75	-0.343
PRUNE1	PRUNE1	SE	chr1	+	151017811_151017904_151008476_151008671_151024610_151024795	4|7|5	0|5|2	4|2|6	2|0|0	222	130	0.00511490106993	0.106578323313	1.0|0.45|0.594	0.539|1.0|1.0	-0.165
TRAF3	TRAF3	SE	chr14	+	102891324_102891417_102886188_102886269_102897260_102897401	36|47|38	7|10|14	92|84|85	8|4|11	222	130	0.000862113354422	0.0294028161478	0.751|0.733|0.614	0.871|0.925|0.819	-0.172
STAG2	STAG2	SE	chrX	+	124021366_124021431_123960518_123960866_124022530_124022671	12|9|15	63|85|47	27|27|45	48|49|40	194	130	3.07020287083e-07	5.00374229316e-05	0.113|0.066|0.176	0.274|0.27|0.43	-0.206
ANKRD23	ANKRD23	SE	chr2	-	96840786_96840912_96840415_96840514_96842059_96842185	9|8|4	3|1|1	9|11|4	2|0|0	255	130	0.00908369524932	0.164493183927	0.605|0.803|0.671	0.696|1.0|1.0	-0.206
BORCS8-MEF2B	BORCS8-MEF2B	SE	chr19	-	19180685_19180761_19150681_19150764_19182572_19182683	23|34|23	13|10|7	33|22|26	5|4|4	205	130	0.0163660953136	0.250017542092	0.529|0.683|0.676	0.807|0.777|0.805	-0.167
STAG2	STAG2	SE	chrX	+	124021366_124021431_123961317_123961435_124022530_124022671	9|12|11	2|2|5	16|19|29	1|0|5	194	130	0.0457800795373	0.518812351326	0.751|0.801|0.596	0.915|1.0|0.795	-0.187
STAG2	STAG2	SE	chrX	+	124021366_124021431_123960863_123960942_124022530_124022671	9|6|11	12|21|14	19|20|27	14|19|12	194	130	0.0058838695092	0.117820029445	0.334|0.161|0.345	0.476|0.414|0.601	-0.217
TANC1	TANC1	SE	chr2	+	159163282_159163546_159150369_159150556_159169249_159169372	89|69|66	1|0|1	74|66|56	10|4|7	260	130	1.27147357198e-07	2.3943230829e-05	0.978|1.0|0.971	0.787|0.892|0.8	0.157
APOPT1	APOPT1	SE	chr14	+	103574106_103574170_103562961_103563124_103590180_103590384	5|3|7	2|0|3	5|8|5	1|0|1	193	130	0.0121499124258	0.203335419177	0.627|1.0|0.611	0.771|1.0|0.771	-0.101
CAMSAP1	CAMSAP1	SE	chr9	-	135881632_135881794_135866455_135866536_135906999_135907224	39|39|22	0|1|0	36|30|30	3|3|2	260	130	0.000446733459226	0.0181206259399	1.0|0.951|1.0	0.857|0.833|0.882	0.126
SGTB	SGTB	SE	chr5	-	65708488_65708558_65704278_65704378_65712960_65713064	5|15|16	3|1|1	9|9|6	0|0|0	199	130	0.0189414032297	0.277807247369	0.521|0.907|0.913	1.0|1.0|1.0	-0.22
CAMSAP1	CAMSAP1	SE	chr9	-	135862466_135862608_135850321_135850461_135866455_135866536	13|13|9	5|2|0	17|13|10	1|0|1	260	130	0.00318837945007	0.0758366902705	0.565|0.765|1.0	0.895|1.0|0.833	-0.133
CREM	CREM	SE	chr10	+	35188199_35188388_35179133_35179276_35201450_35201486	34|44|35	0|0|2	28|35|27	4|2|7	260	130	2.07525838105e-05	0.00169490315957	1.0|1.0|0.897	0.778|0.897|0.659	0.188
ARHGEF19	ARHGEF19	SE	chr1	-	16205537_16205667_16205350_16205425_16205930_16206083	8|5|6	1|0|0	12|6|13	1|1|4	259	130	0.000910161923209	0.0305720193504	0.801|1.0|1.0	0.858|0.751|0.62	0.191
HLTF	HLTF	SE	chr3	-	149041489_149041668_149040030_149040156_149042165_149042290	58|108|56	10|7|11	118|117|138	5|3|7	260	130	0.000599631824583	0.0223518143925	0.744|0.885|0.718	0.922|0.951|0.908	-0.145
HLTF	HLTF	SE	chr3	-	149041489_149041680_149040030_149040156_149042165_149042290	29|45|22	10|7|11	50|49|55	5|3|7	260	130	0.00278421067717	0.0689770639748	0.592|0.763|0.5	0.833|0.891|0.797	-0.222
CCDC14	CCDC14	SE	chr3	-	123956739_123956795_123948895_123949132_123961143_123961229	21|21|21	20|31|10	17|13|22	4|7|9	185	130	0.0214723169164	0.304008525909	0.425|0.323|0.596	0.749|0.566|0.632	-0.201
IFI16	IFI16	SE	chr1	+	159049431_159049599_159032523_159032691_159051678_159052098	1|1|2	3|5|2	5|2|3	5|2|1	260	130	0.0371758050623	0.45003191434	0.143|0.091|0.333	0.333|0.333|0.6	-0.233
ZFYVE27	ZFYVE27	SE	chr10	+	97743093_97743164_97738476_97738674_97744728_97744915	18|8|16	2|2|1	6|6|7	6|1|2	200	130	0.0316658608	0.400997925058	0.854|0.722|0.912	0.394|0.796|0.695	0.201
HDAC11	HDAC11	SE	chr3	+	13500712_13500789_13483463_13483564_13501870_13501933	9|4|4	4|7|1	1|1|2	4|3|8	206	130	0.00245419185167	0.0632611080612	0.587|0.265|0.716	0.136|0.174|0.136	0.374
BIRC6	BIRC6	SE	chr2	+	32435495_32435585_32433643_32433804_32436052_32436184	52|37|37	36|42|24	52|38|53	27|11|23	219	130	0.00885097953538	0.161162324766	0.462|0.343|0.478	0.533|0.672|0.578	-0.167
NR2F1-AS1	NR2F1-AS1	SE	chr5	-	93438702_93438741_93409808_93411509_93553760_93553863	8|2|1	10|13|5	10|9|9	14|6|12	168	130	0.0484617655889	0.541270561943	0.382|0.106|0.134	0.356|0.537|0.367	-0.213
HDAC11	HDAC11	SE	chr3	+	13501870_13501933_13483463_13483564_13502883_13502913	24|22|12	2|1|0	13|13|16	3|3|3	192	130	0.00291263752269	0.0711767076774	0.89|0.937|1.0	0.746|0.746|0.783	0.184
MED24	MED24	SE	chr17	-	40034915_40034972_40033344_40033456_40035116_40035349	8|7|3	4|4|3	4|3|1	15|6|5	186	130	0.000990842704316	0.0325893097246	0.583|0.55|0.411	0.157|0.259|0.123	0.335
SDR39U1	SDR39U1	SE	chr14	-	24442108_24442260_24441677_24441795_24442345_24442375	5|4|5	0|1|3	4|5|2	0|0|0	260	130	0.0388439558082	0.463627169095	1.0|0.667|0.455	1.0|1.0|1.0	-0.293
TTC6	TTC6	SE	chr14	+	37751052_37751225_37749713_37749843_37787467_37787637	8|4|3	9|3|2	12|2|1	1|1|0	260	130	0.000140112367976	0.0075217782891	0.308|0.4|0.429	0.857|0.5|1.0	-0.407
TTC6	TTC6	SE	chr14	+	37753098_37753235_37749713_37749843_37787467_37787637	4|5|5	9|3|2	10|4|7	1|1|0	260	130	1.19837432815e-05	0.00109360464364	0.182|0.455|0.556	0.833|0.667|1.0	-0.436
RPGR	RPGR	SE	chrX	-	38287093_38287245_38276586_38276772_38290958_38291024	6|12|5	7|5|10	34|26|30	8|3|6	260	130	0.00027838429813	0.0127425679235	0.3|0.545|0.2	0.68|0.813|0.714	-0.387
RPGR	RPGR	SE	chrX	-	38287093_38288041_38276586_38276772_38290958_38291024	9|27|13	7|5|10	60|51|55	8|3|6	260	130	0.000632042059075	0.0231561860837	0.391|0.73|0.394	0.789|0.895|0.821	-0.33
RPGR	RPGR	SE	chrX	-	38287860_38288041_38276586_38276772_38290958_38291024	3|16|8	7|5|10	26|26|26	8|3|6	260	130	0.0043982797234	0.0951353188285	0.176|0.615|0.286	0.619|0.813|0.684	-0.346
SRA1	SRA1	SE	chr5	-	140551981_140552184_140551060_140551169_140557146_140557272	39|41|32	2|2|3	36|32|59	7|7|4	260	130	0.0339005791681	0.423105305386	0.907|0.911|0.842	0.72|0.696|0.881	0.121
UBXN8	UBXN8	SE	chr8	+	30751506_30751518_30744189_30744277_30753034_30753105	2|10|4	0|0|0	3|5|3	1|1|3	141	130	0.00320473365405	0.0761758272876	1.0|1.0|1.0	0.734|0.822|0.48	0.321
KIN	KIN	SE	chr10	-	7783080_7783175_7780263_7780307_7787819_7787981	53|54|34	12|24|11	49|50|40	6|2|4	224	130	3.88879872519e-05	0.00279870298749	0.719|0.566|0.642	0.826|0.936|0.853	-0.229
POF1B	POF1B	SE	chrX	-	85345859_85346042_85330948_85331079_85351349_85351451	31|27|18	3|0|0	19|8|13	6|1|1	260	130	0.00175606236677	0.049436352175	0.838|1.0|1.0	0.613|0.8|0.867	0.186
GRB10	GRB10	SE	chr7	-	50710874_50710990_50703820_50703908_50755886_50756056	1|4|1	3|1|2	5|7|6	2|0|1	245	130	0.00258977130563	0.0652294884521	0.15|0.68|0.21	0.57|1.0|0.761	-0.43
GRB10	GRB10	SE	chr7	-	50710874_50710990_50703820_50703908_50732271_50732368	2|6|3	2|4|4	12|8|19	0|2|5	245	130	0.0031869541041	0.0758366902705	0.347|0.443|0.285	1.0|0.68|0.668	-0.424
EPB41L2	EPB41L2	SE	chr6	-	130876673_130876775_130869658_130870126_130878103_130878250	39|69|33	79|124|79	56|50|66	414|391|513	231	130	0	0.0	0.217|0.238|0.19	0.071|0.067|0.068	0.146
EPB41L2	EPB41L2	SE	chr6	-	130870327_130870381_130869658_130870126_130880143_130880206	20|40|23	0|0|0	14|11|15	2|0|4	183	130	0.00348329815104	0.0809961535518	1.0|1.0|1.0	0.833|1.0|0.727	0.147
EPB41L2	EPB41L2	SE	chr6	-	130870327_130870381_130869658_130870126_130876673_130876775	81|121|73	24|43|22	37|42|38	35|38|49	183	130	1.88632165443e-09	5.91004088005e-07	0.706|0.667|0.702	0.429|0.44|0.355	0.284
EPB41L2	EPB41L2	SE	chr6	-	130870327_130870381_130869658_130870126_130878103_130878250	48|106|72	79|124|79	38|27|34	414|391|513	183	130	0	0.0	0.301|0.378|0.393	0.061|0.047|0.045	0.306
XRCC3	XRCC3	SE	chr14	-	103712874_103712931_103711465_103711567_103714104_103714250	1|5|2	0|0|0	22|17|25	1|2|4	186	130	0.0015657913256	0.0455621456666	1.0|1.0|1.0	0.939|0.856|0.814	0.13
ANKRD12	ANKRD12	SE	chr18	+	9204475_9204544_9195550_9195698_9208656_9208803	9|11|10	91|97|97	19|16|25	55|58|54	198	130	6.90598177089e-07	9.69077225796e-05	0.061|0.069|0.063	0.185|0.153|0.233	-0.126
CDC14B	CDC14B	SE	chr9	-	96509672_96509789_96500112_96503789_96515648_96515792	11|13|7	4|6|11	1|9|2	5|10|8	246	130	0.0210364312399	0.299353193807	0.592|0.534|0.252	0.096|0.322|0.117	0.281
CDC14B	CDC14B	SE	chr9	-	96515648_96515792_96503564_96503789_96522505_96522603	8|14|19	4|6|4	8|12|13	3|1|0	260	130	0.0261942589174	0.350904587576	0.5|0.538|0.704	0.571|0.857|1.0	-0.229
CDC14B	CDC14B	SE	chr9	-	96509672_96509789_96500112_96503789_96522505_96522603	19|20|17	4|6|4	11|21|8	3|1|0	246	130	0.0261286173753	0.350412719516	0.715|0.638|0.692	0.66|0.917|1.0	-0.177
FAM192A	FAM192A	SE	chr16	-	57178501_57178852_57174619_57174688_57186030_57186064	2|5|0	3|4|3	2|0|1	4|4|4	260	130	0.0470533071478	0.528962439814	0.25|0.385|0.0	0.2|0.0|0.111	0.108
NIPA2	NIPA2	SE	chr15	+	22845145_22845267_22839654_22839790_22851638_22851870	13|13|8	1|1|2	14|3|8	8|6|4	251	130	0.000354355631462	0.0150981255215	0.871|0.871|0.674	0.475|0.206|0.509	0.409
NIPA2	NIPA2	SE	chr15	+	22839654_22839790_22838657_22838947_22851638_22851870	1|1|3	0|1|1	10|8|4	4|2|4	260	130	0.0124833052909	0.207450044578	1.0|0.333|0.6	0.556|0.667|0.333	0.126
NIPA2	NIPA2	SE	chr15	+	22845145_22845267_22838657_22838947_22851638_22851870	8|11|6	0|1|1	12|3|9	4|2|4	251	130	0.000140681242375	0.00753007227228	1.0|0.851|0.757	0.608|0.437|0.538	0.342
FAM192A	FAM192A	SE	chr16	-	57178709_57178852_57175538_57175700_57185820_57186039	1|1|1	0|0|0	1|1|2	2|1|3	260	130	7.25123117107e-09	1.9521388569e-06	1.0|1.0|1.0	0.2|0.333|0.25	0.739
DAB2	DAB2	SE	chr5	-	39388304_39388367_39382617_39383271_39388798_39388852	27|37|21	0|0|1	21|20|39	2|2|4	192	130	0.000655401071731	0.0237486505992	1.0|1.0|0.934	0.877|0.871|0.868	0.106
NIPA2	NIPA2	SE	chr15	+	22839654_22839790_22838640_22838921_22845145_22845267	9|9|6	1|2|1	12|6|17	6|3|8	260	130	0.018470106047	0.272213111992	0.818|0.692|0.75	0.5|0.5|0.515	0.248
CC2D2A	CC2D2A	SE	chr4	+	15479222_15479328_15478722_15478806_15480703_15480827	3|1|0	6|3|3	4|5|2	1|0|0	235	130	9.12851383372e-09	2.33638525896e-06	0.217|0.156|0.0	0.689|1.0|1.0	-0.772
TJAP1	TJAP1	SE	chr6	+	43478658_43478718_43477522_43477628_43497880_43497977	1|2|1	2|3|1	3|5|4	1|0|2	189	130	0.00179778906937	0.0499914659045	0.256|0.314|0.408	0.674|1.0|0.579	-0.425
CRYZ	CRYZ	SE	chr1	-	74707102_74707204_74706898_74706994_74710097_74710247	85|89|62	27|25|13	152|123|179	12|12|10	231	130	3.1752551255e-08	6.9940286231e-06	0.639|0.667|0.729	0.877|0.852|0.91	-0.201
NPHP3	NPHP3	SE	chr3	-	132699352_132699450_132697259_132697362_132699917_132700061	4|7|2	3|0|0	3|1|0	2|1|1	227	130	0.00711581695787	0.135971215309	0.433|1.0|1.0	0.462|0.364|0.0	0.536
MPP6	MPP6	SE	chr7	+	24623662_24623784_24573267_24573593_24641715_24641868	5|14|5	1|0|0	13|18|18	7|6|4	251	130	6.56143093714e-06	0.000651553677539	0.721|1.0|1.0	0.49|0.608|0.7	0.308
ZNF197	ZNF197	SE	chr3	+	44632104_44632196_44631061_44631221_44632472_44632599	53|42|39	2|2|0	30|21|16	3|5|2	221	130	0.00226257502118	0.0595877004129	0.94|0.925|1.0	0.855|0.712|0.825	0.158
CEP95	CEP95	SE	chr17	+	64516722_64516828_64514247_64514358_64519320_64519436	26|41|31	7|11|6	65|70|58	3|8|3	235	130	0.000561109793998	0.0213315631308	0.673|0.673|0.741	0.923|0.829|0.914	-0.193
FBXO18	FBXO18	SE	chr10	+	5924750_5924801_5924310_5924508_5925366_5925492	3|2|0	7|4|6	0|1|0	6|3|5	180	130	0.0275612728644	0.363193220081	0.236|0.265|0.0	0.0|0.194|0.0	0.102
DGCR6L	DGCR6L	SE	chr22	-	20316118_20316219_20315335_20315476_20319638_20319799	80|47|60	7|5|3	33|31|41	9|7|10	230	130	0.000858243324665	0.0293157851425	0.866|0.842|0.919	0.675|0.715|0.699	0.179
PDLIM7	PDLIM7	SE	chr5	-	177491403_177491420_177491009_177491146_177491806_177491976	3|1|2	8|5|3	1|0|0	7|10|11	146	130	0.000998767276876	0.0327610089447	0.25|0.151|0.372	0.113|0.0|0.0	0.22
THRB	THRB	SE	chr3	-	24297225_24297371_24228937_24229001_24337299_24337371	7|13|8	17|18|10	11|12|9	5|6|5	260	130	0.0023812382378	0.0618611311756	0.171|0.265|0.286	0.524|0.5|0.474	-0.259
PDLIM7	PDLIM7	SE	chr5	-	177491806_177491925_177491009_177491146_177492404_177492435	18|15|21	1|6|3	36|31|41	2|0|0	248	130	4.18578379298e-05	0.00297706704838	0.904|0.567|0.786	0.904|1.0|1.0	-0.216
THRB	THRB	SE	chr3	-	24318357_24318494_24297225_24297323_24337299_24337371	3|4|0	1|0|3	4|9|4	0|0|2	260	130	0.0166711003953	0.253103781633	0.6|1.0|0.0	1.0|1.0|0.5	-0.3
THRB	THRB	SE	chr3	-	24318357_24318494_24228937_24229001_24337299_24337371	4|12|1	17|18|10	6|14|11	5|6|5	260	130	0.000117602123292	0.00652539170828	0.105|0.25|0.048	0.375|0.538|0.524	-0.345
EPB41	EPB41	SE	chr1	+	29058588_29058645_29053103_29053312_29060421_29060484	44|34|40	74|103|80	40|31|50	161|172|167	186	130	0.000353257116203	0.0150689866564	0.294|0.187|0.259	0.148|0.112|0.173	0.102
EPB41	EPB41	SE	chr1	+	29058810_29058852_29058588_29058645_29060421_29060484	129|173|175	20|11|14	96|89|121	23|14|28	171	130	0.000318674712883	0.0140047324849	0.831|0.923|0.905	0.76|0.829|0.767	0.101
SDCCAG8	SDCCAG8	SE	chr1	+	243415701_243415829_243256055_243256240_243426426_243426558	5|3|1	2|1|5	4|1|3	0|3|0	257	130	0.02385056088	0.326857007776	0.558|0.603|0.092	1.0|0.144|1.0	-0.297
MICU3	MICU3	SE	chr8	+	17069687_17069719_17064083_17064237_17077782_17077861	7|7|10	0|3|0	5|5|7	3|2|5	161	130	0.0016366879773	0.0471719174044	1.0|0.653|1.0	0.574|0.669|0.531	0.293
ARFRP1	ARFRP1	SE	chr20	-	63701829_63701900_63699477_63700702_63702135_63702217	35|63|46	0|0|0	62|60|75	6|2|9	200	130	1.51858191477e-06	0.0001870892919	1.0|1.0|1.0	0.87|0.951|0.844	0.112
ADGRL1	ADGRL1	SE	chr19	-	14160592_14160696_14160111_14160297_14161311_14161626	47|55|49	13|10|8	55|65|85	34|26|22	233	130	0.0153004679205	0.238866067914	0.669|0.754|0.774	0.474|0.582|0.683	0.153
SHMT1	SHMT1	SE	chr17	-	18335558_18335675_18333165_18333288_18340042_18340255	6|1|2	0|0|0	7|6|11	2|1|2	246	130	0.00375000217231	0.085181299344	1.0|1.0|1.0	0.649|0.76|0.744	0.282
TMEM161B	TMEM161B	SE	chr5	-	88197668_88197765_88195205_88196488_88198975_88199069	14|15|13	0|0|3	5|12|21	11|3|6	226	130	0.000152424145878	0.00794307310659	1.0|1.0|0.714	0.207|0.697|0.668	0.381
MAP3K8	MAP3K8	SE	chr10	+	30437175_30437406_30434664_30434748_30438915_30439274	4|8|8	0|1|0	4|4|5	3|1|2	260	130	4.22944801988e-05	0.00299503028528	1.0|0.8|1.0	0.4|0.667|0.556	0.392
WASF1	WASF1	SE	chr6	-	110178597_110178742_110160634_110160732_110179438_110179649	0|6|13	6|4|9	5|5|7	1|1|2	260	130	0.00626943902776	0.123633473698	0.0|0.429|0.419	0.714|0.714|0.636	-0.405
ITGB1BP1	ITGB1BP1	SE	chr2	-	9419989_9420100_9418625_9418732_9422478_9423229	5|12|8	10|18|12	15|19|18	12|10|16	240	130	0.0161011166487	0.247295571727	0.213|0.265|0.265	0.404|0.507|0.379	-0.182
MDN1	MDN1	SE	chr6	-	89662791_89662967_89662086_89662239_89664486_89664628	646|1123|636	75|104|68	2340|2410|3089	82|71|108	260	130	0	0.0	0.812|0.844|0.824	0.935|0.944|0.935	-0.111
PIP4K2B	PIP4K2B	SE	chr17	-	38784242_38784339_38780451_38780604_38786822_38786920	18|33|16	0|1|2	15|16|3	1|2|3	226	130	0.0152562166623	0.238457839355	1.0|0.95|0.821	0.896|0.821|0.365	0.23
FAM63B	FAM63B	SE	chr15	+	58821716_58821819_58810229_58810388_58847296_58847470	13|10|5	1|1|5	6|5|5	1|0|0	232	130	0.000111263689954	0.0062791421548	0.879|0.849|0.359	0.771|1.0|1.0	-0.228
HAT1	HAT1	SE	chr2	+	171946707_171946783_171925536_171925641_171965337_171965517	21|19|20	1|2|3	42|37|48	0|0|0	205	130	0.00691936740469	0.133268409622	0.93|0.858|0.809	1.0|1.0|1.0	-0.134
ACADSB	ACADSB	SE	chr10	+	123037746_123037847_123034355_123034515_123040465_123040672	147|166|105	28|26|30	63|86|89	3|4|4	230	130	1.88309009053e-07	3.30998369821e-05	0.748|0.783|0.664	0.922|0.924|0.926	-0.192
CNNM3	CNNM3	SE	chr2	+	96826832_96826982_96825057_96825201_96827730_96827900	7|16|4	1|0|0	4|15|15	2|1|2	260	130	0.00848338152503	0.156316291296	0.778|1.0|1.0	0.5|0.882|0.789	0.202
STYXL1	STYXL1	SE	chr7	-	76013741_76013887_76005258_76005404_76021850_76021992	8|22|10	6|2|7	14|19|24	4|2|1	260	130	0.038381247944	0.460676378889	0.4|0.846|0.417	0.636|0.826|0.923	-0.241
PHC2	PHC2	SE	chr1	-	33368535_33368622_33367115_33367428_33370420_33370585	0|2|1	3|3|1	7|6|5	1|5|4	216	130	0.00302438635532	0.0732788651318	0.0|0.286|0.376	0.808|0.419|0.429	-0.331
EPB41L1	EPB41L1	SE	chr20	+	36214359_36214440_36212271_36212376_36218875_36218962	8|7|6	8|6|7	2|5|3	10|5|11	210	130	0.0386941001444	0.462787656965	0.382|0.419|0.347	0.11|0.382|0.144	0.171
ADGRE5	ADGRE5	SE	chr19	+	14396341_14396473_14390923_14391079_14397657_14397804	9|21|9	14|8|4	29|16|13	1|5|3	260	130	0.00473461223041	0.100393667971	0.243|0.568|0.529	0.935|0.615|0.684	-0.298
HP1BP3	HP1BP3	SE	chr1	-	20780344_20780540_20779811_20779911_20787194_20787272	212|276|196	321|350|276	389|377|415	295|188|257	260	130	7.79143416452e-12	4.49479179802e-09	0.248|0.283|0.262	0.397|0.501|0.447	-0.184
QDPR	QDPR	SE	chr4	-	17492231_17492340_17490661_17490745_17501718_17501859	11|13|12	1|0|0	16|12|13	2|2|3	238	130	0.000357706204659	0.0151964971162	0.857|1.0|1.0	0.814|0.766|0.703	0.191
CD47	CD47	SE	chr3	-	108049618_108049651_108047078_108047292_108050577_108050602	3|1|2	0|0|0	1|2|1	4|2|1	162	130	6.96356028396e-09	1.88868384299e-06	1.0|1.0|1.0	0.167|0.445|0.445	0.648
CEP192	CEP192	SE	chr18	+	13038514_13038579_13037236_13037301_13040829_13040956	4|11|5	12|6|6	10|17|23	6|8|7	194	130	0.0220922301927	0.310127467796	0.183|0.551|0.358	0.528|0.587|0.688	-0.237
CEP192	CEP192	SE	chr18	+	13038369_13038579_13037236_13037301_13040829_13040956	6|17|12	12|6|6	26|28|45	6|8|7	260	130	0.00859771610972	0.157656606605	0.2|0.586|0.5	0.684|0.636|0.763	-0.266
SCOC-AS1	SCOC-AS1	SE	chr4	-	140293260_140293423_140291389_140291529_140369309_140369350	22|21|15	2|2|2	2|4|5	0|0|0	260	130	0.00115388991888	0.0364986729432	0.846|0.84|0.789	1.0|1.0|1.0	-0.175
ZNF680	ZNF680	SE	chr7	-	64543706_64543802_64519883_64522500_64562924_64563041	13|8|7	12|13|8	16|18|21	8|7|14	225	130	0.0194779481878	0.283275929947	0.385|0.262|0.336	0.536|0.598|0.464	-0.205
KDM4C	KDM4C	SE	chr9	+	7105401_7105500_7103684_7103870_7128065_7128236	3|8|2	20|10|8	1|1|3	25|17|18	228	130	0.00493130313558	0.103425220095	0.079|0.313|0.125	0.022|0.032|0.087	0.125
CDNF	CDNF	SE	chr10	-	14828144_14828272_14825478_14825620_14836250_14836294	3|21|9	1|3|1	9|6|10	0|1|1	257	130	0.0207571333284	0.296423282392	0.603|0.78|0.82	1.0|0.752|0.835	-0.128
CALD1	CALD1	SE	chr7	+	134935687_134935765_134932987_134934077_134941091_134941237	1|1|0	3|2|2	7|12|12	0|4|6	207	130	4.96346114065e-06	0.000512477362772	0.173|0.239|0.0	1.0|0.653|0.557	-0.599
SNRPA1	SNRPA1	SE	chr15	-	101286213_101286293_101285725_101285801_101286907_101287010	275|257|160	16|35|18	779|616|778	19|14|14	209	130	1.21846976953e-12	7.80240527157e-10	0.914|0.82|0.847	0.962|0.965|0.972	-0.106
MTMR12	MTMR12	SE	chr5	-	32234961_32235129_32226993_32230347_32239000_32239173	1|7|3	1|0|0	6|5|5	2|5|0	260	130	0.00101086552194	0.0330385760156	0.333|1.0|1.0	0.6|0.333|1.0	0.133
FAM3A	FAM3A	SE	chrX	-	154512822_154512936_154511847_154511871_154515759_154515812	27|29|20	0|0|1	34|16|25	0|3|4	243	130	0.00171435027812	0.0485251919844	1.0|1.0|0.915	1.0|0.74|0.77	0.135
TBC1D5	TBC1D5	SE	chr3	-	17622647_17622765_17406471_17406526_17623848_17623913	11|10|5	4|8|6	13|15|14	1|2|0	247	130	4.83519913641e-06	0.000503525723248	0.591|0.397|0.305	0.872|0.798|1.0	-0.459
NEPRO	NEPRO	SE	chr3	-	113017447_113017602_113013952_113014032_113019541_113019733	21|24|10	1|2|0	18|7|17	3|0|5	260	130	0.0134494171893	0.219293682516	0.913|0.857|1.0	0.75|1.0|0.63	0.13
C1orf43	C1orf43	SE	chr1	-	154212457_154212624_154206705_154207648_154214456_154214574	10|11|3	0|1|0	12|10|19	1|1|2	260	130	0.00926654518472	0.16707939109	1.0|0.846|1.0	0.857|0.833|0.826	0.11
POLQ	POLQ	SE	chr3	-	121473349_121473487_121471989_121472164_121476539_121476733	3|3|2	0|0|0	20|16|23	3|1|1	260	130	0.0323294849952	0.407273068515	1.0|1.0|1.0	0.769|0.889|0.92	0.141
CSAD	CSAD	SE	chr12	-	53161126_53161191_53160762_53160844_53161272_53161389	31|33|21	13|12|9	6|4|12	10|3|7	194	130	0.0419233535989	0.487415983109	0.615|0.648|0.61	0.287|0.472|0.535	0.193
PATZ1	PATZ1	SE	chr22	-	31328786_31328924_31325803_31327309_31335691_31335863	1|0|0	1|5|5	2|1|4	7|3|2	260	130	0.00188150072599	0.0517256145124	0.333|0.0|0.0	0.125|0.143|0.5	-0.145
KIF24	KIF24	SE	chr9	-	34286616_34286704_34271808_34271930_34306251_34306441	4|4|7	0|0|0	3|13|10	4|1|2	217	130	3.31260802737e-05	0.00246203325453	1.0|1.0|1.0	0.31|0.886|0.75	0.351
OCEL1	OCEL1	SE	chr19	+	17227839_17228005_17226993_17227199_17228255_17228309	52|66|63	2|7|4	43|22|31	12|6|2	260	130	0.0150908995711	0.236917345146	0.929|0.825|0.887	0.642|0.647|0.886	0.155
DAP3	DAP3	SE	chr1	+	155709772_155709824_155689057_155689174_155725381_155725411	4|3|5	1|1|2	11|8|18	0|0|1	181	130	0.0260166342084	0.349168594413	0.742|0.683|0.642	1.0|1.0|0.928	-0.287
FAM120C	FAM120C	SE	chrX	-	54085714_54085916_54081321_54081460_54091311_54091426	8|9|10	0|1|0	5|5|6	2|0|2	260	130	0.0480230707007	0.537556103298	1.0|0.818|1.0	0.556|1.0|0.6	0.221
CTD-2269F5.1	CTD-2269F5.1	SE	chr5	+	84385887_84386055_84384492_84384599_84387821_84387936	7|3|1	2|2|5	7|11|14	1|1|3	260	130	0.0058261919938	0.116858235001	0.636|0.429|0.091	0.778|0.846|0.7	-0.389
RABGEF1	RABGEF1	SE	chr7	+	66770322_66770467_66768830_66769025_66771882_66772035	13|17|13	22|24|13	33|26|27	21|21|21	260	130	0.0186396174586	0.274377584818	0.228|0.262|0.333	0.44|0.382|0.391	-0.13
SECISBP2L	SECISBP2L	SE	chr15	-	49019417_49019552_49017547_49017628_49027364_49027480	93|91|80	23|16|10	40|42|47	1|4|0	260	130	1.80714179878e-05	0.00150985658701	0.669|0.74|0.8	0.952|0.84|1.0	-0.194
NFIX	NFIX	SE	chr19	+	13078612_13078735_13075534_13075671_13081679_13081855	81|100|85	32|32|22	149|122|139	23|17|35	252	130	0.00616355387162	0.12220851168	0.566|0.617|0.666	0.77|0.787|0.672	-0.127
CAMKK2	CAMKK2	SE	chr12	-	121248605_121248734_121245139_121245240_121249786_121249874	32|42|19	4|6|2	28|31|28	1|0|2	258	130	0.00157095341553	0.0456069442435	0.801|0.779|0.827	0.934|1.0|0.876	-0.134
BCS1L	BCS1L	SE	chr2	+	218660938_218661307_218660036_218660166_218661405_218661416	9|14|7	0|1|0	13|9|20	1|2|3	260	130	0.00142739624711	0.0425223682008	1.0|0.875|1.0	0.867|0.692|0.769	0.182
CLTA	CLTA	SE	chr9	+	36197550_36197588_36190855_36191273_36204067_36204179	34|26|20	14|8|9	46|22|26	6|6|4	167	130	0.0142313650008	0.227952723486	0.654|0.717|0.634	0.856|0.741|0.835	-0.142
THTPA	THTPA	SE	chr14	+	23556742_23557034_23556270_23556343_23558694_23558898	2|3|1	0|1|1	1|1|3	1|1|4	260	130	0.00401264573114	0.0892506710236	1.0|0.6|0.333	0.333|0.333|0.273	0.331
TDP1	TDP1	SE	chr14	+	89956577_89956800_89956036_89956278_89963107_89963552	62|119|81	9|19|29	186|143|205	34|9|19	260	130	0.0244732553027	0.333629403871	0.775|0.758|0.583	0.732|0.888|0.844	-0.116
KDM6A	KDM6A	SE	chrX	+	45060608_45060764_45059246_45059466_45061323_45061419	9|2|2	2|0|2	2|6|7	1|0|0	260	130	0.0345419991584	0.428316075542	0.692|1.0|0.333	0.5|1.0|1.0	-0.158
UGGT2	UGGT2	SE	chr13	-	95989972_95990073_95986332_95986432_95996062_95996135	14|12|17	3|2|6	21|13|16	0|0|0	230	130	1.16411251305e-07	2.20356797783e-05	0.725|0.772|0.616	1.0|1.0|1.0	-0.296
STRN3	STRN3	SE	chr14	-	30929200_30929311_30913523_30913657_30935162_30935304	45|82|68	18|16|16	113|119|143	8|8|15	240	130	2.4064306107e-05	0.00190128943729	0.575|0.735|0.697	0.884|0.89|0.838	-0.202
TRAPPC6B	TRAPPC6B	SE	chr14	-	39154210_39154294_39151745_39151839_39158284_39158402	93|79|89	36|35|44	92|53|67	18|24|10	213	130	0.0237788791755	0.326366912672	0.612|0.579|0.552	0.757|0.574|0.804	-0.131
TRAPPC6B	TRAPPC6B	SE	chr14	-	39154210_39154294_39151745_39151839_39159482_39159550	47|53|51	10|6|5	38|24|31	2|1|2	213	130	0.0101777742963	0.178179686428	0.742|0.844|0.862	0.921|0.936|0.904	-0.104
TRAPPC6B	TRAPPC6B	SE	chr14	-	39158284_39158402_39154210_39154294_39159482_39159550	89|66|63	3|7|4	90|55|67	0|1|0	247	130	1.56026121366e-05	0.0013437472405	0.94|0.832|0.892	1.0|0.967|1.0	-0.101
PRUNE1	PRUNE1	SE	chr1	+	151025514_151025673_151017811_151017904_151027232_151027327	19|28|14	1|2|3	25|18|32	0|0|1	260	130	0.00326004291895	0.0770370610184	0.905|0.875|0.7	1.0|1.0|0.941	-0.154
MYSM1	MYSM1	SE	chr1	-	58689037_58689116_58685152_58685251_58690225_58690249	31|44|23	11|11|8	77|75|66	4|1|4	208	130	1.65947691144e-08	3.96542990948e-06	0.638|0.714|0.642	0.923|0.979|0.912	-0.273
WNT5A	WNT5A	SE	chr3	-	55486979_55487398_55480784_55480918_55489836_55489945	6|4|5	3|4|0	2|2|5	1|0|1	260	130	0.00564112279882	0.114664970358	0.5|0.333|1.0	0.5|1.0|0.714	-0.127
ALDH3B1	ALDH3B1	SE	chr11	+	68018526_68018637_68015293_68015459_68018772_68018893	0|2|1	1|0|0	1|0|0	1|1|1	240	130	0.000668450716841	0.0241492771897	0.0|1.0|1.0	0.351|0.0|0.0	0.55
STAT6	STAT6	SE	chr12	-	57107604_57107743_57107230_57107314_57111128_57111359	39|42|28	0|2|0	45|51|63	2|8|5	260	130	0.000118047775191	0.00654013466698	1.0|0.913|1.0	0.918|0.761|0.863	0.124
C6orf89	C6orf89	SE	chr6	+	36894503_36894603_36885853_36886028_36899425_36899633	12|18|12	6|1|2	20|8|6	2|1|0	229	130	0.0200253370296	0.289039256951	0.532|0.911|0.773	0.85|0.82|1.0	-0.151
AAMDC	AAMDC	SE	chr11	+	77841018_77841060_77821128_77821241_77842478_77842628	115|130|90	29|42|35	46|38|48	21|17|32	171	130	0.0183463810935	0.27104913596	0.751|0.702|0.662	0.625|0.63|0.533	0.109
STAT6	STAT6	SE	chr12	-	57108162_57108299_57107230_57107314_57111128_57111231	38|52|38	0|2|0	91|61|71	2|8|5	260	130	0.000334585212612	0.0144420011487	1.0|0.929|1.0	0.958|0.792|0.877	0.101
WNK4	WNK4	SE	chr17	+	42787777_42787899_42787277_42787542_42788129_42788188	4|7|7	0|0|0	5|1|3	4|1|0	251	130	0.00315484142073	0.0753347940835	1.0|1.0|1.0	0.393|0.341|1.0	0.422
RAB11FIP5	RAB11FIP5	SE	chr2	-	73079650_73081663_73075992_73076182_73088049_73088749	0|1|2	8|5|7	2|2|2	1|3|6	260	130	0.0322156939145	0.406403047424	0.0|0.091|0.125	0.5|0.25|0.143	-0.226
IKBKB	IKBKB	SE	chr8	+	42308900_42309025_42306342_42306432_42314321_42314429	18|25|15	0|1|0	20|15|30	1|3|2	254	130	0.00443074604231	0.0954540807123	1.0|0.928|1.0	0.911|0.719|0.885	0.138
LARP4	LARP4	SE	chr12	+	50412404_50412453_50400955_50401028_50427761_50427909	49|39|29	66|53|47	24|13|28	52|52|72	178	130	0.00157230088599	0.0456069442435	0.352|0.35|0.311	0.252|0.154|0.221	0.129
CHD1	CHD1	SE	chr5	-	98869013_98869277_98868494_98868635_98869753_98869882	10|13|8	38|43|41	45|27|50	34|43|62	260	130	1.03855205269e-06	0.00013626402817	0.116|0.131|0.089	0.398|0.239|0.287	-0.196
MAPKBP1	MAPKBP1	SE	chr15	+	41815258_41815405_41814549_41814739_41815623_41815799	9|5|4	0|0|0	3|3|3	2|1|1	260	130	0.00814562688138	0.150812360355	1.0|1.0|1.0	0.429|0.6|0.6	0.457
SOCS2-AS1	SOCS2-AS1	SE	chr12	-	93567063_93567159_93566743_93566970_93571566_93571768	2|5|3	2|0|2	2|1|2	0|0|0	225	130	0.016338564175	0.249814377945	0.366|1.0|0.464	1.0|1.0|1.0	-0.39
CCDC14	CCDC14	SE	chr3	-	123956045_123956115_123948895_123949132_123956354_123956427	23|25|25	11|9|11	31|20|21	4|2|7	199	130	0.0177680130908	0.264764521432	0.577|0.645|0.598	0.835|0.867|0.662	-0.181
CCDC14	CCDC14	SE	chr3	-	123955842_123955965_123948895_123949132_123961143_123961260	114|142|111	20|31|10	129|115|128	4|7|9	252	130	4.58882580977e-05	0.0031526707983	0.746|0.703|0.851	0.943|0.894|0.88	-0.139
ELAVL2	ELAVL2	SE	chr9	-	23765008_23765099_23762005_23762249_23825805_23826337	0|0|3	5|7|4	5|1|5	4|9|15	220	130	0.0195486571229	0.284076927019	0.0|0.0|0.307	0.425|0.062|0.165	-0.115
GPR155	GPR155	SE	chr2	-	174483009_174483158_174481496_174481987_174486872_174487037	5|1|4	5|4|0	8|4|6	0|0|1	260	130	2.44646776481e-05	0.00191525647218	0.333|0.111|1.0	1.0|1.0|0.75	-0.435
HIVEP3	HIVEP3	SE	chr1	-	41700915_41700995_41628748_41628947_41918412_41918498	4|4|2	0|1|0	6|8|7	5|0|1	209	130	0.00343391780093	0.0800527957389	1.0|0.713|1.0	0.427|1.0|0.813	0.158
PIGA	PIGA	SE	chrX	-	15331215_15331299_15325913_15326046_15331873_15331992	7|8|6	2|9|1	11|11|24	1|1|2	213	130	0.00325226752369	0.0769533925006	0.681|0.352|0.785	0.87|0.87|0.88	-0.267
BMP2K	BMP2K	SE	chr4	+	78887173_78887284_78878733_78878891_78910609_78912185	32|41|41	24|21|32	57|60|56	13|16|15	240	130	4.35503058619e-05	0.00305851069662	0.419|0.514|0.41	0.704|0.67|0.669	-0.233
TNIP1	TNIP1	SE	chr5	-	151033607_151033799_151032286_151032383_151035001_151035067	20|26|17	1|0|0	24|17|15	1|2|2	260	130	0.0230729896281	0.31942832694	0.909|1.0|1.0	0.923|0.81|0.789	0.129
TTC6	TTC6	SE	chr14	+	37682757_37682964_37680150_37680261_37701331_37701526	26|17|15	0|0|1	10|16|9	1|1|1	260	130	0.0257410993897	0.346751117946	1.0|1.0|0.882	0.833|0.889|0.818	0.114
ZBTB8OS	ZBTB8OS	SE	chr1	-	32633950_32634110_32631826_32631879_32650428_32650554	0|1|0	2|2|1	2|2|3	0|0|0	260	130	1.11000098002e-11	6.20644240275e-09	0.0|0.2|0.0	1.0|1.0|1.0	-0.933
ZBTB8OS	ZBTB8OS	SE	chr1	-	32633950_32634110_32627507_32627544_32650432_32650584	24|33|18	28|35|32	13|19|29	16|4|12	260	130	0.0253076248578	0.342307524314	0.3|0.32|0.22	0.289|0.704|0.547	-0.233
ZBTB8OS	ZBTB8OS	SE	chr1	-	32633950_32634110_32627507_32627544_32650428_32650554	0|3|1	4|8|5	2|2|4	0|1|1	260	130	7.3158211189e-06	0.000716674400931	0.0|0.158|0.091	1.0|0.5|0.667	-0.639
BBOF1	BBOF1	SE	chr14	+	74046059_74046130_74040564_74040645_74055583_74055685	18|35|19	4|3|7	10|9|8	0|1|2	200	130	0.0230905359005	0.31942832694	0.745|0.883|0.638	1.0|0.854|0.722	-0.103
DSTYK	DSTYK	SE	chr1	-	205148204_205148339_205142504_205147745_205150679_205150794	0|6|4	1|0|0	2|4|3	3|1|1	260	130	0.0016511957362	0.0473646865323	0.0|1.0|1.0	0.25|0.667|0.6	0.161
PEA15	PEA15	SE	chr1	+	160208463_160208665_160207132_160207237_160211542_160211716	0|0|2	2|3|3	0|4|3	9|6|2	260	130	0.0053565895636	0.110425349461	0.0|0.0|0.25	0.0|0.25|0.429	-0.143
CCDC191	CCDC191	SE	chr3	-	114046590_114046732_114042702_114042846_114056376_114056594	32|36|33	16|10|7	43|34|42	7|5|4	260	130	0.0110447497889	0.189702451006	0.5|0.643|0.702	0.754|0.773|0.84	-0.174
CCDC191	CCDC191	SE	chr3	-	114031625_114031779_114018677_114018868_114034924_114035148	50|28|40	7|4|6	26|25|32	4|0|1	260	130	0.0232136879971	0.32066829212	0.781|0.778|0.769	0.765|1.0|0.941	-0.126
MRI1	MRI1	SE	chr19	+	13765953_13766129_13764870_13765109_13768358_13768447	38|66|29	20|22|15	81|56|60	13|10|4	260	130	4.57297283374e-05	0.00314772963389	0.487|0.6|0.492	0.757|0.737|0.882	-0.266
ASXL1	ASXL1	SE	chr20	+	32429900_32430053_32429337_32429431_32431320_32431484	49|47|31	4|8|3	32|28|33	11|14|15	260	130	5.16882508372e-05	0.00346597377939	0.86|0.746|0.838	0.593|0.5|0.524	0.276
CDC42BPB	CDC42BPB	SE	chr14	-	102954197_102954275_102952497_102952603_102954601_102954688	7|9|7	1|2|3	4|4|5	2|4|5	207	130	0.0289497079818	0.375901460125	0.815|0.739|0.594	0.557|0.386|0.386	0.273
TMBIM1	TMBIM1	SE	chr2	-	218285762_218285934_218281939_218282181_218292465_218292535	5|3|5	4|4|3	1|2|4	3|0|0	260	130	0.0282560925193	0.369668620058	0.385|0.273|0.455	0.143|1.0|1.0	-0.343
TRIM37	TRIM37	SE	chr17	-	59064354_59064405_59062566_59062648_59070822_59070947	22|22|23	0|0|0	30|16|22	1|1|4	180	130	0.0152311908444	0.238398966429	1.0|1.0|1.0	0.956|0.92|0.799	0.108
SPATA7	SPATA7	SE	chr14	+	88393392_88393488_88391380_88391455_88396155_88396203	15|34|32	28|28|22	15|4|5	29|16|22	225	130	0.00105645868592	0.034144036656	0.236|0.412|0.457	0.23|0.126|0.116	0.211
STRN3	STRN3	SE	chr14	-	30918965_30919106_30913523_30913657_30935162_30935304	2|8|5	18|16|16	18|8|13	8|8|15	260	130	0.000329924773842	0.0143088138192	0.053|0.2|0.135	0.529|0.333|0.302	-0.259
STX2	STX2	SE	chr12	-	130795994_130796120_130790833_130791977_130798524_130798635	21|25|22	30|26|26	62|47|45	30|22|36	255	130	0.00166010121853	0.0475450895873	0.263|0.329|0.301	0.513|0.521|0.389	-0.177
BTBD3	BTBD3	SE	chr20	+	11917777_11918011_11890816_11890954_11918333_11918463	6|5|2	13|11|6	1|4|2	18|14|27	260	130	0.008647474513	0.158489063893	0.188|0.185|0.143	0.027|0.125|0.036	0.109
FAM192A	FAM192A	SE	chr16	-	57175538_57175700_57174619_57174688_57185820_57186039	0|2|0	3|8|3	3|2|5	11|7|6	260	130	0.00224698862318	0.0592842385335	0.0|0.111|0.0	0.12|0.125|0.294	-0.143
KDM4D	KDM4D	SE	chr11	+	94975653_94975748_94973680_94974068_94997023_94999518	2|7|5	0|1|0	9|5|7	1|1|1	224	130	0.0208778274037	0.297466683254	1.0|0.802|1.0	0.839|0.744|0.802	0.139
FAM192A	FAM192A	SE	chr16	-	57175538_57175700_57174619_57174688_57185824_57186040	1|2|1	1|0|0	1|2|3	4|1|0	260	130	0.0027871307088	0.0690023695372	0.333|1.0|1.0	0.111|0.5|1.0	0.241
ZFPM1	ZFPM1	SE	chr16	+	88514386_88514520_88489030_88489153_88526813_88526916	10|3|4	1|0|0	3|5|4	4|0|2	260	130	0.000257257276529	0.0119105203289	0.833|1.0|1.0	0.273|1.0|0.5	0.353
ZMIZ2	ZMIZ2	SE	chr7	+	44749814_44749980_44748861_44748991_44756187_44756299	2|0|0	2|6|2	2|3|2	7|3|0	260	130	0.00703985740573	0.134945452296	0.333|0.0|0.0	0.125|0.333|1.0	-0.375
OTUD3	OTUD3	SE	chr1	+	19906431_19906616_19904890_19904987_19907569_19912945	92|126|86	6|9|15	201|165|198	3|0|7	260	130	9.11900481348e-07	0.000123204873956	0.885|0.875|0.741	0.971|1.0|0.934	-0.135
NEK6	NEK6	SE	chr9	+	124292848_124293013_124258260_124258361_124301935_124302054	0|1|0	1|4|3	2|2|1	5|4|6	260	130	0.0435799661499	0.501224775238	0.0|0.111|0.0	0.167|0.2|0.077	-0.111
TCFL5	TCFL5	SE	chr20	-	62857394_62857638_62841114_62842097_62860124_62860308	3|6|2	1|1|0	5|0|12	2|1|4	260	130	0.00258986770406	0.0652294884521	0.6|0.75|1.0	0.556|0.0|0.6	0.398
BRD9	BRD9	SE	chr5	-	881106_881182_879793_879889_886591_886707	31|28|40	0|0|0	29|46|36	1|6|3	205	130	5.48951363488e-05	0.00361432760047	1.0|1.0|1.0	0.948|0.829|0.884	0.113
NADK	NADK	SE	chr1	-	1754050_1754208_1753566_1753649_1754283_1754383	40|48|25	0|4|4	37|44|45	9|14|14	260	130	0.000159898751582	0.00823138842422	1.0|0.857|0.758	0.673|0.611|0.616	0.238
NADK	NADK	SE	chr1	-	1754050_1754208_1751231_1753060_1754283_1754383	21|15|12	0|0|0	15|21|21	1|1|2	260	130	0.0347484965526	0.4297036909	1.0|1.0|1.0	0.882|0.913|0.84	0.122
LRRC6	LRRC6	SE	chr8	-	132632739_132632963_132625271_132625454_132637934_132638107	65|87|59	11|14|11	86|64|93	6|7|5	260	130	0.00436381041922	0.094670336758	0.747|0.757|0.728	0.878|0.821|0.903	-0.123
ALDH3A1	ALDH3A1	SE	chr17	-	19738995_19739095_19738322_19738453_19739507_19739624	4|7|2	0|0|0	5|14|4	2|3|0	229	130	0.00701540147477	0.134689778763	1.0|1.0|1.0	0.587|0.726|1.0	0.229
SP110	SP110	SE	chr2	-	230202578_230202722_230200884_230200965_230207990_230208059	22|18|12	0|0|2	5|8|10	3|2|3	260	130	7.03917019048e-05	0.00445699654012	1.0|1.0|0.75	0.455|0.667|0.625	0.334
PATL1	PATL1	SE	chr11	-	59655955_59656045_59655522_59655740_59656498_59656600	34|20|19	0|1|2	17|17|23	7|0|3	219	130	0.00446965438353	0.0961213721391	1.0|0.922|0.849	0.59|1.0|0.82	0.12
USP53	USP53	SE	chr4	+	119239217_119239903_119235289_119235411_119245336_119245429	18|17|14	1|1|4	16|11|15	0|0|1	260	130	0.00244448858426	0.0630983615812	0.9|0.895|0.636	1.0|1.0|0.882	-0.15
USP53	USP53	SE	chr4	+	119235289_119235411_119217549_119217673_119245336_119245429	7|5|10	4|9|7	3|2|5	9|8|15	251	130	0.00655049477553	0.127652108376	0.475|0.223|0.425	0.147|0.115|0.147	0.238
EPB41	EPB41	SE	chr1	+	29060421_29060484_29058588_29058645_29064981_29065158	29|27|27	5|15|10	40|30|38	4|7|5	192	130	0.0200126133404	0.288970369187	0.797|0.549|0.646	0.871|0.744|0.837	-0.153
MAGI1	MAGI1	SE	chr3	-	65375744_65375945_65364852_65364946_65379260_65379554	11|13|24	9|20|17	27|21|20	8|8|4	260	130	0.00064594849907	0.0234998521023	0.379|0.245|0.414	0.628|0.568|0.714	-0.291
MAGI1	MAGI1	SE	chr3	-	65375744_65375948_65364852_65364946_65379260_65379554	14|14|28	9|20|17	27|22|21	8|8|4	260	130	0.0026679895572	0.0666897235738	0.438|0.259|0.452	0.628|0.579|0.724	-0.261
CGGBP1	CGGBP1	SE	chr3	-	88058018_88058223_88051943_88055999_88140969_88141078	47|58|24	0|0|0	38|37|23	2|6|0	260	130	0.000315374080538	0.0139161981821	1.0|1.0|1.0	0.905|0.755|1.0	0.113
USO1	USO1	SE	chr4	+	75795335_75795356_75793689_75793901_75799621_75799732	1|2|5	34|32|24	6|10|12	24|12|11	150	130	1.46274045503e-05	0.00128100817103	0.025|0.051|0.153	0.178|0.419|0.486	-0.285
HAUS1	HAUS1	SE	chr18	+	46122466_46122590_46105193_46105368_46123298_46123364	12|11|8	17|7|13	26|20|19	13|8|12	253	130	0.0171100541713	0.257658160198	0.266|0.447|0.24	0.507|0.562|0.449	-0.188
ZKSCAN2	ZKSCAN2	SE	chr16	-	25246706_25247390_25236000_25240738_25251908_25252035	8|8|6	1|2|1	13|10|14	0|0|0	260	130	0.0351268626324	0.432323296821	0.8|0.667|0.75	1.0|1.0|1.0	-0.261
ATP5G2	ATP5G2	SE	chr12	-	53672575_53672645_53669870_53670114_53676052_53676082	3|3|1	1|0|0	2|2|1	1|2|1	199	130	0.000380107852963	0.0158699197519	0.662|1.0|1.0	0.566|0.395|0.395	0.435
CPNE7	CPNE7	SE	chr16	+	89595830_89595924_89595575_89595603_89596483_89596849	4|15|4	0|0|1	3|6|15	12|4|4	223	130	6.02903916569e-07	8.62286047309e-05	1.0|1.0|0.7	0.127|0.467|0.686	0.473
TBXAS1	TBXAS1	SE	chr7	+	139829311_139829479_139787337_139787426_139872234_139872328	24|21|7	0|0|0	19|11|34	1|6|1	260	130	0.00011987631878	0.00661708993463	1.0|1.0|1.0	0.905|0.478|0.944	0.224
NAE1	NAE1	SE	chr16	-	66826667_66826780_66826522_66826583_66830846_66830976	14|13|11	2|4|4	32|15|30	0|2|2	242	130	0.00224071499169	0.0592401803854	0.79|0.636|0.596	1.0|0.801|0.89	-0.223
GALNT13	GALNT13	SE	chr2	+	154259020_154259138_154245811_154245982_154301408_154301589	27|15|20	1|0|5	29|22|45	0|0|2	247	130	0.0163724892741	0.250017542092	0.934|1.0|0.678	1.0|1.0|0.922	-0.103
TBPL1	TBPL1	SE	chr6	+	133968854_133968957_133952285_133952730_133980081_133980260	3|0|0	6|10|4	2|2|3	6|7|2	232	130	0.0238298734077	0.326696687714	0.219|0.0|0.0	0.157|0.138|0.457	-0.178
GOSR2	GOSR2	SE	chr17	+	46932066_46932199_46929519_46929584_46935028_46935169	18|28|25	0|0|0	25|16|16	0|1|4	260	130	0.029179562767	0.378075589734	1.0|1.0|1.0	1.0|0.889|0.667	0.148
GOSR2	GOSR2	SE	chr17	+	46935028_46935169_46932066_46932199_46938598_46938704	30|42|42	7|2|1	42|27|35	1|1|0	260	130	0.000796496857361	0.0275694112228	0.682|0.913|0.955	0.955|0.931|1.0	-0.112
RBBP9	RBBP9	SE	chr20	-	18495837_18495880_18493957_18494063_18497068_18497243	25|41|26	3|9|9	60|39|71	1|2|2	172	130	2.31776085846e-06	0.000269989425128	0.863|0.775|0.686	0.978|0.936|0.964	-0.185
TBCEL	TBCEL	SE	chr11	+	121036504_121036612_121024112_121024291_121045673_121045823	8|16|3	17|20|13	15|10|20	10|11|6	237	130	0.00558971620459	0.113874801424	0.205|0.305|0.112	0.451|0.333|0.646	-0.269
TIMMDC1	TIMMDC1	SE	chr3	+	119500694_119500860_119498531_119498927_119513640_119513719	82|61|77	33|28|13	100|64|88	16|12|12	260	130	0.00979944598001	0.173723307194	0.554|0.521|0.748	0.758|0.727|0.786	-0.149
MTCH2	MTCH2	SE	chr11	-	47625673_47625741_47622700_47622776_47627079_47627127	26|34|13	1|2|0	56|23|40	0|13|5	197	130	0.0051171905729	0.106578323313	0.945|0.918|1.0	1.0|0.539|0.841	0.161
RGL1	RGL1	SE	chr1	+	183806374_183806485_183742125_183742289_183847565_183847774	6|4|7	3|4|4	5|6|5	1|0|1	240	130	0.000147192037879	0.00776421977456	0.52|0.351|0.487	0.73|1.0|0.73	-0.367
SETD4	SETD4	SE	chr21	-	36057383_36057477_36057108_36057204_36058815_36058924	28|23|34	9|9|7	9|8|4	27|12|25	223	130	3.4768410373e-11	1.66266198236e-08	0.645|0.598|0.739	0.163|0.28|0.085	0.485
RAB11FIP1	RAB11FIP1	SE	chr8	-	37871277_37873179_37870419_37870528_37874514_37875322	10|7|7	6|7|10	4|0|6	11|8|10	260	130	0.0113398752481	0.193855327383	0.455|0.333|0.259	0.154|0.0|0.231	0.221
ANKEF1	ANKEF1	SE	chr20	+	10035578_10035642_10035040_10035333_10043121_10043321	2|2|4	1|1|0	3|2|1	0|4|3	193	130	0.0020847374013	0.0559171189025	0.574|0.574|1.0	1.0|0.252|0.183	0.238
ANKEF1	ANKEF1	SE	chr20	+	10035578_10035642_10035040_10035333_10038257_10038647	21|18|11	18|18|17	20|15|7	40|31|22	193	130	0.0116680353444	0.19806776112	0.44|0.402|0.304	0.252|0.246|0.176	0.157
CUEDC1	CUEDC1	SE	chr17	-	57871285_57871369_57866473_57866544_57872662_57872670	5|4|4	0|1|1	2|3|7	1|2|1	213	130	0.0349657218763	0.431069944326	1.0|0.709|0.709	0.55|0.478|0.81	0.193
SF1	SF1	SE	chr11	-	64773429_64773505_64770255_64770408_64776497_64776626	144|180|118	23|34|39	468|363|502	32|24|24	205	130	2.90960811e-10	1.11312418052e-07	0.799|0.77|0.657	0.903|0.906|0.93	-0.171
SEC16A	SEC16A	SE	chr9	-	136453427_136453510_136448083_136448161_136455600_136455793	0|0|0	8|17|4	4|1|1	2|6|2	212	130	0.00157235035046	0.0456069442435	0.0|0.0|0.0	0.551|0.093|0.235	-0.293
NFRKB	NFRKB	SE	chr11	-	129893296_129893385_129892714_129892870_129895495_129895557	1|1|5	0|0|0	3|4|4	1|1|1	218	130	0.0119421242652	0.201102798591	1.0|1.0|1.0	0.641|0.705|0.705	0.316
SSX2IP	SSX2IP	SE	chr1	-	84671176_84671308_84670645_84670815_84690370_84690545	30|41|19	4|4|5	64|56|67	1|1|4	260	130	0.00147641672718	0.0436764942534	0.789|0.837|0.655	0.97|0.966|0.893	-0.183
EPB41	EPB41	SE	chr1	+	29060421_29060484_29053103_29053312_29064981_29065158	81|116|92	100|72|68	175|185|177	44|50|30	192	130	4.36278790872e-11	1.98201454693e-08	0.354|0.522|0.478	0.729|0.715|0.8	-0.297
EFNA1	EFNA1	SE	chr1	+	155133502_155133568_155131338_155131634_155133729_155133780	23|33|33	2|3|0	32|9|20	9|6|9	195	130	5.35634071741e-06	0.000548368583193	0.885|0.88|1.0	0.703|0.5|0.597	0.322
ZNF133	ZNF133	SE	chr20	+	18305007_18305178_18288282_18288604_18305680_18305807	1|2|1	1|0|0	0|2|2	1|0|2	260	130	0.0269420325417	0.357235034913	0.333|1.0|1.0	0.0|1.0|0.333	0.333
DCTN1	DCTN1	SE	chr2	-	74377431_74377466_74370978_74371176_74391793_74391843	3|3|3	0|0|1	3|7|5	3|1|3	164	130	2.00932071704e-05	0.00165593542268	1.0|1.0|0.704	0.442|0.847|0.569	0.282
ZNF133	ZNF133	SE	chr20	+	18298288_18298464_18297984_18298062_18305007_18305178	2|4|2	0|1|1	2|3|4	4|2|3	260	130	0.00102930939374	0.0334608413292	1.0|0.667|0.5	0.2|0.429|0.4	0.379
EDC3	EDC3	SE	chr15	-	74687090_74687179_74676940_74677022_74695879_74696000	2|6|3	1|0|0	7|1|2	2|3|1	218	130	8.33228351078e-05	0.00506402193839	0.544|1.0|1.0	0.676|0.166|0.544	0.386
CYP20A1	CYP20A1	SE	chr2	+	203272645_203272748_203266513_203266681_203278572_203278688	3|4|1	0|2|3	1|4|4	0|0|0	232	130	0.000461560954294	0.0184826130492	1.0|0.528|0.157	1.0|1.0|1.0	-0.438
CYP20A1	CYP20A1	SE	chr2	+	203272669_203272748_203266513_203266681_203278572_203278688	15|16|10	0|2|3	13|19|22	0|0|0	208	130	0.0230188283647	0.318824808722	1.0|0.833|0.676	1.0|1.0|1.0	-0.164
PGAP1	PGAP1	SE	chr2	-	196892345_196892401_196890827_196890911_196893139_196893245	2|2|1	1|0|1	2|4|3	2|1|4	185	130	0.00552611388679	0.11308619544	0.584|1.0|0.413	0.413|0.738|0.345	0.167
URGCP	URGCP	SE	chr7	-	43887789_43887811_43887414_43887485_43926131_43926411	3|9|1	1|2|3	2|2|5	0|0|0	151	130	0.000198990101968	0.00969449901599	0.721|0.795|0.223	1.0|1.0|1.0	-0.42
MAPKAP1	MAPKAP1	SE	chr9	-	125669817_125669907_125585554_125585727_125706970_125707212	16|29|17	4|5|3	49|27|34	2|3|0	219	130	0.00256449181148	0.0649052161535	0.704|0.775|0.771	0.936|0.842|1.0	-0.176
SH3YL1	SH3YL1	SE	chr2	-	233100_233229_231022_231191_234159_234272	27|25|24	0|0|1	7|9|9	3|2|1	258	130	0.000184879515822	0.00917931847409	1.0|1.0|0.924	0.54|0.694|0.819	0.29
ZFX	ZFX	SE	chrX	+	24152719_24152830_24149728_24149794_24172714_24172800	0|2|2	2|4|2	5|7|7	1|1|3	240	130	0.000548799652006	0.0210174652819	0.0|0.213|0.351	0.73|0.791|0.558	-0.505
ZFX	ZFX	SE	chrX	+	24161714_24161842_24152719_24152830_24172714_24172800	6|3|2	0|3|4	4|0|4	8|7|10	257	130	0.035516053478	0.43607954311	1.0|0.336|0.202	0.202|0.0|0.168	0.389
ZFX	ZFX	SE	chrX	+	24173606_24173723_24172714_24172800_24179182_24179770	0|2|0	10|12|7	1|3|4	6|7|11	246	130	0.00244368541596	0.0630983615812	0.0|0.081|0.0	0.081|0.185|0.161	-0.115
NUDT22	NUDT22	SE	chr11	+	64227567_64227666_64226634_64227132_64229246_64229344	4|5|1	3|0|3	11|6|4	1|1|0	228	130	0.00141721373086	0.0423231025755	0.432|1.0|0.16	0.862|0.774|1.0	-0.348
TBL1XR1	TBL1XR1	SE	chr3	-	177098465_177098541_177064919_177065022_177131362_177131449	13|12|7	1|2|0	32|43|51	11|9|10	205	130	0.00307335404518	0.0740211924573	0.892|0.792|1.0	0.648|0.752|0.764	0.173
MSH5	MSH5	SE	chr6	+	31740193_31740220_31739990_31740062_31740453_31740613	1|0|0	1|2|1	0|3|3	2|2|2	156	130	0.00126948415718	0.0393296565135	0.455|0.0|0.0	0.0|0.556|0.556	-0.219
ATP13A3	ATP13A3	SE	chr3	-	194413758_194413839_194402671_194406116_194425341_194425370	6|1|7	0|0|1	12|9|17	2|6|2	210	130	0.000144658480811	0.00766394726909	1.0|1.0|0.813	0.788|0.481|0.84	0.235
SCPEP1	SCPEP1	SE	chr17	+	56998384_56998498_56996961_56997055_57000854_57000992	64|73|62	1|0|2	39|34|38	4|2|3	243	130	0.00153902694952	0.0449270596808	0.972|1.0|0.943	0.839|0.901|0.871	0.101
RCC1	RCC1	SE	chr1	+	28508829_28508901_28506056_28506084_28516724_28516867	14|15|11	0|0|1	7|17|21	3|3|3	201	130	5.41809244676e-05	0.00359334218768	1.0|1.0|0.877	0.601|0.786|0.819	0.224
ABI3BP	ABI3BP	SE	chr3	-	100839568_100839616_100838401_100838464_100840819_100840858	51|55|33	7|2|4	93|92|142	37|22|38	177	130	4.06907381638e-05	0.00291114997603	0.843|0.953|0.858	0.649|0.754|0.733	0.173
CNTNAP3	CNTNAP3	SE	chr9	-	39266895_39267006_39238992_39239186_39287979_39288138	7|8|5	0|1|0	8|5|6	3|0|3	240	130	0.000524931598602	0.0203299538333	1.0|0.813|1.0	0.591|1.0|0.52	0.234
WRB	WRB	SE	chr21	+	39393165_39393280_39391768_39391836_39405913_39406446	8|6|8	2|0|0	5|2|0	2|2|1	244	130	0.000262392391046	0.0120866781498	0.681|1.0|1.0	0.571|0.348|0.0	0.587
GRB10	GRB10	SE	chr7	-	50705139_50705323_50703820_50703908_50710874_50710990	4|3|3	1|1|1	1|4|0	4|4|6	260	130	0.000732561547093	0.0258738745068	0.667|0.6|0.6	0.111|0.333|0.0	0.474
ZNF41	ZNF41	SE	chrX	-	47467409_47467760_47456271_47456398_47482458_47482585	6|6|4	1|2|0	5|3|3	2|2|3	260	130	0.0134166809845	0.218858103097	0.75|0.6|1.0	0.556|0.429|0.333	0.344
WDR78	WDR78	SE	chr1	-	66874780_66874937_66870804_66871509_66891153_66891266	8|4|7	2|0|4	8|10|11	0|1|0	260	130	0.000493083708472	0.0193318600871	0.667|1.0|0.467	1.0|0.833|1.0	-0.233
LTBP4	LTBP4	SE	chr19	+	40622949_40623021_40622400_40622667_40623603_40623732	30|21|17	0|2|0	17|14|19	2|4|2	201	130	0.00095572011785	0.031750175469	1.0|0.872|1.0	0.846|0.694|0.86	0.157
ASNS	ASNS	SE	chr7	-	97871718_97871996_97869777_97869813_97872350_97872408	27|13|24	39|37|33	2|1|10	11|11|18	260	130	0.0405857516294	0.475951446781	0.257|0.149|0.267	0.083|0.043|0.217	0.11
TTC13	TTC13	SE	chr1	-	230943805_230943898_230940439_230940556_230945388_230945454	16|11|8	7|4|4	9|11|8	10|7|11	222	130	0.0340009502776	0.423968670414	0.572|0.617|0.539	0.345|0.479|0.299	0.202
CARMIL2	CARMIL2	SE	chr16	+	67656800_67656881_67656423_67656645_67657238_67657316	2|1|2	2|0|1	0|1|0	1|0|2	210	130	0.00433129472721	0.0942498876749	0.382|1.0|0.553	0.0|1.0|0.0	0.312
TOP1MT	TOP1MT	SE	chr8	-	143359263_143359404_143331223_143331339_143359874_143359924	9|3|6	0|0|0	6|7|5	1|1|3	260	130	0.00147259216405	0.0436540698289	1.0|1.0|1.0	0.75|0.778|0.455	0.339
RFT1	RFT1	SE	chr3	-	53125908_53125994_53123723_53123840_53130337_53130411	5|8|8	1|2|1	12|6|5	0|0|0	215	130	0.0348724940817	0.430504729927	0.751|0.707|0.829	1.0|1.0|1.0	-0.238
FGFR4	FGFR4	SE	chr5	+	177090744_177090825_177089549_177089693_177090937_177091104	1|1|0	1|0|1	1|3|1	0|1|2	210	130	0.044764034354	0.510641577075	0.382|1.0|0.0	1.0|0.65|0.236	-0.168
WNK1	WNK1	SE	chr12	+	871264_871348_862082_862270_878214_878361	13|14|15	3|1|0	5|14|7	5|1|6	213	130	0.0062991471515	0.124084663455	0.726|0.895|1.0	0.379|0.895|0.416	0.31
NRG2	NRG2	SE	chr5	-	139871720_139871841_139855675_139855778_139880855_139880974	9|14|9	1|1|1	10|5|11	1|0|0	250	130	0.0176315539313	0.263487333914	0.824|0.879|0.824	0.839|1.0|1.0	-0.104
USP13	USP13	SE	chr3	+	179757051_179757078_179754731_179754854_179761111_179761255	18|37|23	4|8|5	43|41|44	4|2|0	156	130	0.000333800875348	0.0144252782564	0.789|0.794|0.793	0.9|0.945|1.0	-0.156
TOE1	TOE1	SE	chr1	+	45341472_45341569_45341302_45341343_45341948_45342107	1|1|1	0|0|0	6|6|7	4|0|2	226	130	0.000316741253975	0.0139535080418	1.0|1.0|1.0	0.463|1.0|0.668	0.29
EXOC3	EXOC3	SE	chr5	+	459358_459459_457899_458025_461959_462070	59|78|62	5|5|5	85|74|86	2|0|0	230	130	1.35689283353e-05	0.00121465303305	0.87|0.898|0.875	0.96|1.0|1.0	-0.106
ARID1B	ARID1B	SE	chr6	+	157174846_157175005_157174007_157174117_157180968_157181178	2|8|11	5|8|12	15|17|12	10|8|6	260	130	0.0369928520347	0.448455041477	0.167|0.333|0.314	0.429|0.515|0.5	-0.21
HCG18	HCG18	SE	chr6	-	30314268_30314482_30296131_30296237_30326150_30326363	14|9|9	0|2|3	10|6|4	1|0|0	260	130	0.00899571018367	0.163441188551	1.0|0.692|0.6	0.833|1.0|1.0	-0.18
HCG18	HCG18	SE	chr6	-	30294470_30294964_30289295_30289494_30296131_30296237	30|38|41	3|5|5	36|19|36	0|2|0	260	130	0.000138804368546	0.00747363847472	0.833|0.792|0.804	1.0|0.826|1.0	-0.132
STX16	STX16	SE	chr20	+	58669290_58669453_58667986_58668127_58670511_58670603	266|244|195	26|49|24	136|96|123	58|43|57	260	130	7.2640338189e-11	3.06981447807e-08	0.836|0.713|0.802	0.54|0.527|0.519	0.255
PITPNC1	PITPNC1	SE	chr17	+	67553609_67553617_67532801_67532950_67578185_67578225	3|1|4	1|4|1	7|4|3	0|0|2	137	130	0.00364407545495	0.0835048207553	0.74|0.192|0.791	1.0|1.0|0.587	-0.288
TTC28-AS1	TTC28-AS1	SE	chr22	+	27919722_27919966_27919483_27919545_27922017_27922263	4|1|2	2|8|4	1|1|1	11|7|8	260	130	0.0485642273928	0.54224831962	0.5|0.059|0.2	0.043|0.067|0.059	0.197
ABI3BP	ABI3BP	SE	chr3	-	100862837_100862909_100862310_100862385_100864001_100864076	35|44|18	4|4|4	59|52|82	15|15|20	201	130	0.0152097128753	0.238268019284	0.85|0.877|0.744	0.718|0.692|0.726	0.112
ZNF780A	ZNF780A	SE	chr19	-	40090165_40090235_40084744_40084798_40090905_40090938	42|35|30	5|3|0	25|15|34	4|6|4	199	130	0.035921081193	0.438929743283	0.846|0.884|1.0	0.803|0.62|0.847	0.153
ARL4A	ARL4A	SE	chr7	+	12687634_12687728_12686855_12687043_12688165_12689179	8|10|7	17|16|9	4|3|3	40|31|39	223	130	1.69958536234e-06	0.000205899101363	0.215|0.267|0.312	0.055|0.053|0.043	0.214
XIAP	XIAP	SE	chrX	+	123885630_123886539_123860026_123860293_123888618_123888718	132|149|132	111|131|94	122|90|119	34|30|40	260	130	6.58569865308e-10	2.27952982712e-07	0.373|0.363|0.412	0.642|0.6|0.598	-0.231
GIGYF1	GIGYF1	SE	chr7	-	100683817_100683918_100683303_100683444_100684019_100684157	21|19|11	0|0|0	26|13|13	0|3|2	230	130	0.0281713860004	0.369224973963	1.0|1.0|1.0	1.0|0.71|0.786	0.168
XIAP	XIAP	SE	chrX	+	123860166_123860293_123859723_123859905_123885630_123885711	107|101|107	13|13|15	95|63|91	42|32|42	256	130	3.94137056325e-10	1.46168542603e-07	0.807|0.798|0.784	0.535|0.5|0.524	0.277
ZZZ3	ZZZ3	SE	chr1	-	77639448_77639602_77584516_77584655_77641383_77641446	25|34|22	3|3|2	27|25|29	1|0|2	260	130	0.0170300601233	0.257035093489	0.806|0.85|0.846	0.931|1.0|0.879	-0.103
PDLIM7	PDLIM7	SE	chr5	-	177491806_177491976_177491009_177491146_177492404_177492435	6|5|3	1|6|3	6|8|10	2|0|0	260	130	0.000102697017961	0.00590572851388	0.75|0.294|0.333	0.6|1.0|1.0	-0.408
SEPT2	SEPT2	SE	chr2	+	241317498_241317599_241315288_241315610_241324215_241324241	7|9|4	0|1|0	11|8|10	2|5|3	230	130	2.44864997254e-05	0.00191525647218	1.0|0.836|1.0	0.757|0.475|0.653	0.317
DNAH14	DNAH14	SE	chr1	+	225231072_225231151_225185290_225185425_225240592_225240822	1|0|0	0|1|1	0|1|3	1|0|0	208	130	0.000137523368579	0.00742667059084	1.0|0.0|0.0	0.0|1.0|1.0	-0.333
CTNND1	CTNND1	SE	chr11	+	57794009_57794081_57791384_57791673_57795576_57795729	50|55|36	6|6|6	46|28|53	2|2|1	201	130	0.00336215442424	0.0788349292868	0.843|0.856|0.795	0.937|0.901|0.972	-0.105
RILPL2	RILPL2	SE	chr12	-	123430507_123430659_123423043_123423157_123436081_123436717	238|278|168	83|86|74	187|163|190	45|36|45	260	130	0.00389070556542	0.0873941922556	0.589|0.618|0.532	0.675|0.694|0.679	-0.103
RP11-983P16.4	RP11-983P16.4	SE	chr12	-	53045064_53045186_53042704_53043147_53045599_53045653	3|7|4	2|0|0	3|0|4	2|1|2	251	130	0.000997075602114	0.0327350638512	0.437|1.0|1.0	0.437|0.0|0.509	0.497
NCBP2	NCBP2	SE	chr3	-	196941486_196941602_196939250_196939432_196941708_196941906	1|2|0	8|5|10	3|2|4	4|6|5	245	130	0.00317383135918	0.0755895982425	0.062|0.175|0.0	0.285|0.15|0.298	-0.165
NCBP2	NCBP2	SE	chr3	-	196941486_196941602_196939250_196939432_196942159_196942377	2|1|0	9|11|9	2|1|4	6|7|7	245	130	0.0313132290512	0.398058061083	0.105|0.046|0.0	0.15|0.07|0.233	-0.101
TERF1	TERF1	SE	chr8	+	73030335_73030395_73026939_73027052_73032041_73032133	125|160|130	290|319|223	28|38|37	337|281|376	189	130	0	0.0	0.229|0.257|0.286	0.054|0.085|0.063	0.19
MTMR14	MTMR14	SE	chr3	+	9697710_9697866_9689963_9690143_9701789_9702392	5|2|2	0|1|0	2|5|0	1|2|3	260	130	1.60871978154e-05	0.00138220595131	1.0|0.5|1.0	0.5|0.556|0.0	0.481
RILP	RILP	SE	chr17	-	1646905_1646989_1646149_1646619_1647834_1647957	16|9|9	0|0|0	18|10|11	2|3|2	213	130	0.000103808442597	0.00596021174999	1.0|1.0|1.0	0.846|0.67|0.77	0.238
ANP32E	ANP32E	SE	chr1	-	150230570_150230693_150229071_150229144_150235732_150236064	9|19|16	4|4|5	53|41|78	4|3|11	252	130	0.0234315503796	0.323063834217	0.537|0.71|0.623	0.872|0.876|0.785	-0.221
DDX39B	DDX39B	SE	chr6	-	31538762_31538855_31536499_31536683_31540321_31540534	35|42|31	8|8|4	67|42|57	3|7|4	222	130	0.0399970784878	0.472385252622	0.719|0.755|0.819	0.929|0.778|0.893	-0.102
GEMIN2	GEMIN2	SE	chr14	+	39124991_39125036_39122429_39122543_39128279_39128341	22|19|15	3|1|2	24|17|27	6|10|8	174	130	0.00305470682308	0.0738438298784	0.846|0.934|0.849	0.749|0.559|0.716	0.202
DDB2	DDB2	SE	chr11	+	47234756_47234934_47234572_47234672_47235269_47235412	15|21|13	3|2|1	28|24|22	1|0|1	260	130	0.00519312768304	0.107747209296	0.714|0.84|0.867	0.933|1.0|0.917	-0.143
CACNB4	CACNB4	SE	chr2	-	151870841_151870861_151865786_151870611_151872416_151872493	1|1|1	1|0|0	1|3|4	0|4|10	149	130	0.000106948315513	0.00610193026531	0.466|1.0|1.0	1.0|0.396|0.259	0.27
ZBTB8OS	ZBTB8OS	SE	chr1	-	32633950_32634072_32631826_32631879_32650428_32650554	0|2|3	2|2|1	2|6|6	0|0|0	251	130	4.44142217448e-06	0.000470509696082	0.0|0.341|0.608	1.0|1.0|1.0	-0.684
ZNF28	ZNF28	SE	chr19	-	52808006_52808133_52797408_52801702_52817943_52818031	10|2|7	3|2|0	3|6|7	1|0|0	256	130	0.0063222178383	0.12433695082	0.629|0.337|1.0	0.604|1.0|1.0	-0.213
ZBTB8OS	ZBTB8OS	SE	chr1	-	32633950_32634072_32627507_32627544_32650428_32650554	0|4|4	4|8|5	2|6|7	0|1|1	251	130	5.03992508949e-07	7.47636887561e-05	0.0|0.206|0.293	1.0|0.757|0.784	-0.681
MFSD14B	MFSD14B	SE	chr9	+	94440984_94441099_94438400_94438528_94444963_94445182	11|6|7	2|1|1	17|14|17	0|0|0	244	130	0.00494823403989	0.103593673932	0.746|0.762|0.789	1.0|1.0|1.0	-0.234
PPP3CB	PPP3CB	SE	chr10	-	73439871_73439901_73436427_73438420_73444724_73444822	32|32|21	47|28|25	34|34|30	79|55|77	159	130	0.00721448283931	0.137135546188	0.358|0.483|0.407	0.26|0.336|0.242	0.137
SPATS2L	SPATS2L	SE	chr2	+	200383866_200384017_200378140_200378371_200389222_200389283	10|18|21	2|4|3	33|28|28	13|10|14	260	130	0.0224603746859	0.313720160486	0.714|0.692|0.778	0.559|0.583|0.5	0.181
IRF3	IRF3	SE	chr19	-	49664442_49664673_49663342_49663514_49665630_49665705	3|5|3	0|2|0	8|9|3	6|7|12	260	130	9.95904959386e-05	0.00580050798781	1.0|0.556|1.0	0.4|0.391|0.111	0.551
IRF3	IRF3	SE	chr19	-	49664552_49664673_49663342_49663514_49665630_49665788	7|6|11	0|2|0	11|25|12	6|7|12	250	130	5.72426791965e-05	0.00374851879769	1.0|0.609|1.0	0.488|0.65|0.342	0.376
SPATS2L	SPATS2L	SE	chr2	+	200383866_200384017_200306553_200306601_200389222_200389283	10|19|19	0|1|0	30|28|27	2|1|4	260	130	0.00261238448435	0.0657176487431	1.0|0.905|1.0	0.882|0.933|0.771	0.106
IRF3	IRF3	SE	chr19	-	49664673_49664846_49663342_49663514_49665630_49665705	29|33|18	0|2|0	36|31|47	6|7|12	260	130	4.23547481199e-07	6.57838019517e-05	1.0|0.892|1.0	0.75|0.689|0.662	0.264
SPAG16	SPAG16	SE	chr2	+	213350527_213350645_213340162_213340270_213364075_213364145	8|10|11	6|2|3	7|11|13	1|0|0	247	130	4.71778740074e-06	0.000494130447529	0.412|0.725|0.659	0.787|1.0|1.0	-0.33
DPY19L4	DPY19L4	SE	chr8	+	94756035_94756159_94739644_94739790_94761699_94761834	37|45|27	2|1|0	27|21|32	6|1|4	253	130	0.000805758230716	0.0278105195984	0.905|0.959|1.0	0.698|0.915|0.804	0.149
IKBKG	IKBKG	SE	chrX	+	154560406_154560559_154558531_154558650_154561687_154561763	213|211|153	6|6|5	227|190|204	32|18|18	260	130	2.19725414419e-07	3.7668398404e-05	0.947|0.946|0.939	0.78|0.841|0.85	0.12
INO80E	INO80E	SE	chr16	+	30001413_30001530_30000928_30001040_30005220_30005793	7|9|5	0|1|1	16|12|14	6|4|6	246	130	0.000184736670112	0.00917931847409	1.0|0.826|0.725	0.585|0.613|0.552	0.267
WDR31	WDR31	SE	chr9	-	113330983_113331116_113328880_113328955_113331906_113332050	1|3|1	4|1|0	2|1|1	0|0|0	260	130	0.000608607725826	0.0225937070352	0.111|0.6|1.0	1.0|1.0|1.0	-0.43
ZNF283	ZNF283	SE	chr19	+	43833504_43833626_43831317_43831381_43835504_43835592	0|0|0	2|4|7	2|1|3	2|5|6	251	130	0.00297710501047	0.072326139372	0.0|0.0|0.0	0.341|0.094|0.206	-0.214
SENP5	SENP5	SE	chr3	+	196885150_196886694_196867855_196868073_196899665_196899771	24|41|32	5|11|7	21|28|41	3|3|3	260	130	0.0181713524282	0.269119654707	0.706|0.651|0.696	0.778|0.824|0.872	-0.14
DEF8	DEF8	SE	chr16	+	89949416_89949513_89947924_89948814_89954242_89954376	5|9|3	15|13|7	6|4|7	36|24|27	226	130	0.040048642145	0.472588771856	0.161|0.285|0.198	0.087|0.087|0.13	0.113
DUS1L	DUS1L	SE	chr17	-	82063467_82063518_82062860_82062973_82064125_82064201	24|28|14	0|0|0	26|19|31	2|1|4	180	130	0.00175153953474	0.0493472502718	1.0|1.0|1.0	0.904|0.932|0.848	0.105
GIPC1	GIPC1	SE	chr19	-	14482688_14483006_14480592_14480778_14496036_14496132	32|35|41	7|36|24	48|40|41	11|14|9	260	130	0.0489248865702	0.544675345813	0.696|0.327|0.461	0.686|0.588|0.695	-0.162
GIPC1	GIPC1	SE	chr19	-	14491655_14491743_14482688_14483006_14496036_14496132	16|24|34	0|3|2	25|25|24	7|6|6	217	130	0.00125888346959	0.0390716147043	1.0|0.827|0.911	0.681|0.714|0.706	0.212
TRAPPC6A	TRAPPC6A	SE	chr19	-	45165126_45165194_45164852_45164970_45178092_45178237	66|61|57	2|2|1	31|23|39	8|4|1	197	130	0.00102421447352	0.0333847989467	0.956|0.953|0.974	0.719|0.791|0.963	0.137
DNMT3B	DNMT3B	SE	chr20	+	32793535_32793595_32792625_32792770_32795408_32795534	0|0|0	8|6|10	0|3|5	14|12|17	189	130	0.00114223985061	0.0362274155249	0.0|0.0|0.0	0.0|0.147|0.168	-0.105
SERGEF	SERGEF	SE	chr11	-	18010074_18010139_18007940_18008076_18012850_18012924	0|3|3	17|16|14	5|3|8	12|22|12	194	130	0.0192497116289	0.280517850618	0.0|0.112|0.126	0.218|0.084|0.309	-0.124
TYK2	TYK2	SE	chr19	-	10353527_10353646_10352925_10353098_10354041_10354234	24|17|6	0|1|0	21|7|13	3|0|2	248	130	0.0167437950765	0.253980170392	1.0|0.899|1.0	0.786|1.0|0.773	0.113
FAR2	FAR2	SE	chr12	+	29293299_29293475_29270411_29270638_29307657_29307835	14|27|20	2|2|2	50|56|49	1|0|0	260	130	0.00193066084697	0.0527046206005	0.778|0.871|0.833	0.962|1.0|1.0	-0.16
EAF2	EAF2	SE	chr3	+	121854686_121854823_121844452_121844547_121857010_121857156	2|5|1	4|3|0	4|5|3	0|0|0	260	130	2.76412760392e-06	0.000316906793807	0.2|0.455|1.0	1.0|1.0|1.0	-0.448
KLHL8	KLHL8	SE	chr4	-	87185250_87185571_87183202_87183389_87195323_87195690	5|3|6	0|3|0	8|4|8	6|7|7	260	130	0.00261348359756	0.0657176487431	1.0|0.333|1.0	0.4|0.222|0.364	0.449
PAK4	PAK4	SE	chr19	+	39168229_39168312_39125797_39125919_39169531_39169757	101|135|85	47|25|17	123|95|118	82|41|58	212	130	0.00367238769724	0.0839957573748	0.569|0.768|0.754	0.479|0.587|0.555	0.157
PRMT7	PRMT7	SE	chr16	+	68312041_68312176_68310973_68311099_68315896_68316074	23|18|14	26|51|28	21|19|19	70|65|98	260	130	0.00500669057851	0.104516463174	0.307|0.15|0.2	0.13|0.128|0.088	0.104
PRMT7	PRMT7	SE	chr16	+	68312041_68312176_68311055_68311111_68315896_68316074	16|27|14	3|4|5	17|17|18	17|19|16	260	130	2.29263011614e-05	0.00182326802934	0.727|0.771|0.583	0.333|0.309|0.36	0.36
ADCY6	ADCY6	SE	chr12	-	48782570_48783438_48778107_48778257_48788905_48789037	47|40|23	2|1|1	23|20|16	3|2|2	260	130	0.0442682152746	0.505779319692	0.922|0.952|0.92	0.793|0.833|0.8	0.123
PNPO	PNPO	SE	chr17	+	47945558_47945612_47944615_47944715_47945860_47945989	27|24|18	0|0|0	41|24|34	1|2|5	183	130	0.00127231962437	0.0393296565135	1.0|1.0|1.0	0.967|0.895|0.828	0.103
RBSN	RBSN	SE	chr3	-	15098118_15098274_15096534_15096710_15099034_15099148	60|44|40	3|6|6	26|13|30	6|4|7	260	130	0.033665246376	0.421470793761	0.909|0.786|0.769	0.684|0.619|0.682	0.16
FGF13	FGF13	SE	chrX	-	138857511_138857679_138708817_138708928_139204058_139204271	20|20|15	16|16|19	40|32|42	6|5|8	260	130	1.84410130499e-08	4.32400115023e-06	0.385|0.385|0.283	0.769|0.762|0.724	-0.401
ARHGAP27	ARHGAP27	SE	chr17	-	45404268_45404334_45404028_45404096_45404444_45404528	11|19|9	9|8|12	11|9|6	17|13|15	195	130	0.0349079415208	0.43064977143	0.449|0.613|0.333	0.301|0.316|0.211	0.189
PNPO	PNPO	SE	chr17	+	47945860_47945989_47945558_47945612_47946322_47946377	35|35|39	1|0|0	70|44|59	11|1|6	258	130	5.78464544521e-06	0.00058561881354	0.946|1.0|1.0	0.762|0.957|0.832	0.132
PTBP3	PTBP3	SE	chr9	-	112275843_112276013_112268048_112268195_112297840_112297916	14|13|11	1|2|0	22|14|24	4|4|2	260	130	0.0216728354554	0.305857857914	0.875|0.765|1.0	0.733|0.636|0.857	0.138
NAB1	NAB1	SE	chr2	+	190655976_190656153_190649232_190649360_190659276_190659585	4|0|1	1|1|1	3|2|2	1|0|0	260	130	0.0498517553847	0.55141112427	0.667|0.0|0.333	0.6|1.0|1.0	-0.533
NAB1	NAB1	SE	chr2	+	190649845_190649982_190649232_190649360_190659276_190659585	13|11|16	1|1|1	21|12|20	1|0|0	260	130	0.0377061450923	0.454524755302	0.867|0.846|0.889	0.913|1.0|1.0	-0.104
MIPOL1	MIPOL1	SE	chr14	+	37227725_37227838_37198086_37198278_37247102_37247240	16|12|7	1|0|0	6|16|7	4|1|0	242	130	0.0130397772976	0.213958314268	0.896|1.0|1.0	0.446|0.896|1.0	0.185
COQ3	COQ3	SE	chr6	-	99383697_99383824_99380188_99380341_99394073_99394204	37|48|16	2|6|2	81|71|82	3|3|0	256	130	0.0113759285753	0.194197627121	0.904|0.802|0.802	0.932|0.923|1.0	-0.116
FER1L4	FER1L4	SE	chr20	-	35582838_35583012_35582294_35582411_35583127_35583262	17|10|12	0|6|3	3|3|1	0|0|0	260	130	1.2317607723e-05	0.00111638687054	1.0|0.455|0.667	1.0|1.0|1.0	-0.293
TBCEL	TBCEL	SE	chr11	+	121055051_121055308_121053550_121053732_121058344_121058471	29|21|22	1|1|0	25|11|15	2|3|2	260	130	0.00182941808389	0.0505230781466	0.935|0.913|1.0	0.862|0.647|0.789	0.183
U2AF1L4	U2AF1L4	SE	chr19	-	35745124_35745212_35744625_35744738_35745347_35745405	3|5|1	0|0|0	4|3|4	3|3|0	217	130	7.21299535358e-05	0.00453415392347	1.0|1.0|1.0	0.444|0.375|1.0	0.394
U2AF1L4	U2AF1L4	SE	chr19	-	35744625_35744738_35744346_35744421_35745124_35745212	11|10|6	5|14|5	12|12|6	24|23|29	242	130	0.0102371044781	0.178959752358	0.542|0.277|0.392	0.212|0.219|0.1	0.227
USF2	USF2	SE	chr19	+	35269802_35270003_35269580_35269699_35270446_35270597	99|88|52	69|52|63	85|60|62	89|75|91	260	130	0.0200413958777	0.289156209519	0.418|0.458|0.292	0.323|0.286|0.254	0.102
XPO6	XPO6	SE	chr16	-	28180940_28181031_28177219_28177332_28211365_28211869	11|21|17	0|0|0	33|30|36	5|3|0	220	130	0.000624144709299	0.0229362136651	1.0|1.0|1.0	0.796|0.855|1.0	0.116
IQCD	IQCD	SE	chr12	-	113207437_113208259_113195440_113195889_113220996_113221094	7|9|9	6|6|4	9|4|2	1|0|1	260	130	0.000289210125325	0.0130897295079	0.368|0.429|0.529	0.818|1.0|0.5	-0.331
USP8	USP8	SE	chr15	+	50484274_50484361_50481480_50482065_50489800_50489881	85|136|90	72|93|50	142|131|146	45|46|38	216	130	8.29583658546e-07	0.000114206016993	0.415|0.468|0.52	0.655|0.632|0.698	-0.194
KDM4B	KDM4B	SE	chr19	+	5119117_5119219_5110621_5110818_5119652_5119852	315|333|225	55|29|38	355|280|347	15|15|11	231	130	1.772915037e-09	5.60302818302e-07	0.763|0.866|0.769	0.93|0.913|0.947	-0.131
NBPF12	NBPF12	SE	chr1	+	146982927_146983091_146978958_146979010_146984133_146984185	46|56|24	0|3|1	32|19|23	3|2|4	260	130	0.00957315998196	0.170803596654	1.0|0.903|0.923	0.842|0.826|0.742	0.139
ERC2	ERC2	SE	chr3	-	55992056_55992250_55950424_55950560_56007180_56007321	11|20|21	3|2|1	10|16|7	0|0|1	260	130	0.0031541950994	0.0753347940835	0.647|0.833|0.913	1.0|1.0|0.778	-0.128
MEIS2	MEIS2	SE	chr15	-	37099454_37099599_37097966_37098199_37100891_37101205	0|1|5	3|4|0	2|3|3	0|0|0	260	130	4.56204183319e-07	6.90845201606e-05	0.0|0.111|1.0	1.0|1.0|1.0	-0.63
PIBF1	PIBF1	SE	chr13	+	72783422_72783721_72782058_72782349_72792446_72792547	64|85|48	7|16|15	57|65|68	8|5|4	260	130	0.0176814250951	0.26407550975	0.821|0.726|0.615	0.781|0.867|0.895	-0.127
METTL23	METTL23	SE	chr17	+	76729689_76729794_76726842_76727178_76732977_76733215	4|2|1	6|2|2	5|6|8	4|0|1	234	130	0.00434777200606	0.0944503441651	0.27|0.357|0.217	0.41|1.0|0.816	-0.461
METTL23	METTL23	SE	chr17	+	76729689_76729794_76726829_76727213_76732977_76733215	2|2|4	8|1|11	5|4|10	0|5|2	234	130	0.00499834299601	0.104402171176	0.122|0.526|0.168	1.0|0.308|0.735	-0.409
KIF18A	KIF18A	SE	chr11	-	28097622_28097993_28094642_28094800_28108063_28108308	15|13|5	0|0|0	27|21|15	1|0|4	260	130	0.0364264102748	0.443362844952	1.0|1.0|1.0	0.931|1.0|0.652	0.139
GIGYF2	GIGYF2	SE	chr2	+	232724573_232724691_232697330_232697392_232734416_232734486	2|4|2	0|0|0	4|2|0	1|0|3	247	130	0.00532167327395	0.109861615747	1.0|1.0|1.0	0.678|1.0|0.0	0.441
GIGYF2	GIGYF2	SE	chr2	+	232724573_232724691_232697330_232697392_232735154_232735237	7|6|6	1|0|0	8|6|15	5|0|1	247	130	0.00378337210159	0.0857705982472	0.787|1.0|1.0	0.457|1.0|0.888	0.147
GIGYF2	GIGYF2	SE	chr2	+	232724573_232724691_232722553_232722658_232735154_232735237	8|6|6	0|0|0	10|9|21	3|3|5	247	130	5.8556206417e-07	8.4117263479e-05	1.0|1.0|1.0	0.637|0.612|0.689	0.354
DMXL2	DMXL2	SE	chr15	-	51455150_51455228_51450128_51450346_51456065_51456193	4|1|2	0|5|1	2|1|1	0|0|1	207	130	0.00285151105405	0.0702612323718	1.0|0.112|0.557	1.0|1.0|0.386	-0.239
LYRM1	LYRM1	SE	chr16	+	20902485_20902717_20900665_20900889_20915555_20915714	18|17|16	35|49|22	58|39|54	55|46|59	260	130	0.00256240468538	0.0649052161535	0.205|0.148|0.267	0.345|0.298|0.314	-0.112
TBCE	TBCE	SE	chr1	+	235401502_235401587_235380018_235380149_235414432_235414618	263|371|258	76|56|41	463|502|565	15|20|23	214	130	0	0.0	0.678|0.801|0.793	0.949|0.938|0.937	-0.184
TBL1XR1	TBL1XR1	SE	chr3	-	177098465_177098541_177064919_177065022_177196339_177196433	11|5|9	0|1|0	22|20|36	7|0|9	205	130	0.000132921080746	0.00724270428581	1.0|0.76|1.0	0.666|1.0|0.717	0.126
TBL1XR1	TBL1XR1	SE	chr3	-	177131362_177131449_177064919_177065022_177197120_177197163	2|2|0	1|15|2	12|8|12	8|7|9	216	130	0.00195613884293	0.0532327479859	0.546|0.074|0.0	0.474|0.408|0.445	-0.236
MAST1	MAST1	SE	chr19	+	12865315_12865481_12865045_12865178_12865716_12865818	8|11|3	6|6|2	5|6|12	0|0|1	260	130	2.19610094887e-07	3.7668398404e-05	0.4|0.478|0.429	1.0|1.0|0.857	-0.517
RSU1	RSU1	SE	chr10	-	16816972_16817084_16782033_16782084_16817314_16817528	185|196|151	0|5|3	175|188|179	21|4|22	241	130	1.92835090229e-07	3.35330072693e-05	1.0|0.955|0.964	0.818|0.962|0.814	0.108
NCAPG2	NCAPG2	SE	chr7	-	158650831_158650972_158646459_158646563_158652292_158652480	2|12|4	3|0|0	17|22|33	14|9|11	260	130	0.0172413673309	0.259041031118	0.25|1.0|1.0	0.378|0.55|0.6	0.241
TENM1	TENM1	SE	chrX	-	124563748_124563772_124561670_124561817_124565374_124565560	1|5|2	0|2|0	2|0|1	0|2|3	153	130	0.000293602700272	0.0132229081833	1.0|0.68|1.0	1.0|0.0|0.221	0.486
CUX1	CUX1	SE	chr7	+	102198801_102198867_102196633_102197305_102200070_102200172	14|20|11	5|1|4	13|16|17	2|2|0	195	130	0.0371848403798	0.45003191434	0.651|0.93|0.647	0.813|0.842|1.0	-0.142
DNM1L	DNM1L	SE	chr12	+	32738263_32738296_32737864_32737942_32740063_32740240	10|6|5	0|4|0	4|5|9	6|3|8	162	130	0.00169205696989	0.048119028571	1.0|0.546|1.0	0.349|0.572|0.474	0.384
ANXA2	ANXA2	SE	chr15	-	60386027_60386086_60364428_60364523_60397257_60397338	9|6|16	1|2|3	30|29|32	0|0|2	188	130	0.00198423164497	0.0537769686091	0.862|0.675|0.787	1.0|1.0|0.917	-0.198
IQCE	IQCE	SE	chr7	+	2567115_2567163_2558997_2559217_2568953_2568999	2|5|4	0|1|0	9|5|4	1|2|2	177	130	0.0053423171766	0.110193629663	1.0|0.786|1.0	0.869|0.647|0.595	0.225
PAM	PAM	SE	chr5	+	102974115_102974436_102961157_102961229_102990271_102990401	173|177|150	87|80|68	201|193|235	52|56|48	260	130	8.93799297919e-06	0.000848152524375	0.499|0.525|0.524	0.659|0.633|0.71	-0.151
PAM	PAM	SE	chr5	+	103025130_103025334_103019789_103019843_103028181_103028238	1383|1372|1326	264|264|231	776|724|800	262|235|303	260	130	3.55707685529e-10	1.33276702298e-07	0.724|0.722|0.742	0.597|0.606|0.569	0.139
SUV39H2	SUV39H2	SE	chr10	+	14881499_14881645_14878862_14878919_14896845_14896977	1|2|0	7|8|2	7|4|2	5|11|17	260	130	0.015252053343	0.238457839355	0.067|0.111|0.0	0.412|0.154|0.056	-0.148
PYCR1	PYCR1	SE	chr17	-	81934325_81934489_81932383_81933376_81934652_81934745	79|68|56	5|3|3	69|55|54	11|7|9	260	130	0.00237688680148	0.0618545063008	0.888|0.919|0.903	0.758|0.797|0.75	0.135
EZH2	EZH2	SE	chr7	-	148832633_148832750_148829727_148829848_148846469_148846598	94|119|109	7|15|20	106|125|90	27|25|41	246	130	0.00172728136688	0.0487772447536	0.876|0.807|0.742	0.675|0.725|0.537	0.163
CCDC163P	CCDC163P	SE	chr1	-	45497298_45497383_45496555_45496623_45499344_45499443	1|2|2	1|2|1	11|3|3	0|0|0	214	130	0.00213822468403	0.0571409102326	0.378|0.378|0.549	1.0|1.0|1.0	-0.565
HMGXB3	HMGXB3	SE	chr5	+	150037399_150037527_150032453_150032603_150040747_150040879	31|19|13	0|0|0	19|17|29	5|2|8	257	130	1.88519028166e-08	4.39200997414e-06	1.0|1.0|1.0	0.658|0.811|0.647	0.295
SCAMP3	SCAMP3	SE	chr1	-	155261656_155261734_155260536_155260659_155262085_155262259	149|176|111	15|12|7	184|130|119	20|27|35	207	130	0.000216959427963	0.0103209076569	0.862|0.902|0.909	0.852|0.751|0.681	0.13
SUN1	SUN1	SE	chr7	+	849922_850033_843340_843520_851383_851481	8|16|7	3|2|4	17|8|12	2|0|1	240	130	0.00471076851382	0.0999463927999	0.591|0.813|0.487	0.822|1.0|0.867	-0.266
NPNT	NPNT	SE	chr4	+	105912187_105912238_105897900_105898001_105927335_105927428	1|3|2	6|4|4	0|0|2	7|8|5	180	130	0.00651639449253	0.127328947009	0.107|0.351|0.265	0.0|0.0|0.224	0.166
DCLRE1C	DCLRE1C	SE	chr10	-	14947524_14947609_14945434_14945565_14949035_14949087	1|5|4	2|7|2	6|3|2	1|0|1	214	130	0.000180715277881	0.00902186271883	0.233|0.303|0.549	0.785|1.0|0.549	-0.416
DCLRE1C	DCLRE1C	SE	chr10	-	14945434_14945565_14945104_14945189_14947524_14947609	7|7|10	7|5|5	2|2|4	8|3|14	260	130	0.00136392476929	0.0413924828075	0.333|0.412|0.5	0.111|0.25|0.125	0.253
DCLRE1C	DCLRE1C	SE	chr10	-	14945434_14945565_14945104_14945189_14949035_14949087	7|12|9	11|17|6	2|2|5	7|13|11	260	130	0.00931036065562	0.167459166451	0.241|0.261|0.429	0.125|0.071|0.185	0.183
DCLRE1C	DCLRE1C	SE	chr10	-	14936537_14936593_14935462_14935564_14939809_14939869	3|6|4	0|2|1	6|4|1	5|1|2	185	130	0.0181464952151	0.268970726793	1.0|0.678|0.738	0.457|0.738|0.26	0.32
LRCH3	LRCH3	SE	chr3	+	197866111_197866219_197865422_197865471_197870159_197870278	33|40|48	1|2|0	33|16|33	2|4|2	237	130	0.0100267427761	0.17638525627	0.948|0.916|1.0	0.901|0.687|0.901	0.125
SPIDR	SPIDR	SE	chr8	+	47728932_47729102_47727199_47727293_47735306_47735529	17|16|16	0|2|0	12|9|13	2|5|0	260	130	0.0011829595736	0.0372560509037	1.0|0.8|1.0	0.75|0.474|1.0	0.192
EFNA5	EFNA5	SE	chr5	-	107387234_107387315_107376888_107381376_107387705_107387771	6|7|5	1|3|2	6|6|6	0|0|0	210	130	8.59327715981e-05	0.00517473405715	0.788|0.591|0.607	1.0|1.0|1.0	-0.338
PHKA2	PHKA2	SE	chrX	-	18951103_18951272_18948743_18948826_18952493_18952541	19|16|11	3|0|2	11|13|11	9|2|5	260	130	0.00737907290239	0.139752488569	0.76|1.0|0.733	0.379|0.765|0.524	0.275
SRSF1	SRSF1	SE	chr17	-	58005413_58005600_58004587_58005041_58005800_58005973	127|171|91	17|32|40	194|147|162	15|8|18	260	130	0.000240242921981	0.0112517896346	0.789|0.728|0.532	0.866|0.902|0.818	-0.179
BABAM1	BABAM1	SE	chr19	+	17273903_17274024_17267349_17267527_17276494_17276525	2|1|1	0|2|0	3|0|7	1|2|1	250	130	0.0198778795449	0.287825360231	1.0|0.206|1.0	0.609|0.0|0.784	0.271
SLC30A5	SLC30A5	SE	chr5	+	69100806_69100929_69093645_69094338_69103061_69103128	8|12|6	2|1|0	15|9|8	15|0|4	252	130	0.0136781875943	0.221928593718	0.674|0.861|1.0	0.34|1.0|0.508	0.229
STX16	STX16	SE	chr20	+	58659622_58659634_58651282_58652138_58667489_58667597	37|34|47	26|36|21	26|27|26	41|24|32	141	130	0.0430052082962	0.496597922058	0.567|0.465|0.674	0.369|0.509|0.428	0.133
PUM3	PUM3	SE	chr9	-	2828674_2828778_2824716_2824815_2829773_2829948	14|11|6	16|11|8	40|50|37	12|20|15	233	130	0.000179028617415	0.00896228108999	0.328|0.358|0.295	0.65|0.582|0.579	-0.277
RDX	RDX	SE	chr11	-	110264778_110264874_110258105_110258189_110272535_110272619	20|19|12	3|6|6	22|17|19	3|2|0	225	130	0.00718554370254	0.136871803105	0.794|0.647|0.536	0.809|0.831|1.0	-0.221
ZNF561	ZNF561	SE	chr19	-	9617044_9617171_9614020_9614103_9618090_9618166	65|66|64	15|11|14	75|79|85	3|10|12	256	130	0.0173669512968	0.26038963611	0.688|0.753|0.699	0.927|0.8|0.782	-0.123
SUCO	SUCO	SE	chr1	+	172553259_172553370_172551511_172551626_172555868_172556023	24|37|23	18|17|15	18|14|11	6|1|3	240	130	0.014748130375	0.233712225204	0.419|0.541|0.454	0.619|0.883|0.665	-0.251
KANSL1L	KANSL1L	SE	chr2	-	210031420_210031546_210029802_210029918_210040419_210040527	13|23|15	3|1|3	7|4|9	0|1|0	255	130	0.00140869626385	0.0421379893114	0.688|0.921|0.718	1.0|0.671|1.0	-0.115
VEZT	VEZT	SE	chr12	+	95257149_95257239_95251939_95252071_95262905_95263059	17|18|7	0|2|1	12|3|8	3|2|2	219	130	0.00610944521208	0.121533484832	1.0|0.842|0.806	0.704|0.471|0.704	0.256
GIGYF2	GIGYF2	SE	chr2	+	232722553_232722658_232703423_232703489_232724573_232724691	3|0|0	6|2|3	4|6|8	7|4|3	234	130	0.000700644952633	0.0250060545977	0.217|0.0|0.0	0.241|0.455|0.597	-0.359
ASUN	ASUN	SE	chr12	-	26914407_26914578_26913973_26914128_26916001_26916180	625|665|592	104|84|111	981|949|1079	66|62|61	260	130	1.73527858749e-13	1.26133929967e-10	0.75|0.798|0.727	0.881|0.884|0.898	-0.129
ASUN	ASUN	SE	chr12	-	26914407_26914532_26914045_26914128_26916001_26916180	522|518|484	104|84|111	761|757|865	66|62|61	254	130	9.70445945825e-13	6.41270681001e-10	0.72|0.759|0.691	0.855|0.862|0.879	-0.142
CTNND1	CTNND1	SE	chr11	+	57791384_57791673_57761796_57762119_57794009_57794081	45|47|30	10|17|8	38|25|43	16|26|23	260	130	0.0102263486646	0.17885775547	0.692|0.58|0.652	0.543|0.325|0.483	0.191
CTNND1	CTNND1	SE	chr11	+	57791384_57791673_57761796_57762046_57794009_57794081	57|71|48	26|31|19	44|35|62	50|57|62	260	130	2.0159900882e-07	3.48900684598e-05	0.523|0.534|0.558	0.306|0.235|0.333	0.247
CTNND1	CTNND1	SE	chr11	+	57791493_57791673_57761796_57762046_57794009_57794081	43|46|30	26|31|19	38|25|39	50|57|62	260	130	5.65035423039e-06	0.000573621436171	0.453|0.426|0.441	0.275|0.18|0.239	0.209
CTNND1	CTNND1	SE	chr11	+	57791491_57791673_57761800_57762046_57794009_57794081	46|46|30	26|31|19	38|25|39	50|57|62	260	130	2.99369068835e-06	0.000338244881668	0.469|0.426|0.441	0.275|0.18|0.239	0.214
DNAJC19	DNAJC19	SE	chr3	-	180986997_180987022_180985925_180985996_180988022_180988096	2|7|6	29|17|16	8|5|14	12|9|5	154	130	0.0042724537459	0.0932285056005	0.055|0.258|0.24	0.36|0.319|0.703	-0.276
ETV1	ETV1	SE	chr7	-	13989267_13989464_13989007_13989139_13989562_13989946	30|36|19	4|18|11	8|10|13	10|6|12	260	130	0.0326011395661	0.410160848196	0.789|0.5|0.463	0.286|0.455|0.351	0.22
TNFAIP2	TNFAIP2	SE	chr14	+	103124374_103124506_103123460_103123483_103126309_103126575	5|1|4	17|15|10	0|0|0	6|7|10	260	130	0.000230697113698	0.010847615639	0.128|0.032|0.167	0.0|0.0|0.0	0.109
PCBP4	PCBP4	SE	chr3	-	51961940_51962088_51961159_51961304_51967325_51967445	3|11|4	16|18|16	8|1|1	47|23|34	260	130	0.00224779002584	0.0592842385335	0.086|0.234|0.111	0.078|0.021|0.014	0.106
ACTR3B	ACTR3B	SE	chr7	+	152783186_152783242_152759748_152759926_152800530_152800655	2|5|4	1|1|2	3|2|6	9|7|11	185	130	0.00140764843572	0.0421379893114	0.584|0.778|0.584	0.19|0.167|0.277	0.437
ZNF75D	ZNF75D	SE	chrX	-	135293729_135294258_135292280_135292473_135295767_135296033	49|39|16	2|0|0	6|7|9	2|2|1	260	130	0.00293267712276	0.0714857259219	0.925|1.0|1.0	0.6|0.636|0.818	0.29
ARHGEF7	ARHGEF7	SE	chr13	+	111209871_111210002_111205288_111205373_111217678_111217800	64|71|56	9|10|9	38|40|51	17|22|20	260	130	8.58944209603e-06	0.000823679903794	0.78|0.78|0.757	0.528|0.476|0.56	0.251
DBN1	DBN1	SE	chr5	-	177472118_177472397_177468843_177468899_177472775_177473198	1|0|1	0|2|0	1|0|2	0|1|2	260	130	0.00429651393308	0.0936727668769	1.0|0.0|1.0	1.0|0.0|0.333	0.222
HDAC11	HDAC11	SE	chr3	+	13483463_13483564_13481094_13481394_13501870_13501933	8|9|4	0|0|0	8|5|9	1|1|2	230	130	0.0192272191321	0.280414948691	1.0|1.0|1.0	0.819|0.739|0.718	0.241
CRCP	CRCP	SE	chr7	+	66127703_66127740_66114604_66114970_66145442_66145500	19|23|10	6|7|5	25|24|31	5|4|1	166	130	0.0149954299496	0.236030275482	0.713|0.72|0.61	0.797|0.825|0.96	-0.18
ENTPD6	ENTPD6	SE	chr20	+	25213262_25213406_25209848_25209925_25214866_25214942	46|61|34	0|0|0	36|31|45	5|1|1	260	130	0.00261467422635	0.0657176487431	1.0|1.0|1.0	0.783|0.939|0.957	0.107
NUDC	NUDC	SE	chr1	+	26911127_26911235_26902281_26902366_26924088_26924166	5|8|11	4|2|0	5|10|5	2|0|0	237	130	0.00461154128216	0.0982232908801	0.407|0.687|1.0	0.578|1.0|1.0	-0.161
ELMO2	ELMO2	SE	chr20	-	46393528_46393601_46393092_46393143_46394048_46394089	29|30|28	3|2|3	15|18|15	0|0|0	202	130	0.000523816014199	0.0203175765422	0.862|0.906|0.857	1.0|1.0|1.0	-0.125
ZNF616	ZNF616	SE	chr19	-	52122359_52122457_52114789_52117024_52123922_52124049	8|8|7	16|22|16	5|0|0	15|13|13	227	130	0.00152442718602	0.044608519846	0.223|0.172|0.2	0.16|0.0|0.0	0.145
ZBTB8OS	ZBTB8OS	SE	chr1	-	32634767_32634792_32633950_32634072_32650428_32650554	17|17|8	0|2|3	14|13|16	2|5|6	154	130	0.0452471016762	0.514537128698	1.0|0.878|0.692	0.855|0.687|0.692	0.112
ZBTB8OS	ZBTB8OS	SE	chr1	-	32634767_32634792_32633950_32634110_32650428_32650554	9|16|9	0|1|0	4|10|10	2|1|3	154	130	0.00136795772315	0.0414006462307	1.0|0.931|1.0	0.628|0.894|0.738	0.224
FAM208B	FAM208B	SE	chr10	+	5717658_5717750_5712822_5712918_5720543_5720668	2|1|1	0|0|0	1|0|2	0|1|1	221	130	0.0418471223023	0.48684116932	1.0|1.0|1.0	1.0|0.0|0.541	0.486
C11orf54	C11orf54	SE	chr11	+	93741962_93742066_93741656_93741728_93747296_93747448	6|3|6	13|10|11	4|3|2	14|15|27	233	130	0.0268706081312	0.356678371775	0.205|0.143|0.233	0.137|0.1|0.04	0.101
ZNF317	ZNF317	SE	chr19	+	9157979_9158075_9157267_9157394_9158825_9158908	133|128|100	2|5|2	128|101|135	19|12|13	225	130	4.31091840558e-07	6.64278055276e-05	0.975|0.937|0.967	0.796|0.829|0.857	0.132
SLC25A40	SLC25A40	SE	chr7	-	87836729_87836810_87833567_87836361_87841632_87841714	3|6|3	2|1|1	5|2|2	0|0|0	210	130	0.0335103737227	0.419821103957	0.481|0.788|0.65	1.0|1.0|1.0	-0.36
STAU2	STAU2	SE	chr8	-	73738283_73738349_73617291_73617451_73746782_73746849	0|0|0	4|2|3	2|2|3	0|2|0	195	130	3.19189408238e-09	9.2804958824e-07	0.0|0.0|0.0	1.0|0.4|1.0	-0.8
SENP5	SENP5	SE	chr3	+	196923413_196923551_196903532_196903610_196927795_196927879	28|34|32	21|11|11	17|41|32	6|6|6	260	130	0.0280031023992	0.367682353178	0.4|0.607|0.593	0.586|0.774|0.727	-0.162
VEPH1	VEPH1	SE	chr3	-	157495211_157495506_157470313_157470529_157533512_157533606	10|19|7	0|2|0	43|28|26	8|8|8	260	130	5.40350673879e-05	0.00359022027266	1.0|0.826|1.0	0.729|0.636|0.619	0.281
FLOT1	FLOT1	SE	chr6	-	30741791_30741867_30741189_30741333_30742146_30742203	71|60|54	4|4|5	85|35|50	7|7|21	205	130	0.00380063855166	0.0859554496089	0.918|0.905|0.873	0.885|0.76|0.602	0.15
FLOT1	FLOT1	SE	chr6	-	30741613_30741704_30741189_30741333_30742146_30742203	60|67|55	4|4|5	46|56|37	7|7|21	220	130	0.00243177998158	0.0629491535973	0.899|0.908|0.867	0.795|0.825|0.51	0.181
PER1	PER1	SE	chr17	-	8145957_8146137_8144054_8144993_8146371_8146502	12|14|15	1|0|0	9|4|8	1|4|0	260	130	0.00714612251907	0.13626373391	0.857|1.0|1.0	0.818|0.333|1.0	0.235
POLR3GL	POLR3GL	SE	chr1	+	145975306_145975436_145964702_145964768_145977482_145977539	34|27|30	5|7|6	71|52|68	3|5|4	259	130	0.00389820419303	0.0875085442813	0.773|0.659|0.715	0.922|0.839|0.895	-0.17
ACADM	ACADM	SE	chr1	+	75728388_75728488_75724779_75724817_75732643_75732741	141|145|108	29|20|19	172|134|172	10|16|9	229	130	0.000174721852024	0.00877957054719	0.734|0.805|0.763	0.907|0.826|0.916	-0.116
AP1G1	AP1G1	SE	chr16	-	71808014_71808150_71789278_71789482_71808762_71808813	25|41|30	17|22|17	21|24|20	45|24|31	260	130	0.000179732789929	0.00898515614468	0.424|0.482|0.469	0.189|0.333|0.244	0.203
YTHDC2	YTHDC2	SE	chr5	+	113526585_113526785_113515271_113515362_113532878_113533045	6|16|9	1|9|0	8|12|6	0|2|0	260	130	0.00237757938868	0.0618545063008	0.75|0.471|1.0	1.0|0.75|1.0	-0.176
KLHL8	KLHL8	SE	chr4	-	87185250_87185799_87183202_87183389_87195323_87195690	10|4|10	0|3|0	10|5|10	6|7|7	260	130	0.000739427676717	0.025974837273	1.0|0.4|1.0	0.455|0.263|0.417	0.422
KLHL8	KLHL8	SE	chr4	-	87185250_87185799_87183202_87183389_87220417_87220608	6|4|8	1|0|1	9|3|9	3|1|2	260	130	0.00290665012864	0.0711767076774	0.75|1.0|0.8	0.6|0.6|0.692	0.219
GFPT2	GFPT2	SE	chr5	-	180302422_180302584_180300689_180301608_180304771_180304939	4|5|2	1|0|0	16|8|23	3|1|3	260	130	0.00129919727175	0.0399475682271	0.667|1.0|1.0	0.727|0.8|0.793	0.116
ARMC10	ARMC10	SE	chr7	+	103092476_103092653_103086629_103086764_103098298_103098683	13|8|8	0|0|0	10|9|7	2|1|5	260	130	5.53493629485e-07	8.03727230522e-05	1.0|1.0|1.0	0.714|0.818|0.412	0.352
POLE2	POLE2	SE	chr14	-	49674349_49674427_49674122_49674216_49679724_49679800	7|12|2	0|0|0	50|56|60	4|4|5	207	130	0.000150293850289	0.00787072002147	1.0|1.0|1.0	0.887|0.898|0.883	0.111
PPM1M	PPM1M	SE	chr3	+	52246973_52247228_52246694_52246812_52247681_52247794	78|67|54	3|3|2	47|33|57	10|5|4	260	130	0.00224136882336	0.0592401803854	0.929|0.918|0.931	0.701|0.767|0.877	0.144
BRWD1	BRWD1	SE	chr21	-	39295742_39295903_39293810_39294032_39296264_39296363	10|8|9	1|0|1	8|5|8	1|1|1	260	130	0.0499637978378	0.552276237414	0.833|1.0|0.818	0.8|0.714|0.8	0.112
JMJD1C	JMJD1C	SE	chr10	-	63219877_63219983_63217206_63217331_63264650_63264764	20|30|22	24|22|30	24|26|21	12|16|8	235	130	0.0108713958958	0.187047370351	0.316|0.43|0.289	0.525|0.473|0.592	-0.185
ARMC10	ARMC10	SE	chr7	+	103097276_103097348_103086629_103086764_103098298_103099751	16|9|5	0|0|0	17|4|11	2|1|5	201	130	4.45342657529e-06	0.000470509696082	1.0|1.0|1.0	0.846|0.721|0.587	0.282
DNAH11	DNAH11	SE	chr7	+	21617618_21617777_21616208_21616292_21619099_21619222	10|9|7	0|1|0	16|18|31	0|7|1	260	130	0.000837320394031	0.0287361401328	1.0|0.818|1.0	1.0|0.563|0.939	0.105
ACBD4	ACBD4	SE	chr17	+	45137018_45137139_45136691_45136776_45137367_45137454	41|30|26	2|6|1	14|18|15	0|1|0	250	130	0.000595089338652	0.022228085225	0.914|0.722|0.931	1.0|0.903|1.0	-0.112
CD44	CD44	SE	chr11	+	35209964_35210054_35189834_35190065_35211245_35211310	1|0|1	2|2|3	6|5|6	11|4|6	219	130	0.00069316475558	0.0248265516565	0.229|0.0|0.165	0.245|0.426|0.372	-0.216
CD44	CD44	SE	chr11	+	35208104_35208206_35189834_35190065_35211245_35211342	0|1|0	2|2|3	3|4|6	11|4|6	231	130	0.000118976021686	0.00658152896827	0.0|0.22|0.0	0.133|0.36|0.36	-0.211
SIVA1	SIVA1	SE	chr14	+	104755629_104755824_104753099_104753319_104756603_104756760	19|24|8	0|0|0	36|25|28	1|3|2	260	130	0.00689948218491	0.133097017266	1.0|1.0|1.0	0.947|0.806|0.875	0.124
LRIF1	LRIF1	SE	chr1	-	110951287_110952815_110949850_110950123_110963620_110964079	61|73|65	69|83|61	41|31|47	84|86|87	260	130	2.28465665691e-05	0.00182091143725	0.307|0.305|0.348	0.196|0.153|0.213	0.133
RAB4B	RAB4B	SE	chr19	+	40783777_40783840_40780384_40780499_40783920_40784075	23|13|18	1|0|0	8|17|7	0|2|3	192	130	0.0158580432521	0.24504561815	0.94|1.0|1.0	1.0|0.852|0.612	0.159
HACE1	HACE1	SE	chr6	-	104811310_104811393_104796928_104797025_104843222_104843298	10|11|7	0|1|0	14|6|4	2|1|1	212	130	0.0104632155604	0.182148185915	1.0|0.871|1.0	0.811|0.786|0.71	0.188
LINC01278	LINC01278	SE	chrX	-	63432363_63432491_63399403_63399903_63560831_63561023	17|24|13	2|1|1	15|6|9	1|3|5	257	130	0.0139234669333	0.224405535354	0.811|0.924|0.868	0.884|0.503|0.477	0.246
ZNF92	ZNF92	SE	chr7	+	65388805_65388901_65373880_65374000_65398340_65401081	6|2|2	0|0|0	6|12|14	2|0|3	225	130	0.0117281292542	0.198716610543	1.0|1.0|1.0	0.634|1.0|0.729	0.212
DSE	DSE	SE	chr6	+	116370869_116371121_116258445_116258967_116399197_116399666	7|4|7	0|0|0	9|7|4	3|0|2	260	130	0.0031263522213	0.0749005571067	1.0|1.0|1.0	0.6|1.0|0.5	0.3
MVK	MVK	SE	chr12	+	109581394_109581550_109579801_109579946_109586021_109586096	27|47|27	3|1|1	80|46|42	13|11|11	260	130	0.000116320204982	0.00646413077961	0.818|0.959|0.931	0.755|0.676|0.656	0.207
MVK	MVK	SE	chr12	+	109581394_109581550_109575997_109576145_109586021_109586096	22|34|22	3|1|1	63|33|29	8|5|6	260	130	0.0193697913515	0.281928593063	0.786|0.944|0.917	0.797|0.767|0.707	0.125
MVK	MVK	SE	chr12	+	109579801_109579946_109575997_109576145_109586021_109586125	23|20|15	3|1|1	46|28|33	8|5|6	260	130	0.0404250734019	0.475408403452	0.793|0.909|0.882	0.742|0.737|0.733	0.124
TEAD2	TEAD2	SE	chr19	-	49355958_49355970_49355302_49355419_49357251_49357314	0|0|1	7|10|4	4|2|5	8|4|12	141	130	1.81862123109e-05	0.0015124935932	0.0|0.0|0.187	0.316|0.316|0.278	-0.241
ARHGAP12	ARHGAP12	SE	chr10	-	31839636_31839711_31831738_31831800_31843460_31843586	27|35|25	9|8|1	18|13|17	1|2|1	204	130	0.023517713706	0.324128853595	0.657|0.736|0.941	0.92|0.806|0.915	-0.102
FER1L4	FER1L4	SE	chr20	-	35560122_35560364_35559340_35559627_35560539_35560638	141|139|125	54|87|55	29|34|27	37|48|26	260	130	1.67282053709e-06	0.000204703668687	0.566|0.444|0.532	0.282|0.262|0.342	0.219
COL13A1	COL13A1	SE	chr10	+	69935349_69935391_69930042_69930087_69936755_69936782	2|5|3	0|0|0	6|5|9	2|1|7	171	130	1.84639268541e-07	3.27342906139e-05	1.0|1.0|1.0	0.695|0.792|0.494	0.34
GREB1L	GREB1L	SE	chr18	+	21449509_21449836_21444223_21444409_21451022_21451151	17|8|8	0|0|1	16|4|15	2|3|1	260	130	0.0010061611243	0.0329440719834	1.0|1.0|0.8	0.8|0.4|0.882	0.239
HMGXB4	HMGXB4	SE	chr22	+	35263981_35264096_35263795_35263874_35264647_35265567	58|39|41	18|26|17	66|65|74	10|14|18	244	130	0.0041039849287	0.0906718712758	0.632|0.444|0.562	0.779|0.712|0.687	-0.18
IQCD	IQCD	SE	chr12	-	113200579_113200813_113195442_113195889_113220996_113221094	14|6|7	6|6|4	2|6|4	1|0|1	260	130	0.000909785365333	0.0305720193504	0.538|0.333|0.467	0.5|1.0|0.667	-0.276
IQCD	IQCD	SE	chr12	-	113200579_113200813_113197540_113197612_113207437_113208259	35|32|19	4|2|3	24|24|16	0|2|0	260	130	0.00192594029403	0.0526288526663	0.814|0.889|0.76	1.0|0.857|1.0	-0.131
NFATC3	NFATC3	SE	chr16	+	68214328_68214432_68190767_68191775_68226349_68226934	0|0|0	6|1|9	2|2|3	10|11|2	233	130	0.00178167784014	0.049733716914	0.0|0.0|0.0	0.1|0.092|0.456	-0.216
ZDHHC6	ZDHHC6	SE	chr10	-	112440533_112440695_112438335_112438389_112442191_112442351	18|36|27	2|7|1	58|34|52	1|0|3	260	130	0.00455265020635	0.0973303053527	0.818|0.72|0.931	0.967|1.0|0.897	-0.132
RNF14	RNF14	SE	chr5	+	141978302_141978830_141973582_141973742_141983379_141983552	44|34|46	7|20|10	22|27|25	18|15|16	260	130	0.0162619387397	0.249061905417	0.759|0.459|0.697	0.379|0.474|0.439	0.208
ZNF778	ZNF778	SE	chr16	+	89222091_89222183_89220996_89221152_89223156_89223282	48|60|49	1|9|6	24|40|30	9|5|9	221	130	0.0208705032856	0.297466683254	0.966|0.797|0.828	0.611|0.825|0.662	0.164
ZNF34	ZNF34	SE	chr8	-	144777457_144777577_144773113_144774605_144778037_144778164	23|28|22	1|1|0	16|14|14	1|1|6	249	130	0.000565250566393	0.021466527257	0.923|0.936|1.0	0.893|0.88|0.549	0.179
PCYT2	PCYT2	SE	chr17	-	81908875_81909321_81908567_81908634_81909513_81909602	29|18|29	0|0|0	49|55|56	5|3|2	260	130	0.000170553269917	0.0086451716065	1.0|1.0|1.0	0.831|0.902|0.933	0.111
OFD1	OFD1	SE	chrX	+	13753367_13753441_13751248_13751368_13756577_13756767	47|45|26	11|11|7	50|41|65	2|3|2	203	130	3.55186834744e-06	0.000388822600058	0.732|0.724|0.704	0.941|0.897|0.954	-0.211
OFD1	OFD1	SE	chrX	+	13763744_13763855_13762343_13762444_13767126_13767284	152|170|106	14|22|30	106|119|113	79|61|93	240	130	1.49881218547e-10	5.92095979008e-08	0.855|0.807|0.657	0.421|0.514|0.397	0.329
NFYA	NFYA	SE	chr6	+	41080810_41080897_41079028_41079164_41084045_41084192	23|18|23	11|6|7	10|6|21	17|11|11	216	130	0.00571186873164	0.115554774521	0.557|0.644|0.664	0.261|0.247|0.535	0.274
BBS9	BBS9	SE	chr7	+	33155637_33155702_33152700_33152851_33177477_33177591	21|13|12	2|1|1	10|10|6	0|0|0	194	130	0.0413121378014	0.482625630426	0.876|0.897|0.889	1.0|1.0|1.0	-0.113
CLIP1	CLIP1	SE	chr12	-	122351110_122351143_122347374_122347479_122352725_122352786	0|3|2	1|3|5	2|0|0	4|3|1	162	130	0.0246869207817	0.335786470393	0.0|0.445|0.243	0.286|0.0|0.0	0.134
TRMO	TRMO	SE	chr9	-	97916163_97916338_97913251_97913558_97922417_97922487	1|1|2	1|3|2	2|1|7	0|1|1	260	130	0.000173951122593	0.00877957054719	0.333|0.143|0.333	1.0|0.333|0.778	-0.434
ZNF326	ZNF326	SE	chr1	+	90007611_90007750_90005132_90005244_90010087_90010286	25|38|14	17|20|11	118|124|150	6|11|4	260	130	0	0.0	0.424|0.487|0.389	0.908|0.849|0.949	-0.469
ZNF326	ZNF326	SE	chr1	+	90007344_90007750_90005132_90005244_90010087_90010286	27|43|16	17|20|11	146|146|183	6|11|4	260	130	0	0.0	0.443|0.518|0.421	0.924|0.869|0.958	-0.456
RNF13	RNF13	SE	chr3	+	149813924_149814026_149812769_149813353_149852515_149852596	5|5|5	1|0|0	7|5|1	3|0|3	231	130	0.000509931862152	0.0198509722366	0.738|1.0|1.0	0.568|1.0|0.158	0.337
THUMPD3	THUMPD3	SE	chr3	+	9380502_9380618_9374515_9374646_9383198_9383309	8|13|9	9|4|4	29|16|24	4|2|2	245	130	0.00105180610816	0.0340702684447	0.32|0.633|0.544	0.794|0.809|0.864	-0.323
FGGY	FGGY	SE	chr1	+	59339957_59340069_59321535_59321750_59378748_59378837	3|3|2	0|0|1	2|1|2	3|1|1	241	130	1.63347175974e-05	0.00140016268009	1.0|1.0|0.519	0.264|0.35|0.519	0.462
EYA4	EYA4	SE	chr6	+	133456555_133456648_133446629_133446754_133461113_133461180	10|3|9	15|17|26	11|14|16	12|11|18	222	130	0.00486939076891	0.102533683723	0.281|0.094|0.169	0.349|0.427|0.342	-0.191
CDC25C	CDC25C	SE	chr5	-	138329552_138329647_138328483_138328529_138330986_138331180	1|1|2	0|1|0	9|4|9	2|4|2	224	130	0.000578599690235	0.0218024242339	1.0|0.367|1.0	0.723|0.367|0.723	0.185
TMEM230	TMEM230	SE	chr20	-	5111763_5111808_5109331_5109445_5112729_5112753	2|0|0	11|6|1	7|1|0	6|8|6	174	130	0.00720222692904	0.137045934821	0.12|0.0|0.0	0.466|0.085|0.0	-0.144
DYRK4	DYRK4	SE	chr12	+	4607326_4607387_4604913_4605086_4610154_4610284	7|6|3	6|3|3	1|3|0	7|8|9	190	130	7.57908228641e-05	0.0046925752405	0.444|0.578|0.406	0.089|0.204|0.0	0.378
CABIN1	CABIN1	SE	chr22	+	24041138_24041273_24038347_24038461_24042903_24043084	17|27|8	3|2|0	10|4|10	2|3|6	260	130	0.00449218569774	0.0963499998474	0.739|0.871|1.0	0.714|0.4|0.455	0.347
BBOF1	BBOF1	SE	chr14	+	74047929_74048074_74046059_74046130_74049701_74050195	12|8|14	7|0|1	7|6|10	0|0|0	260	130	0.000148085217467	0.00778872524402	0.462|1.0|0.875	1.0|1.0|1.0	-0.221
DAP3	DAP3	SE	chr1	+	155725381_155725411_155709772_155709824_155727607_155727738	1|0|0	0|1|2	1|3|2	0|0|0	159	130	2.63885552767e-05	0.00202334525944	1.0|0.0|0.0	1.0|1.0|1.0	-0.667
CEP112	CEP112	SE	chr17	-	65743067_65743217_65689128_65689218_65851803_65852034	5|8|3	3|2|1	5|4|10	0|0|0	260	130	1.75089514129e-05	0.00147987286081	0.455|0.667|0.6	1.0|1.0|1.0	-0.426
LINC00894	LINC00894	SE	chrX	+	149943650_149943762_149942183_149942329_149944017_149944100	1|0|1	3|2|0	3|1|1	0|0|0	241	130	2.79554180138e-07	4.61823505588e-05	0.152|0.0|1.0	1.0|1.0|1.0	-0.616
CLK1	CLK1	SE	chr2	-	200860124_200860215_200859679_200859746_200861237_200861466	45|50|60	37|49|46	88|74|97	22|37|56	220	130	0.00289362893109	0.0710088240811	0.418|0.376|0.435	0.703|0.542|0.506	-0.174
PRR4	PRR4	SE	chr12	-	11047019_11047188_10973654_10973721_11171421_11171613	21|28|14	1|1|0	14|8|18	3|1|2	260	130	0.00317103976457	0.0755895982425	0.913|0.933|1.0	0.7|0.8|0.818	0.176
LRRC40	LRRC40	SE	chr1	-	70187264_70187338_70184784_70184914_70189091_70189273	24|16|8	5|0|1	20|17|17	0|0|0	203	130	0.00456409379817	0.0974030681155	0.755|1.0|0.837	1.0|1.0|1.0	-0.136
TOP3B	TOP3B	SE	chr22	-	21970209_21970406_21968618_21968775_21971876_21971951	16|21|9	1|0|0	11|13|16	5|2|0	260	130	0.0004787155303	0.0189319229959	0.889|1.0|1.0	0.524|0.765|1.0	0.2
ARFIP1	ARFIP1	SE	chr4	+	152870752_152870848_152863605_152863714_152872451_152872564	8|10|4	8|4|3	1|2|2	5|3|3	225	130	0.014691844014	0.233170471111	0.366|0.591|0.435	0.104|0.278|0.278	0.244
CPNE7	CPNE7	SE	chr16	+	89591126_89591260_89591006_89591058_89595366_89595423	7|5|2	1|1|0	14|8|11	1|3|3	260	130	0.00737817819512	0.139752488569	0.778|0.714|1.0	0.875|0.571|0.647	0.133
TOP3B	TOP3B	SE	chr22	-	21975980_21976187_21975639_21975807_21982413_21982449	1|0|1	0|1|0	1|0|1	1|2|2	260	130	0.0236291505682	0.324729043097	1.0|0.0|1.0	0.333|0.0|0.2	0.489
YAP1	YAP1	SE	chr11	+	102209516_102209564_102205892_102206086_102223621_102223752	15|15|9	2|5|4	8|9|6	1|0|0	177	130	4.64403564088e-05	0.003175084278	0.846|0.688|0.623	0.855|1.0|1.0	-0.233
MAP2	MAP2	SE	chr2	+	209692636_209696350_209680749_209680827_209700276_209700338	0|3|3	7|1|4	0|0|0	3|1|1	260	130	0.00475193395642	0.10060654032	0.0|0.6|0.273	0.0|0.0|0.0	0.291
RP11-996F15.2	RP11-996F15.2	SE	chr12	-	29307849_29308044_29293065_29293540_29309770_29309903	4|5|4	2|1|1	3|1|2	0|0|0	260	130	0.0233672036875	0.322421279734	0.5|0.714|0.667	1.0|1.0|1.0	-0.373
PCM1	PCM1	SE	chr8	+	17940041_17940158_17939690_17939861_17947185_17947363	122|124|96	97|131|93	138|116|114	65|58|78	246	130	0.00030202602388	0.0135010539468	0.399|0.333|0.353	0.529|0.514|0.436	-0.131
ABI3BP	ABI3BP	SE	chr3	-	100862837_100862909_100862310_100862385_100866878_100866956	19|23|7	4|8|2	29|26|32	26|25|27	201	130	0.000376686822564	0.0157904335401	0.754|0.65|0.694	0.419|0.402|0.434	0.281
ABI3BP	ABI3BP	SE	chr3	-	100864832_100864907_100862310_100862385_100866878_100866920	25|43|21	4|8|2	37|36|58	26|25|27	204	130	7.54761023625e-06	0.000731494257137	0.799|0.774|0.87	0.476|0.479|0.578	0.303
TRIM16	TRIM16	SE	chr17	-	15677175_15677280_15642720_15642816_15680864_15680953	3|7|2	2|0|2	6|3|5	0|1|1	234	130	0.0282555434345	0.369668620058	0.455|1.0|0.357	1.0|0.625|0.735	-0.183
ABI3BP	ABI3BP	SE	chr3	-	100864832_100864907_100864001_100864076_100866878_100866920	51|56|48	1|7|3	69|64|109	16|19|25	204	130	3.11518879097e-05	0.00233922358304	0.97|0.836|0.911	0.733|0.682|0.735	0.189
ATE1	ATE1	SE	chr10	-	121898840_121898969_121870005_121870038_121899865_121899994	0|0|4	4|3|1	3|2|10	0|0|3	258	130	4.23199175132e-05	0.00299503028528	0.0|0.0|0.668	1.0|1.0|0.627	-0.653
NHSL1	NHSL1	SE	chr6	-	138441982_138442114_138430392_138433680_138447000_138447193	0|1|1	5|9|3	1|1|4	3|0|5	260	130	0.034816053537	0.430100152872	0.0|0.053|0.143	0.143|1.0|0.286	-0.411
EXOC3	EXOC3	SE	chr5	+	457899_458025_453369_454051_461959_462070	4|11|4	9|16|8	3|0|0	5|1|7	255	130	0.00427108267037	0.0932285056005	0.185|0.26|0.203	0.234|0.0|0.0	0.138
AFMID	AFMID	SE	chr17	+	78204655_78204741_78202702_78202751_78204827_78204900	1|2|4	2|2|6	2|1|2	12|8|15	215	130	0.0363101990929	0.442244596459	0.232|0.377|0.287	0.092|0.07|0.075	0.22
C17orf62	C17orf62	SE	chr17	-	82447579_82447621_82445863_82445960_82449169_82449292	7|8|7	0|1|2	5|5|7	5|1|1	171	130	0.0178292474214	0.265459306958	1.0|0.859|0.727	0.432|0.792|0.842	0.173
ADAM22	ADAM22	SE	chr7	+	88186614_88186701_88181957_88182024_88193115_88193239	1|0|0	8|10|4	3|3|3	6|5|8	216	130	8.89212219661e-05	0.00533095207181	0.07|0.0|0.0	0.231|0.265|0.184	-0.203
UPP1	UPP1	SE	chr7	+	48099669_48099787_48094762_48094827_48101823_48101982	5|6|6	1|1|2	4|3|3	0|0|0	247	130	0.0312881837379	0.397878848765	0.725|0.759|0.612	1.0|1.0|1.0	-0.301
C11orf57	C11orf57	SE	chr11	+	112074886_112074916_112074315_112074358_112075566_112075643	57|86|60	20|33|28	63|54|79	47|29|50	159	130	0.0121983008999	0.203832205934	0.7|0.681|0.637	0.523|0.604|0.564	0.109
C17orf62	C17orf62	SE	chr17	-	82446622_82446692_82445863_82445960_82447579_82447621	9|4|4	0|1|1	5|9|5	2|1|4	199	130	0.00250965028139	0.0639178204813	1.0|0.723|0.723	0.62|0.855|0.45	0.174
SUN1	SUN1	SE	chr7	+	848417_848615_843369_843520_851383_851482	20|28|20	3|2|4	23|27|40	2|0|1	260	130	0.00327129907777	0.0772370548885	0.769|0.875|0.714	0.852|1.0|0.952	-0.149
SUN1	SUN1	SE	chr7	+	832504_832601_816614_816673_838797_838986	45|82|51	3|5|2	66|63|64	11|6|11	226	130	0.00468732812138	0.0995653145783	0.896|0.904|0.936	0.775|0.858|0.77	0.111
ZMIZ1-AS1	ZMIZ1-AS1	SE	chr10	-	78962823_78962886_78961898_78962049_79065746_79065819	10|7|5	3|4|2	1|3|4	0|0|1	192	130	0.000126273179665	0.00695344309355	0.693|0.542|0.629	1.0|1.0|0.73	-0.289
ABI3BP	ABI3BP	SE	chr3	-	100823457_100823514_100808160_100808235_100832263_100832314	3|2|0	14|4|1	1|0|0	67|56|71	186	130	0.0397697566385	0.471272264516	0.13|0.259|0.0	0.01|0.0|0.0	0.126
SDCCAG8	SDCCAG8	SE	chr1	+	243286271_243286397_243256055_243256240_243316754_243316893	4|4|7	4|2|2	7|1|7	0|0|0	255	130	2.79680922866e-08	6.3134928327e-06	0.338|0.505|0.641	1.0|1.0|1.0	-0.505
CCDC77	CCDC77	SE	chr12	+	405510_405564_389349_389486_411746_411978	9|4|5	0|2|6	17|1|13	0|0|0	183	130	2.47756648999e-05	0.00191992913672	1.0|0.587|0.372	1.0|1.0|1.0	-0.347
ZNF394	ZNF394	SE	chr7	-	99498715_99498842_99493239_99494631_99499637_99500297	17|26|32	0|3|0	35|22|26	5|6|1	256	130	0.00224285956995	0.0592401803854	1.0|0.815|1.0	0.78|0.651|0.93	0.151
GMIP	GMIP	SE	chr19	-	19634506_19634703_19633802_19634190_19634791_19634929	4|0|3	3|1|2	3|1|3	1|0|1	260	130	0.00177671267363	0.0497096577447	0.4|0.0|0.429	0.6|1.0|0.6	-0.457
TBL1X	TBL1X	SE	chrX	+	9653544_9653689_9640272_9640360_9654214_9654288	25|19|17	8|5|4	4|6|9	11|10|13	260	130	4.35137621491e-07	6.67284460568e-05	0.61|0.655|0.68	0.154|0.231|0.257	0.434
ADGRV1	ADGRV1	SE	chr5	+	91153220_91153398_91102218_91102340_91163781_91164215	6|10|11	1|3|2	7|9|10	1|0|0	260	130	0.000422981862367	0.0172922978694	0.75|0.625|0.733	0.778|1.0|1.0	-0.223
NADSYN1	NADSYN1	SE	chr11	+	71480218_71480274_71478394_71478469_71480754_71480879	8|5|7	16|11|10	3|3|1	13|12|11	185	130	0.01286067159	0.211688518237	0.26|0.242|0.33	0.14|0.149|0.06	0.161
EIF2AK2	EIF2AK2	SE	chr2	-	37148856_37148915_37147687_37147822_37156907_37157032	17|19|14	0|1|0	12|15|15	2|1|2	188	130	0.0181154675937	0.268620381161	1.0|0.929|1.0	0.806|0.912|0.838	0.124
ERCC2	ERCC2	SE	chr19	-	45364423_45364547_45364234_45364331_45368629_45368743	3|7|3	1|0|0	3|4|4	1|1|1	253	130	0.00115116970999	0.0364443483797	0.607|1.0|1.0	0.607|0.673|0.673	0.218
FAM3A	FAM3A	SE	chrX	-	154507810_154507861_154507405_154507490_154508288_154508347	100|92|76	10|11|9	83|68|70	23|16|22	180	130	0.000187545828644	0.00926720398142	0.878|0.858|0.859	0.723|0.754|0.697	0.14
HMG20B	HMG20B	SE	chr19	+	3575539_3575660_3573691_3573800_3576552_3576625	2|6|2	0|0|0	7|5|5	1|1|1	250	130	0.026829283838	0.356520472325	1.0|1.0|1.0	0.784|0.722|0.722	0.257
KANSL3	KANSL3	SE	chr2	-	96619671_96619762_96619358_96619544_96631311_96631482	13|20|21	0|1|0	23|9|16	2|1|1	220	130	0.0219610433203	0.308882414254	1.0|0.922|1.0	0.872|0.842|0.904	0.101
CTIF	CTIF	SE	chr18	+	48636613_48636685_48619537_48619745_48663751_48663811	10|17|14	0|0|0	4|6|8	1|5|0	201	130	0.00102740278838	0.0334405490186	1.0|1.0|1.0	0.721|0.437|1.0	0.281
RAB28	RAB28	SE	chr4	-	13369870_13369965_13367723_13368650_13376544_13376622	3|2|1	9|8|8	16|11|17	8|10|2	224	130	1.0844205151e-05	0.00100030911677	0.162|0.127|0.068	0.537|0.39|0.831	-0.467
PIGQ	PIGQ	SE	chr16	+	582247_582309_580857_580972_582882_583035	2|2|0	1|1|1	0|1|2	2|0|0	191	130	0.0229855623433	0.318485428061	0.576|0.576|0.0	0.0|1.0|1.0	-0.283
SIGIRR	SIGIRR	SE	chr11	-	406842_406993_405871_406538_407061_407164	3|2|3	2|0|0	4|0|4	3|2|0	260	130	0.00292712715028	0.0713983282884	0.429|1.0|1.0	0.4|0.0|1.0	0.343
ZBTB8OS	ZBTB8OS	SE	chr1	-	32634767_32634792_32627507_32627544_32650428_32650554	5|7|5	4|8|5	8|5|7	0|1|1	154	130	1.74086479676e-06	0.00020895139722	0.513|0.425|0.458	1.0|0.808|0.855	-0.422
ZBTB8OS	ZBTB8OS	SE	chr1	-	32634767_32634792_32627507_32627544_32650432_32650549	33|40|21	28|35|32	36|37|29	16|4|12	154	130	0.000162893952982	0.00836188958641	0.499|0.491|0.356	0.655|0.886|0.671	-0.289
ZBTB8OS	ZBTB8OS	SE	chr1	-	32634701_32634792_32627507_32627544_32650432_32650525	13|28|18	28|35|32	18|23|20	16|4|12	220	130	0.00252396361858	0.0641026790731	0.215|0.321|0.249	0.399|0.773|0.496	-0.294
ZBTB8OS	ZBTB8OS	SE	chr1	-	32634767_32634792_32631826_32631879_32650428_32650554	0|1|0	2|2|1	1|1|2	0|0|0	154	130	6.03837646551e-10	2.13066751711e-07	0.0|0.297|0.0	1.0|1.0|1.0	-0.901
KIAA1191	KIAA1191	SE	chr5	-	176359480_176359567_176352621_176352748_176361601_176361761	3|3|1	0|0|2	1|0|0	1|2|2	216	130	6.05004793264e-07	8.62286047309e-05	1.0|1.0|0.231	0.376|0.0|0.0	0.618
GRIPAP1	GRIPAP1	SE	chrX	-	48998153_48998180_48993427_48993578_48999237_48999299	10|9|10	3|1|5	5|7|7	0|1|0	156	130	7.69628856274e-05	0.00474091375465	0.735|0.882|0.625	1.0|0.854|1.0	-0.204
ZNF134	ZNF134	SE	chr19	+	57619411_57619508_57614250_57614503_57620159_57620318	105|94|98	12|21|5	65|61|56	14|9|20	226	130	0.0414427526349	0.483769524873	0.834|0.72|0.919	0.728|0.796|0.617	0.111
REXO2	REXO2	SE	chr11	+	114447825_114447879_114440655_114440739_114449845_114450039	49|59|39	6|11|9	63|38|39	1|2|2	183	130	3.49582360922e-05	0.00256671137886	0.853|0.792|0.755	0.978|0.931|0.933	-0.147
MTRF1L	MTRF1L	SE	chr6	-	152991184_152991321_152987361_152990095_152992856_152992974	231|302|258	68|93|59	412|331|398	63|49|68	260	130	3.72430114742e-05	0.00270171658487	0.629|0.619|0.686	0.766|0.772|0.745	-0.116
FCHO1	FCHO1	SE	chr19	+	17754591_17754758_17754316_17754361_17755117_17755191	9|7|6	0|0|0	3|12|2	1|1|3	260	130	0.000967025741312	0.0320087281805	1.0|1.0|1.0	0.6|0.857|0.25	0.431
ZNF384	ZNF384	SE	chr12	-	6678662_6678710_6678126_6678460_6678945_6679183	14|6|9	0|0|0	2|3|8	2|1|3	177	130	6.23453785412e-05	0.00403455874903	1.0|1.0|1.0	0.423|0.688|0.662	0.409
SYT7	SYT7	SE	chr11	-	61556103_61556207_61551383_61551463_61580789_61580820	1|1|2	0|0|0	17|4|8	4|1|0	233	130	0.0119198193922	0.201024318403	1.0|1.0|1.0	0.703|0.691|1.0	0.202
SYT7	SYT7	SE	chr11	-	61547176_61547308_61532988_61533124_61551383_61551463	0|0|0	1|1|1	7|0|5	12|2|2	260	130	4.23576262006e-05	0.00299503028528	0.0|0.0|0.0	0.226|0.0|0.556	-0.261
PRKX	PRKX	SE	chrX	-	3641851_3641971_3626418_3626514_3655148_3655412	6|7|5	1|0|0	7|14|9	3|0|2	249	130	0.00877373399623	0.160237481587	0.758|1.0|1.0	0.549|1.0|0.701	0.169
SKA2	SKA2	SE	chr17	-	59131280_59131367_59111955_59112345_59155130_59155174	57|83|63	16|9|7	167|148|182	11|6|18	216	130	0.00878319128115	0.160291843994	0.682|0.847|0.844	0.901|0.937|0.859	-0.108
CEP57L1	CEP57L1	SE	chr6	+	109106034_109106090_109095109_109095575_109145218_109145381	2|4|0	2|5|1	0|0|1	1|3|4	185	130	0.00164699919451	0.0473190029449	0.413|0.36|0.0	0.0|0.0|0.149	0.208
CEP57L1	CEP57L1	SE	chr6	+	109106034_109106090_109095109_109095575_109146757_109146937	3|6|3	8|1|3	1|3|3	6|11|6	185	130	0.0427969820866	0.494982049183	0.209|0.808|0.413	0.105|0.161|0.26	0.301
RANBP3	RANBP3	SE	chr19	-	5957917_5957973_5951392_5951596_5978060_5978086	8|9|10	2|2|8	8|15|7	2|0|1	185	130	0.00222181734491	0.0588984169099	0.738|0.76|0.468	0.738|1.0|0.831	-0.201
AKR7A3	AKR7A3	SE	chr1	-	19285017_19285114_19284685_19284785_19285887_19285992	0|1|1	1|0|0	0|0|1	1|1|0	226	130	0.0147812734125	0.233976742554	0.0|1.0|1.0	0.0|0.0|1.0	0.333
FAHD2A	FAHD2A	SE	chr2	+	95405552_95405803_95402725_95402872_95410526_95410586	6|8|5	2|5|4	12|13|9	1|3|1	260	130	0.00867428977649	0.158900396994	0.6|0.444|0.385	0.857|0.684|0.818	-0.31
FAHD2A	FAHD2A	SE	chr2	+	95405276_95405402_95402790_95402992_95405552_95405803	19|24|17	3|0|1	22|17|22	6|3|4	255	130	0.00787868441814	0.147220003338	0.764|1.0|0.897	0.651|0.743|0.737	0.177
FAM107B	FAM107B	SE	chr10	-	14553321_14553387_14530331_14530515_14604239_14604418	98|105|88	80|76|85	138|131|133	82|54|60	195	130	0.000404848569629	0.0166445887043	0.45|0.479|0.408	0.529|0.618|0.596	-0.135
CDHR3	CDHR3	SE	chr7	+	106017845_106018072_106015926_106016025_106020372_106020544	1|1|2	1|0|0	1|2|0	4|0|1	260	130	0.000138054884997	0.00744431267111	0.333|1.0|1.0	0.111|1.0|0.0	0.407
OSBPL9	OSBPL9	SE	chr1	+	51669433_51669512_51651990_51652041_51714002_51714079	83|91|45	18|20|21	98|81|110	5|7|6	208	130	4.41325903378e-07	6.73930614805e-05	0.742|0.74|0.573	0.925|0.879|0.92	-0.223
SASH1	SASH1	SE	chr6	+	148440357_148440407_148390133_148390262_148468544_148468585	16|10|12	1|1|2	3|6|15	0|0|1	179	130	0.0473194961736	0.531452338978	0.921|0.879|0.813	1.0|1.0|0.916	-0.101
SYCP2L	SYCP2L	SE	chr6	+	10910823_10910869_10910147_10910200_10912672_10912765	3|3|2	0|2|2	4|1|1	0|0|0	175	130	0.025561786401	0.34510310734	1.0|0.527|0.426	1.0|1.0|1.0	-0.349
DST	DST	SE	chr6	-	56529447_56529774_56528840_56528925_56529973_56530133	209|184|172	28|16|16	170|160|172	6|9|4	260	130	4.54633535404e-05	0.00314129300584	0.789|0.852|0.843	0.934|0.899|0.956	-0.102
ZNF195	ZNF195	SE	chr11	-	3373576_3373675_3371576_3371703_3379037_3379139	1|1|0	3|5|4	4|1|6	8|5|6	228	130	0.00100426363501	0.032911593824	0.16|0.102|0.0	0.222|0.102|0.363	-0.142
LINC00893	LINC00893	SE	chrX	-	149538723_149538906_149538114_149538172_149540694_149540813	17|23|12	7|9|9	2|0|1	5|4|0	260	130	0.00540793770425	0.111168601767	0.548|0.561|0.4	0.167|0.0|1.0	0.114
PIGN	PIGN	SE	chr18	-	62163530_62163656_62161132_62161385_62186843_62187024	21|26|21	13|10|13	32|27|40	9|6|7	255	130	0.00662027522088	0.128804755154	0.452|0.57|0.452	0.644|0.696|0.744	-0.203
COL13A1	COL13A1	SE	chr10	+	69935349_69935391_69930399_69930552_69936755_69936782	97|114|79	42|35|25	137|145|203	95|93|134	171	130	4.64765803405e-05	0.003175084278	0.637|0.712|0.706	0.523|0.542|0.535	0.152
SNAP23	SNAP23	SE	chr15	+	42528261_42528420_42515236_42515354_42529674_42529804	1210|1330|1109	32|38|33	588|582|610	70|60|84	260	130	0	0.0	0.95|0.946|0.944	0.808|0.829|0.784	0.14
CTBP2	CTBP2	SE	chr10	-	125133511_125133612_125038996_125039155_125160318_125160499	0|0|1	1|2|1	2|0|3	0|2|1	230	130	0.010393709556	0.18108771817	0.0|0.0|0.361	1.0|0.0|0.629	-0.423
ARAP1	ARAP1	SE	chr11	-	72704151_72704334_72702904_72703079_72705804_72705890	13|12|7	2|0|0	9|11|16	3|1|3	260	130	0.00286304044679	0.070497521679	0.765|1.0|1.0	0.6|0.846|0.727	0.197
YEATS2	YEATS2	SE	chr3	+	183772304_183772563_183762096_183762279_183773632_183773794	11|10|8	0|0|1	8|15|12	2|0|5	260	130	0.000143820469971	0.0076418291822	1.0|1.0|0.8	0.667|1.0|0.545	0.196
ECHDC2	ECHDC2	SE	chr1	-	52897436_52897484_52895909_52896597_52899173_52899224	2|3|4	1|0|1	4|2|7	2|1|2	177	130	0.0106263138692	0.184169170845	0.595|1.0|0.746	0.595|0.595|0.72	0.144
MFF	MFF	SE	chr2	+	227347225_227347384_227340291_227340380_227355676_227355761	18|14|28	15|13|10	14|15|14	25|19|19	260	130	0.015353084205	0.239584582373	0.375|0.35|0.583	0.219|0.283|0.269	0.179
POMT1	POMT1	SE	chr9	+	131504188_131504340_131502924_131503073_131506402_131506453	8|10|11	1|4|0	5|5|1	1|0|1	260	130	0.0491573107722	0.546185662704	0.8|0.556|1.0	0.714|1.0|0.333	0.103
BAZ2B	BAZ2B	SE	chr2	-	159430862_159431156_159429199_159429260_159432756_159433363	42|71|30	86|77|63	33|29|30	25|33|22	260	130	0.00711092775064	0.135949267843	0.196|0.316|0.192	0.398|0.305|0.405	-0.135
POMT1	POMT1	SE	chr9	+	131504188_131504340_131502924_131503073_131506113_131506220	48|47|31	11|9|8	29|11|15	15|6|9	260	130	0.00387426704555	0.0871866015501	0.686|0.723|0.66	0.492|0.478|0.455	0.215
SLC29A2	SLC29A2	SE	chr11	-	66371243_66371325_66369368_66369532_66371562_66371611	4|5|4	0|1|0	12|14|10	1|2|2	211	130	0.016615148814	0.252661493095	1.0|0.755|1.0	0.881|0.812|0.755	0.102
GSDMB	GSDMB	SE	chr17	-	39906960_39906987_39906110_39906271_39909755_39909924	7|8|3	15|27|27	6|3|2	3|2|2	156	130	0.00236334087149	0.0615722298448	0.28|0.198|0.085	0.625|0.556|0.455	-0.358
GSDMB	GSDMB	SE	chr17	-	39908175_39908214_39906960_39906987_39908957_39909042	3|4|1	2|6|9	4|2|6	0|5|2	168	130	0.0486291619783	0.542806591812	0.537|0.34|0.079	1.0|0.236|0.699	-0.326
KLHL23	KLHL23	SE	chr2	+	169735012_169736227_169697360_169697531_169741384_169741537	15|8|7	5|2|2	22|23|34	2|2|1	260	130	0.00440547935253	0.0951353188285	0.6|0.667|0.636	0.846|0.852|0.944	-0.246
COL13A1	COL13A1	SE	chr10	+	69932559_69932604_69930042_69930087_69935349_69935391	4|7|3	2|0|0	16|12|11	3|4|6	174	130	0.00238450735528	0.0619018109431	0.599|1.0|1.0	0.799|0.691|0.578	0.177
ZNF398	ZNF398	SE	chr7	+	149128822_149128944_149126415_149126655_149153944_149154340	1|1|1	0|2|2	1|1|1	0|0|1	251	130	0.00016864311151	0.00858426504863	1.0|0.206|0.206	1.0|1.0|0.341	-0.31
CHEK2	CHEK2	SE	chr22	-	28724885_28724923_28711908_28712017_28725242_28725367	0|0|0	1|1|2	1|1|1	1|1|1	167	130	0.00317151278885	0.0755895982425	0.0|0.0|0.0	0.438|0.438|0.438	-0.438
CCDC24	CCDC24	SE	chr1	+	43992211_43992387_43991846_43992004_43992522_43992639	4|4|5	5|6|3	1|3|1	5|6|10	260	130	0.00943555639358	0.169179014094	0.286|0.25|0.455	0.091|0.2|0.048	0.217
ODF2L	ODF2L	SE	chr1	-	86382241_86382358_86376232_86376418_86382930_86383002	25|34|15	20|18|21	35|35|34	14|13|16	246	130	0.0218159810586	0.307317835501	0.398|0.5|0.274	0.569|0.587|0.529	-0.171
MTMR3	MTMR3	SE	chr22	+	30023456_30023483_30022608_30022697_30025629_30026037	2|0|0	10|7|9	3|2|0	5|4|1	156	130	0.0117658361857	0.199169795218	0.143|0.0|0.0	0.333|0.294|0.0	-0.161
ABC13-47488600E17.1	ABC13-47488600E17.1	SE	chr13	-	113968466_113968514_113964926_113964994_113968594_113968760	3|3|2	4|4|4	10|11|11	4|0|3	177	130	0.000544162705185	0.0208838958366	0.355|0.355|0.269	0.647|1.0|0.729	-0.466
ARFGAP2	ARFGAP2	SE	chr11	-	47172709_47172751_47172280_47172333_47173425_47173482	0|6|6	36|51|41	7|7|7	30|31|20	171	130	0.00707384181044	0.13544527449	0.0|0.082|0.1	0.151|0.147|0.21	-0.109
TSTD3	TSTD3	SE	chr6	+	99531362_99531536_99526063_99526109_99531631_99531720	11|26|18	30|34|28	23|12|15	17|11|12	260	130	0.0107556551177	0.18587899648	0.155|0.277|0.243	0.404|0.353|0.385	-0.156
AGO1	AGO1	SE	chr1	+	35893673_35893810_35893096_35893278_35894036_35894171	13|13|6	0|0|2	6|15|15	5|1|0	260	130	0.0269026924481	0.35697387891	1.0|1.0|0.6	0.375|0.882|1.0	0.114
VLDLR-AS1	VLDLR-AS1	SE	chr9	-	2525537_2525717_2523052_2523157_2536358_2536453	13|5|9	4|4|3	5|1|1	0|0|0	260	130	7.74928965441e-09	2.0406433735e-06	0.619|0.385|0.6	1.0|1.0|1.0	-0.465
RAB4A	RAB4A	SE	chr1	+	229286485_229286566_229271131_229271370_229295847_229295910	8|6|3	3|2|2	4|2|4	0|1|0	210	130	0.000193404438882	0.0094987715226	0.623|0.65|0.481	1.0|0.553|1.0	-0.266
TLE1	TLE1	SE	chr9	-	81634096_81634301_81620440_81620557_81652213_81652288	10|12|11	1|0|2	8|7|12	2|2|3	260	130	0.0149276126498	0.235268497027	0.833|1.0|0.733	0.667|0.636|0.667	0.199
DHRS4	DHRS4	SE	chr14	+	23966282_23966417_23959901_23960003_23967210_23967266	179|191|158	49|51|26	135|120|143	54|37|55	260	130	0.0111892391545	0.191912084866	0.646|0.652|0.752	0.556|0.619|0.565	0.103
MTHFSD	MTHFSD	SE	chr16	-	86552032_86552146_86548463_86548577_86554644_86554748	118|125|101	2|2|2	59|77|110	8|6|7	243	130	5.62462022763e-05	0.00369658585087	0.969|0.971|0.964	0.798|0.873|0.894	0.113
OFD1	OFD1	SE	chrX	+	13751248_13751368_13749426_13749533_13753367_13753441	198|219|171	55|45|37	221|198|279	21|30|28	249	130	2.05052596991e-05	0.00167847558222	0.653|0.718|0.707	0.846|0.775|0.839	-0.127
MTHFSD	MTHFSD	SE	chr16	-	86552178_86552292_86548463_86548577_86554644_86554748	3|3|2	2|2|2	1|2|2	8|6|7	243	130	0.0130255332608	0.213821129553	0.445|0.445|0.349	0.063|0.151|0.133	0.297
CD44	CD44	SE	chr11	+	35204511_35204640_35189834_35190065_35208104_35208206	2|5|2	0|1|0	12|14|13	3|3|8	258	130	8.48207291864e-05	0.00512932542687	1.0|0.716|1.0	0.668|0.702|0.45	0.299
NAPA	NAPA	SE	chr19	-	47500632_47500749_47495549_47495596_47514842_47515026	143|196|170	7|10|4	161|149|176	33|13|37	246	130	7.19782693448e-08	1.46965068599e-05	0.915|0.912|0.957	0.721|0.858|0.715	0.163
DCAF10	DCAF10	SE	chr9	+	37842088_37842286_37819287_37819401_37854779_37854982	16|7|3	4|1|0	9|8|11	1|0|0	260	130	0.00824132964673	0.15235141642	0.667|0.778|1.0	0.818|1.0|1.0	-0.124
HSCB	HSCB	SE	chr22	+	28745863_28746008_28744614_28744709_28751240_28751288	17|3|14	6|1|0	15|8|6	0|0|1	260	130	0.00127165769431	0.0393296565135	0.586|0.6|1.0	1.0|1.0|0.75	-0.188
C16orf13	C16orf13	SE	chr16	-	635611_635774_634718_634797_636093_636235	6|16|13	2|4|3	6|8|16	15|8|18	260	130	6.78101524806e-05	0.00431609839187	0.6|0.667|0.684	0.167|0.333|0.308	0.381
C16orf13	C16orf13	SE	chr16	-	635517_635774_635280_635340_636093_636260	6|16|11	8|5|9	5|7|15	31|17|20	260	130	0.00412713785209	0.0910780835582	0.273|0.615|0.379	0.075|0.171|0.273	0.249
C16orf13	C16orf13	SE	chr16	-	635611_635774_635280_635340_636093_636235	13|23|16	8|5|9	5|11|19	31|17|20	260	130	0.000191342069942	0.00941019782134	0.448|0.697|0.471	0.075|0.244|0.322	0.325
SIM2	SIM2	SE	chr21	+	36741716_36741864_36731044_36731151_36743386_36743555	70|77|52	0|3|2	136|113|135	13|17|24	260	130	5.80769414671e-07	8.37598555826e-05	1.0|0.928|0.929	0.84|0.769|0.738	0.17
SH3D21	SH3D21	SE	chr1	+	36319259_36319312_36319070_36319164_36319674_36319797	24|17|7	4|6|6	5|7|2	1|0|0	182	130	4.60236869182e-05	0.00315600920256	0.811|0.669|0.455	0.781|1.0|1.0	-0.282
FRMD8	FRMD8	SE	chr11	+	65389360_65389528_65386927_65387121_65393572_65393590	4|2|8	0|1|0	4|2|6	1|3|0	260	130	0.0261267751389	0.350412719516	1.0|0.5|1.0	0.667|0.25|1.0	0.194
KANK1	KANK1	SE	chr9	+	540507_540667_504715_504754_676889_677009	3|12|2	1|2|1	2|3|9	4|3|4	260	130	0.0315233502194	0.400029553203	0.6|0.75|0.5	0.2|0.333|0.529	0.263
TP53I13	TP53I13	SE	chr17	+	29571590_29571719_29569317_29569359_29571856_29572057	9|5|15	6|1|1	5|4|2	1|0|0	258	130	0.000156321607909	0.0080701030083	0.43|0.716|0.883	0.716|1.0|1.0	-0.229
DCUN1D5	DCUN1D5	SE	chr11	-	103082747_103082839_103066458_103066567_103083255_103083326	163|176|146	48|37|31	395|367|434	35|33|33	221	130	7.07694680635e-10	2.40378088533e-07	0.666|0.737|0.735	0.869|0.867|0.886	-0.161
PLTP	PLTP	SE	chr20	-	45909941_45910070_45907840_45907904_45911151_45911251	13|21|8	1|1|3	14|10|13	0|2|0	258	130	0.034941322682	0.430915314406	0.868|0.914|0.573	1.0|0.716|1.0	-0.12
AARS2	AARS2	SE	chr6	-	44307248_44307394_44306922_44307031_44310993_44311161	6|4|5	0|0|0	3|3|4	1|1|5	260	130	9.35738048158e-08	1.84828606643e-05	1.0|1.0|1.0	0.6|0.6|0.286	0.505
RNF144A	RNF144A	SE	chr2	+	6996915_6997061_6940947_6941147_7014453_7014483	21|16|28	0|0|0	18|28|25	5|1|2	260	130	5.43826038918e-05	0.00359360246517	1.0|1.0|1.0	0.643|0.933|0.862	0.187
POLD1	POLD1	SE	chr19	+	50395024_50395150_50393974_50394063_50398850_50399053	9|14|7	0|0|0	27|9|16	2|1|1	255	130	0.0262635942329	0.351574242652	1.0|1.0|1.0	0.873|0.821|0.891	0.138
ARHGEF7	ARHGEF7	SE	chr13	+	111205288_111205373_111153713_111153991_111217678_111217800	30|31|30	4|10|6	36|41|43	3|2|6	214	130	0.0248481144004	0.337473792888	0.82|0.653|0.752	0.879|0.926|0.813	-0.131
QRICH2	QRICH2	SE	chr17	-	76289991_76290077_76287799_76287897_76291014_76291252	11|16|15	4|5|1	2|2|4	0|0|0	215	130	1.74202821257e-06	0.00020895139722	0.624|0.659|0.901	1.0|1.0|1.0	-0.272
QRICH2	QRICH2	SE	chr17	-	76291014_76294021_76289991_76290077_76304414_76304525	14|10|15	7|4|12	3|1|4	0|1|1	260	130	0.00404326647687	0.0898218073566	0.5|0.556|0.385	1.0|0.333|0.667	-0.186
PVR	PVR	SE	chr19	+	44658741_44658900_44657761_44657910_44661291_44661323	26|36|16	2|2|2	23|23|28	3|9|4	260	130	0.0200555932054	0.289246222007	0.867|0.9|0.8	0.793|0.561|0.778	0.145
KMT5C	KMT5C	SE	chr19	+	55342214_55342380_55341793_55342046_55342741_55342851	6|6|3	2|0|1	1|2|4	1|2|3	260	130	0.00519406533916	0.107747209296	0.6|1.0|0.6	0.333|0.333|0.4	0.378
ZNF263	ZNF263	SE	chr16	+	3285680_3285754_3283505_3284205_3286022_3286149	24|16|19	10|12|4	15|17|17	23|10|21	203	130	0.0212109540239	0.301246937493	0.606|0.461|0.753	0.295|0.521|0.341	0.221
NUBP2	NUBP2	SE	chr16	+	1786756_1786955_1786536_1786655_1787940_1788000	10|13|6	0|0|0	18|15|14	1|7|0	260	130	0.000196151485212	0.00959260820297	1.0|1.0|1.0	0.9|0.517|1.0	0.194
HBP1	HBP1	SE	chr7	+	107174447_107174745_107168989_107169027_107179878_107180062	1|5|4	4|5|5	13|6|16	6|6|5	260	130	0.0296711526615	0.381993755696	0.111|0.333|0.286	0.52|0.333|0.615	-0.246
FBXO7	FBXO7	SE	chr22	+	32479132_32479275_32474675_32475124_32483896_32484124	20|19|11	1|4|0	27|25|22	0|0|0	260	130	0.0314111868524	0.39888475715	0.909|0.704|1.0	1.0|1.0|1.0	-0.129
NVL	NVL	SE	chr1	-	224326390_224326464_224317877_224317930_224330070_224330138	296|400|293	141|138|115	538|501|585	70|65|104	203	130	1.11022302463e-16	1.12083182242e-13	0.573|0.65|0.62	0.831|0.832|0.783	-0.201
NVL	NVL	SE	chr1	-	224311799_224311857_224307990_224308263_224317693_224317793	96|117|80	23|18|22	109|96|110	9|9|8	187	130	9.98422677884e-05	0.0058058678088	0.744|0.819|0.717	0.894|0.881|0.905	-0.133
SRRM2	SRRM2	SE	chr16	+	2756333_2756606_2752328_2752846_2757471_2757574	1244|1242|1112	44|292|201	1131|911|1039	497|337|578	260	130	2.55444321251e-09	7.54786049719e-07	0.934|0.68|0.734	0.532|0.575|0.473	0.256
TMEM161B-AS1	TMEM161B-AS1	SE	chr5	+	88282041_88282106_88270505_88270585_88285740_88286067	19|17|10	0|0|0	21|23|15	2|2|2	194	130	0.00384657767446	0.0867245775438	1.0|1.0|1.0	0.876|0.885|0.834	0.135
SRRM2	SRRM2	SE	chr16	+	2756333_2756606_2752625_2752854_2757471_2757574	1237|1176|970	13|52|37	953|882|967	118|84|126	260	130	0	0.0	0.979|0.919|0.929	0.802|0.84|0.793	0.131
TMEM161B-AS1	TMEM161B-AS1	SE	chr5	+	88282041_88282106_88270505_88270585_88436272_88436674	15|13|9	25|16|10	18|22|13	6|10|4	194	130	9.26399302746e-05	0.00549250509935	0.287|0.353|0.376	0.668|0.596|0.685	-0.311
VRK3	VRK3	SE	chr19	-	50009235_50009385_50007568_50007826_50016023_50016163	150|168|129	39|51|29	61|83|113	57|61|57	260	130	3.0452608446e-07	4.98544865478e-05	0.658|0.622|0.69	0.349|0.405|0.498	0.239
NFIB	NFIB	SE	chr9	-	14102421_14102510_14081842_14088326_14112998_14113081	2|4|1	1|3|0	7|4|8	0|0|2	218	130	0.038108986406	0.458013558842	0.544|0.443|1.0	1.0|1.0|0.705	-0.239
DMTF1	DMTF1	SE	chr7	+	87154389_87154528_87152435_87152555_87163494_87163617	13|10|20	36|40|30	17|15|23	14|15|20	260	130	0.000392463731476	0.016222774038	0.153|0.111|0.25	0.378|0.333|0.365	-0.187
MYL10	MYL10	SE	chr7	-	101622996_101623072_101622095_101622200_101624171_101624264	1|5|5	0|0|0	6|7|16	5|4|7	205	130	1.31709231299e-08	3.17993004513e-06	1.0|1.0|1.0	0.432|0.526|0.592	0.483
NSMCE2	NSMCE2	SE	chr8	+	125102013_125102146_125091843_125091958_125102316_125102487	8|6|9	19|26|12	10|15|5	9|10|11	260	130	0.0358798701158	0.438815456028	0.174|0.103|0.273	0.357|0.429|0.185	-0.14
ABI3BP	ABI3BP	SE	chr3	-	100824857_100824941_100808160_100808235_100832263_100832314	22|18|10	14|4|1	34|32|31	67|56|71	213	130	7.49119035404e-06	0.00072796743911	0.49|0.733|0.859	0.236|0.259|0.21	0.459
HDAC8	HDAC8	SE	chrX	-	72488932_72489041_72464558_72464731_72567888_72568030	11|8|3	5|0|0	6|7|6	0|0|0	238	130	0.0204918835069	0.293673901488	0.546|1.0|1.0	1.0|1.0|1.0	-0.151
CSPP1	CSPP1	SE	chr8	+	67149782_67149935_67137455_67137603_67154023_67154136	163|214|145	18|32|16	252|248|368	4|4|8	260	130	6.93889390391e-14	5.48232956617e-11	0.819|0.77|0.819	0.969|0.969|0.958	-0.163
GAK	GAK	SE	chr4	-	859361_859493_851749_851974_859605_859722	2|2|1	2|5|2	1|0|0	5|3|6	260	130	0.0152075938939	0.238268019284	0.333|0.167|0.2	0.091|0.0|0.0	0.203
DROSHA	DROSHA	SE	chr5	-	31531449_31531525_31530797_31530924_31531989_31532109	26|24|19	0|0|0	32|25|40	2|1|7	205	130	3.4918036627e-05	0.00256671137886	1.0|1.0|1.0	0.91|0.941|0.784	0.122
ANKS6	ANKS6	SE	chr9	-	98790103_98790606_98784831_98784876_98796132_98796539	9|12|3	0|0|1	14|9|7	2|2|1	260	130	0.0025893634787	0.0652294884521	1.0|1.0|0.6	0.778|0.692|0.778	0.117
ABHD16A	ABHD16A	SE	chr6	-	31702073_31702130_31700941_31701028_31703149_31703444	0|3|2	1|1|1	1|0|0	2|1|1	186	130	0.00401743548313	0.0893025536385	0.0|0.677|0.583	0.259|0.0|0.0	0.334
KIF27	KIF27	SE	chr9	-	83903059_83904018_83899660_83899804_83908451_83908652	18|29|28	2|2|2	14|9|14	0|0|1	260	130	0.0063327872142	0.124477457281	0.818|0.879|0.875	1.0|1.0|0.875	-0.101
USP54	USP54	SE	chr10	-	73504849_73504990_73500654_73500838_73505307_73505426	3|3|2	12|4|4	5|7|2	3|0|5	260	130	0.0343429591875	0.426284326745	0.111|0.273|0.2	0.455|1.0|0.167	-0.346
MED20	MED20	SE	chr6	-	41909344_41909522_41906803_41907287_41916784_41916939	23|24|20	5|11|7	11|23|20	0|1|1	260	130	4.90503583972e-07	7.33615730695e-05	0.697|0.522|0.588	1.0|0.92|0.909	-0.341
MED20	MED20	SE	chr6	-	41909344_41909522_41906803_41907287_41921004_41921119	2|2|4	3|0|1	1|3|1	0|0|0	260	130	0.015897842235	0.245450797871	0.25|1.0|0.667	1.0|1.0|1.0	-0.361
MED20	MED20	SE	chr6	-	41909268_41909522_41905353_41907287_41916784_41916939	46|44|36	5|11|7	16|34|27	0|1|1	260	130	3.33128531949e-06	0.000369122663572	0.821|0.667|0.72	1.0|0.944|0.931	-0.222
EVI5	EVI5	SE	chr1	-	92663419_92663452_92636201_92636336_92665938_92665955	12|7|9	64|53|35	25|11|10	30|40|25	162	130	0.0030647991936	0.0739131133989	0.131|0.096|0.171	0.401|0.181|0.243	-0.142
BLOC1S6	BLOC1S6	SE	chr15	+	45603099_45603187_45592134_45592276_45605427_45605470	295|374|326	122|131|112	319|315|425	80|69|76	217	130	1.3083323962e-05	0.00117990155354	0.592|0.631|0.636	0.705|0.732|0.77	-0.116
ENDOV	ENDOV	SE	chr17	+	80428595_80428660_80425458_80425620_80429772_80429831	19|27|17	0|1|1	7|4|8	5|1|1	194	130	0.000193806738156	0.00950568433406	1.0|0.948|0.919	0.484|0.728|0.843	0.271
ZNF35	ZNF35	SE	chr3	+	44652556_44652701_44650940_44651259_44658700_44658765	64|56|63	18|32|13	70|57|62	46|33|45	260	130	0.0103532634691	0.180661950909	0.64|0.467|0.708	0.432|0.463|0.408	0.171
PRR14	PRR14	SE	chr16	+	30650992_30651127_30650777_30650806_30651595_30651668	0|1|4	1|3|0	3|0|2	0|1|0	260	130	0.000553899414879	0.0211237359227	0.0|0.143|1.0	1.0|0.0|1.0	-0.286
ZBTB21	ZBTB21	SE	chr21	-	42002349_42002503_41988636_41994108_42002896_42002961	7|2|1	0|0|0	3|0|1	4|3|1	260	130	2.55739873722e-12	1.54910166176e-09	1.0|1.0|1.0	0.273|0.0|0.333	0.798
ZBTB21	ZBTB21	SE	chr21	-	42002349_42002563_41993947_41994108_42002896_42002961	13|7|7	0|0|0	9|8|10	4|3|1	260	130	3.49910764474e-07	5.62706054161e-05	1.0|1.0|1.0	0.529|0.571|0.833	0.356
ZBTB21	ZBTB21	SE	chr21	-	42009466_42009597_42002896_42002961_42010251_42010357	7|1|2	9|14|8	0|1|0	8|11|7	260	130	0.000280097824905	0.012804874652	0.28|0.034|0.111	0.0|0.043|0.0	0.127
FAM13A	FAM13A	SE	chr4	-	88805010_88805052_88790585_88790627_88851019_88851183	5|9|6	0|0|2	5|5|10	2|0|3	171	130	0.0282737094618	0.369765993767	1.0|1.0|0.695	0.655|1.0|0.717	0.108
BBIP1	BBIP1	SE	chr10	-	110918120_110918213_110901537_110901612_110919120_110919157	19|15|16	0|0|0	13|9|14	5|2|0	222	130	0.000152575934654	0.00794307310659	1.0|1.0|1.0	0.604|0.725|1.0	0.224
CKLF-CMTM1	CKLF-CMTM1	SE	chr16	+	66563121_66563217_66552648_66552793_66566082_66566428	8|10|12	0|1|4	10|9|15	0|0|0	225	130	0.0143439385204	0.229049253772	1.0|0.852|0.634	1.0|1.0|1.0	-0.171
ENGASE	ENGASE	SE	chr17	+	79083481_79083590_79083019_79083123_79083760_79083951	10|7|13	0|5|1	18|5|21	3|0|0	238	130	0.0283614493335	0.370380350189	1.0|0.433|0.877	0.766|1.0|1.0	-0.152
TYW1	TYW1	SE	chr7	+	67014366_67014561_67009582_67009684_67017852_67018143	44|84|61	9|3|5	73|70|95	0|1|1	260	130	2.14565662926e-06	0.000250975073821	0.71|0.933|0.859	1.0|0.972|0.979	-0.15
LDB2	LDB2	SE	chr4	-	16505839_16505982_16501540_16502873_16508534_16508686	2|0|0	7|4|1	3|5|2	2|3|6	260	130	0.000394589117618	0.0162595769736	0.125|0.0|0.0	0.429|0.455|0.143	-0.301
FLII	FLII	SE	chr17	-	18245743_18245850_18245554_18245660_18245933_18245989	21|30|10	3|1|2	37|30|32	0|0|0	236	130	0.00400531895034	0.0891968823108	0.794|0.943|0.734	1.0|1.0|1.0	-0.176
BID	BID	SE	chr22	-	17750104_17750174_17743802_17744013_17774380_17774412	16|14|12	0|0|0	65|30|14	2|2|2	199	130	0.0408954637947	0.478197463855	1.0|1.0|1.0	0.955|0.907|0.821	0.106
PLD3	PLD3	SE	chr19	+	40365717_40365930_40365552_40365585_40366383_40366510	2|3|1	1|7|0	1|1|1	0|0|1	260	130	0.00037564010237	0.0157647388921	0.5|0.176|1.0	1.0|1.0|0.333	-0.219
PLEKHG3	PLEKHG3	SE	chr14	+	64730242_64730312_64727592_64727982_64730641_64730688	13|9|12	0|0|0	9|12|12	0|3|2	199	130	0.0172106941527	0.258794153201	1.0|1.0|1.0	1.0|0.723|0.797	0.16
SELENBP1	SELENBP1	SE	chr1	-	151369003_151369189_151368198_151368319_151369712_151369769	33|41|30	4|8|5	7|7|12	4|6|13	260	130	1.39229312613e-05	0.00124023287686	0.805|0.719|0.75	0.467|0.368|0.316	0.374
FAM122B	FAM122B	SE	chrX	-	134789579_134789636_134789222_134789266_134793814_134793893	70|75|46	3|16|4	86|73|109	37|20|23	186	130	0.000943134240668	0.0313607235525	0.942|0.766|0.889	0.619|0.718|0.768	0.164
CEP131	CEP131	SE	chr17	-	81198876_81198971_81198105_81198297_81199380_81199549	8|6|3	1|2|1	8|5|8	7|3|5	224	130	0.0240677634929	0.329460940258	0.823|0.635|0.635	0.399|0.492|0.481	0.24
KIF23	KIF23	SE	chr15	+	69440767_69441079_69440307_69440487_69444789_69445041	7|2|2	4|9|7	56|40|66	21|31|24	260	130	0.00251352365257	0.0639716411968	0.467|0.1|0.125	0.571|0.392|0.579	-0.283
SELENBP1	SELENBP1	SE	chr1	-	151369441_151369554_151368198_151368319_151369712_151369769	33|62|41	4|8|5	14|13|9	4|6|13	242	130	0.000494968390168	0.0193848396253	0.816|0.806|0.815	0.653|0.538|0.271	0.325
USPL1	USPL1	SE	chr13	+	30621072_30621239_30617782_30618056_30621763_30621892	7|2|14	24|31|25	33|31|29	27|24|39	260	130	1.4467750783e-05	0.00127008679821	0.127|0.031|0.219	0.379|0.392|0.271	-0.222
NBPF9	NBPF9	SE	chr1	-	149092754_149092785_149090752_149090894_149098437_149098706	5|7|2	11|14|11	3|2|2	18|8|21	160	130	0.043348696821	0.49937652167	0.27|0.289|0.129	0.119|0.169|0.072	0.109
NBPF9	NBPF9	SE	chr1	-	149090204_149090428_149082276_149082430_149090752_149090894	11|10|5	43|40|32	28|30|30	37|40|38	260	130	1.02637445487e-06	0.000135154178217	0.113|0.111|0.072	0.275|0.273|0.283	-0.178
NME1	NME1	SE	chr17	+	51154224_51154444_51153664_51153724_51155650_51155780	16|8|10	0|0|0	53|43|28	3|5|4	260	130	2.27013427063e-05	0.00181331340509	1.0|1.0|1.0	0.898|0.811|0.778	0.171
SKA2	SKA2	SE	chr17	-	59131280_59131367_59111955_59112345_59154955_59155194	42|47|27	20|12|13	83|65|91	13|14|11	216	130	0.00159938710162	0.0462827641014	0.558|0.702|0.556	0.793|0.736|0.833	-0.182
PEX2	PEX2	SE	chr8	-	76988306_76988338_76986186_76986296_76999989_77000132	260|283|233	26|46|14	223|223|225	99|50|109	161	130	3.52692763883e-10	1.33276702298e-07	0.89|0.832|0.931	0.645|0.783|0.625	0.2
INO80E	INO80E	SE	chr16	+	30001464_30001530_30000928_30001040_30005220_30005577	2|5|1	0|1|1	7|8|7	6|4|6	195	130	0.00169837124453	0.0481933936795	1.0|0.769|0.4	0.437|0.571|0.437	0.241
TMC6	TMC6	SE	chr17	-	78120652_78120832_78119296_78119392_78121012_78121164	10|19|8	1|3|1	18|4|13	2|0|0	260	130	0.0168348055266	0.254935071691	0.833|0.76|0.8	0.818|1.0|1.0	-0.142
HSDL2	HSDL2	SE	chr9	+	112416840_112416944_112408906_112409021_112418859_112418958	9|14|9	2|3|3	24|22|23	0|1|2	233	130	0.00116470110915	0.0367128335741	0.715|0.723|0.626	1.0|0.925|0.865	-0.242
MANEAL	MANEAL	SE	chr1	+	37796743_37796820_37795736_37795846_37799843_37801133	1|6|3	0|0|1	5|3|8	2|3|2	206	130	0.00014382022933	0.0076418291822	1.0|1.0|0.654	0.612|0.387|0.716	0.313
ZNF138	ZNF138	SE	chr7	+	64814917_64815044_64794387_64794571_64831450_64832242	41|30|32	6|12|16	42|44|48	3|5|5	256	130	0.00134233706687	0.0409621312832	0.776|0.559|0.504	0.877|0.817|0.83	-0.228
MST1R	MST1R	SE	chr3	-	49889923_49890060_49887001_49887562_49890484_49890650	9|7|3	0|1|0	8|7|12	0|1|4	260	130	0.00990549470783	0.174590349011	1.0|0.778|1.0	1.0|0.778|0.6	0.133
SYDE2	SYDE2	SE	chr1	-	85178145_85178272_85169043_85169225_85182097_85183200	10|8|1	1|0|0	7|4|6	0|2|3	256	130	0.00242673239974	0.0628632660985	0.835|1.0|1.0	1.0|0.504|0.504	0.276
OASL	OASL	SE	chr12	-	121033460_121033743_121031441_121031617_121038773_121039156	5|6|7	0|1|0	13|10|14	5|4|8	260	130	3.94216332311e-06	0.000427683533776	1.0|0.75|1.0	0.565|0.556|0.467	0.387
MATR3	MATR3	SE	chr5	+	139279934_139280058_139279050_139279129_139307238_139307556	0|2|1	1|1|1	4|2|2	1|0|0	253	130	0.0034173884372	0.0797697914975	0.0|0.507|0.339	0.673|1.0|1.0	-0.609
AIP	AIP	SE	chr11	+	67489266_67489455_67487005_67487185_67490037_67490214	571|515|469	31|33|14	649|636|713	169|166|196	260	130	0	0.0	0.902|0.886|0.944	0.658|0.657|0.645	0.257
PSMA3-AS1	PSMA3-AS1	SE	chr14	-	58288717_58288813_58285731_58285756_58291634_58291707	11|7|8	2|6|2	7|5|7	5|5|11	225	130	0.0377043814056	0.454524755302	0.761|0.403|0.698	0.447|0.366|0.269	0.26
PSMA3-AS1	PSMA3-AS1	SE	chr14	-	58285590_58285756_58273978_58274010_58291634_58291707	2|6|2	0|2|0	5|5|12	0|2|3	260	130	0.0265119091695	0.353466187401	1.0|0.6|1.0	1.0|0.556|0.667	0.126
PRMT2	PRMT2	SE	chr21	+	46663382_46663554_46649574_46649739_46664294_46664951	0|4|1	1|4|0	2|4|2	0|0|0	260	130	0.000607446678999	0.0225736626805	0.0|0.333|1.0	1.0|1.0|1.0	-0.556
ZSWIM8	ZSWIM8	SE	chr10	+	73791323_73791499_73790974_73791176_73791858_73792490	44|47|55	1|3|0	14|19|15	1|1|6	260	130	0.0056930890245	0.11552743021	0.957|0.887|1.0	0.875|0.905|0.556	0.169
TSN	TSN	SE	chr2	+	121757239_121757333_121755532_121755845_121761408_121761524	38|56|28	11|14|12	42|42|52	6|4|3	223	130	0.00038484684949	0.0160032882127	0.668|0.7|0.576	0.803|0.86|0.91	-0.21
ZNF91	ZNF91	SE	chr19	-	23373741_23373837_23357695_23362725_23395324_23395457	15|10|10	2|2|4	4|7|3	0|0|0	225	130	3.25420713398e-06	0.000363910474084	0.813|0.743|0.591	1.0|1.0|1.0	-0.284
TMPO	TMPO	SE	chr12	+	98544441_98544537_98537474_98537572_98544950_98545061	110|197|105	13|20|8	632|650|885	18|7|13	225	130	2.37176944751e-11	1.23142269715e-08	0.83|0.851|0.883	0.953|0.982|0.975	-0.115
C16orf46	C16orf46	SE	chr16	-	81063745_81063993_81060979_81062138_81077135_81077213	3|5|4	1|1|6	2|2|5	0|1|0	260	130	7.14831477814e-05	0.00451823221386	0.6|0.714|0.25	1.0|0.5|1.0	-0.312
NAB2	NAB2	SE	chr12	+	57093406_57093598_57093062_57093195_57094611_57095476	3|7|3	0|0|0	1|1|1	5|1|4	260	130	5.55111512313e-16	5.4526953523e-13	1.0|1.0|1.0	0.091|0.333|0.111	0.822
APBB2	APBB2	SE	chr4	-	41033235_41033304_41013582_41014398_41100638_41100750	41|64|40	4|12|7	24|25|19	0|2|0	198	130	2.464410499e-05	0.00191525647218	0.871|0.778|0.79	1.0|0.891|1.0	-0.151
APBB2	APBB2	SE	chr4	-	41065575_41065673_41033235_41033304_41100638_41100750	66|67|66	28|33|16	46|43|52	13|10|9	227	130	0.0487748254952	0.543597748481	0.574|0.538|0.703	0.67|0.711|0.768	-0.111
APBB2	APBB2	SE	chr4	-	41065575_41065673_41013946_41014398_41100638_41100750	35|20|29	4|12|7	26|15|10	0|2|0	227	130	1.72712818379e-05	0.00146318756904	0.834|0.488|0.703	1.0|0.811|1.0	-0.262
PARPBP	PARPBP	SE	chr12	+	102182548_102182627_102165728_102165883_102195950_102197361	2|2|3	0|1|0	14|9|11	2|5|4	208	130	0.000277849464162	0.0127341247484	1.0|0.556|1.0	0.814|0.529|0.632	0.194
NFKBIZ	NFKBIZ	SE	chr3	+	101848891_101849917_101829612_101829688_101852084_101852126	6|9|13	0|0|0	19|12|21	2|1|1	260	130	0.0453717783811	0.515632243115	1.0|1.0|1.0	0.826|0.857|0.913	0.135
TMEM14B	TMEM14B	SE	chr6	+	10751132_10751234_10749621_10749698_10755141_10755232	33|40|31	0|1|3	32|22|36	8|2|5	231	130	0.000968678655425	0.0320342648342	1.0|0.957|0.853	0.692|0.861|0.802	0.152
DPH7	DPH7	SE	chr9	-	137564892_137564958_137564433_137564606_137565084_137565154	41|33|31	0|0|0	35|27|42	3|3|2	195	130	0.000752557121586	0.0263371848311	1.0|1.0|1.0	0.886|0.857|0.933	0.108
SPATS2L	SPATS2L	SE	chr2	+	200439121_200439328_200419249_200419496_200440648_200440784	139|207|137	134|198|110	214|210|227	342|294|371	260	130	6.42385895089e-06	0.000639640355373	0.342|0.343|0.384	0.238|0.263|0.234	0.111
MAP2K7	MAP2K7	SE	chr19	+	7905807_7905855_7903884_7904068_7909754_7909896	34|31|18	7|12|7	13|11|18	33|21|20	177	130	9.05720540789e-08	1.79877089259e-05	0.781|0.655|0.654	0.224|0.278|0.398	0.397
POLL	POLL	SE	chr10	-	101584877_101584919_101583507_101583681_101587245_101587406	0|2|0	4|4|7	3|1|2	5|5|1	171	130	0.00615309760423	0.122067783476	0.0|0.275|0.0	0.313|0.132|0.603	-0.258
PDCD10	PDCD10	SE	chr3	-	167725400_167725473_167720061_167720273_167734213_167734345	133|120|92	89|104|81	164|130|150	78|53|91	202	130	0.00137178745031	0.0414432610923	0.49|0.426|0.422	0.575|0.612|0.515	-0.121
KYAT1	KYAT1	SE	chr9	-	128847432_128847643_128846679_128846859_128881896_128882075	2|2|2	2|2|3	6|2|8	1|0|1	260	130	1.48394504222e-05	0.00129645429362	0.333|0.333|0.25	0.75|1.0|0.8	-0.545
PXK	PXK	SE	chr3	+	58412900_58412963_58410089_58410159_58424751_58425151	37|40|13	1|2|0	18|21|24	6|4|1	192	130	0.000940181396645	0.0313198466358	0.962|0.931|1.0	0.67|0.78|0.942	0.167
KYAT1	KYAT1	SE	chr9	-	128846679_128846859_128845352_128845411_128882406_128882494	5|10|4	0|0|0	1|6|3	3|1|0	260	130	0.0157756796595	0.244323206709	1.0|1.0|1.0	0.143|0.75|1.0	0.369
KYAT1	KYAT1	SE	chr9	-	128846679_128846859_128845352_128845411_128847432_128847643	6|8|6	0|2|0	5|8|6	2|0|3	260	130	0.00423830860267	0.0928167571907	1.0|0.667|1.0	0.556|1.0|0.5	0.204
KYAT1	KYAT1	SE	chr9	-	128846679_128846859_128845352_128845411_128881896_128882075	7|10|7	0|4|1	1|6|2	4|2|5	260	130	0.00274734094517	0.0682031142836	1.0|0.556|0.778	0.111|0.6|0.167	0.485
APLP1	APLP1	SE	chr19	+	35878081_35878108_35877717_35877825_35878583_35878654	6|1|2	0|2|0	1|0|0	1|1|2	156	130	1.56683212515e-07	2.86155511339e-05	1.0|0.294|1.0	0.455|0.0|0.0	0.613
MLPH	MLPH	SE	chr2	+	237525600_237525805_237518538_237518648_237540347_237540533	9|9|5	0|4|1	8|4|10	5|4|6	260	130	0.0223973027619	0.313228539195	1.0|0.529|0.714	0.444|0.333|0.455	0.337
MLPH	MLPH	SE	chr2	+	237525600_237525805_237519909_237520029_237540347_237540533	6|15|15	0|0|0	22|12|17	2|4|4	260	130	6.61994727369e-07	9.32540169438e-05	1.0|1.0|1.0	0.846|0.6|0.68	0.291
NUCKS1	NUCKS1	SE	chr1	-	205727699_205727805_205720500_205720653_205749956_205750276	58|66|29	8|10|4	83|57|73	4|0|2	235	130	2.8618678469e-05	0.0021714347605	0.8|0.785|0.8	0.92|1.0|0.953	-0.163
COL13A1	COL13A1	SE	chr10	+	69897474_69897531_69895549_69895576_69902747_69902855	9|0|0	21|21|19	6|9|9	24|18|28	186	130	0.0173180526015	0.259824698444	0.23|0.0|0.0	0.149|0.259|0.183	-0.12
ZNF273	ZNF273	SE	chr7	+	64917580_64917707_64903246_64903419_64927653_64929257	2|2|3	1|0|0	5|2|4	3|3|0	256	130	0.000202868607108	0.00984386736546	0.504|1.0|1.0	0.458|0.253|1.0	0.264
DERA	DERA	SE	chr12	+	15958187_15958335_15956935_15957033_15959828_15959924	40|37|35	0|0|1	36|31|37	3|2|5	260	130	6.64672185664e-05	0.00424924330447	1.0|1.0|0.946	0.857|0.886|0.787	0.139
RIBC1	RIBC1	SE	chrX	+	53428282_53428627_53428002_53428084_53429853_53429972	9|3|6	3|1|2	2|6|5	0|0|1	260	130	0.000129093500376	0.0070872721717	0.6|0.6|0.6	1.0|1.0|0.714	-0.305
OXR1	OXR1	SE	chr8	+	106737519_106737600_106713822_106713985_106739457_106739583	10|15|7	45|29|25	19|16|22	38|17|31	210	130	0.0109687263483	0.188574924505	0.121|0.243|0.148	0.236|0.368|0.305	-0.132
NBPF1	NBPF1	SE	chr1	-	16591846_16592056_16589898_16590001_16594591_16594661	13|11|9	3|1|2	2|2|3	0|0|1	260	130	0.00174927975613	0.0493218180425	0.684|0.846|0.692	1.0|1.0|0.6	-0.126
RAD1	RAD1	SE	chr5	-	34913469_34913578_34911553_34911812_34914694_34914961	17|11|11	15|12|5	46|28|33	5|9|6	238	130	0.000173577824614	0.00877957054719	0.382|0.334|0.546	0.834|0.63|0.75	-0.317
ABC13-47488600E17.1	ABC13-47488600E17.1	SE	chr13	-	113968594_113968760_113964926_113964994_113970170_113970222	15|9|8	2|5|7	22|12|17	3|3|1	260	130	0.0316811810826	0.401052192708	0.789|0.474|0.364	0.786|0.667|0.895	-0.24
FAM3A	FAM3A	SE	chrX	-	154507810_154507882_154507405_154507490_154508288_154508347	46|39|31	10|11|9	45|30|30	23|16|22	201	130	0.00208722541195	0.055942566646	0.748|0.696|0.69	0.559|0.548|0.469	0.186
RAD52	RAD52	SE	chr12	-	914430_914532_913893_914121_916343_916483	4|7|2	0|0|1	1|5|1	0|2|2	231	130	0.0132107263238	0.215983192763	1.0|1.0|0.53	1.0|0.585|0.22	0.242
RAD52	RAD52	SE	chr12	-	926795_926946_925462_925525_927144_927263	2|5|4	11|24|10	1|0|0	24|12|14	260	130	0.000186536043528	0.00924893037651	0.083|0.094|0.167	0.02|0.0|0.0	0.108
WDR54	WDR54	SE	chr2	+	74422152_74422375_74421729_74421816_74422869_74422932	6|4|3	1|0|0	3|10|9	1|3|3	260	130	9.62156628527e-05	0.00567672410831	0.75|1.0|1.0	0.6|0.625|0.6	0.308
YPEL5	YPEL5	SE	chr2	+	30155849_30155910_30148244_30148305_30156627_30156792	2|1|2	6|4|0	0|1|1	2|1|1	190	130	0.0311018246333	0.396337889479	0.186|0.146|1.0	0.0|0.406|0.406	0.173
IL1RAP	IL1RAP	SE	chr3	+	190556129_190556216_190514058_190514219_190564288_190564353	11|11|6	14|16|8	7|9|9	6|2|6	216	130	0.0495529575217	0.549070941515	0.321|0.293|0.311	0.413|0.73|0.474	-0.231
ZSCAN9	ZSCAN9	SE	chr6	+	28230335_28230488_28227689_28227837_28232561_28233466	1|2|2	14|19|16	7|10|6	18|13|11	260	130	7.62067006518e-05	0.00471029987838	0.034|0.05|0.059	0.163|0.278|0.214	-0.171
YPEL5	YPEL5	SE	chr2	+	30148244_30148541_30146940_30147062_30156627_30156792	130|120|103	148|132|122	89|72|97	50|54|57	260	130	5.01601986723e-05	0.0033885948983	0.305|0.313|0.297	0.471|0.4|0.46	-0.139
TMEM45A	TMEM45A	SE	chr3	+	100519532_100519608_100492659_100492928_100555208_100555401	0|3|1	1|6|6	2|8|6	5|7|3	205	130	0.0117437467053	0.198888504314	0.0|0.241|0.096	0.202|0.42|0.559	-0.281
C16orf13	C16orf13	SE	chr16	-	635517_635774_634736_634797_636093_636260	6|16|11	2|4|3	5|7|16	15|8|18	260	130	7.22173722565e-05	0.00453415392347	0.6|0.667|0.647	0.143|0.304|0.308	0.386
NAPA	NAPA	SE	chr19	-	47503422_47503502_47495549_47495596_47514842_47515020	47|59|45	7|10|4	51|49|67	33|13|37	209	130	3.6435080937e-05	0.00265902928027	0.807|0.786|0.875	0.49|0.701|0.53	0.249
MPRIP	MPRIP	SE	chr17	+	17075709_17075787_17042759_17042971_17126701_17126853	13|16|11	0|1|0	13|11|8	3|1|1	207	130	0.00946466293782	0.169450103356	1.0|0.909|1.0	0.731|0.874|0.834	0.157
C16orf13	C16orf13	SE	chr16	-	634888_634956_634718_634797_636093_636302	14|10|11	2|4|3	14|15|18	15|8|18	197	130	0.00367701715017	0.0840487492489	0.822|0.623|0.708	0.381|0.553|0.398	0.274
ARHGEF12	ARHGEF12	SE	chr11	+	120409393_120409450_120407737_120407823_120420752_120420851	42|40|30	54|51|35	20|34|40	17|17|28	186	130	0.00655003288673	0.127652108376	0.352|0.354|0.375	0.451|0.583|0.5	-0.151
TG	TG	SE	chr8	+	132869728_132869826_132868114_132868223_132871347_132871551	2|5|1	0|4|0	2|0|1	0|1|2	227	130	0.020640048981	0.295331472506	1.0|0.417|1.0	1.0|0.0|0.223	0.398
SOBP	SOBP	SE	chr6	+	107533458_107533610_107506241_107506427_107633513_107635469	19|15|8	4|1|3	15|10|14	0|1|1	260	130	0.000802784901241	0.0277606226933	0.704|0.882|0.571	1.0|0.833|0.875	-0.184
SOBP	SOBP	SE	chr6	+	107587079_107587175_107533458_107533610_107633513_107635469	24|29|28	3|1|0	21|26|28	6|1|3	225	130	0.0266182390586	0.354363838954	0.822|0.944|1.0	0.669|0.938|0.844	0.105
PTK2	PTK2	SE	chr8	-	140925660_140925749_140890542_140890769_141000879_141000937	5|10|10	1|1|2	17|5|11	0|0|1	218	130	0.0191244513551	0.279463625192	0.749|0.856|0.749	1.0|1.0|0.868	-0.171
ANKRD36C	ANKRD36C	SE	chr2	-	95938828_95938901_95935615_95935644_95938986_95939015	13|22|17	6|11|5	21|21|39	3|4|1	202	130	0.000622444834238	0.0228968978295	0.582|0.563|0.686	0.818|0.772|0.962	-0.24
NGLY1	NGLY1	SE	chr3	-	25736308_25736400_25733871_25733982_25737333_25737455	3|11|3	0|0|0	10|7|8	3|2|1	221	130	0.000225655934765	0.0106748773577	1.0|1.0|1.0	0.662|0.673|0.825	0.28
PTK2	PTK2	SE	chr8	-	140948665_140948723_140890542_140890769_141000879_141000937	0|0|2	1|1|2	3|1|0	0|0|1	187	130	8.06492087904e-05	0.00491797792664	0.0|0.0|0.41	1.0|1.0|0.0	-0.53
PSMC2	PSMC2	SE	chr7	+	103353920_103353958_103347509_103347781_103361956_103362057	37|51|28	4|11|1	78|61|72	0|0|3	167	130	4.13934929011e-06	0.000445090268047	0.878|0.783|0.956	1.0|1.0|0.949	-0.111
NUMA1	NUMA1	SE	chr11	-	72068495_72068617_72068078_72068231_72069841_72069911	2|3|2	4|7|5	0|0|0	6|7|7	251	130	0.000343685149935	0.0147666743059	0.206|0.182|0.172	0.0|0.0|0.0	0.187
NID1	NID1	SE	chr1	-	236013410_236013560_235993644_235993872_236017147_236017273	8|4|6	0|2|0	7|5|3	4|0|5	260	130	0.00229842024276	0.0603929954422	1.0|0.5|1.0	0.467|1.0|0.231	0.267
NUMA1	NUMA1	SE	chr11	-	72012400_72012442_72010785_72010854_72012894_72016260	561|678|469	43|59|50	417|384|428	98|88|122	171	130	4.4408920985e-15	4.0349945607e-12	0.908|0.897|0.877	0.764|0.768|0.727	0.141
NID1	NID1	SE	chr1	-	236011920_236012043_235993644_235993872_236017147_236017273	24|17|20	0|2|0	17|19|22	4|0|5	252	130	0.00074292871672	0.0260627425487	1.0|0.814|1.0	0.687|1.0|0.694	0.144
MFF	MFF	SE	chr2	+	227342744_227342819_227340291_227340380_227355676_227355761	4|10|5	15|13|10	5|3|4	25|19|19	204	130	0.0244581938541	0.333549192283	0.145|0.329|0.242	0.113|0.091|0.118	0.131
TFDP2	TFDP2	SE	chr3	-	141995019_141995141_141978519_141978682_142028578_142028631	5|4|1	0|1|0	4|4|3	1|3|3	251	130	2.80849892068e-05	0.00213539926304	1.0|0.674|1.0	0.674|0.408|0.341	0.417
TNNT2	TNNT2	SE	chr1	-	201369815_201369845_201368161_201368227_201372026_201372041	16|21|32	31|31|30	27|23|43	16|17|28	159	130	0.00565273535834	0.114836788074	0.297|0.356|0.466	0.58|0.525|0.557	-0.181
ZNF846	ZNF846	SE	chr19	-	9759859_9759942_9757474_9758764_9762081_9762165	10|8|11	9|9|3	7|8|3	0|4|0	212	130	0.010703404436	0.185064001343	0.405|0.353|0.692	1.0|0.551|1.0	-0.367
ITPR1	ITPR1	SE	chr3	+	4521023_4521094_4494430_4494506_4627762_4627878	26|17|17	0|0|0	33|38|25	2|3|2	200	130	0.00269301161578	0.06712950217	1.0|1.0|1.0	0.915|0.892|0.89	0.101
TMEM173	TMEM173	SE	chr5	-	139477328_139477515_139475963_139476454_139478269_139478508	2|6|2	2|4|2	2|7|7	1|1|0	260	130	0.000141654172443	0.00757099888716	0.333|0.429|0.333	0.5|0.778|1.0	-0.394
FAM63A	FAM63A	SE	chr1	-	151002164_151002400_151001724_151001782_151006311_151006485	3|9|8	1|2|2	3|7|2	1|0|0	260	130	0.00145623872352	0.0432398203984	0.6|0.692|0.667	0.6|1.0|1.0	-0.214
FAM63A	FAM63A	SE	chr1	-	151002164_151002323_151001724_151001782_151006311_151006857	4|11|8	1|2|2	5|7|3	1|0|0	260	130	0.00152185517263	0.0445691413328	0.667|0.733|0.667	0.714|1.0|1.0	-0.216
ASCC2	ASCC2	SE	chr22	-	29834488_29834550_29832244_29832342_29838177_29838276	9|6|4	0|0|0	10|9|10	1|2|2	191	130	0.0142623224956	0.228347951004	1.0|1.0|1.0	0.872|0.754|0.773	0.2
GLB1	GLB1	SE	chr3	-	33077093_33077237_33072543_33072713_33096718_33096792	5|2|4	0|0|0	1|2|1	1|1|3	260	130	1.37933247679e-06	0.000174670590719	1.0|1.0|1.0	0.333|0.5|0.143	0.675
NUMB	NUMB	SE	chr14	-	73279280_73279424_73275209_73277293_73282358_73282505	0|0|1	2|8|2	3|3|2	4|8|0	260	130	0.000939928898275	0.0313198466358	0.0|0.0|0.2	0.273|0.158|1.0	-0.41
MYH15	MYH15	SE	chr3	-	108470041_108470212_108464637_108464814_108470697_108470847	1|2|5	0|0|0	4|5|1	6|3|3	260	130	1.9431123377e-12	1.19695720002e-09	1.0|1.0|1.0	0.25|0.455|0.143	0.717
CSPP1	CSPP1	SE	chr8	+	67091802_67091883_67086006_67086110_67093542_67093620	3|9|12	46|35|38	25|27|23	52|43|54	210	130	0.000482636654135	0.0190455445797	0.039|0.137|0.164	0.229|0.28|0.209	-0.126
MYO1B	MYO1B	SE	chr2	+	191400748_191400835_191400381_191400468_191408114_191408189	294|389|302	89|86|55	549|594|523	65|65|40	216	130	1.04815338631e-08	2.59143446749e-06	0.665|0.731|0.768	0.836|0.846|0.887	-0.135
CSPP1	CSPP1	SE	chr8	+	67091802_67091883_67086006_67086110_67103036_67103135	0|5|3	2|1|1	9|6|6	0|0|1	210	130	0.005589275611	0.113874801424	0.0|0.756|0.65	1.0|1.0|0.788	-0.461
MPP6	MPP6	SE	chr7	+	24623665_24623784_24573345_24573593_24641715_24641868	12|47|15	1|0|0	40|63|47	7|6|4	248	130	1.64374938144e-05	0.0014056571181	0.863|1.0|1.0	0.75|0.846|0.86	0.136
EMSY	EMSY	SE	chr11	+	76459932_76460085_76458182_76458358_76463820_76464080	45|44|29	10|5|3	43|29|37	8|11|20	260	130	0.017298727276	0.259688122313	0.692|0.815|0.829	0.729|0.569|0.481	0.186
EMSY	EMSY	SE	chr11	+	76459935_76460085_76458182_76458358_76463820_76464080	38|39|21	10|5|3	41|20|33	8|11|20	260	130	0.0294085286497	0.380116296542	0.655|0.796|0.778	0.719|0.476|0.452	0.194
LRP8	LRP8	SE	chr1	-	53249379_53249556_53242363_53247056_53250689_53250862	20|16|7	3|4|3	32|31|30	16|9|28	260	130	0.0495157684675	0.548826193712	0.769|0.667|0.538	0.5|0.633|0.349	0.164
WDR45	WDR45	SE	chrX	-	49077642_49077747_49076644_49076750_49077836_49077911	33|34|21	0|2|0	17|16|8	6|5|1	234	130	1.73983916374e-06	0.00020895139722	1.0|0.904|1.0	0.612|0.64|0.816	0.279
FYN	FYN	SE	chr6	-	111700103_111700268_111699514_111699670_111702884_111703034	70|84|74	28|23|16	31|34|32	25|18|28	260	130	0.000249764004705	0.0116079577839	0.556|0.646|0.698	0.383|0.486|0.364	0.222
TRAPPC2	TRAPPC2	SE	chrX	-	13734049_13734185_13719870_13719982_13734524_13734575	2|6|2	4|2|1	1|0|1	0|1|0	260	130	0.00149484369454	0.0440331276513	0.2|0.6|0.5	1.0|0.0|1.0	-0.233
C9orf142	C9orf142	SE	chr9	+	136992639_136992700_136992417_136992562_136992924_136992974	2|3|1	0|0|0	1|2|1	1|0|4	190	130	0.00121082572597	0.0379037469291	1.0|1.0|1.0	0.406|1.0|0.146	0.483
COBLL1	COBLL1	SE	chr2	-	164779654_164779785_164743686_164743875_164841155_164841243	0|0|3	11|11|24	3|3|3	4|4|11	260	130	0.000722316774278	0.0255866285033	0.0|0.0|0.059	0.273|0.273|0.12	-0.202
TRAPPC2	TRAPPC2	SE	chrX	-	13734043_13734185_13719870_13719982_13734524_13734556	2|9|6	4|2|1	3|1|3	0|1|0	260	130	0.000387942691739	0.0160768405799	0.2|0.692|0.75	1.0|0.333|1.0	-0.23
FOXJ3	FOXJ3	SE	chr1	-	42205761_42205863_42199101_42199230_42227882_42227966	64|58|52	10|14|16	38|37|47	27|13|14	231	130	0.0357311437169	0.437833003118	0.783|0.7|0.647	0.442|0.616|0.654	0.139
RAB6A	RAB6A	SE	chr11	-	73716250_73716362_73679653_73679720_73720845_73720899	1|3|1	2|9|6	1|0|0	9|8|4	241	130	0.0350008029728	0.431307358032	0.212|0.152|0.082	0.057|0.0|0.0	0.13
PPARA	PPARA	SE	chr22	+	46176752_46176836_46151883_46151970_46198341_46198410	2|3|5	3|1|1	1|2|3	0|0|2	213	130	0.00953812691932	0.170262124143	0.289|0.647|0.753	1.0|1.0|0.478	-0.263
FLOT1	FLOT1	SE	chr6	-	30741613_30741704_30740678_30740798_30742146_30742203	12|6|4	4|2|4	9|5|5	9|7|9	220	130	0.037368174954	0.451570833882	0.639|0.639|0.371	0.371|0.297|0.247	0.245
PPARA	PPARA	SE	chr22	+	46188722_46188822_46176752_46176836_46198344_46198591	1|2|2	0|4|3	0|0|0	2|1|2	229	130	0.0213145096274	0.302432447555	1.0|0.221|0.275	0.0|0.0|0.0	0.499
EVI5L	EVI5L	SE	chr19	+	7857091_7857124_7856014_7856068_7858190_7858331	97|83|85	264|217|175	18|32|25	159|127|122	162	130	9.74453930769e-07	0.000129253845474	0.228|0.235|0.28	0.083|0.168|0.141	0.117
EIF4E2	EIF4E2	SE	chr2	+	232574262_232574341_232567077_232567214_232580903_232581332	0|2|1	6|5|5	4|4|0	5|4|9	208	130	0.0210184468938	0.299214427696	0.0|0.2|0.111	0.333|0.385|0.0	-0.136
IQCH	IQCH	SE	chr15	+	67344062_67344191_67261271_67261394_67357344_67357421	10|8|8	5|4|1	4|13|13	2|0|0	258	130	0.000687342761589	0.0246737004864	0.502|0.502|0.801	0.502|1.0|1.0	-0.232
CTC-338M12.5	CTC-338M12.5	SE	chr5	+	181193341_181193467_181191923_181192016_181194233_181194428	5|4|6	3|3|2	5|4|4	0|0|1	255	130	2.16819402868e-05	0.00175137956091	0.459|0.405|0.605	1.0|1.0|0.671	-0.401
ZNF410	ZNF410	SE	chr14	+	73888272_73888364_73886870_73886915_73892026_73892208	8|11|3	19|20|15	12|19|22	20|10|16	221	130	0.00424884716058	0.0929681524408	0.199|0.244|0.105	0.261|0.528|0.447	-0.229
TAB3	TAB3	SE	chrX	-	30834050_30834152_30827441_30831575_30842965_30843049	43|55|38	2|2|2	21|18|20	4|5|1	231	130	0.017065897235	0.257255482832	0.924|0.939|0.914	0.747|0.67|0.918	0.147
ANO8	ANO8	SE	chr19	-	17327437_17327569_17327234_17327345_17327688_17327880	14|18|7	0|0|0	12|6|6	0|5|0	260	130	0.0267600213962	0.355730145437	1.0|1.0|1.0	1.0|0.375|1.0	0.208
ZNF410	ZNF410	SE	chr14	+	73922065_73922206_73920145_73921105_73923394_73923522	40|36|31	18|29|14	23|13|13	27|30|28	260	130	4.43523584214e-05	0.00309054653484	0.526|0.383|0.525	0.299|0.178|0.188	0.256
LIAS	LIAS	SE	chr4	+	39462195_39462289_39460789_39460962_39463524_39463605	3|13|7	0|1|4	7|9|11	0|1|0	223	130	0.0119450684544	0.201102798591	1.0|0.883|0.505	1.0|0.84|1.0	-0.151
PLS1	PLS1	SE	chr3	+	142627815_142627908_142596415_142596509_142669389_142669419	2|0|2	1|2|0	1|2|2	0|0|0	222	130	0.0481332695146	0.538473606616	0.539|0.0|1.0	1.0|1.0|1.0	-0.487
CROCC	CROCC	SE	chr1	+	16948798_16948926_16948330_16948524_16953301_16953481	11|25|13	1|0|2	7|9|8	5|5|4	257	130	5.95763896616e-06	0.000601135861939	0.848|1.0|0.767	0.415|0.477|0.503	0.407
CROCC	CROCC	SE	chr1	+	16950952_16951122_16948330_16948524_16953301_16953481	7|13|16	1|0|2	17|4|6	5|5|4	260	130	0.000146259558271	0.00773749255575	0.778|1.0|0.8	0.63|0.286|0.429	0.411
CEP131	CEP131	SE	chr17	-	81192735_81192843_81192475_81192593_81193925_81194127	143|153|112	17|27|24	95|87|133	30|32|26	237	130	0.0157886085797	0.244387219004	0.822|0.757|0.719	0.635|0.599|0.737	0.109
NT5C2	NT5C2	SE	chr10	-	103139405_103139479_103111744_103111805_103174857_103174982	22|35|22	3|2|2	27|22|35	0|0|1	203	130	0.00206339872303	0.0554675763238	0.824|0.918|0.876	1.0|1.0|0.957	-0.113
ZCCHC8	ZCCHC8	SE	chr12	-	122490461_122490567_122489385_122489463_122492714_122492789	14|29|20	4|0|1	27|25|23	0|0|0	235	130	0.0424624690127	0.492166428753	0.659|1.0|0.917	1.0|1.0|1.0	-0.141
MAP4K4	MAP4K4	SE	chr2	+	101859642_101859864_101855976_101856138_101864929_101865036	137|130|99	10|10|5	105|115|99	33|25|29	260	130	2.24470608767e-09	6.7422808306e-07	0.873|0.867|0.908	0.614|0.697|0.631	0.235
MOCOS	MOCOS	SE	chr18	+	36195256_36195346_36187518_36187681_36203112_36203189	6|4|6	0|0|0	10|3|8	4|0|1	219	130	0.00789029504405	0.147361193772	1.0|1.0|1.0	0.597|1.0|0.826	0.192
MYO9A	MYO9A	SE	chr15	-	72019038_72019095_72010349_72010447_72020917_72021017	19|19|16	26|23|20	23|16|22	13|14|17	186	130	0.0402184467712	0.474001341236	0.338|0.366|0.359	0.553|0.444|0.475	-0.136
FIP1L1	FIP1L1	SE	chr4	+	53440581_53440608_53428026_53428183_53442652_53442707	75|40|39	67|72|57	32|34|55	83|97|98	156	130	0.00667559315825	0.129465185562	0.483|0.316|0.363	0.243|0.226|0.319	0.125
SLMAP	SLMAP	SE	chr3	+	57865241_57865292_57864547_57864716_57871635_57871698	31|38|17	20|29|28	39|41|64	13|26|31	180	130	0.0293330438601	0.379679882052	0.528|0.486|0.305	0.684|0.532|0.599	-0.165
SLMAP	SLMAP	SE	chr3	+	57865241_57865292_57864547_57864716_57890040_57890100	15|22|10	30|46|35	22|20|29	32|37|32	180	130	0.0424116811171	0.491834760217	0.265|0.257|0.171	0.332|0.281|0.396	-0.105
SLMAP	SLMAP	SE	chr3	+	57865241_57865292_57864806_57864857_57871635_57871698	82|80|58	41|47|40	116|110|135	26|25|38	180	130	1.47953267726e-06	0.000184151149392	0.591|0.551|0.512	0.763|0.761|0.72	-0.197
FKBP7	FKBP7	SE	chr2	-	178477061_178477213_178469651_178469785_178478278_178478499	80|73|65	12|9|10	35|32|44	12|9|8	260	130	0.0489973357306	0.544907946693	0.769|0.802|0.765	0.593|0.64|0.733	0.123
FKBP7	FKBP7	SE	chr2	-	178469651_178469785_178463663_178465931_178477061_178477213	26|23|21	1|2|0	19|15|11	1|4|1	260	130	0.0429505359419	0.49643967978	0.929|0.852|1.0	0.905|0.652|0.846	0.126
ZNF33B	ZNF33B	SE	chr10	-	42636919_42636972_42632294_42632439_42638473_42638544	35|57|41	10|14|6	36|33|54	1|2|6	182	130	0.00119625420778	0.0375770638959	0.714|0.744|0.83	0.963|0.922|0.865	-0.154
SREBF1	SREBF1	SE	chr17	-	17823517_17823607_17820089_17820521_17836726_17836987	1|5|5	10|29|31	20|24|23	64|20|49	219	130	0.000389094790129	0.0161062198775	0.056|0.093|0.087	0.156|0.416|0.218	-0.185
ATP2C1	ATP2C1	SE	chr3	+	130894707_130894775_130893990_130894337_130930415_130930526	18|23|13	18|10|3	17|14|19	4|5|2	197	130	0.049986952129	0.552332968532	0.398|0.603|0.741	0.737|0.649|0.862	-0.169
PARP8	PARP8	SE	chr5	+	50668070_50668125_50666937_50667186_50750150_50750188	21|14|8	12|2|4	16|12|10	2|2|0	184	130	0.00399326029741	0.0890374553675	0.553|0.832|0.586	0.85|0.809|1.0	-0.229
ZNF91	ZNF91	SE	chr19	-	23374637_23374764_23359402_23362725_23395324_23395446	31|36|32	2|2|4	11|9|4	0|0|0	256	130	0.000482187075601	0.0190455445797	0.887|0.901|0.802	1.0|1.0|1.0	-0.137
SYNRG	SYNRG	SE	chr17	-	37520178_37520214_37514796_37519071_37520537_37520648	17|14|13	2|0|1	11|7|15	1|3|4	165	130	0.00947482062809	0.169465000447	0.87|1.0|0.911	0.897|0.648|0.747	0.163
COA1	COA1	SE	chr7	-	43665657_43665722_43648599_43648652_43729428_43729505	0|1|0	2|7|2	1|2|4	4|3|8	194	130	0.000705690757153	0.025095523364	0.0|0.087|0.0	0.143|0.309|0.251	-0.205
OSBPL5	OSBPL5	SE	chr11	-	3120543_3120624_3119546_3119631_3121996_3122098	0|2|1	1|0|0	1|0|2	1|1|1	210	130	0.000933329855067	0.0311568022063	0.0|1.0|1.0	0.382|0.0|0.553	0.355
OSBPL5	OSBPL5	SE	chr11	-	3120420_3120624_3119546_3119631_3121996_3122098	8|6|5	1|0|0	7|7|8	1|1|1	260	130	0.00782273761273	0.146475824728	0.8|1.0|1.0	0.778|0.778|0.8	0.148
COA1	COA1	SE	chr7	-	43650611_43650712_43648599_43648652_43665657_43665722	8|7|5	0|1|0	3|4|4	0|2|4	230	130	0.000301427482092	0.0134914783364	1.0|0.798|1.0	1.0|0.531|0.361	0.302
ATXN2	ATXN2	SE	chr12	-	111464661_111464715_111457213_111457359_111470107_111470240	21|18|21	9|10|9	2|8|12	6|7|10	183	130	0.0374560701089	0.45226026978	0.624|0.561|0.624	0.191|0.448|0.46	0.237
SEC31A	SEC31A	SE	chr4	-	82861630_82861708_82857688_82857764_82863317_82863392	49|61|43	32|30|25	35|26|37	28|29|31	207	130	0.0316323232919	0.400712846888	0.49|0.561|0.519	0.44|0.36|0.428	0.114
ZNF227	ZNF227	SE	chr19	+	44217790_44217852_44213068_44213244_44228445_44228572	15|20|12	10|11|8	22|14|19	2|5|6	191	130	0.0135619215649	0.22073196478	0.505|0.553|0.505	0.882|0.656|0.683	-0.219
SORBS3	SORBS3	SE	chr8	+	22566344_22566484_22565677_22565872_22566660_22566713	28|36|36	2|11|5	38|23|27	16|10|16	260	130	0.00363410071896	0.0833730780039	0.875|0.621|0.783	0.543|0.535|0.458	0.248
ENTPD6	ENTPD6	SE	chr20	+	25207075_25207397_25195692_25195867_25209848_25209925	27|32|16	2|7|2	21|11|11	10|3|9	260	130	0.00412738288632	0.0910780835582	0.871|0.696|0.8	0.512|0.647|0.379	0.276
ENTPD6	ENTPD6	SE	chr20	+	25207078_25207397_25195725_25195867_25209848_25209925	22|25|19	2|7|2	23|11|8	10|3|9	260	130	0.0121951691065	0.203832205934	0.846|0.641|0.826	0.535|0.647|0.308	0.274
ADIRF	ADIRF	SE	chr10	+	86970199_86970262_86968191_86968605_86970475_86970915	295|295|210	11|12|8	158|107|204	29|21|39	192	130	1.38333788868e-13	1.04741733805e-10	0.948|0.943|0.947	0.787|0.775|0.78	0.165
ENTPD6	ENTPD6	SE	chr20	+	25221231_25221333_25218549_25218614_25222837_25222970	39|57|47	16|11|12	44|44|44	5|4|7	231	130	0.0097145122167	0.172563163247	0.578|0.745|0.688	0.832|0.861|0.78	-0.154
SENP7	SENP7	SE	chr3	-	101398860_101399055_101372007_101372126_101458954_101459052	46|32|34	18|13|7	32|30|37	3|1|3	260	130	2.96796719051e-05	0.00224257379567	0.561|0.552|0.708	0.842|0.938|0.86	-0.273
SENP7	SENP7	SE	chr3	-	101417592_101417790_101372007_101372126_101458954_101459052	18|8|7	18|13|7	6|7|8	3|1|3	260	130	0.0121517865522	0.203335419177	0.333|0.235|0.333	0.5|0.778|0.571	-0.316
POLL	POLL	SE	chr10	-	101585315_101585478_101584601_101584919_101587245_101587382	5|9|1	0|2|0	0|1|3	3|2|2	260	130	2.77773186519e-06	0.000317465053171	1.0|0.692|1.0	0.0|0.2|0.429	0.688
POLL	POLL	SE	chr10	-	101585861_101586156_101584610_101584919_101587245_101587382	5|0|4	0|2|0	3|2|5	3|2|2	260	130	0.0279195997381	0.36685102418	1.0|0.0|1.0	0.333|0.333|0.556	0.259
CCNY	CCNY	SE	chr10	+	35516522_35516623_35483403_35483478_35529972_35530030	5|12|7	0|0|0	10|6|13	8|0|0	230	130	0.00380925971788	0.0859898976314	1.0|1.0|1.0	0.414|1.0|1.0	0.195
PCMTD2	PCMTD2	SE	chr20	+	64258766_64258882_64255755_64255924_64259941_64260272	0|0|1	1|8|11	8|4|7	2|1|13	245	130	1.28019221668e-07	2.3983147383e-05	0.0|0.0|0.046	0.68|0.68|0.222	-0.512
CCNY	CCNY	SE	chr10	+	35525963_35525999_35483403_35483478_35529972_35530030	9|19|7	0|0|0	13|14|15	8|0|0	165	130	0.00237935673802	0.0618564673009	1.0|1.0|1.0	0.561|1.0|1.0	0.146
PDCD10	PDCD10	SE	chr3	-	167734213_167734350_167704841_167704895_167734805_167734836	18|14|14	0|1|0	14|13|14	1|2|1	260	130	0.0415559096653	0.484538973653	1.0|0.875|1.0	0.875|0.765|0.875	0.12
EML4	EML4	SE	chr2	+	42261120_42261294_42256500_42256630_42263177_42263306	30|27|14	3|3|1	22|19|26	0|1|0	260	130	0.000877883401358	0.0298463932076	0.833|0.818|0.875	1.0|0.905|1.0	-0.126
APLP1	APLP1	SE	chr19	+	35878084_35878108_35877717_35877825_35878583_35878654	10|7|6	0|2|0	3|5|7	1|1|2	153	130	0.0294911414252	0.380755255402	1.0|0.748|1.0	0.718|0.809|0.748	0.158
DUS4L	DUS4L	SE	chr7	+	107573703_107573821_107571144_107571266_107575187_107575310	2|5|4	0|0|1	4|8|2	1|3|1	247	130	0.000683598375335	0.0245987122309	1.0|1.0|0.678	0.678|0.584|0.513	0.301
SLC25A23	SLC25A23	SE	chr19	-	6438446_6438534_6436080_6436464_6444150_6444301	3|1|1	1|0|0	4|0|0	1|4|2	217	130	3.0432338044e-06	0.000342425044542	0.643|1.0|1.0	0.706|0.0|0.0	0.646
MTERF4	MTERF4	SE	chr2	-	241099395_241099894_241089979_241090044_241102252_241102287	2|0|3	3|2|3	6|3|2	3|0|2	260	130	0.0402217735079	0.474001341236	0.25|0.0|0.333	0.5|1.0|0.333	-0.417
KDM1B	KDM1B	SE	chr6	+	18185771_18185810_18171362_18171479_18197056_18197233	4|2|4	0|0|2	3|1|1	3|1|0	168	130	0.0498705306546	0.551413010682	1.0|1.0|0.607	0.436|0.436|1.0	0.245
IDH3A	IDH3A	SE	chr15	+	78156907_78157162_78155212_78155251_78157547_78157631	2|2|2	0|3|0	6|1|4	3|2|2	260	130	0.0436763119915	0.501856428397	1.0|0.25|1.0	0.5|0.2|0.5	0.35
KDM1B	KDM1B	SE	chr6	+	18155882_18155926_18155451_18155571_18159882_18159982	19|29|101	0|0|1	37|15|67	6|0|9	173	130	3.23316477324e-06	0.000362673273206	1.0|1.0|0.987	0.823|1.0|0.848	0.105
GCFC2	GCFC2	SE	chr2	-	75702312_75702423_75701189_75701287_75706522_75706651	26|40|14	16|29|20	44|44|47	13|13|11	240	130	0.000113517377614	0.00636678329013	0.468|0.428|0.275	0.647|0.647|0.698	-0.274
GCFC2	GCFC2	SE	chr2	-	75702198_75702423_75701189_75701287_75706522_75706651	82|122|59	16|29|20	136|113|182	13|13|11	260	130	9.70506933162e-06	0.000911423875422	0.719|0.678|0.596	0.84|0.813|0.892	-0.184
PRDM15	PRDM15	SE	chr21	-	41810752_41810836_41804533_41804614_41815704_41815836	14|20|15	1|3|2	39|32|28	1|2|0	213	130	0.0233359555655	0.322112407547	0.895|0.803|0.821	0.96|0.907|1.0	-0.116
COL9A3	COL9A3	SE	chr20	+	62836186_62836333_62835920_62835953_62836477_62836532	2|11|7	0|0|0	13|1|10	2|2|0	260	130	0.0416490401006	0.485313470156	1.0|1.0|1.0	0.765|0.2|1.0	0.345
UBXN11	UBXN11	SE	chr1	-	26302812_26302918_26297961_26298062_26306591_26306609	5|2|2	1|1|2	2|0|1	6|1|2	235	130	0.00136466252062	0.0413924828075	0.734|0.525|0.356	0.156|0.0|0.217	0.414
C11orf74	C11orf74	SE	chr11	+	36633283_36633438_36594500_36594592_36648015_36648155	14|9|9	2|6|2	2|4|2	2|6|6	260	130	0.00122784365444	0.0382388601345	0.778|0.429|0.692	0.333|0.25|0.143	0.391
C11orf74	C11orf74	SE	chr11	+	36633283_36633438_36594512_36594641_36648015_36648155	13|8|4	9|9|3	3|3|1	4|11|5	260	130	0.00614308524425	0.121965414518	0.419|0.308|0.4	0.273|0.12|0.091	0.214
IDI1	IDI1	SE	chr10	-	1043998_1044171_1043300_1043393_1048863_1049170	30|39|38	4|1|5	194|145|152	5|3|2	260	130	0.00791640394621	0.147626710484	0.789|0.951|0.792	0.951|0.96|0.974	-0.118
TET2	TET2	SE	chr4	+	105233896_105237351_105190359_105190505_105241338_105241429	24|22|17	1|1|0	9|8|15	0|4|2	260	130	0.00380720879072	0.0859898976314	0.923|0.917|1.0	1.0|0.5|0.789	0.184
[truncated: 459 more rows]
