# Supplementary material for: Ginsenoside Rh2 repressed the progression of prostate cancer through the mitochondrial damage induced by mitophagy and ferroptosis
Source: Front Oncol. 2025 Aug 21;15:1633891. doi: 10.3389/fonc.2025.1633891 (PMC12408308; doi:10.3389/fonc.2025.1633891)
Supplement: Supplementary file 4 [file DataSheet2.zip › supp/AS/GRh2__Ctrl/TargetAndJunction_diff_gene.xls]

GeneName	GeneID
DAB2	DAB2
ZMIZ1-AS1	ZMIZ1-AS1
SYT7	SYT7
GPS1	GPS1
ZNF827	ZNF827
RPP14	RPP14
MYADM	MYADM
GCC2	GCC2
NDUFAF2	NDUFAF2
SCOC-AS1	SCOC-AS1
SFMBT1	SFMBT1
TCP11L1	TCP11L1
CEP250	CEP250
COPS7B	COPS7B
CAD	CAD
ABLIM3	ABLIM3
PIH1D1	PIH1D1
ZFHX4	ZFHX4
ZNF185	ZNF185
TBC1D20	TBC1D20
ZNF138	ZNF138
PPM1M	PPM1M
WDR45	WDR45
TRAPPC6B	TRAPPC6B
SLFN5	SLFN5
TNFRSF11A	TNFRSF11A
ANKS3	ANKS3
CCDC126	CCDC126
PABPC4	PABPC4
SLC25A32	SLC25A32
RXRB	RXRB
NUPL2	NUPL2
TUG1	TUG1
AGPAT3	AGPAT3
ADD3-AS1	ADD3-AS1
GGCT	GGCT
FGGY	FGGY
LDB2	LDB2
UIMC1	UIMC1
KLF7	KLF7
DROSHA	DROSHA
MCCC2	MCCC2
C11orf74	C11orf74
RC3H2	RC3H2
YY1AP1	YY1AP1
AXIN1	AXIN1
ANXA1	ANXA1
BCL2L13	BCL2L13
ZMIZ2	ZMIZ2
SH3BP5	SH3BP5
DNM1L	DNM1L
TLE4	TLE4
HACE1	HACE1
NEPRO	NEPRO
STAG2	STAG2
HERPUD2	HERPUD2
EIF4A2	EIF4A2
CCDC153	CCDC153
SLC4A7	SLC4A7
ABHD5	ABHD5
MEMO1	MEMO1
CCDC66	CCDC66
BBX	BBX
TCF25	TCF25
SRRM2	SRRM2
SYTL1	SYTL1
HSPBP1	HSPBP1
RFXANK	RFXANK
APTX	APTX
NUCKS1	NUCKS1
TM9SF4	TM9SF4
WBP1	WBP1
AKAP2	AKAP2
RBSN	RBSN
BAZ2B	BAZ2B
ALG11	ALG11
TBC1D1	TBC1D1
RNF14	RNF14
AC007246.3	AC007246.3
TRIM16	TRIM16
IKBKB	IKBKB
BORCS8	BORCS8
PEX5	PEX5
ZNF92	ZNF92
LINC00894	LINC00894
MRPS28	MRPS28
BDNF-AS	BDNF-AS
C9orf142	C9orf142
BPTF	BPTF
MPHOSPH9	MPHOSPH9
TMEM230	TMEM230
GFPT2	GFPT2
HDAC8	HDAC8
XRCC3	XRCC3
MAP9	MAP9
ANKHD1-EIF4EBP3	ANKHD1-EIF4EBP3
TBXAS1	TBXAS1
PIGQ	PIGQ
HSCB	HSCB
ACER3	ACER3
WDR54	WDR54
SLC25A40	SLC25A40
TRMT10B	TRMT10B
MAPKAP1	MAPKAP1
C16orf46	C16orf46
EGFL8	EGFL8
RILPL2	RILPL2
PRUNE1	PRUNE1
ZNF519	ZNF519
ARMC9	ARMC9
CLTA	CLTA
COL13A1	COL13A1
PUF60	PUF60
PPP1R1B	PPP1R1B
NFKBIZ	NFKBIZ
ZNF821	ZNF821
PIGN	PIGN
PRR13	PRR13
RFT1	RFT1
RPGR	RPGR
PEX2	PEX2
PITPNA	PITPNA
LRRFIP1	LRRFIP1
DDHD1	DDHD1
LARP4	LARP4
CTC-338M12.5	CTC-338M12.5
PHF2	PHF2
WHSC1L1	WHSC1L1
FNBP1	FNBP1
MAP3K8	MAP3K8
ZZZ3	ZZZ3
PCYT2	PCYT2
ASPH	ASPH
CCDC24	CCDC24
AUH	AUH
PSMC2	PSMC2
OBSCN	OBSCN
GPR180	GPR180
SENP5	SENP5
ATXN2	ATXN2
RP11-793H13.10	RP11-793H13.10
PLSCR4	PLSCR4
IQCB1	IQCB1
SLC16A14	SLC16A14
ZNF780A	ZNF780A
NFYA	NFYA
CNTNAP3	CNTNAP3
RPRD2	RPRD2
KIN	KIN
RAB4B	RAB4B
CHD1	CHD1
ZNF100	ZNF100
TYW1B	TYW1B
GIN1	GIN1
ACADSB	ACADSB
GTDC1	GTDC1
STEAP3	STEAP3
LPCAT4	LPCAT4
AC007192.4	AC007192.4
GEMIN2	GEMIN2
POLL	POLL
PI4KB	PI4KB
COA1	COA1
ZFYVE27	ZFYVE27
GCLC	GCLC
CAST	CAST
C1orf116	C1orf116
FAM45A	FAM45A
MTG1	MTG1
CD46	CD46
ABHD12	ABHD12
HMOX2	HMOX2
XRN1	XRN1
WARS	WARS
ZNF34	ZNF34
SORBS1	SORBS1
SH3D21	SH3D21
UTP20	UTP20
RAB28	RAB28
BBIP1	BBIP1
JADE1	JADE1
ZNF391	ZNF391
TSPAN15	TSPAN15
CLUAP1	CLUAP1
GMNN	GMNN
ANKRD29	ANKRD29
MDM4	MDM4
CES2	CES2
MAP2K7	MAP2K7
SUCO	SUCO
PPP1R12B	PPP1R12B
SYNRG	SYNRG
CEP192	CEP192
TOP3B	TOP3B
MAP3K4	MAP3K4
XIAP	XIAP
PHYKPL	PHYKPL
ATP9A	ATP9A
CFLAR	CFLAR
ATP5G2	ATP5G2
IL17RC	IL17RC
EDEM2	EDEM2
TRADD	TRADD
LRRC6	LRRC6
SLC35B1	SLC35B1
UBE3B	UBE3B
SOCS2-AS1	SOCS2-AS1
SRA1	SRA1
URGCP	URGCP
AGER	AGER
PTPRD	PTPRD
ZNF329	ZNF329
R3HCC1	R3HCC1
ZNF106	ZNF106
IRF3	IRF3
UEVLD	UEVLD
MLH1	MLH1
ABHD14A	ABHD14A
GTF2IRD2B	GTF2IRD2B
VPS36	VPS36
ANKRD52	ANKRD52
NUDT22	NUDT22
TTC31	TTC31
ZNF12	ZNF12
SNX14	SNX14
CLEC2D	CLEC2D
ERF	ERF
SAFB2	SAFB2
CUX1	CUX1
CEP295	CEP295
ARHGAP5	ARHGAP5
FAM13A	FAM13A
STAU2	STAU2
TAF6	TAF6
PAM	PAM
IDH3A	IDH3A
ENTPD1-AS1	ENTPD1-AS1
RNF146	RNF146
DYRK4	DYRK4
MYO1B	MYO1B
DAXX	DAXX
CCDC191	CCDC191
DCAF4	DCAF4
CEP95	CEP95
OPTN	OPTN
ZNF273	ZNF273
HAUS1	HAUS1
MED24	MED24
USP10	USP10
GGCX	GGCX
PPP4R4	PPP4R4
SH2B1	SH2B1
NCAPG2	NCAPG2
BCAR3	BCAR3
RILP	RILP
KIF24	KIF24
EIF2AK2	EIF2AK2
DCAF10	DCAF10
MLPH	MLPH
FER	FER
FOXP2	FOXP2
CARF	CARF
ANAPC16	ANAPC16
RWDD2B	RWDD2B
ZNF394	ZNF394
ACSL1	ACSL1
CEP131	CEP131
TTLL7	TTLL7
EMSY	EMSY
BAG6	BAG6
ANKHD1	ANKHD1
ANKEF1	ANKEF1
DDX11	DDX11
MICAL3	MICAL3
HCFC1R1	HCFC1R1
DHRS4	DHRS4
ARPP21	ARPP21
CCDC77	CCDC77
CTBP2	CTBP2
PSMA3-AS1	PSMA3-AS1
CD47	CD47
CDC42BPB	CDC42BPB
DAPK2	DAPK2
HIVEP3	HIVEP3
PRR3	PRR3
AIFM1	AIFM1
NADK	NADK
NFIB	NFIB
DGCR6L	DGCR6L
PCNX1	PCNX1
SCARF2	SCARF2
EPM2A	EPM2A
TRAPPC3	TRAPPC3
CXorf23	CXorf23
BBS9	BBS9
SNAP23	SNAP23
PRKD3	PRKD3
MLLT4	MLLT4
GIPC1	GIPC1
LCORL	LCORL
CLHC1	CLHC1
SCAPER	SCAPER
TRIM5	TRIM5
RAP2C	RAP2C
MBNL1	MBNL1
CHD1L	CHD1L
VRK3	VRK3
DMXL2	DMXL2
ZNF276	ZNF276
ZMYND8	ZMYND8
RBM45	RBM45
ZNF550	ZNF550
C6orf48	C6orf48
ADGRA2	ADGRA2
B3GALNT1	B3GALNT1
DUS4L	DUS4L
PLEKHG3	PLEKHG3
RAB6A	RAB6A
NEIL2	NEIL2
COG5	COG5
WDR31	WDR31
RP5-1187M17.10	RP5-1187M17.10
TMEM9	TMEM9
NDRG3	NDRG3
METTL6	METTL6
RP1-178F15.4	RP1-178F15.4
TTL	TTL
DNMT3B	DNMT3B
FLVCR2	FLVCR2
SAMD9	SAMD9
TSTD3	TSTD3
ANKRD17	ANKRD17
SCAMP3	SCAMP3
EXOSC9	EXOSC9
PUM2	PUM2
CAMSAP1	CAMSAP1
SLTM	SLTM
MAP3K3	MAP3K3
NGLY1	NGLY1
CIZ1	CIZ1
ACADM	ACADM
AMPD2	AMPD2
FASTK	FASTK
ZNF684	ZNF684
MED13L	MED13L
NR2C2AP	NR2C2AP
FOXJ3	FOXJ3
SIDT2	SIDT2
SEMA6D	SEMA6D
SORBS3	SORBS3
HKR1	HKR1
BANP	BANP
LINC01278	LINC01278
GPAT4	GPAT4
DNAH11	DNAH11
ARID4B	ARID4B
SCRN3	SCRN3
HMGXB4	HMGXB4
PEA15	PEA15
SH3YL1	SH3YL1
MRPL55	MRPL55
ITGB3BP	ITGB3BP
VCPKMT	VCPKMT
LUC7L	LUC7L
VPS29	VPS29
HEY1	HEY1
UBAP1	UBAP1
KIFC1	KIFC1
PCNX2	PCNX2
GON4L	GON4L
RBM39	RBM39
PFDN5	PFDN5
SRGAP2	SRGAP2
DENND4A	DENND4A
POU2F1	POU2F1
ARFRP1	ARFRP1
USP33	USP33
EXO1	EXO1
MANEAL	MANEAL
BTN2A2	BTN2A2
PBX3	PBX3
TRAPPC2	TRAPPC2
FHAD1	FHAD1
KIAA0556	KIAA0556
PIGA	PIGA
CCHCR1	CCHCR1
MAP4K4	MAP4K4
ITGA6	ITGA6
EML3	EML3
BRSK2	BRSK2
SAFB	SAFB
CLCC1	CLCC1
ABI3BP	ABI3BP
PLPPR2	PLPPR2
SSX2IP	SSX2IP
CXorf40B	CXorf40B
MAP3K13	MAP3K13
WDR47	WDR47
GOLGA8R	GOLGA8R
EML4	EML4
KIFC3	KIFC3
VMP1	VMP1
POLK	POLK
POLA1	POLA1
CNTRL	CNTRL
MYL10	MYL10
RHBDD1	RHBDD1
GPR155	GPR155
SUV39H2	SUV39H2
JMJD1C	JMJD1C
ARHGEF19	ARHGEF19
ARL4A	ARL4A
PAPOLA	PAPOLA
NFIA	NFIA
RRN3	RRN3
CENPK	CENPK
ERCC6	ERCC6
MOSPD1	MOSPD1
AGO1	AGO1
FAM210A	FAM210A
SLC35C2	SLC35C2
ANKRD36B	ANKRD36B
LRRCC1	LRRCC1
XPO6	XPO6
GAB1	GAB1
C4orf47	C4orf47
NIPBL	NIPBL
VEZT	VEZT
ZGPAT	ZGPAT
THUMPD3	THUMPD3
NBPF9	NBPF9
NT5C2	NT5C2
CTD-2269F5.1	CTD-2269F5.1
SPATA7	SPATA7
IFI44	IFI44
RABGEF1	RABGEF1
ZNF263	ZNF263
SECISBP2	SECISBP2
EVI5L	EVI5L
FBXO22	FBXO22
MORN1	MORN1
GTPBP10	GTPBP10
SIGIRR	SIGIRR
EPN2	EPN2
KIZ	KIZ
NEK11	NEK11
SOBP	SOBP
EPHA6	EPHA6
ING4	ING4
TDP1	TDP1
OGG1	OGG1
ENTPD6	ENTPD6
AK7	AK7
TMEM39B	TMEM39B
CCNY	CCNY
GOLGA8O	GOLGA8O
MTSS1L	MTSS1L
ARNTL	ARNTL
NLE1	NLE1
MTCH2	MTCH2
TMC1	TMC1
PCBP2	PCBP2
CTNNBIP1	CTNNBIP1
FAM63B	FAM63B
CEP162	CEP162
QRICH2	QRICH2
FAM208B	FAM208B
SHMT1	SHMT1
DCAF17	DCAF17
FBXO4	FBXO4
SCYL1	SCYL1
ETV1	ETV1
UBE2K	UBE2K
ARFGEF2	ARFGEF2
RBM15	RBM15
ELAVL2	ELAVL2
ZFX	ZFX
CACNA2D1	CACNA2D1
VEGFA	VEGFA
ARL16	ARL16
RBM23	RBM23
GRB10	GRB10
AKR7A2	AKR7A2
MYSM1	MYSM1
CHKB	CHKB
RP11-73M18.2	RP11-73M18.2
TNRC6A	TNRC6A
KAT5	KAT5
ZNF808	ZNF808
TJAP1	TJAP1
APBB2	APBB2
FAM120C	FAM120C
SPECC1L	SPECC1L
GNPDA1	GNPDA1
COL18A1	COL18A1
HSD3B7	HSD3B7
NT5C3A	NT5C3A
PLTP	PLTP
STRN4	STRN4
GPD1L	GPD1L
ZNF611	ZNF611
FBXO21	FBXO21
TMEM161B-AS1	TMEM161B-AS1
DCLRE1C	DCLRE1C
CEP57L1	CEP57L1
NFIX	NFIX
ADAL	ADAL
EFHD2	EFHD2
PHTF1	PHTF1
CHD9	CHD9
PPP3CB	PPP3CB
FAM104A	FAM104A
PPM1K	PPM1K
OSBPL5	OSBPL5
USP2-AS1	USP2-AS1
PPRC1	PPRC1
MAPKAPK5	MAPKAPK5
SPATS2L	SPATS2L
DPYD	DPYD
ARHGAP27	ARHGAP27
TIMMDC1	TIMMDC1
SPAG16	SPAG16
BECN1	BECN1
KMT2A	KMT2A
DARS2	DARS2
TMEM165	TMEM165
TOE1	TOE1
SRSF1	SRSF1
FCHO1	FCHO1
AGTPBP1	AGTPBP1
ADIRF	ADIRF
ABCB9	ABCB9
MIPOL1	MIPOL1
OLFML2A	OLFML2A
ARRB1	ARRB1
FAM63A	FAM63A
EFCAB14	EFCAB14
RP11-983P16.4	RP11-983P16.4
PER1	PER1
IFFO1	IFFO1
SH3D19	SH3D19
IQCH	IQCH
TBCEL	TBCEL
TNIP1	TNIP1
MTA1	MTA1
PVR	PVR
MSANTD3	MSANTD3
AMD1	AMD1
PHF8	PHF8
LRRC37B	LRRC37B
STOX1	STOX1
AGO3	AGO3
IL1RAP	IL1RAP
SIVA1	SIVA1
AC005154.6	AC005154.6
SEZ6L2	SEZ6L2
ST7L	ST7L
SKA1	SKA1
SEC31A	SEC31A
OCLN	OCLN
SCPEP1	SCPEP1
BRD8	BRD8
TOM1L1	TOM1L1
ATG10	ATG10
ABCD4	ABCD4
ZSCAN31	ZSCAN31
PIP5K1A	PIP5K1A
FLAD1	FLAD1
TSNARE1	TSNARE1
PILRB	PILRB
RAB5B	RAB5B
NPM3	NPM3
CCNJL	CCNJL
MRPL23	MRPL23
ADGRL1	ADGRL1
CCM2	CCM2
ZCWPW2	ZCWPW2
TOP1MT	TOP1MT
BIRC6	BIRC6
ARHGEF12	ARHGEF12
GGA1	GGA1
SREBF1	SREBF1
BAHD1	BAHD1
SHARPIN	SHARPIN
CNBP	CNBP
CELF1	CELF1
MGME1	MGME1
NPLOC4	NPLOC4
SH3KBP1	SH3KBP1
ZNF133	ZNF133
FAHD2B	FAHD2B
RHOBTB3	RHOBTB3
ST3GAL6	ST3GAL6
ALDOA	ALDOA
FAM122B	FAM122B
HLTF	HLTF
NIN	NIN
SLC3A2	SLC3A2
OMA1	OMA1
PLCB4	PLCB4
CDK11A	CDK11A
ELMOD3	ELMOD3
ZNF398	ZNF398
CDC14A	CDC14A
TENM1	TENM1
TRMT2B	TRMT2B
TMEM156	TMEM156
GOLGA6L10	GOLGA6L10
NAB2	NAB2
DISC1	DISC1
TBPL1	TBPL1
DENND4C	DENND4C
NECAP1	NECAP1
ALS2CR12	ALS2CR12
SMARCC2	SMARCC2
TANK	TANK
HNRNPC	HNRNPC
NID1	NID1
CEP164	CEP164
P4HA2	P4HA2
EPB41	EPB41
BBOF1	BBOF1
CPEB4	CPEB4
BTRC	BTRC
TAOK3	TAOK3
PDSS2	PDSS2
CROCC	CROCC
PTBP2	PTBP2
TRPS1	TRPS1
DOCK10	DOCK10
DPY19L4	DPY19L4
DNAJA3	DNAJA3
EFTUD2	EFTUD2
DENND1A	DENND1A
PTPN3	PTPN3
TBC1D13	TBC1D13
PRPSAP2	PRPSAP2
SYCP2	SYCP2
CLINT1	CLINT1
ERCC2	ERCC2
BRCA1	BRCA1
PRKX	PRKX
GLB1	GLB1
NAE1	NAE1
NPHP1	NPHP1
SF1	SF1
SYNJ2	SYNJ2
HP1BP3	HP1BP3
RANBP10	RANBP10
ZNF680	ZNF680
KDM1B	KDM1B
LRR1	LRR1
SULT1C2	SULT1C2
ITPR1	ITPR1
MASTL	MASTL
TECR	TECR
NUP62	NUP62
COBLL1	COBLL1
SRPK1	SRPK1
ARL13B	ARL13B
ARAP1	ARAP1
ACBD4	ACBD4
ARFGAP2	ARFGAP2
ADAM22	ADAM22
SETD4	SETD4
ARMC2	ARMC2
PUS7L	PUS7L
CFAP69	CFAP69
MED31	MED31
EPS15L1	EPS15L1
ROBO3	ROBO3
GCAT	GCAT
TMBIM1	TMBIM1
SRRT	SRRT
ZUFSP	ZUFSP
CTD-2583A14.10	CTD-2583A14.10
MARK2	MARK2
TNNT2	TNNT2
NBN	NBN
CAMK2G	CAMK2G
TERF1	TERF1
CDKAL1	CDKAL1
SDHA	SDHA
ZNF195	ZNF195
MOCOS	MOCOS
STXBP4	STXBP4
CBLB	CBLB
SP110	SP110
LINC-PINT	LINC-PINT
ZFP62	ZFP62
CC2D2A	CC2D2A
TFAP2A	TFAP2A
CSPP1	CSPP1
RGS5	RGS5
R3HDM1	R3HDM1
MARK3	MARK3
PUS1	PUS1
ARF3	ARF3
ADPGK	ADPGK
SLC10A7	SLC10A7
SEC16A	SEC16A
C16orf13	C16orf13
GRHL1	GRHL1
CEP290	CEP290
TAB3	TAB3
VPS37C	VPS37C
ARMC10	ARMC10
DNAJC19	DNAJC19
NHLRC3	NHLRC3
RNF207	RNF207
DLEU2	DLEU2
PAFAH2	PAFAH2
SPG11	SPG11
SYDE2	SYDE2
FAM204A	FAM204A
NAPB	NAPB
SLC29A2	SLC29A2
BIN1	BIN1
ZSCAN30	ZSCAN30
CARMIL2	CARMIL2
ANAPC5	ANAPC5
MTMR12	MTMR12
DNAL1	DNAL1
WRB	WRB
FAXC	FAXC
BCAP29	BCAP29
DDX39B	DDX39B
IDNK	IDNK
STX16	STX16
NAAA	NAAA
NOS1AP	NOS1AP
DCTD	DCTD
DDX50	DDX50
GUF1	GUF1
NUDC	NUDC
TSPAN4	TSPAN4
PTPN4	PTPN4
BAP1	BAP1
METTL15	METTL15
SHOC2	SHOC2
SYTL2	SYTL2
TMTC2	TMTC2
SETD2	SETD2
ZNF280D	ZNF280D
MPP6	MPP6
ARID5A	ARID5A
GZF1	GZF1
KRT8	KRT8
ADGRE5	ADGRE5
MAST1	MAST1
ARHGEF3	ARHGEF3
C17orf62	C17orf62
PANK2	PANK2
CASP8AP2	CASP8AP2
ANKRD27	ANKRD27
ZNF674	ZNF674
CHEK2	CHEK2
FAM192A	FAM192A
PMM2	PMM2
YTHDC2	YTHDC2
ZNF562	ZNF562
ALDH3B1	ALDH3B1
RAD51	RAD51
MCM8	MCM8
EP400	EP400
AGPAT5	AGPAT5
LRRC75A-AS1	LRRC75A-AS1
TNRC6B	TNRC6B
DEDD2	DEDD2
PARP8	PARP8
ATP2B1	ATP2B1
RBPJ	RBPJ
CHURC1-FNTB	CHURC1-FNTB
ZNF638	ZNF638
SLC29A1	SLC29A1
BCL2L12	BCL2L12
MRRF	MRRF
CNNM3	CNNM3
CTNND1	CTNND1
XRRA1	XRRA1
MTHFSD	MTHFSD
FGF13	FGF13
SLC35A1	SLC35A1
ADK	ADK
DPH7	DPH7
YIPF2	YIPF2
CD33	CD33
SNRPA1	SNRPA1
TMEM173	TMEM173
ARNTL2	ARNTL2
RSRC2	RSRC2
SEPT2	SEPT2
ANO8	ANO8
ENDOV	ENDOV
ADCY6	ADCY6
ZBTB24	ZBTB24
KDM6A	KDM6A
C17orf49	C17orf49
KANSL1L	KANSL1L
TTLL3	TTLL3
MVK	MVK
C2CD3	C2CD3
CTAGE5	CTAGE5
PPOX	PPOX
GUCD1	GUCD1
GIGYF1	GIGYF1
POLR3GL	POLR3GL
WDR19	WDR19
C1QTNF1	C1QTNF1
NPRL3	NPRL3
VEPH1	VEPH1
BABAM1	BABAM1
PKD1	PKD1
KLHL8	KLHL8
CALML4	CALML4
AP1G1	AP1G1
CDC14B	CDC14B
BCOR	BCOR
GIGYF2	GIGYF2
OTUD3	OTUD3
CNTNAP3B	CNTNAP3B
GRIPAP1	GRIPAP1
USP53	USP53
TMCO3	TMCO3
DUS1L	DUS1L
CLYBL	CLYBL
C11orf57	C11orf57
INO80E	INO80E
PCK2	PCK2
CCDC186	CCDC186
CENPO	CENPO
PSMD6	PSMD6
KDM4C	KDM4C
ZNF75D	ZNF75D
ANKRD12	ANKRD12
TCEB1	TCEB1
SLC9B2	SLC9B2
IMPA1	IMPA1
PATZ1	PATZ1
ENOX2	ENOX2
PIK3C2B	PIK3C2B
POMT2	POMT2
CCDC146	CCDC146
HLCS	HLCS
FLII	FLII
UPP1	UPP1
FER1L4	FER1L4
WNK1	WNK1
HMGN3	HMGN3
AP000275.65	AP000275.65
TEAD1	TEAD1
ANKS6	ANKS6
CACNB4	CACNB4
FLOT1	FLOT1
NUMA1	NUMA1
CUEDC1	CUEDC1
CCDC183	CCDC183
REXO2	REXO2
PNISR	PNISR
ATXN7L1	ATXN7L1
MELK	MELK
SDCCAG3	SDCCAG3
ZMIZ1	ZMIZ1
IGBP1	IGBP1
STK39	STK39
U2AF1L4	U2AF1L4
PROSER1	PROSER1
TET2	TET2
EIF4E2	EIF4E2
IFT80	IFT80
SERPINB8	SERPINB8
FCGRT	FCGRT
ZBTB21	ZBTB21
RAD1	RAD1
ENAH	ENAH
DMWD	DMWD
USP8	USP8
GANC	GANC
MTCL1	MTCL1
FAM189B	FAM189B
RBM47	RBM47
ZCCHC7	ZCCHC7
PBRM1	PBRM1
SHANK1	SHANK1
CD44	CD44
NAB1	NAB1
HNRNPH1	HNRNPH1
PRC1	PRC1
ATXN3	ATXN3
OFD1	OFD1
DYX1C1	DYX1C1
NEK3	NEK3
PNPLA6	PNPLA6
KIF27	KIF27
NSMF	NSMF
PTK2	PTK2
GALNT13	GALNT13
TEAD2	TEAD2
ANKRD23	ANKRD23
MILR1	MILR1
ZFP1	ZFP1
SPAG9	SPAG9
RNF121	RNF121
UGGT2	UGGT2
GAPVD1	GAPVD1
TTPAL	TTPAL
TPTE	TPTE
RC3H1	RC3H1
RAB4A	RAB4A
QTRT2	QTRT2
SETMAR	SETMAR
PREPL	PREPL
SLC8A1	SLC8A1
TRIQK	TRIQK
TOMM40L	TOMM40L
NUF2	NUF2
FAM184A	FAM184A
DNAAF3	DNAAF3
DHRS11	DHRS11
PLS1	PLS1
DLG4	DLG4
NUBP2	NUBP2
LUC7L2	LUC7L2
C1orf54	C1orf54
TMEM44	TMEM44
NR2F1-AS1	NR2F1-AS1
HSDL1	HSDL1
POLB	POLB
PLA2G7	PLA2G7
FAHD2A	FAHD2A
RDX	RDX
APITD1-CORT	APITD1-CORT
CLK1	CLK1
TRIM37	TRIM37
TYK2	TYK2
CABYR	CABYR
CD151	CD151
GRK4	GRK4
TMCC1	TMCC1
REV1	REV1
NT5C	NT5C
TEX30	TEX30
DCTN1	DCTN1
NAA15	NAA15
ZNF598	ZNF598
SPATS2	SPATS2
SAMD9L	SAMD9L
PATL1	PATL1
STRA13	STRA13
KATNB1	KATNB1
TTC13	TTC13
FLNB	FLNB
VLDLR-AS1	VLDLR-AS1
HAUS5	HAUS5
PEX5L	PEX5L
TARBP1	TARBP1
USP13	USP13
QSOX2	QSOX2
TMEM9B	TMEM9B
ANKRD36	ANKRD36
BCS1L	BCS1L
MRPS15	MRPS15
MEIG1	MEIG1
AMACR	AMACR
TADA2A	TADA2A
FAM107B	FAM107B
KIAA0895L	KIAA0895L
PHC2	PHC2
ASXL2	ASXL2
SLC39A11	SLC39A11
GLI4	GLI4
SLC30A5	SLC30A5
ZDHHC6	ZDHHC6
RUNDC3B	RUNDC3B
RBM42	RBM42
ROGDI	ROGDI
NUMB	NUMB
UBXN11	UBXN11
GIT2	GIT2
LRCH3	LRCH3
ZNF91	ZNF91
USP54	USP54
EBNA1BP2	EBNA1BP2
FBXO18	FBXO18
ITGB1BP1	ITGB1BP1
ZNF227	ZNF227
WDR17	WDR17
TRIM26	TRIM26
ARHGEF37	ARHGEF37
MECP2	MECP2
CCP110	CCP110
MSI2	MSI2
FAM13B	FAM13B
GSDMB	GSDMB
PDCD6	PDCD6
PRDM15	PRDM15
GNB1L	GNB1L
PCM1	PCM1
NCBP2	NCBP2
WASF1	WASF1
UPF1	UPF1
ANXA11	ANXA11
TSEN34	TSEN34
GCFC2	GCFC2
RIC8B	RIC8B
HBP1	HBP1
CYP20A1	CYP20A1
SGTB	SGTB
CCDC90B	CCDC90B
EFCAB2	EFCAB2
FKBP7	FKBP7
EYA4	EYA4
MFSD14B	MFSD14B
ZNF28	ZNF28
SLC39A4	SLC39A4
MOCS1	MOCS1
OXR1	OXR1
TMEM161B	TMEM161B
TMEM14B	TMEM14B
NHSL1	NHSL1
IQCD	IQCD
TTC28-AS1	TTC28-AS1
MAGI1	MAGI1
UBXN8	UBXN8
MCM10	MCM10
TCEA2	TCEA2
ZNF23	ZNF23
C8orf58	C8orf58
ZNF616	ZNF616
AFF1	AFF1
CDC123	CDC123
DNAH14	DNAH14
STRN3	STRN3
SLC7A6	SLC7A6
GMIP	GMIP
RNF144A	RNF144A
TRAF3	TRAF3
SAMD4A	SAMD4A
IFT122	IFT122
DOCK6	DOCK6
APOPT1	APOPT1
FGFR4	FGFR4
EZH2	EZH2
DCUN1D5	DCUN1D5
TCTN1	TCTN1
MED20	MED20
FCHSD1	FCHSD1
TIPIN	TIPIN
HSPH1	HSPH1
DMTF1	DMTF1
CCDC91	CCDC91
GOLGB1	GOLGB1
CRTC1	CRTC1
CREM	CREM
RBBP9	RBBP9
THTPA	THTPA
SENP7	SENP7
METTL23	METTL23
CSNK1G1	CSNK1G1
CENPE	CENPE
ZNF772	ZNF772
BRPF1	BRPF1
OCEL1	OCEL1
CDK16	CDK16
FRMD8	FRMD8
PCMTD2	PCMTD2
DSTYK	DSTYK
ST20-MTHFS	ST20-MTHFS
ABCC1	ABCC1
TCF3	TCF3
ZNF384	ZNF384
ATG13	ATG13
DST	DST
CDK5RAP2	CDK5RAP2
ENGASE	ENGASE
REEP4	REEP4
TM7SF3	TM7SF3
RGL1	RGL1
SEMA4B	SEMA4B
NPNT	NPNT
BCL2L11	BCL2L11
ST6GAL1	ST6GAL1
HPS5	HPS5
ALAS1	ALAS1
TTC8	TTC8
TTK	TTK
SBNO1	SBNO1
MCAT	MCAT
DHRS4L2	DHRS4L2
TMC6	TMC6
ATE1	ATE1
WIZ	WIZ
SLC50A1	SLC50A1
GAK	GAK
MTMR14	MTMR14
TFDP2	TFDP2
ZKSCAN2	ZKSCAN2
ANKRD11	ANKRD11
SRGAP1	SRGAP1
HAUS3	HAUS3
GPR108	GPR108
ZNF326	ZNF326
RTEL1	RTEL1
GATAD2A	GATAD2A
RP11-100E13.1	RP11-100E13.1
FYN	FYN
FAM49B	FAM49B
HERC4	HERC4
SPRY1	SPRY1
CABIN1	CABIN1
HCG18	HCG18
ZKSCAN5	ZKSCAN5
NAXD	NAXD
NME1	NME1
BLOC1S6	BLOC1S6
OSBPL1A	OSBPL1A
MPV17	MPV17
STX2	STX2
SCN8A	SCN8A
SUN1	SUN1
STYXL1	STYXL1
SOCS7	SOCS7
PRDM2	PRDM2
MRI1	MRI1
ZBTB44	ZBTB44
GARNL3	GARNL3
TP53I13	TP53I13
PON2	PON2
MDN1	MDN1
ST7	ST7
SLMAP	SLMAP
MAPK8	MAPK8
POLQ	POLQ
RABGAP1L	RABGAP1L
LAS1L	LAS1L
UBE2F	UBE2F
NUP98	NUP98
ENOSF1	ENOSF1
DIXDC1	DIXDC1
SASH1	SASH1
YEATS2	YEATS2
HDLBP	HDLBP
ZNF274	ZNF274
TMEM175	TMEM175
ESCO1	ESCO1
POLD1	POLD1
ATG7	ATG7
RASSF3	RASSF3
FBLIM1	FBLIM1
ZNF134	ZNF134
DCAF16	DCAF16
ARHGAP32	ARHGAP32
ACSF3	ACSF3
TBC1D22A	TBC1D22A
WNK4	WNK4
MCTP1	MCTP1
LTBP4	LTBP4
ABLIM1	ABLIM1
NRG2	NRG2
WDR78	WDR78
ZNF254	ZNF254
HDAC7	HDAC7
MST1R	MST1R
FHL1	FHL1
PALM2-AKAP2	PALM2-AKAP2
MAPKBP1	MAPKBP1
AAMDC	AAMDC
EHMT1	EHMT1
BCLAF1	BCLAF1
PUM3	PUM3
RBM5	RBM5
TBC1D25	TBC1D25
QDPR	QDPR
RAF1	RAF1
ATHL1	ATHL1
DZIP3	DZIP3
TMEM245	TMEM245
SS18	SS18
MED15	MED15
DIS3	DIS3
ACAA1	ACAA1
ELP6	ELP6
SYT1	SYT1
KANK2	KANK2
NR1H3	NR1H3
NPEPL1	NPEPL1
TVP23C-CDRT4	TVP23C-CDRT4
AMPD3	AMPD3
MEIS3	MEIS3
ZBTB10	ZBTB10
AC009950.1	AC009950.1
ROCK2	ROCK2
DPP8	DPP8
DNASE1L1	DNASE1L1
RECQL4	RECQL4
MBD5	MBD5
HMGN1	HMGN1
CCDC68	CCDC68
TUFT1	TUFT1
CCDC136	CCDC136
DNAJC1	DNAJC1
STK19	STK19
KLF12	KLF12
COQ3	COQ3
RNPEP	RNPEP
ULK4	ULK4
TRPM2	TRPM2
R3HCC1L	R3HCC1L
ZNF774	ZNF774
TBL1XR1	TBL1XR1
PIBF1	PIBF1
ZC3H11A	ZC3H11A
KLC1	KLC1
PPARA	PPARA
KDM4B	KDM4B
SFI1	SFI1
SDR39U1	SDR39U1
CTIF	CTIF
PAK1	PAK1
NAPA	NAPA
TNXB	TNXB
PDLIM7	PDLIM7
USO1	USO1
EGFL7	EGFL7
ZCCHC8	ZCCHC8
CDC25C	CDC25C
RBM10	RBM10
MRPS18C	MRPS18C
RBM4	RBM4
ANP32E	ANP32E
CUL9	CUL9
ADAMTS13	ADAMTS13
EVI5	EVI5
FAM161A	FAM161A
ZNF852	ZNF852
SYCP2L	SYCP2L
TPT1-AS1	TPT1-AS1
SEC31B	SEC31B
PPFIBP1	PPFIBP1
NFE2L1	NFE2L1
WDFY3	WDFY3
ABHD16A	ABHD16A
CRCP	CRCP
KCTD9	KCTD9
CTNNB1	CTNNB1
ZHX3	ZHX3
CDHR3	CDHR3
CCSER1	CCSER1
CDKL1	CDKL1
PSD3	PSD3
R3HDM2	R3HDM2
RANGAP1	RANGAP1
H2AFY	H2AFY
ANAPC15	ANAPC15
PRICKLE1	PRICKLE1
DNAAF2	DNAAF2
RSPH3	RSPH3
EPHA3	EPHA3
UHRF1BP1	UHRF1BP1
MICU3	MICU3
ZNF283	ZNF283
ADGRV1	ADGRV1
EMC1	EMC1
CKLF-CMTM1	CKLF-CMTM1
KLHL23	KLHL23
SHMT2	SHMT2
MATR3	MATR3
MUC1	MUC1
LPP	LPP
ZNF532	ZNF532
NCS1	NCS1
TCOF1	TCOF1
NBPF1	NBPF1
LMTK2	LMTK2
CPNE7	CPNE7
KIAA0196	KIAA0196
LMO7	LMO7
NNT-AS1	NNT-AS1
RANBP3	RANBP3
NEK9	NEK9
BNC2	BNC2
PPP6R3	PPP6R3
GUK1	GUK1
UBE4A	UBE4A
ZNF266	ZNF266
PPP1R12C	PPP1R12C
HAT1	HAT1
RP11-529K1.3	RP11-529K1.3
ISOC2	ISOC2
MCRS1	MCRS1
DPY19L2	DPY19L2
ARHGEF9	ARHGEF9
ABCC3	ABCC3
DEF8	DEF8
ZNF41	ZNF41
CCDC125	CCDC125
SPTAN1	SPTAN1
CSAG1	CSAG1
PHACTR4	PHACTR4
JOSD2	JOSD2
MYH15	MYH15
PXK	PXK
CHD8	CHD8
TIMELESS	TIMELESS
MYL12A	MYL12A
MYO9A	MYO9A
SMC1A	SMC1A
ZNF33B	ZNF33B
SENP6	SENP6
ALDH3A2	ALDH3A2
CDNF	CDNF
ZNF664	ZNF664
ADRM1	ADRM1
PDDC1	PDDC1
SDCCAG8	SDCCAG8
PDPR	PDPR
FIP1L1	FIP1L1
MPRIP	MPRIP
POLE2	POLE2
WNT5A	WNT5A
CTC-558O2.1	CTC-558O2.1
EIF5	EIF5
DIP2B	DIP2B
U2AF1	U2AF1
PTPN23	PTPN23
C12orf49	C12orf49
CCDC122	CCDC122
RCC1	RCC1
IP6K1	IP6K1
CNOT10	CNOT10
PTPDC1	PTPDC1
GPR107	GPR107
HDAC5	HDAC5
PHF3	PHF3
SNX25	SNX25
PTGR2	PTGR2
RP11-996F15.2	RP11-996F15.2
C8orf44	C8orf44
APLP1	APLP1
HMGXB3	HMGXB3
UBE2V1	UBE2V1
TBCK	TBCK
MPZL1	MPZL1
GOSR2	GOSR2
MMS19	MMS19
MORF4L2	MORF4L2
PDCD10	PDCD10
CSNK1E	CSNK1E
ZBTB8OS	ZBTB8OS
CARD10	CARD10
AFMID	AFMID
CLCN5	CLCN5
PSPH	PSPH
IFI16	IFI16
MRPL48	MRPL48
ASL	ASL
PACRGL	PACRGL
THOC1	THOC1
RFFL	RFFL
SMC4	SMC4
KDM4D	KDM4D
TRAPPC6A	TRAPPC6A
POF1B	POF1B
EFNA5	EFNA5
HDAC11	HDAC11
AARS2	AARS2
GOLGA6L9	GOLGA6L9
FADS1	FADS1
KYAT1	KYAT1
MYCBP2	MYCBP2
UPF3A	UPF3A
PRKCSH	PRKCSH
LRP12	LRP12
CCDC15	CCDC15
CSAD	CSAD
ZNF74	ZNF74
GXYLT1	GXYLT1
EAF2	EAF2
MEF2D	MEF2D
RBM6	RBM6
ACSS2	ACSS2
CCNYL1	CCNYL1
DONSON	DONSON
KIF23	KIF23
SLC38A9	SLC38A9
UBE2Q2	UBE2Q2
HMG20B	HMG20B
CAMKK2	CAMKK2
PFKM	PFKM
PTBP3	PTBP3
RERE	RERE
PNPO	PNPO
TMPO	TMPO
BCAS3	BCAS3
RDH5	RDH5
SEMA3D	SEMA3D
BCL7B	BCL7B
TMEM135	TMEM135
RHOBTB1	RHOBTB1
RIBC1	RIBC1
PITPNM2	PITPNM2
NAT1	NAT1
ASXL1	ASXL1
PRMT7	PRMT7
PTPA	PTPA
TGFBR3	TGFBR3
FAM21C	FAM21C
HDAC10	HDAC10
NME7	NME7
RNF13	RNF13
OGFOD2	OGFOD2
BORCS8-MEF2B	BORCS8-MEF2B
CCDC18	CCDC18
UPF3B	UPF3B
POMT1	POMT1
ASH1L	ASH1L
ZNF346	ZNF346
DERA	DERA
ASUN	ASUN
KANK1	KANK1
RSU1	RSU1
EXOC3	EXOC3
CCDC88B	CCDC88B
ELMOD1	ELMOD1
SKA2	SKA2
LRRC16A	LRRC16A
C11orf54	C11orf54
ZKSCAN3	ZKSCAN3
CHCHD7	CHCHD7
BOK	BOK
APMAP	APMAP
TNFRSF12A	TNFRSF12A
PARPBP	PARPBP
NFRKB	NFRKB
BRD9	BRD9
CANT1	CANT1
ILF3	ILF3
CEP112	CEP112
IDI1	IDI1
TXNL4A	TXNL4A
ARHGAP12	ARHGAP12
ADGRF1	ADGRF1
CALD1	CALD1
HSF4	HSF4
EPB41L2	EPB41L2
PHKA1	PHKA1
CPS1	CPS1
TPM1	TPM1
AP3S1	AP3S1
TRMO	TRMO
ZNF322	ZNF322
COL4A5	COL4A5
L3MBTL1	L3MBTL1
PIP4K2B	PIP4K2B
SIPA1L1	SIPA1L1
CDCA3	CDCA3
ZNF561-AS1	ZNF561-AS1
HNRNPD	HNRNPD
ZNF35	ZNF35
TTLL5	TTLL5
FAM65A	FAM65A
SEPT9	SEPT9
LRRC28	LRRC28
SIX4	SIX4
LMBR1L	LMBR1L
ZCCHC17	ZCCHC17
MTRF1L	MTRF1L
GREB1L	GREB1L
UNKL	UNKL
TNFAIP2	TNFAIP2
NFKB2	NFKB2
KMT2C	KMT2C
HAUS4	HAUS4
ALG8	ALG8
FAM219A	FAM219A
NUP54	NUP54
SMC6	SMC6
PCNX4	PCNX4
FAM3A	FAM3A
CMC2	CMC2
ZNF197	ZNF197
ANXA2	ANXA2
SMPDL3A	SMPDL3A
FAM213B	FAM213B
NADSYN1	NADSYN1
RNF34	RNF34
USMG5	USMG5
ASCC2	ASCC2
GINS1	GINS1
ZNF846	ZNF846
EPB41L1	EPB41L1
PYCR1	PYCR1
SPAST	SPAST
OSBP2	OSBP2
NVL	NVL
ZNF250	ZNF250
HSDL2	HSDL2
SELENBP1	SELENBP1
GTF2F2	GTF2F2
ARFIP1	ARFIP1
RNMT	RNMT
EHBP1	EHBP1
IP6K2	IP6K2
BRAF	BRAF
AKAP12	AKAP12
FAM126B	FAM126B
DAP3	DAP3
B3GALNT2	B3GALNT2
PAK4	PAK4
SH3BGR	SH3BGR
OCIAD1	OCIAD1
KAT6B	KAT6B
RHPN1	RHPN1
RPS6KL1	RPS6KL1
ANKMY1	ANKMY1
FDPS	FDPS
NBPF12	NBPF12
ZNF708	ZNF708
ACAD10	ACAD10
RASSF6	RASSF6
FSD1L	FSD1L
CRYZ	CRYZ
SSBP2	SSBP2
CAMLG	CAMLG
XBP1	XBP1
ECHDC2	ECHDC2
MFF	MFF
IKBKG	IKBKG
CCDC88A	CCDC88A
ZNF410	ZNF410
ZFPM1	ZFPM1
POLG2	POLG2
DSE	DSE
CLK2	CLK2
SLC25A33	SLC25A33
SECISBP2L	SECISBP2L
LRSAM1	LRSAM1
KIF18A	KIF18A
ERC2	ERC2
STRADA	STRADA
JAKMIP1	JAKMIP1
NEMP1	NEMP1
C1orf204	C1orf204
PSRC1	PSRC1
LARP7	LARP7
IQCE	IQCE
ZNF778	ZNF778
NAP1L4	NAP1L4
PGAP2	PGAP2
B4GALT4	B4GALT4
MSH5	MSH5
MYL6	MYL6
CREBBP	CREBBP
TCF7L2	TCF7L2
OPA1	OPA1
TMEM107	TMEM107
ZBTB49	ZBTB49
ELMO2	ELMO2
ZNF83	ZNF83
MYCBP	MYCBP
TLE3	TLE3
TG	TG
PGAP1	PGAP1
ROBO4	ROBO4
PLD3	PLD3
COL9A3	COL9A3
NR3C1	NR3C1
ZNF7	ZNF7
PHKA2	PHKA2
ZSCAN9	ZSCAN9
MUTYH	MUTYH
LIN7B	LIN7B
CASK	CASK
TAPT1	TAPT1
MTMR3	MTMR3
CLPTM1L	CLPTM1L
SPIDR	SPIDR
ZNF136	ZNF136
WWP1	WWP1
FRAS1	FRAS1
EMP3	EMP3
PLXNB2	PLXNB2
C1orf43	C1orf43
HCG25	HCG25
WDR44	WDR44
TBL1X	TBL1X
NPHP3	NPHP3
EPT1	EPT1
TBCE	TBCE
USPL1	USPL1
FAM126A	FAM126A
RAD52	RAD52
STAT6	STAT6
PRDX1	PRDX1
TMEM177	TMEM177
FLYWCH1	FLYWCH1
TCEB2	TCEB2
PIEZO1	PIEZO1
ALG13	ALG13
C6orf89	C6orf89
FAM86C1	FAM86C1
OSBPL6	OSBPL6
CCDC150	CCDC150
GPSM2	GPSM2
AACS	AACS
PRR14	PRR14
C7orf49	C7orf49
TMEM45A	TMEM45A
NFATC3	NFATC3
ZNF213-AS1	ZNF213-AS1
ZNF37A	ZNF37A
GSAP	GSAP
PITPNC1	PITPNC1
RNASEH1-AS1	RNASEH1-AS1
OSBPL9	OSBPL9
ANKRD36C	ANKRD36C
NRIP1	NRIP1
NBPF15	NBPF15
RAP1B	RAP1B
ACY1	ACY1
C15orf52	C15orf52
CLIP1	CLIP1
KIAA1191	KIAA1191
ZNF317	ZNF317
SYNGAP1	SYNGAP1
CDKL3	CDKL3
ODF2L	ODF2L
GOLIM4	GOLIM4
AC007743.1	AC007743.1
TCFL5	TCFL5
KMT5C	KMT5C
COPS3	COPS3
SIM2	SIM2
PRMT2	PRMT2
STARD4	STARD4
ABHD3	ABHD3
ZCCHC11	ZCCHC11
SERGEF	SERGEF
EFNA1	EFNA1
ARHGAP19	ARHGAP19
CCDC14	CCDC14
KIAA0586	KIAA0586
SCEL	SCEL
ACTR3B	ACTR3B
MON1A	MON1A
TBC1D5	TBC1D5
FANCI	FANCI
MEIS2	MEIS2
THRB	THRB
FAR2	FAR2
ARHGEF10	ARHGEF10
MCCC1	MCCC1
BID	BID
MZF1	MZF1
ZNF561	ZNF561
FIGNL1	FIGNL1
NKIRAS2	NKIRAS2
TMEM185A	TMEM185A
CGGBP1	CGGBP1
LRRC40	LRRC40
FAM188A	FAM188A
TLE1	TLE1
PCNT	PCNT
YPEL5	YPEL5
CCDC138	CCDC138
ABC13-47488600E17.1	ABC13-47488600E17.1
NT5M	NT5M
ACIN1	ACIN1
MAP4K3	MAP4K3
FKBP8	FKBP8
SUPT20H	SUPT20H
NIPA2	NIPA2
SERF2	SERF2
NSMCE2	NSMCE2
YAP1	YAP1
MTF2	MTF2
TINF2	TINF2
ZCWPW1	ZCWPW1
CRIM1	CRIM1
AKNA	AKNA
TSN	TSN
TTC23	TTC23
ALDH3A1	ALDH3A1
STX12	STX12
MAP3K10	MAP3K10
COL4A6	COL4A6
ZSWIM8	ZSWIM8
SYNE3	SYNE3
PCBP1-AS1	PCBP1-AS1
TAF1	TAF1
ZSCAN26	ZSCAN26
PPARD	PPARD
SLC25A23	SLC25A23
SPAG4	SPAG4
RALGPS2	RALGPS2
TRMT11	TRMT11
KDM5B	KDM5B
LRRC23	LRRC23
EPHB6	EPHB6
CSNK2A2	CSNK2A2
TMEM104	TMEM104
GNG12-AS1	GNG12-AS1
BMP2K	BMP2K
ACSF2	ACSF2
DBN1	DBN1
USP36	USP36
MTR	MTR
NAP1L1	NAP1L1
RPAIN	RPAIN
CGREF1	CGREF1
PLCB2	PLCB2
OASL	OASL
MAP7D1	MAP7D1
EDC3	EDC3
PIP4K2A	PIP4K2A
SPG20	SPG20
KANSL3	KANSL3
DEK	DEK
AC004076.9	AC004076.9
BCL6	BCL6
ZFAND1	ZFAND1
SPOCK3	SPOCK3
CNOT8	CNOT8
ATP13A3	ATP13A3
FTO	FTO
TANGO2	TANGO2
SELT	SELT
RNF41	RNF41
CHTF8	CHTF8
FBXO7	FBXO7
ANAPC10	ANAPC10
FASTKD1	FASTKD1
ARMC8	ARMC8
ARHGEF7	ARHGEF7
NCOR1	NCOR1
TTC6	TTC6
AIP	AIP
AKR7A3	AKR7A3
ZSWIM4	ZSWIM4
GEMIN4	GEMIN4
LACE1	LACE1
SP2	SP2
CCDC163P	CCDC163P
DENND5A	DENND5A
LIAS	LIAS
FGFR1OP2	FGFR1OP2
