# Supplementary material for: Ginsenoside Rh2 repressed the progression of prostate cancer through the mitochondrial damage induced by mitophagy and ferroptosis
Source: Front Oncol. 2025 Aug 21;15:1633891. doi: 10.3389/fonc.2025.1633891 (PMC12408308; doi:10.3389/fonc.2025.1633891)
Supplement: Supplementary file 4 [file DataSheet2.zip › supp/AS/GRh2__Ctrl/TargetAndJunction_event_records.xls]

GeneID	Gene_name	AS_type	chr	strand	AS_feature	IJC_Group1	SJC_Group1	IJC_Group2	SJC_Group2	IncFormLen	SkipFormLen	P_value	FDR	Group1_value	Group2_value	Group_difference
UBXN11	UBXN11	MXE	chr1	-	26301693_26301722_26302812_26302918_26297961_26298062_26306591_26306704	5|2|2	1|6|2	2|0|1	5|1|3	236	159	0.0145065154293	0.199456887304	0.771|0.183|0.403	0.212|0.0|0.183	0.321
ANKRD29	ANKRD29	MXE	chr18	-	23617731_23617827_23619530_23619629_23600459_23601309_23629852_23629951	12|11|15	17|15|15	7|5|5	12|22|20	229	226	0.00916374854527	0.153742061086	0.411|0.42|0.497	0.365|0.183|0.198	0.194
ABI3BP	ABI3BP	MXE	chr3	-	100818524_100818581_100821053_100821113_100808160_100808235_100822588_100822672	7|9|7	2|1|1	21|12|18	11|4|4	190	187	0.0341423815422	0.327780765078	0.775|0.899|0.873	0.653|0.747|0.816	0.11
ANKRD29	ANKRD29	MXE	chr18	-	23638848_23638947_23646188_23646287_23634050_23634149_23649082_23649193	6|8|9	4|1|8	7|3|4	8|6|9	229	229	0.0247869915588	0.278198539575	0.6|0.889|0.529	0.467|0.333|0.308	0.303
NIPA2	NIPA2	MXE	chr15	+	22839654_22839790_22845145_22845267_22838657_22838947_22851638_22851870	1|1|3	8|11|6	10|8|4	12|3|9	266	252	0.0031269509546	0.0737140996315	0.106|0.079|0.321	0.441|0.716|0.296	-0.316
ADK	ADK	MXE	chr10	+	74525255_74525426_74589281_74589317_74398470_74398579_74600378_74600493	198|178|138	240|256|185	290|275|298	225|206|269	301	166	1.04395595679e-05	0.00105635293378	0.313|0.277|0.291	0.415|0.424|0.379	-0.112
AACS	AACS	MXE	chr12	+	125118640_125118765_125124704_125124769_125114476_125114557_125124901_125125024	5|2|3	6|2|4	1|2|3	8|8|8	255	195	0.0293570410715	0.304185916766	0.389|0.433|0.364	0.087|0.16|0.223	0.239
COG5	COG5	MXE	chr7	-	107258272_107258383_107281299_107281399_107248395_107248499_107283570_107283732	20|14|8	0|0|0	18|12|9	1|5|2	230	241	0.000136309102813	0.00795259234069	1.0|1.0|1.0	0.95|0.715|0.825	0.17
PVR	PVR	MXE	chr19	+	44657761_44657910_44658741_44658900_44653899_44654017_44661291_44661323	14|12|14	21|23|7	33|35|32	16|13|15	279	289	0.00730540321998	0.132892672058	0.408|0.351|0.674	0.681|0.736|0.688	-0.224
B4GALT4	B4GALT4	MXE	chr3	-	119229846_119230244_119235144_119235227_119226808_119227041_119236852_119237070	3|1|0	55|56|51	4|7|3	42|41|39	213	528	0.000609683562411	0.0242227653385	0.119|0.042|0.0	0.191|0.297|0.16	-0.162
CCDC66	CCDC66	MXE	chr3	+	56559568_56559594_56563683_56564125_56558845_56558910_56566593_56566759	2|3|5	28|38|50	10|9|9	34|30|40	156	572	0.00121569396993	0.0393641707463	0.208|0.224|0.268	0.519|0.524|0.452	-0.265
TMEM104	TMEM104	MXE	chr17	+	74777263_74777375_74788788_74788870_74776482_74776577_74790199_74790296	4|2|0	1|2|1	0|0|1	6|3|1	242	212	0.00116223123253	0.0380131791003	0.778|0.467|0.0	0.0|0.0|0.467	0.259
CAMK2G	CAMK2G	MXE	chr10	-	73824039_73824084_73825278_73825347_73821677_73821730_73828088_73828121	5|6|1	13|9|7	0|1|2	12|6|6	199	175	0.00414781370191	0.091055056046	0.253|0.37|0.112	0.0|0.128|0.227	0.127
CCDC146	CCDC146	MXE	chr7	+	77167657_77167824_77236946_77237029_77122616_77122732_77241690_77241900	1|3|1	5|7|4	2|3|2	0|2|3	297	213	0.0370575609273	0.341939401425	0.125|0.235|0.152	1.0|0.518|0.323	-0.443
NOS1AP	NOS1AP	MXE	chr1	+	162154404_162154476_162287343_162287436_162069773_162070282_162300647_162300706	6|8|6	24|18|21	2|2|2	20|15|19	202	223	0.00839883831306	0.14543015218	0.216|0.329|0.24	0.099|0.128|0.104	0.151
CD33	CD33	MXE	chr19	+	51235156_51235253_51235594_51235676_51226308_51226356_51235822_51235966	11|10|3	4|5|3	9|12|4	1|0|1	227	212	7.71084956066e-05	0.00514798574792	0.72|0.651|0.483	0.894|1.0|0.789	-0.276
ZBTB8OS	ZBTB8OS	MXE	chr1	-	32633950_32634110_32634767_32634792_32631826_32631879_32650432_32650584	4|9|3	24|31|17	12|11|8	13|19|28	155	290	0.024764320996	0.278198539575	0.238|0.352|0.248	0.633|0.52|0.348	-0.221
PTPN3	PTPN3	MXE	chr9	-	109457172_109457215_109457291_109457399_109454495_109454574_109463296_109463451	9|7|5	3|2|0	4|6|6	0|0|1	238	173	0.0103489338518	0.165118018265	0.686|0.718|1.0	1.0|1.0|0.813	-0.136
LMTK2	LMTK2	MXE	chr7	+	98137314_98137442_98141396_98141541_98106884_98107280_98151381_98151455	1|2|0	26|55|25	7|4|5	30|22|23	258	275	1.26218502967e-05	0.00124262854914	0.039|0.037|0.0	0.199|0.162|0.188	-0.158
LAS1L	LAS1L	MXE	chrX	-	65524055_65524262_65524563_65524614_65523559_65523707_65524964_65525050	35|34|24	72|64|46	37|34|50	157|108|119	181	337	0.0164386240738	0.216815742366	0.475|0.497|0.493	0.305|0.37|0.439	0.117
GTPBP10	GTPBP10	MXE	chr7	+	90372154_90372228_90374301_90374354_90352815_90353009_90377506_90377572	3|3|1	6|8|10	1|0|1	0|7|10	204	183	0.0425951888413	0.364394244302	0.31|0.252|0.082	1.0|0.0|0.082	-0.146
ARFGAP2	ARFGAP2	MXE	chr11	-	47172280_47172333_47175850_47175923_47171663_47171800_47176515_47176634	20|14|11	16|20|18	15|12|13	31|21|39	203	183	0.0454508127061	0.377358286006	0.53|0.387|0.355	0.304|0.34|0.231	0.132
DCLRE1C	DCLRE1C	MXE	chr10	-	14945434_14945565_14947524_14947609_14945104_14945189_14949035_14949087	7|8|5	7|12|9	10|4|13	2|2|5	215	261	0.00112721868028	0.0370551683934	0.548|0.447|0.403	0.859|0.708|0.759	-0.309
AGER	AGER	MXE	chr6	-	32181605_32181632_32182246_32182388_32181350_32181477_32182567_32182698	2|9|3	3|3|2	3|2|1	0|1|1	272	157	0.00721899666506	0.132286503394	0.278|0.634|0.464	1.0|0.536|0.366	-0.175
ARFGEF2	ARFGEF2	MXE	chr20	+	48952704_48952884_48953555_48953790_48951322_48951469_48963829_48963898	27|34|22	27|25|23	22|17|12	40|27|56	310	365	0.00101261567319	0.0343335031392	0.541|0.616|0.53	0.393|0.426|0.201	0.222
PAM	PAM	MXE	chr5	+	102990271_102990401_103003032_103003149_102974115_102974436_103005153_103005226	62|58|53	179|171|141	68|62|76	97|96|118	260	247	2.39765340262e-05	0.00201651992667	0.248|0.244|0.263	0.4|0.38|0.38	-0.135
TBC1D1	TBC1D1	MXE	chr4	+	38027787_38027879_38035587_38035698_38021585_38021718_38044361_38044490	64|57|51	32|32|24	83|99|124	30|30|29	222	241	0.00430291287761	0.0941407560655	0.685|0.659|0.698	0.75|0.782|0.823	-0.104
SEZ6L2	SEZ6L2	MXE	chr16	-	29872704_29872743_29873537_29873729_29872408_29872526_29876755_29876950	30|28|21	3|6|6	6|6|9	2|7|3	322	169	0.0446637189524	0.3722551402	0.84|0.71|0.648	0.612|0.31|0.612	0.221
MORN1	MORN1	MXE	chr1	-	2384977_2385065_2385806_2385897_2374460_2374557_2387418_2387529	20|18|14	12|16|6	13|13|15	2|3|1	221	218	0.000241871166171	0.0120489051702	0.622|0.526|0.697	0.865|0.81|0.937	-0.256
HNRNPC	HNRNPC	MXE	chr14	-	21236372_21236460_21262600_21262768_21233952_21234229_21263310_21263336	22|18|19	2|1|3	16|3|11	4|1|5	298	218	0.0246734462151	0.277887369894	0.889|0.929|0.822	0.745|0.687|0.617	0.197
CEP192	CEP192	MXE	chr18	+	13037236_13037301_13038369_13038579_13030464_13030608_13040829_13040956	25|11|19	5|16|10	23|16|20	17|22|37	195	340	0.0412326648099	0.361139597989	0.897|0.545|0.768	0.702|0.559|0.485	0.155
NT5C2	NT5C2	MXE	chr10	-	103106588_103106706_103139405_103139479_103105705_103105801_103174857_103174982	23|36|25	58|76|53	27|23|35	27|44|38	204	248	0.0197042811918	0.243284836521	0.325|0.365|0.364	0.549|0.389|0.528	-0.137
PPP1R12C	PPP1R12C	MXE	chr19	-	55103408_55103568_55112466_55112585_55096261_55096335_55112664_55112795	26|27|17	0|0|0	20|10|23	4|2|3	249	290	0.000105328140233	0.00637481342195	1.0|1.0|1.0	0.853|0.853|0.899	0.132
SLC25A33	SLC25A33	MXE	chr1	+	9573345_9573412_9579953_9580234_9567283_9567361_9582298_9585179	0|0|1	2|6|4	0|3|4	9|10|6	197	411	0.000138855266813	0.00795775847682	0.0|0.0|0.343	0.0|0.385|0.582	-0.208
SH3D19	SH3D19	MXE	chr4	-	151187422_151187463_151226046_151226086_151179354_151179397_151325240_151325632	0|0|11	4|1|2	9|3|6	1|0|4	170	171	0.00813976290447	0.143242131982	0.0|0.0|0.847	0.901|1.0|0.601	-0.552
RBM47	RBM47	MXE	chr4	-	40432650_40432862_40436440_40436647_40423266_40426143_40437770_40438924	0|2|1	3|4|2	3|6|2	3|3|4	337	342	0.0106293928916	0.167077544578	0.0|0.337|0.337	0.504|0.67|0.337	-0.279
ZCCHC7	ZCCHC7	MXE	chr9	+	37302187_37302231_37304187_37304313_37126311_37126942_37305543_37305714	3|5|4	15|22|13	14|7|9	18|15|15	174	256	0.0101626552008	0.163714813633	0.227|0.251|0.312	0.534|0.407|0.469	-0.207
PRMT2	PRMT2	MXE	chr21	+	46658744_46658920_46663382_46663554_46649574_46649739_46664294_46665117	23|33|18	0|4|1	14|15|8	2|4|2	306	302	0.042886716962	0.365921448018	1.0|0.891|0.947	0.874|0.787|0.798	0.126
XRRA1	XRRA1	MXE	chr11	-	74851087_74851203_74906238_74906456_74848114_74848462_74907144_74907273	4|2|3	2|2|3	1|2|1	2|0|0	348	246	0.00710672668611	0.131997738688	0.586|0.414|0.414	0.261|1.0|1.0	-0.282
TMCC1	TMCC1	MXE	chr3	-	129827802_129828077_129832773_129832826_129670329_129671264_129893493_129893576	2|1|0	21|22|19	2|0|7	15|7|18	183	405	0.00737897846141	0.133481185799	0.174|0.091|0.0	0.228|0.0|0.463	-0.142
KIF27	KIF27	MXE	chr9	-	83859155_83859371_83870518_83870632_83853628_83853835_83880296_83880494	38|42|30	13|12|4	24|21|21	17|9|9	244	346	0.0267681641655	0.28940005198	0.806|0.832|0.914	0.667|0.768|0.768	0.116
RCC1	RCC1	MXE	chr1	+	28508829_28508905_28516724_28516853_28506055_28506084_28529857_28529939	16|12|10	0|3|4	5|11|9	5|5|3	206	259	0.0409020999685	0.360874658578	1.0|0.834|0.759	0.557|0.734|0.79	0.171
KIF27	KIF27	MXE	chr9	-	83859155_83859371_83867683_83867860_83853628_83853835_83870518_83870632	43|41|22	13|12|4	20|17|29	19|9|9	307	346	0.0370327291363	0.341939401425	0.788|0.794|0.861	0.543|0.68|0.784	0.145
ABI3BP	ABI3BP	MXE	chr3	-	100828392_100828452_100829580_100829664_100825784_100825844_100832263_100832305	12|23|13	23|25|12	26|42|34	21|13|19	214	190	0.00696055244482	0.131997738688	0.317|0.45|0.49	0.524|0.741|0.614	-0.207
WDR44	WDR44	MXE	chrX	+	118378418_118378452_118387339_118387414_118346108_118346580_118392631_118393271	8|2|2	16|17|21	1|0|0	11|11|14	164	205	5.99831326739e-05	0.00417688996985	0.385|0.128|0.106	0.102|0.0|0.0	0.172
PIH1D1	PIH1D1	MXE	chr19	-	49448000_49448062_49449474_49449654_49447826_49447908_49450781_49450848	85|89|62	18|18|13	89|81|75	11|8|8	310	192	0.0127691026558	0.185409660984	0.745|0.754|0.747	0.834|0.862|0.853	-0.101
BCAR3	BCAR3	MXE	chr1	-	93592264_93592393_93642303_93642343_93588976_93589419_93674613_93674941	0|0|1	2|10|2	3|3|2	10|6|15	170	259	0.00048235058828	0.0206867709252	0.0|0.0|0.432	0.314|0.432|0.169	-0.161
CEP162	CEP162	MXE	chr6	-	84201736_84201767_84203980_84204096_84200788_84200905_84212956_84213024	12|10|6	1|1|1	10|10|6	3|7|4	246	161	0.000812286088526	0.0295526107264	0.887|0.867|0.797	0.686|0.483|0.495	0.296
CEP162	CEP162	MXE	chr6	-	84146686_84146785_84149561_84149703_84126377_84126512_84152544_84153179	25|26|17	37|29|21	13|9|9	24|25|31	272	229	0.00929597641753	0.154757694807	0.363|0.43|0.405	0.313|0.233|0.196	0.152
CCSER1	CCSER1	MXE	chr4	+	90815761_90815845_90923369_90923447_90723913_90723991_91085949_91085994	5|10|5	4|3|1	3|3|4	8|6|4	214	208	0.00525766252787	0.109481101384	0.549|0.764|0.829	0.267|0.327|0.493	0.352
SYT1	SYT1	MXE	chr12	+	78977798_78977931_79047296_79047362_78864668_78865109_79217502_79217685	85|53|56	31|21|31	48|18|22	5|6|6	263	196	0.0109305062915	0.170158554672	0.671|0.653|0.574	0.877|0.691|0.732	-0.134
CCDC183	CCDC183	MXE	chr9	+	136804761_136804816_136805356_136805457_136804501_136804627_136806077_136806238	33|33|37	25|29|22	6|5|3	2|2|0	185	231	0.00897815696313	0.151412876284	0.622|0.587|0.677	0.789|0.757|1.0	-0.22
NUDT22	NUDT22	MXE	chr11	+	64227567_64227666_64229246_64229344_64226634_64227132_64229477_64229571	1|2|1	4|4|5	4|2|2	5|2|0	229	228	0.0232947527698	0.267951721025	0.199|0.332|0.166	0.443|0.499|1.0	-0.415
ATE1	ATE1	MXE	chr10	-	121898840_121898969_121899865_121899994_121870005_121870038_121902390_121902620	12|7|6	4|3|5	6|0|5	9|3|19	259	259	0.000769084146095	0.0284605081721	0.75|0.7|0.545	0.4|0.0|0.208	0.462
DYX1C1	DYX1C1	MXE	chr15	-	55432496_55432602_55434904_55435058_55430307_55430779_55439471_55439581	9|7|14	0|1|0	8|11|4	1|2|1	284	236	0.0193847970748	0.240951911433	1.0|0.853|1.0	0.869|0.82|0.769	0.132
PNPO	PNPO	MXE	chr17	+	47945558_47945612_47945860_47945989_47944615_47944715_47946322_47946393	5|0|1	12|11|22	14|7|11	33|28|35	184	259	0.0210618369082	0.251653977523	0.37|0.0|0.06	0.374|0.26|0.307	-0.17
GTDC1	GTDC1	MXE	chr2	-	143970652_143970762_144007181_144007535_143952772_143952843_144141881_144142055	8|2|4	1|2|1	6|7|6	0|0|1	484	240	0.0243903238531	0.275657482151	0.799|0.331|0.665	1.0|1.0|0.748	-0.318
ZBTB8OS	ZBTB8OS	MXE	chr1	-	32633950_32634072_32634767_32634792_32631826_32631879_32650432_32650584	4|9|3	8|4|4	12|11|8	2|5|4	155	252	0.0463182842453	0.382060587526	0.448|0.785|0.549	0.907|0.782|0.765	-0.224
DENND1A	DENND1A	MXE	chr9	-	123454738_123454779_123457792_123457897_123452275_123452347_123557569_123557695	4|1|3	6|3|2	10|7|7	3|2|5	235	171	0.0326400253506	0.321273401018	0.327|0.195|0.522	0.708|0.718|0.505	-0.296
VRK3	VRK3	MXE	chr19	-	50009235_50009385_50016023_50016163_50007568_50007826_50020584_50020647	90|125|78	97|112|84	104|125|119	38|57|82	270	280	4.09895111788e-05	0.00308660551621	0.49|0.536|0.491	0.739|0.695|0.601	-0.173
TVP23C-CDRT4	TVP23C-CDRT4	MXE	chr17	-	15440207_15440285_15553684_15553829_15436020_15438200_15555281_15555364	32|52|33	17|21|14	29|21|20	3|3|9	275	208	0.0290796083822	0.302095977109	0.587|0.652|0.641	0.88|0.841|0.627	-0.156
OPA1	OPA1	MXE	chr3	+	193626091_193626202_193631611_193631665_193618868_193618936_193635417_193635522	56|106|60	148|135|102	164|117|163	171|144|161	241	184	0.00263041945834	0.0658919594297	0.224|0.375|0.31	0.423|0.383|0.436	-0.111
CCDC136	CCDC136	MXE	chr7	+	128807359_128807545_128809449_128809644_128806687_128806858_128810138_128810366	14|15|8	5|8|6	12|2|15	14|12|10	316	325	0.0387017738795	0.35102617317	0.742|0.659|0.578	0.469|0.146|0.607	0.252
BABAM1	BABAM1	MXE	chr19	+	17268793_17269091_17271596_17271655_17267349_17267527_17273903_17274024	93|120|95	11|11|4	83|61|89	14|13|11	428	189	0.0195821519295	0.242474217773	0.789|0.828|0.913	0.724|0.674|0.781	0.117
BABAM1	BABAM1	MXE	chr19	+	17268801_17269091_17271596_17271655_17267442_17267527_17273903_17274024	21|25|27	11|11|4	15|7|18	14|13|11	420	189	0.0119957148073	0.17899596565	0.462|0.506|0.752	0.325|0.195|0.424	0.259
TBL1X	TBL1X	MXE	chrX	+	9501779_9501849_9640272_9640360_9463294_9463462_9654214_9654322	10|14|10	8|2|4	7|6|7	8|8|11	200	218	0.00631888404249	0.124019696444	0.577|0.884|0.732	0.488|0.45|0.41	0.282
BLOC1S6	BLOC1S6	MXE	chr15	+	45592134_45592276_45603099_45603187_45587824_45587876_45606394_45606818	36|41|25	1|1|1	13|12|16	5|3|0	272	218	0.00276532963341	0.0673243409999	0.967|0.97|0.952	0.676|0.762|1.0	0.15
STX12	STX12	MXE	chr1	+	27789561_27789631_27793532_27793632_27773182_27773425_27801677_27801815	8|8|8	32|21|20	5|4|3	27|26|22	200	230	0.0445274336698	0.371597500574	0.223|0.305|0.315	0.176|0.15|0.136	0.127
H2AFY	H2AFY	MXE	chr5	-	135350822_135350913_135352945_135353045_135345967_135346057_135360496_135360607	19|30|20	20|24|17	100|86|86	9|15|14	230	221	2.31037411424e-13	8.80116633166e-11	0.477|0.546|0.531	0.914|0.846|0.855	-0.354
PTPN23	PTPN23	MXE	chr3	+	47405004_47405081_47405748_47405798_47396142_47396217_47405914_47406046	0|0|0	7|2|2	2|1|4	4|6|4	207	180	4.40914317692e-05	0.00326793618544	0.0|0.0|0.0	0.303|0.127|0.465	-0.298
PIP4K2A	PIP4K2A	MXE	chr10	-	22591628_22591781_22607926_22608023_22573310_22573457_22609619_22609717	12|11|4	12|5|7	10|9|2	2|4|1	227	283	0.0311850203753	0.315146581838	0.555|0.733|0.416	0.862|0.737|0.714	-0.203
TNNT2	TNNT2	MXE	chr1	-	201372144_201372155_201373213_201373268_201372026_201372041_201377622_201377633	1|4|0	2|5|6	2|3|4	1|2|2	185	141	0.00876020638447	0.149592322034	0.276|0.379|0.0	0.604|0.533|0.604	-0.362
ROCK2	ROCK2	MXE	chr2	-	11235701_11235962_11249660_11249798_11227253_11227398_11286538_11286639	10|16|10	41|41|25	4|3|8	30|23|36	268	391	0.0283898020674	0.297584889623	0.262|0.363|0.369	0.163|0.16|0.245	0.142
ABI3BP	ABI3BP	MXE	chr3	-	100828392_100828452_100829580_100829664_100824857_100824941_100830577_100830634	11|16|21	1|3|4	13|19|21	8|9|9	214	190	0.00477442984707	0.102592141839	0.907|0.826|0.823	0.591|0.652|0.674	0.213
GTPBP10	GTPBP10	MXE	chr7	+	90354457_90354549_90372154_90372228_90352815_90353009_90374301_90374354	20|26|17	19|18|24	19|16|31	13|4|8	222	204	0.0065351984939	0.126334165512	0.492|0.57|0.394	0.573|0.786|0.781	-0.228
GTPBP10	GTPBP10	MXE	chr7	+	90355085_90355230_90372154_90372228_90354457_90354549_90374301_90374354	7|10|9	15|16|18	22|13|18	8|3|4	275	204	8.05189803721e-08	1.80701931803e-05	0.257|0.317|0.271	0.671|0.763|0.769	-0.453
ZNF322	ZNF322	MXE	chr6	-	26643658_26643728_26658557_26658646_26634392_26638728_26659440_26659752	7|9|7	3|5|3	3|3|2	3|4|5	219	200	0.0265499462181	0.287520822255	0.681|0.622|0.681	0.477|0.407|0.268	0.277
TFDP2	TFDP2	MXE	chr3	-	142005440_142005544_142093060_142093127_141993537_141993585_142101734_142101841	9|3|8	3|2|0	8|3|8	9|3|10	197	234	0.00191122741723	0.053020989898	0.781|0.641|1.0	0.514|0.543|0.487	0.293
LIAS	LIAS	MXE	chr4	+	39463524_39463605_39467517_39467646_39460789_39460962_39470018_39470164	1|2|5	14|23|10	0|1|0	20|13|13	211	259	0.00044741501998	0.0195774301986	0.081|0.096|0.38	0.0|0.086|0.0	0.157
ACADSB	ACADSB	MXE	chr10	+	123037746_123037847_123040465_123040672_123034355_123034515_123041208_123041379	56|51|33	67|69|67	29|30|34	22|19|23	231	337	0.000658894199011	0.0255508912143	0.549|0.519|0.418	0.658|0.697|0.683	-0.184
ASPH	ASPH	MXE	chr8	-	61583943_61584029_61684038_61684188_61576771_61576858_61714268_61714559	950|910|736	1516|1631|1386	1225|866|961	1047|949|1083	280	216	1.0152565455e-09	3.4604217835e-07	0.326|0.301|0.291	0.474|0.413|0.406	-0.125
ZCCHC17	ZCCHC17	MXE	chr1	+	31338956_31339048_31346639_31346740_31319108_31319166_31364031_31364953	23|27|23	41|33|22	32|28|25	16|20|20	222	231	0.010124089631	0.163500260475	0.369|0.46|0.521	0.675|0.593|0.565	-0.161
ANKRD17	ANKRD17	MXE	chr4	-	73115820_73115916_73120161_73120337_73102375_73102547_73120880_73121094	171|203|155	110|124|118	157|153|183	22|35|42	306	226	1.7763568394e-15	8.84898991689e-13	0.534|0.547|0.492	0.841|0.764|0.763	-0.265
MFSD14B	MFSD14B	MXE	chr9	+	94440984_94441099_94444963_94445182_94438400_94438528_94446822_94446936	0|3|4	8|13|6	8|5|9	9|11|12	245	349	0.0461198996523	0.380959783352	0.0|0.247|0.487	0.559|0.393|0.517	-0.245
AP3S1	AP3S1	MXE	chr5	+	115870016_115870128_115895086_115895158_115841480_115842106_115902884_115902992	12|15|15	34|25|40	12|3|6	26|30|36	242	202	0.0484512804028	0.394679864011	0.228|0.334|0.238	0.278|0.077|0.122	0.108
CSPP1	CSPP1	MXE	chr8	+	67137455_67137603_67149782_67149935_67131950_67132080_67154023_67154136	131|181|118	109|138|93	154|126|215	170|170|244	278	283	0.00127246690296	0.0403945865861	0.55|0.572|0.564	0.48|0.43|0.473	0.101
FGGY	FGGY	MXE	chr1	+	59321535_59321750_59346246_59346398_59296980_59297150_59378748_59378837	0|0|2	1|8|3	3|1|2	2|2|6	345	282	0.00553609472577	0.113110241791	0.0|0.0|0.353	0.551|0.29|0.214	-0.234
FGGY	FGGY	MXE	chr1	+	59321535_59321750_59346246_59346398_59296794_59296907_59378748_59378837	0|0|1	1|8|3	4|2|1	1|2|7	345	282	5.00213660534e-05	0.00359931518402	0.0|0.0|0.214	0.766|0.45|0.105	-0.369
EPB41L2	EPB41L2	MXE	chr6	-	130867458_130867581_130869811_130870126_130865535_130865634_130885095_130885268	294|246|192	80|77|49	143|164|167	79|85|116	445	253	4.77611133975e-08	1.14555914949e-05	0.676|0.645|0.69	0.507|0.523|0.45	0.177
CLUAP1	CLUAP1	MXE	chr16	+	3504719_3504831_3506330_3506415_3500923_3501089_3508288_3508468	3|3|0	23|28|15	7|2|7	12|10|18	242	215	0.00130874562876	0.0411428965624	0.104|0.087|0.0	0.341|0.151|0.257	-0.186
CDC14A	CDC14A	MXE	chr1	+	100455404_100455492_100462650_100462881_100442933_100442996_100467955_100468094	1|3|1	10|11|9	1|0|0	7|2|6	218	361	0.010481666361	0.165891815052	0.142|0.311|0.155	0.191|0.0|0.0	0.139
ABCC1	ABCC1	MXE	chr16	+	16083365_16083542_16086823_16086991_16079351_16079478_16090404_16090588	21|19|18	39|37|29	44|39|35	45|44|46	307	298	0.0328103973054	0.321273401018	0.343|0.333|0.376	0.487|0.462|0.425	-0.107
ABCC1	ABCC1	MXE	chr16	+	16048141_16048303_16052723_16052816_16045835_16046013_16056091_16056295	33|18|15	4|10|5	24|30|25	17|17|24	292	223	0.01120812402	0.172907190488	0.863|0.579|0.696	0.519|0.574|0.443	0.201
MEF2D	MEF2D	MXE	chr1	-	156479585_156479796_156480833_156480971_156479289_156479346_156482436_156482640	12|11|16	4|4|4	11|10|7	0|4|0	268	341	0.0402205109848	0.357067738833	0.792|0.778|0.836	1.0|0.761|1.0	-0.118
ZCWPW1	ZCWPW1	MXE	chr7	-	100420621_100420678_100425029_100425136_100419629_100419813_100428567_100428792	14|13|10	3|2|0	9|5|7	5|2|3	237	187	0.0145442184108	0.199465248672	0.786|0.837|1.0	0.587|0.664|0.648	0.241
FAM210A	FAM210A	MXE	chr18	-	13671861_13671973_13681604_13682105_13663350_13666713_13726328_13726592	14|19|9	13|12|8	19|16|13	30|28|39	631	242	0.00253728826227	0.0641854640096	0.292|0.378|0.301	0.195|0.18|0.113	0.161
SKA1	SKA1	MXE	chr18	+	50382128_50382226_50385215_50385353_50380125_50380250_50391123_50391293	3|2|0	0|1|1	3|1|3	3|4|8	228	268	0.00347609641202	0.0792647900149	1.0|0.702|0.0	0.54|0.227|0.306	0.21
CENPK	CENPK	MXE	chr5	-	65542801_65542848_65551563_65551636_65529116_65529199_65552492_65552549	8|11|10	0|3|0	41|22|49	10|10|7	203	177	0.00386586120462	0.0860320177358	1.0|0.762|1.0	0.781|0.657|0.859	0.155
BID	BID	MXE	chr22	-	17743802_17744013_17750104_17750174_17740030_17740176_17774380_17774495	6|6|4	0|0|0	12|7|1	2|2|2	200	341	0.00825330513626	0.144455146115	1.0|1.0|1.0	0.911|0.856|0.46	0.258
NBPF12	NBPF12	MXE	chr1	+	146951347_146951489_146960108_146960318_146943290_146943562_146962160_146962263	4|5|4	9|12|7	0|1|0	6|6|7	272	340	6.37575531737e-06	0.000711886059229	0.357|0.342|0.417	0.0|0.172|0.0	0.315
ARHGEF7	ARHGEF7	MXE	chr13	+	111205288_111205373_111209871_111210002_111153713_111153991_111217678_111217880	30|31|30	38|45|35	36|41|43	19|29|32	215	261	0.00174780583928	0.0503057360675	0.489|0.455|0.51	0.697|0.632|0.62	-0.165
ZNF326	ZNF326	MXE	chr1	+	90010087_90010286_90013125_90013237_90007344_90007750_90017316_90017464	25|39|15	23|25|15	122|127|155	26|31|39	329	242	1.17285362089e-07	2.37356251528e-05	0.444|0.534|0.424	0.775|0.751|0.745	-0.29
YY1AP1	YY1AP1	MXE	chr1	-	155672559_155672731_155675009_155675096_155670319_155670464_155676547_155676746	38|45|29	62|39|57	50|56|65	47|28|54	217	302	0.0121194873957	0.179705122952	0.46|0.616|0.415	0.597|0.736|0.626	-0.156
LRRC16A	LRRC16A	MXE	chr6	+	25426500_25426560_25435482_25435604_25420113_25420164_25449897_25449995	6|6|4	12|12|8	3|4|5	15|19|23	190	252	0.0421328808343	0.364045055234	0.399|0.399|0.399	0.21|0.218|0.224	0.182
CDC123	CDC123	MXE	chr10	+	12210289_12210322_12215739_12215835_12209966_12210024_12217360_12217467	3|2|1	15|19|13	8|5|14	17|19|16	163	226	0.00150937794045	0.0459864076983	0.217|0.127|0.096	0.395|0.267|0.548	-0.257
PPOX	PPOX	MXE	chr1	+	161167370_161167486_161168431_161168576_161167099_161167234_161168992_161169183	2|0|1	13|15|7	1|4|5	12|9|4	246	275	0.00248632271878	0.0636419997107	0.147|0.0|0.138	0.085|0.332|0.583	-0.238
PPOX	PPOX	MXE	chr1	+	161167370_161167486_161167994_161168127_161167099_161167234_161168431_161168576	2|0|2	4|4|2	1|3|3	1|0|2	246	263	0.00229402883266	0.0599037529045	0.348|0.0|0.517	0.517|1.0|0.616	-0.423
ABI3BP	ABI3BP	MXE	chr3	-	100840819_100840858_100841997_100842039_100839568_100839616_100846371_100846428	16|26|20	3|3|1	39|29|46	13|13|13	172	169	0.00129629152715	0.0409501655113	0.84|0.895|0.952	0.747|0.687|0.777	0.159
RP11-793H13.10	RP11-793H13.10	MXE	chr12	-	53543329_53543448_53552540_53552637_53537414_53537552_53600952_53601021	88|148|84	190|201|166	76|73|89	85|96|98	227	249	0.00716930511854	0.132040825413	0.337|0.447|0.357	0.495|0.455|0.499	-0.103
COQ3	COQ3	MXE	chr6	-	99380188_99380341_99383697_99383824_99375939_99376182_99394073_99394204	19|24|6	3|5|2	38|40|46	3|3|1	257	283	0.0195275294377	0.24226107402	0.875|0.841|0.768	0.933|0.936|0.981	-0.122
NIPA2	NIPA2	MXE	chr15	+	22839654_22839790_22851638_22851870_22838657_22838947_22858539_22858630	0|0|1	2|1|3	2|4|0	7|2|8	266	362	0.00234334965317	0.0607021294157	0.0|0.0|0.312	0.28|0.731|0.0	-0.233
GMNN	GMNN	MXE	chr6	+	24777221_24777297_24780662_24780740_24774930_24775112_24781476_24781621	12|11|6	34|51|16	41|34|49	76|68|86	206	208	0.00832327620141	0.145287160863	0.263|0.179|0.275	0.353|0.335|0.365	-0.112
ACY1	ACY1	MXE	chr3	+	51985206_51985271_51985360_51985465_51984046_51984158_51985851_51985946	0|0|0	1|1|1	1|2|1	2|0|2	195	235	0.00316919613893	0.0740928310314	0.0|0.0|0.0	0.376|1.0|0.376	-0.584
POLL	POLL	MXE	chr10	-	101584877_101584919_101585861_101586156_101583507_101583681_101587245_101587406	7|0|3	0|2|0	3|1|7	3|1|2	425	172	0.0398156244701	0.355938727741	1.0|0.0|1.0	0.288|0.288|0.586	0.279
ACY1	ACY1	MXE	chr3	+	51985206_51985271_51985400_51985465_51984046_51984158_51985851_51985946	0|0|0	1|1|1	1|2|1	1|0|2	195	195	0.00164679995177	0.0486971529117	0.0|0.0|0.0	0.5|1.0|0.333	-0.611
ZNF133	ZNF133	MXE	chr20	+	18305007_18305178_18305667_18305807_18297984_18298062_18306297_18306393	0|1|1	5|6|2	4|4|3	4|7|8	301	270	0.000648142034612	0.02528534829	0.0|0.13|0.31	0.473|0.339|0.252	-0.208
ZNF133	ZNF133	MXE	chr20	+	18305007_18305178_18305680_18305807_18297984_18298062_18306297_18306393	0|1|1	5|6|2	4|4|3	4|7|6	301	257	0.00044596851801	0.0195774301986	0.0|0.125|0.299	0.461|0.328|0.299	-0.221
FTO	FTO	MXE	chr16	+	53825863_53826491_53844154_53844298_53810139_53810217_53873785_53873865	20|29|16	12|14|13	28|25|36	7|10|9	758	274	0.0219118221556	0.257459226943	0.376|0.428|0.308	0.591|0.475|0.591	-0.182
SAFB2	SAFB2	MXE	chr19	-	5610638_5610688_5611119_5611630_5609994_5610095_5612539_5612567	243|292|217	104|112|115	520|405|523	116|112|138	641	180	3.42327270653e-06	0.000434688510735	0.396|0.423|0.346	0.557|0.504|0.516	-0.137
EPB41	EPB41	MXE	chr1	+	29064981_29065158_29097806_29097935_29053103_29053312_29112367_29112448	101|73|68	6|1|3	44|51|31	6|7|9	307	259	0.000138303083375	0.00795775847682	0.934|0.984|0.95	0.861|0.86|0.744	0.134
NBN	NBN	MXE	chr8	-	89943252_89943366_89947823_89947892_89937025_89937075_89953243_89953354	50|49|49	50|71|52	46|29|38	69|54|83	199	244	0.0171080456113	0.223288681774	0.551|0.458|0.536	0.45|0.397|0.36	0.113
UBE2F	UBE2F	MXE	chr2	+	238016565_238016633_238025341_238025412_237994743_237994809_238030555_238030613	3|4|1	5|7|7	1|1|1	8|5|13	198	201	0.0154008416327	0.206961904632	0.379|0.367|0.127	0.113|0.169|0.072	0.173
TSPAN4	TSPAN4	MXE	chr11	+	850287_850367_862549_862741_847200_847300_864436_864511	1|1|0	2|3|1	4|1|1	4|1|7	210	322	0.00782054200309	0.139136895637	0.434|0.338|0.0	0.605|0.605|0.18	-0.206
PSD3	PSD3	MXE	chr8	-	18655641_18655685_18765448_18765538_18632612_18632806_18799294_18799353	15|16|10	5|16|9	12|28|17	4|2|6	220	174	0.00710814759926	0.131997738688	0.704|0.442|0.468	0.704|0.917|0.691	-0.233
CREM	CREM	MXE	chr10	+	35188199_35188388_35201450_35201486_35127090_35127193_35206894_35207051	46|74|48	0|2|2	37|38|28	5|5|3	319	166	0.000419092404655	0.0188475167538	1.0|0.951|0.926	0.794|0.798|0.829	0.152
CREM	CREM	MXE	chr10	+	35179133_35179276_35188199_35188388_35148367_35148491_35206894_35207051	36|58|41	46|74|49	65|38|42	36|38|27	273	319	0.00591957496186	0.119424197673	0.478|0.478|0.494	0.678|0.539|0.645	-0.137
CREM	CREM	MXE	chr10	+	35188199_35188388_35201450_35201486_35179133_35179276_35206894_35207051	78|118|83	0|2|4	64|71|50	9|6|10	319	166	2.34027795387e-06	0.000338713727575	1.0|0.968|0.915	0.787|0.86|0.722	0.171
VMP1	VMP1	MXE	chr17	+	59731420_59731522_59735337_59735473_59707464_59707748_59737452_59737543	82|101|63	78|63|51	65|39|90	29|25|37	232	266	0.00787347132047	0.139313115496	0.547|0.648|0.586	0.72|0.641|0.736	-0.105
TLE4	TLE4	MXE	chr9	+	79612655_79612718_79627373_79627448_79576132_79576177_79652592_79652794	1|5|2	3|5|3	1|2|1	0|0|1	193	205	3.78630099283e-05	0.0028942809536	0.261|0.515|0.415	1.0|1.0|0.515	-0.441
UEVLD	UEVLD	MXE	chr11	-	18566346_18566482_18575346_18575412_18564891_18565010_18578723_18578808	0|0|1	11|11|6	3|3|1	15|7|5	196	266	0.000303426393037	0.0145554764541	0.0|0.0|0.184	0.213|0.368|0.213	-0.203
ADPGK	ADPGK	MXE	chr15	-	72771782_72771845_72774871_72775097_72760406_72760527_72783458_72783623	37|124|95	12|12|12	175|149|147	13|9|9	356	193	0.00877780765484	0.149592322034	0.626|0.849|0.811	0.879|0.9|0.899	-0.131
ABLIM3	ABLIM3	MXE	chr5	+	149240675_149240774_149242490_149242538_149239758_149239888_149244880_149245015	0|0|0	8|8|7	1|2|4	8|12|20	229	178	0.00162469623828	0.048263912106	0.0|0.0|0.0	0.089|0.115|0.135	-0.113
LINC00894	LINC00894	MXE	chrX	+	149942183_149942329_149943650_149943762_149941789_149941847_149944017_149944100	3|6|1	1|0|1	1|1|0	2|2|2	276	242	4.19672156693e-07	7.3453969912e-05	0.725|1.0|0.467	0.305|0.305|0.0	0.527
POLB	POLB	MXE	chr8	+	42350006_42350065_42352518_42352568_42349015_42349090_42355515_42355567	9|9|4	1|1|1	6|5|1	4|2|3	189	180	0.0022899421138	0.0599037529045	0.896|0.896|0.792	0.588|0.704|0.241	0.35
PYCR1	PYCR1	MXE	chr17	-	81934325_81934489_81934652_81934745_81932383_81933376_81934925_81935147	12|7|10	51|42|33	27|16|14	51|34|32	223	294	0.00478425368056	0.102592141839	0.237|0.18|0.285	0.411|0.383|0.366	-0.153
PRMT7	PRMT7	MXE	chr16	+	68312041_68312176_68315896_68316074_68311055_68311111_68321425_68321462	3|17|9	58|76|50	9|4|4	146|133|164	265	308	3.79885548265e-05	0.0028942809536	0.057|0.206|0.173	0.067|0.034|0.028	0.102
HSPBP1	HSPBP1	MXE	chr19	-	55265885_55265982_55266130_55266286_55265277_55265389_55274397_55274622	8|6|7	7|9|7	12|19|33	4|6|17	286	227	0.0117254269436	0.177544251766	0.476|0.346|0.442	0.704|0.715|0.606	-0.254
EPS15L1	EPS15L1	MXE	chr19	-	16437769_16437865_16440861_16440909_16436936_16436999_16441891_16441981	1|1|0	0|1|7	10|0|4	5|3|5	178	226	0.0217613702258	0.257065014298	1.0|0.559|0.0	0.717|0.0|0.504	0.113
RASSF3	RASSF3	MXE	chr12	+	64684786_64684894_64688215_64688453_64610512_64610743_64691469_64691579	14|11|172	20|19|23	19|7|29	37|21|27	238	368	0.0474418918961	0.387343845067	0.52|0.472|0.92	0.443|0.34|0.624	0.168
SEC16A	SEC16A	MXE	chr9	-	136445051_136445111_136445644_136445719_136443822_136443900_136446854_136446949	2|1|0	2|3|2	2|2|2	2|1|2	205	190	0.0322635659798	0.320950619486	0.481|0.236|0.0	0.481|0.65|0.481	-0.298
ITGB3BP	ITGB3BP	MXE	chr1	-	63490082_63490218_63508527_63508570_63454889_63454968_63523128_63523215	2|6|3	0|1|0	9|7|6	10|2|4	173	266	1.67421747689e-05	0.00146516653788	1.0|0.902|1.0	0.581|0.843|0.698	0.26
ANAPC10	ANAPC10	MXE	chr4	-	145081659_145081750_145095984_145096111_144995157_144995603_145098130_145098213	18|21|12	47|37|30	1|3|2	23|27|15	257	221	7.37748872326e-06	0.000787250907762	0.248|0.328|0.256	0.036|0.087|0.103	0.202
ANAPC10	ANAPC10	MXE	chr4	-	145081659_145081750_145095984_145096111_145064571_145064692_145098119_145098201	28|24|22	19|28|25	14|6|14	31|24|28	257	221	0.00123630073284	0.039439820423	0.559|0.424|0.431	0.28|0.177|0.301	0.219
ANAPC10	ANAPC10	MXE	chr4	-	145081659_145081750_145095984_145096111_145064571_145064692_145098130_145098213	11|16|10	19|28|25	1|2|2	31|24|28	257	221	2.40648193595e-08	5.99399116047e-06	0.332|0.329|0.256	0.027|0.067|0.058	0.255
TMEM135	TMEM135	MXE	chr11	+	87091361_87091395_87157340_87157406_87067693_87067821_87236637_87236684	4|3|3	11|16|13	1|2|1	16|16|14	164	196	0.0351449515663	0.332239372499	0.303|0.183|0.216	0.07|0.13|0.079	0.141
NAP1L4	NAP1L4	MXE	chr11	-	2983745_2983813_2989128_2989271_2979206_2979237_2992253_2992377	9|15|15	2|0|0	12|33|20	4|2|5	273	198	0.00110772887855	0.0367879600897	0.765|1.0|1.0	0.685|0.923|0.744	0.138
DCLRE1C	DCLRE1C	MXE	chr10	-	14928015_14928152_14932853_14932955_14926842_14926897_14934379_14934520	3|5|4	3|1|1	4|3|2	1|0|1	232	267	0.0209362575463	0.250615903641	0.535|0.852|0.822	0.822|1.0|0.697	-0.103
TMEM14B	TMEM14B	MXE	chr6	+	10749621_10749698_10751132_10751234_10749201_10749268_10755141_10755232	3|4|6	17|27|16	14|7|12	18|12|19	207	232	0.00182697589873	0.0516659210488	0.165|0.142|0.296	0.466|0.395|0.414	-0.224
PLA2G7	PLA2G7	MXE	chr6	-	46714459_46714553_46716383_46716528_46712268_46712337_46716974_46717096	22|14|12	38|39|28	8|9|7	40|28|31	275	224	0.0237111564998	0.270817371239	0.32|0.226|0.259	0.14|0.207|0.155	0.101
ABHD14A	ABHD14A	MXE	chr3	+	51977870_51978082_51978258_51978374_51975067_51975204_51980392_51980628	1|0|0	11|4|6	1|2|3	9|6|11	342	246	0.00535840641569	0.110515153178	0.061|0.0|0.0	0.074|0.193|0.164	-0.123
CDKL3	CDKL3	MXE	chr5	-	134308573_134308727_134319357_134319497_134308000_134308466_134321790_134321903	3|3|1	19|12|11	1|0|0	8|4|5	270	284	0.00275928150031	0.0673243409999	0.142|0.208|0.087	0.116|0.0|0.0	0.107
VPS36	VPS36	MXE	chr13	-	52417056_52417141_52423573_52423639_52416016_52416093_52425931_52426066	12|23|17	26|35|28	15|9|8	36|29|40	196	215	0.0199105873002	0.243284836521	0.336|0.419|0.4	0.314|0.254|0.18	0.136
SERGEF	SERGEF	MXE	chr11	-	17878207_17878244_17988596_17988755_17788047_17788413_17992930_17992993	11|12|7	2|0|2	12|8|8	2|3|8	289	167	0.0205342469033	0.24819567295	0.761|1.0|0.669	0.776|0.606|0.366	0.227
PNISR	PNISR	MXE	chr6	-	99404602_99404702_99406030_99406168_99402539_99402710_99408080_99408271	909|974|653	100|69|42	598|491|632	161|139|123	268	230	0	0.0	0.886|0.924|0.93	0.761|0.752|0.815	0.137
MEIS2	MEIS2	MXE	chr15	-	36950323_36950400_37036813_37036959_36896627_36896686_37083770_37083885	20|32|24	7|11|3	14|24|25	3|0|3	276	207	0.0111714841974	0.172907190488	0.682|0.686|0.857	0.778|1.0|0.862	-0.138
SERGEF	SERGEF	MXE	chr11	-	17878207_17878244_17959469_17959636_17788047_17788413_17988596_17988755	9|15|8	5|5|2	9|4|9	4|8|10	297	167	0.044235686853	0.37011667708	0.503|0.628|0.692	0.559|0.219|0.336	0.236
AXIN1	AXIN1	MXE	chr16	-	304303_304441_309972_310069_297721_298251_314542_314683	19|24|19	2|5|1	29|31|44	14|10|10	227	268	0.00625321683623	0.12384046554	0.918|0.85|0.957	0.71|0.785|0.839	0.13
TPTE	TPTE	MXE	chr21	+	10543328_10543382_10552656_10552716_10542394_10542448_10559493_10559544	2|2|3	2|1|0	2|0|3	1|1|4	184	190	0.0422590648549	0.364045055234	0.508|0.674|1.0	0.674|0.0|0.436	0.357
TANGO2	TANGO2	MXE	chr22	+	20055942_20056013_20063337_20063442_20053436_20053551_20064541_20065925	3|4|1	1|1|4	1|2|3	0|0|0	201	235	0.000509428920251	0.0215624946898	0.778|0.824|0.226	1.0|1.0|1.0	-0.391
TANGO2	TANGO2	MXE	chr22	+	20055942_20056013_20063337_20063442_20052464_20052584_20064541_20065925	11|5|8	1|1|4	7|10|10	1|0|0	201	235	0.0037879658821	0.0848244691332	0.928|0.854|0.7	0.891|1.0|1.0	-0.136
SPOCK3	SPOCK3	MXE	chr4	-	166889129_166889244_167062491_167062537_166792169_166792289_167233984_167234173	3|6|6	11|11|10	3|2|1	13|11|9	176	245	0.0360424545738	0.336326996859	0.275|0.432|0.455	0.243|0.202|0.134	0.194
DIXDC1	DIXDC1	MXE	chr11	+	111974875_111974983_111980736_111980849_111974022_111974254_111982338_111982487	30|27|16	75|71|39	15|19|20	79|79|107	238	243	0.00225555359442	0.059377906819	0.29|0.28|0.295	0.162|0.197|0.16	0.115
AIP	AIP	MXE	chr11	+	67487005_67487185_67489266_67489455_67483040_67483257_67490037_67490214	165|187|150	377|350|310	471|414|494	432|420|454	310	319	1.14575016141e-13	4.63742377831e-11	0.311|0.355|0.332	0.529|0.504|0.528	-0.188
ZNF197	ZNF197	MXE	chr3	+	44631061_44631221_44632104_44632196_44628987_44629544_44632472_44632599	4|4|2	34|25|26	8|8|5	23|13|12	290	222	0.00103764694114	0.0348176248229	0.083|0.109|0.056	0.21|0.32|0.242	-0.175
AKNA	AKNA	MXE	chr9	-	114376465_114377532_114381059_114381446_114374092_114374167_114394356_114394405	9|10|7	9|6|4	4|5|3	0|0|3	517	1197	0.00321072691715	0.0747937680412	0.698|0.794|0.802	1.0|1.0|0.698	-0.135
SYDE2	SYDE2	MXE	chr1	-	85178145_85178272_85182097_85183200_85169043_85169225_85190056_85190752	2|1|1	2|1|0	2|2|5	3|0|0	1233	257	0.028231891956	0.297584889623	0.172|0.172|1.0	0.122|1.0|1.0	-0.259
SENP6	SENP6	MXE	chr6	+	75623899_75623960_75634706_75634811_75621531_75621625_75647730_75647801	17|10|13	15|19|18	21|12|18	9|9|13	191	235	0.0238560872577	0.271992994861	0.582|0.393|0.471	0.742|0.621|0.63	-0.182
ABI3BP	ABI3BP	MXE	chr3	-	100835600_100835660_100837123_100837171_100833124_100833157_100838401_100838464	3|2|1	0|0|0	5|5|10	2|5|2	178	190	3.58792892552e-06	0.000438404296635	1.0|1.0|1.0	0.727|0.516|0.842	0.305
HAUS5	HAUS5	MXE	chr19	+	35617286_35617369_35617854_35617912_35617123_35617193_35618070_35618195	0|1|1	4|6|3	3|0|2	6|5|2	213	188	0.0262278568264	0.285945455905	0.0|0.128|0.227	0.306|0.0|0.469	-0.14
ABI3BP	ABI3BP	MXE	chr3	-	100833124_100833157_100835600_100835660_100832263_100832350_100837123_100837171	49|64|27	23|24|15	99|56|104	58|58|73	190	163	0.0170048324309	0.222921649438	0.646|0.696|0.607	0.594|0.453|0.55	0.117
EPB41L1	EPB41L1	MXE	chr20	+	36214356_36214440_36218875_36218962_36212271_36212376_36221863_36221944	2|3|0	5|3|4	0|0|3	6|7|6	214	217	0.0188755323532	0.236437035821	0.289|0.503|0.0	0.0|0.0|0.336	0.152
ZNF684	ZNF684	MXE	chr1	+	40533142_40533181_40540585_40540712_40531560_40531787_40541614_40541710	4|4|9	25|18|38	2|2|2	48|52|42	169	257	0.00020229868283	0.0104806901601	0.196|0.253|0.265	0.06|0.055|0.068	0.177
APTX	APTX	MXE	chr9	-	32985970_32986030_32987543_32987846_32984630_32984857_32989758_32989895	8|5|9	2|7|6	26|25|23	3|1|1	433	190	2.27747396405e-05	0.00194064755147	0.637|0.239|0.397	0.792|0.916|0.91	-0.448
HPS5	HPS5	MXE	chr11	-	18311913_18312024_18317750_18317907_18311386_18311451_18321945_18322174	8|2|5	23|27|15	1|2|0	55|52|44	287	241	1.72854065683e-06	0.000272164960666	0.226|0.059|0.219	0.015|0.031|0.0	0.153
PILRB	PILRB	MXE	chr7	+	100353372_100353483_100353894_100354012_100353209_100353270_100355142_100355240	5|5|5	1|1|4	3|4|5	6|3|8	241	248	0.0179953480521	0.231304327818	0.837|0.837|0.563	0.34|0.578|0.391	0.309
RBM23	RBM23	MXE	chr14	-	22906194_22906368_22908332_22908380_22905605_22905659_22909482_22909595	56|66|56	609|690|491	105|111|135	614|517|687	178	304	1.37471399042e-07	2.6977720612e-05	0.136|0.14|0.163	0.226|0.268|0.251	-0.102
PARPBP	PARPBP	MXE	chr12	+	102123885_102124041_102148234_102148463_102120246_102120286_102153868_102153976	1|2|0	13|7|5	12|11|12	26|20|18	286	359	0.000189105148776	0.00995646295507	0.088|0.264|0.0	0.367|0.408|0.456	-0.293
PDLIM7	PDLIM7	MXE	chr5	-	177491403_177491420_177491806_177491976_177491009_177491146_177492404_177492435	6|5|3	5|2|3	6|8|10	1|0|1	300	147	1.59521794336e-05	0.00141515498647	0.37|0.551|0.329	0.746|1.0|0.831	-0.442
GATAD2A	GATAD2A	MXE	chr19	+	19492580_19492712_19494293_19494383_19465339_19465614_19495753_19495885	1|2|2	19|24|14	13|8|21	34|24|27	262	220	1.26642193087e-05	0.00124262854914	0.042|0.065|0.107	0.243|0.219|0.395	-0.214
PDSS2	PDSS2	MXE	chr6	-	107212108_107212282_107245547_107245619_107193821_107193854_107274028_107274227	10|10|5	1|2|1	3|3|12	2|2|6	202	304	0.016607221016	0.218150838336	0.938|0.883|0.883	0.693|0.693|0.751	0.189
RBM23	RBM23	MXE	chr14	-	22905605_22905659_22906194_22906368_22905335_22905453_22908332_22908380	59|73|68	28|33|18	138|113|144	33|22|37	304	184	0.0156761207356	0.208885921571	0.561|0.572|0.696	0.717|0.757|0.702	-0.116
TEAD1	TEAD1	MXE	chr11	+	12864837_12864900_12879707_12879842_12862249_12862314_12881004_12881051	0|2|0	4|11|2	4|2|3	8|3|7	193	265	0.000357764491706	0.0165491632021	0.0|0.2|0.0	0.407|0.478|0.37	-0.352
CFLAR	CFLAR	MXE	chr2	+	201140356_201140439_201145377_201145432_201135971_201136107_201149002_201149052	16|25|15	0|0|3	10|11|14	3|4|3	213	185	0.000748116719373	0.0278437004291	1.0|1.0|0.813	0.743|0.705|0.802	0.188
ELP6	ELP6	MXE	chr3	-	47498285_47498432_47501649_47501851_47495639_47496197_47504329_47504448	12|23|26	61|70|64	53|33|51	92|69|95	332	277	0.00665218803048	0.128213005016	0.141|0.215|0.253	0.325|0.285|0.309	-0.103
AKR7A2	AKR7A2	MXE	chr1	-	19307001_19307101_19308157_19308262_19306017_19306147_19308454_19308642	21|29|15	0|2|4	21|4|15	6|8|3	235	230	0.00410838868756	0.0904963440158	1.0|0.934|0.786	0.774|0.329|0.83	0.262
GZF1	GZF1	MXE	chr20	+	23364362_23365747_23367002_23367097_23362181_23362237_23368761_23368929	8|5|5	0|1|0	8|7|8	3|2|1	1515	225	6.3549877182e-05	0.00437818090033	1.0|0.426|1.0	0.284|0.342|0.543	0.419
SPAST	SPAST	MXE	chr2	+	32144936_32145007_32147217_32147258_32143335_32143415_32154373_32154496	23|23|24	5|10|10	31|20|29	9|1|3	201	171	0.0327698050158	0.321273401018	0.796|0.662|0.671	0.746|0.944|0.892	-0.151
TCF3	TCF3	MXE	chr19	-	1623950_1624000_1627358_1627426_1622312_1622415_1646354_1646427	0|0|0	1|4|1	8|0|3	6|1|2	198	180	2.59976735772e-06	0.000358214753374	0.0|0.0|0.0	0.548|0.0|0.577	-0.375
CCM2	CCM2	MXE	chr7	+	45064462_45064646_45068442_45068579_45038252_45038426_45069825_45069961	0|0|1	6|7|4	2|0|2	3|12|0	314	267	0.0374876067028	0.344843382113	0.0|0.0|0.175	0.362|0.0|1.0	-0.396
ROBO3	ROBO3	MXE	chr11	+	124877936_124878131_124878297_124878436_124877518_124877658_124878583_124878796	2|0|2	1|4|1	0|0|1	2|2|1	325	269	0.0398765512804	0.355938727741	0.623|0.0|0.623	0.0|0.0|0.453	0.264
CALML4	CALML4	MXE	chr15	-	68197439_68197628_68199540_68199681_68193803_68194112_68205120_68205151	20|12|9	37|48|37	34|21|20	187|154|159	271	319	0.00434092196765	0.0946525611532	0.389|0.227|0.223	0.176|0.138|0.129	0.132
BTN2A2	BTN2A2	MXE	chr6	+	26385014_26385362_26388012_26388294_26383791_26383915_26390004_26390211	4|9|5	8|3|5	3|2|1	6|9|5	478	412	0.0129147032843	0.186270865187	0.301|0.721|0.463	0.301|0.161|0.147	0.292
SLC8A1	SLC8A1	MXE	chr2	-	40177751_40177855_40178386_40178493_40175260_40175281_40428472_40430280	2|6|8	4|2|2	2|1|7	25|35|24	237	234	7.35797752638e-06	0.000787250907762	0.331|0.748|0.798	0.073|0.027|0.224	0.518
MSI2	MSI2	MXE	chr17	+	57529675_57529724_57596867_57596950_57401378_57401471_57615969_57616084	36|33|23	18|18|20	39|46|49	14|11|19	179	213	0.0182955621829	0.232952319396	0.704|0.686|0.578	0.768|0.833|0.754	-0.129
ANKRD36B	ANKRD36B	MXE	chr2	-	97560831_97560860_97576378_97576446_97560664_97560737_97578905_97579043	1|8|0	1|1|4	0|1|0	2|9|6	198	159	0.00136479529414	0.0420876872612	0.445|0.865|0.0	0.0|0.082|0.0	0.409
DEK	DEK	MXE	chr6	-	18258303_18258405_18263842_18263996_18257952_18258062_18264384_18264541	127|434|355	753|784|569	1487|572|806	1117|905|1224	284	232	0.00181262662874	0.0514988416608	0.121|0.311|0.338	0.521|0.341|0.35	-0.147
THUMPD3	THUMPD3	MXE	chr3	+	9377818_9377888_9380502_9380618_9374515_9374646_9383198_9383309	6|15|4	8|13|9	8|7|8	29|16|24	200	246	0.0275515845102	0.29442914404	0.48|0.587|0.353	0.253|0.35|0.291	0.175
FAM45A	FAM45A	MXE	chr10	+	119120340_119120452_119129514_119129622_119117518_119117667_119132514_119132609	17|36|13	14|13|12	10|13|26	17|20|23	242	238	0.0389661263426	0.351477613208	0.544|0.731|0.516	0.366|0.39|0.526	0.17
FNBP1	FNBP1	MXE	chr9	-	129915965_129915980_129923843_129924026_129908889_129908999_129924959_129925157	30|39|18	2|3|3	17|14|21	11|4|5	313	145	0.00149543512839	0.0458978099121	0.874|0.858|0.735	0.417|0.619|0.661	0.257
FNBP1	FNBP1	MXE	chr9	-	129915965_129915980_129923843_129923996_129908889_129908999_129924959_129925157	31|39|20	2|3|3	15|13|18	11|4|5	283	145	0.000431847994932	0.0192872249323	0.888|0.869|0.774	0.411|0.625|0.648	0.282
DENND4C	DENND4C	MXE	chr9	+	19328029_19328162_19331977_19332184_19326063_19326194_19334976_19335105	16|11|10	30|35|33	2|6|3	19|17|28	263	337	0.0282555646807	0.297584889623	0.406|0.287|0.28	0.119|0.311|0.121	0.141
EPHA6	EPHA6	MXE	chr3	+	96866824_96866889_96987329_96987993_96814580_96815008_97226263_97226419	3|1|0	7|3|4	1|1|0	1|0|2	195	794	0.021866854959	0.257459226943	0.636|0.576|0.0	0.803|1.0|0.0	-0.197
USP53	USP53	MXE	chr4	+	119235289_119235411_119239217_119239903_119217549_119217673_119245336_119245429	7|5|10	43|48|38	3|2|5	45|44|37	252	816	0.0490760210408	0.396774422297	0.345|0.252|0.46	0.178|0.128|0.304	0.149
SLC50A1	SLC50A1	MXE	chr1	+	155136298_155136376_155136827_155136951_155135811_155135972_155137560_155137722	1|2|4	6|4|10	4|0|2	2|1|0	208	254	0.013345050635	0.189939665741	0.169|0.379|0.328	0.709|0.0|1.0	-0.278
PDLIM7	PDLIM7	MXE	chr5	-	177491403_177491420_177491806_177491925_177491009_177491146_177492404_177492435	18|15|21	5|2|3	36|31|41	1|0|1	249	147	1.88568751638e-05	0.00162822831414	0.68|0.816|0.805	0.955|1.0|0.96	-0.205
OFD1	OFD1	MXE	chrX	+	13763744_13763855_13767126_13767284_13762343_13762444_13768053_13768224	31|24|17	53|81|63	19|21|17	129|115|149	241	288	0.000168968831822	0.00919531222588	0.411|0.261|0.244	0.15|0.179|0.12	0.156
LARP7	LARP7	MXE	chr4	+	112637643_112637787_112644424_112644488_112637125_112637239_112644667_112644871	0|2|0	2|2|2	4|5|9	0|6|4	274	194	0.000164417310233	0.0091005683852	0.0|0.415|0.0	1.0|0.371|0.614	-0.523
EPB41L2	EPB41L2	MXE	chr6	-	130878103_130878250_130880143_130880206_130870327_130870381_130880453_130880489	0|0|0	28|66|49	1|5|0	27|18|19	193	277	0.0145975463701	0.199465248672	0.0|0.0|0.0	0.05|0.285|0.0	-0.112
EPB41	EPB41	MXE	chr1	+	29058588_29058645_29060421_29060484_29053103_29053312_29064981_29065158	29|38|36	81|116|92	21|24|26	175|185|177	187	193	1.04504517373e-07	2.18313307906e-05	0.27|0.253|0.288	0.11|0.118|0.132	0.15
EPB41L2	EPB41L2	MXE	chr6	-	130870327_130870381_130876673_130876775_130869658_130870126_130878103_130878250	39|69|33	48|106|72	56|50|66	38|27|34	232	184	1.76221658821e-07	3.26060417864e-05	0.392|0.34|0.267	0.539|0.595|0.606	-0.247
EPB41L2	EPB41L2	MXE	chr6	-	130870327_130870381_130880143_130880206_130869658_130870126_130885095_130885268	17|20|9	36|48|35	46|29|54	14|9|17	193	184	0	0.0	0.31|0.284|0.197	0.758|0.754|0.752	-0.491
GIPC1	GIPC1	MXE	chr19	-	14482688_14483006_14492856_14492912_14480592_14480778_14496036_14496132	2|3|5	32|35|41	3|0|1	48|40|41	186	448	0.0158177134885	0.210113476249	0.131|0.171|0.227	0.131|0.0|0.055	0.114
NAB1	NAB1	MXE	chr2	+	190673100_190673152_190683737_190683827_190670325_190670459_190685475_190685638	55|47|47	110|117|70	38|41|62	39|65|80	182	220	0.029996693172	0.309328956978	0.377|0.327|0.448	0.541|0.433|0.484	-0.102
TNRC6B	TNRC6B	MXE	chr22	+	40273424_40273600_40277076_40277151_40264687_40267036_40277998_40278044	11|12|9	12|22|15	7|6|7	21|25|28	306	205	0.0088611154371	0.1502387865	0.38|0.268|0.287	0.183|0.139|0.143	0.157
BTRC	BTRC	MXE	chr10	+	101430344_101430452_101461980_101462058_101354533_101354609_101479367_101479457	4|0|4	4|4|4	0|0|0	2|1|4	238	208	1.50524694524e-05	0.00135388600241	0.466|0.0|0.466	0.0|0.0|0.0	0.311
DPYD	DPYD	MXE	chr1	-	97828113_97828196_97883263_97883374_97740391_97740479_97920883_97921023	2|9|6	0|0|0	5|5|12	1|2|10	241	213	8.09196420981e-08	1.80701931803e-05	1.0|1.0|1.0	0.815|0.688|0.515	0.327
PARP8	PARP8	MXE	chr5	+	50668070_50668125_50750150_50750188_50666937_50667186_50759642_50759732	4|2|1	17|8|4	2|6|4	7|2|3	185	168	0.0202808290178	0.246877159247	0.176|0.185|0.185	0.206|0.731|0.548	-0.313
PPP6R3	PPP6R3	MXE	chr11	+	68519500_68519651_68544837_68545024_68460730_68460827_68548066_68548204	17|20|15	44|47|50	22|21|27	38|38|35	281	317	0.0216788680394	0.256658774083	0.304|0.324|0.253	0.395|0.384|0.465	-0.121
ENDOV	ENDOV	MXE	chr17	+	80425458_80425620_80428595_80428660_80425031_80425100_80429772_80429831	1|1|1	2|10|1	5|1|1	3|0|3	292	195	0.0311532171857	0.315146581838	0.25|0.063|0.4	0.527|1.0|0.182	-0.332
FAM49B	FAM49B	MXE	chr8	-	129904498_129904585_129970942_129970995_129903311_129903350_130016369_130016451	20|22|14	69|71|55	42|53|69	85|99|90	183	217	0.000261061793043	0.0127973401181	0.256|0.269|0.232	0.369|0.388|0.476	-0.159
AK7	AK7	MXE	chr14	+	96471477_96471606_96472686_96472755_96458082_96458212_96478464_96478662	10|9|8	7|2|0	1|3|4	0|0|1	259	199	0.000392220137153	0.018014309278	0.523|0.776|1.0	1.0|1.0|0.755	-0.152
BLOC1S6	BLOC1S6	MXE	chr15	+	45592134_45592276_45603099_45603187_45587784_45587876_45605427_45605514	158|171|137	135|167|157	92|80|91	163|163|211	272	218	1.37533394673e-08	4.04848301774e-06	0.484|0.451|0.412	0.311|0.282|0.257	0.166
SHMT2	SHMT2	MXE	chr12	+	57230802_57231000_57231480_57231560_57230085_57230244_57231712_57231913	707|888|697	87|125|97	252|248|249	117|80|110	328	210	0	0.0	0.839|0.82|0.821	0.58|0.665|0.592	0.214
ENOSF1	ENOSF1	MXE	chr18	-	694247_694334_697239_697355_673858_674406_706469_706578	9|5|4	6|9|7	21|12|19	7|7|10	246	217	0.0228717062679	0.263553682902	0.57|0.329|0.335	0.726|0.602|0.626	-0.24
ABI3BP	ABI3BP	MXE	chr3	-	100862837_100862909_100864001_100864076_100862310_100862385_100866878_100866956	3|7|6	19|23|7	24|25|29	29|26|32	205	202	0.0096760887346	0.160261766356	0.135|0.231|0.458	0.449|0.487|0.472	-0.195
ABI3BP	ABI3BP	MXE	chr3	-	100864001_100864076_100864832_100864907_100862310_100862385_100866878_100866956	25|43|21	3|7|6	37|36|58	24|25|29	205	205	2.99149388393e-05	0.00239171782621	0.893|0.86|0.778	0.607|0.59|0.667	0.222
ESCO1	ESCO1	MXE	chr18	-	21539919_21540009_21560858_21560990_21536041_21536185_21564202_21564317	40|26|24	5|13|4	28|17|20	15|11|14	262	220	0.00713391113971	0.131997738688	0.87|0.627|0.834	0.611|0.565|0.545	0.203
ABI3BP	ABI3BP	MXE	chr3	-	100864001_100864076_100864832_100864907_100862837_100862909_100866878_100866956	17|29|14	9|18|7	26|26|42	34|25|49	205	205	0.00603763570774	0.121427729327	0.654|0.617|0.667	0.433|0.51|0.462	0.178
DOCK6	DOCK6	MXE	chr19	-	11229297_11229390_11232184_11232289_11228939_11229035_11233202_11233366	5|4|3	2|3|3	3|4|1	0|1|1	235	223	0.00251508003678	0.0638731698752	0.703|0.559|0.487	1.0|0.791|0.487	-0.176
PCBP1-AS1	PCBP1-AS1	MXE	chr2	-	70059642_70059680_70083537_70083687_70053730_70053792_70085546_70085624	11|1|10	0|4|0	6|11|2	0|0|0	280	168	0.0489703808264	0.396774422297	1.0|0.13|1.0	1.0|1.0|1.0	-0.29
SRGAP1	SRGAP1	MXE	chr12	+	64091275_64091378_64091892_64091926_64086998_64087026_64094931_64094992	7|5|8	2|2|2	10|10|11	0|0|1	233	164	0.000314539933954	0.0148683256371	0.711|0.638|0.738	1.0|1.0|0.886	-0.266
HERC4	HERC4	MXE	chr10	-	67988662_67988835_67990210_67990400_67966682_67966802_67990903_67991015	20|20|15	29|22|19	19|4|10	33|25|22	320	303	0.0274486711006	0.294300652396	0.395|0.463|0.428	0.353|0.132|0.301	0.167
TRIM5	TRIM5	MXE	chr11	-	5665980_5666081_5667688_5667711_5665655_5665682_5678203_5678434	10|12|6	15|20|11	5|3|1	9|10|18	153	231	0.0420879541188	0.364045055234	0.502|0.475|0.452	0.456|0.312|0.077	0.195
TTC6	TTC6	MXE	chr14	+	37787467_37787637_37790716_37790837_37749713_37749843_37792263_37792414	12|4|4	18|20|18	3|2|0	14|11|11	300	251	0.0198302540173	0.243284836521	0.358|0.143|0.157	0.152|0.132|0.0	0.125
THOC1	THOC1	MXE	chr18	-	260185_260304_264025_264092_259681_259730_265302_265363	2|2|0	10|10|10	6|3|8	25|18|11	197	249	0.0276027513837	0.294489980166	0.202|0.202|0.0	0.233|0.174|0.479	-0.161
NUMA1	NUMA1	MXE	chr11	-	72049418_72049539_72068078_72068231_72035901_72035975_72069841_72069911	4|7|5	2|1|1	6|6|6	4|4|3	283	251	0.0457357122754	0.379237481044	0.639|0.861|0.816	0.571|0.571|0.639	0.178
GLB1	GLB1	MXE	chr3	-	33058088_33058269_33065462_33065557_33053490_33053549_33072543_33072713	3|4|1	14|36|25	0|1|0	10|13|14	225	311	0.0020424383411	0.0551117945707	0.229|0.133|0.052	0.0|0.096|0.0	0.106
AGO3	AGO3	MXE	chr1	+	35973374_35973511_36004340_36004475_35972023_35972232_36008689_36008777	2|2|3	23|26|24	2|8|5	13|18|21	267	265	0.0151790562016	0.205647631719	0.079|0.071|0.11	0.132|0.306|0.191	-0.123
GAPVD1	GAPVD1	MXE	chr9	+	125323797_125323923_125326415_125326589_125321432_125321562_125330077_125330218	24|17|20	57|54|42	30|18|27	41|24|45	256	304	0.0177148268	0.229902241196	0.333|0.272|0.361	0.465|0.471|0.416	-0.129
GAPVD1	GAPVD1	MXE	chr9	+	125323797_125323923_125326415_125326589_125321432_125321499_125330077_125330218	14|14|13	57|53|39	4|6|3	40|24|43	256	304	0.00997323817793	0.162686877683	0.226|0.239|0.284	0.106|0.229|0.077	0.112
GCLC	GCLC	MXE	chr6	-	53520777_53520960_53522414_53522527_53516108_53516222_53544495_53545033	35|45|44	82|81|71	43|29|51	46|38|64	243	313	0.0154038971638	0.206961904632	0.355|0.417|0.444	0.546|0.496|0.507	-0.111
MILR1	MILR1	MXE	chr17	+	64452596_64452866_64457399_64457684_64449313_64449355_64460821_64460932	13|9|6	13|12|6	46|31|39	83|71|88	400	415	0.039942034661	0.355938727741	0.509|0.438|0.509	0.365|0.312|0.315	0.155
ZNF346	ZNF346	MXE	chr5	+	177041777_177041870_177050702_177050936_177022695_177022913_177062057_177062151	1|9|2	19|6|12	0|0|2	18|9|10	223	364	0.000720781515458	0.0272969654626	0.079|0.71|0.214	0.0|0.0|0.246	0.252
ARMC2	ARMC2	MXE	chr6	+	108858198_108858271_108868823_108868995_108854224_108854485_108876142_108876350	2|4|3	1|2|2	4|3|5	0|1|0	203	302	0.000953897743569	0.0330344480607	0.748|0.748|0.691	1.0|0.817|1.0	-0.21
GIGYF2	GIGYF2	MXE	chr2	+	232703423_232703489_232722553_232722658_232697304_232697392_232724573_232724691	7|2|2	0|0|0	7|4|4	2|3|6	196	235	1.68287876301e-07	3.20538907919e-05	1.0|1.0|1.0	0.808|0.615|0.444	0.378
CTAGE5	CTAGE5	MXE	chr14	+	39276933_39277065_39279336_39279358_39267123_39267522_39279448_39279537	109|125|105	73|74|64	57|44|39	48|36|56	262	152	0.0122106286487	0.180127633551	0.464|0.495|0.488	0.408|0.415|0.288	0.112
ZMYND8	ZMYND8	MXE	chr20	-	47276313_47276795_47282101_47282217_47249286_47249439_47283570_47283648	8|16|7	4|1|0	12|4|8	4|3|6	246	612	0.0116487041719	0.177498842864	0.833|0.975|1.0	0.882|0.768|0.768	0.13
SPAG4	SPAG4	MXE	chr20	+	35618611_35618720_35618922_35618998_35618449_35618475_35619194_35619310	4|8|6	0|0|1	5|1|3	3|3|1	239	206	4.74770915826e-06	0.000539406394893	1.0|1.0|0.838	0.59|0.223|0.721	0.435
POMT2	POMT2	MXE	chr14	-	77299454_77299561_77301089_77301249_77298688_77298771_77302834_77302943	3|0|2	6|12|6	0|1|0	15|8|7	290	237	0.0369700286089	0.341939401425	0.29|0.0|0.214	0.0|0.093|0.0	0.137
CTD-2583A14.10	CTD-2583A14.10	MXE	chr19	+	57839022_57839149_57856106_57856233_57820493_57820549_57858575_57858941	14|20|18	18|16|19	37|49|41	13|26|18	257	257	0.00221479405559	0.0587828127213	0.438|0.556|0.486	0.74|0.653|0.695	-0.203
SLC25A32	SLC25A32	MXE	chr8	-	103404775_103404861_103407633_103407784_103403163_103403324_103414783_103415104	87|95|64	45|40|48	187|141|184	71|54|51	281	216	0.0124711101042	0.182721513653	0.598|0.646|0.506	0.669|0.667|0.735	-0.107
AKAP12	AKAP12	MXE	chr6	+	151305746_151305903_151348710_151353752_151240373_151240724_151355726_151356773	32|31|45	844|1073|587	89|35|132	2988|3017|4070	287	5172	0.0179710892134	0.231304327818	0.406|0.342|0.58	0.349|0.173|0.369	0.146
DARS2	DARS2	MXE	chr1	+	173840865_173840973_173845228_173845291_173839366_173839546_173850326_173850479	33|28|17	19|33|12	40|44|45	50|59|66	238	193	0.0393224524623	0.353127227	0.585|0.408|0.535	0.393|0.377|0.356	0.134
COPS3	COPS3	MXE	chr17	-	17261965_17262106_17264801_17264981_17254858_17254945_17267884_17267977	11|11|13	0|0|3	21|17|11	4|2|3	310	271	0.0207374612127	0.250085286431	1.0|1.0|0.791	0.821|0.881|0.762	0.109
CD44	CD44	MXE	chr11	+	35198120_35198246_35211245_35211449_35189834_35190065_35214851_35214914	0|1|0	4|3|5	3|4|6	16|7|15	256	334	9.38352568078e-05	0.00589977789405	0.0|0.303|0.0	0.197|0.427|0.343	-0.221
WASF1	WASF1	MXE	chr6	-	110160634_110160732_110178597_110178742_110127468_110127629_110179438_110180004	1|5|12	7|7|9	11|6|9	3|2|3	275	228	0.00281601073171	0.0680465876812	0.106|0.372|0.525	0.752|0.713|0.713	-0.392
CD44	CD44	MXE	chr11	+	35209964_35210054_35211245_35211449_35208104_35208206_35214851_35214914	2|0|0	2|1|2	8|1|9	5|4|9	220	334	0.00311814318677	0.0737140996315	0.603|0.0|0.0	0.708|0.275|0.603	-0.328
HMGN1	HMGN1	MXE	chr21	-	39348291_39348339_39348421_39348451_39345145_39345274_39348544_39348577	104|428|296	88|221|168	855|359|584	210|148|209	160	178	7.41542701876e-06	0.000787250907762	0.568|0.683|0.662	0.819|0.73|0.757	-0.131
ANKS3	ANKS3	MXE	chr16	-	4726658_4726780_4726978_4727177_4724749_4724831_4734155_4734249	0|0|0	5|13|8	6|1|0	10|7|15	329	252	0.00256229516008	0.064565850026	0.0|0.0|0.0	0.315|0.099|0.0	-0.138
APITD1-CORT	APITD1-CORT	MXE	chr1	+	10434656_10434690_10440346_10440413_10430434_10430568_10442264_10442441	0|0|0	7|8|8	4|0|2	17|16|19	164	197	0.0102386538621	0.164529832285	0.0|0.0|0.0	0.22|0.0|0.112	-0.111
NBPF9	NBPF9	MXE	chr1	-	149082276_149082430_149090204_149090428_149081964_149082174_149090752_149090894	5|5|3	43|40|32	23|24|24	37|40|38	354	284	4.53009152412e-09	1.46684363551e-06	0.085|0.091|0.07	0.333|0.325|0.336	-0.249
TOM1L1	TOM1L1	MXE	chr17	+	54938923_54939020_54947260_54947312_54937108_54937226_54949517_54949623	28|37|25	7|7|2	31|36|34	0|0|0	227	182	1.00197051434e-07	2.16292035029e-05	0.762|0.809|0.909	1.0|1.0|1.0	-0.173
FRMD8	FRMD8	MXE	chr11	+	65389360_65389528_65393572_65393674_65387036_65387121_65394040_65394099	2|0|3	0|2|0	2|3|4	2|4|1	298	232	0.0333767953549	0.323185558351	1.0|0.0|1.0	0.438|0.369|0.757	0.145
TCF7L2	TCF7L2	MXE	chr10	+	113158666_113158717_113160618_113160691_113158020_113158069_113165554_113167678	1|2|0	4|4|6	2|4|4	3|5|2	181	203	0.00271067925538	0.0669684981731	0.219|0.359|0.0	0.428|0.473|0.692	-0.338
MDM4	MDM4	MXE	chr1	+	204530683_204530817_204537458_204537497_204525483_204525596_204538208_204538308	0|4|0	1|0|4	1|1|1	1|1|0	264	169	0.0204823609065	0.24819567295	0.0|1.0|0.0	0.39|0.39|1.0	-0.26
ZZZ3	ZZZ3	MXE	chr1	-	77639448_77639602_77641383_77641446_77584516_77584655_77641521_77641655	2|4|5	1|1|2	3|5|5	0|0|1	193	284	0.0193638625247	0.240951911433	0.746|0.855|0.786	1.0|1.0|0.88	-0.164
POLR3GL	POLR3GL	MXE	chr1	+	145974824_145974991_145975306_145975436_145964702_145964768_145977482_145977539	285|233|231	34|27|30	285|182|189	71|52|68	297	260	1.78378234406e-08	4.62070978405e-06	0.88|0.883|0.871	0.778|0.754|0.709	0.131
ACAD10	ACAD10	MXE	chr12	+	111712497_111712657_111715820_111715962_111709525_111709684_111721670_111721739	3|2|0	5|3|3	5|5|5	2|5|4	290	272	0.0384391796191	0.350115509442	0.36|0.385|0.0	0.701|0.484|0.54	-0.327
L3MBTL1	L3MBTL1	MXE	chr20	+	43515008_43515159_43515291_43515415_43514412_43514776_43516092_43516177	30|22|23	42|51|34	13|4|4	31|26|27	281	254	0.00274127715277	0.0672443592475	0.392|0.281|0.379	0.275|0.122|0.118	0.179
BCAS3	BCAS3	MXE	chr17	+	60679452_60679540_60683981_60684036_60677851_60677914_60689685_60689761	3|6|8	3|3|3	5|2|3	3|0|0	218	185	0.027965698605	0.296894859288	0.459|0.629|0.694	0.586|1.0|1.0	-0.268
RANBP10	RANBP10	MXE	chr16	-	67744287_67744455_67772033_67772086_67738012_67738035_67805427_67805539	0|3|1	5|6|4	2|3|4	2|5|2	183	298	0.0184505094093	0.233571842574	0.0|0.449|0.289	0.62|0.494|0.765	-0.38
CNOT10	CNOT10	MXE	chr3	+	32713226_32713369_32716224_32716311_32708669_32708820_32717153_32717237	13|7|3	11|8|8	11|18|15	5|4|9	273	217	0.0118054742505	0.177544251766	0.484|0.41|0.23	0.636|0.782|0.57	-0.288
SLMAP	SLMAP	MXE	chr3	+	57865241_57865292_57871635_57871698_57864806_57864857_57890040_57890100	59|46|34	65|71|52	57|62|75	48|59|64	181	193	0.0143211339753	0.197747683633	0.492|0.409|0.411	0.559|0.528|0.555	-0.11
SLMAP	SLMAP	MXE	chr3	+	57865241_57865292_57871635_57871698_57864806_57864857_57896510_57896591	45|35|25	15|18|20	42|47|61	11|12|14	181	193	0.0104027411137	0.165118018265	0.762|0.675|0.571	0.803|0.807|0.823	-0.142
SLMAP	SLMAP	MXE	chr3	+	57864806_57864857_57865241_57865292_57864547_57864716_57871635_57871698	84|89|78	31|38|17	77|55|80	39|41|64	181	181	0.000729731260436	0.027316414119	0.73|0.701|0.821	0.664|0.573|0.556	0.153
SLMAP	SLMAP	MXE	chr3	+	57864806_57864857_57865241_57865292_57864547_57864716_57896510_57896591	45|45|38	9|3|4	54|34|45	11|10|15	181	181	0.0110723397863	0.171953171358	0.833|0.938|0.905	0.831|0.773|0.75	0.107
UBAP1	UBAP1	MXE	chr9	+	34234215_34234340_34241184_34242108_34179004_34179240_34249778_34249961	10|8|7	35|32|22	22|13|16	30|24|29	255	1054	0.0070995454846	0.131997738688	0.541|0.508|0.568	0.752|0.691|0.695	-0.174
CASK	CASK	MXE	chrX	-	41555599_41555635_41557031_41557100_41553718_41553915_41559778_41559847	1|3|2	60|73|45	10|10|10	58|51|40	199	166	1.25827673925e-06	0.000203715004085	0.014|0.033|0.036	0.126|0.141|0.173	-0.119
CASK	CASK	MXE	chrX	-	41787177_41787283_41853114_41853227_41745523_41745601_41922929_41923007	5|3|3	15|13|10	10|6|14	13|7|9	243	236	0.00179653776376	0.0514795511421	0.245|0.183|0.226	0.428|0.454|0.602	-0.277
OBSCN	OBSCN	MXE	chr1	+	228303674_228303938_228305122_228305386_228298453_228298717_228306371_228306638	2|1|2	2|7|1	1|0|1	2|1|1	394	394	0.0165659635234	0.21805117841	0.5|0.125|0.667	0.333|0.0|0.5	0.153
COL13A1	COL13A1	MXE	chr10	+	69930042_69930087_69930399_69930552_69928936_69928999_69932559_69932604	41|39|31	35|23|18	59|50|77	72|56|96	175	283	0.00339713680668	0.0780136807094	0.655|0.733|0.736	0.57|0.591|0.565	0.133
NDRG3	NDRG3	MXE	chr20	-	36671340_36671397_36680815_36680902_36666288_36666392_36682517_36682578	15|5|12	37|47|50	13|9|15	29|28|16	217	187	0.0286842682477	0.299129341662	0.259|0.084|0.171	0.279|0.217|0.447	-0.143
VPS37C	VPS37C	MXE	chr11	-	61134035_61134207_61138736_61138835_61133254_61133337_61161390_61161617	16|84|81	105|127|106	93|51|113	85|89|107	229	302	0.0388159047269	0.351095693478	0.167|0.466|0.502	0.591|0.43|0.582	-0.156
GRB10	GRB10	MXE	chr7	-	50710874_50710990_50732271_50732368_50703820_50703908_50755886_50756056	3|10|5	1|4|1	5|4|7	5|7|6	227	246	0.0118161785842	0.177544251766	0.765|0.73|0.844	0.52|0.382|0.558	0.293
GRB10	GRB10	MXE	chr7	-	50710874_50710990_50732271_50732368_50703820_50703908_50780626_50780736	2|3|1	1|1|1	0|0|5	4|4|8	227	246	0.00151283241366	0.0459864076983	0.684|0.765|0.52	0.0|0.0|0.404	0.522
GRB10	GRB10	MXE	chr7	-	50705139_50705323_50710874_50710990_50703820_50703908_50732271_50732368	2|6|3	3|5|3	12|8|19	1|4|0	246	314	0.000593678620376	0.0238798928295	0.46|0.605|0.561	0.939|0.719|1.0	-0.344
MPHOSPH9	MPHOSPH9	MXE	chr12	-	123203249_123203375_123210055_123210162_123202623_123203084_123214743_123214834	12|13|5	4|8|3	7|19|21	3|2|3	237	256	0.0248623686713	0.278561763867	0.764|0.637|0.643	0.716|0.911|0.883	-0.155
ADAMTS13	ADAMTS13	MXE	chr9	+	133433640_133433704_133436828_133436955_133433377_133433529_133437748_133437897	2|3|0	2|1|1	0|0|0	2|2|1	194	257	0.000292835598089	0.0141522636808	0.57|0.799|0.0	0.0|0.0|0.0	0.456
MBNL1	MBNL1	MXE	chr3	+	152455541_152455577_152456266_152456361_152447619_152447773_152459270_152459345	1|4|2	25|26|22	9|3|8	34|15|39	166	225	0.0212578885074	0.253528703451	0.051|0.173|0.11	0.264|0.213|0.218	-0.12
KLF7	KLF7	MXE	chr2	-	207088457_207088581_207123773_207124404_207074136_207081264_207165466_207165945	14|12|7	25|25|22	10|10|10	5|6|12	761	254	0.00621451319341	0.123831345971	0.157|0.138|0.096	0.4|0.357|0.218	-0.195
RDH5	RDH5	MXE	chr12	+	55721299_55721494_55721688_55721947_55720366_55720517_55723885_55724049	2|1|1	1|4|1	2|0|0	2|1|5	325	389	0.0198652371823	0.243284836521	0.705|0.23|0.545	0.545|0.0|0.0	0.312
STYXL1	STYXL1	MXE	chr7	-	76013741_76013887_76021850_76021992_76005258_76005404_76028641_76028671	20|17|30	6|13|6	9|6|22	7|11|14	272	276	0.0366243557314	0.339798463777	0.772|0.57|0.835	0.566|0.356|0.615	0.213
OCLN	OCLN	MXE	chr5	+	69534693_69534839_69544903_69545119_69513947_69514109_69547929_69548101	90|115|93	153|203|135	18|15|18	54|41|54	276	346	0.00192838483373	0.0531413624819	0.424|0.415|0.463	0.295|0.314|0.295	0.133
R3HCC1L	R3HCC1L	MXE	chr10	+	98163292_98163397_98208100_98209899_98156092_98156147_98231511_98231687	1|0|1	39|36|32	3|1|1	31|20|40	235	1929	0.00653359033509	0.126334165512	0.174|0.0|0.204	0.443|0.291|0.17	-0.175
ABI3BP	ABI3BP	MXE	chr3	-	100823457_100823514_100830577_100830634_100808160_100808235_100832263_100832350	3|1|4	3|2|0	7|8|16	1|0|0	187	187	0.00379850155167	0.0848244691332	0.5|0.333|1.0	0.875|1.0|1.0	-0.347
IFI44	IFI44	MXE	chr1	+	78660553_78660654_78662703_78662878_78659311_78659483_78663764_78664078	0|0|1	5|7|9	7|6|6	17|18|13	231	305	3.54819326243e-06	0.000438404296635	0.0|0.0|0.128	0.352|0.306|0.379	-0.303
NEK9	NEK9	MXE	chr14	-	75121118_75121174_75124045_75124223_75120509_75120580_75126904_75127040	13|11|10	33|21|16	8|8|20	3|10|3	308	186	0.00184945231375	0.0518487150816	0.192|0.24|0.274	0.617|0.326|0.801	-0.346
OSBPL9	OSBPL9	MXE	chr1	+	51651990_51652041_51669433_51669512_51617108_51617221_51714002_51714079	29|33|25	18|17|11	10|16|19	32|24|20	181	209	0.000262823692976	0.0127973401181	0.65|0.691|0.724	0.265|0.435|0.523	0.281
ZBTB8OS	ZBTB8OS	MXE	chr1	-	32627507_32627544_32634767_32634792_32620819_32621948_32650432_32650584	4|6|4	30|37|36	10|8|8	19|5|17	155	167	0.000188866418645	0.00995646295507	0.126|0.149|0.107	0.362|0.633|0.336	-0.316
NEK9	NEK9	MXE	chr14	-	75121118_75121174_75124045_75124223_75120509_75120580_75126702_75127080	79|77|67	34|23|18	55|39|55	3|10|5	308	186	0.000902582358488	0.0319405647736	0.584|0.669|0.692	0.917|0.702|0.869	-0.181
ENAH	ENAH	MXE	chr1	-	225498346_225498404_225500991_225501070_225486834_225497812_225504990_225505053	7|10|7	559|498|401	52|68|91	494|352|409	209	188	0	0.0	0.011|0.018|0.015	0.086|0.148|0.167	-0.119
PUM3	PUM3	MXE	chr9	-	2824716_2824815_2827072_2827151_2823780_2823834_2828674_2828778	3|16|6	10|17|15	43|44|74	37|37|36	209	229	0.00711032071678	0.131997738688	0.247|0.508|0.305	0.56|0.566|0.693	-0.253
ST7L	ST7L	MXE	chr1	-	112550600_112550693_112555867_112556018_112541950_112542090_112576985_112577088	3|3|0	2|0|2	3|1|1	2|0|0	281	223	0.0285128506867	0.298302457265	0.543|1.0|0.0	0.543|1.0|1.0	-0.333
MTA1	MTA1	MXE	chr14	+	105445417_105445511_105449358_105449409_105438671_105438739_105450057_105450184	82|86|50	37|65|55	117|111|127	36|38|53	224	181	0.00173774014728	0.0503057360675	0.642|0.517|0.423	0.724|0.702|0.659	-0.168
SDCCAG3	SDCCAG3	MXE	chr9	-	136405904_136405978_136407144_136407561_136405090_136405202_136407825_136407938	26|44|22	6|16|6	71|42|99	40|24|45	547	204	0.0382026572635	0.349435605139	0.618|0.506|0.578	0.398|0.395|0.451	0.153
UTP20	UTP20	MXE	chr12	+	101379370_101379558_101381139_101381211_101375623_101375756_101383040_101383313	10|12|8	16|27|13	45|39|67	52|49|54	318	202	0.0188414210646	0.236437035821	0.284|0.22|0.281	0.355|0.336|0.441	-0.116
PAK1	PAK1	MXE	chr11	-	77353535_77353599_77355667_77355842_77349238_77349287_77358897_77359017	18|26|15	8|12|10	45|35|57	12|15|5	305	194	0.032906638292	0.321273401018	0.589|0.58|0.488	0.705|0.597|0.879	-0.175
ZNF774	ZNF774	MXE	chr15	+	90354641_90354764_90358850_90358957_90352244_90352411_90360042_90362847	5|7|3	4|7|1	6|3|7	2|0|2	253	237	0.0225943897491	0.26341345681	0.539|0.484|0.738	0.738|1.0|0.766	-0.248
ATXN7L1	ATXN7L1	MXE	chr7	-	105665065_105665288_105788603_105788708_105642837_105643121_105875811_105875880	2|1|7	3|4|5	1|3|5	1|0|3	235	353	0.0328275836325	0.321273401018	0.5|0.273|0.678	0.6|1.0|0.715	-0.288
ATG13	ATG13	MXE	chr11	+	46630896_46630991_46632322_46632459_46630044_46630100_46644278_46644360	2|1|1	0|0|0	0|0|1	2|1|0	225	267	0.000116165503097	0.00683897998233	1.0|1.0|1.0	0.0|0.0|1.0	0.667
TBCEL	TBCEL	MXE	chr11	+	121053629_121053732_121055051_121055308_121047527_121047667_121058344_121058471	0|3|0	25|19|19	4|1|3	22|11|12	233	387	0.00631971893553	0.124019696444	0.0|0.208|0.0	0.232|0.131|0.293	-0.149
TYW1B	TYW1B	MXE	chr7	-	72728821_72728931_72744483_72744601_72713620_72713798_72777415_72777533	29|29|27	5|8|6	27|25|16	8|11|13	248	240	0.0326100757535	0.321273401018	0.849|0.778|0.813	0.766|0.687|0.544	0.148
ZSWIM4	ZSWIM4	MXE	chr19	+	13812996_13813164_13814514_13814865_13809069_13809220_13817215_13817353	17|13|6	12|12|3	13|12|12	3|0|5	298	481	0.00266190968174	0.0663020273036	0.696|0.636|0.763	0.875|1.0|0.795	-0.192
AGPAT5	AGPAT5	MXE	chr8	+	6747669_6747828_6755050_6755174_6732560_6732650_6757162_6759666	0|1|0	20|13|11	8|1|5	33|12|20	289	254	2.53016683852e-05	0.0021006872367	0.0|0.063|0.0	0.176|0.068|0.18	-0.12
ARHGEF12	ARHGEF12	MXE	chr11	+	120431770_120431911_120437307_120437382_120429439_120429517_120440128_120440221	3|5|7	40|50|31	6|10|9	32|20|24	271	205	0.00702124426848	0.131997738688	0.054|0.07|0.146	0.124|0.274|0.221	-0.116
NAAA	NAAA	MXE	chr4	-	75914867_75914985_75918760_75918789_75913656_75914338_75919908_75919975	2|2|3	3|4|6	0|1|0	1|0|1	159	248	0.00166281396487	0.0489471965295	0.51|0.438|0.438	0.0|1.0|0.0	0.129
CCDC138	CCDC138	MXE	chr2	+	108788851_108788966_108791674_108791802_108786756_108786915_108794539_108794721	4|8|4	10|29|20	0|3|2	38|41|38	245	258	5.5743380486e-05	0.00396696848382	0.296|0.225|0.174	0.0|0.072|0.053	0.19
TMEM156	TMEM156	MXE	chr4	-	38998723_38998909_39032225_39032443_38993734_38993998_39032641_39032922	2|2|3	3|4|2	1|0|0	2|1|1	348	316	0.000221346147637	0.011198731657	0.377|0.312|0.577	0.312|0.0|0.0	0.318
MLH1	MLH1	MXE	chr3	+	37014431_37014544_37020309_37020463_37012010_37012099_37025636_37026007	8|6|7	33|23|13	2|2|3	37|28|28	243	284	0.000637777237457	0.025031790241	0.221|0.234|0.386	0.059|0.077|0.111	0.198
PIEZO1	PIEZO1	MXE	chr16	-	88722217_88722397_88722582_88722689_88721807_88722066_88722836_88723009	21|19|19	13|1|3	25|22|18	20|5|20	237	310	0.0302613154277	0.311561651367	0.679|0.961|0.892	0.62|0.852|0.541	0.173
TMC1	TMC1	MXE	chr9	+	72627920_72628063_72648596_72648664_72616265_72616477_72688708_72688756	19|20|14	0|0|0	23|7|12	1|3|1	273	198	0.0344266413772	0.327780765078	1.0|1.0|1.0	0.943|0.629|0.897	0.177
NVL	NVL	MXE	chr1	-	224275338_224275458_224281122_224281185_224268033_224268133_224286025_224286130	3|6|2	11|12|6	0|3|2	17|18|15	193	250	0.00854712195825	0.147210536706	0.261|0.393|0.302	0.0|0.178|0.147	0.21
SNAP23	SNAP23	MXE	chr15	+	42513398_42513447_42515236_42515354_42512954_42512996_42529674_42529819	30|25|25	19|13|16	18|25|13	32|26|34	179	248	0.000552016586674	0.0226829697145	0.686|0.727|0.684	0.438|0.571|0.346	0.247
SNX25	SNX25	MXE	chr4	+	185332594_185332759_185339378_185339510_185323527_185323800_185341975_185342116	18|24|22	13|21|20	21|19|20	8|7|11	295	262	0.0240795856487	0.273577888879	0.552|0.504|0.494	0.7|0.707|0.618	-0.158
SLC38A9	SLC38A9	MXE	chr5	-	55649206_55649314_55656714_55656774_55645788_55645895_55664692_55664863	3|1|5	1|2|0	2|1|0	3|1|2	190	238	0.00297631272846	0.0711239897768	0.79|0.385|1.0	0.455|0.556|0.0	0.388
SLC38A9	SLC38A9	MXE	chr5	-	55627890_55627980_55633753_55633902_55625844_55626659_55635543_55635657	3|2|0	1|2|1	0|0|2	1|2|1	279	220	0.0252267954971	0.281185417623	0.703|0.441|0.0	0.0|0.0|0.612	0.177
GRIPAP1	GRIPAP1	MXE	chrX	-	48993427_48993578_48997249_48997357_48991009_48991102_48999237_48999299	1|3|1	7|1|8	1|3|5	0|2|0	238	281	2.88697292208e-05	0.00233700458042	0.144|0.78|0.129	1.0|0.639|1.0	-0.529
RNPEP	RNPEP	MXE	chr1	+	201997318_201997554_201999901_202000015_201996146_201996263_202001375_202001488	21|32|9	3|4|1	16|13|19	4|2|12	366	244	0.0317967483332	0.317314378693	0.824|0.842|0.857	0.727|0.813|0.514	0.156
ZNF274	ZNF274	MXE	chr19	+	58183920_58183998_58185711_58185838_58183309_58183442_58186946_58187042	2|1|6	9|14|16	0|0|1	9|11|15	208	257	8.60127715628e-05	0.00546096773177	0.215|0.081|0.317	0.0|0.0|0.076	0.179
IDH3A	IDH3A	MXE	chr15	+	78157547_78157631_78160091_78160206_78155212_78155275_78161580_78161768	8|17|11	20|17|25	23|26|32	17|28|27	214	245	0.0326691776597	0.321273401018	0.314|0.534|0.335	0.608|0.515|0.576	-0.172
OGG1	OGG1	MXE	chr3	+	9754703_9754885_9781512_9781600_9751769_9751949_9787727_9788219	1|3|1	2|0|3	2|5|1	1|1|0	312	218	0.00313023122277	0.0737140996315	0.259|1.0|0.189	0.583|0.777|1.0	-0.304
ALG8	ALG8	MXE	chr11	-	78106806_78106912_78109441_78109581_78104355_78104453_78112649_78112770	6|2|1	0|0|0	11|11|5	3|0|2	270	236	0.0208805225844	0.250411600475	1.0|1.0|1.0	0.762|1.0|0.686	0.184
PACRGL	PACRGL	MXE	chr4	+	20707802_20707870_20709682_20709773_20704659_20704814_20712787_20712831	1|6|1	0|3|2	4|2|2	6|6|9	198	221	0.0441767138568	0.370101421652	1.0|0.691|0.358	0.427|0.271|0.199	0.384
PACRGL	PACRGL	MXE	chr4	+	20707802_20707870_20712787_20712922_20704659_20704814_20713431_20713539	3|7|1	3|22|9	0|2|1	25|22|17	198	265	0.000541383399968	0.0224743519115	0.572|0.299|0.129	0.0|0.108|0.073	0.273
ABI3BP	ABI3BP	MXE	chr3	-	100825784_100825844_100828392_100828452_100824857_100824941_100829580_100829664	12|15|15	11|33|15	47|45|55	25|19|25	190	190	0.00053562435357	0.0224611132048	0.522|0.313|0.5	0.653|0.703|0.688	-0.236
ABI3BP	ABI3BP	MXE	chr3	-	100825784_100825844_100829580_100829664_100824857_100824941_100832263_100832305	11|9|8	8|18|8	22|36|30	17|10|15	214	190	0.0205242347796	0.24819567295	0.55|0.307|0.47	0.535|0.762|0.64	-0.203
ABI3BP	ABI3BP	MXE	chr3	-	100828392_100828452_100829580_100829664_100823457_100823514_100830577_100830634	8|15|19	0|0|0	10|16|19	4|3|0	214	190	0.00112505500091	0.0370551683934	1.0|1.0|1.0	0.689|0.826|1.0	0.162
KLF12	KLF12	MXE	chr13	-	73845826_73846373_73943980_73944070_73813151_73813287_73994989_73995049	1|0|5	19|20|24	1|0|0	12|25|24	220	677	0.00278569361009	0.0675661116814	0.139|0.0|0.391	0.204|0.0|0.0	0.109
ARNTL2	ARNTL2	MXE	chr12	+	27370128_27370230_27376345_27376387_27368261_27368412_27380246_27380404	2|3|2	1|0|1	3|2|4	6|5|5	232	172	0.000210323856281	0.0108099785181	0.597|1.0|0.597	0.27|0.229|0.372	0.441
FYN	FYN	MXE	chr6	-	111699514_111699670_111700103_111700268_111696276_111696456_111702884_111703034	233|273|241	77|81|54	158|114|119	68|54|79	295	286	8.17762330529e-05	0.00524339490347	0.746|0.766|0.812	0.693|0.672|0.594	0.122
AMPD3	AMPD3	MXE	chr11	+	10484819_10485039_10487234_10487364_10482062_10482225_10493348_10493543	3|4|3	14|19|18	4|8|8	10|9|17	350	260	0.013429570138	0.190334830238	0.137|0.135|0.11	0.229|0.398|0.259	-0.168
HDAC11	HDAC11	MXE	chr3	+	13498512_13498555_13500712_13500789_13496735_13496852_13501870_13501933	3|3|2	6|3|0	3|3|1	0|0|0	173	207	8.59031475586e-06	0.000897272231596	0.374|0.545|1.0	1.0|1.0|1.0	-0.36
CRIM1	CRIM1	MXE	chr2	+	36537351_36537546_36544375_36544498_36522091_36522313_36546983_36547171	18|43|31	30|45|30	21|23|34	50|56|43	325	253	0.0432579440426	0.366629375509	0.318|0.427|0.446	0.246|0.242|0.381	0.107
LCORL	LCORL	MXE	chr4	-	17962969_17963049_17972819_17972885_17961902_17962032_18021597_18021860	17|23|15	36|33|33	29|23|30	29|18|36	196	210	0.0136371867242	0.190334830238	0.336|0.428|0.328	0.517|0.578|0.472	-0.158
TNRC6A	TNRC6A	MXE	chr16	+	24730252_24730300_24776932_24777358_24729694_24729846_24789231_24791817	41|64|35	80|84|80	47|41|54	54|56|48	178	556	0.0159243471643	0.210891763264	0.616|0.704|0.577	0.731|0.696|0.778	-0.103
EPB41	EPB41	MXE	chr1	+	29064981_29065158_29097806_29097935_29053103_29053312_29109335_29109437	111|83|76	69|70|47	49|57|40	66|39|63	307	259	0.0265043383632	0.287520822255	0.576|0.5|0.577	0.385|0.552|0.349	0.122
NAP1L1	NAP1L1	MXE	chr12	-	76060137_76060279_76074202_76074239_76056032_76056161_76083832_76084094	0|0|1	21|16|17	8|2|2	14|17|22	167	272	1.46478129982e-05	0.00135388600241	0.0|0.0|0.087	0.482|0.161|0.129	-0.228
ACAA1	ACAA1	MXE	chr3	-	38131925_38132005_38133951_38134009_38129289_38129388_38136591_38136685	0|2|1	5|4|5	2|1|4	5|3|7	188	210	0.0377029824261	0.34584208809	0.0|0.358|0.183	0.309|0.271|0.39	-0.143
DDX11	DDX11	MXE	chr12	+	31102935_31103020_31103316_31103395_31102426_31102527_31103576_31103731	9|4|5	0|2|0	18|14|18	10|1|8	215	209	0.000949714533137	0.0330344480607	1.0|0.66|1.0	0.636|0.932|0.686	0.135
KDM5B	KDM5B	MXE	chr1	-	202773117_202773288_202774612_202774735_202764048_202764145_202777016_202777094	58|60|47	19|22|17	67|49|55	13|9|8	253	301	0.00516702145359	0.108290067746	0.784|0.764|0.767	0.86|0.866|0.891	-0.101
ABCB9	ABCB9	MXE	chr12	-	122940806_122940995_122944390_122944519_122940110_122940284_122946024_122946222	2|2|3	0|1|0	6|0|1	4|1|1	259	319	0.00193803427859	0.0531809745261	1.0|0.711|1.0	0.649|0.0|0.552	0.503
PPP3CB	PPP3CB	MXE	chr10	-	73454411_73454489_73467552_73467678_73446491_73446576_73470686_73470781	92|103|86	20|16|22	103|92|94	34|35|48	256	208	0.000676941849476	0.026094496531	0.789|0.839|0.761	0.711|0.681|0.614	0.128
COL4A5	COL4A5	MXE	chrX	+	108573573_108573654_108575909_108575972_108571810_108571837_108577951_108577987	65|64|58	111|133|101	45|24|48	101|119|142	211	193	0.00323347849749	0.0750537876335	0.349|0.306|0.344	0.29|0.156|0.236	0.106
BANP	BANP	MXE	chr16	+	87984059_87984259_88004294_88004411_87981035_87981127_88006089_88006265	17|30|19	5|14|3	10|19|20	13|10|13	330	247	0.0262839636535	0.286075543899	0.718|0.616|0.826	0.365|0.587|0.535	0.224
ZBTB8OS	ZBTB8OS	MXE	chr1	-	32633644_32633727_32633950_32634072_32627507_32627544_32634767_32634792	102|124|78	35|33|25	196|177|204	28|30|36	252	213	0.0005534140233	0.0226829697145	0.711|0.761|0.725	0.855|0.833|0.827	-0.106
ZBTB8OS	ZBTB8OS	MXE	chr1	-	32631826_32631879_32633950_32634072_32627507_32627544_32650428_32650554	0|4|4	4|6|4	2|6|7	4|0|3	252	183	0.0361458711212	0.336806707023	0.0|0.326|0.421	0.266|1.0|0.629	-0.383
TCP11L1	TCP11L1	MXE	chr11	+	33043749_33043936_33054592_33054725_33039416_33039792_33057114_33057235	29|39|37	35|37|24	51|43|36	17|21|30	317	263	0.0450474332459	0.374489316689	0.407|0.467|0.561	0.713|0.629|0.499	-0.135
DAPK2	DAPK2	MXE	chr15	-	63939231_63939361_63971422_63971561_63930406_63930455_63983532_63983754	16|19|14	4|1|1	17|14|16	6|1|8	269	260	0.0406654108876	0.359766667907	0.794|0.948|0.931	0.733|0.931|0.659	0.117
KIFC3	KIFC3	MXE	chr16	-	57785463_57785666_57788574_57788713_57772222_57772288_57794998_57795141	1|0|1	3|3|4	3|2|0	2|4|5	269	333	0.0135086171637	0.190334830238	0.292|0.0|0.236	0.65|0.382|0.0	-0.168
SSBP2	SSBP2	MXE	chr5	-	81489249_81489309_81513627_81513717_81474495_81474562_81615472_81615557	3|4|7	0|2|1	0|1|4	2|1|1	220	190	0.0286011873838	0.298744015319	1.0|0.633|0.858	0.0|0.463|0.776	0.417
ZFHX4	ZFHX4	MXE	chr8	+	76833337_76833406_76842654_76842771_76778207_76778439_76848994_76849128	30|29|22	24|33|17	27|23|35	16|13|14	199	247	0.0227142710121	0.26341345681	0.608|0.522|0.616	0.677|0.687|0.756	-0.125
ACER3	ACER3	MXE	chr11	+	76958978_76959031_76959076_76959200_76926556_76926667_76976288_76976341	3|1|4	11|13|4	6|5|9	4|7|7	183	254	0.018254690513	0.232952319396	0.275|0.096|0.581	0.676|0.498|0.641	-0.288
ZNF561	ZNF561	MXE	chr19	-	9617044_9617171_9618090_9618179_9614020_9614103_9619431_9619582	33|21|31	32|34|32	13|19|25	42|38|47	219	257	0.00904183548055	0.152090718369	0.548|0.42|0.532	0.266|0.37|0.384	0.16
LRRC75A-AS1	LRRC75A-AS1	MXE	chr17	+	16439326_16439414_16439659_16439703_16439037_16439060_16440184_16440253	250|309|196	213|242|220	340|235|348	146|148|170	218	174	3.81701388685e-06	0.000446027306748	0.484|0.505|0.416	0.65|0.559|0.62	-0.141
UBE2V1	UBE2V1	MXE	chr20	-	50098881_50098981_50111288_50111562_50096671_50096820_50113106_50113198	1|4|7	4|1|2	0|1|0	7|7|2	404	230	3.22337750502e-06	0.000426012096378	0.125|0.695|0.666	0.0|0.075|0.0	0.47
SLC7A6	SLC7A6	MXE	chr16	+	68274690_68275249_68287745_68287871_68266592_68266721_68290395_68290540	10|10|7	1|2|3	19|18|19	17|10|13	689	256	0.0185025255158	0.233571842574	0.788|0.65|0.464	0.293|0.401|0.352	0.285
YIPF2	YIPF2	MXE	chr19	-	10924075_10924192_10925685_10925773_10923832_10923999_10927629_10927716	5|11|16	3|5|2	12|11|16	2|1|0	218	247	0.00263527138547	0.0658919594297	0.654|0.714|0.901	0.872|0.926|1.0	-0.176
TCF3	TCF3	MXE	chr19	-	1612206_1612430_1615284_1615520_1611703_1611849_1615685_1615821	29|36|23	53|62|45	92|74|93	119|77|101	366	354	0.00710450420021	0.131997738688	0.346|0.36|0.331	0.428|0.482|0.471	-0.115
DPP8	DPP8	MXE	chr15	-	65474208_65474288_65478879_65479039_65467070_65467223_65480221_65480399	60|52|49	2|5|4	40|37|41	4|7|10	290	210	0.0105054435184	0.165891815052	0.956|0.883|0.899	0.879|0.793|0.748	0.106
NME7	NME7	MXE	chr1	-	169303144_169303195_169309969_169310080_169298555_169298763_169323116_169323283	31|43|24	19|21|21	16|25|27	36|19|28	241	181	0.0335896641336	0.324666664073	0.551|0.606|0.462	0.25|0.497|0.42	0.151
MTSS1L	MTSS1L	MXE	chr16	-	70665465_70665540_70674305_70674528_70664919_70665096_70676880_70676978	6|5|4	0|0|3	2|1|9	4|6|9	353	205	0.000185984538027	0.00995401544019	1.0|1.0|0.436	0.225|0.088|0.367	0.585
CNOT8	CNOT8	MXE	chr5	+	154863206_154863395_154865191_154865385_154858516_154858816_154870660_154870822	36|59|38	93|88|79	60|50|66	71|76|74	319	324	0.0132024085246	0.18915663187	0.282|0.405|0.328	0.462|0.401|0.475	-0.108
GALNT13	GALNT13	MXE	chr2	+	154395990_154396130_154408983_154409082_154301408_154301589_154438591_154438726	4|3|5	1|0|1	5|4|1	3|1|1	270	229	0.00725165359864	0.132286503394	0.772|1.0|0.809	0.586|0.772|0.459	0.255
ASPH	ASPH	MXE	chr8	-	61651049_61651124_61653567_61653660_61644599_61644632_61680967_61680999	1270|1483|1144	1021|1238|964	1668|1481|1726	700|512|702	223	205	0	0.0	0.533|0.524|0.522	0.687|0.727|0.693	-0.176
VEZT	VEZT	MXE	chr12	+	95256549_95256622_95257149_95257239_95251939_95252071_95262905_95263081	7|7|4	17|18|7	8|8|8	12|3|8	203	220	0.0355584680167	0.333000439747	0.309|0.296|0.382	0.419|0.743|0.52	-0.232
ASPH	ASPH	MXE	chr8	-	61644599_61644632_61646749_61646878_61643944_61644001_61651049_61651124	2537|2634|2012	1789|2086|1556	3881|3369|4113	1326|1093|1360	259	163	0	0.0	0.472|0.443|0.449	0.648|0.66|0.656	-0.2
ASPH	ASPH	MXE	chr8	-	61646749_61646878_61651049_61651124_61644599_61644632_61653567_61653660	5704|6356|4973	4735|4909|3901	5788|5074|5854	7151|6578|7502	205	259	1.73561072181e-08	4.62070978405e-06	0.603|0.621|0.617	0.506|0.494|0.496	0.115
ADD3-AS1	ADD3-AS1	MXE	chr10	-	109947195_109947276_109951843_109951965_109945571_109946295_109953755_109953891	1|0|1	4|1|1	0|6|2	4|2|4	252	211	0.00980386697802	0.161118458389	0.173|0.0|0.456	0.0|0.715|0.295	-0.127
CCDC122	CCDC122	MXE	chr13	-	43868693_43868803_43869330_43869489_43859671_43860070_43874841_43874927	36|48|43	21|24|14	57|38|54	9|12|3	289	240	0.000603929450343	0.0241422661754	0.587|0.624|0.718	0.84|0.724|0.937	-0.191
GINS1	GINS1	MXE	chr20	+	25418104_25418195_25425210_25425327_25417103_25417202_25441701_25441776	2|1|0	5|1|3	15|13|19	12|8|8	221	247	0.00250494349865	0.0638661972333	0.309|0.528|0.0	0.583|0.645|0.726	-0.372
ANKRD17	ANKRD17	MXE	chr4	-	73102375_73102547_73113791_73113908_73098072_73098520_73115820_73115916	474|721|482	268|268|234	589|584|730	172|137|172	247	302	1.67466244205e-08	4.62070978405e-06	0.684|0.767|0.716	0.807|0.839|0.838	-0.106
TM9SF4	TM9SF4	MXE	chr20	+	32155102_32155186_32157793_32157969_32150799_32150875_32158450_32158514	8|3|4	0|1|1	5|6|12	6|1|3	214	306	0.00215419257052	0.0578861040941	1.0|0.811|0.851	0.544|0.896|0.851	0.124
ANKRD17	ANKRD17	MXE	chr4	-	73115820_73115916_73118687_73118850_73102375_73102547_73120161_73120337	422|400|324	110|124|118	308|297|364	23|35|41	293	226	3.33066907388e-15	1.5406723516e-12	0.747|0.713|0.679	0.912|0.867|0.873	-0.171
PHTF1	PHTF1	MXE	chr1	-	113713278_113713438_113724758_113724893_113711939_113712113_113726417_113726574	93|81|94	120|156|122	89|83|84	193|225|206	265	290	0.000725171366176	0.027303545159	0.459|0.362|0.457	0.335|0.288|0.309	0.115
UBE2Q2	UBE2Q2	MXE	chr15	+	75890918_75891014_75896994_75897061_75890434_75890483_75899426_75899650	16|27|19	7|7|6	35|26|22	5|2|3	226	197	0.0117525984816	0.177544251766	0.666|0.771|0.734	0.859|0.919|0.865	-0.157
PGAP2	PGAP2	MXE	chr11	+	3811249_3811424_3823882_3824135_3808293_3808315_3824269_3824364	0|1|0	4|5|7	2|0|2	3|2|3	305	383	0.0379424547048	0.347546445075	0.0|0.201|0.0	0.456|0.0|0.456	-0.237
LIN7B	LIN7B	MXE	chr19	+	49115259_49115331_49116262_49116472_49114848_49114967_49117854_49118018	0|1|1	16|22|19	4|1|3	5|3|6	202	340	2.72544886748e-06	0.000367708476371	0.0|0.071|0.081	0.574|0.359|0.457	-0.413
SH3BP5	SH3BP5	MXE	chr3	-	15304102_15304231_15330503_15330566_15262158_15262289_15332270_15332629	8|12|28	2|7|4	21|13|22	14|15|19	193	259	0.00199166733285	0.0539666847177	0.843|0.697|0.904	0.668|0.538|0.608	0.21
ABHD5	ABHD5	MXE	chr3	+	43714946_43715058_43717670_43717857_43711708_43711863_43718442_43719049	0|0|3	11|11|11	4|1|4	13|8|14	242	317	0.010390151877	0.165118018265	0.0|0.0|0.263	0.287|0.141|0.272	-0.146
ANXA2	ANXA2	MXE	chr15	-	60390212_60390317_60396279_60396427_60386027_60386086_60397257_60397338	0|0|0	1|3|1	1|2|2	1|0|3	278	235	0.000403814935279	0.0182874511949	0.0|0.0|0.0	0.458|1.0|0.36	-0.606
MED13L	MED13L	MXE	chr12	-	116111427_116111512_116237467_116237705_116022455_116022601_116277059_116277338	3|5|8	2|2|0	2|3|6	0|0|0	368	215	0.0388178685192	0.351095693478	0.467|0.594|1.0	1.0|1.0|1.0	-0.313
ZCWPW1	ZCWPW1	MXE	chr7	-	100406693_100406798_100408538_100408659_100405012_100405093_100409427_100409544	3|4|2	9|11|21	0|0|2	10|6|5	251	235	0.00583298883783	0.118045111606	0.238|0.254|0.082	0.0|0.0|0.272	0.101
NBPF15	NBPF15	MXE	chr1	-	144450771_144450802_144456536_144456805_144448774_144448916_144461380_144461647	4|4|0	0|0|1	3|4|1	3|4|3	399	161	0.000398984036764	0.0181959198738	1.0|1.0|0.0	0.287|0.287|0.119	0.436
HACE1	HACE1	MXE	chr6	-	104833041_104833173_104849141_104849246_104796928_104797025_104850906_104850996	4|3|1	3|5|0	10|5|6	1|3|0	235	262	0.0363604576593	0.337834037018	0.598|0.401|1.0	0.918|0.65|1.0	-0.19
HNRNPH1	HNRNPH1	MXE	chr5	-	179620891_179621035_179621241_179621397_179618204_179618323_179623036_179623164	747|1084|642	204|206|228	1647|1585|1832	142|131|152	286	274	0	0.0	0.778|0.834|0.73	0.917|0.921|0.92	-0.139
ZFYVE27	ZFYVE27	MXE	chr10	+	97744728_97744915_97748268_97748364_97738476_97738674_97749473_97749586	2|2|1	14|7|12	9|2|2	9|7|12	317	226	0.0340721664928	0.327780765078	0.092|0.169|0.056	0.416|0.169|0.106	-0.125
RP11-529K1.3	RP11-529K1.3	MXE	chr16	+	70314901_70314955_70315968_70316104_70299213_70299354_70317495_70317588	7|17|9	19|23|33	4|1|1	29|29|25	184	266	1.32109440221e-05	0.00126230788172	0.348|0.517|0.283	0.166|0.047|0.055	0.293
C11orf54	C11orf54	MXE	chr11	+	93747296_93747448_93750345_93750444_93741593_93741728_93753681_93753755	17|11|12	9|12|8	14|16|28	4|7|4	282	229	0.00980961794659	0.161118458389	0.605|0.427|0.549	0.74|0.65|0.85	-0.22
SH3KBP1	SH3KBP1	MXE	chrX	-	19631863_19631958_19683822_19684028_19607937_19608045_19695611_19695741	181|143|159	226|283|232	125|106|145	425|270|316	336	225	8.82305684236e-06	0.000906954223986	0.349|0.253|0.315	0.165|0.208|0.235	0.103
RAD1	RAD1	MXE	chr5	-	34911553_34911812_34913469_34913578_34909257_34909356_34914694_34914961	11|4|5	33|30|22	24|15|14	27|34|43	239	389	0.0242213348816	0.274706418027	0.352|0.178|0.27	0.591|0.418|0.346	-0.185
SBNO1	SBNO1	MXE	chr12	-	123311054_123311129_123313619_123313719_123309709_123309856_123315372_123315444	18|22|32	46|36|30	37|32|41	27|33|37	230	205	0.0333865254072	0.323185558351	0.259|0.353|0.487	0.55|0.464|0.497	-0.137
CDK11A	CDK11A	MXE	chr1	-	1712263_1712400_1716345_1716478_1709478_1709640_1719357_1719455	121|132|108	130|180|130	91|100|81	199|176|187	263	267	4.4406791896e-05	0.00326793618544	0.486|0.427|0.458	0.317|0.366|0.305	0.128
ZUFSP	ZUFSP	MXE	chr6	-	116660735_116660846_116666633_116667207_116656683_116656852_116668565_116668794	21|16|10	4|1|2	5|7|17	6|3|3	704	241	0.0463785015749	0.382060587526	0.643|0.846|0.631	0.222|0.444|0.66	0.265
ECHDC2	ECHDC2	MXE	chr1	-	52897436_52897484_52899173_52899224_52895983_52896597_52904645_52904833	1|1|2	1|0|0	4|2|3	3|2|3	181	178	8.0801849966e-05	0.0052327278038	0.496|1.0|1.0	0.567|0.496|0.496	0.312
PRR13	PRR13	MXE	chr12	+	53442694_53442733_53443540_53443773_53441748_53441792_53446014_53446536	9|5|7	17|10|6	4|3|6	19|13|28	169	363	0.00807470923313	0.142484514969	0.532|0.518|0.715	0.311|0.331|0.315	0.269
PPRC1	PPRC1	MXE	chr10	+	102143044_102143098_102146671_102147392_102139099_102142004_102148371_102148521	1|0|0	1|3|1	5|5|5	6|4|5	184	851	0.000936660325816	0.0327881744323	0.822|0.0|0.0	0.794|0.853|0.822	-0.549
CBLB	CBLB	MXE	chr3	-	105751461_105751618_105776395_105776542_105745916_105746038_105853413_105853664	17|20|23	22|21|18	5|5|5	13|10|9	277	287	0.0309386847852	0.314535200422	0.445|0.497|0.57	0.285|0.341|0.365	0.174
ECHDC2	ECHDC2	MXE	chr1	-	52899173_52899224_52904645_52904833_52897436_52897484_52907867_52907954	2|3|5	1|4|2	6|7|8	1|0|0	318	181	5.95676455828e-07	0.00010151580863	0.532|0.299|0.587	0.774|1.0|1.0	-0.452
ECHDC2	ECHDC2	MXE	chr1	-	52904645_52904833_52907867_52907954_52899173_52899224_52911565_52911653	13|12|16	0|1|2	11|17|15	6|2|3	217	318	0.00507908838753	0.107140639732	1.0|0.946|0.921	0.729|0.926|0.88	0.111
ZNF37A	ZNF37A	A5SS	chr10	+	38095537_38095633_38095537_38095629_38095743_38095804	3|2|10	13|22|12	0|2|1	17|17|17	134	130	0.000554572247129	0.0179920982118	0.183|0.081|0.447	0.0|0.102|0.054	0.185
SCAPER	SCAPER	A5SS	chr15	-	76771723_76771954_76771741_76771954_76766917_76767088	1|2|2	4|8|10	5|3|4	6|6|5	148	130	0.0306894196823	0.273998508784	0.18|0.18|0.149	0.423|0.305|0.413	-0.211
ING4	ING4	A5SS	chr12	-	6652935_6653050_6652944_6653050_6652661_6652770	23|30|22	3|7|6	14|9|6	1|0|0	139	130	3.78023340759e-05	0.00194952037163	0.878|0.8|0.774	0.929|1.0|1.0	-0.159
RAD51	RAD51	A5SS	chr15	+	40695173_40695425_40695173_40695321_40698756_40698845	4|4|4	0|0|0	34|26|56	2|2|5	234	130	0.000620186786262	0.0189189153958	1.0|1.0|1.0	0.904|0.878|0.862	0.119
BCS1L	BCS1L	A5SS	chr2	+	218660036_218660245_218660036_218660166_218661405_218661545	3|2|3	0|1|0	5|7|6	1|2|3	209	130	0.000672937396122	0.019434432	1.0|0.554|1.0	0.757|0.685|0.554	0.186
SERGEF	SERGEF	A5SS	chr11	-	18010070_18010139_18010074_18010139_18007940_18008076	2|3|3	0|1|2	5|5|5	4|3|5	134	130	0.0281695216598	0.257448033397	1.0|0.744|0.593	0.548|0.618|0.492	0.226
GON4L	GON4L	A5SS	chr1	-	155857146_155857295_155857158_155857295_155853275_155853806	6|7|6	2|9|4	16|8|10	0|4|2	142	130	0.00880121171521	0.124597546243	0.733|0.416|0.579	1.0|0.647|0.821	-0.247
STX16	STX16	A5SS	chr20	+	58652072_58652138_58652072_58652087_58659622_58659634	13|7|14	39|40|54	16|19|14	27|40|36	181	130	0.0186248488418	0.200703594982	0.193|0.112|0.157	0.299|0.254|0.218	-0.103
CHCHD7	CHCHD7	A5SS	chr8	+	56212761_56212909_56212761_56212889_56214597_56214667	22|20|9	32|18|14	29|22|26	20|17|18	150	130	0.0425099111027	0.339139843272	0.373|0.491|0.358	0.557|0.529|0.556	-0.14
WHSC1L1	WHSC1L1	A5SS	chr8	-	38281466_38281583_38281499_38281583_38279539_38279681	52|63|51	54|53|36	38|41|58	12|16|23	163	130	7.77214845251e-05	0.0035071819892	0.434|0.487|0.53	0.716|0.671|0.668	-0.201
TLE3	TLE3	A5SS	chr15	-	70057458_70057658_70057473_70057658_70056297_70056374	0|1|1	3|2|1	1|1|3	0|1|0	145	130	1.04485657126e-07	2.0505127359e-05	0.0|0.31|0.473	1.0|0.473|1.0	-0.563
CLCN5	CLCN5	A5SS	chrX	+	49923406_49923741_49923406_49923482_49925170_49925314	3|1|1	0|0|1	3|1|0	3|1|2	389	130	9.76444220409e-05	0.00404404953591	1.0|1.0|0.25	0.25|0.25|0.0	0.583
CASP8AP2	CASP8AP2	A5SS	chr6	+	89829899_89830106_89829899_89830067_89853165_89853234	1|0|0	2|7|1	0|4|2	3|2|4	169	130	0.00258467364527	0.0539270905538	0.278|0.0|0.0	0.0|0.606|0.278	-0.202
NCBP2	NCBP2	A5SS	chr3	-	196939250_196939432_196939392_196939432_196937509_196937631	146|130|125	17|26|11	115|116|114	46|33|38	272	130	1.01181844129e-05	0.000727690071369	0.804|0.705|0.845	0.544|0.627|0.589	0.198
SLC35A1	SLC35A1	A5SS	chr6	+	87508419_87508596_87508419_87508466_87509040_87509175	14|21|22	1|1|2	12|10|9	0|0|0	260	130	0.0342371544487	0.290814417788	0.875|0.913|0.846	1.0|1.0|1.0	-0.122
SERF2	SERF2	A5SS	chr15	+	43792367_43792611_43792367_43792578_43792974_43793083	4|6|2	2|0|0	1|2|0	1|1|1	163	130	0.0488842311226	0.365716826202	0.615|1.0|1.0	0.444|0.615|0.0	0.519
WNK1	WNK1	A5SS	chr12	+	890452_890513_890452_890510_894561_894635	13|29|16	2|2|0	16|12|14	4|3|2	133	130	0.0207912295525	0.21598946384	0.864|0.934|1.0	0.796|0.796|0.872	0.111
PANK2	PANK2	A5SS	chr20	+	3907925_3908278_3907925_3908135_3910576_3910830	2|3|4	5|9|3	9|6|9	2|5|1	273	130	0.00290326587495	0.0574958683508	0.16|0.137|0.388	0.682|0.364|0.811	-0.391
TMEM9	TMEM9	A5SS	chr1	-	201153782_201153959_201153848_201153959_201151760_201151852	5|0|4	9|11|11	1|0|0	4|8|9	196	130	0.000328841468459	0.011305882868	0.269|0.0|0.194	0.142|0.0|0.0	0.107
HEY1	HEY1	A5SS	chr8	-	79766996_79767092_79767008_79767092_79766650_79766732	0|0|1	17|13|11	5|7|1	16|24|21	142	130	4.98504639103e-05	0.00232206677053	0.0|0.0|0.077	0.222|0.211|0.042	-0.133
TAF6	TAF6	A5SS	chr7	-	100114053_100114268_100114083_100114268_100113867_100113954	65|51|44	18|23|9	72|65|56	35|28|32	160	130	0.0459861675997	0.35158315574	0.746|0.643|0.799	0.626|0.654|0.587	0.107
BCS1L	BCS1L	A5SS	chr2	+	218660036_218660245_218660036_218660166_218660938_218661307	3|2|3	0|0|0	5|10|8	4|1|4	209	130	4.00851885685e-07	5.26209202663e-05	1.0|1.0|1.0	0.437|0.861|0.554	0.383
BCS1L	BCS1L	A5SS	chr2	+	218660036_218660218_218660036_218660166_218660938_218661307	3|2|3	0|0|0	5|7|5	4|1|4	182	130	1.80908669045e-07	2.90257909001e-05	1.0|1.0|1.0	0.472|0.833|0.472	0.408
TSEN34	TSEN34	A5SS	chr19	+	54190267_54190450_54190267_54190371_54191360_54191607	31|51|42	2|1|2	28|30|33	6|5|7	209	130	0.000196655604494	0.00728129981768	0.906|0.969|0.929	0.744|0.789|0.746	0.175
RBM10	RBM10	A5SS	chrX	+	47179879_47180040_47179879_47180037_47180211_47180309	2|1|0	3|2|4	4|3|1	2|1|6	133	130	0.0253961777402	0.239686801679	0.395|0.328|0.0	0.662|0.746|0.14	-0.275
NPHP1	NPHP1	A5SS	chr2	-	110164519_110164730_110164687_110164730_110163047_110163132	10|9|1	2|1|2	1|2|2	0|0|0	298	130	0.00101394809573	0.0277821844469	0.686|0.797|0.179	1.0|1.0|1.0	-0.446
MUTYH	MUTYH	A5SS	chr1	-	45338185_45338656_45338506_45338656_45334390_45334511	7|19|11	1|0|1	12|6|14	2|4|7	451	130	3.53276906773e-05	0.00188937723474	0.669|1.0|0.76	0.634|0.302|0.366	0.376
PRDX1	PRDX1	A5SS	chr1	-	45521608_45521938_45521857_45521938_45518937_45519054	3|3|1	1|0|0	13|9|13	2|1|2	379	130	0.00185078566476	0.0445422416652	0.507|1.0|1.0	0.69|0.755|0.69	0.124
TCF3	TCF3	A5SS	chr19	-	1631950_1632116_1632037_1632116_1627358_1627426	3|1|0	47|32|36	20|15|10	81|33|58	217	130	6.30679760638e-08	1.51783595727e-05	0.037|0.018|0.0	0.129|0.214|0.094	-0.127
PVR	PVR	A5SS	chr19	+	44658741_44658900_44658741_44658765_44661291_44661323	24|31|13	3|3|1	22|17|19	5|3|7	265	130	0.0341078463802	0.290814417788	0.797|0.835|0.864	0.683|0.735|0.571	0.169
ZSCAN26	ZSCAN26	A5SS	chr6	+	28271853_28272339_28271853_28271934_28272669_28272787	74|73|65	23|35|27	31|30|25	53|51|52	535	130	8.49320613838e-14	4.08806322127e-11	0.439|0.336|0.369	0.124|0.125|0.105	0.263
ZSCAN26	ZSCAN26	A5SS	chr6	+	28271853_28272336_28271853_28271934_28272669_28272787	36|24|29	23|35|27	14|19|11	53|51|52	532	130	1.13601813623e-07	2.0505127359e-05	0.277|0.144|0.208	0.061|0.083|0.049	0.145
PTBP3	PTBP3	A5SS	chr9	-	112297831_112297916_112297840_112297916_112268048_112268195	3|5|2	1|2|0	3|6|7	4|4|2	139	130	0.0307394448913	0.273998508784	0.737|0.7|1.0	0.412|0.584|0.766	0.225
ZBTB8OS	ZBTB8OS	A5SS	chr1	-	32634701_32634792_32634767_32634792_32633950_32634072	50|55|37	105|123|78	46|41|35	201|176|208	196	130	1.0542777823e-06	0.000117105932126	0.24|0.229|0.239	0.132|0.134|0.1	0.114
PGAP2	PGAP2	A5SS	chr11	+	3824269_3824455_3824269_3824364_3825019_3825128	0|3|3	1|3|1	2|1|4	0|0|0	221	130	8.05961331015e-05	0.00352669139996	0.0|0.37|0.638	1.0|1.0|1.0	-0.664
PGAP2	PGAP2	A5SS	chr11	+	3824269_3824449_3824269_3824364_3825019_3825128	0|3|3	1|3|1	2|1|4	0|0|0	215	130	9.80205912444e-05	0.00404404953591	0.0|0.377|0.645	1.0|1.0|1.0	-0.659
PGAP2	PGAP2	A5SS	chr11	+	3824269_3824376_3824269_3824364_3825019_3825128	1|4|8	1|3|1	6|3|6	0|0|0	142	130	0.0051229739142	0.0804084166533	0.478|0.55|0.88	1.0|1.0|1.0	-0.364
PPP1R1B	PPP1R1B	A5SS	chr17	+	39628497_39628706_39628497_39628622_39629169_39629230	8|3|5	1|0|0	11|20|19	2|2|2	214	130	0.00485954562022	0.0779687097289	0.829|1.0|1.0	0.77|0.859|0.852	0.116
ZBTB8OS	ZBTB8OS	A5SS	chr1	-	32650401_32650525_32650432_32650525_32633950_32634072	1|0|0	9|4|4	2|2|1	2|4|4	161	130	0.00404804683015	0.0689450588786	0.082|0.0|0.0	0.447|0.288|0.168	-0.274
CCDC136	CCDC136	A5SS	chr7	+	128801185_128801509_128801185_128801473_128804649_128804761	36|29|26	21|19|18	28|28|41	9|11|5	166	130	0.00323741523167	0.0599336871094	0.573|0.544|0.531	0.709|0.666|0.865	-0.197
MAPKAPK5	MAPKAPK5	A5SS	chr12	+	111888884_111889006_111888884_111889000_111890039_111890144	35|46|23	51|56|48	72|41|56	60|46|55	136	130	0.0218675944971	0.223948981942	0.396|0.44|0.314	0.534|0.46|0.493	-0.112
ANKHD1-EIF4EBP3	ANKHD1-EIF4EBP3	A5SS	chr5	+	140538085_140538261_140538085_140538234_140538918_140539083	12|16|9	2|3|1	9|7|6	0|1|0	157	130	0.00405840028025	0.0689450588786	0.832|0.815|0.882	1.0|0.853|1.0	-0.108
VEGFA	VEGFA	A5SS	chr6	+	43780731_43780803_43780731_43780785_43781955_43782087	56|68|40	6|8|8	29|44|40	9|14|12	148	130	0.00511578471147	0.0804084166533	0.891|0.882|0.815	0.739|0.734|0.745	0.123
KIAA0586	KIAA0586	A5SS	chr14	+	58427727_58427857_58427727_58427813_58429362_58429433	1|4|0	4|16|6	3|3|6	10|8|7	174	130	0.0417439084189	0.334878909761	0.157|0.157|0.0	0.183|0.219|0.39	-0.159
TLE3	TLE3	A5SS	chr15	-	70058149_70058291_70058185_70058291_70057458_70057658	11|16|6	1|0|0	8|13|11	1|2|5	166	130	0.000125397066697	0.00502981567529	0.896|1.0|1.0	0.862|0.836|0.633	0.188
C6orf48	C6orf48	A5SS	chr6	+	31834907_31835200_31834907_31835057_31835410_31835451	76|85|66	27|28|25	58|39|33	43|28|26	273	130	0.000182130375097	0.00702546370763	0.573|0.591|0.557	0.391|0.399|0.377	0.185
FBLIM1	FBLIM1	A5SS	chr1	+	15758173_15758355_15758173_15758329_15764492_15764685	0|0|0	2|3|4	1|1|1	2|0|0	156	130	0.00291140610229	0.0574958683508	0.0|0.0|0.0	0.294|1.0|1.0	-0.765
KMT2A	KMT2A	A5SS	chr11	+	118491195_118491318_118491195_118491309_118491743_118491928	2|7|1	24|34|24	6|8|5	11|24|33	139	130	0.032932069743	0.288205507327	0.072|0.161|0.038	0.338|0.238|0.124	-0.143
KAT6B	KAT6B	A5SS	chr10	+	74975398_74976330_74975398_74975781_74977315_74977437	26|19|17	19|23|14	63|62|65	13|16|14	679	130	4.08853019218e-08	1.1807675195e-05	0.208|0.137|0.189	0.481|0.426|0.471	-0.281
FCHO1	FCHO1	A5SS	chr19	+	17754316_17754466_17754316_17754361_17754591_17754685	1|2|1	10|7|10	3|5|5	1|10|4	235	130	0.00111931623378	0.0288623685996	0.052|0.136|0.052	0.624|0.217|0.409	-0.337
CPS1	CPS1	A5SS	chr2	+	210519550_210519784_210519550_210519670_210556718_210556859	4|2|4	3|2|1	6|6|11	0|1|1	244	130	0.000251473954551	0.00885679000906	0.415|0.348|0.681	1.0|0.762|0.854	-0.391
DISC1	DISC1	A5SS	chr1	+	232008784_232009049_232008784_232008983_232026434_232026554	18|22|20	9|6|4	15|10|8	11|8|4	196	130	0.045335182913	0.350236454885	0.57|0.709|0.768	0.475|0.453|0.57	0.183
ZNF266	ZNF266	A5SS	chr19	-	9418761_9418895_9418765_9418895_9418504_9418631	4|0|1	0|5|0	2|0|1	0|1|5	134	130	0.02531606451	0.239686801679	1.0|0.0|1.0	1.0|0.0|0.162	0.279
HMGN3	HMGN3	A5SS	chr6	-	79202275_79202389_79202316_79202389_79201244_79201726	158|195|153	93|115|78	249|203|265	232|190|272	171	130	1.00363764832e-05	0.000727690071369	0.564|0.563|0.599	0.449|0.448|0.426	0.134
ZNF276	ZNF276	A5SS	chr16	+	89727278_89727357_89727278_89727325_89729234_89729318	109|101|89	139|149|125	78|60|73	72|64|56	162	130	0.00563628962381	0.087514002331	0.386|0.352|0.364	0.465|0.429|0.511	-0.101
TTPAL	TTPAL	A5SS	chr20	+	44484336_44484530_44484336_44484428_44486595_44486706	5|3|2	1|2|1	3|2|4	0|0|0	232	130	0.0168001443635	0.188057429929	0.737|0.457|0.528	1.0|1.0|1.0	-0.426
KLC1	KLC1	A5SS	chr14	+	103679383_103679545_103679383_103679518_103687080_103687211	32|50|34	26|20|12	73|37|75	7|5|10	157	130	2.7208279807e-06	0.000280633971724	0.505|0.674|0.701	0.896|0.86|0.861	-0.246
PLXNB2	PLXNB2	A5SS	chr22	-	50294718_50294778_50294725_50294778_50289516_50290597	8|6|9	8|9|5	9|5|15	1|3|2	137	130	0.00261419414042	0.0539270905538	0.487|0.387|0.631	0.895|0.613|0.877	-0.293
NR3C1	NR3C1	A5SS	chr5	-	143313998_143314168_143314001_143314168_143310096_143310213	1|2|0	22|24|18	5|1|2	13|15|19	133	130	0.0182213722059	0.199330768677	0.043|0.075|0.0	0.273|0.061|0.093	-0.103
SLC39A11	SLC39A11	A5SS	chr17	-	72947730_72947875_72947751_72947875_72849633_72849804	5|3|3	11|7|7	10|4|3	6|4|1	151	130	0.0129489930733	0.158910633244	0.281|0.27|0.27	0.589|0.463|0.721	-0.317
C7orf49	C7orf49	A5SS	chr7	-	135168744_135169060_135168930_135169060_135167731_135167807	5|8|5	0|0|0	8|3|3	1|2|1	316	130	0.0140989109417	0.166875634425	1.0|1.0|1.0	0.767|0.382|0.552	0.433
RNF146	RNF146	A5SS	chr6	+	127266882_127267095_127266882_127266925_127280230_127280340	68|68|49	0|0|4	42|15|42	3|2|3	300	130	0.0153525430561	0.18023635913	1.0|1.0|0.841	0.858|0.765|0.858	0.12
CHD9	CHD9	A5SS	chr16	+	53307680_53307953_53307680_53307905_53308685_53308854	5|9|6	2|1|0	6|2|0	4|0|4	178	130	0.00896951176796	0.125747330028	0.646|0.868|1.0	0.523|1.0|0.0	0.33
ZBTB44	ZBTB44	A5SS	chr11	-	130236792_130237093_130237009_130237093_130233307_130233382	7|7|1	1|3|3	2|0|6	10|5|6	347	130	0.0222166077869	0.224209245454	0.724|0.466|0.111	0.07|0.0|0.273	0.319
FAM219A	FAM219A	A5SS	chr9	-	34405864_34405964_34405915_34405964_34402704_34402807	5|1|0	4|11|1	2|5|2	2|0|1	181	130	0.00197169074545	0.0459213134908	0.473|0.061|0.0	0.418|1.0|0.59	-0.491
PABPC4	PABPC4	A5SS	chr1	-	39564422_39564542_39564470_39564542_39563835_39563922	8|6|1	12|13|12	9|17|11	11|12|18	178	130	0.0401022919384	0.325324211006	0.327|0.252|0.057	0.374|0.509|0.309	-0.185
NT5M	NT5M	A5SS	chr17	+	17344793_17344926_17344793_17344908_17346804_17347661	1|3|1	1|0|0	0|1|1	1|2|0	148	130	0.0030659154176	0.0574958683508	0.468|1.0|1.0	0.0|0.305|1.0	0.388
BRCA1	BRCA1	A5SS	chr17	-	43091434_43094860_43094743_43094860_43090943_43091032	4|3|1	0|0|0	10|9|8	2|0|1	3439	130	0.00144108901447	0.0358781471878	1.0|1.0|1.0	0.159|1.0|0.232	0.536
CES2	CES2	A5SS	chr16	+	66942647_66942785_66942647_66942737_66943298_66943371	86|92|75	13|30|18	76|62|73	8|11|4	178	130	0.00397290615056	0.0689450588786	0.829|0.691|0.753	0.874|0.805|0.93	-0.112
FIGNL1	FIGNL1	A5SS	chr7	-	50449117_50449723_50449499_50449723_50448180_50448289	2|4|1	0|3|1	6|5|5	1|1|0	512	130	0.00217956100929	0.0481601566765	1.0|0.253|0.202	0.604|0.559|1.0	-0.236
GAPVD1	GAPVD1	A5SS	chr9	+	125321432_125321562_125321432_125321499_125323797_125323923	32|26|23	15|15|11	34|28|37	4|6|3	193	130	4.4731050459e-05	0.00215305456209	0.59|0.539|0.585	0.851|0.759|0.893	-0.263
CHD8	CHD8	A5SS	chr14	-	21430800_21431858_21431810_21431858_21428963_21429335	23|26|16	0|4|0	20|21|27	4|2|5	1140	130	0.0235031274297	0.22807177355	1.0|0.426|1.0	0.363|0.545|0.381	0.379
STOX1	STOX1	A5SS	chr10	+	68884259_68886618_68884259_68884459_68892588_68893060	2|5|5	0|1|0	4|2|6	3|0|1	2289	130	1.41297453229e-05	0.000927425102103	1.0|0.221|1.0	0.07|1.0|0.254	0.299
PIGA	PIGA	A5SS	chrX	-	15331215_15331992_15331589_15331992_15325913_15326046	9|9|7	2|3|4	14|14|30	2|1|3	504	130	0.0176625603895	0.1946926504	0.537|0.436|0.311	0.644|0.783|0.721	-0.288
PIGA	PIGA	A5SS	chrX	-	15331215_15331992_15331873_15331992_15325913_15326046	10|10|8	2|9|1	14|14|30	1|1|2	788	130	0.00365960076481	0.0652402901776	0.452|0.155|0.569	0.698|0.698|0.712	-0.311
STRADA	STRADA	A5SS	chr17	-	63728333_63728413_63728357_63728413_63714005_63714108	8|10|9	7|9|5	9|11|14	5|5|0	154	130	0.0384588910691	0.319164590252	0.491|0.484|0.603	0.603|0.65|1.0	-0.225
CNBP	CNBP	A5SS	chr3	-	129171633_129171771_129171654_129171771_129171445_129171538	490|503|385	158|160|120	468|376|415	220|205|212	151	130	1.89043045394e-05	0.00113740898979	0.728|0.73|0.734	0.647|0.612|0.628	0.102
KLF7	KLF7	A5SS	chr2	-	207123773_207124404_207124343_207124404_207088457_207088581	21|16|17	1|4|3	12|10|6	0|0|2	700	130	0.00825028080245	0.120337429078	0.796|0.426|0.513	1.0|1.0|0.358	-0.208
STRADA	STRADA	A5SS	chr17	-	63728333_63728413_63728357_63728413_63726637_63726695	12|26|10	7|7|3	14|21|15	2|1|2	154	130	0.00364268456125	0.0652402901776	0.591|0.758|0.738	0.855|0.947|0.864	-0.193
FAM192A	FAM192A	A5SS	chr16	-	57185544_57185817_57185735_57185817_57173727_57173869	37|34|28	5|6|1	21|14|19	2|0|1	321	130	0.0157164154557	0.182345212305	0.75|0.697|0.919	0.81|1.0|0.885	-0.11
UNKL	UNKL	A5SS	chr16	-	1367091_1367349_1367241_1367349_1363204_1366395	2|1|1	0|0|0	3|0|3	1|2|0	280	130	0.045247329662	0.350236454885	1.0|1.0|1.0	0.582|0.0|1.0	0.473
PRPSAP2	PRPSAP2	A5SS	chr17	+	18856298_18856476_18856298_18856429_18865801_18865952	0|2|3	9|10|9	1|5|2	5|2|4	177	130	0.0486964853903	0.365716826202	0.0|0.128|0.197	0.128|0.647|0.269	-0.24
CEP295	CEP295	A5SS	chr11	+	93696681_93700186_93696681_93696854_93702459_93702637	4|11|6	0|0|0	1|5|10	1|2|0	3462	130	1.50439819817e-05	0.000944500433982	1.0|1.0|1.0	0.036|0.086|1.0	0.626
FIGNL1	FIGNL1	A5SS	chr7	-	50449117_50449723_50449562_50449723_50448180_50448289	2|4|1	0|0|0	6|5|5	4|0|2	575	130	1.05827503454e-05	0.000727690071369	1.0|1.0|1.0	0.253|1.0|0.361	0.462
DEF8	DEF8	A5SS	chr16	+	89949416_89949638_89949416_89949513_89954242_89954376	1|5|2	8|14|3	1|0|1	7|4|7	255	130	0.00855805907231	0.122354824757	0.06|0.154|0.254	0.068|0.0|0.068	0.111
ITPR1	ITPR1	A5SS	chr3	+	4675067_4675248_4675067_4675221_4676613_4676801	5|10|7	35|33|29	31|47|47	78|82|91	157	130	0.00121863587166	0.0308721087487	0.106|0.201|0.167	0.248|0.322|0.3	-0.132
SH2B1	SH2B1	A5SS	chr16	+	28872533_28872758_28872533_28872705_28873169_28873269	6|5|4	61|53|34	15|10|11	28|30|24	183	130	5.57828105452e-06	0.00050343986517	0.065|0.063|0.077	0.276|0.191|0.246	-0.169
ABHD3	ABHD3	A5SS	chr18	-	21663677_21664230_21664117_21664230_21659169_21659343	2|1|2	2|0|0	1|1|1	1|3|1	570	130	0.0491337010271	0.365716826202	0.186|1.0|1.0	0.186|0.071|0.186	0.581
SPIDR	SPIDR	A5SS	chr8	+	47279861_47280017_47279861_47279980_47284027_47284094	52|67|48	1|5|4	37|52|71	10|8|11	167	130	0.00101970621585	0.0277821844469	0.976|0.913|0.903	0.742|0.835|0.834	0.127
TLE3	TLE3	A5SS	chr15	-	70074502_70074607_70074532_70074607_70066013_70066215	1|1|2	5|2|6	0|0|1	4|6|7	160	130	0.0398912921181	0.325324211006	0.14|0.289|0.213	0.0|0.0|0.104	0.179
VPS29	VPS29	A5SS	chr12	-	110499456_110499546_110499534_110499546_110496011_110496203	14|23|13	29|42|22	9|6|10	34|37|35	208	130	0.00304395699655	0.0574958683508	0.232|0.255|0.27	0.142|0.092|0.152	0.124
PLPPR2	PLPPR2	A5SS	chr19	+	11363712_11363835_11363712_11363819_11364160_11364212	4|8|4	1|4|3	2|3|2	1|7|4	146	130	0.046017462905	0.35158315574	0.781|0.64|0.543	0.64|0.276|0.308	0.247
TRMT11	TRMT11	A5SS	chr6	+	125986552_125986773_125986552_125986690_125993756_125993822	27|29|16	0|0|1	20|4|18	1|1|3	213	130	0.0251763308102	0.239686801679	1.0|1.0|0.907	0.924|0.709|0.785	0.163
YAP1	YAP1	A5SS	chr11	+	102205892_102206086_102205892_102206074_102223621_102223752	2|5|4	14|12|13	1|0|0	14|5|9	142	130	4.43205325119e-05	0.00215305456209	0.116|0.276|0.22	0.061|0.0|0.0	0.184
OCIAD1	OCIAD1	A5SS	chr4	+	48831083_48831496_48831083_48831249_48832619_48832682	94|147|134	62|96|67	88|62|100	125|83|83	377	130	2.03343148777e-05	0.00117451002734	0.343|0.346|0.408	0.195|0.205|0.294	0.134
ANXA1	ANXA1	A5SS	chr9	+	73154197_73154342_73154197_73154340_73158521_73158601	0|1|1	1|2|1	1|1|2	2|0|1	132	130	0.00226792981579	0.0481601566765	0.0|0.33|0.496	0.33|1.0|0.663	-0.389
ZNF674	ZNF674	A5SS	chrX	-	46528334_46528445_46528349_46528445_46497726_46501335	1|3|5	4|3|2	0|0|0	1|1|1	145	130	3.77461163104e-07	5.26209202663e-05	0.183|0.473|0.691	0.0|0.0|0.0	0.449
KIAA0895L	KIAA0895L	A5SS	chr16	-	67181557_67181697_67181605_67181697_67180040_67180666	22|30|12	23|11|15	25|24|39	4|4|11	178	130	0.000646069049353	0.019039259332	0.411|0.666|0.369	0.82|0.814|0.721	-0.303
NFIB	NFIB	A5SS	chr9	-	14116180_14116346_14116207_14116346_14112998_14113081	0|1|1	1|2|0	1|1|4	4|4|3	157	130	0.0409518506776	0.330360180885	0.0|0.293|1.0	0.172|0.172|0.525	0.141
CLPTM1L	CLPTM1L	A5SS	chr5	-	1331798_1331883_1331802_1331883_1325750_1325816	1|3|4	0|2|0	4|5|1	4|4|2	134	130	0.000584760980531	0.0183564099106	1.0|0.593|1.0	0.492|0.548|0.327	0.409
UPF1	UPF1	A5SS	chr19	+	18852986_18853104_18852986_18853071_18853251_18853350	5|9|2	31|31|18	14|10|21	31|23|37	163	130	0.00302224437431	0.0574958683508	0.114|0.188|0.081	0.265|0.257|0.312	-0.15
ZBTB8OS	ZBTB8OS	A3SS	chr1	-	32633950_32634110_32633950_32634072_32650401_32650525	4|6|4	1|0|0	7|7|7	2|2|1	168	130	0.00837061502232	0.163329073606	0.756|1.0|1.0	0.73|0.73|0.844	0.151
ZBTB8OS	ZBTB8OS	A3SS	chr1	-	32633950_32634110_32633950_32634072_32634767_32634792	43|92|67	105|123|78	60|55|80	201|176|208	168	130	0.000288666870233	0.0164952497276	0.241|0.367|0.399	0.188|0.195|0.229	0.132
BAHD1	BAHD1	A3SS	chr15	+	40461911_40462294_40461914_40462294_40458450_40459896	0|1|1	1|2|0	1|3|1	4|0|1	133	130	0.0109450001299	0.188904757469	0.0|0.328|1.0	0.196|1.0|0.494	-0.121
FNBP1	FNBP1	A3SS	chr9	-	129923843_129924026_129923843_129923996_129924959_129925157	3|3|2	4|2|3	4|2|3	2|1|0	160	130	0.0127349029252	0.201077414608	0.379|0.549|0.351	0.619|0.619|1.0	-0.32
TCEA2	TCEA2	A3SS	chr20	+	64066405_64066538_64066475_64066538_64063891_64063949	6|9|3	0|1|5	1|4|0	4|0|2	200	130	0.0491590882032	0.485521858797	1.0|0.854|0.281	0.14|1.0|0.0	0.332
MARK2	MARK2	A3SS	chr11	+	63902600_63902782_63902603_63902782_63902197_63902330	0|3|1	29|28|11	3|4|5	23|21|18	133	130	0.00795779446746	0.160493333798	0.0|0.095|0.082	0.113|0.157|0.214	-0.102
MEIS3	MEIS3	A3SS	chr19	-	47414716_47414866_47414716_47414815_47415050_47415101	4|2|1	8|2|2	2|1|1	0|3|0	181	130	0.017757765321	0.246196531898	0.264|0.418|0.264	1.0|0.193|1.0	-0.416
LMBR1L	LMBR1L	A3SS	chr12	-	49101249_49101323_49101249_49101263_49101471_49101549	0|1|0	2|2|2	1|1|2	0|2|1	190	130	0.0313954979154	0.355420731118	0.0|0.255|0.0	1.0|0.255|0.578	-0.526
RC3H1	RC3H1	A3SS	chr1	-	173943441_173943615_173943441_173943588_173946475_173946608	5|10|4	3|5|2	9|6|11	0|3|0	157	130	0.00190904213002	0.060285540948	0.58|0.624|0.624	1.0|0.624|1.0	-0.265
XRN1	XRN1	A3SS	chr3	-	142332374_142332534_142332374_142332531_142332966_142333089	17|17|19	5|0|0	7|9|5	2|5|2	133	130	0.00898014041251	0.168377632735	0.769|1.0|1.0	0.774|0.638|0.71	0.216
FAM189B	FAM189B	A3SS	chr1	-	155251732_155251908_155251732_155251905_155253624_155253732	0|2|0	9|5|2	2|2|1	2|6|8	133	130	0.0233250518207	0.294632233525	0.0|0.281|0.0	0.494|0.246|0.109	-0.189
IFT122	IFT122	A3SS	chr3	+	129507664_129507762_129507667_129507762_129506408_129506549	2|0|0	3|1|1	2|2|3	11|5|4	133	130	0.0154920862415	0.218711805762	0.395|0.0|0.0	0.151|0.281|0.423	-0.153
SRRT	SRRT	A3SS	chr7	+	100888041_100888143_100888053_100888143_100887702_100887859	4|6|6	0|0|1	8|8|9	2|3|2	142	130	0.000600860556214	0.0288413066983	1.0|1.0|0.846	0.785|0.709|0.805	0.182
MYADM	MYADM	A3SS	chr19	+	53869689_53869838_53869753_53869838_53867882_53867943	4|6|2	12|19|6	6|8|7	12|5|8	194	130	0.0303826286053	0.34889142896	0.183|0.175|0.183	0.251|0.517|0.37	-0.199
CACNA2D1	CACNA2D1	A3SS	chr7	-	81997178_81997250_81997178_81997235_82005422_82005497	43|46|35	15|35|27	38|26|23	50|33|28	145	130	0.0039956218337	0.0960432912385	0.72|0.541|0.538	0.405|0.414|0.424	0.185
SH3BGR	SH3BGR	A3SS	chr21	+	39462374_39462560_39462379_39462560_39445864_39445892	3|3|2	2|0|2	1|5|1	0|0|0	135	130	0.0445399814376	0.458780924679	0.591|1.0|0.491	1.0|1.0|1.0	-0.306
MARK3	MARK3	A3SS	chr14	+	103468032_103468186_103468080_103468186_103467078_103467191	60|71|34	18|17|10	58|63|55	9|9|6	178	130	0.0101825478768	0.181023073365	0.709|0.753|0.713	0.825|0.836|0.87	-0.119
ARHGEF10	ARHGEF10	A3SS	chr8	+	1898432_1898525_1898435_1898525_1896332_1896449	15|14|9	3|2|1	19|20|26	0|0|1	133	130	0.00404182183962	0.0960432912385	0.83|0.872|0.898	1.0|1.0|0.962	-0.121
NFRKB	NFRKB	A3SS	chr11	-	129884744_129884882_129884744_129884846_129885434_129885609	31|28|21	49|60|39	31|36|38	42|38|37	166	130	0.0146951686684	0.21774637275	0.331|0.268|0.297	0.366|0.426|0.446	-0.114
GPSM2	GPSM2	A3SS	chr1	+	108885274_108885578_108885506_108885578_108876980_108877228	47|89|70	1|1|1	184|137|173	6|11|12	362	130	0.00013924801105	0.0101271280764	0.944|0.97|0.962	0.917|0.817|0.838	0.101
CTNNB1	CTNNB1	A3SS	chr3	+	41239659_41240443_41239818_41240443_41239133_41239354	57|43|34	47|66|44	49|34|46	95|96|116	289	130	0.000278080482756	0.0162778819174	0.353|0.227|0.258	0.188|0.137|0.151	0.121
EML3	EML3	A3SS	chr11	-	62611086_62611347_62611086_62611344_62611424_62611596	7|5|2	2|1|1	2|2|6	5|1|6	133	130	0.0111052711594	0.189025892075	0.774|0.83|0.662	0.281|0.662|0.494	0.276
GPS1	GPS1	A3SS	chr17	+	82055161_82055222_82055164_82055222_82054897_82054975	16|13|12	2|4|2	16|22|21	1|0|2	133	130	0.011487561528	0.192247225809	0.887|0.761|0.854	0.94|1.0|0.911	-0.116
PBRM1	PBRM1	A3SS	chr3	-	52679573_52679726_52679573_52679723_52682091_52682233	8|5|7	1|3|2	6|7|5	0|0|0	133	130	0.000898255931696	0.0365392243402	0.887|0.62|0.774	1.0|1.0|1.0	-0.24
IFFO1	IFFO1	A3SS	chr12	-	6548064_6548160_6548064_6548157_6548424_6548545	1|1|1	0|0|0	3|5|0	1|3|1	133	130	0.00764005405705	0.156719057581	1.0|1.0|1.0	0.746|0.62|0.0	0.545
STXBP4	STXBP4	A3SS	chr17	+	54999625_54999842_54999631_54999842_54999344_54999451	0|2|1	1|0|4	2|3|0	0|1|1	136	130	0.00310485592449	0.0837264518964	0.0|1.0|0.193	1.0|0.741|0.0	-0.183
CUX1	CUX1	A3SS	chr7	+	102196633_102197305_102196939_102197305_102195506_102195603	31|27|18	1|4|3	22|23|14	8|7|11	436	130	0.00150503079341	0.0508742803406	0.902|0.668|0.641	0.451|0.495|0.275	0.33
C4orf47	C4orf47	A3SS	chr4	+	185429330_185429511_185429333_185429511_185426248_185426396	0|1|0	2|2|1	0|3|4	1|6|4	133	130	0.000115235003181	0.00921880025448	0.0|0.328|0.0	0.0|0.328|0.494	-0.165
MDM4	MDM4	A3SS	chr1	+	204537429_204537497_204537458_204537497_204532190_204532246	13|16|11	1|0|0	24|8|24	6|1|5	159	130	2.40059600182e-05	0.00304216129834	0.914|1.0|1.0	0.766|0.867|0.797	0.161
FBXO7	FBXO7	A3SS	chr22	+	32478980_32479275_32479132_32479275_32474675_32475124	21|26|10	0|1|0	29|19|32	2|3|0	282	130	0.043709461356	0.452166841614	1.0|0.923|1.0	0.87|0.745|1.0	0.103
ZNF250	ZNF250	A3SS	chr8	-	144889932_144890074_144889932_144890059_144890307_144890403	2|4|3	7|12|9	0|0|1	3|2|11	145	130	0.000232404601807	0.0143018216497	0.204|0.23|0.23	0.0|0.0|0.075	0.196
REV1	REV1	A3SS	chr2	-	99429839_99429948_99429839_99429945_99434331_99434448	18|16|12	12|10|8	4|6|5	11|6|6	133	130	0.0408643474855	0.433649044294	0.595|0.61|0.595	0.262|0.494|0.449	0.198
C6orf48	C6orf48	A3SS	chr6	+	31836298_31836517_31836423_31836517_31835410_31835451	1|0|0	17|6|7	2|0|5	10|5|5	255	130	0.00329927750708	0.0879807335221	0.029|0.0|0.0	0.093|0.0|0.338	-0.134
LRRC75A-AS1	LRRC75A-AS1	A3SS	chr17	+	16439580_16439703_16439659_16439703_16439326_16439414	146|145|130	18|24|21	75|92|91	23|26|27	209	130	0.000847908486913	0.0356458275043	0.835|0.79|0.794	0.67|0.688|0.677	0.128
LRRC75A-AS1	LRRC75A-AS1	A3SS	chr17	+	16439527_16439703_16439580_16439703_16439326_16439414	150|127|128	99|114|111	129|133|136	52|65|64	183	130	7.27412262201e-05	0.00652292522433	0.518|0.442|0.45	0.638|0.592|0.602	-0.141
SYNE3	SYNE3	A3SS	chr14	-	95436819_95436981_95436819_95436966_95439032_95439162	3|4|4	0|1|0	2|5|8	1|5|1	145	130	3.90646087426e-05	0.00426159368101	1.0|0.782|1.0	0.642|0.473|0.878	0.263
BCL2L12	BCL2L12	A3SS	chr19	+	49667018_49667161_49667021_49667161_49666684_49666799	13|15|14	0|0|1	43|29|20	3|7|3	133	130	0.00016726059988	0.0111845423457	1.0|1.0|0.932	0.933|0.802|0.867	0.11
TCF25	TCF25	A3SS	chr16	+	89895037_89895137_89895082_89895137_89893727_89893858	8|12|7	3|3|2	9|7|11	1|1|0	175	130	0.000861440831355	0.0356458275043	0.665|0.748|0.722	0.87|0.839|1.0	-0.191
ATHL1	ATHL1	A3SS	chr11	+	293593_293727_293669_293727_293365_293502	4|2|1	3|1|0	4|6|1	0|0|0	206	130	0.0279197629419	0.331442807853	0.457|0.558|1.0	1.0|1.0|1.0	-0.328
METTL15	METTL15	A3SS	chr11	+	28296752_28296931_28296796_28296931_28290205_28290397	17|10|13	13|18|10	10|12|12	2|2|4	174	130	0.00049776365929	0.0243802608632	0.494|0.293|0.493	0.789|0.818|0.691	-0.339
HCG25	HCG25	A3SS	chr6	+	33250608_33250711_33250615_33250711_33249789_33249889	3|3|1	9|3|2	2|0|2	1|1|0	137	130	0.00720189152395	0.14900465222	0.24|0.487|0.322	0.655|0.0|1.0	-0.202
APTX	APTX	A3SS	chr9	-	32987543_32987846_32987543_32987731_32989758_32989895	8|5|9	11|19|14	27|25|23	23|23|36	245	130	0.0465203267809	0.473088068958	0.278|0.123|0.254	0.384|0.366|0.253	-0.116
TPT1-AS1	TPT1-AS1	A3SS	chr13	+	45377111_45377215_45377139_45377215_45369958_45370182	6|3|1	7|3|1	2|4|4	4|0|0	158	130	0.0122441864231	0.19590698277	0.414|0.451|0.451	0.291|1.0|1.0	-0.325
BAZ2B	BAZ2B	A3SS	chr2	-	159448241_159448409_159448241_159448403_159453612_159453801	5|3|1	2|2|3	5|4|1	0|1|0	136	130	7.79492782488e-06	0.00133627334141	0.705|0.589|0.242	1.0|0.793|1.0	-0.419
ZNF23	ZNF23	A3SS	chr16	-	71454041_71454218_71454041_71454168_71456071_71456121	3|2|2	3|7|3	4|5|1	0|1|1	180	130	5.9541935404e-05	0.0059541935404	0.419|0.171|0.325	1.0|0.783|0.419	-0.429
EP400	EP400	A3SS	chr12	+	132066773_132066969_132066794_132066969_132064667_132064886	4|4|2	1|3|4	9|4|1	3|0|0	151	130	0.00644572350919	0.138824157116	0.775|0.534|0.301	0.721|1.0|1.0	-0.37
EP400	EP400	A3SS	chr12	+	131979693_131979793_131979696_131979793_131963531_131963642	0|5|0	1|6|2	1|3|3	3|0|1	133	130	0.0178492485626	0.246196531898	0.0|0.449|0.0	0.246|1.0|0.746	-0.514
ZNF561	ZNF561	A3SS	chr19	-	9618090_9618179_9618090_9618166_9619431_9619582	47|39|43	1|3|1	34|32|35	1|6|10	143	130	0.00105625811829	0.0415576964573	0.977|0.922|0.975	0.969|0.829|0.761	0.105
BCOR	BCOR	A3SS	chrX	-	40063607_40063952_40063607_40063850_40064335_40064599	2|2|3	33|34|16	22|10|5	37|26|36	232	130	8.24043361846e-05	0.00706322881582	0.033|0.032|0.095	0.25|0.177|0.072	-0.113
SDHA	SDHA	A3SS	chr5	+	254357_254506_254392_254506_240357_240476	1|3|0	0|0|1	2|1|3	7|2|1	165	130	0.000451334684604	0.0230468775117	1.0|1.0|0.0	0.184|0.283|0.703	0.277
PSPH	PSPH	A3SS	chr7	-	56031928_56032054_56031928_56031977_56033960_56034106	35|30|29	0|1|0	53|43|38	4|3|6	207	130	4.13100304451e-05	0.00431061187253	1.0|0.95|1.0	0.893|0.9|0.799	0.119
PSPH	PSPH	A3SS	chr7	-	56033960_56034154_56033960_56034103_56043147_56043261	1|0|0	2|1|1	2|2|1	0|0|0	181	130	3.07704864921e-08	2.46163891937e-05	0.264|0.0|0.0	1.0|1.0|1.0	-0.912
PRICKLE1	PRICKLE1	A3SS	chr12	-	42472384_42472564_42472384_42472561_42589464_42589676	10|6|6	0|1|0	13|2|5	0|5|1	133	130	0.00890203388308	0.168377632735	1.0|0.854|1.0	1.0|0.281|0.83	0.248
BRCA1	BRCA1	A3SS	chr17	-	43076487_43076614_43076487_43076611_43082403_43082575	5|1|1	0|1|1	4|13|13	10|4|8	133	130	0.00254082688872	0.070964241024	1.0|0.494|0.494	0.281|0.761|0.614	0.111
PNPLA6	PNPLA6	A3SS	chr19	+	7535788_7536020_7535932_7536020_7535508_7535577	51|55|40	43|46|34	37|35|40	21|12|20	274	130	0.0121294272239	0.19590698277	0.36|0.362|0.358	0.455|0.581|0.487	-0.148
KRT8	KRT8	A3SS	chr12	-	52904657_52905079_52904657_52905027_52949455_52949842	4|3|2	3|1|2	2|3|3	2|0|0	182	130	0.00402514413095	0.0960432912385	0.488|0.682|0.417	0.417|1.0|1.0	-0.277
SLC35C2	SLC35C2	A3SS	chr20	-	46355072_46355241_46355072_46355178_46355801_46355874	9|9|3	2|2|1	8|3|7	1|0|1	193	130	0.0115705323506	0.192247225809	0.752|0.752|0.669	0.843|1.0|0.825	-0.165
C17orf49	C17orf49	A3SS	chr17	+	7017256_7017520_7017260_7017520_7016909_7017014	0|1|0	1|2|1	1|5|2	0|1|1	134	130	1.45660671858e-07	6.99171224918e-05	0.0|0.327|0.0	1.0|0.829|0.66	-0.721
ZNF280D	ZNF280D	A3SS	chr15	-	56707081_56707150_56707081_56707143_56707262_56707306	74|103|62	18|37|17	35|53|43	27|15|31	137	130	0.0253105423798	0.308837236811	0.796|0.725|0.776	0.552|0.77|0.568	0.136
EMSY	EMSY	A3SS	chr11	+	76459932_76460085_76459935_76460085_76458182_76458358	7|6|8	0|1|0	8|10|5	6|1|1	133	130	9.84630172672e-05	0.00814866349798	1.0|0.854|1.0	0.566|0.907|0.83	0.184
ANAPC5	ANAPC5	A3SS	chr12	-	121328315_121328497_121328315_121328458_121330582_121330672	66|94|68	36|22|31	110|109|124	23|20|17	169	130	0.000681911572993	0.0303071810219	0.585|0.767|0.628	0.786|0.807|0.849	-0.154
MUC1	MUC1	A3SS	chr1	-	155192182_155192310_155192182_155192283_155192785_155192867	0|0|1	1|1|0	6|5|4	2|2|0	157	130	0.000657926241684	0.0297928864159	0.0|0.0|1.0	0.713|0.674|1.0	-0.462
PON2	PON2	A3SS	chr7	-	95411652_95411779_95411652_95411743_95412311_95412477	65|69|45	21|19|15	68|75|52	12|12|9	166	130	0.0153093726119	0.218711805762	0.708|0.74|0.701	0.816|0.83|0.819	-0.105
DDX39B	DDX39B	A3SS	chr6	-	31540321_31540664_31540321_31540534_31541949_31542448	20|33|20	50|63|42	13|15|8	92|74|58	260	130	4.30482569291e-06	0.00132974878563	0.167|0.208|0.192	0.066|0.092|0.065	0.115
SUPT20H	SUPT20H	A3SS	chr13	-	37017244_37017364_37017244_37017328_37019341_37019397	12|11|4	0|0|1	13|5|10	4|1|1	166	130	0.00211956181304	0.0628018314975	1.0|1.0|0.758	0.718|0.797|0.887	0.119
ANKHD1-EIF4EBP3	ANKHD1-EIF4EBP3	A3SS	chr5	+	140537337_140537589_140537388_140537589_140535361_140535538	24|34|24	6|12|15	12|14|13	10|19|14	181	130	0.00254288530336	0.070964241024	0.742|0.671|0.535	0.463|0.346|0.4	0.246
PCNX1	PCNX1	A3SS	chr14	+	71012984_71013202_71012999_71013202_71011491_71011549	8|16|6	0|1|0	8|1|10	3|3|2	145	130	1.86256709851e-05	0.00262950649201	1.0|0.935|1.0	0.705|0.23|0.818	0.394
NCOR1	NCOR1	A3SS	chr17	-	16101249_16101805_16101249_16101757_16108785_16108912	56|47|47	8|13|13	42|41|49	0|5|3	178	130	0.000188623251421	0.0122350217138	0.836|0.725|0.725	1.0|0.857|0.923	-0.165
CSAG1	CSAG1	A3SS	chrX	-	152727483_152728224_152727483_152727863_152732444_152732504	74|77|60	0|0|0	47|46|58	4|2|1	491	130	0.00061660576857	0.028938186972	1.0|1.0|1.0	0.757|0.859|0.939	0.148
ING4	ING4	A3SS	chr12	-	6652661_6652770_6652661_6652767_6652944_6653050	3|7|8	12|15|11	1|0|0	4|4|8	133	130	1.24105912456e-05	0.0019856945993	0.196|0.313|0.416	0.196|0.0|0.0	0.243
SULT1C2	SULT1C2	A3SS	chr2	+	108300837_108300935_108300899_108300935_108294228_108294354	3|4|1	2|0|0	1|0|1	1|2|0	192	130	0.00108440305042	0.0416625943394	0.504|1.0|1.0	0.404|0.0|1.0	0.367
WDR47	WDR47	A3SS	chr1	-	109004591_109004718_109004591_109004715_109010915_109011718	0|2|0	6|13|6	1|1|4	6|4|12	133	130	0.00653630406423	0.138824157116	0.0|0.131|0.0	0.14|0.196|0.246	-0.15
USP36	USP36	A3SS	chr17	-	78795652_78797902_78795652_78797879_78798399_78798551	3|2|0	9|0|3	3|4|4	3|1|0	153	130	0.0313719099379	0.355420731118	0.221|1.0|0.0	0.459|0.773|1.0	-0.337
GUK1	GUK1	A3SS	chr1	+	228145491_228145624_228145510_228145624_228144327_228144752	2|9|8	4|5|5	13|11|8	4|1|0	149	130	0.00239191130648	0.0691637004283	0.304|0.611|0.583	0.739|0.906|1.0	-0.382
TECR	TECR	A3SS	chr19	+	14563140_14563257_14563173_14563257_14562524_14562575	3|2|1	2|2|1	0|0|0	4|1|5	163	130	1.4175554201e-05	0.00212633313015	0.545|0.444|0.444	0.0|0.0|0.0	0.478
RBM42	RBM42	A3SS	chr19	+	35633076_35633252_35633097_35633252_35632935_35633001	3|6|2	0|1|0	4|5|3	1|4|0	151	130	0.00884084544273	0.168377632735	1.0|0.838|1.0	0.775|0.518|1.0	0.182
ZNF7	ZNF7	A3SS	chr8	+	144829444_144829604_144829477_144829604_144829042_144829090	1|2|4	1|6|3	5|9|5	1|2|1	163	130	0.00168001286734	0.0552332997482	0.444|0.21|0.515	0.8|0.782|0.8	-0.404
GATAD2A	GATAD2A	A3SS	chr19	+	19465339_19465614_19465344_19465614_19386022_19386138	3|21|33	1|8|17	45|22|59	11|4|9	135	130	0.0123289819779	0.19595732945	0.743|0.717|0.651	0.798|0.841|0.863	-0.13
ZBTB21	ZBTB21	A3SS	chr21	-	42002349_42002563_42002349_42002503_42002896_42002961	9|7|6	3|2|0	7|8|9	1|0|0	190	130	0.00955360994311	0.172395968898	0.672|0.705|1.0	0.827|1.0|1.0	-0.15
ISOC2	ISOC2	A3SS	chr19	-	55455259_55455378_55455259_55455330_55455635_55455845	2|4|0	9|4|5	0|1|0	10|7|5	178	130	0.00500645056446	0.115533474564	0.14|0.422|0.0	0.0|0.094|0.0	0.156
CCDC24	CCDC24	A3SS	chr1	+	43993803_43993964_43993886_43993964_43992522_43992639	7|5|6	1|4|1	2|5|4	0|0|1	213	130	0.00062699405106	0.028938186972	0.81|0.433|0.785	1.0|1.0|0.709	-0.227
ZGPAT	ZGPAT	A3SS	chr20	+	63734644_63734824_63734704_63734824_63733586_63733739	2|3|3	8|8|5	1|0|2	7|6|6	190	130	0.0253503898549	0.308837236811	0.146|0.204|0.291	0.089|0.0|0.186	0.122
RECQL4	RECQL4	A3SS	chr8	-	144515987_144516764_144515987_144516413_144517049_144517190	0|1|1	1|1|0	8|6|7	5|4|6	481	130	0.00940980173765	0.172393314278	0.0|0.213|1.0	0.302|0.288|0.24	0.128
SIDT2	SIDT2	A3SS	chr11	+	117188707_117188826_117188728_117188826_117187627_117187699	10|20|5	0|2|4	2|2|7	0|0|0	151	130	0.00545810534529	0.123579743667	1.0|0.896|0.518	1.0|1.0|1.0	-0.195
ZNF100	ZNF100	A3SS	chr19	-	21744016_21744115_21744016_21744112_21744940_21745067	2|2|2	0|0|3	1|1|3	1|4|3	133	130	0.0055404444332	0.124093949976	1.0|1.0|0.395	0.494|0.196|0.494	0.404
ARHGEF10	ARHGEF10	A3SS	chr8	+	1864369_1864436_1864372_1864436_1859896_1860184	21|19|17	15|10|9	42|30|40	9|10|14	133	130	0.0213265505842	0.273709740118	0.578|0.65|0.649	0.82|0.746|0.736	-0.142
NFKB2	NFKB2	A3SS	chr10	+	102402251_102402524_102402254_102402524_102402047_102402159	10|3|3	9|5|4	9|2|3	3|1|1	133	130	0.0209517170274	0.270344735837	0.521|0.37|0.423	0.746|0.662|0.746	-0.28
TTK	TTK	A3SS	chr6	+	80026377_80026514_80026380_80026514_80022323_80022472	4|4|2	0|0|0	17|13|22	0|3|3	133	130	0.0153740268376	0.218711805762	1.0|1.0|1.0	1.0|0.809|0.878	0.104
ZCWPW1	ZCWPW1	A3SS	chr7	-	100415974_100416097_100415974_100416094_100416304_100416456	20|33|30	2|2|0	8|23|20	4|1|3	133	130	0.0486193229085	0.484175829794	0.907|0.942|1.0	0.662|0.957|0.867	0.121
CLINT1	CLINT1	A3SS	chr5	-	157789362_157789567_157789362_157789513_157791702_157791995	14|18|12	14|24|23	5|7|16	20|29|33	184	130	0.0146978801606	0.21774637275	0.414|0.346|0.269	0.15|0.146|0.255	0.159
FAM213B	FAM213B	A3SS	chr1	+	2588921_2589040_2588953_2589040_2588549_2588625	0|1|1	2|3|1	3|5|5	2|1|2	162	130	6.47688469996e-05	0.00621780931196	0.0|0.211|0.445	0.546|0.8|0.667	-0.452
NAP1L4	NAP1L4	A3SS	chr11	-	2989128_2989271_2989128_2989197_2992228_2992258	3|7|4	0|0|0	6|7|8	0|0|5	204	130	0.0263260531228	0.315912637474	1.0|1.0|1.0	1.0|1.0|0.505	0.165
RBM39	RBM39	A3SS	chr20	-	35709223_35709274_35709223_35709256_35713018_35713096	76|74|54	27|38|25	84|63|62	19|17|19	148	130	0.0136304002645	0.209698465608	0.712|0.631|0.655	0.795|0.765|0.741	-0.101
GLI4	GLI4	A3SS	chr8	+	143274703_143274802_143274719_143274802_143269357_143269520	6|5|3	5|0|3	4|4|1	1|0|0	146	130	0.000127278218096	0.00979589142503	0.517|1.0|0.471	0.781|1.0|1.0	-0.264
ASXL2	ASXL2	A3SS	chr2	-	25806228_25806340_25806228_25806337_25845480_25845563	1|1|1	1|6|1	5|1|3	1|0|2	133	130	0.000331927309706	0.018105125984	0.494|0.14|0.494	0.83|1.0|0.595	-0.432
ZNF83	ZNF83	A3SS	chr19	-	52616717_52616875_52616717_52616841_52618935_52619062	20|18|11	7|12|10	8|7|8	0|1|4	164	130	0.0184919988339	0.250738967239	0.694|0.543|0.466	1.0|0.847|0.613	-0.252
TAF1	TAF1	A3SS	chrX	+	71376949_71377191_71377012_71377191_71375166_71375286	60|64|53	20|16|15	37|42|40	20|16|20	193	130	0.0410546405999	0.433649044294	0.669|0.729|0.704	0.555|0.639|0.574	0.111
KANK2	KANK2	A3SS	chr19	-	11195555_11195881_11195555_11195820_11196049_11196227	0|0|2	5|5|6	3|2|2	9|3|4	191	130	0.00376714827977	0.0939579521416	0.0|0.0|0.185	0.185|0.312|0.254	-0.189
OPTN	OPTN	A3SS	chr10	+	13109096_13109288_13109111_13109288_13108961_13109015	15|20|11	37|35|24	1|1|6	11|14|11	145	130	0.0259694140021	0.314780775783	0.267|0.339|0.291	0.075|0.06|0.328	0.145
APLP1	APLP1	A3SS	chr19	+	35878081_35878108_35878084_35878108_35877717_35877825	6|1|2	10|7|6	1|0|0	3|7|7	133	130	0.000167768135185	0.0111845423457	0.37|0.123|0.246	0.246|0.0|0.0	0.164
PPP4R4	PPP4R4	A3SS	chr14	+	94227274_94227378_94227285_94227378_94208463_94208566	3|4|5	1|1|2	2|7|1	0|0|0	141	130	0.00896669417729	0.168377632735	0.734|0.787|0.697	1.0|1.0|1.0	-0.261
SLC3A2	SLC3A2	A3SS	chr11	+	62876783_62876879_62876786_62876879_62871576_62871669	10|16|3	1|5|1	23|33|29	14|17|23	133	130	0.00825185799723	0.163329073606	0.907|0.758|0.746	0.616|0.655|0.552	0.196
SCYL1	SCYL1	A3SS	chr11	+	65538269_65538704_65538441_65538704_65537966_65538182	33|42|31	2|0|1	40|33|48	4|3|4	302	130	0.0037820853148	0.0939579521416	0.877|1.0|0.93	0.811|0.826|0.838	0.111
RSRC2	RSRC2	A3SS	chr12	-	122518838_122519051_122518838_122519029_122520503_122520581	48|87|78	116|199|155	117|95|101	73|94|118	152	130	3.40446137836e-07	0.000136178455134	0.261|0.272|0.301	0.578|0.464|0.423	-0.21
EGFL8	EGFL8	A3SS	chr6	+	32167086_32167257_32167146_32167257_32166909_32167005	31|32|25	11|6|7	47|39|50	7|2|4	190	130	0.00388050456254	0.0950327647969	0.658|0.785|0.71	0.821|0.93|0.895	-0.164
MAGI1	MAGI1	A3SS	chr3	-	65375744_65375948_65375744_65375945_65379260_65379554	5|1|6	2|0|2	3|5|4	3|4|3	133	130	0.0458360180373	0.470113005511	0.71|1.0|0.746	0.494|0.55|0.566	0.282
SLC29A1	SLC29A1	A3SS	chr6	+	44227259_44227342_44227262_44227342_44226060_44226167	1|0|0	1|4|1	2|3|6	2|2|1	133	130	4.98655794612e-06	0.00132974878563	0.494|0.0|0.0	0.494|0.595|0.854	-0.483
MYCBP	MYCBP	A3SS	chr1	-	38866879_38867009_38866879_38866999_38873017_38873090	10|7|8	0|1|0	19|5|16	3|2|3	140	130	0.000704160096346	0.0307269860224	1.0|0.867|1.0	0.855|0.699|0.832	0.16
BCLAF1	BCLAF1	A3SS	chr6	-	136275842_136276508_136275842_136275989_136277864_136278776	43|72|45	3|2|0	69|57|82	1|0|0	649	130	0.0292625266519	0.339275671326	0.742|0.878|1.0	0.933|1.0|1.0	-0.104
TSNARE1	TSNARE1	A3SS	chr8	-	142300485_142300647_142300485_142300644_142314383_142314440	2|5|3	4|5|3	1|2|0	14|4|10	133	130	0.000321100596982	0.017921893785	0.328|0.494|0.494	0.065|0.328|0.0	0.308
MAP9	MAP9	A3SS	chr4	-	155368585_155368812_155368585_155368809_155373135_155373456	14|12|7	13|12|7	12|3|8	13|11|28	133	130	0.0323948677296	0.363306927809	0.513|0.494|0.494	0.474|0.21|0.218	0.2
DNAAF3	DNAAF3	A3SS	chr19	-	55159898_55160013_55159898_55160010_55160639_55160775	1|2|1	0|0|0	3|5|10	3|0|2	133	130	0.0153817804158	0.218711805762	1.0|1.0|1.0	0.494|1.0|0.83	0.225
COL18A1	COL18A1	A3SS	chr21	+	45505834_45505966_45505837_45505966_45505357_45505431	1|1|1	7|8|1	1|1|2	2|2|3	133	130	0.0462957050388	0.472807200396	0.123|0.109|0.494	0.328|0.328|0.395	-0.108
KATNB1	KATNB1	A3SS	chr16	+	57755789_57755917_57755840_57755917_57755344_57755494	1|0|3	6|17|6	14|7|7	18|17|20	181	130	0.00193543792602	0.0603253379539	0.107|0.0|0.264	0.358|0.228|0.201	-0.139
SYNGAP1	SYNGAP1	A3SS	chr6	+	33446574_33446786_33446580_33446786_33444443_33444617	76|127|77	16|36|41	83|72|61	47|33|42	136	130	0.014846200506	0.218594363279	0.82|0.771|0.642	0.628|0.676|0.581	0.116
NAA15	NAA15	A3SS	chr4	+	139384831_139384978_139384834_139384978_139378755_139378854	10|7|9	1|0|0	27|17|12	3|6|2	133	130	0.000208464480579	0.0131661777208	0.907|1.0|1.0	0.898|0.735|0.854	0.14
FCHSD1	FCHSD1	A3SS	chr5	-	141649394_141649536_141649394_141649530_141649886_141649954	0|3|3	16|8|9	0|0|0	5|4|8	136	130	0.00558422774893	0.124093949976	0.0|0.264|0.242	0.0|0.0|0.0	0.169
PIP5K1A	PIP5K1A	A3SS	chr1	+	151224244_151224279_151224247_151224279_151197948_151198117	1|2|1	1|4|2	1|0|0	6|3|1	133	130	0.0116149365593	0.192247225809	0.494|0.328|0.328	0.14|0.0|0.0	0.337
DCAF4	DCAF4	A3SS	chr14	+	72954160_72954262_72954163_72954262_72951797_72951877	1|1|1	1|1|0	2|0|0	5|3|1	133	130	0.00274959513558	0.0758509002919	0.494|0.494|1.0	0.281|0.0|0.0	0.569
FAM219A	FAM219A	A3SS	chr9	-	34398183_34401122_34398183_34401119_34401665_34401720	6|5|2	4|2|0	1|5|2	0|2|0	133	130	0.0012513563196	0.0455038661673	0.595|0.71|1.0	1.0|0.71|1.0	-0.135
TCOF1	TCOF1	A3SS	chr5	+	150392704_150392790_150392707_150392790_150391956_150392176	5|4|3	0|2|0	14|12|10	1|9|3	133	130	0.00338211988669	0.0886004549246	1.0|0.662|1.0	0.932|0.566|0.765	0.133
TIMELESS	TIMELESS	A3SS	chr12	-	56432368_56432524_56432368_56432521_56433025_56433127	6|14|2	0|2|0	30|23|35	6|7|7	133	130	0.000845331882854	0.0356458275043	1.0|0.872|1.0	0.83|0.763|0.83	0.15
SETD4	SETD4	A3SS	chr21	-	36058815_36058973_36058815_36058924_36060281_36060313	0|0|0	3|1|4	7|0|4	3|3|3	179	130	4.504390966e-06	0.00132974878563	0.0|0.0|0.0	0.629|0.0|0.492	-0.374
IP6K2	IP6K2	A3SS	chr3	-	48695089_48695421_48695089_48695418_48711366_48711459	1|1|1	1|1|0	0|3|1	2|1|2	133	130	0.003049317172	0.0831631956	0.494|0.494|1.0	0.0|0.746|0.328	0.305
STRN4	STRN4	A3SS	chr19	-	46727451_46727567_46727451_46727546_46727893_46728007	3|3|3	16|15|24	5|9|5	9|11|21	151	130	0.015462982687	0.218711805762	0.139|0.147|0.097	0.324|0.413|0.17	-0.175
GMIP	GMIP	A3SS	chr19	-	19636706_19636796_19636706_19636787_19636916_19637029	1|2|4	5|1|0	2|2|4	0|0|1	139	130	0.00414806357639	0.0976014959151	0.158|0.652|1.0	1.0|1.0|0.789	-0.326
RBM45	RBM45	A3SS	chr2	+	178121173_178121359_178121179_178121359_178120286_178120409	2|0|1	0|9|0	0|0|0	3|2|2	136	130	0.0236059569301	0.295097104373	1.0|0.0|1.0	0.0|0.0|0.0	0.667
ZC3H11A	ZC3H11A	A3SS	chr1	+	203802651_203803016_203802956_203803016_203801574_203801628	48|50|23	1|4|1	28|30|34	10|9|6	435	130	3.45082187173e-05	0.00394379642483	0.935|0.789|0.873	0.456|0.499|0.629	0.338
PSRC1	PSRC1	A3SS	chr1	-	109282679_109282736_109282679_109282731_109283073_109283186	2|2|5	0|0|1	4|6|12	10|3|7	135	130	7.25052731898e-06	0.00133627334141	1.0|1.0|0.828	0.278|0.658|0.623	0.423
PSRC1	PSRC1	A3SS	chr1	-	109282679_109282789_109282679_109282736_109283062_109283168	1|3|1	9|9|7	16|15|17	33|25|52	183	130	0.0137632827011	0.210394130463	0.073|0.191|0.092	0.256|0.299|0.188	-0.129
MPV17	MPV17	A3SS	chr2	-	27312993_27313109_27312993_27313074_27322447_27322522	50|44|31	9|16|7	49|41|52	2|4|2	165	130	2.57450599619e-05	0.00308940719543	0.814|0.684|0.777	0.951|0.89|0.953	-0.173
PRKCSH	PRKCSH	A3SS	chr19	+	11447692_11447789_11447722_11447789_11447438_11447618	155|212|148	99|115|81	149|130|199	52|44|68	160	130	0.000253666569075	0.0152199941445	0.56|0.6|0.598	0.7|0.706|0.704	-0.117
MPV17	MPV17	A3SS	chr2	-	27312993_27313154_27312993_27313074_27322447_27322522	12|7|5	9|16|7	13|12|16	2|4|2	210	130	2.40837769452e-05	0.00304216129834	0.452|0.213|0.307	0.801|0.65|0.832	-0.437
FBXO21	FBXO21	A3SS	chr12	-	117157872_117158084_117157872_117158063_117165484_117165617	24|18|13	19|22|14	11|12|22	31|18|36	151	130	0.0280345374976	0.331442807853	0.521|0.413|0.444	0.234|0.365|0.345	0.145
DOCK10	DOCK10	A3SS	chr2	-	224805407_224805529_224805407_224805502_224806125_224806237	4|7|7	0|2|1	12|13|18	6|3|7	157	130	0.0115912895086	0.192247225809	1.0|0.743|0.853	0.624|0.782|0.68	0.17
SLC35B1	SLC35B1	A3SS	chr17	-	49706203_49706334_49706203_49706309_49706964_49707068	9|11|8	14|17|14	14|11|23	13|9|8	155	130	0.0110194441857	0.188904757469	0.35|0.352|0.324	0.475|0.506|0.707	-0.221
SCARF2	SCARF2	A3SS	chr22	-	20429224_20429355_20429224_20429340_20429535_20429653	1|2|1	0|0|5	1|0|0	2|1|1	145	130	0.00122574899532	0.0452584244426	1.0|1.0|0.152	0.31|0.0|0.0	0.614
DLG4	DLG4	A3SS	chr17	-	7204007_7204067_7204007_7204058_7204198_7204252	33|38|26	13|9|6	52|27|36	30|14|20	139	130	0.0130674969615	0.204980344494	0.704|0.798|0.802	0.618|0.643|0.627	0.139
C8orf58	C8orf58	A3SS	chr8	+	22602536_22602643_22602560_22602643_22602199_22602312	0|0|2	1|3|0	4|3|4	1|6|1	154	130	0.00951267813252	0.172395968898	0.0|0.0|1.0	0.772|0.297|0.772	-0.28
GANC	GANC	SE	chr15	+	42329305_42329449_42327362_42327442_42330575_42330672	7|6|2	0|5|4	7|3|5	0|0|0	274	130	2.26585972285e-06	0.000265653779442	1.0|0.363|0.192	1.0|1.0|1.0	-0.482
KIF27	KIF27	SE	chr9	-	83859155_83859371_83853628_83853835_83870518_83870632	13|12|4	3|2|3	19|9|9	1|0|1	346	130	0.000228254025662	0.010541159546	0.62|0.693|0.334	0.877|1.0|0.772	-0.334
ISOC2	ISOC2	SE	chr19	-	55455635_55455845_55455259_55455330_55456348_55456489	13|15|12	1|3|0	31|17|13	6|6|3	340	130	0.029093356468	0.370575927146	0.833|0.657|1.0	0.664|0.52|0.624	0.227
ISOC2	ISOC2	SE	chr19	-	55455635_55455845_55455259_55455378_55456348_55456489	6|12|7	1|0|2	21|11|8	15|7|17	340	130	0.000138005730515	0.00730104552484	0.696|1.0|0.572	0.349|0.375|0.152	0.464
ZSWIM8	ZSWIM8	SE	chr10	+	73791323_73791499_73790974_73791176_73791858_73792490	44|47|55	1|3|0	14|19|15	1|1|6	306	130	0.00600968747949	0.117938494299	0.949|0.869|1.0	0.856|0.89|0.515	0.186
HPS5	HPS5	SE	chr11	-	18317750_18317907_18311913_18312024_18322076_18322198	19|17|14	2|4|0	9|16|11	9|3|7	287	130	0.0048993233319	0.101372585159	0.811|0.658|1.0	0.312|0.707|0.416	0.345
ALAS1	ALAS1	SE	chr3	+	52198671_52198848_52198093_52198255_52199220_52199440	18|19|17	22|22|14	19|14|13	26|42|32	307	130	0.0122305351358	0.201139728285	0.257|0.268|0.34	0.236|0.124|0.147	0.119
HPS5	HPS5	SE	chr11	-	18317750_18317907_18311913_18312024_18321945_18322174	21|18|16	4|9|3	9|15|11	21|22|25	287	130	4.3072786049e-07	6.52899208889e-05	0.704|0.475|0.707	0.163|0.236|0.166	0.44
CCNJL	CCNJL	SE	chr5	-	160280524_160280738_160259468_160259771_160311857_160311972	28|21|32	1|3|2	12|8|18	0|0|1	344	130	0.00416758313752	0.0899684005523	0.914|0.726|0.858	1.0|1.0|0.872	-0.125
SENP6	SENP6	SE	chr6	+	75640686_75640704_75634706_75634811_75647730_75647801	38|26|21	16|22|19	41|50|49	9|10|14	148	130	0.000301336310476	0.0130849082488	0.676|0.509|0.493	0.8|0.815|0.755	-0.231
SENP6	SENP6	SE	chr6	+	75640683_75640704_75634706_75634811_75647730_75647801	41|33|19	16|22|19	35|43|55	9|10|14	151	130	0.00204503899606	0.0535111175751	0.688|0.564|0.463	0.77|0.787|0.772	-0.205
ABI3BP	ABI3BP	SE	chr3	-	100838401_100838464_100833124_100833157_100846371_100846428	22|34|17	4|2|2	37|41|64	22|8|18	193	130	0.00268794757631	0.0657868381555	0.787|0.92|0.851	0.531|0.775|0.705	0.182
CCNJL	CCNJL	SE	chr5	-	160280524_160280948_160259589_160259771_160311857_160311972	24|16|28	1|3|2	10|7|16	0|0|1	554	130	0.000881036331353	0.0290310656963	0.849|0.556|0.767	1.0|1.0|0.79	-0.206
CLCC1	CLCC1	SE	chr1	-	108962308_108962469_108950308_108950448_108963360_108963450	4|1|1	31|31|23	5|4|2	17|16|3	291	130	0.00722596731423	0.135027137293	0.055|0.014|0.019	0.116|0.1|0.229	-0.119
STAG2	STAG2	SE	chrX	+	124021366_124021431_123961737_123961856_124022530_124022671	11|16|13	66|87|61	28|33|43	55|67|63	195	130	3.0311203425e-07	4.91812807358e-05	0.1|0.109|0.124	0.253|0.247|0.313	-0.16
CLYBL	CLYBL	SE	chr13	+	99862990_99863092_99858860_99859049_99864817_99864911	11|10|8	4|2|1	8|11|10	0|1|0	232	130	0.000172878075673	0.00861900364929	0.606|0.737|0.818	1.0|0.86|1.0	-0.233
ZKSCAN5	ZKSCAN5	SE	chr7	+	99520168_99520304_99519826_99519909_99525812_99526418	7|22|9	6|6|4	14|3|10	3|1|0	266	130	0.0221704140267	0.30580026482	0.363|0.642|0.524	0.695|0.595|1.0	-0.254
MRPL55	MRPL55	SE	chr1	-	228108436_228109021_228108234_228108318_228109148_228109278	41|36|32	1|0|2	11|14|23	2|3|3	715	130	0.000471153741314	0.0181399181441	0.882|1.0|0.744	0.5|0.459|0.582	0.362
MRPL55	MRPL55	SE	chr1	-	228108436_228108474_228108234_228108318_228109148_228109306	4|1|4	1|0|2	0|5|3	2|3|3	168	130	0.0155246204686	0.237375822857	0.756|1.0|0.607	0.0|0.563|0.436	0.455
MRPL55	MRPL55	SE	chr1	-	228108436_228108474_228108234_228108321_228108954_228109021	4|3|5	2|1|0	3|2|1	0|3|6	168	130	0.0193078896834	0.276277657694	0.607|0.699|1.0	1.0|0.34|0.114	0.284
GEMIN4	GEMIN4	SE	chr17	-	749813_749909_747166_748032_752132_752185	1|0|0	6|9|4	6|4|2	17|11|19	226	130	0.000382280674683	0.0154035378286	0.087|0.0|0.0	0.169|0.173|0.057	-0.104
SPG11	SPG11	SE	chr15	-	44589251_44589414_44585635_44585850_44592330_44592438	14|19|9	4|4|1	15|14|13	0|0|1	293	130	1.65078037957e-05	0.00139529332315	0.608|0.678|0.8	1.0|1.0|0.852	-0.255
CLHC1	CLHC1	SE	chr2	-	55181569_55181744_55180509_55180712_55206269_55206376	3|2|8	0|0|2	1|1|3	0|1|5	305	130	0.00036859170612	0.0149493003602	1.0|1.0|0.63	1.0|0.299|0.204	0.376
LUC7L	LUC7L	SE	chr16	-	208600_208664_208077_208188_220648_220747	63|47|49	105|123|88	20|19|8	126|97|77	194	130	1.10194531278e-09	3.54426569849e-07	0.287|0.204|0.272	0.096|0.116|0.065	0.162
ARPP21	ARPP21	SE	chr3	+	35708968_35709070_35706973_35707082_35715438_35715476	1|3|6	4|5|0	12|9|5	1|2|1	232	130	0.0371123687862	0.440656335686	0.123|0.252|1.0	0.871|0.716|0.737	-0.316
TMC1	TMC1	SE	chr9	+	72627920_72628063_72616265_72616477_72688708_72688756	19|20|14	0|0|0	23|7|12	3|1|1	273	130	0.00777879764327	0.143585779759	1.0|1.0|1.0	0.785|0.769|0.851	0.198
LIN7B	LIN7B	SE	chr19	+	49116262_49116472_49115259_49115331_49117854_49118018	22|23|24	0|0|0	12|4|9	1|1|3	340	130	0.00150759655782	0.0429753701129	1.0|1.0|1.0	0.821|0.605|0.534	0.347
ABI3BP	ABI3BP	SE	chr3	-	100828392_100828452_100824857_100824941_100830577_100830634	1|3|4	3|4|0	8|9|9	2|0|0	190	130	0.000412157937635	0.0163179523348	0.186|0.339|1.0	0.732|1.0|1.0	-0.402
LIN7B	LIN7B	SE	chr19	+	49115259_49115331_49114848_49114967_49116262_49116472	9|3|7	3|1|2	9|1|3	0|0|0	202	130	6.36925376425e-05	0.00408272536264	0.659|0.659|0.693	1.0|1.0|1.0	-0.33
MRPS15	MRPS15	SE	chr1	-	36462087_36462163_36457922_36457981_36463805_36463850	24|18|18	3|0|2	43|35|28	12|12|11	206	130	0.000306487773764	0.0132295702345	0.835|1.0|0.85	0.693|0.648|0.616	0.243
BPTF	BPTF	SE	chr17	+	67875555_67875744_67874816_67875020_67891843_67892034	286|341|247	40|67|45	205|211|226	83|67|74	319	130	7.51745403038e-07	0.000105899948347	0.744|0.675|0.691	0.502|0.562|0.554	0.164
BPTF	BPTF	SE	chr17	+	67875555_67875744_67874816_67875020_67886127_67886316	368|407|277	19|26|25	253|257|294	36|34|50	319	130	3.67046789984e-06	0.000401816734397	0.888|0.864|0.819	0.741|0.755|0.706	0.123
EPN2	EPN2	SE	chr17	+	19281954_19282077_19237340_19237531_19309884_19309997	25|39|26	1|3|2	36|24|31	7|4|4	253	130	0.0283361369578	0.363785552007	0.928|0.87|0.87	0.725|0.755|0.799	0.13
BPTF	BPTF	SE	chr17	+	67886127_67886316_67875555_67875744_67891843_67891962	220|220|149	41|48|37	177|167|207	22|28|22	319	130	0.00509229190186	0.104270055872	0.686|0.651|0.621	0.766|0.709|0.793	-0.103
PRR3	PRR3	SE	chr6	+	30558149_30558212_30556885_30557450_30561833_30562124	3|4|2	1|2|2	0|1|0	1|7|6	193	130	7.87783171807e-07	0.000109701070419	0.669|0.574|0.402	0.0|0.088|0.0	0.519
ROBO4	ROBO4	SE	chr11	-	124896931_124897261_124896512_124896670_124897725_124898281	1|3|1	0|0|0	8|4|6	2|2|1	460	130	0.000104687184713	0.00589900112929	1.0|1.0|1.0	0.531|0.361|0.629	0.493
ROBO4	ROBO4	SE	chr11	-	124896931_124897055_124896512_124896670_124897725_124897868	1|3|1	0|0|0	6|2|8	2|2|1	254	130	0.000959158201274	0.0308774179144	1.0|1.0|1.0	0.606|0.339|0.804	0.417
C1orf204	C1orf204	SE	chr1	-	159841125_159841235_159837916_159838027_159854756_159855026	6|1|2	0|2|4	3|1|2	0|2|0	240	130	0.0131839828366	0.21202294522	1.0|0.213|0.213	1.0|0.213|1.0	-0.262
SCRN3	SCRN3	SE	chr2	+	174397335_174397404_174395740_174395817_174398274_174398442	4|2|5	10|8|17	2|0|1	14|18|10	199	130	0.00178885431188	0.048555571296	0.207|0.14|0.161	0.085|0.0|0.061	0.121
AC007246.3	AC007246.3	SE	chr2	+	39557981_39558046_39516413_39516541_39665086_39665343	13|4|11	10|8|8	0|2|3	1|1|0	195	130	0.0209093438459	0.293077555758	0.464|0.25|0.478	0.0|0.571|1.0	-0.126
STK39	STK39	SE	chr2	-	168065318_168065381_168063499_168063570_168074981_168075011	47|62|54	3|6|3	62|41|77	24|16|34	193	130	1.45721412714e-09	4.52670491033e-07	0.913|0.874|0.924	0.635|0.633|0.604	0.28
MCM10	MCM10	SE	chr10	+	13164127_13164209_13161553_13161606_13170921_13171263	2|6|2	0|0|0	36|23|36	1|4|2	212	130	0.00369069509466	0.0827634866917	1.0|1.0|1.0	0.957|0.779|0.917	0.116
TCEB1	TCEB1	SE	chr8	-	73964486_73964625_73959764_73959818_73970578_73970634	43|60|45	4|7|4	53|40|62	18|11|7	269	130	0.0159892713395	0.241943301198	0.839|0.806|0.845	0.587|0.637|0.811	0.152
TCEB1	TCEB1	SE	chr8	-	73964486_73964625_73959764_73959818_73972041_73972186	44|60|44	10|9|3	51|40|69	22|12|31	269	130	0.000707298320219	0.0241832149091	0.68|0.763|0.876	0.528|0.617|0.518	0.219
PPFIBP1	PPFIBP1	SE	chr12	+	27677063_27677096_27676427_27676599_27679488_27679639	43|42|41	27|32|18	76|30|70	23|15|18	163	130	0.0138402899934	0.219949864368	0.56|0.511|0.645	0.725|0.615|0.756	-0.127
ZNF664	ZNF664	SE	chr12	+	123988045_123988138_123973885_123974020_124011380_124011441	36|52|35	2|5|1	40|20|37	9|7|7	223	130	0.000688350417019	0.0237138349825	0.913|0.858|0.953	0.722|0.625|0.755	0.207
HDAC10	HDAC10	SE	chr22	-	50250426_50250523_50250062_50250160_50250770_50250905	8|6|3	1|5|3	7|2|2	0|0|2	227	130	0.00398616616232	0.0871589938024	0.821|0.407|0.364	1.0|1.0|0.364	-0.257
ZNF664	ZNF664	SE	chr12	+	123988042_123988138_123973122_123974020_124011380_124011441	65|72|58	2|5|1	67|36|50	9|7|7	226	130	0.000455923064341	0.0177224853192	0.949|0.892|0.971	0.811|0.747|0.804	0.15
TNFRSF12A	TNFRSF12A	SE	chr16	+	3021214_3021319_3020311_3020491_3021554_3021689	10|17|11	0|0|0	50|21|25	23|12|15	235	130	1.52874379822e-11	8.17091078622e-09	1.0|1.0|1.0	0.546|0.492|0.48	0.494
SEMA6D	SEMA6D	SE	chr15	+	47768580_47768748_47767036_47767093_47770496_47770765	10|13|20	8|6|5	12|4|7	1|0|2	298	130	0.00529626655431	0.107357951989	0.353|0.486|0.636	0.84|1.0|0.604	-0.323
FGFR1OP2	FGFR1OP2	SE	chr12	+	26960514_26960628_26957600_26957743_26963341_26963455	161|235|175	192|151|172	174|160|210	58|61|62	244	130	5.5899251894e-10	1.93393740974e-07	0.309|0.453|0.352	0.615|0.583|0.643	-0.242
FRAS1	FRAS1	SE	chr4	+	78432356_78432604_78430291_78430417_78438569_78438718	9|13|14	0|6|2	9|4|4	1|0|0	378	130	0.000170840337785	0.00855070810382	1.0|0.427|0.707	0.756|1.0|1.0	-0.207
WDFY3	WDFY3	SE	chr4	-	84726860_84726911_84724425_84724594_84733381_84733609	46|69|42	42|48|30	62|51|71	21|13|17	181	130	9.4276701823e-07	0.000126977589405	0.44|0.508|0.501	0.68|0.738|0.75	-0.24
MTG1	MTG1	SE	chr10	+	133401528_133401590_133399528_133399619_133402148_133402245	3|2|1	3|5|2	11|2|3	0|1|0	192	130	1.88652975797e-07	3.30099983016e-05	0.404|0.213|0.253	1.0|0.575|1.0	-0.568
ZNF254	ZNF254	SE	chr19	+	24105939_24106066_24087183_24087337_24106547_24106643	31|37|36	4|1|2	26|35|36	3|9|10	257	130	0.00295916943873	0.0705715310044	0.797|0.949|0.901	0.814|0.663|0.646	0.175
VMP1	VMP1	SE	chr17	+	59735337_59735473_59707464_59707748_59764970_59765138	10|6|3	1|0|1	4|6|1	3|0|1	266	130	0.0428187199151	0.484660970201	0.83|1.0|0.595	0.395|1.0|0.328	0.234
ARRB1	ARRB1	SE	chr11	-	75271700_75271724_75268888_75268959_75272894_75272978	2|7|3	18|25|15	15|9|15	29|20|40	154	130	0.0184376729444	0.266945126385	0.086|0.191|0.144	0.304|0.275|0.24	-0.133
TRIQK	TRIQK	SE	chr8	-	92921502_92921660_92916928_92917007_92966006_92966111	1|3|2	12|12|6	4|4|6	3|3|11	288	130	0.005729527118	0.113979016477	0.036|0.101|0.131	0.376|0.376|0.198	-0.227
LRP12	LRP12	SE	chr8	-	104531906_104531963_104508938_104509074_104588818_104589006	6|8|7	2|4|5	3|1|2	2|5|4	187	130	0.0227877212224	0.311360799935	0.676|0.582|0.493	0.51|0.122|0.258	0.287
BCL7B	BCL7B	SE	chr7	-	73543547_73543644_73537933_73538013_73552166_73552242	12|22|10	2|3|0	13|9|17	0|0|1	227	130	0.0225151298019	0.308949913401	0.775|0.808|1.0	1.0|1.0|0.907	-0.108
MORF4L2	MORF4L2	SE	chrX	-	103684680_103684729_103678498_103678651_103685170_103685260	122|123|99	432|315|295	395|354|408	557|469|589	179	130	1.22302168393e-12	7.51269407796e-10	0.17|0.221|0.196	0.34|0.354|0.335	-0.147
MORF4L2	MORF4L2	SE	chrX	-	103684680_103684729_103678498_103678620_103685170_103685260	77|91|70	79|67|83	262|230|274	78|81|105	179	130	5.48469047956e-11	2.43098872536e-08	0.414|0.497|0.38	0.709|0.673|0.655	-0.249
MORF4L2	MORF4L2	SE	chrX	-	103684680_103684729_103678498_103678600_103685170_103685260	161|199|148	697|674|575	526|434|546	792|656|718	179	130	0	0.0	0.144|0.177|0.157	0.325|0.325|0.356	-0.176
CTC-558O2.1	CTC-558O2.1	SE	chr5	+	168710054_168710200_168706566_168708647_168712679_168712771	0|2|0	1|0|1	2|2|6	0|1|0	276	130	0.00355414276812	0.0806337820895	0.0|1.0|0.0	1.0|0.485|1.0	-0.495
GPR108	GPR108	SE	chr19	-	6735907_6735958_6734182_6734307_6736591_6736711	12|11|9	0|0|0	11|6|2	3|1|2	181	130	0.000316544585431	0.01349548573	1.0|1.0|1.0	0.725|0.812|0.418	0.348
GPR108	GPR108	SE	chr19	-	6735621_6735704_6734182_6734307_6736591_6736711	10|9|10	0|0|0	3|4|4	3|1|2	213	130	1.18535049133e-05	0.00108245134692	1.0|1.0|1.0	0.379|0.709|0.55	0.454
IFT80	IFT80	SE	chr3	-	160391545_160391643_160377429_160377540_160399145_160399223	6|13|4	2|8|1	1|1|6	5|3|4	228	130	0.0210437237872	0.294053879679	0.631|0.481|0.695	0.102|0.16|0.461	0.361
COPS7B	COPS7B	SE	chr2	+	231788554_231788732_231781670_231781883_231794262_231794351	19|23|23	1|1|2	15|5|7	0|0|0	308	130	0.0380109335522	0.446945124541	0.889|0.907|0.829	1.0|1.0|1.0	-0.125
DHRS11	DHRS11	SE	chr17	+	36594970_36595180_36591797_36592156_36598162_36598257	3|4|6	0|0|1	3|4|3	0|0|7	340	130	0.0263597714516	0.34674118473	1.0|1.0|0.696	1.0|1.0|0.141	0.185
BRAF	BRAF	SE	chr7	-	140734616_140734770_140719326_140726516_140739811_140739946	10|11|8	2|3|1	5|9|4	1|0|0	284	130	0.000583257859078	0.0211747650292	0.696|0.627|0.785	0.696|1.0|1.0	-0.196
COL4A6	COL4A6	SE	chrX	-	108175089_108175215_108174439_108174621_108175653_108175797	9|22|12	0|0|0	35|24|36	3|5|1	256	130	4.5193939761e-05	0.00311683821748	1.0|1.0|1.0	0.856|0.709|0.948	0.162
FAXC	FAXC	SE	chr6	-	99333350_99333547_99291703_99291820_99342897_99343033	3|3|4	0|0|0	3|5|4	0|1|3	327	130	0.0192315339257	0.275510485033	1.0|1.0|1.0	1.0|0.665|0.346	0.33
SLC39A4	SLC39A4	SE	chr8	-	144413236_144413389_144412758_144412946_144413512_144413567	1|1|3	0|1|0	12|4|10	6|3|1	283	130	0.000401449174225	0.0159635341764	1.0|0.315|1.0	0.479|0.38|0.821	0.212
STEAP3	STEAP3	SE	chr2	+	119239362_119239430_119230619_119231034_119245488_119245988	7|2|0	6|2|2	0|1|2	9|10|9	198	130	0.00277499189012	0.0674978227496	0.434|0.396|0.0	0.0|0.062|0.127	0.214
HDAC7	HDAC7	SE	chr12	-	47802223_47802274_47798784_47798972_47819766_47819785	2|3|3	0|0|0	1|3|2	2|0|2	181	130	0.0102680409283	0.176366704886	1.0|1.0|1.0	0.264|1.0|0.418	0.439
SLC4A7	SLC4A7	SE	chr3	-	27431297_27431669_27424036_27424152_27433954_27434104	0|0|2	2|2|2	7|1|4	2|3|6	502	130	0.00213677013838	0.0554720790567	0.0|0.0|0.206	0.475|0.079|0.147	-0.165
RAP1B	RAP1B	SE	chr12	+	68650399_68650468_68610917_68611043_68654111_68654252	0|2|4	4|2|1	2|0|0	1|4|2	199	130	0.023754914376	0.321195075519	0.0|0.395|0.723	0.566|0.0|0.0	0.184
JOSD2	JOSD2	SE	chr19	-	50507573_50507699_50506377_50506572_50511116_50511162	1|2|6	0|0|0	6|4|5	3|1|2	256	130	1.35965744062e-05	0.00121716132215	1.0|1.0|1.0	0.504|0.67|0.559	0.422
FAHD2B	FAHD2B	SE	chr2	-	97091461_97091712_97090108_97090325_97094700_97094882	6|12|11	2|1|1	3|4|2	0|0|0	381	130	0.0479473717521	0.525844063467	0.506|0.804|0.79	1.0|1.0|1.0	-0.3
ACSL1	ACSL1	SE	chr4	-	184765890_184765986_184764852_184764925_184766621_184766702	44|26|28	2|0|2	78|63|63	6|9|12	226	130	0.00116989147816	0.0356639162715	0.927|1.0|0.89	0.882|0.801|0.751	0.128
SRPK1	SRPK1	SE	chr6	-	35904878_35904974_35890894_35891041_35920467_35920528	2|0|1	2|3|4	4|6|10	8|2|8	226	130	0.00393088038034	0.0863249833374	0.365|0.0|0.126	0.223|0.633|0.418	-0.261
FAM161A	FAM161A	SE	chr2	-	61838537_61838705_61836009_61836109_61839420_61840581	16|24|21	45|52|37	37|24|43	39|34|36	298	130	0.000992662496376	0.0316199109823	0.134|0.168|0.198	0.293|0.235|0.343	-0.124
HCFC1R1	HCFC1R1	SE	chr16	-	3023473_3023530_3023232_3023361_3023846_3023968	11|5|7	0|1|2	10|6|4	3|2|2	187	130	0.0221428831019	0.30580026482	1.0|0.777|0.709	0.699|0.676|0.582	0.176
PSMD6	PSMD6	SE	chr3	-	64022642_64022801_64022317_64022523_64023391_64023458	10|13|4	0|1|0	5|7|12	4|4|4	289	130	5.37316411808e-07	7.9063825859e-05	1.0|0.854|1.0	0.36|0.44|0.574	0.493
SKA2	SKA2	SE	chr17	-	59131280_59131367_59111955_59112345_59154955_59155194	42|47|27	20|12|13	83|65|91	13|14|11	217	130	0.00160465688086	0.0448625033345	0.557|0.701|0.554	0.793|0.736|0.832	-0.183
MAP7D1	MAP7D1	SE	chr1	+	36176198_36176581_36173363_36173478_36176696_36176842	13|12|66	0|2|1	24|12|25	8|6|11	513	130	2.04456052644e-06	0.000242050659067	1.0|0.603|0.944	0.432|0.336|0.365	0.471
ZNF106	ZNF106	SE	chr15	-	42448071_42448705_42446588_42446658_42466052_42466114	29|23|24	6|2|3	16|23|29	1|0|2	764	130	0.00630046536739	0.121998089386	0.451|0.662|0.576	0.731|1.0|0.712	-0.251
RC3H2	RC3H2	SE	chr9	-	122851322_122851436_122851080_122851229_122853951_122854086	263|314|262	56|41|33	294|245|323	21|12|22	244	130	1.91309238051e-06	0.000227971614982	0.714|0.803|0.809	0.882|0.916|0.887	-0.12
PIK3C2B	PIK3C2B	SE	chr1	-	204489815_204489931_204468869_204469886_204494355_204494701	1|2|0	8|7|6	3|1|3	3|4|4	246	130	0.0135676777428	0.217232267648	0.062|0.131|0.0	0.346|0.117|0.284	-0.185
MCM8	MCM8	SE	chr20	+	5972006_5972037_5967829_5968025_5973055_5973196	1|4|1	0|0|0	11|9|18	3|0|2	161	130	0.0384435493365	0.45057426657	1.0|1.0|1.0	0.748|1.0|0.879	0.124
WDR17	WDR17	SE	chr4	+	176145994_176146159_176141982_176142069_176148132_176148335	2|7|2	2|4|2	7|6|2	1|1|0	295	130	0.000149376274666	0.00772273215183	0.306|0.435|0.306	0.755|0.726|1.0	-0.478
EHBP1	EHBP1	SE	chr2	+	62987930_62988038_62979187_62979335_62990715_62990840	154|132|94	120|139|122	287|240|276	139|158|145	238	130	1.40034349837e-05	0.00124743834432	0.412|0.342|0.296	0.53|0.453|0.51	-0.148
ANXA11	ANXA11	SE	chr10	-	80176106_80176155_80172806_80172869_80205342_80205572	24|41|23	7|5|5	39|22|60	19|14|20	179	130	0.0080477224595	0.147130016494	0.713|0.856|0.77	0.599|0.533|0.685	0.174
FGGY	FGGY	SE	chr1	+	59346246_59346398_59321535_59321750_59378748_59378837	1|8|4	0|0|1	1|2|6	3|1|1	282	130	8.13225815353e-05	0.00488912533811	1.0|1.0|0.648	0.133|0.48|0.734	0.434
ERF	ERF	SE	chr19	-	42250330_42250565_42249826_42249942_42254977_42255157	12|22|28	0|0|0	39|13|61	3|0|5	365	130	0.00011774230177	0.00637756178514	1.0|1.0|1.0	0.822|1.0|0.813	0.122
TRIM26	TRIM26	SE	chr6	-	30204655_30204765_30198665_30199153_30213304_30213366	8|13|15	0|0|1	9|12|10	2|2|1	240	130	0.00570520403503	0.113681820534	1.0|1.0|0.89	0.709|0.765|0.844	0.191
TRPS1	TRPS1	SE	chr8	-	115623600_115623758_115619131_115620060_115669344_115669483	4|2|4	1|0|0	3|10|6	2|1|2	288	130	0.00135752136857	0.039950699709	0.644|1.0|1.0	0.404|0.819|0.575	0.282
GCC2	GCC2	SE	chr2	+	108472826_108472899_108468979_108469084_108475534_108475635	18|20|22	4|4|7	13|19|21	1|2|1	203	130	0.00605827377618	0.118825339582	0.742|0.762|0.668	0.893|0.859|0.931	-0.17
PPP1R12B	PPP1R12B	SE	chr1	+	202445045_202445228_202442446_202442572_202448988_202449171	11|14|9	1|1|2	1|4|1	0|4|1	313	130	0.0446939836522	0.498990921179	0.82|0.853|0.651	1.0|0.293|0.293	0.246
RGS5	RGS5	SE	chr1	-	163248529_163248706_163168257_163168368_163306232_163306329	6|10|14	31|25|39	7|8|14	9|11|13	307	130	0.00357532422702	0.0809627159072	0.076|0.145|0.132	0.248|0.235|0.313	-0.148
EPHB6	EPHB6	SE	chr7	+	142862016_142862133_142861051_142861186_142862755_142862833	4|11|4	5|5|9	0|0|2	2|1|4	247	130	0.000505740350509	0.019127089531	0.296|0.537|0.19	0.0|0.0|0.208	0.272
SYTL2	SYTL2	SE	chr11	-	85714412_85714507_85711112_85711232_85718789_85718843	10|10|3	4|2|3	3|2|1	0|0|0	225	130	1.46043641513e-07	2.64077420437e-05	0.591|0.743|0.366	1.0|1.0|1.0	-0.433
DONSON	DONSON	SE	chr21	-	33583487_33583666_33582164_33582246_33584589_33584726	76|76|47	11|16|17	99|67|142	1|7|4	309	130	9.00747870847e-07	0.000122795400237	0.744|0.666|0.538	0.977|0.801|0.937	-0.256
ZNF138	ZNF138	SE	chr7	+	64815571_64815653_64814917_64815044_64831450_64833327	32|22|19	17|9|8	9|16|25	13|24|25	212	130	0.000525927261558	0.0197296206514	0.536|0.6|0.593	0.298|0.29|0.38	0.254
DENND5A	DENND5A	SE	chr11	-	9143402_9143485_9141939_9142108_9144096_9144278	28|36|40	5|11|3	42|47|50	20|27|33	213	130	0.000170213455754	0.00853297661983	0.774|0.666|0.891	0.562|0.515|0.48	0.258
EMP3	EMP3	SE	chr19	+	48325990_48326053_48325580_48325610_48326829_48326922	2|3|2	2|4|0	0|3|1	8|6|7	193	130	0.00986992547716	0.171329811028	0.402|0.336|1.0	0.0|0.252|0.088	0.466
ZCWPW2	ZCWPW2	SE	chr3	+	28514063_28514122_28435109_28435269_28520991_28521116	2|2|1	2|1|1	1|1|4	1|0|0	189	130	0.000687911741581	0.0237138349825	0.408|0.579|0.408	0.408|1.0|1.0	-0.338
CUL9	CUL9	SE	chr6	+	43186959_43187095_43185954_43186455_43187245_43187439	28|46|14	0|0|0	27|18|31	2|1|5	266	130	7.04414286334e-05	0.00443707751071	1.0|1.0|1.0	0.868|0.898|0.752	0.161
TMCC1	TMCC1	SE	chr3	-	129827802_129828508_129670329_129671264_129832773_129832826	23|24|19	0|1|2	15|6|21	2|2|1	836	130	0.0443678533503	0.496169116928	1.0|0.789|0.596	0.538|0.318|0.766	0.254
DDX11	DDX11	SE	chr12	+	31077944_31078288_31074263_31074327_31078389_31078537	17|44|17	5|6|3	68|64|55	6|1|1	474	130	0.0017069319619	0.0469632416013	0.483|0.668|0.608	0.757|0.946|0.938	-0.294
TPM1	TPM1	SE	chr15	+	63061197_63061273_63060868_63060939_63061712_63061788	141|188|125	58|66|250	200|162|196	59|54|58	206	130	0.0279011221958	0.360282379586	0.605|0.643|0.24	0.681|0.654|0.681	-0.176
PEX5	PEX5	SE	chr12	+	7190021_7190216_7189696_7189750_7190361_7190524	3|3|3	7|3|4	6|6|4	1|1|1	325	130	0.000413689398663	0.0163467530963	0.146|0.286|0.231	0.706|0.706|0.615	-0.455
CCDC88B	CCDC88B	SE	chr11	+	64343996_64345157_64343777_64343914_64349330_64349458	25|8|9	1|0|0	5|9|11	1|1|2	1291	130	1.84613625485e-05	0.0015214925665	0.716|1.0|1.0	0.335|0.475|0.356	0.517
FBXO4	FBXO4	SE	chr5	+	41927012_41927248_41925253_41925498_41929696_41929917	21|16|19	9|7|3	24|22|23	3|2|1	366	130	0.00318785548521	0.0743015692247	0.453|0.448|0.692	0.74|0.796|0.891	-0.278
MAP3K4	MAP3K4	SE	chr6	+	161098277_161098427_161097079_161097176_161101891_161101992	5|4|11	18|17|12	6|2|5	41|14|43	280	130	0.00694076468813	0.1312236229	0.114|0.098|0.299	0.064|0.062|0.051	0.111
CCDC88B	CCDC88B	SE	chr11	+	64351159_64351255_64349550_64349668_64351475_64351616	27|15|19	0|1|0	11|10|4	1|2|1	226	130	0.04302345052	0.485927955058	1.0|0.896|1.0	0.864|0.742|0.697	0.198
MCAT	MCAT	SE	chr22	-	43137080_43137298_43132205_43133486_43141161_43141249	3|3|1	4|2|1	4|1|7	1|1|0	348	130	0.00104722612234	0.0328682499278	0.219|0.359|0.272	0.599|0.272|1.0	-0.34
ARHGEF9	ARHGEF9	SE	chrX	-	63736989_63737118_63724531_63724711_63754307_63754684	4|4|2	0|0|2	4|1|2	0|3|1	259	130	0.0341732951998	0.416345930194	1.0|1.0|0.334	1.0|0.143|0.501	0.23
ARHGEF9	ARHGEF9	SE	chrX	-	63736989_63737118_63724531_63724711_63754314_63755124	9|5|3	21|12|5	3|3|3	14|17|16	259	130	0.0432410602729	0.487467846036	0.177|0.173|0.231	0.097|0.081|0.086	0.106
TMTC2	TMTC2	SE	chr12	+	82857009_82857580_82686879_82687669_82895817_82896646	10|17|18	3|0|1	8|4|7	0|0|0	701	130	0.0280040947529	0.361309486615	0.382|1.0|0.769	1.0|1.0|1.0	-0.283
ENTPD1-AS1	ENTPD1-AS1	SE	chr10	-	95904829_95904935_95876517_95876660_95907662_95907863	2|0|1	1|2|0	1|5|2	0|0|0	236	130	0.00588277058061	0.115969747365	0.524|0.0|1.0	1.0|1.0|1.0	-0.492
EHMT1	EHMT1	SE	chr9	+	137775108_137775252_137762674_137762820_137776617_137776844	26|19|7	0|1|0	19|14|13	2|1|1	274	130	0.011686200937	0.194832556447	1.0|0.9|1.0	0.818|0.869|0.86	0.118
CSNK2A2	CSNK2A2	SE	chr16	-	58174450_58174510_58168609_58168693_58184259_58184310	50|63|49	1|0|0	37|33|39	1|5|4	190	130	0.000109081956762	0.00607133800691	0.972|1.0|1.0	0.962|0.819|0.87	0.107
FLAD1	FLAD1	SE	chr1	+	154989559_154989707_154988104_154988849_154990158_154990257	5|6|1	1|0|0	7|5|6	1|1|2	278	130	0.0122977142493	0.201906882291	0.7|1.0|1.0	0.766|0.7|0.584	0.217
SNX14	SNX14	SE	chr6	-	85538837_85538864_85536791_85536924_85541984_85542043	150|132|162	120|105|69	122|96|101	124|95|103	157	130	0.0144992447403	0.227340401245	0.509|0.51|0.66	0.449|0.456|0.448	0.109
SEPT9	SEPT9	SE	chr17	+	77307140_77307197_77280568_77280806_77402058_77402703	16|19|7	0|0|0	9|11|11	1|0|4	187	130	0.0194954690647	0.278195062095	1.0|1.0|1.0	0.862|1.0|0.657	0.16
MRPS28	MRPS28	SE	chr8	-	80028694_80028796_80002998_80003180_80030035_80030289	6|6|8	26|24|14	7|3|5	50|48|44	232	130	0.00578222200781	0.114401966357	0.115|0.123|0.243	0.073|0.034|0.06	0.105
PREPL	PREPL	SE	chr2	-	44359496_44359750_44346267_44346390_44361379_44361806	8|12|14	33|29|40	13|6|18	12|8|12	384	130	0.000245397862829	0.0111906967685	0.076|0.123|0.106	0.268|0.202|0.337	-0.167
SENP6	SENP6	SE	chr6	+	75702644_75703072_75697424_75697517_75709526_75709630	75|72|64	5|1|5	76|67|88	1|0|4	558	130	0.0419509360611	0.477665028553	0.778|0.944|0.749	0.947|1.0|0.837	-0.104
ANKMY1	ANKMY1	SE	chr2	-	240482182_240482261_240480936_240481097_240499957_240500123	1|2|3	0|0|1	1|1|1	0|4|1	209	130	0.000203881423947	0.00969904496512	1.0|1.0|0.651	1.0|0.135|0.383	0.378
ZNF136	ZNF136	SE	chr19	+	12169281_12169391_12163063_12163206_12185784_12185911	0|1|0	10|7|2	4|5|0	1|3|4	240	130	0.000130670239534	0.00701508102786	0.0|0.072|0.0	0.684|0.474|0.0	-0.362
BNC2	BNC2	SE	chr9	-	16435037_16435099_16418542_16419649_16435554_16436372	0|1|0	4|3|2	6|3|0	1|3|2	192	130	0.000196865269583	0.00946919142241	0.0|0.184|0.0	0.802|0.404|0.0	-0.341
ARNTL2	ARNTL2	SE	chr12	+	27370128_27370230_27368261_27368412_27376345_27376387	0|1|3	2|0|0	6|3|13	6|4|7	232	130	0.0363369339154	0.433005201034	0.0|1.0|1.0	0.359|0.296|0.51	0.278
MRPL55	MRPL55	SE	chr1	-	228108954_228109021_228108234_228108318_228109148_228109299	10|9|10	1|0|2	6|14|9	2|3|3	197	130	0.0150414780401	0.232829011656	0.868|1.0|0.767	0.664|0.755|0.664	0.184
ARNTL2	ARNTL2	SE	chr12	+	27376345_27376387_27370128_27370230_27380246_27380404	0|1|4	2|3|2	5|5|9	2|2|3	172	130	0.0166392962879	0.248359434737	0.0|0.201|0.602	0.654|0.654|0.694	-0.4
PMM2	PMM2	SE	chr16	+	8804766_8804843_8801798_8801910_8811637_8811713	68|49|41	9|5|4	134|84|106	2|3|1	207	130	1.87506031535e-05	0.00153835366053	0.826|0.86|0.866	0.977|0.946|0.985	-0.119
ABI3BP	ABI3BP	SE	chr3	-	100829580_100829664_100824857_100824941_100830577_100830634	11|16|21	3|4|0	13|19|21	2|0|0	214	130	0.00107280259945	0.0333376519163	0.69|0.708|1.0	0.798|1.0|1.0	-0.133
ABI3BP	ABI3BP	SE	chr3	-	100830577_100830634_100822588_100822672_100832263_100832350	5|1|4	2|0|0	6|8|14	3|2|6	187	130	0.00273877831017	0.0667432335121	0.635|1.0|1.0	0.582|0.736|0.619	0.233
EFCAB14	EFCAB14	SE	chr1	-	46688352_46688544_46686783_46686870_46689586_46689691	155|152|164	219|202|143	218|178|219	51|63|66	322	130	0	0.0	0.222|0.233|0.316	0.633|0.533|0.573	-0.323
CLEC2D	CLEC2D	SE	chr12	+	9693824_9693948_9692827_9692931_9694759_9695106	1|2|7	5|2|2	1|0|0	4|1|6	254	130	8.75971486298e-05	0.00517677783244	0.093|0.339|0.642	0.113|0.0|0.0	0.32
FAM65A	FAM65A	SE	chr16	+	67538659_67538824_67538423_67538550_67538989_67539068	19|10|14	0|0|0	32|19|32	2|3|2	295	130	0.000556117481132	0.0205825762238	1.0|1.0|1.0	0.876|0.736|0.876	0.171
VEZT	VEZT	SE	chr12	+	95256549_95256622_95251939_95252071_95257149_95257239	8|8|11	5|6|3	13|12|9	3|1|1	203	130	0.00920882649261	0.163106627132	0.506|0.461|0.701	0.735|0.885|0.852	-0.268
ZNF195	ZNF195	SE	chr11	-	3377616_3377900_3373576_3373656_3379037_3379218	0|2|0	1|4|1	3|1|2	5|1|0	414	130	0.0268091099335	0.350117535226	0.0|0.136|0.0	0.159|0.239|1.0	-0.421
BPTF	BPTF	SE	chr17	+	67928958_67929120_67928354_67928601_67929335_67929487	19|28|12	16|19|12	5|5|0	24|14|27	292	130	2.03164673973e-09	5.95485489964e-07	0.346|0.396|0.308	0.085|0.137|0.0	0.276
RHBDD1	RHBDD1	SE	chr2	+	226839408_226839627_226837547_226837770_226864603_226864711	5|3|3	2|0|2	7|5|8	0|0|0	349	130	0.00760443313139	0.140868054108	0.482|1.0|0.358	1.0|1.0|1.0	-0.387
MRPS18C	MRPS18C	SE	chr4	+	83458345_83458429_83456908_83456958_83460972_83461032	53|84|64	42|59|27	116|100|148	46|38|45	214	130	0.00525765434728	0.106813553523	0.434|0.464|0.59	0.605|0.615|0.666	-0.133
CCP110	CCP110	SE	chr16	+	19525718_19525861_19523810_19524088_19527866_19528022	70|115|58	36|45|22	106|127|133	28|26|49	273	130	0.0336311595475	0.412668633948	0.481|0.549|0.557	0.643|0.699|0.564	-0.106
OSBPL6	OSBPL6	SE	chr2	+	178372125_178372233_178361681_178361815_178373889_178374027	3|0|6	2|1|1	9|7|4	0|0|2	238	130	0.0113667121677	0.19055496021	0.45|0.0|0.766	1.0|1.0|0.522	-0.435
TTC8	TTC8	SE	chr14	+	88875025_88875109_88872329_88872452_88877293_88877951	36|36|24	7|4|6	40|37|38	5|0|3	214	130	0.0223660540051	0.307448650838	0.758|0.845|0.708	0.829|1.0|0.885	-0.134
TMPO	TMPO	SE	chr12	+	98544229_98544349_98537474_98537572_98544950_98545061	41|64|30	13|20|8	220|286|293	18|7|13	250	130	5.19451148762e-12	2.94991437527e-09	0.621|0.625|0.661	0.864|0.955|0.921	-0.278
MTR	MTR	SE	chr1	+	236861124_236861277_236859832_236859922_236862235_236862343	167|173|120	13|31|22	205|237|277	7|18|19	283	130	0.000366229770929	0.0148932164365	0.855|0.719|0.715	0.931|0.858|0.87	-0.123
CDK5RAP2	CDK5RAP2	SE	chr9	-	120458449_120458622_120447894_120448126_120467859_120467997	2|6|2	3|1|2	6|1|7	0|0|2	303	130	0.000670112323861	0.0233287666769	0.222|0.72|0.3	1.0|1.0|0.6	-0.453
QSOX2	QSOX2	SE	chr9	-	136223762_136223853_136219029_136219164_136224006_136224112	0|1|1	2|0|1	3|3|3	2|0|2	221	130	0.00372980010404	0.0832230852391	0.0|1.0|0.37	0.469|1.0|0.469	-0.189
EXOSC9	EXOSC9	SE	chr4	+	121816143_121816194_121813865_121814047_121816771_121816909	4|0|4	3|4|2	7|5|12	1|0|2	181	130	0.000188694868045	0.00919318361809	0.489|0.0|0.59	0.834|1.0|0.812	-0.522
NIPBL	NIPBL	SE	chr5	+	36984675_36986301_36975775_36976402_36995621_36995804	154|155|145	0|2|2	142|117|134	5|6|7	1756	130	0.000101021606791	0.00575130560973	1.0|0.852|0.843	0.678|0.591|0.586	0.28
ZBTB8OS	ZBTB8OS	SE	chr1	-	32631826_32631879_32627507_32627544_32650428_32650554	4|6|4	4|8|5	4|0|3	0|1|1	183	130	0.00862460048241	0.155718382779	0.415|0.348|0.362	1.0|0.0|0.681	-0.185
ADGRV1	ADGRV1	SE	chr5	+	90679548_90679629_90676079_90676209_90681314_90681454	2|3|1	5|2|0	3|3|4	0|1|1	211	130	0.00097002349826	0.0311444382016	0.198|0.48|1.0	1.0|0.649|0.711	-0.227
COG5	COG5	SE	chr7	-	107256731_107256794_107248395_107248499_107258272_107258383	31|35|18	0|0|0	25|13|31	1|5|1	193	130	0.00181919907915	0.0488097735815	1.0|1.0|1.0	0.944|0.637|0.954	0.155
MELK	MELK	SE	chr9	+	36594627_36594771_36589535_36589652_36597221_36597290	4|6|6	1|1|0	25|27|31	2|6|13	274	130	0.00255548888291	0.0633555548768	0.655|0.74|1.0	0.856|0.681|0.531	0.109
NEK11	NEK11	SE	chr3	+	131273477_131273574_131243435_131243496_131349556_131349776	2|7|11	1|3|3	5|7|3	0|1|0	227	130	0.000101116640105	0.00575130560973	0.534|0.572|0.677	1.0|0.8|1.0	-0.339
CCSER1	CCSER1	SE	chr4	+	90923369_90923447_90815761_90815845_91085949_91085994	9|12|9	5|2|1	17|11|13	0|0|2	208	130	0.000384230327093	0.015431414722	0.529|0.789|0.849	1.0|1.0|0.802	-0.212
TTLL3	TTLL3	SE	chr3	+	9817644_9817759_9813247_9813345_9818821_9818871	5|1|4	0|0|0	1|0|2	0|2|1	245	130	0.00474119490162	0.0990907008047	1.0|1.0|1.0	1.0|0.0|0.515	0.495
ADAL	ADAL	SE	chr15	+	43331899_43332000_43330673_43330859_43333310_43333434	11|13|18	1|2|3	10|13|20	0|2|0	231	130	0.00820738447266	0.149672548248	0.861|0.785|0.772	1.0|0.785|1.0	-0.122
FAM188A	FAM188A	SE	chr10	-	15816834_15816915_15796099_15796172_15833629_15833709	24|26|15	1|3|4	16|15|15	0|0|1	211	130	0.000582850763131	0.0211747650292	0.937|0.842|0.698	1.0|1.0|0.902	-0.142
FAM188A	FAM188A	SE	chr10	-	15821655_15821726_15796099_15796172_15833629_15833709	23|29|21	1|3|4	22|11|19	0|0|1	201	130	0.000903628377933	0.0294814841975	0.937|0.862|0.772	1.0|1.0|0.925	-0.118
RANBP3	RANBP3	SE	chr19	-	5957917_5957968_5941798_5941835_5978060_5978096	12|23|11	5|6|3	25|23|19	1|1|6	181	130	0.0430376141789	0.485927955058	0.633|0.734|0.725	0.947|0.943|0.695	-0.164
AGPAT3	AGPAT3	SE	chr21	+	43903956_43904019_43865185_43865345_43959633_43959859	4|7|8	0|0|1	6|2|8	3|4|4	193	130	1.67535197515e-06	0.000204331099117	1.0|1.0|0.843	0.574|0.252|0.574	0.481
B3GALNT1	B3GALNT1	SE	chr3	-	161101138_161101233_161089943_161090062_161103426_161103514	0|1|1	2|1|0	6|1|2	1|0|0	225	130	0.000350777140383	0.0144956184202	0.0|0.366|1.0	0.776|1.0|1.0	-0.47
HSD3B7	HSD3B7	SE	chr16	+	30985459_30985824_30985206_30985297_30986048_30986204	4|4|6	0|0|0	10|9|15	5|7|2	495	130	1.83768777973e-10	7.03060656361e-08	1.0|1.0|1.0	0.344|0.252|0.663	0.58
NRIP1	NRIP1	SE	chr21	-	15014343_15014466_14961234_14968526_15043494_15043574	11|23|13	9|18|17	29|22|25	16|14|6	253	130	0.0399224532988	0.460909838529	0.386|0.396|0.282	0.482|0.447|0.682	-0.182
PKD1	PKD1	SE	chr16	-	2097318_2097503_2097147_2097241_2097727_2097777	64|57|38	0|1|0	48|25|19	0|3|4	315	130	0.000864887801496	0.0285820972338	1.0|0.959|1.0	1.0|0.775|0.662	0.174
UBE2K	UBE2K	SE	chr4	+	39745751_39745810_39698043_39698390_39755656_39755739	14|25|11	5|6|12	28|25|32	2|2|6	189	130	0.00266739308504	0.0654600956622	0.658|0.741|0.387	0.906|0.896|0.786	-0.267
CCDC18	CCDC18	SE	chr1	+	93205509_93205631_93201891_93201988_93207106_93207398	9|35|16	16|28|18	51|71|103	12|20|22	252	130	2.24783706093e-08	5.13821622513e-06	0.225|0.392|0.314	0.687|0.647|0.707	-0.37
MSANTD3	MSANTD3	SE	chr9	+	100429505_100429662_100427436_100427570_100441905_100442341	0|0|1	10|14|18	7|6|10	24|9|23	287	130	4.11647034793e-07	6.36651552321e-05	0.0|0.0|0.025	0.117|0.232|0.165	-0.163
ST20-MTHFS	ST20-MTHFS	SE	chr15	-	79907628_79907684_79889092_79889354_79923451_79923744	1|2|1	0|0|1	2|1|0	4|1|2	186	130	6.17772840961e-06	0.000616839392987	1.0|1.0|0.411	0.259|0.411|0.0	0.58
ST20-MTHFS	ST20-MTHFS	SE	chr15	-	79889092_79889354_79845149_79845442_79923451_79923754	0|1|6	3|0|0	11|3|4	0|0|0	392	130	0.0336922525872	0.412682132991	0.0|1.0|1.0	1.0|1.0|1.0	-0.333
KAT5	KAT5	SE	chr11	+	65713347_65713503_65712921_65713058_65713592_65713664	4|9|4	8|8|11	3|3|4	21|17|14	286	130	0.0121814481799	0.20069570902	0.185|0.338|0.142	0.061|0.074|0.115	0.138
PRPSAP2	PRPSAP2	SE	chr17	+	18865468_18865564_18856298_18856429_18865801_18865900	64|68|39	9|10|9	58|54|62	5|2|4	226	130	0.00417190768356	0.0899869345751	0.804|0.796|0.714	0.87|0.94|0.899	-0.132
CNTNAP3B	CNTNAP3B	SE	chr9	-	41898768_41898999_41898461_41898533_41905867_41905955	2|5|8	0|0|0	18|7|18	2|3|6	361	130	1.99005336654e-08	4.60691016604e-06	1.0|1.0|1.0	0.764|0.457|0.519	0.42
MRPL23	MRPL23	SE	chr11	+	1956255_1956448_1952781_1952855_1972558_1972793	7|8|2	37|40|25	19|13|17	9|17|12	323	130	7.2114548777e-09	1.88561386712e-06	0.071|0.074|0.031	0.459|0.235|0.363	-0.294
RNF207	RNF207	SE	chr1	+	6211866_6212053_6211020_6211118_6212230_6212416	12|10|9	3|2|1	14|13|16	0|0|0	317	130	9.70725666763e-05	0.00561799750932	0.621|0.672|0.787	1.0|1.0|1.0	-0.307
SS18	SS18	SE	chr18	-	26035830_26035923_26035004_26035127_26038554_26038659	7|8|10	64|50|37	16|11|12	38|21|38	223	130	0.00233297399101	0.0594197194837	0.06|0.085|0.136	0.197|0.234|0.155	-0.102
CABYR	CABYR	SE	chr18	+	24143359_24143413_24143090_24143259_24155700_24155754	19|10|5	0|0|0	12|14|19	3|0|2	184	130	0.0395244501885	0.458511376349	1.0|1.0|1.0	0.739|1.0|0.87	0.13
IP6K1	IP6K1	SE	chr3	-	49747817_49748168_49738211_49738422_49786353_49786527	43|53|34	11|13|16	40|37|48	35|19|19	481	130	0.0336670810544	0.412682132991	0.514|0.524|0.365	0.236|0.345|0.406	0.139
MCRS1	MCRS1	SE	chr12	-	49567646_49567749_49566721_49566841_49568047_49568101	5|1|2	10|10|6	2|0|1	14|16|23	233	130	0.00698771313871	0.131794724456	0.218|0.053|0.157	0.074|0.0|0.024	0.11
OSBPL1A	OSBPL1A	SE	chr18	-	24178012_24178195_24171408_24171498_24196124_24196200	0|0|1	12|5|1	2|5|2	4|5|4	313	130	0.000206820466039	0.00979468700336	0.0|0.0|0.293	0.172|0.293|0.172	-0.115
TGFBR3	TGFBR3	SE	chr1	-	91758612_91758750_91734775_91734959_91797286_91797471	6|2|2	1|0|0	3|2|4	3|0|1	268	130	0.0190676386268	0.273918310629	0.744|1.0|1.0	0.327|1.0|0.66	0.252
SECISBP2	SECISBP2	SE	chr9	+	89339863_89339953_89338457_89338580_89341346_89341479	123|132|110	61|61|57	105|94|138	35|28|24	220	130	0.000758688892083	0.0256113063532	0.544|0.561|0.533	0.639|0.665|0.773	-0.146
ZNF74	ZNF74	SE	chr22	+	20395332_20395418_20394114_20394662_20400631_20400758	7|4|4	3|3|5	0|2|2	1|4|5	216	130	0.0128541527657	0.208657517762	0.584|0.445|0.325	0.0|0.231|0.194	0.31
GOLGA6L9	GOLGA6L9	SE	chr15	+	82432571_82432631_82431829_82431949_82432816_82432897	35|26|39	12|18|17	17|14|14	18|18|18	190	130	0.00131519366222	0.0390209907375	0.666|0.497|0.611	0.393|0.347|0.347	0.229
EPM2A	EPM2A	SE	chr6	-	145635244_145635486_145502521_145502575_145686121_145686296	7|4|7	0|0|0	7|4|5	1|1|2	372	130	0.0130228364013	0.210455753226	1.0|1.0|1.0	0.71|0.583|0.466	0.414
LRSAM1	LRSAM1	SE	chr9	+	127467739_127467830_127462251_127462373_127478933_127478963	29|26|22	1|1|1	20|12|11	2|4|1	221	130	0.0187266568147	0.270293746089	0.945|0.939|0.928	0.855|0.638|0.866	0.151
RNMT	RNMT	SE	chr18	+	13730626_13730755_13726660_13726729_13731475_13731821	10|24|12	5|5|3	27|26|15	2|1|1	259	130	0.00110168665741	0.0340483006493	0.501|0.707|0.668	0.871|0.929|0.883	-0.269
PTGR2	PTGR2	SE	chr14	+	73876997_73877168_73874022_73874214_73881204_73881292	20|30|11	2|2|4	42|22|38	2|0|0	301	130	0.000310523162926	0.0133875005146	0.812|0.866|0.543	0.901|1.0|1.0	-0.227
SLC8A1	SLC8A1	SE	chr2	-	40175260_40175281_40174824_40174842_40177751_40177855	2|0|4	6|4|3	2|1|1	40|30|51	151	130	0.00868123512024	0.156352572074	0.223|0.0|0.534	0.041|0.028|0.017	0.224
SLC8A1	SLC8A1	SE	chr2	-	40174705_40174720_40170280_40170349_40174824_40174842	1|0|6	0|1|0	2|2|0	4|0|5	145	130	0.000438581427734	0.0171753676641	1.0|0.0|1.0	0.31|1.0|0.0	0.23
PRC1	PRC1	SE	chr15	-	90970403_90970514_90969446_90969623_90974135_90974246	6|19|8	0|1|1	58|45|72	8|8|6	241	130	0.00144045102262	0.0413859228594	1.0|0.911|0.812	0.796|0.752|0.866	0.103
HAUS3	HAUS3	SE	chr4	-	2241519_2241790_2240037_2241093_2242050_2242164	1|3|5	0|0|0	5|5|0	4|1|2	401	130	3.69966912661e-09	1.01101108576e-06	1.0|1.0|1.0	0.288|0.618|0.0	0.698
SLC16A14	SLC16A14	SE	chr2	-	230049760_230049904_230045656_230046722_230059093_230059366	7|4|6	0|1|3	6|1|9	0|0|0	274	130	0.0408080183767	0.467742944764	1.0|0.655|0.487	1.0|1.0|1.0	-0.286
ARHGAP19	ARHGAP19	SE	chr10	-	97256317_97256404_97246271_97246337_97259401_97259628	6|7|10	0|0|1	15|9|13	2|0|3	217	130	0.0200194080072	0.284109872714	1.0|1.0|0.857	0.818|1.0|0.722	0.106
ARFGAP2	ARFGAP2	SE	chr11	-	47175850_47175923_47172280_47172333_47176515_47176634	20|14|11	1|0|0	16|15|15	3|3|2	203	130	0.000166620013704	0.00842253741039	0.928|1.0|1.0	0.774|0.762|0.828	0.188
ARFGAP2	ARFGAP2	SE	chr11	-	47175850_47175923_47171663_47171800_47176515_47176634	20|14|11	0|2|2	15|12|13	6|2|3	203	130	0.0171745656422	0.254045095598	1.0|0.818|0.779	0.616|0.793|0.735	0.151
IMPA1	IMPA1	SE	chr8	-	81685762_81685963_81681497_81681584_81686251_81686283	0|2|0	3|4|2	1|1|5	5|3|0	331	130	0.0219514899816	0.303818318119	0.0|0.164|0.0	0.073|0.116|1.0	-0.342
RFXANK	RFXANK	SE	chr19	+	19197185_19197251_19196962_19197046_19197520_19197621	39|49|29	8|5|0	34|31|30	9|6|7	196	130	0.0438498628808	0.492345772753	0.764|0.867|1.0	0.715|0.774|0.74	0.134
SELT	SELT	SE	chr3	+	150618708_150618928_150603335_150603686_150622384_150622495	8|2|1	0|0|1	0|1|2	3|0|3	350	130	2.41208370921e-06	0.00028098455901	1.0|1.0|0.271	0.0|1.0|0.198	0.358
FAM21C	FAM21C	SE	chr10	+	45759314_45759401_45757009_45757139_45763387_45763489	5|7|7	4|0|1	9|13|6	0|2|0	217	130	0.0186327008207	0.269373711746	0.428|1.0|0.807	1.0|0.796|1.0	-0.187
RPS6KL1	RPS6KL1	SE	chr14	-	74907434_74907530_74903953_74907124_74908849_74908932	4|7|1	0|2|0	5|1|2	5|1|3	226	130	6.22118223673e-05	0.00399485633205	1.0|0.668|1.0	0.365|0.365|0.277	0.554
FAM21C	FAM21C	SE	chr10	+	45769448_45769618_45765678_45765810_45773255_45773358	69|79|72	4|9|5	89|62|83	0|2|0	300	130	1.62381929902e-06	0.000199103903495	0.882|0.792|0.862	1.0|0.931|1.0	-0.132
FAM21C	FAM21C	SE	chr10	+	45769454_45769618_45765678_45765810_45773255_45773358	43|51|48	4|9|5	70|46|55	0|2|0	294	130	4.71255401702e-07	7.0775940392e-05	0.826|0.715|0.809	1.0|0.91|1.0	-0.187
MEMO1	MEMO1	SE	chr2	-	31932066_31932135_31920797_31920910_31943301_31943383	23|29|17	0|1|0	32|15|30	1|4|3	199	130	0.000726233558085	0.0247607492201	1.0|0.95|1.0	0.954|0.71|0.867	0.14
ASPH	ASPH	SE	chr8	-	61646749_61646878_61644599_61644632_61651049_61651124	8163|8424|6603	1477|1780|1358	12318|11078|12989	966|791|1018	259	130	0	0.0	0.735|0.704|0.709	0.865|0.875|0.865	-0.152
DHRS4L2	DHRS4L2	SE	chr14	+	24001383_24001517_23995031_23995133_24004336_24004392	1|1|1	1|3|0	1|1|2	1|0|1	264	130	0.00754136465073	0.139913679546	0.33|0.141|1.0	0.33|1.0|0.496	-0.118
MCCC1	MCCC1	SE	chr3	-	183092408_183092545_183086692_183086788_183094558_183094605	109|140|110	23|27|8	121|104|110	6|3|7	267	130	5.63856074014e-05	0.00369249531712	0.698|0.716|0.87	0.908|0.944|0.884	-0.151
ACSS2	ACSS2	SE	chr20	+	34926104_34926281_34925697_34925766_34926876_34926951	63|57|47	1|0|0	127|99|65	9|3|5	307	130	1.63996535573e-05	0.00138938323669	0.964|1.0|1.0	0.857|0.933|0.846	0.109
DOCK6	DOCK6	SE	chr19	-	11229297_11229390_11228939_11229035_11232184_11232289	2|3|1	5|4|1	0|0|1	3|4|1	223	130	0.00248731866204	0.0622172035594	0.189|0.304|0.368	0.0|0.0|0.368	0.164
ERCC6	ERCC6	SE	chr10	-	49524032_49524777_49515200_49517121_49528416_49528525	41|56|50	0|0|2	36|24|34	1|4|0	875	130	0.014543376589	0.227639544413	1.0|1.0|0.788	0.842|0.471|1.0	0.158
FNBP1	FNBP1	SE	chr9	-	129915965_129915980_129908889_129908999_129924959_129925157	2|3|3	31|30|24	11|4|5	24|26|21	145	130	0.00732101167875	0.136452394597	0.055|0.082|0.101	0.291|0.121|0.176	-0.117
ENDOV	ENDOV	SE	chr17	+	80429772_80429831_80425458_80425620_80436132_80438081	0|1|4	2|4|0	4|2|1	3|0|0	189	130	0.0119929709856	0.198187919717	0.0|0.147|1.0	0.478|1.0|1.0	-0.444
WASF1	WASF1	SE	chr6	-	110160634_110160732_110127468_110127629_110178597_110178742	1|5|4	1|1|3	2|2|1	6|2|2	228	130	0.0332616765493	0.409240228228	0.363|0.74|0.432	0.16|0.363|0.222	0.263
DOCK6	DOCK6	SE	chr19	-	11232184_11232289_11228939_11229035_11233202_11233366	5|4|3	0|0|0	3|4|1	0|2|2	235	130	0.00969218724789	0.16886986842	1.0|1.0|1.0	1.0|0.525|0.217	0.419
ZNF827	ZNF827	SE	chr4	-	145763089_145763122_145757626_145761598_145764987_145765165	2|0|0	2|5|4	3|3|5	1|5|4	163	130	0.000320555383716	0.0135471923502	0.444|0.0|0.0	0.705|0.324|0.499	-0.361
GOLGA8O	GOLGA8O	SE	chr15	-	32448317_32448386_32446996_32447072_32448641_32448898	0|1|3	1|2|1	5|1|2	0|1|1	199	130	0.000891445999384	0.0292943985964	0.0|0.246|0.662	1.0|0.395|0.566	-0.351
TARBP1	TARBP1	SE	chr1	-	234463836_234463934_234460260_234460396_234465655_234465708	7|14|9	1|1|1	2|5|10	0|0|1	228	130	0.0296926630184	0.375579982623	0.8|0.889|0.837	1.0|1.0|0.851	-0.108
IQCB1	IQCB1	SE	chr3	-	121828469_121828632_121826050_121826180_121828860_121828972	45|40|40	5|11|5	41|44|50	11|19|22	293	130	0.00848577007884	0.153715602619	0.8|0.617|0.78	0.623|0.507|0.502	0.188
TRMT10B	TRMT10B	SE	chr9	+	37763628_37763753_37761902_37762117_37768075_37768228	1|1|2	2|5|3	1|1|2	0|0|2	255	130	0.00625586955773	0.121458108481	0.203|0.093|0.254	1.0|1.0|0.338	-0.596
LPP	LPP	SE	chr3	+	188225404_188225527_188153283_188153363_188406111_188406260	5|3|4	1|0|3	2|3|3	0|0|0	253	130	0.0320774078825	0.397902180713	0.72|1.0|0.407	1.0|1.0|1.0	-0.291
VCPKMT	VCPKMT	SE	chr14	-	50112614_50112719_50108632_50109713_50114284_50114404	18|20|9	6|4|4	17|14|14	13|11|7	235	130	0.03087291909	0.387056310564	0.624|0.734|0.555	0.42|0.413|0.525	0.185
PTPN4	PTPN4	SE	chr2	+	119926597_119926666_119920068_119920241_119932423_119932549	34|23|33	6|2|2	26|22|23	2|0|0	199	130	0.0012656016953	0.037858677873	0.787|0.883|0.915	0.895|1.0|1.0	-0.103
ARHGEF9	ARHGEF9	SE	chrX	-	63727190_63727419_63724531_63724711_63754314_63755124	10|17|11	21|12|5	3|7|2	14|17|16	359	130	0.000561879176407	0.020662569901	0.147|0.339|0.443	0.072|0.13|0.043	0.228
BECN1	BECN1	SE	chr17	-	42811654_42811797_42810133_42810928_42814523_42814593	94|121|83	4|13|6	91|48|82	17|15|24	273	130	8.63518870231e-06	0.000825910351014	0.918|0.816|0.868	0.718|0.604|0.619	0.22
AC009950.1	AC009950.1	SE	chr2	-	230202578_230202728_230200884_230200965_230207990_230208059	39|46|25	0|0|2	15|22|24	3|2|3	280	130	0.000360092500151	0.0147548612379	1.0|1.0|0.853	0.699|0.836|0.788	0.177
HKR1	HKR1	SE	chr19	+	37357961_37358039_37347776_37347872_37362105_37362174	0|4|1	3|7|1	0|0|0	4|3|6	208	130	0.0268979945474	0.350774170013	0.0|0.263|0.385	0.0|0.0|0.0	0.216
ZFAND1	ZFAND1	SE	chr8	-	81717248_81717288_81714986_81715114_81718181_81718224	166|278|210	157|148|140	121|135|122	54|47|47	170	130	0.000553960060542	0.0205236273195	0.447|0.59|0.534	0.631|0.687|0.665	-0.137
GUF1	GUF1	SE	chr4	+	44680440_44680552_44678428_44678787_44680693_44680842	22|24|19	5|7|10	54|38|34	5|6|6	242	130	0.016865958776	0.251226750702	0.703|0.648|0.505	0.853|0.773|0.753	-0.174
WARS	WARS	SE	chr14	-	100369086_100369258_100361707_100361921_100375282_100375350	296|382|330	33|53|77	306|222|253	20|15|9	302	130	4.91897000465e-07	7.32704773848e-05	0.794|0.756|0.648	0.868|0.864|0.924	-0.153
TMEM39B	TMEM39B	SE	chr1	+	32077163_32077318_32076762_32076846_32091674_32091745	3|10|5	1|4|0	3|2|5	0|0|0	285	130	0.00387537162065	0.0855773757937	0.578|0.533|1.0	1.0|1.0|1.0	-0.296
TMEM39B	TMEM39B	SE	chr1	+	32077163_32077318_32075602_32075822_32091674_32091745	3|8|2	1|1|0	1|2|3	5|1|3	285	130	3.40766402838e-05	0.00252054529018	0.578|0.785|1.0	0.084|0.477|0.313	0.496
ABI3BP	ABI3BP	SE	chr3	-	100835600_100835660_100833124_100833157_100846371_100846446	9|12|5	4|2|2	28|17|9	22|8|18	190	130	0.0226147990091	0.309463429965	0.606|0.804|0.631	0.465|0.592|0.255	0.243
MED15	MED15	SE	chr22	+	20554935_20555148_20553144_20553174_20564449_20564500	34|48|32	1|0|0	25|27|33	4|8|7	343	130	2.06026706806e-09	5.99043252709e-07	0.928|1.0|1.0	0.703|0.561|0.641	0.341
CDKL1	CDKL1	SE	chr14	-	50332261_50332432_50329403_50330181_50334564_50334621	5|9|6	0|4|2	38|34|41	0|1|3	301	130	0.0119477415461	0.197651646105	1.0|0.493|0.564	1.0|0.936|0.855	-0.245
METTL6	METTL6	SE	chr3	-	15415497_15415583_15414020_15414162_15415771_15415942	11|9|8	16|14|13	5|3|2	32|14|25	216	130	5.26410173932e-05	0.00351698120801	0.293|0.279|0.27	0.086|0.114|0.046	0.199
WARS	WARS	SE	chr14	-	100375282_100375350_100369086_100369258_100376259_100376307	45|58|60	27|26|18	33|25|24	28|27|26	198	130	0.000824867947315	0.027479216815	0.523|0.594|0.686	0.436|0.378|0.377	0.204
WARS	WARS	SE	chr14	-	100375282_100375403_100369086_100369258_100376259_100376311	68|101|95	27|26|18	52|36|33	28|27|26	251	130	0.000148526260598	0.00770757219107	0.566|0.668|0.732	0.49|0.408|0.397	0.224
WARS	WARS	SE	chr14	-	100375282_100375406_100361707_100361921_100376259_100376285	32|52|74	18|37|24	20|18|9	37|30|31	254	130	1.61864230686e-07	2.89800761787e-05	0.476|0.418|0.612	0.217|0.235|0.129	0.308
WARS	WARS	SE	chr14	-	100375282_100375406_100369086_100369258_100376259_100376285	69|104|96	27|26|18	54|39|33	28|27|26	254	130	0.000212425183821	0.0099492181778	0.567|0.672|0.732	0.497|0.425|0.394	0.218
MDN1	MDN1	SE	chr6	-	89780211_89780293_89776599_89776695_89781398_89781592	6|3|7	2|3|2	14|11|37	0|2|1	212	130	0.000507321161945	0.0191669310092	0.648|0.38|0.682	1.0|0.771|0.958	-0.34
IDNK	IDNK	SE	chr9	+	83628180_83628211_83623167_83623221_83628872_83628959	6|12|3	5|5|1	2|4|5	5|11|3	161	130	0.0355775770148	0.427177745822	0.492|0.66|0.708	0.244|0.227|0.574	0.272
NPLOC4	NPLOC4	SE	chr17	-	81610209_81610258_81606690_81606814_81613317_81613494	10|3|4	2|0|0	6|4|5	6|2|4	179	130	3.49164769022e-05	0.00256371586467	0.784|1.0|1.0	0.421|0.592|0.476	0.432
PMM2	PMM2	SE	chr16	+	8806315_8806407_8801798_8801910_8811078_8811178	247|274|153	30|28|20	429|401|513	17|14|18	222	130	1.02201448415e-08	2.5441860566e-06	0.828|0.851|0.818	0.937|0.944|0.943	-0.109
PMM2	PMM2	SE	chr16	+	8806315_8806407_8801798_8801910_8811637_8811713	8|12|11	9|5|4	8|12|9	2|3|1	222	130	0.0317698962188	0.395166624939	0.342|0.584|0.617	0.701|0.701|0.841	-0.233
EPT1	EPT1	SE	chr2	+	26375039_26375148_26373366_26373629_26389004_26389067	4|9|4	0|1|0	6|9|3	2|1|1	239	130	0.0344625087891	0.418978910083	1.0|0.83|1.0	0.62|0.83|0.62	0.253
ABLIM3	ABLIM3	SE	chr5	+	149240675_149240774_149239758_149239888_149242490_149242538	0|2|0	6|8|6	5|11|9	7|11|17	229	130	6.87164728475e-06	0.000676829324022	0.0|0.124|0.0	0.289|0.362|0.231	-0.253
CCDC68	CCDC68	SE	chr18	-	54937956_54938097_54936832_54936958_54940996_54941083	17|11|13	12|14|9	10|7|20	5|4|4	271	130	0.0482436612063	0.527343117757	0.405|0.274|0.409	0.49|0.456|0.706	-0.188
DENND4A	DENND4A	SE	chr15	-	65761366_65761438_65756139_65756472_65792009_65792124	0|3|2	1|3|1	4|2|2	0|1|1	202	130	0.000984369337695	0.0314384038476	0.0|0.392|0.563	1.0|0.563|0.563	-0.39
KMT2C	KMT2C	SE	chr7	-	152157760_152157925_152156204_152156346_152158862_152159072	3|6|6	2|3|0	10|7|9	1|1|0	295	130	0.00490058143141	0.101372585159	0.398|0.468|1.0	0.815|0.755|1.0	-0.235
PCK2	PCK2	SE	chr14	+	24094765_24094845_24094149_24094254_24096891_24097137	2|5|9	7|2|3	1|1|0	3|1|3	210	130	0.000462267414141	0.0178735203904	0.15|0.607|0.65	0.171|0.382|0.0	0.285
PFKM	PFKM	SE	chr12	+	48118481_48118577_48108071_48108194_48122766_48122841	4|3|0	1|4|5	2|3|1	0|1|1	226	130	0.00170263731756	0.0469161131969	0.697|0.301|0.0	1.0|0.633|0.365	-0.333
PLXNB2	PLXNB2	SE	chr22	-	50294725_50294778_50289516_50290597_50307552_50307627	7|6|5	4|3|6	1|3|2	7|6|4	183	130	0.00694299152117	0.1312236229	0.554|0.587|0.372	0.092|0.262|0.262	0.299
LRRCC1	LRRCC1	SE	chr8	+	85109594_85109800_85107146_85107399_85110114_85110180	1|5|4	0|1|0	4|3|4	1|2|2	336	130	7.76824461273e-05	0.00471348439176	1.0|0.659|1.0	0.607|0.367|0.436	0.416
ZBTB49	ZBTB49	SE	chr4	+	4306137_4306184_4301988_4303091_4313040_4313114	2|0|1	1|1|5	3|2|4	0|1|2	177	130	0.000630432180392	0.0222889665334	0.595|0.0|0.128	1.0|0.595|0.595	-0.489
ZNF532	ZNF532	SE	chr18	+	58865303_58865385_58864408_58864529_58865469_58865579	10|9|6	0|0|0	13|3|4	1|3|1	212	130	0.00364877576798	0.0820128356755	1.0|1.0|1.0	0.889|0.38|0.71	0.34
LRRCC1	LRRCC1	SE	chr8	+	85115099_85115275_85112931_85113099_85123412_85123606	5|5|7	0|3|1	8|3|7	9|5|6	306	130	0.00847266477534	0.153662176277	1.0|0.415|0.748	0.274|0.203|0.331	0.452
CCDC186	CCDC186	SE	chr10	-	114162636_114163329_114157553_114157680_114174014_114174220	76|63|51	1|2|2	39|32|26	0|0|0	823	130	0.031982662971	0.397405089122	0.923|0.833|0.801	1.0|1.0|1.0	-0.148
CARD10	CARD10	SE	chr22	-	37508526_37508682_37507828_37507954_37510211_37510421	179|189|152	2|2|0	276|251|241	13|12|24	286	130	3.16355819319e-09	8.84457865627e-07	0.976|0.977|1.0	0.906|0.905|0.82	0.107
CCHCR1	CCHCR1	SE	chr6	-	31157384_31157500_31157022_31157089_31158170_31158209	4|6|1	2|1|1	3|4|7	0|0|0	246	130	0.0178752468449	0.261438972466	0.514|0.76|0.346	1.0|1.0|1.0	-0.46
CCDC186	CCDC186	SE	chr10	-	114173140_114173265_114161607_114163329_114174014_114174202	7|7|9	13|14|8	11|12|11	8|3|5	255	130	0.00664139869169	0.126776069039	0.215|0.203|0.364	0.412|0.671|0.529	-0.277
MPZL1	MPZL1	SE	chr1	+	167776063_167776166_167773235_167773368_167787819_167791919	145|166|128	9|12|5	98|101|93	17|12|13	233	130	0.000776126387435	0.0260946471335	0.9|0.885|0.935	0.763|0.824|0.8	0.111
PCNX2	PCNX2	SE	chr1	-	233227225_233227371_233218030_233218184_233236844_233236980	24|26|24	4|4|0	13|18|16	0|0|1	276	130	0.000259299027309	0.0116204970993	0.739|0.754|1.0	1.0|1.0|0.883	-0.13
SPG20	SPG20	SE	chr13	-	36336286_36336358_36335020_36335832_36346224_36346283	34|24|30	23|26|29	56|50|53	34|15|19	202	130	0.00364870330096	0.0820128356755	0.488|0.373|0.4	0.515|0.682|0.642	-0.193
DNMT3B	DNMT3B	SE	chr20	+	32786501_32786627_32784757_32784859_32787229_32787451	22|11|16	2|0|0	24|32|14	8|6|7	256	130	4.40143291491e-06	0.000467748769861	0.848|1.0|1.0	0.604|0.73|0.504	0.337
ENAH	ENAH	SE	chr1	-	225535506_225535563_225531045_225531057_225554905_225555083	7|8|6	0|0|0	4|2|5	1|3|0	187	130	0.0388539493307	0.453672857807	1.0|1.0|1.0	0.736|0.317|1.0	0.316
ENAH	ENAH	SE	chr1	-	225517195_225517306_225514595_225514900_225519197_225519565	23|42|20	9|10|8	30|24|39	2|2|5	241	130	0.00116344275004	0.0355338880254	0.58|0.694|0.574	0.89|0.866|0.808	-0.239
CREM	CREM	SE	chr10	+	35201450_35201486_35195864_35196142_35206894_35207051	0|2|3	4|2|0	6|4|4	0|1|1	166	130	0.00140734601629	0.0406954316576	0.0|0.439|1.0	1.0|0.758|0.758	-0.359
ENAH	ENAH	SE	chr1	-	225504990_225505053_225500991_225501070_225507950_225508017	16|27|27	876|948|687	167|191|231	637|602|785	193	130	0	0.0	0.012|0.019|0.026	0.15|0.176|0.165	-0.145
CREM	CREM	SE	chr10	+	35201450_35201486_35195908_35196099_35206894_35207051	1|2|2	9|13|8	5|4|4	6|5|11	166	130	0.00993150039493	0.171908641359	0.08|0.108|0.164	0.395|0.385|0.222	-0.217
ZBTB8OS	ZBTB8OS	SE	chr1	-	32633950_32634072_32627507_32627544_32634767_32634792	102|124|78	36|41|25	196|177|204	35|37|27	252	130	0.000188979895547	0.00919474471708	0.594|0.609|0.617	0.743|0.712|0.796	-0.144
TAPT1	TAPT1	SE	chr4	-	16170652_16170729_16166632_16166793_16174203_16174272	8|2|9	3|0|3	5|3|4	0|0|0	207	130	0.000316547642263	0.01349548573	0.626|1.0|0.653	1.0|1.0|1.0	-0.24
FSD1L	FSD1L	SE	chr9	+	105461519_105461615_105447795_105448235_105464235_105464331	0|0|0	3|7|3	2|1|2	3|4|3	226	130	0.0157139783209	0.239406730555	0.0|0.0|0.0	0.277|0.126|0.277	-0.227
GNB1L	GNB1L	SE	chr22	-	19821227_19821375_19812294_19812447_19854442_19854539	1|1|1	1|0|0	0|3|3	4|1|0	278	130	0.00207735452597	0.0541229034024	0.319|1.0|1.0	0.0|0.584|1.0	0.245
FANCI	FANCI	SE	chr15	+	89245194_89245311_89244016_89244067_89245755_89245839	3|2|0	1|0|1	6|7|10	6|11|8	247	130	0.0277213983415	0.359064227627	0.612|1.0|0.0	0.345|0.251|0.397	0.206
ZBTB8OS	ZBTB8OS	SE	chr1	-	32633644_32633727_32627507_32627544_32650432_32650525	35|34|24	28|35|32	29|31|38	16|4|12	213	130	0.000381092093463	0.0153726882763	0.433|0.372|0.314	0.525|0.825|0.659	-0.297
RIC8B	RIC8B	SE	chr12	+	106870822_106870942_106860267_106860412_106885903_106889316	26|14|13	2|1|3	8|18|20	0|0|1	250	130	0.0027844644221	0.0676027785045	0.871|0.879|0.693	1.0|1.0|0.912	-0.156
AMACR	AMACR	SE	chr5	-	34004573_34004734_33998640_33998827_34005755_34005899	85|114|84	24|11|10	189|196|182	16|12|16	291	130	0.0153427545261	0.235862247825	0.613|0.822|0.79	0.841|0.879|0.836	-0.11
ZNF808	ZNF808	SE	chr19	+	52532907_52533009_52527652_52527711_52543265_52543347	18|27|20	2|2|0	11|18|18	4|7|2	232	130	0.00199235852433	0.0524364872544	0.835|0.883|1.0	0.606|0.59|0.835	0.229
CAMKK2	CAMKK2	SE	chr12	-	121274055_121274585_121270897_121270945_121296637_121296686	10|11|8	1|0|0	13|8|8	1|3|1	660	130	0.000201581445513	0.0096499047701	0.663|1.0|1.0	0.719|0.344|0.612	0.329
ZNF346	ZNF346	SE	chr5	+	177050750_177050936_177041777_177041870_177062057_177062151	20|8|12	1|8|2	18|10|11	0|0|2	316	130	0.000701215064668	0.0240608799765	0.892|0.291|0.712	1.0|1.0|0.694	-0.266
ZNF346	ZNF346	SE	chr5	+	177050702_177050936_177041777_177041870_177062057_177062151	19|7|14	1|8|2	18|9|10	0|0|2	364	130	0.000954896520042	0.0307947773034	0.872|0.238|0.714	1.0|1.0|0.641	-0.272
USP33	USP33	SE	chr1	-	77745420_77745599_77741616_77741748_77759642_77759852	145|168|134	7|10|6	71|64|79	9|9|12	309	130	0.000810092413665	0.0270614051238	0.897|0.876|0.904	0.768|0.749|0.735	0.142
ZNF346	ZNF346	SE	chr5	+	177044391_177044533_177041777_177041870_177062057_177062151	3|3|2	1|8|2	5|2|3	0|0|2	272	130	0.000347748340794	0.0144609993663	0.589|0.152|0.323	1.0|1.0|0.418	-0.451
RPP14	RPP14	SE	chr3	+	58310308_58310406_58306261_58306651_58310506_58310591	9|16|4	2|8|4	19|14|25	0|1|8	228	130	0.0194801822839	0.278086105698	0.72|0.533|0.363	1.0|0.889|0.641	-0.305
AGTPBP1	AGTPBP1	SE	chr9	-	85660935_85660973_85657434_85657643_85669484_85669578	9|30|12	2|4|2	17|12|8	0|0|0	168	130	0.000145733183858	0.00761016173465	0.777|0.853|0.823	1.0|1.0|1.0	-0.182
HSD3B7	HSD3B7	SE	chr16	+	30985524_30985824_30985215_30985297_30986048_30986204	4|4|6	0|0|0	10|9|13	5|7|2	430	130	2.70081734755e-10	1.011971201e-07	1.0|1.0|1.0	0.377|0.28|0.663	0.56
POLK	POLK	SE	chr5	+	75593877_75594049_75587025_75587058_75596221_75597178	28|24|16	1|2|4	21|22|24	1|0|2	302	130	0.0408221384177	0.467742944764	0.923|0.838|0.633	0.9|1.0|0.838	-0.115
HSD3B7	HSD3B7	SE	chr16	+	30985652_30985824_30985210_30985297_30986048_30986204	4|6|8	0|0|0	11|10|17	5|7|2	302	130	1.08729080184e-08	2.65218685858e-06	1.0|1.0|1.0	0.486|0.381|0.785	0.449
HSD3B7	HSD3B7	SE	chr16	+	30985652_30985947_30985214_30985297_30986048_30986204	1|2|2	0|0|0	3|2|7	5|7|2	425	130	2.92432744686e-13	2.08401335404e-10	1.0|1.0|1.0	0.155|0.08|0.517	0.749
HSD3B7	HSD3B7	SE	chr16	+	30986048_30986204_30985206_30985297_30986422_30986531	6|12|8	0|0|0	35|29|31	2|3|4	286	130	4.65249741817e-05	0.00318446362831	1.0|1.0|1.0	0.888|0.815|0.779	0.173
HSD3B7	HSD3B7	SE	chr16	+	30986048_30986204_30985459_30985824_30986422_30986531	10|16|14	0|0|1	40|31|42	7|2|4	286	130	0.000114952996868	0.00628265664837	1.0|1.0|0.864	0.722|0.876|0.827	0.146
AC007192.4	AC007192.4	SE	chr19	+	18161278_18161495_18161053_18161185_18161965_18162051	21|15|10	0|0|0	22|11|12	3|1|3	347	130	1.83507103835e-05	0.00151926325487	1.0|1.0|1.0	0.733|0.805|0.6	0.287
UHRF1BP1	UHRF1BP1	SE	chr6	+	34836155_34836348_34835293_34835464_34855616_34855703	6|19|14	3|5|2	15|13|8	0|0|2	323	130	0.000526014648817	0.0197296206514	0.446|0.605|0.738	1.0|1.0|0.617	-0.276
HIVEP3	HIVEP3	SE	chr1	-	41524734_41524910_41518401_41518488_41575543_41575689	21|13|18	7|6|6	31|31|57	3|1|3	306	130	1.47739716385e-05	0.00129076922885	0.56|0.479|0.56	0.814|0.929|0.89	-0.345
ARF3	ARF3	SE	chr12	-	48953112_48953274_48940947_48941188_48956097_48956197	2|1|3	1|1|7	1|1|0	14|9|6	292	130	0.00608742638437	0.119232206215	0.471|0.308|0.16	0.031|0.047|0.0	0.287
PPM1K	PPM1K	SE	chr4	-	88278535_88278642_88277142_88277243_88284405_88284590	5|0|3	1|1|0	1|0|0	1|1|1	237	130	2.44092348207e-05	0.00190785728937	0.733|0.0|1.0	0.354|0.0|0.0	0.46
MSANTD3	MSANTD3	SE	chr9	+	100429505_100429662_100427206_100427393_100441905_100442341	0|0|0	5|7|11	5|6|10	16|4|12	287	130	1.35567149062e-07	2.50111067648e-05	0.0|0.0|0.0	0.124|0.405|0.274	-0.268
PRKD3	PRKD3	SE	chr2	-	37316236_37317179_37293132_37293271_37324680_37324808	26|27|14	0|2|0	17|21|21	2|1|1	1073	130	0.0246330179115	0.329877316136	1.0|0.621|1.0	0.507|0.718|0.718	0.226
PRKD3	PRKD3	SE	chr2	-	37290867_37290999_37286176_37286369_37293132_37293271	3|11|13	0|0|0	4|5|10	3|1|0	262	130	0.0411081980712	0.470575577606	1.0|1.0|1.0	0.398|0.713|1.0	0.296
CCDC153	CCDC153	SE	chr11	-	119193150_119193243_119190709_119190840_119194922_119194994	3|5|3	3|4|0	3|3|5	0|0|1	223	130	4.30733936609e-05	0.00301046705052	0.368|0.422|1.0	1.0|1.0|0.745	-0.318
CCDC153	CCDC153	SE	chr11	-	119193765_119193885_119190709_119190840_119194922_119194994	6|2|4	3|4|0	2|2|1	0|0|1	250	130	0.000448353236632	0.0175031131959	0.51|0.206|1.0	1.0|1.0|0.342	-0.209
SEMA4B	SEMA4B	SE	chr15	+	90201457_90201735_90184962_90185081_90217438_90217554	12|17|8	1|0|1	28|13|21	2|3|4	408	130	0.00176437810009	0.0479987440477	0.793|1.0|0.718	0.817|0.58|0.626	0.163
TNXB	TNXB	SE	chr6	-	32048362_32048650_32047733_32048012_32049269_32049587	4|4|1	1|5|1	13|4|13	4|0|3	418	130	0.0453134775506	0.503952980899	0.554|0.199|0.237	0.503|1.0|0.574	-0.362
POU2F1	POU2F1	SE	chr1	+	167303473_167303574_167220897_167220958_167332469_167332535	3|5|8	21|37|33	13|7|37	18|16|28	231	130	6.7293293734e-06	0.000664612706729	0.074|0.071|0.12	0.289|0.198|0.426	-0.216
EFCAB2	EFCAB2	SE	chr1	+	245002120_245002232_244969981_244970443_245059385_245059458	12|12|17	5|8|4	13|9|11	1|0|2	242	130	0.000583027262995	0.0211747650292	0.563|0.446|0.695	0.875|1.0|0.747	-0.306
EFCAB2	EFCAB2	SE	chr1	+	245017241_245017326_244970326_244970443_245059385_245059458	39|46|42	5|8|4	29|30|37	1|0|2	215	130	0.000350779615807	0.0144956184202	0.825|0.777|0.864	0.946|1.0|0.918	-0.133
SLC7A6	SLC7A6	SE	chr16	+	68273794_68273904_68266601_68266721_68274690_68275095	1|0|0	10|10|7	5|5|5	18|18|19	240	130	7.56985703141e-05	0.00464981950059	0.051|0.0|0.0	0.131|0.131|0.125	-0.112
ZNF391	ZNF391	SE	chr6	+	27395016_27395095_27388991_27389075_27399441_27399550	13|10|11	2|5|2	5|13|9	0|3|0	209	130	0.0138215505574	0.219940566992	0.802|0.554|0.774	1.0|0.729|1.0	-0.2
SLC7A6	SLC7A6	SE	chr16	+	68273817_68273904_68266592_68266721_68274690_68274811	1|0|0	10|10|7	6|6|4	18|18|19	217	130	3.28104265539e-05	0.00244363719898	0.057|0.0|0.0	0.166|0.166|0.112	-0.129
SLC7A6	SLC7A6	SE	chr16	+	68273821_68273904_68266601_68266721_68274690_68275001	1|0|0	10|10|7	5|5|4	18|18|19	213	130	0.000100854292596	0.00575130560973	0.058|0.0|0.0	0.145|0.145|0.114	-0.115
EZH2	EZH2	SE	chr7	-	148832633_148832750_148829727_148829848_148884163_148884245	48|72|55	1|4|2	52|59|43	9|5|15	247	130	0.000106780139253	0.00597985232843	0.962|0.905|0.935	0.753|0.861|0.601	0.196
TRMT2B	TRMT2B	SE	chrX	-	101037916_101038051_101036973_101037073_101041316_101041371	4|6|4	0|4|2	5|7|10	0|1|0	265	130	0.000322455775471	0.0135761556455	1.0|0.424|0.495	1.0|0.774|1.0	-0.285
TRMT2B	TRMT2B	SE	chrX	-	101042041_101042312_101041316_101041371_101051783_101052116	1|5|1	0|1|1	4|4|7	2|2|1	401	130	0.0190029598184	0.273421446793	1.0|0.618|0.245	0.393|0.393|0.694	0.128
C1orf116	C1orf116	SE	chr1	-	207024886_207025064_207018520_207023480_207032578_207032756	13|4|7	0|0|1	20|16|8	1|3|2	308	130	0.00142026406957	0.0409353668585	1.0|1.0|0.747	0.894|0.692|0.628	0.178
MEIG1	MEIG1	SE	chr10	+	14966439_14966606_14959438_14959557_14972512_14972851	0|8|5	4|0|0	2|1|1	0|0|0	297	130	0.0256257898318	0.339544050834	0.0|1.0|1.0	1.0|1.0|1.0	-0.333
MED31	MED31	SE	chr17	-	6649981_6650078_6643314_6644659_6650355_6650433	11|14|8	1|0|0	21|12|19	7|14|11	227	130	1.31306798767e-08	3.13970105341e-06	0.863|1.0|1.0	0.632|0.329|0.497	0.468
SMC4	SMC4	SE	chr3	+	160401914_160402093_160399668_160399749_160404327_160404336	1|0|1	0|2|1	5|2|4	5|4|2	309	130	0.0170142303972	0.252886776548	1.0|0.0|0.296	0.296|0.174|0.457	0.123
RHPN1	RHPN1	SE	chr8	+	143376524_143376653_143375552_143375668_143377379_143377455	79|116|112	0|2|8	58|42|68	6|6|5	259	130	0.00495040846611	0.101881424519	1.0|0.967|0.875	0.829|0.778|0.872	0.121
GOLGB1	GOLGB1	SE	chr3	-	121719645_121719768_121718387_121718501_121722261_121722378	36|64|49	93|121|101	53|56|66	45|40|64	253	130	5.61885635797e-08	1.15377025045e-05	0.166|0.214|0.2	0.377|0.418|0.346	-0.187
ILF3	ILF3	SE	chr19	+	10666491_10666649_10655023_10655123_10670515_10670608	3|2|3	3|1|1	3|2|7	17|14|13	288	130	0.0306506291003	0.385066406723	0.311|0.474|0.575	0.074|0.061|0.196	0.343
GOLGB1	GOLGB1	SE	chr3	-	121719645_121719753_121718387_121718501_121722261_121722378	27|53|34	93|121|101	40|39|56	45|40|64	238	130	2.75345616196e-07	4.52825177405e-05	0.137|0.193|0.155	0.327|0.347|0.323	-0.171
SCAMP3	SCAMP3	SE	chr1	-	155260536_155260659_155260329_155260450_155262085_155262430	38|34|36	3|1|0	54|59|71	8|5|9	253	130	0.00164574516736	0.0458349487415	0.867|0.946|1.0	0.776|0.858|0.802	0.126
CENPO	CENPO	SE	chr2	+	24793851_24793965_24793461_24793520_24799674_24799844	10|26|11	1|7|3	47|36|65	19|17|31	244	130	0.0495418668937	0.535414556126	0.842|0.664|0.661	0.569|0.53|0.528	0.18
PLCB4	PLCB4	SE	chr20	+	9405312_9405348_9401489_9401590_9407916_9408058	7|2|4	3|4|3	3|7|3	0|1|2	166	130	0.00987896427293	0.171384704773	0.646|0.281|0.511	1.0|0.846|0.54	-0.316
TTC31	TTC31	SE	chr2	+	74490024_74490127_74483321_74483410_74490243_74490473	54|44|30	7|10|8	33|34|30	2|3|3	233	130	0.015981527027	0.241943301198	0.811|0.711|0.677	0.902|0.863|0.848	-0.138
CXorf23	CXorf23	SE	chrX	-	19955390_19955566_19953777_19953892_19965043_19965142	29|45|31	15|5|7	20|19|35	1|1|1	306	130	6.51343965319e-05	0.00416779866541	0.451|0.793|0.653	0.895|0.89|0.937	-0.275
ELMOD1	ELMOD1	SE	chr11	+	107625396_107625532_107618104_107618206_107630416_107630562	1|1|3	4|3|3	1|2|2	1|0|0	266	130	2.21291706834e-05	0.00176378225546	0.109|0.14|0.328	0.328|1.0|1.0	-0.584
SLC8A1	SLC8A1	SE	chr2	-	40178386_40178493_40177751_40177855_40428472_40430280	2|6|6	3|2|2	2|1|7	29|35|27	237	130	4.96083122192e-06	0.000509326019098	0.268|0.622|0.622	0.036|0.015|0.125	0.445
EMC1	EMC1	SE	chr1	-	19231260_19231422_19230843_19230963_19232623_19232773	68|70|58	4|9|2	78|69|85	0|0|0	292	130	3.40995907178e-07	5.48384789663e-05	0.883|0.776|0.928	1.0|1.0|1.0	-0.138
PPARD	PPARD	SE	chr6	+	35420126_35420281_35410986_35411217_35421819_35421958	44|58|29	3|2|2	34|15|30	4|4|9	285	130	0.00141060714635	0.0407539878649	0.87|0.93|0.869	0.795|0.631|0.603	0.213
SIX4	SIX4	SE	chr14	-	60719759_60720445_60709527_60714203_60723211_60724134	48|49|46	0|3|0	50|49|45	2|2|3	816	130	0.0282612896918	0.363081150176	1.0|0.722|1.0	0.799|0.796|0.705	0.141
LPCAT4	LPCAT4	SE	chr15	-	34361399_34361532_34360110_34360209_34362195_34362321	70|58|44	0|1|0	100|70|85	8|4|8	263	130	1.40525966663e-06	0.000179188362997	1.0|0.966|1.0	0.861|0.896|0.84	0.123
VPS29	VPS29	SE	chr12	-	110499456_110499546_110496011_110496203_110502048_110502111	14|23|13	28|13|19	11|6|10	39|30|42	220	130	0.000455818987244	0.0177224853192	0.228|0.511|0.288	0.143|0.106|0.123	0.218
SDCCAG8	SDCCAG8	SE	chr1	+	243304712_243304777_243286382_243286397_243316754_243316893	5|5|3	3|4|2	10|6|12	0|0|1	195	130	4.73738838824e-07	7.08561238562e-05	0.526|0.455|0.5	1.0|1.0|0.889	-0.469
SDCCAG8	SDCCAG8	SE	chr1	+	243304712_243304777_243256055_243256240_243316754_243316893	2|4|0	4|2|2	3|1|2	0|0|0	195	130	1.95314597828e-09	5.86670170087e-07	0.25|0.571|0.0	1.0|1.0|1.0	-0.726
SDCCAG3	SDCCAG3	SE	chr9	-	136410089_136410239_136407825_136407938_136410327_136410527	19|34|24	6|11|6	112|66|120	14|5|15	280	130	0.00310457272542	0.0730328127543	0.595|0.589|0.65	0.788|0.86|0.788	-0.201
ZNF266	ZNF266	SE	chr19	-	9418765_9418895_9418504_9418631_9419050_9419299	0|5|0	2|2|2	1|1|6	0|0|1	260	130	1.03087365211e-06	0.000136244010494	0.0|0.556|0.0	1.0|1.0|0.75	-0.731
TTLL5	TTLL5	SE	chr14	+	75757830_75757869_75752892_75752955_75764614_75764772	138|186|113	229|263|219	227|208|236	239|231|235	169	130	0.00010668164949	0.00597985232843	0.317|0.352|0.284	0.422|0.409|0.436	-0.105
SDCCAG8	SDCCAG8	SE	chr1	+	243316754_243316893_243256055_243256240_243341038_243341173	4|2|4	3|3|5	0|0|0	2|4|6	269	130	1.77335044216e-06	0.000212014545462	0.392|0.244|0.279	0.0|0.0|0.0	0.305
PUF60	PUF60	SE	chr8	-	143820665_143820716_143818372_143818534_143821596_143821686	24|32|16	47|35|25	68|68|65	53|51|56	181	130	0.00312371465486	0.0732933564434	0.268|0.396|0.315	0.48|0.489|0.455	-0.148
OBSCN	OBSCN	SE	chr1	+	228256650_228256926_228249964_228250240_228264115_228264391	49|66|46	2|1|4	88|60|65	8|7|12	406	130	0.00387564618397	0.0855773757937	0.887|0.955|0.786	0.779|0.733|0.634	0.161
ASPH	ASPH	SE	chr8	-	61637946_61638003_61583943_61584029_61642887_61642920	10|20|7	2|8|4	18|30|22	3|2|2	187	130	0.00623562262926	0.12125933893	0.777|0.635|0.549	0.807|0.912|0.884	-0.214
DNAJA3	DNAJA3	SE	chr16	+	4454810_4454927_4448732_4448848_4455545_4456775	18|16|13	0|0|0	12|6|17	2|1|2	247	130	0.00478972277249	0.0998752003248	1.0|1.0|1.0	0.759|0.759|0.817	0.222
GPR107	GPR107	SE	chr9	+	130110369_130110426_130107495_130107539_130124914_130124964	8|2|4	29|19|20	6|5|12	16|7|11	187	130	0.00422774496557	0.0907245328209	0.161|0.068|0.122	0.207|0.332|0.431	-0.206
GTF2IRD2B	GTF2IRD2B	SE	chr7	+	75123487_75123516_75123135_75123319_75125915_75125970	5|7|5	2|0|1	4|0|1	1|1|2	159	130	0.0211458823617	0.295027675407	0.671|1.0|0.803	0.766|0.0|0.29	0.473
TRADD	TRADD	SE	chr16	-	67156509_67156668_67155376_67155654_67159837_67160298	12|21|21	2|0|1	13|13|15	5|0|2	289	130	0.017979581463	0.262542341612	0.73|1.0|0.904	0.539|1.0|0.771	0.108
MPRIP	MPRIP	SE	chr17	+	17143555_17143669_17142626_17142765_17146035_17146092	27|42|20	0|0|0	36|53|35	1|1|6	244	130	0.000974959484686	0.0312201783885	1.0|1.0|1.0	0.95|0.966|0.757	0.109
JAKMIP1	JAKMIP1	SE	chr4	-	6078938_6078998_6064879_6065008_6080171_6080312	4|5|1	2|0|0	7|8|13	4|5|1	190	130	0.00441700336037	0.0937162797038	0.578|1.0|1.0	0.545|0.523|0.899	0.204
AMD1	AMD1	SE	chr6	+	110892160_110892203_110874769_110875215_110892298_110892443	17|17|11	1|2|2	37|20|28	0|1|0	173	130	0.0396510565501	0.459686650818	0.927|0.865|0.805	1.0|0.938|1.0	-0.114
AUH	AUH	SE	chr9	-	91216058_91216106_91213814_91214425_91217276_91217327	20|19|21	0|1|0	14|7|27	2|1|2	178	130	0.0278453781787	0.360199418531	1.0|0.933|1.0	0.836|0.836|0.908	0.118
SAFB2	SAFB2	SE	chr19	-	5611119_5611630_5610638_5610688_5612539_5612567	319|382|286	25|32|28	654|538|693	12|13|16	641	130	8.35120861353e-12	4.59885874331e-09	0.721|0.708|0.674	0.917|0.894|0.898	-0.202
CHCHD7	CHCHD7	SE	chr8	+	56212761_56212909_56211755_56211837_56214597_56214667	41|48|26	40|49|23	62|54|61	34|29|41	278	130	0.0100171655994	0.172874588656	0.324|0.314|0.346	0.46|0.465|0.41	-0.117
SCEL	SCEL	SE	chr13	+	77593513_77593573_77591394_77591460_77597544_77597589	3|9|1	2|0|0	3|1|2	0|4|1	190	130	0.0164769027879	0.246846234754	0.506|1.0|1.0	1.0|0.146|0.578	0.261
TTLL7	TTLL7	SE	chr1	-	83952186_83952387_83951844_83951976_83998930_83999132	18|17|16	4|2|6	7|3|11	6|4|4	331	130	0.029040376417	0.370081515034	0.639|0.769|0.512	0.314|0.228|0.519	0.286
IP6K2	IP6K2	SE	chr3	-	48694458_48694525_48693452_48694240_48695089_48695421	2|3|0	2|4|1	1|0|0	1|1|5	197	130	0.0114442036774	0.19167722703	0.398|0.331|0.0	0.398|0.0|0.0	0.11
IP6K2	IP6K2	SE	chr3	-	48708119_48708237_48695089_48695418_48711366_48711459	5|3|5	1|1|0	1|9|6	2|1|2	248	130	0.00673765710606	0.127966229132	0.724|0.611|1.0	0.208|0.825|0.611	0.23
MAP3K3	MAP3K3	SE	chr17	+	63634708_63634801_63632680_63632802_63646033_63646074	21|28|30	15|19|17	6|13|19	9|17|17	223	130	0.0492179517359	0.53397804652	0.449|0.462|0.507	0.28|0.308|0.395	0.145
BORCS8	BORCS8	SE	chr19	-	19186892_19187005_19181881_19182683_19192080_19192589	5|10|5	11|7|3	5|4|2	14|8|8	243	130	0.0407685959521	0.467742944764	0.196|0.433|0.471	0.16|0.211|0.118	0.204
TTC23	TTC23	SE	chr15	-	99241364_99241559_99228532_99228732_99245388_99245510	11|13|7	7|3|2	11|11|13	1|1|2	325	130	0.0153829955228	0.236004631607	0.386|0.634|0.583	0.815|0.815|0.722	-0.25
RSPH3	RSPH3	SE	chr6	-	158986279_158986421_158982484_158982688_158993838_158993926	31|28|26	1|2|0	16|23|18	6|0|2	272	130	0.0100485854301	0.173334521812	0.937|0.87|1.0	0.56|1.0|0.811	0.145
GRHL1	GRHL1	SE	chr2	+	9962454_9962531_9961045_9961436_9963885_9964042	3|4|4	3|4|10	7|5|4	3|0|0	207	130	8.66739006877e-05	0.00513055850243	0.386|0.386|0.201	0.594|1.0|1.0	-0.54
TEAD1	TEAD1	SE	chr11	+	12878888_12878900_12864837_12864900_12879707_12879842	4|3|4	0|0|1	1|2|3	4|0|2	142	130	0.000762498744369	0.0257078078517	1.0|1.0|0.785	0.186|1.0|0.579	0.34
CEP57L1	CEP57L1	SE	chr6	+	109140420_109140675_109095181_109095575_109146757_109146937	4|3|4	8|1|3	3|1|2	6|11|6	385	130	0.0350297441438	0.422975432195	0.144|0.503|0.31	0.144|0.03|0.101	0.227
ZNF12	ZNF12	SE	chr7	-	6705158_6705223_6697684_6697811_6706431_6706843	41|60|34	0|1|0	33|24|45	5|3|2	195	130	9.05094273211e-05	0.00530966463379	1.0|0.976|1.0	0.815|0.842|0.938	0.127
TANGO2	TANGO2	SE	chr22	+	20061529_20061683_20055942_20056013_20063337_20063411	4|5|1	0|0|0	2|4|3	2|1|3	284	130	7.69201949913e-07	0.000107940713782	1.0|1.0|1.0	0.314|0.647|0.314	0.575
AIFM1	AIFM1	SE	chrX	-	130155155_130155286_130149468_130149568_130165550_130165879	0|0|1	1|1|1	2|1|1	0|0|0	261	130	1.04914847909e-06	0.000138156889393	0.0|0.0|0.332	1.0|1.0|1.0	-0.889
ARHGEF10	ARHGEF10	SE	chr8	+	1952704_1952827_1945480_1945655_1956748_1958633	8|18|7	0|0|0	14|17|10	4|1|1	253	130	0.000947823077561	0.030670152376	1.0|1.0|1.0	0.643|0.897|0.837	0.208
TTLL7	TTLL7	SE	chr1	-	83949864_83949986_83948627_83948695_83951844_83951976	9|9|14	2|0|3	8|10|4	0|0|0	252	130	0.00971689221695	0.169219189087	0.699|1.0|0.707	1.0|1.0|1.0	-0.198
BOK	BOK	SE	chr2	+	241559454_241559703_241558720_241558993_241570124_241570288	5|4|2	2|0|0	3|2|5	1|2|1	379	130	0.00499413804066	0.102607092757	0.462|1.0|1.0	0.507|0.255|0.632	0.356
CNTNAP3	CNTNAP3	SE	chr9	-	39078689_39078920_39078384_39078456_39085735_39085823	7|22|46	0|0|0	21|5|26	1|4|0	361	130	0.00972687158803	0.169311852427	1.0|1.0|1.0	0.883|0.31|1.0	0.269
ABI3BP	ABI3BP	SE	chr3	-	100830577_100830634_100829580_100829664_100832263_100832350	12|23|27	13|19|11	20|25|38	33|47|34	187	130	0.0407861297493	0.467742944764	0.391|0.457|0.631	0.296|0.27|0.437	0.159
AMPD2	AMPD2	SE	chr1	+	109625302_109625433_109619836_109620278_109625661_109625792	14|12|11	0|2|0	18|13|24	0|3|4	261	130	0.00229514927928	0.0585794947721	1.0|0.749|1.0	1.0|0.683|0.749	0.106
MCTP1	MCTP1	SE	chr5	-	94923961_94924021_94917895_94917973_94931952_94931991	0|2|2	3|1|1	2|5|6	0|0|0	190	130	1.9325039292e-05	0.00157835629903	0.0|0.578|0.578	1.0|1.0|1.0	-0.615
ARMC9	ARMC9	SE	chr2	+	231239942_231240041_231235223_231235381_231256585_231256620	55|59|42	2|10|5	24|18|20	12|7|3	229	130	0.00576878563937	0.11438435028	0.94|0.77|0.827	0.532|0.593|0.791	0.207
TUFT1	TUFT1	SE	chr1	+	151562090_151562165_151540304_151540426_151562584_151562686	80|149|104	193|275|198	68|71|88	52|79|73	205	130	5.563917993e-08	1.14898067872e-05	0.208|0.256|0.25	0.453|0.363|0.433	-0.178
ARID5A	ARID5A	SE	chr2	+	96549320_96549459_96547401_96547517_96549752_96549805	5|4|2	1|0|0	3|5|5	4|2|3	269	130	9.94959689105e-06	0.000932005409807	0.707|1.0|1.0	0.266|0.547|0.446	0.483
MAP4K4	MAP4K4	SE	chr2	+	101863820_101864051_101860824_101860986_101864929_101865003	0|0|0	3|6|6	3|3|5	8|6|9	361	130	6.76316404209e-05	0.00430485459036	0.0|0.0|0.0	0.119|0.153|0.167	-0.146
MAP4K4	MAP4K4	SE	chr2	+	101868028_101868037_101867211_101867309_101869621_101869797	47|57|41	51|47|52	39|40|32	70|75|74	139	130	0.000687540252038	0.0237138349825	0.463|0.531|0.424	0.343|0.333|0.288	0.151
GNG12-AS1	GNG12-AS1	SE	chr1	+	68102654_68102727_68099728_68099792_68117450_68117732	2|3|1	1|2|6	0|0|0	1|2|1	203	130	0.000666269068864	0.0232618148971	0.562|0.49|0.096	0.0|0.0|0.0	0.383
RP11-100E13.1	RP11-100E13.1	SE	chr1	-	224615203_224615427_224611403_224611592_224615611_224615736	3|2|3	3|11|4	18|6|21	10|10|10	354	130	0.00828497701139	0.150784922123	0.269|0.063|0.216	0.398|0.181|0.435	-0.155
TBC1D22A	TBC1D22A	SE	chr22	+	46797443_46797620_46793500_46793841_46878652_46878723	16|19|7	0|1|0	17|7|17	1|1|3	307	130	0.00669598756138	0.127483325258	1.0|0.889|1.0	0.878|0.748|0.706	0.186
LUC7L2	LUC7L2	SE	chr7	+	139374400_139374471_139371411_139371463_139376061_139376156	3|6|3	0|1|1	3|2|2	1|2|1	201	130	0.0106181080162	0.180925989615	1.0|0.795|0.66	0.66|0.393|0.564	0.279
NR2C2AP	NR2C2AP	SE	chr19	-	19202469_19202575_19202057_19202398_19202790_19202881	3|6|2	0|0|0	15|10|10	3|4|4	236	130	1.07214527922e-07	2.02953750902e-05	1.0|1.0|1.0	0.734|0.579|0.579	0.369
TOM1L1	TOM1L1	SE	chr17	+	54905488_54905567_54900805_54900923_54930072_54930206	2|2|1	0|1|0	5|2|2	4|0|1	209	130	0.00537930752351	0.108617184412	1.0|0.554|1.0	0.437|1.0|0.554	0.188
ZNF532	ZNF532	SE	chr18	+	58939444_58939621_58918270_58920633_58953517_58953799	0|4|3	2|1|1	3|2|3	1|1|0	307	130	0.0034100397094	0.0778993672144	0.0|0.629|0.56	0.56|0.459|1.0	-0.277
PEX5L	PEX5L	SE	chr3	-	179898141_179898246_179887672_179887784_179971593_179971665	1|0|0	2|2|1	4|3|2	0|0|2	235	130	5.19260893173e-08	1.09089810187e-05	0.217|0.0|0.0	1.0|1.0|0.356	-0.713
EDEM2	EDEM2	SE	chr20	-	35134737_35134949_35126250_35126375_35137879_35138005	5|9|7	1|1|0	1|2|2	1|5|3	342	130	2.28466399688e-07	3.89840905946e-05	0.655|0.774|1.0	0.275|0.132|0.202	0.607
KIAA0196	KIAA0196	SE	chr8	-	125083712_125084022_125083112_125083258_125091614_125091840	86|88|63	11|21|8	89|90|86	44|37|34	440	130	5.20230562886e-05	0.00349496854124	0.698|0.553|0.699	0.374|0.418|0.428	0.243
MMS19	MMS19	SE	chr10	-	97468965_97469104_97468251_97468406_97469645_97469723	5|9|10	0|0|0	10|12|16	3|2|0	269	130	0.0108443108952	0.183575444567	1.0|1.0|1.0	0.617|0.744|1.0	0.213
RNASEH1-AS1	RNASEH1-AS1	SE	chr2	+	3559447_3559729_3558491_3558998_3561316_3561745	32|41|22	3|1|2	68|69|75	0|0|1	412	130	0.00195666825854	0.0516824911749	0.771|0.928|0.776	1.0|1.0|0.959	-0.161
ST3GAL6	ST3GAL6	SE	chr3	+	98768429_98768529_98732235_98732532_98770878_98770956	2|4|1	0|0|0	0|0|3	1|1|0	230	130	0.0215845292726	0.299881390066	1.0|1.0|1.0	0.0|0.0|1.0	0.667
ST3GAL6	ST3GAL6	SE	chr3	+	98756368_98756540_98732474_98732532_98768429_98768529	2|3|1	2|2|0	7|2|2	0|0|0	302	130	0.00202083398061	0.0529645022957	0.301|0.392|1.0	1.0|1.0|1.0	-0.436
ST3GAL6	ST3GAL6	SE	chr3	+	98773919_98773983_98772812_98772916_98784944_98785040	1|2|2	0|1|0	5|3|7	1|5|1	194	130	0.000175813578339	0.00870564646421	1.0|0.573|1.0	0.77|0.287|0.824	0.231
MLLT4	MLLT4	SE	chr6	+	167913402_167913423_167911283_167911489_167914167_167914313	2|4|3	0|3|0	1|0|1	0|1|3	151	130	0.00130830981634	0.0389120460515	1.0|0.534|1.0	1.0|0.0|0.223	0.437
CCDC136	CCDC136	SE	chr7	+	128806236_128806395_128805760_128805901_128806687_128806858	20|27|25	5|4|3	31|23|36	2|0|3	289	130	0.0150732558829	0.232885381833	0.643|0.752|0.789	0.875|1.0|0.844	-0.178
SPECC1L	SPECC1L	SE	chr22	+	24276699_24276803_24270839_24270983_24302194_24302384	20|25|25	25|34|31	21|14|31	19|8|21	234	130	0.0321351670256	0.398075202981	0.308|0.29|0.309	0.38|0.493|0.451	-0.139
KCTD9	KCTD9	SE	chr8	-	25446128_25446250_25440576_25440673_25458198_25458467	64|74|62	7|14|3	85|84|93	19|19|21	252	130	0.017180983491	0.254045095598	0.825|0.732|0.914	0.698|0.695|0.696	0.127
SPRY1	SPRY1	SE	chr4	+	123397610_123397856_123396794_123396932_123401536_123401793	1|1|2	1|0|0	2|1|1	1|1|1	376	130	0.000300117712489	0.0130595889003	0.257|1.0|1.0	0.409|0.257|0.257	0.445
FLYWCH1	FLYWCH1	SE	chr16	+	2913005_2913250_2912006_2912154_2914175_2914289	54|47|44	94|95|84	94|89|87	85|43|55	375	130	1.07107374081e-08	2.63028210201e-06	0.166|0.146|0.154	0.277|0.418|0.354	-0.194
ALG11	ALG11	SE	chr13	+	52018912_52019143_52012413_52012462_52028318_52029664	58|80|54	10|13|4	77|70|76	3|5|5	361	130	0.011776268839	0.195616312136	0.676|0.689|0.829	0.902|0.834|0.846	-0.129
CDK16	CDK16	SE	chrX	+	47222260_47222380_47218310_47218664_47223551_47223759	0|1|1	4|10|9	4|1|4	7|3|7	250	130	0.000560994616422	0.020662569901	0.0|0.049|0.055	0.229|0.148|0.229	-0.167
RANGAP1	RANGAP1	SE	chr22	-	41284900_41285153_41280932_41281082_41285543_41285965	2|5|5	0|1|0	14|9|10	6|10|0	383	130	0.00011022993596	0.00610717533913	1.0|0.629|1.0	0.442|0.234|1.0	0.318
CD46	CD46	SE	chr1	+	207767778_207767823_207767012_207767195_207783291_207783330	3|4|4	1|3|5	12|7|10	1|2|2	175	130	0.0105755802066	0.180370465795	0.69|0.498|0.373	0.899|0.722|0.788	-0.283
ATXN3	ATXN3	SE	chr14	-	92096092_92096137_92088729_92088817_92106528_92106574	6|3|1	0|2|1	0|1|1	5|0|1	175	130	0.00079805862635	0.026733125138	1.0|0.527|0.426	0.0|1.0|0.426	0.176
CELF1	CELF1	SE	chr11	-	47499452_47499604_47488836_47489024_47565273_47565569	7|13|2	3|5|4	8|12|7	0|1|3	282	130	0.0134122614056	0.215122965925	0.518|0.545|0.187	1.0|0.847|0.518	-0.372
SERPINB8	SERPINB8	SE	chr18	+	63978298_63978476_63969924_63970170_63979800_63979938	13|9|5	2|2|3	7|6|13	1|1|0	308	130	0.0015112685178	0.0430462807833	0.733|0.655|0.413	0.747|0.717|1.0	-0.221
RFFL	RFFL	SE	chr17	-	35021370_35021781_35017522_35017606_35026373_35026561	2|2|2	0|0|1	6|1|3	4|1|1	541	130	0.000207816724036	0.00982197507814	1.0|1.0|0.325	0.265|0.194|0.419	0.482
APOPT1	APOPT1	SE	chr14	+	103571622_103571820_103563172_103563379_103587273_103587364	60|77|55	17|8|13	60|43|57	0|3|4	328	130	7.75086522262e-05	0.00471348439176	0.583|0.792|0.626	1.0|0.85|0.85	-0.233
TBC1D25	TBC1D25	SE	chrX	+	48544868_48545023_48541284_48541442_48558896_48559024	7|12|3	1|11|1	5|1|1	3|5|3	285	130	0.033855059257	0.413461736793	0.762|0.332|0.578	0.432|0.084|0.132	0.341
CAMLG	CAMLG	SE	chr5	+	134743986_134744052_134741062_134741523_134750758_134751377	10|11|5	2|1|0	6|7|10	2|1|4	196	130	0.0266679164735	0.349277630353	0.768|0.879|1.0	0.666|0.823|0.624	0.178
GOLIM4	GOLIM4	SE	chr3	-	168040785_168040869_168036835_168036994_168041391_168041474	1343|1340|1153	198|220|137	1110|1103|1224	443|455|472	214	130	0	0.0	0.805|0.787|0.836	0.604|0.596|0.612	0.205
CCDC91	CCDC91	SE	chr12	+	28225794_28225861_28190445_28190641_28362437_28362515	1|2|2	0|3|3	7|2|3	2|0|1	197	130	0.0241987381429	0.325644516434	1.0|0.306|0.306	0.698|1.0|0.664	-0.25
PDDC1	PDDC1	SE	chr11	-	770313_770398_767219_767373_771332_771426	0|0|1	2|1|0	3|1|2	5|3|7	215	130	0.047546588765	0.522078782074	0.0|0.0|1.0	0.266|0.168|0.147	0.14
UBE3B	UBE3B	SE	chr12	+	109481636_109481742_109477401_109477764_109483530_109483712	61|66|63	6|8|10	32|45|36	18|11|14	236	130	0.000322522894307	0.0135761556455	0.848|0.82|0.776	0.495|0.693|0.586	0.223
SFI1	SFI1	SE	chr22	+	31580271_31580364_31578381_31578452_31583874_31583972	5|1|13	4|2|1	9|4|4	0|0|1	223	130	3.02612885971e-05	0.00227711497735	0.422|0.226|0.883	1.0|1.0|0.7	-0.39
ANKS3	ANKS3	SE	chr16	-	4729979_4730151_4726978_4727177_4734155_4734228	12|7|9	0|0|0	19|12|19	5|0|0	302	130	0.031713335344	0.394598142101	1.0|1.0|1.0	0.621|1.0|1.0	0.126
DYX1C1	DYX1C1	SE	chr15	-	55432496_55432602_55430307_55430779_55434904_55435058	2|4|4	4|2|6	6|9|6	3|3|1	236	130	0.0235841914057	0.319492592286	0.216|0.524|0.269	0.524|0.623|0.768	-0.302
PIBF1	PIBF1	SE	chr13	+	72783422_72783721_72782058_72782349_72792446_72792547	64|85|48	7|16|15	57|65|68	8|5|4	429	130	0.026757671345	0.350074717435	0.735|0.617|0.492	0.683|0.798|0.837	-0.158
PPP6R3	PPP6R3	SE	chr11	+	68566998_68567166_68564302_68564432_68569747_68569897	46|68|57	0|0|1	85|52|70	3|5|3	298	130	0.00018620332444	0.00912070057516	1.0|1.0|0.961	0.925|0.819|0.911	0.102
TFDP2	TFDP2	SE	chr3	-	142005440_142005544_141978519_141978682_142028578_142028597	25|27|23	0|1|0	13|29|20	1|3|3	234	130	0.000608203279665	0.0217356422807	1.0|0.938|1.0	0.878|0.843|0.787	0.143
SORBS1	SORBS1	SE	chr10	-	95414493_95414862_95410632_95410777_95421960_95422073	1|1|1	0|0|0	1|1|1	1|0|1	499	130	0.0481297209571	0.526487935603	1.0|1.0|1.0	0.207|1.0|0.207	0.529
KIFC1	KIFC1	SE	chr6	+	33404851_33405631_33403728_33404129_33406195_33406486	37|54|18	0|0|0	175|161|202	5|3|3	910	130	0.000115765165694	0.00628921516764	1.0|1.0|1.0	0.833|0.885|0.906	0.125
CRTC1	CRTC1	SE	chr19	+	18768484_18768793_18765403_18765528_18775640_18775821	0|2|0	1|2|1	0|1|1	4|0|0	439	130	0.00864733989898	0.155955020525	0.0|0.228|0.0	0.0|1.0|1.0	-0.591
ZSCAN30	ZSCAN30	SE	chr18	-	35263512_35263657_35251065_35254381_35263944_35264455	23|22|37	0|0|0	12|14|12	0|3|2	275	130	0.011463355	0.191909552038	1.0|1.0|1.0	1.0|0.688|0.739	0.191
JOSD2	JOSD2	SE	chr19	-	50510285_50510448_50506377_50506572_50511116_50511220	5|4|10	0|0|0	3|5|2	3|1|2	293	130	1.16189276012e-06	0.000151358395579	1.0|1.0|1.0	0.307|0.689|0.307	0.566
R3HDM2	R3HDM2	SE	chr12	-	57292571_57292649_57289008_57289040_57295398_57295479	44|49|33	21|23|18	52|57|58	11|6|11	208	130	3.64133142722e-05	0.00265751386993	0.567|0.571|0.534	0.747|0.856|0.767	-0.233
ADRM1	ADRM1	SE	chr20	+	62304460_62304577_62303567_62303781_62306196_62306320	98|88|70	30|36|29	112|103|102	90|62|72	247	130	0.000137785606804	0.00730002606311	0.632|0.563|0.56	0.396|0.466|0.427	0.155
JADE1	JADE1	SE	chr4	+	128816366_128816463_128809918_128810291_128831732_128831810	0|0|0	5|5|11	4|3|2	8|8|17	227	130	0.000148243371963	0.00770757219107	0.0|0.0|0.0	0.223|0.177|0.063	-0.154
EXO1	EXO1	SE	chr1	+	241849108_241849216_241848950_241849027_241850408_241850586	1|1|0	1|2|1	18|12|13	18|9|10	238	130	0.000902184672912	0.0294608283351	0.353|0.215|0.0	0.353|0.421|0.415	-0.207
EBNA1BP2	EBNA1BP2	SE	chr1	-	43171478_43171651_43168938_43169028_43172052_43172141	1|0|1	1|1|0	5|3|1	2|1|0	303	130	0.0084346438199	0.153201963835	0.3|0.0|1.0	0.518|0.563|1.0	-0.26
R3HDM2	R3HDM2	SE	chr12	-	57297327_57297387_57296410_57296551_57298089_57298168	110|127|72	43|25|25	122|130|160	9|11|8	190	130	7.36034455606e-10	2.43192475355e-07	0.636|0.777|0.663	0.903|0.89|0.932	-0.216
TMEM9B	TMEM9B	SE	chr11	-	8962091_8962183_8956189_8956298_8964208_8964773	11|11|6	5|1|1	8|3|8	11|2|3	222	130	0.0267078962123	0.34967524778	0.563|0.866|0.778	0.299|0.468|0.61	0.277
TRMT2B	TRMT2B	SE	chrX	-	101051643_101051733_101042041_101042312_101051816_101052054	2|4|0	4|3|1	5|5|5	1|3|1	220	130	0.0178140669152	0.261280170312	0.228|0.441|0.0	0.747|0.496|0.747	-0.44
NAXD	NAXD	SE	chr13	+	110625189_110625278_110624233_110624279_110627438_110627547	16|30|17	1|2|3	5|9|8	5|2|2	219	130	0.0162368325815	0.244555277743	0.905|0.899|0.771	0.372|0.728|0.704	0.257
EPB41L2	EPB41L2	SE	chr6	-	130880143_130880206_130870327_130870381_130885095_130885268	17|20|9	16|8|12	44|31|50	0|0|2	193	130	2.6645352591e-15	2.54848773663e-12	0.417|0.627|0.336	1.0|1.0|0.944	-0.521
EPB41L2	EPB41L2	SE	chr6	-	130880143_130880206_130869562_130870126_130885095_130885268	17|20|9	294|246|193	46|29|54	143|161|167	193	130	5.88418203051e-15	5.34651489747e-12	0.037|0.052|0.03	0.178|0.108|0.179	-0.115
BCL2L12	BCL2L12	SE	chr19	+	49670215_49670488_49669023_49669115_49673697_49673859	10|3|6	0|0|0	14|13|10	2|0|3	403	130	0.00348348263713	0.079263294283	1.0|1.0|1.0	0.693|1.0|0.518	0.263
B3GALNT2	B3GALNT2	SE	chr1	-	235458602_235458786_235455558_235455684_235465635_235465714	25|37|28	7|3|4	37|36|48	0|4|1	314	130	0.00414996836985	0.0897267105308	0.597|0.836|0.743	1.0|0.788|0.952	-0.188
ZNF185	ZNF185	SE	chrX	+	152920327_152920411_152918982_152919081_152920706_152920748	38|30|20	1|1|0	31|28|32	4|3|3	214	130	0.000588583247096	0.0212856299659	0.958|0.948|1.0	0.825|0.85|0.866	0.122
FAM210A	FAM210A	SE	chr18	-	13687742_13687882_13681604_13682105_13726328_13726663	2|0|2	3|4|1	32|15|31	4|6|2	270	130	6.87293234181e-05	0.00434429088631	0.243|0.0|0.491	0.794|0.546|0.882	-0.496
ARHGEF37	ARHGEF37	SE	chr5	+	149597758_149597955_149581472_149581624_149601107_149601231	2|4|4	0|2|5	0|2|0	4|0|2	327	130	0.0172525887735	0.254912104706	1.0|0.443|0.241	0.0|1.0|0.0	0.228
MTA1	MTA1	SE	chr14	+	105449358_105449409_105445417_105445511_105450057_105450184	64|105|84	66|74|42	47|59|85	109|104|111	181	130	2.40508859012e-05	0.00189205508242	0.411|0.505|0.59	0.236|0.289|0.355	0.209
MTA1	MTA1	SE	chr14	+	105445417_105445511_105438671_105438739_105450057_105450184	82|86|50	2|3|3	117|111|127	19|22|25	224	130	9.8585496433e-08	1.8958147449e-05	0.96|0.943|0.906	0.781|0.745|0.747	0.179
MTA1	MTA1	SE	chr14	+	105449358_105449409_105438671_105438739_105450057_105450184	37|65|55	2|3|3	36|38|53	19|22|25	181	130	1.26010313295e-13	9.95618442762e-11	0.93|0.94|0.929	0.576|0.554|0.604	0.355
MORF4L2	MORF4L2	SE	chrX	-	103684680_103684729_103676494_103677051_103685170_103685260	73|82|66	28|35|28	233|216|258	46|57|64	179	130	0.00156327813682	0.0440444526223	0.654|0.63|0.631	0.786|0.733|0.745	-0.116
ANKRD11	ANKRD11	SE	chr16	-	89431255_89431326_89316932_89317075_89490244_89490318	2|3|2	3|0|1	1|1|1	3|2|1	201	130	0.015151604836	0.233539049094	0.301|1.0|0.564	0.177|0.244|0.393	0.35
RNF34	RNF34	SE	chr12	+	121402741_121402807_121400118_121400218_121416158_121416377	17|18|5	22|18|9	36|30|43	16|18|24	196	130	0.00267612641598	0.0655858493518	0.339|0.399|0.269	0.599|0.525|0.543	-0.22
ENOSF1	ENOSF1	SE	chr18	-	677742_677872_675320_675402_678695_678737	6|7|3	0|1|0	11|5|6	1|4|2	260	130	1.68306819494e-05	0.00141928337692	1.0|0.778|1.0	0.846|0.385|0.6	0.316
RNF34	RNF34	SE	chr12	+	121416158_121416377_121400040_121400218_121417860_121417911	22|18|9	2|10|4	17|19|25	30|26|26	349	130	0.00155235670255	0.0438386980219	0.804|0.401|0.456	0.174|0.214|0.264	0.336
RNF34	RNF34	SE	chr12	+	121416158_121416377_121402741_121402807_121420241_121420334	10|7|1	1|0|0	23|21|18	5|2|2	349	130	0.000275648563827	0.012247490284	0.788|1.0|1.0	0.631|0.796|0.77	0.197
C8orf58	C8orf58	SE	chr8	+	22602536_22602643_22602199_22602312_22603194_22603288	1|1|2	0|1|0	5|3|4	3|1|2	237	130	0.000288005975922	0.0126249761234	1.0|0.354|1.0	0.478|0.622|0.523	0.244
TRIM5	TRIM5	SE	chr11	-	5665980_5666081_5663616_5665682_5667688_5667711	18|31|16	8|12|6	20|15|25	3|2|0	231	130	0.000203125670332	0.0096866910428	0.559|0.592|0.6	0.79|0.808|1.0	-0.282
CHKB	CHKB	SE	chr22	-	50581419_50581553_50580564_50580660_50581748_50581862	11|9|9	0|0|0	13|9|14	1|2|2	264	130	0.00917330622566	0.162618356191	1.0|1.0|1.0	0.865|0.689|0.775	0.224
MYL12A	MYL12A	SE	chr18	+	3249360_3249443_3247812_3247909_3249561_3249723	1|3|1	0|0|0	3|5|1	3|3|3	213	130	3.94708266072e-10	1.40643842455e-07	1.0|1.0|1.0	0.379|0.504|0.169	0.649
ABHD12	ABHD12	SE	chr20	-	25320198_25320318_25309445_25309575_25323324_25323430	9|7|9	0|0|0	6|4|8	4|2|1	250	130	1.75816256254e-06	0.000210892469754	1.0|1.0|1.0	0.438|0.51|0.806	0.415
OMA1	OMA1	SE	chr1	-	58530600_58530729_58527260_58527335_58533952_58534060	12|12|15	8|3|5	43|29|22	1|1|1	259	130	4.03239263647e-07	6.29001332071e-05	0.43|0.668|0.601	0.956|0.936|0.917	-0.37
ALS2CR12	ALS2CR12	SE	chr2	-	201342369_201342431_201330735_201330833_201344169_201344263	2|15|12	3|4|2	9|2|2	0|1|0	192	130	0.000205250709006	0.0097386906251	0.311|0.717|0.802	1.0|0.575|1.0	-0.248
SPATS2	SPATS2	SE	chr12	+	49371227_49371290_49367464_49367587_49454224_49454385	12|12|12	0|0|0	25|9|17	3|1|6	193	130	4.32859189248e-06	0.000461356810358	1.0|1.0|1.0	0.849|0.858|0.656	0.212
SDCCAG8	SDCCAG8	SE	chr1	+	243293090_243293219_243286271_243286397_243304712_243304777	129|133|106	12|16|16	93|74|91	25|21|26	259	130	9.46596506661e-05	0.00550464800554	0.844|0.807|0.769	0.651|0.639|0.637	0.164
SDCCAG8	SDCCAG8	SE	chr1	+	243286271_243286397_243256055_243256240_243378720_243378863	2|5|6	5|5|1	8|1|6	1|1|1	256	130	0.0198738834128	0.282375407599	0.169|0.337|0.753	0.802|0.337|0.753	-0.211
LRRC23	LRRC23	SE	chr12	+	6883703_6883919_6873568_6873781_6905584_6905759	11|15|13	0|0|1	1|2|1	2|1|0	346	130	0.0140166942793	0.221748029018	1.0|1.0|0.83	0.158|0.429|1.0	0.414
OBSCN	OBSCN	SE	chr1	+	228299881_228300145_228298453_228298717_228303674_228303938	9|14|5	1|1|2	9|8|5	1|0|1	394	130	0.0469647541225	0.516782921157	0.748|0.822|0.452	0.748|1.0|0.623	-0.116
SDCCAG8	SDCCAG8	SE	chr1	+	243341038_243341173_243256055_243256240_243378720_243378863	5|3|5	5|5|1	2|4|6	1|1|1	265	130	0.0417054415591	0.475887709924	0.329|0.227|0.71	0.495|0.662|0.746	-0.212
MIPOL1	MIPOL1	SE	chr14	+	37212229_37212356_37198086_37198278_37219552_37219691	6|8|6	0|0|1	7|2|2	3|2|2	257	130	4.68697459421e-06	0.000488519793873	1.0|1.0|0.752	0.541|0.336|0.336	0.513
C12orf49	C12orf49	SE	chr12	-	116723066_116723223_116719762_116719876_116737789_116738061	14|14|13	0|0|1	9|14|14	1|1|2	287	130	0.014326797648	0.225609818248	1.0|1.0|0.855	0.803|0.864|0.76	0.143
MIPOL1	MIPOL1	SE	chr14	+	37219552_37219691_37198086_37198278_37247102_37247240	6|4|3	1|0|0	8|5|3	4|1|0	269	130	0.00422609998825	0.0907245328209	0.744|1.0|1.0	0.491|0.707|1.0	0.182
ST6GAL1	ST6GAL1	SE	chr3	+	187042653_187043310_187038741_187038873_187051248_187051346	59|98|51	1|1|4	79|68|83	0|0|0	787	130	0.0037162631448	0.0830163392734	0.907|0.942|0.678	1.0|1.0|1.0	-0.158
TANK	TANK	SE	chr2	+	161161284_161161412_161160348_161160486_161179613_161179761	18|13|18	63|84|52	40|48|56	71|52|76	258	130	1.33613678344e-07	2.47764752011e-05	0.126|0.072|0.149	0.221|0.317|0.271	-0.154
TANK	TANK	SE	chr2	+	161161284_161161412_161160436_161160484_161179613_161179761	10|8|6	22|25|18	20|21|28	25|23|23	258	130	0.000617907957881	0.0219714943897	0.186|0.139|0.144	0.287|0.315|0.38	-0.171
TAOK3	TAOK3	SE	chr12	-	118296941_118297163_118266654_118266759_118358918_118359105	0|0|0	2|4|1	1|4|4	2|2|2	352	130	4.09947574598e-06	0.000444678441212	0.0|0.0|0.0	0.156|0.425|0.425	-0.335
BDNF-AS	BDNF-AS	SE	chr11	+	27658240_27658462_27639844_27640005_27659170_27659228	19|10|3	4|7|5	2|0|2	2|1|4	352	130	0.0138359225264	0.219949864368	0.637|0.345|0.181	0.27|0.0|0.156	0.246
ANAPC16	ANAPC16	SE	chr10	+	72223887_72224056_72216047_72216138_72230365_72230440	64|44|50	25|23|21	60|56|41	8|11|6	299	130	6.83680792861e-05	0.00432898578685	0.527|0.454|0.509	0.765|0.689|0.748	-0.237
ANAPC16	ANAPC16	SE	chr10	+	72220053_72220379_72215999_72216072_72223887_72224056	3|1|3	1|1|7	0|1|0	5|2|1	456	130	0.00318006989517	0.0742322673988	0.461|0.222|0.109	0.0|0.125|0.0	0.222
SMC6	SMC6	SE	chr2	-	17752977_17753064_17745826_17745951_17753625_17753773	32|62|38	156|157|134	125|136|154	211|201|248	217	130	5.66913506139e-08	1.15755457195e-05	0.109|0.191|0.145	0.262|0.288|0.271	-0.125
GARNL3	GARNL3	SE	chr9	+	127348923_127349035_127345402_127345477_127353845_127353944	7|2|6	0|1|1	1|5|3	5|0|2	242	130	0.00159755702404	0.0447514588826	1.0|0.518|0.763	0.097|1.0|0.446	0.246
OBSCN	OBSCN	SE	chr1	+	228224458_228224734_228219323_228219599_228243182_228243458	28|42|39	1|8|3	30|55|40	11|9|10	406	130	0.032131713538	0.398075202981	0.9|0.627|0.806	0.466|0.662|0.562	0.214
ZFP62	ZFP62	SE	chr5	-	180851987_180852060_180847614_180851493_180861214_180861276	2|3|2	0|0|1	0|0|4	2|1|0	203	130	0.000837047802675	0.0278085030971	1.0|1.0|0.562	0.0|0.0|1.0	0.521
CARF	CARF	SE	chr2	+	202941859_202941980_202917876_202918043_202952558_202952679	3|2|0	0|3|1	3|1|1	0|0|0	251	130	0.00388506256284	0.0856725280609	1.0|0.257|0.0	1.0|1.0|1.0	-0.581
FASTKD1	FASTKD1	SE	chr2	-	169538012_169538141_169537226_169537340_169540050_169540179	3|4|2	3|1|3	9|3|7	2|0|2	259	130	0.0305892463436	0.384561106316	0.334|0.668|0.251	0.693|1.0|0.637	-0.359
RRN3	RRN3	SE	chr16	-	15086364_15086454_15086128_15086258_15091314_15091371	56|70|37	14|7|5	74|73|91	2|3|8	220	130	0.00223016247579	0.0574452552676	0.703|0.855|0.814	0.956|0.935|0.87	-0.13
C4orf47	C4orf47	SE	chr4	+	185436283_185436359_185436045_185436183_185440539_185440719	2|1|2	1|4|2	0|0|0	1|3|3	206	130	0.00589249974759	0.116014573849	0.558|0.136|0.387	0.0|0.0|0.0	0.36
SHARPIN	SHARPIN	SE	chr8	-	144099080_144099205_144098632_144098994_144099276_144099322	42|57|41	1|5|0	53|34|41	4|10|7	255	130	0.00106677484065	0.0332568108526	0.955|0.853|1.0	0.871|0.634|0.749	0.185
ZNF852	ZNF852	SE	chr3	-	44502964_44503056_44502541_44502668_44510552_44510636	23|20|22	68|79|48	3|5|8	55|39|51	222	130	4.11473767506e-05	0.00290326153623	0.165|0.129|0.212	0.031|0.07|0.084	0.107
CANT1	CANT1	SE	chr17	-	78998147_78998286_78997839_78997963_79009663_79009778	0|0|0	17|8|8	13|6|4	23|16|18	269	130	2.10653845478e-07	3.61142170467e-05	0.0|0.0|0.0	0.215|0.153|0.097	-0.155
BAG6	BAG6	SE	chr6	-	31644306_31644414_31644081_31644194_31644524_31644602	25|24|19	7|7|2	24|27|27	0|2|5	238	130	0.0296968172172	0.375579982623	0.661|0.652|0.838	1.0|0.881|0.747	-0.159
SPTAN1	SPTAN1	SE	chr9	+	128609650_128609665_128609121_128609284_128611713_128611845	13|16|12	51|40|34	8|6|11	54|58|54	145	130	0.00540790283516	0.109012883274	0.186|0.264|0.24	0.117|0.085|0.154	0.111
SYTL1	SYTL1	SE	chr1	+	27349651_27349765_27349397_27349498_27350388_27350485	2|1|1	0|0|0	2|0|2	2|1|2	244	130	1.62701497697e-06	0.000199103903495	1.0|1.0|1.0	0.348|0.0|0.348	0.768
TTC23	TTC23	SE	chr15	-	99245388_99245510_99228532_99228732_99249416_99249610	11|9|5	8|9|8	2|3|4	11|7|7	252	130	0.0170208038468	0.252886776548	0.415|0.34|0.244	0.086|0.181|0.228	0.168
PDPR	PDPR	SE	chr16	+	70114820_70114930_70113625_70114440_70120460_70120719	2|3|4	4|2|3	0|1|0	5|1|5	240	130	7.63896272689e-05	0.00465835738773	0.213|0.448|0.419	0.0|0.351|0.0	0.243
FAM86C1	FAM86C1	SE	chr11	+	71793379_71793481_71789782_71789845_71796016_71796166	2|1|1	1|0|0	1|2|0	2|2|3	232	130	1.21749008936e-05	0.00110624193244	0.528|1.0|1.0	0.219|0.359|0.0	0.65
CMC2	CMC2	SE	chr16	-	80980769_80980879_80975801_80976179_80997313_80997429	5|3|5	1|0|1	3|7|7	1|1|4	240	130	0.00438950234587	0.0933399555088	0.73|1.0|0.73	0.619|0.791|0.487	0.188
NPRL3	NPRL3	SE	chr16	-	119125_119255_112621_112775_138149_138334	6|6|4	0|0|0	5|5|5	2|2|1	260	130	0.000704973774003	0.0241264329719	1.0|1.0|1.0	0.556|0.556|0.714	0.391
C6orf89	C6orf89	SE	chr6	+	36894503_36894603_36885853_36886028_36899425_36899633	12|18|12	6|1|2	20|8|6	2|1|0	230	130	0.0200287579677	0.284131619179	0.531|0.911|0.772	0.85|0.819|1.0	-0.152
MASTL	MASTL	SE	chr10	+	27180952_27181066_27173117_27173259_27181479_27181581	3|7|9	2|2|1	21|19|26	1|0|1	244	130	0.00279316860747	0.067723624442	0.444|0.651|0.827	0.918|1.0|0.933	-0.31
RUNDC3B	RUNDC3B	SE	chr7	+	87807372_87807519_87777797_87777955_87816140_87816262	19|14|13	1|5|3	2|3|4	4|2|2	277	130	0.0109441620019	0.184921231036	0.899|0.568|0.67	0.19|0.413|0.484	0.35
RUNDC3B	RUNDC3B	SE	chr7	+	87650821_87650937_87628412_87628945_87700420_87700554	7|7|11	2|3|0	4|3|1	0|0|0	246	130	0.00494373427313	0.101838696245	0.649|0.552|1.0	1.0|1.0|1.0	-0.266
HNRNPH1	HNRNPH1	SE	chr5	-	179619268_179619360_179618144_179618323_179620891_179620959	1424|2070|1434	204|203|228	3403|3104|3844	141|128|150	222	130	0	0.0	0.803|0.857|0.786	0.934|0.934|0.938	-0.12
HNRNPH1	HNRNPH1	SE	chr5	-	179617988_179618060_179617816_179617911_179620891_179620959	2|0|0	4|2|3	4|7|10	3|4|6	202	130	1.69218109426e-05	0.00142366485812	0.243|0.0|0.0	0.462|0.53|0.518	-0.422
TBC1D5	TBC1D5	SE	chr3	-	17562018_17562142_17406417_17406526_17623848_17623913	9|6|8	4|8|6	18|11|12	1|2|0	254	130	3.0164324204e-06	0.000342600738498	0.535|0.277|0.406	0.902|0.738|1.0	-0.474
DEDD2	DEDD2	SE	chr19	-	42215147_42215252_42209699_42209840_42217631_42217669	2|6|5	2|2|0	4|6|12	1|1|0	235	130	0.0417162812992	0.475887709924	0.356|0.624|1.0	0.689|0.768|1.0	-0.159
NDUFAF2	NDUFAF2	SE	chr5	+	61098991_61099032_60945128_60945382_61152703_61153026	12|6|7	0|0|1	12|11|14	2|2|4	171	130	0.000316761861734	0.01349548573	1.0|1.0|0.842	0.82|0.807|0.727	0.163
TIPIN	TIPIN	SE	chr15	-	66349314_66349437_66341149_66341356_66352128_66352207	5|3|2	1|0|3	5|6|1	1|0|0	253	130	0.0221190238225	0.305787721882	0.72|1.0|0.255	0.72|1.0|1.0	-0.248
TMEM175	TMEM175	SE	chr4	+	948410_948615_948115_948154_950420_950518	5|2|4	0|0|1	5|0|4	2|1|2	335	130	3.36494971978e-05	0.00250100404019	1.0|1.0|0.608	0.492|0.0|0.437	0.56
TMEM175	TMEM175	SE	chr4	+	947708_947892_932386_932540_950420_950518	3|6|5	5|0|0	5|2|7	0|0|0	314	130	0.0255167872398	0.338964777862	0.199|1.0|1.0	1.0|1.0|1.0	-0.267
NAPB	NAPB	SE	chr20	-	23397071_23397200_23395138_23395185_23402992_23403072	7|4|6	5|4|1	1|1|2	3|1|4	259	130	0.0150194098203	0.232596427216	0.413|0.334|0.751	0.143|0.334|0.201	0.273
NAPB	NAPB	SE	chr20	-	23397071_23397188_23395138_23395185_23402992_23403072	10|14|9	5|4|1	2|2|4	3|1|4	247	130	0.0348642149597	0.422098565193	0.513|0.648|0.826	0.26|0.513|0.345	0.29
HSPH1	HSPH1	SE	chr13	-	31143791_31143923_31141121_31141259_31145562_31145768	108|88|68	10|8|5	159|180|223	36|27|29	262	130	0.00644417378379	0.12419965295	0.843|0.845|0.871	0.687|0.768|0.792	0.104
ABI3BP	ABI3BP	SE	chr3	-	100840819_100840858_100839568_100839616_100846371_100846428	3|3|1	6|8|6	13|13|13	6|4|8	169	130	7.31082668557e-05	0.00454208539978	0.278|0.224|0.114	0.625|0.714|0.556	-0.426
USP2-AS1	USP2-AS1	SE	chr11	+	119394980_119395154_119381777_119381908_119469808_119469975	3|6|4	0|0|0	14|16|22	5|3|9	304	130	5.12340965209e-08	1.08261816166e-05	1.0|1.0|1.0	0.545|0.695|0.511	0.416
ANKRD36	ANKRD36	SE	chr2	+	97198585_97198658_97198462_97198491_97200333_97200362	43|59|32	8|6|9	42|42|54	3|1|3	203	130	0.00139867770622	0.040568573459	0.775|0.863|0.695	0.9|0.964|0.92	-0.15
BCL2L11	BCL2L11	SE	chr2	+	111124049_111124139_111123732_111123869_111150043_111150147	8|15|7	0|0|2	6|7|9	1|1|2	220	130	0.0235421454588	0.319149301268	1.0|1.0|0.674	0.78|0.805|0.727	0.121
ANKRD36	ANKRD36	SE	chr2	+	97164396_97164469_97164282_97164311_97167576_97167605	4|9|7	1|2|5	13|13|20	0|2|1	203	130	0.000889052911448	0.0292421973453	0.719|0.742|0.473	1.0|0.806|0.928	-0.267
MAP4K4	MAP4K4	SE	chr2	+	101860824_101860986_101859642_101859864_101863820_101864051	41|58|34	1|1|1	59|62|71	11|6|5	292	130	7.28934916827e-05	0.00453649649864	0.948|0.963|0.938	0.705|0.821|0.863	0.153
CCDC77	CCDC77	SE	chr12	+	409367_409421_405510_405564_411746_411978	23|28|10	30|25|19	20|18|26	62|41|47	184	130	0.0192885470745	0.276109587799	0.351|0.442|0.271	0.186|0.237|0.281	0.12
WDR19	WDR19	SE	chr4	+	39194543_39194659_39189655_39189781_39199477_39199593	101|109|94	49|48|53	71|40|53	11|18|14	246	130	0.0175466388804	0.258138475762	0.521|0.545|0.484	0.773|0.54|0.667	-0.143
LIAS	LIAS	SE	chr4	+	39467517_39467646_39465284_39465342_39470018_39470164	21|32|18	2|10|6	25|16|22	0|3|3	259	130	0.0347252184295	0.42083630004	0.841|0.616|0.601	1.0|0.728|0.786	-0.152
MAP4K4	MAP4K4	SE	chr2	+	101859735_101859864_101855976_101856138_101864929_101865036	129|124|98	10|10|5	94|98|85	33|25|29	259	130	1.47851730858e-10	5.79558309944e-08	0.866|0.862|0.908	0.588|0.663|0.595	0.263
FAM126A	FAM126A	SE	chr7	-	22946951_22947247_22941268_22946163_22960255_22960415	74|79|62	82|55|62	222|183|294	80|57|65	426	130	1.25067733947e-11	6.78445789598e-09	0.216|0.305|0.234	0.459|0.495|0.58	-0.26
FAM184A	FAM184A	SE	chr6	-	118974427_118974574_118966834_118966952_118975023_118975208	26|19|14	7|9|7	27|18|39	1|3|4	277	130	0.000669670259865	0.0233287666769	0.635|0.498|0.484	0.927|0.738|0.821	-0.29
NT5C	NT5C	SE	chr17	-	75130964_75131105_75130567_75130867_75131180_75131321	14|17|13	0|3|0	40|29|55	3|5|6	271	130	0.023206751966	0.315426103293	1.0|0.731|1.0	0.865|0.736|0.815	0.105
R3HCC1L	R3HCC1L	SE	chr10	+	98156092_98156147_98134670_98134706_98162882_98162975	21|37|26	36|38|32	18|24|19	47|39|64	185	130	0.00739073584353	0.137540345229	0.291|0.406|0.363	0.212|0.302|0.173	0.124
CENPE	CENPE	SE	chr4	-	103195113_103195233_103194602_103194684_103195919_103196038	14|27|15	0|2|1	69|54|74	8|7|12	250	130	0.0025811440873	0.0637740869156	1.0|0.875|0.886	0.818|0.8|0.762	0.127
ACSF2	ACSF2	SE	chr17	+	50461241_50461370_50460676_50460872_50461632_50461686	18|13|11	0|3|0	7|9|5	0|3|2	259	130	0.00904518252456	0.161135428993	1.0|0.685|1.0	1.0|0.601|0.557	0.176
ACSF2	ACSF2	SE	chr17	+	50463817_50463909_50463394_50463552_50464217_50464294	67|33|55	5|8|2	18|17|17	12|4|11	222	130	0.000140806090709	0.00739537191737	0.887|0.707|0.942	0.468|0.713|0.475	0.293
ADAMTS13	ADAMTS13	SE	chr9	+	133437748_133437897_133436828_133436955_133439365_133439446	3|3|3	1|0|3	3|1|2	0|0|0	279	130	0.0167656890033	0.250040610105	0.583|1.0|0.318	1.0|1.0|1.0	-0.366
STRA13	STRA13	SE	chr17	-	82019640_82019694_82019292_82019381_82019857_82019909	54|71|29	23|22|13	89|85|96	100|79|70	184	130	9.18044324771e-06	0.000871183315504	0.624|0.695|0.612	0.386|0.432|0.492	0.207
CCDC150	CCDC150	SE	chr2	+	196729192_196729387_196725972_196726099_196729792_196729861	0|1|3	2|1|1	15|12|14	1|4|0	325	130	0.00139646967296	0.040568573459	0.0|0.286|0.545	0.857|0.545|1.0	-0.524
ARHGAP32	ARHGAP32	SE	chr11	-	129123887_129123929_129123445_129123530_129124802_129124894	3|1|1	2|1|0	0|0|3	4|4|1	172	130	0.00792869969932	0.145246265409	0.531|0.43|1.0	0.0|0.0|0.694	0.422
STRA13	STRA13	SE	chr17	-	82019509_82019694_82019292_82019381_82019857_82019909	17|21|11	23|22|13	24|23|28	100|79|70	315	130	7.33079632909e-05	0.00454672000991	0.234|0.283|0.259	0.09|0.107|0.142	0.146
DAXX	DAXX	SE	chr6	-	33321718_33321974_33320379_33320591_33322861_33323010	14|16|9	6|7|0	15|12|20	45|30|41	386	130	0.000212160695633	0.0099492181778	0.44|0.435|1.0	0.101|0.119|0.141	0.505
DAXX	DAXX	SE	chr6	-	33320735_33321567_33320379_33320591_33322861_33323016	281|359|276	6|7|0	376|367|423	45|30|41	962	130	3.15636405901e-13	2.20611637932e-10	0.864|0.874|1.0	0.53|0.623|0.582	0.334
GAPVD1	GAPVD1	SE	chr9	+	125268935_125268984_125261809_125261959_125298889_125299106	6|5|4	14|11|10	11|11|7	8|5|8	179	130	0.0052806337234	0.107220465183	0.237|0.248|0.225	0.5|0.615|0.389	-0.265
GGCT	GGCT	SE	chr7	-	30500535_30500681_30498802_30498938_30504568_30504799	115|131|86	19|20|19	338|296|393	37|23|40	276	130	0.00384213557824	0.0850959278435	0.74|0.755|0.681	0.811|0.858|0.822	-0.105
TRPM2	TRPM2	SE	chr21	+	44427009_44427111_44426659_44426736_44435130_44435217	2|6|1	5|3|1	3|2|3	28|20|26	232	130	0.00340114081294	0.07779387215	0.183|0.528|0.359	0.057|0.053|0.061	0.3
OSBP2	OSBP2	SE	chr22	+	30889489_30889636_30889176_30889234_30890727_30890973	2|8|3	0|0|0	5|4|5	4|1|0	277	130	0.00255802572165	0.0633752180323	1.0|1.0|1.0	0.37|0.652|1.0	0.326
ABI3BP	ABI3BP	SE	chr3	-	100796408_100796468_100794922_100795003_100804791_100804852	186|232|127	44|67|53	382|358|427	289|211|333	190	130	7.55720264145e-09	1.94798957449e-06	0.743|0.703|0.621	0.475|0.537|0.467	0.196
ROGDI	ROGDI	SE	chr16	-	4801266_4801321_4800497_4800578_4801502_4801585	43|30|35	3|2|3	38|13|24	4|5|8	185	130	0.00851119030337	0.154053392219	0.91|0.913|0.891	0.87|0.646|0.678	0.173
CREM	CREM	SE	chr10	+	35188199_35188388_35127090_35127193_35206894_35207006	46|74|48	1|7|9	37|38|28	10|10|7	319	130	0.00790526795586	0.14496315028	0.949|0.812|0.685	0.601|0.608|0.62	0.206
DNAL1	DNAL1	SE	chr14	+	73651166_73651327_73645016_73645042_73654846_73654885	23|17|15	18|38|34	5|6|4	23|13|21	291	130	0.00922326284634	0.163282751169	0.363|0.167|0.165	0.089|0.171|0.078	0.119
EFHD2	EFHD2	SE	chr1	+	15427149_15427284_15425870_15426018_15428592_15430343	600|645|463	26|42|29	1022|874|1220	185|149|199	265	130	1.11022302463e-16	1.09056907649e-13	0.919|0.883|0.887	0.73|0.742|0.75	0.156
MRPS18C	MRPS18C	SE	chr4	+	83458345_83458429_83456908_83456958_83459739_83459797	472|739|528	638|706|523	945|896|1047	630|518|510	214	130	8.40937319779e-11	3.47316669175e-08	0.31|0.389|0.38	0.477|0.512|0.555	-0.155
SEMA3D	SEMA3D	SE	chr7	-	85153607_85153739_85121740_85121931_85186677_85186855	6|5|5	0|0|0	37|32|27	4|4|2	262	130	5.59462739383e-05	0.00368363646067	1.0|1.0|1.0	0.821|0.799|0.87	0.17
PRUNE1	PRUNE1	SE	chr1	+	151018466_151018669_151017811_151017904_151027232_151027327	4|3|10	1|2|3	4|5|6	0|0|1	333	130	7.52361217152e-05	0.00463467261651	0.61|0.369|0.565	1.0|1.0|0.701	-0.386
PRUNE1	PRUNE1	SE	chr1	+	151017811_151017904_151008476_151008671_151024610_151024795	4|7|5	0|5|2	4|2|6	2|0|0	223	130	0.00517667075237	0.105640706623	1.0|0.449|0.593	0.538|1.0|1.0	-0.165
TRAF3	TRAF3	SE	chr14	+	102891324_102891417_102886188_102886269_102897260_102897401	36|47|38	7|10|14	92|84|85	8|4|11	223	130	0.000865051780361	0.0285820972338	0.75|0.733|0.613	0.87|0.924|0.818	-0.172
STAG2	STAG2	SE	chrX	+	124021366_124021431_123960518_123960866_124022530_124022671	12|9|15	63|85|47	27|27|45	48|49|40	195	130	3.00276275733e-07	4.89396468229e-05	0.113|0.066|0.175	0.273|0.269|0.429	-0.206
ANKRD23	ANKRD23	SE	chr2	-	96840786_96840912_96840415_96840514_96842059_96842185	9|8|4	3|1|1	9|11|4	2|0|0	256	130	0.00903342287044	0.161135428993	0.604|0.802|0.67	0.696|1.0|1.0	-0.207
BORCS8-MEF2B	BORCS8-MEF2B	SE	chr19	-	19180685_19180761_19150681_19150764_19182572_19182683	23|34|23	13|10|7	33|22|26	5|4|4	206	130	0.0163784982425	0.245880429006	0.528|0.682|0.675	0.806|0.776|0.804	-0.167
STAG2	STAG2	SE	chrX	+	124021366_124021431_123961317_123961435_124022530_124022671	9|12|11	2|2|5	16|19|29	1|0|5	195	130	0.0457381248766	0.507433500806	0.75|0.8|0.595	0.914|1.0|0.795	-0.188
STAG2	STAG2	SE	chrX	+	124021366_124021431_123960863_123960942_124022530_124022671	9|6|11	12|21|14	19|20|27	14|19|12	195	130	0.00585720505729	0.1156957162	0.333|0.16|0.344	0.475|0.412|0.6	-0.217
KIFC3	KIFC3	SE	chr16	-	57794998_57795141_57772222_57772288_57798071_57798100	11|10|4	0|2|0	20|13|11	3|0|3	273	130	0.00229330526596	0.0585735628189	1.0|0.704|1.0	0.76|1.0|0.636	0.103
APOPT1	APOPT1	SE	chr14	+	103574106_103574170_103562961_103563124_103590180_103590384	5|3|7	2|0|3	5|8|5	1|0|1	194	130	0.011996517358	0.198187919717	0.626|1.0|0.61	0.77|1.0|0.77	-0.101
CAMSAP1	CAMSAP1	SE	chr9	-	135881632_135881794_135866455_135866536_135906999_135907224	39|39|22	0|1|0	36|30|30	3|3|2	292	130	0.000318506335134	0.0135122217598	1.0|0.946|1.0	0.842|0.817|0.87	0.139
SGTB	SGTB	SE	chr5	-	65708488_65708558_65704278_65704378_65712960_65713064	5|15|16	3|1|1	9|9|6	0|0|0	200	130	0.0187139629939	0.270293746089	0.52|0.907|0.912	1.0|1.0|1.0	-0.22
CAMSAP1	CAMSAP1	SE	chr9	-	135862466_135862608_135850321_135850461_135866455_135866536	13|13|9	5|2|0	17|13|10	1|0|1	272	130	0.00309881060041	0.0729917506623	0.554|0.756|1.0	0.89|1.0|0.827	-0.136
ARHGEF19	ARHGEF19	SE	chr1	-	16205537_16205667_16205350_16205425_16205930_16206083	8|5|6	1|0|0	12|6|13	1|1|4	260	130	0.000902028775111	0.0294608283351	0.8|1.0|1.0	0.857|0.75|0.619	0.191
HLTF	HLTF	SE	chr3	-	149041489_149041668_149040030_149040156_149042165_149042290	58|108|56	10|7|11	118|117|138	5|3|7	309	130	0.000681452967709	0.0235880077251	0.709|0.867|0.682	0.908|0.943|0.892	-0.162
HLTF	HLTF	SE	chr3	-	149041489_149041680_149040030_149040156_149042165_149042290	29|45|22	10|7|11	50|49|55	5|3|7	321	130	0.00315660596795	0.0738743360626	0.54|0.722|0.448	0.802|0.869|0.761	-0.241
CCDC14	CCDC14	SE	chr3	-	123956739_123956795_123948895_123949132_123961143_123961229	21|21|21	20|31|10	17|13|22	4|7|9	186	130	0.0215201039237	0.299329574094	0.423|0.321|0.595	0.748|0.565|0.631	-0.202
P4HA2	P4HA2	SE	chr5	-	132226696_132227221_132218544_132218644_132227789_132227815	50|31|48	5|4|6	12|7|9	3|3|3	655	130	0.028172722508	0.362512339615	0.665|0.606|0.614	0.443|0.317|0.373	0.251
IFI16	IFI16	SE	chr1	+	159049431_159049599_159032523_159032691_159051678_159052098	1|1|2	3|5|2	5|2|3	5|2|1	298	130	0.0372305069805	0.441338152709	0.127|0.08|0.304	0.304|0.304|0.567	-0.221
ZFYVE27	ZFYVE27	SE	chr10	+	97743093_97743164_97738476_97738674_97744728_97744915	18|8|16	2|2|1	6|6|7	6|1|2	201	130	0.0314379592161	0.392440424157	0.853|0.721|0.912	0.393|0.795|0.694	0.201
HDAC11	HDAC11	SE	chr3	+	13500712_13500789_13483463_13483564_13501870_13501933	9|4|4	4|7|1	1|1|2	4|3|8	207	130	0.0024189034791	0.0611795733806	0.586|0.264|0.715	0.136|0.173|0.136	0.373
BIRC6	BIRC6	SE	chr2	+	32435495_32435585_32433643_32433804_32436052_32436184	52|37|37	36|42|24	52|38|53	27|11|23	220	130	0.00885264552136	0.158497242105	0.46|0.342|0.477	0.532|0.671|0.577	-0.167
NR2F1-AS1	NR2F1-AS1	SE	chr5	-	93438702_93438741_93409808_93411509_93553760_93553863	8|2|1	10|13|5	10|9|9	14|6|12	169	130	0.0483425681696	0.527947908691	0.381|0.106|0.133	0.355|0.536|0.366	-0.212
HDAC11	HDAC11	SE	chr3	+	13501870_13501933_13483463_13483564_13502883_13502913	24|22|12	2|1|0	13|13|16	3|3|3	193	130	0.00287691047193	0.0691786929629	0.89|0.937|1.0	0.745|0.745|0.782	0.185
MED24	MED24	SE	chr17	-	40034915_40034972_40033344_40033456_40035116_40035349	8|7|3	4|4|3	4|3|1	15|6|5	187	130	0.000991920532152	0.0316199109823	0.582|0.549|0.41	0.156|0.258|0.122	0.335
SDR39U1	SDR39U1	SE	chr14	-	24442108_24442260_24441677_24441795_24442345_24442375	5|4|5	0|1|3	4|5|2	0|0|0	282	130	0.0305597335065	0.3844560451	1.0|0.648|0.434	1.0|1.0|1.0	-0.306
TTC6	TTC6	SE	chr14	+	37751052_37751225_37749713_37749843_37787467_37787637	8|4|3	9|3|2	12|2|1	1|1|0	303	130	0.000209582602869	0.00986694261823	0.276|0.364|0.392	0.837|0.462|1.0	-0.422
TTC6	TTC6	SE	chr14	+	37753098_37753235_37749713_37749843_37787467_37787637	4|5|5	9|3|2	10|4|7	1|1|0	267	130	1.20288765803e-05	0.00109571308098	0.178|0.448|0.549	0.83|0.661|1.0	-0.439
SDR39U1	SDR39U1	SE	chr14	-	24442097_24442260_24441677_24441795_24442345_24442694	5|6|6	0|1|3	4|5|3	0|0|0	293	130	0.0442953396464	0.495663214116	1.0|0.727|0.47	1.0|1.0|1.0	-0.268
RPGR	RPGR	SE	chrX	-	38287093_38287245_38276586_38276772_38290958_38291024	6|12|5	7|5|10	34|26|30	8|3|6	282	130	0.000253850064788	0.0114468741994	0.283|0.525|0.187	0.662|0.8|0.697	-0.388
RPGR	RPGR	SE	chrX	-	38287093_38288041_38276586_38276772_38290958_38291024	9|27|13	7|5|10	60|51|55	8|3|6	1078	130	0.000260403649556	0.0116556288708	0.134|0.394|0.136	0.475|0.672|0.525	-0.336
RAP2C	RAP2C	SE	chrX	-	132216995_132217806_132214133_132214446_132217915_132218012	183|183|166	0|3|0	166|139|169	6|3|3	941	130	0.000597904384225	0.0214971510339	1.0|0.894|1.0	0.793|0.865|0.886	0.117
RPGR	RPGR	SE	chrX	-	38287860_38288041_38276586_38276772_38290958_38291024	3|16|8	7|5|10	26|26|26	8|3|6	311	130	0.00395428054756	0.0867340534104	0.152|0.572|0.251	0.576|0.784|0.644	-0.343
SRA1	SRA1	SE	chr5	-	140551981_140552184_140551060_140551169_140557146_140557272	39|41|32	2|2|3	36|32|59	7|7|4	333	130	0.0356655357758	0.427668722458	0.884|0.889|0.806	0.668|0.641|0.852	0.139
UBXN8	UBXN8	SE	chr8	+	30751506_30751518_30744189_30744277_30753034_30753105	2|10|4	0|0|0	3|5|3	1|1|3	142	130	0.00313030728702	0.0733533322674	1.0|1.0|1.0	0.733|0.821|0.478	0.323
KIN	KIN	SE	chr10	-	7783080_7783175_7780263_7780307_7787819_7787981	53|54|34	12|24|11	49|50|40	6|2|4	225	130	3.91764633684e-05	0.00279936856164	0.718|0.565|0.641	0.825|0.935|0.852	-0.229
POF1B	POF1B	SE	chrX	-	85345859_85346042_85330948_85331079_85351349_85351451	31|27|18	3|0|0	19|8|13	6|1|1	313	130	0.00180941657598	0.0488097735815	0.811|1.0|1.0	0.568|0.769|0.844	0.21
GRB10	GRB10	SE	chr7	-	50710874_50710990_50703820_50703908_50755886_50756056	1|4|1	3|1|2	5|7|6	2|0|1	246	130	0.0025884700705	0.063911647223	0.15|0.679|0.209	0.569|1.0|0.76	-0.43
GRB10	GRB10	SE	chr7	-	50710874_50710990_50703820_50703908_50732271_50732368	2|6|3	2|4|4	12|8|19	0|2|5	246	130	0.00320192190074	0.0744554392082	0.346|0.442|0.284	1.0|0.679|0.668	-0.425
EPB41L2	EPB41L2	SE	chr6	-	130876673_130876775_130869658_130870126_130878103_130878250	39|69|33	79|124|79	56|50|66	414|391|513	232	130	0	0.0	0.217|0.238|0.19	0.07|0.067|0.067	0.147
EPB41L2	EPB41L2	SE	chr6	-	130870327_130870381_130869658_130870126_130880143_130880206	20|40|23	0|0|0	14|11|15	2|0|4	184	130	0.00340109867395	0.07779387215	1.0|1.0|1.0	0.832|1.0|0.726	0.147
EPB41L2	EPB41L2	SE	chr6	-	130870327_130870381_130869658_130870126_130876673_130876775	81|121|73	24|43|22	37|42|38	35|38|49	184	130	1.86933091229e-09	5.6617360006e-07	0.705|0.665|0.701	0.428|0.438|0.354	0.284
EPB41L2	EPB41L2	SE	chr6	-	130870327_130870381_130869658_130870126_130878103_130878250	48|106|72	79|124|79	38|27|34	414|391|513	184	130	0	0.0	0.3|0.377|0.392	0.061|0.047|0.045	0.305
XRCC3	XRCC3	SE	chr14	-	103712874_103712931_103711465_103711567_103714104_103714250	1|5|2	0|0|0	22|17|25	1|2|4	187	130	0.00153344164436	0.0434395452566	1.0|1.0|1.0	0.939|0.855|0.813	0.131
ANKRD12	ANKRD12	SE	chr18	+	9204475_9204544_9195550_9195698_9208656_9208803	9|11|10	91|97|97	19|16|25	55|58|54	199	130	6.88277860372e-07	9.77166360751e-05	0.061|0.069|0.063	0.184|0.153|0.232	-0.125
CDC14B	CDC14B	SE	chr9	-	96509672_96509789_96500112_96503789_96515648_96515792	11|13|7	4|6|11	1|9|2	5|10|8	247	130	0.0210025718033	0.293930871079	0.591|0.533|0.251	0.095|0.321|0.116	0.281
CDC14B	CDC14B	SE	chr9	-	96515648_96515792_96503564_96503789_96522505_96522603	8|14|19	4|6|4	8|12|13	3|1|0	274	130	0.0275635265316	0.357661651023	0.487|0.525|0.693	0.559|0.851|1.0	-0.235
CDC14B	CDC14B	SE	chr9	-	96509672_96509789_96500112_96503789_96522505_96522603	19|20|17	4|6|4	11|21|8	3|1|0	247	130	0.0262231142253	0.345443670358	0.714|0.637|0.691	0.659|0.917|1.0	-0.178
NIPA2	NIPA2	SE	chr15	+	22845145_22845267_22839654_22839790_22851638_22851870	13|13|8	1|1|2	14|3|8	8|6|4	252	130	0.000355449831466	0.0146140544396	0.87|0.87|0.674	0.474|0.205|0.508	0.409
NIPA2	NIPA2	SE	chr15	+	22839654_22839790_22838657_22838947_22851638_22851870	1|1|3	0|1|1	10|8|4	4|2|4	266	130	0.0130480080606	0.210675190121	1.0|0.328|0.595	0.55|0.662|0.328	0.128
NIPA2	NIPA2	SE	chr15	+	22845145_22845267_22838657_22838947_22851638_22851870	8|11|6	0|1|1	12|3|9	4|2|4	252	130	0.000140360789654	0.00738265253252	1.0|0.85|0.756	0.607|0.436|0.537	0.342
FAM192A	FAM192A	SE	chr16	-	57178709_57178852_57175538_57175700_57185820_57186039	1|1|1	0|0|0	1|1|2	2|1|3	273	130	4.852761748e-09	1.29686489508e-06	1.0|1.0|1.0	0.192|0.323|0.241	0.748
DAB2	DAB2	SE	chr5	-	39388304_39388367_39382617_39383271_39388798_39388852	27|37|21	0|0|1	21|20|39	2|2|4	193	130	0.000640973120704	0.0226176389048	1.0|1.0|0.934	0.876|0.871|0.868	0.106
NIPA2	NIPA2	SE	chr15	+	22839654_22839790_22838640_22838921_22845145_22845267	9|9|6	1|2|1	12|6|17	6|3|8	266	130	0.019144694851	0.274808030948	0.815|0.687|0.746	0.494|0.494|0.509	0.25
CC2D2A	CC2D2A	SE	chr4	+	15479222_15479328_15478722_15478806_15480703_15480827	3|1|0	6|3|3	4|5|2	1|0|0	236	130	9.15322950767e-09	2.31023698928e-06	0.216|0.155|0.0	0.688|1.0|1.0	-0.772
TJAP1	TJAP1	SE	chr6	+	43478658_43478718_43477522_43477628_43497880_43497977	1|2|1	2|3|1	3|5|4	1|0|2	190	130	0.0017993011573	0.0487299557094	0.255|0.313|0.406	0.672|1.0|0.578	-0.425
CRYZ	CRYZ	SE	chr1	-	74707102_74707204_74706898_74706994_74710097_74710247	85|89|62	27|25|13	152|123|179	12|12|10	232	130	3.18531209187e-08	6.96678844517e-06	0.638|0.666|0.728	0.877|0.852|0.909	-0.202
NPHP3	NPHP3	SE	chr3	-	132699352_132699450_132697259_132697362_132699917_132700061	4|7|2	3|0|0	3|1|0	2|1|1	228	130	0.00702110717454	0.132150253888	0.432|1.0|1.0	0.461|0.363|0.0	0.536
MPP6	MPP6	SE	chr7	+	24623662_24623784_24573267_24573593_24641715_24641868	5|14|5	1|0|0	13|18|18	7|6|4	252	130	6.55467304933e-06	0.00065090052453	0.721|1.0|1.0	0.489|0.607|0.699	0.309
ZNF197	ZNF197	SE	chr3	+	44632104_44632196_44631061_44631221_44632472_44632599	53|42|39	2|2|0	30|21|16	3|5|2	222	130	0.00225097605031	0.0576951513036	0.939|0.925|1.0	0.854|0.711|0.824	0.158
CEP95	CEP95	SE	chr17	+	64516722_64516828_64514247_64514358_64519320_64519436	26|41|31	7|11|6	65|70|58	3|8|3	236	130	0.000561559309745	0.020662569901	0.672|0.672|0.74	0.923|0.828|0.914	-0.194
FBXO18	FBXO18	SE	chr10	+	5924750_5924801_5924310_5924508_5925366_5925492	3|2|0	7|4|6	0|1|0	6|3|5	181	130	0.0279046608484	0.360282379586	0.235|0.264|0.0	0.0|0.193|0.0	0.102
DGCR6L	DGCR6L	SE	chr22	-	20316118_20316219_20315335_20315476_20319638_20319799	80|47|60	7|5|3	33|31|41	9|7|10	231	130	0.000856650574017	0.0283582058172	0.865|0.841|0.918	0.674|0.714|0.698	0.179
PDLIM7	PDLIM7	SE	chr5	-	177491403_177491420_177491009_177491146_177491806_177491976	3|1|2	8|5|3	1|0|0	7|10|11	147	130	0.00101721525838	0.0322201006328	0.249|0.15|0.371	0.112|0.0|0.0	0.219
THRB	THRB	SE	chr3	-	24297225_24297371_24228937_24229001_24337299_24337371	7|13|8	17|18|10	11|12|9	5|6|5	276	130	0.00243137853086	0.0614096266186	0.162|0.254|0.274	0.509|0.485|0.459	-0.254
PDLIM7	PDLIM7	SE	chr5	-	177491806_177491925_177491009_177491146_177492404_177492435	18|15|21	1|6|3	36|31|41	2|0|0	249	130	4.17528654054e-05	0.00293521836201	0.904|0.566|0.785	0.904|1.0|1.0	-0.216
THRB	THRB	SE	chr3	-	24318357_24318494_24297225_24297323_24337299_24337371	3|4|0	1|0|3	4|9|4	0|0|2	267	130	0.0155743117581	0.237835445735	0.594|1.0|0.0	1.0|1.0|0.493	-0.3
THRB	THRB	SE	chr3	-	24318357_24318494_24228937_24229001_24337299_24337371	4|12|1	17|18|10	6|14|11	5|6|5	267	130	0.000116957071372	0.00634448471495	0.103|0.245|0.046	0.369|0.532|0.517	-0.341
EPB41	EPB41	SE	chr1	+	29058588_29058645_29053103_29053312_29060421_29060484	44|34|40	74|103|80	40|31|50	161|172|167	187	130	0.000350973839862	0.0144956184202	0.292|0.187|0.258	0.147|0.111|0.172	0.102
EPB41	EPB41	SE	chr1	+	29058810_29058852_29058588_29058645_29060421_29060484	129|173|175	20|11|14	96|89|121	23|14|28	172	130	0.000320503187291	0.0135471923502	0.83|0.922|0.904	0.759|0.828|0.766	0.101
AFF1	AFF1	SE	chr4	+	87046694_87047594_86948497_86948571_87084119_87084164	14|5|10	0|3|1	8|4|4	0|0|0	1030	130	0.00206832683371	0.053965067316	1.0|0.174|0.558	1.0|1.0|1.0	-0.423
SDCCAG8	SDCCAG8	SE	chr1	+	243415701_243415829_243256055_243256240_243426426_243426558	5|3|1	2|1|5	4|1|3	0|3|0	258	130	0.0238596571288	0.32225166791	0.557|0.602|0.092	1.0|0.144|1.0	-0.298
MICU3	MICU3	SE	chr8	+	17069687_17069719_17064083_17064237_17077782_17077861	7|7|10	0|3|0	5|5|7	3|2|5	162	130	0.00163802229713	0.0456898851797	1.0|0.652|1.0	0.572|0.667|0.529	0.295
FBXO22	FBXO22	SE	chr15	+	75904490_75904629_75903858_75904103_75913202_75913290	76|103|52	3|5|3	69|42|56	5|5|9	269	130	0.0222967682536	0.306960622037	0.924|0.909|0.893	0.87|0.802|0.75	0.101
ARFRP1	ARFRP1	SE	chr20	-	63701829_63701900_63699477_63700702_63702135_63702217	35|63|46	0|0|0	62|60|75	6|2|9	201	130	1.49955503792e-06	0.000186011357861	1.0|1.0|1.0	0.87|0.951|0.843	0.112
ADGRL1	ADGRL1	SE	chr19	-	14160592_14160696_14160111_14160297_14161311_14161626	47|55|49	13|10|8	55|65|85	34|26|22	234	130	0.0153477566682	0.235862247825	0.668|0.753|0.773	0.473|0.581|0.682	0.153
SHMT1	SHMT1	SE	chr17	-	18335558_18335675_18333165_18333288_18340042_18340255	6|1|2	0|0|0	7|6|11	2|1|2	247	130	0.00370344977469	0.0828319274222	1.0|1.0|1.0	0.648|0.759|0.743	0.283
TMEM161B	TMEM161B	SE	chr5	-	88197668_88197765_88195205_88196488_88198975_88199069	14|15|13	0|0|3	5|12|21	11|3|6	227	130	0.000152788811698	0.00786424209079	1.0|1.0|0.713	0.207|0.696|0.667	0.381
MAP3K8	MAP3K8	SE	chr10	+	30437175_30437406_30434664_30434748_30438915_30439274	4|8|8	0|1|0	4|4|5	3|1|2	361	130	1.37054468374e-05	0.00122389303515	1.0|0.742|1.0	0.324|0.59|0.474	0.451
WASF1	WASF1	SE	chr6	-	110178597_110178742_110160634_110160732_110179438_110179649	0|6|13	6|4|9	5|5|7	1|1|2	275	130	0.00653659010409	0.125434196058	0.0|0.415|0.406	0.703|0.703|0.623	-0.403
ITGB1BP1	ITGB1BP1	SE	chr2	-	9419989_9420100_9418625_9418732_9422478_9423229	5|12|8	10|18|12	15|19|18	12|10|16	241	130	0.0160969727618	0.243160629687	0.212|0.264|0.264	0.403|0.506|0.378	-0.182
MDN1	MDN1	SE	chr6	-	89662791_89662967_89662086_89662239_89664486_89664628	646|1123|636	75|104|68	2340|2410|3089	82|71|108	306	130	0	0.0	0.785|0.821|0.799	0.924|0.935|0.924	-0.126
PIP4K2B	PIP4K2B	SE	chr17	-	38784242_38784339_38780451_38780604_38786822_38786920	18|33|16	0|1|2	15|16|3	1|2|3	227	130	0.0151932040793	0.23408096747	1.0|0.95|0.821	0.896|0.821|0.364	0.23
FAM63B	FAM63B	SE	chr15	+	58821716_58821819_58810229_58810388_58847296_58847470	13|10|5	1|1|5	6|5|5	1|0|0	233	130	0.000109756613394	0.00609954757463	0.879|0.848|0.358	0.77|1.0|1.0	-0.228
HAT1	HAT1	SE	chr2	+	171946707_171946783_171925536_171925641_171965337_171965517	21|19|20	1|2|3	42|37|48	0|0|0	206	130	0.00677134707892	0.12838007803	0.93|0.857|0.808	1.0|1.0|1.0	-0.135
ACADSB	ACADSB	SE	chr10	+	123037746_123037847_123034355_123034515_123040465_123040672	147|166|105	28|26|30	63|86|89	3|4|4	231	130	1.89534522854e-07	3.30099983016e-05	0.747|0.782|0.663	0.922|0.924|0.926	-0.193
CNNM3	CNNM3	SE	chr2	+	96826832_96826982_96825057_96825201_96827730_96827900	7|16|4	1|0|0	4|15|15	2|1|2	280	130	0.00780212603474	0.14387025405	0.765|1.0|1.0	0.481|0.874|0.777	0.211
STYXL1	STYXL1	SE	chr7	-	76013741_76013887_76005258_76005404_76021850_76021992	8|22|10	6|2|7	14|19|24	4|2|1	276	130	0.0402499040144	0.463250921648	0.386|0.838|0.402	0.622|0.817|0.919	-0.244
PHC2	PHC2	SE	chr1	-	33368535_33368622_33367115_33367428_33370420_33370585	0|2|1	3|3|1	7|6|5	1|5|4	217	130	0.00300461576589	0.0713743529485	0.0|0.285|0.375	0.807|0.418|0.428	-0.331
EPB41L1	EPB41L1	SE	chr20	+	36214359_36214440_36212271_36212376_36218875_36218962	8|7|6	8|6|7	2|5|3	10|5|11	211	130	0.03862184006	0.451789757638	0.381|0.418|0.346	0.11|0.381|0.144	0.17
ADGRE5	ADGRE5	SE	chr19	+	14396341_14396473_14390923_14391079_14397657_14397804	9|21|9	14|8|4	29|16|13	1|5|3	262	130	0.00476259503015	0.0994236165254	0.242|0.566|0.528	0.935|0.614|0.683	-0.299
HP1BP3	HP1BP3	SE	chr1	-	20780344_20780540_20779811_20779911_20787194_20787272	212|276|196	321|350|276	389|377|415	295|188|257	326	130	3.90332210998e-12	2.28816519496e-09	0.208|0.239|0.221	0.345|0.444|0.392	-0.171
QDPR	QDPR	SE	chr4	-	17492231_17492340_17490661_17490745_17501718_17501859	11|13|12	1|0|0	16|12|13	2|2|3	239	130	0.000350699853763	0.0144956184202	0.857|1.0|1.0	0.813|0.765|0.702	0.192
CD47	CD47	SE	chr3	-	108049618_108049651_108047078_108047292_108050577_108050602	3|1|2	0|0|0	1|2|1	4|2|1	163	130	6.56474463678e-09	1.72966362226e-06	1.0|1.0|1.0	0.166|0.444|0.444	0.649
CEP192	CEP192	SE	chr18	+	13038514_13038579_13037236_13037301_13040829_13040956	4|11|5	12|6|6	10|17|23	6|8|7	195	130	0.0220253294816	0.304724248195	0.182|0.55|0.357	0.526|0.586|0.687	-0.237
CEP192	CEP192	SE	chr18	+	13038369_13038579_13037236_13037301_13040829_13040956	6|17|12	12|6|6	26|28|45	6|8|7	340	130	0.00670109193348	0.127513091789	0.16|0.52|0.433	0.624|0.572|0.711	-0.265
SCOC-AS1	SCOC-AS1	SE	chr4	-	140293260_140293423_140291389_140291529_140369309_140369350	22|21|15	2|2|2	2|4|5	0|0|0	293	130	0.000824464734415	0.027479216815	0.83|0.823|0.769	1.0|1.0|1.0	-0.193
ZNF680	ZNF680	SE	chr7	-	64543706_64543802_64519883_64522500_64562924_64563041	13|8|7	12|13|8	16|18|21	8|7|14	226	130	0.0194577532976	0.278086105698	0.384|0.261|0.335	0.535|0.597|0.463	-0.205
KDM4C	KDM4C	SE	chr9	+	7105401_7105500_7103684_7103870_7128065_7128236	3|8|2	20|10|8	1|1|3	25|17|18	229	130	0.00492653114402	0.101758779796	0.078|0.312|0.124	0.022|0.032|0.086	0.125
MTMR12	MTMR12	SE	chr5	-	32233772_32233934_32227005_32230347_32239000_32239173	36|40|38	1|0|0	28|34|43	2|5|0	292	130	0.00249850263707	0.062368185676	0.941|1.0|1.0	0.862|0.752|1.0	0.109
CDNF	CDNF	SE	chr10	-	14828144_14828272_14825478_14825620_14836250_14836294	3|21|9	1|3|1	9|6|10	0|1|1	258	130	0.0206603787416	0.290709045824	0.602|0.779|0.819	1.0|0.751|0.834	-0.128
CALD1	CALD1	SE	chr7	+	134935687_134935765_134932987_134934077_134941091_134941237	1|1|0	3|2|2	7|12|12	0|4|6	208	130	4.93749185393e-06	0.000508365839748	0.172|0.238|0.0	1.0|0.652|0.556	-0.599
SNRPA1	SNRPA1	SE	chr15	-	101286213_101286293_101285725_101285801_101286907_101287010	275|257|160	16|35|18	779|616|778	19|14|14	210	130	1.24023014081e-12	7.51269407796e-10	0.914|0.82|0.846	0.962|0.965|0.972	-0.106
MTMR12	MTMR12	SE	chr5	-	32234961_32235129_32226993_32230347_32239000_32239173	1|7|3	1|0|0	6|5|5	2|5|0	298	130	0.00087780356024	0.0289507898339	0.304|1.0|1.0	0.567|0.304|1.0	0.144
FAM3A	FAM3A	SE	chrX	-	154512822_154512936_154511847_154511871_154515759_154515812	27|29|20	0|0|1	34|16|25	0|3|4	244	130	0.00169636171486	0.0468347772461	1.0|1.0|0.914	1.0|0.74|0.769	0.135
TBC1D5	TBC1D5	SE	chr3	-	17622647_17622765_17406471_17406526_17623848_17623913	11|10|5	4|8|6	13|15|14	1|2|0	248	130	4.84940932755e-06	0.000502141829088	0.59|0.396|0.304	0.872|0.797|1.0	-0.46
NEPRO	NEPRO	SE	chr3	-	113017447_113017602_113013952_113014032_113019541_113019733	21|24|10	1|2|0	18|7|17	3|0|5	285	130	0.0139528195199	0.221355387203	0.905|0.846|1.0	0.732|1.0|0.608	0.137
C1orf43	C1orf43	SE	chr1	-	154212457_154212624_154206705_154207648_154214456_154214574	10|11|3	0|1|0	12|10|19	1|1|2	297	130	0.00672761180051	0.127884440842	1.0|0.828|1.0	0.84|0.814|0.806	0.123
POLQ	POLQ	SE	chr3	-	121473349_121473487_121471989_121472164_121476539_121476733	3|3|2	0|0|0	20|16|23	3|1|1	268	130	0.0301375775384	0.38006601514	1.0|1.0|1.0	0.764|0.886|0.918	0.144
CSAD	CSAD	SE	chr12	-	53161126_53161191_53160762_53160844_53161272_53161389	31|33|21	13|12|9	6|4|12	10|3|7	195	130	0.0417313258205	0.475909958251	0.614|0.647|0.609	0.286|0.471|0.533	0.193
PATZ1	PATZ1	SE	chr22	-	31328786_31328924_31325803_31327309_31335691_31335863	1|0|0	1|5|5	2|1|4	7|3|2	268	130	0.00199901143009	0.0525336734827	0.327|0.0|0.0	0.122|0.139|0.492	-0.142
KIF24	KIF24	SE	chr9	-	34286616_34286704_34271808_34271930_34306251_34306441	4|4|7	0|0|0	3|13|10	4|1|2	218	130	3.23765033095e-05	0.00242124282466	1.0|1.0|1.0	0.309|0.886|0.749	0.352
OCEL1	OCEL1	SE	chr19	+	17227839_17228005_17226993_17227199_17228255_17228309	52|66|63	2|7|4	43|22|31	12|6|2	296	130	0.017169897619	0.254045095598	0.919|0.805|0.874	0.611|0.617|0.872	0.166
DAP3	DAP3	SE	chr1	+	155709772_155709824_155689057_155689174_155725381_155725411	4|3|5	1|1|2	11|8|18	0|0|1	182	130	0.02597606148	0.343184280077	0.741|0.682|0.641	1.0|1.0|0.928	-0.288
FAM120C	FAM120C	SE	chrX	-	54085714_54085916_54081321_54081460_54091311_54091426	8|9|10	0|1|0	5|5|6	2|0|2	332	130	0.0207406822384	0.291162648109	1.0|0.779|1.0	0.495|1.0|0.54	0.248
CTD-2269F5.1	CTD-2269F5.1	SE	chr5	+	84385887_84386055_84384492_84384599_84387821_84387936	7|3|1	2|2|5	7|11|14	1|1|3	298	130	0.0053157401631	0.107572703913	0.604|0.396|0.08	0.753|0.828|0.671	-0.391
RABGEF1	RABGEF1	SE	chr7	+	66770322_66770467_66768830_66769025_66771882_66772035	13|17|13	22|24|13	33|26|27	21|21|21	275	130	0.0181620429923	0.264451830567	0.218|0.251|0.321	0.426|0.369|0.378	-0.128
SECISBP2L	SECISBP2L	SE	chr15	-	49019417_49019552_49017547_49017628_49027364_49027480	93|91|80	23|16|10	40|42|47	1|4|0	265	130	1.89167742058e-05	0.001548491348	0.665|0.736|0.797	0.952|0.837|1.0	-0.197
NFIX	NFIX	SE	chr19	+	13078612_13078735_13075534_13075671_13081679_13081855	81|100|85	32|32|22	149|122|139	23|17|35	253	130	0.00618252994025	0.120484745672	0.565|0.616|0.665	0.769|0.787|0.671	-0.127
CAMKK2	CAMKK2	SE	chr12	-	121248605_121248734_121245139_121245240_121249786_121249874	32|42|19	4|6|2	28|31|28	1|0|2	259	130	0.0015650158314	0.0440592566942	0.801|0.778|0.827	0.934|1.0|0.875	-0.134
BCS1L	BCS1L	SE	chr2	+	218660938_218661307_218660036_218660166_218661405_218661416	9|14|7	0|1|0	13|9|20	1|2|3	499	130	0.000259165418244	0.0116204970993	1.0|0.785|1.0	0.772|0.54|0.635	0.279
CLTA	CLTA	SE	chr9	+	36197550_36197588_36190855_36191273_36204067_36204179	34|26|20	14|8|9	46|22|26	6|6|4	168	130	0.014266067293	0.224848315596	0.653|0.715|0.632	0.856|0.739|0.834	-0.143
THTPA	THTPA	SE	chr14	+	23556742_23557034_23556270_23556343_23558694_23558898	2|3|1	0|1|1	1|1|3	1|1|4	422	130	0.01853002448	0.267995917121	1.0|0.48|0.236	0.236|0.236|0.188	0.352
TDP1	TDP1	SE	chr14	+	89956577_89956800_89956036_89956278_89963107_89963552	62|119|81	9|19|29	186|143|205	34|9|19	353	130	0.0316765066449	0.394274874661	0.717|0.698|0.507	0.668|0.854|0.799	-0.133
KDM6A	KDM6A	SE	chrX	+	45060608_45060764_45059246_45059466_45061323_45061419	9|2|2	2|0|2	2|6|7	1|0|0	286	130	0.0283767918775	0.364178849148	0.672|1.0|0.313	0.476|1.0|1.0	-0.164
UGGT2	UGGT2	SE	chr13	-	95989972_95990073_95986332_95986432_95996062_95996135	14|12|17	3|2|6	21|13|16	0|0|0	231	130	1.13485346787e-07	2.12609532421e-05	0.724|0.772|0.615	1.0|1.0|1.0	-0.296
STRN3	STRN3	SE	chr14	-	30929200_30929311_30913523_30913657_30935162_30935304	45|82|68	18|16|16	113|119|143	8|8|15	241	130	2.41441622917e-05	0.00189529066629	0.574|0.734|0.696	0.884|0.889|0.837	-0.202
TRAPPC6B	TRAPPC6B	SE	chr14	-	39154210_39154294_39151745_39151839_39158284_39158402	93|79|89	36|35|44	92|53|67	18|24|10	214	130	0.0238898694347	0.32242009083	0.611|0.578|0.551	0.756|0.573|0.803	-0.131
TRAPPC6B	TRAPPC6B	SE	chr14	-	39154210_39154294_39151745_39151839_39159482_39159550	47|53|51	10|6|5	38|24|31	2|1|2	214	130	0.0102957051778	0.176591507639	0.741|0.843|0.861	0.92|0.936|0.904	-0.105
TRAPPC6B	TRAPPC6B	SE	chr14	-	39158284_39158402_39154210_39154294_39159482_39159550	89|66|63	3|7|4	90|55|67	0|1|0	248	130	1.54310672044e-05	0.00132900980461	0.94|0.832|0.892	1.0|0.966|1.0	-0.101
PRUNE1	PRUNE1	SE	chr1	+	151025514_151025673_151017811_151017904_151027232_151027327	19|28|14	1|2|3	25|18|32	0|0|1	289	130	0.00248389742715	0.0621744159709	0.895|0.863|0.677	1.0|1.0|0.935	-0.167
MYSM1	MYSM1	SE	chr1	-	58689037_58689116_58685152_58685251_58690225_58690249	31|44|23	11|11|8	77|75|66	4|1|4	209	130	1.65535586349e-08	3.9314916702e-06	0.637|0.713|0.641	0.923|0.979|0.911	-0.274
WNT5A	WNT5A	SE	chr3	-	55486979_55487398_55480784_55480918_55489836_55489945	6|4|5	3|4|0	2|2|5	1|0|1	549	130	0.018984387865	0.273262406714	0.321|0.191|1.0	0.321|1.0|0.542	-0.117
ALDH3B1	ALDH3B1	SE	chr11	+	68018526_68018637_68015293_68015459_68018772_68018893	0|2|1	1|0|0	1|0|0	1|1|1	241	130	0.000679605155722	0.0235689402526	0.0|1.0|1.0	0.35|0.0|0.0	0.55
STAT6	STAT6	SE	chr12	-	57107604_57107743_57107230_57107314_57111128_57111359	39|42|28	0|2|0	45|51|63	2|8|5	269	130	0.000115173332953	0.00628524742669	1.0|0.91|1.0	0.916|0.755|0.859	0.127
STAT6	STAT6	SE	chr12	-	57107604_57107743_57107230_57107314_57108162_57108299	102|113|63	1|3|5	128|108|134	13|12|12	269	130	0.000500203006982	0.0189571202177	0.98|0.948|0.859	0.826|0.813|0.844	0.101
AAMDC	AAMDC	SE	chr11	+	77841018_77841060_77821128_77821241_77842478_77842628	115|130|90	29|42|35	46|38|48	21|17|32	172	130	0.0183673881812	0.266492105168	0.75|0.701|0.66	0.623|0.628|0.531	0.11
STAT6	STAT6	SE	chr12	-	57108162_57108299_57107230_57107314_57111128_57111231	38|52|38	0|2|0	91|61|71	2|8|5	267	130	0.000325221504883	0.0136334205248	1.0|0.927|1.0	0.957|0.788|0.874	0.103
WNK4	WNK4	SE	chr17	+	42787777_42787899_42787277_42787542_42788129_42788188	4|7|7	0|0|0	5|1|3	4|1|0	252	130	0.00312712447341	0.0733260251523	1.0|1.0|1.0	0.392|0.34|1.0	0.423
IKBKB	IKBKB	SE	chr8	+	42308900_42309025_42306342_42306432_42314321_42314429	18|25|15	0|1|0	20|15|30	1|3|2	255	130	0.00437879006417	0.0932568678668	1.0|0.927|1.0	0.911|0.718|0.884	0.138
LARP4	LARP4	SE	chr12	+	50412404_50412453_50400955_50401028_50427761_50427909	49|39|29	66|53|47	24|13|28	52|52|72	179	130	0.00156244002139	0.0440444526223	0.35|0.348|0.309	0.251|0.154|0.22	0.127
CHD1	CHD1	SE	chr5	-	98869013_98869277_98868494_98868635_98869753_98869882	10|13|8	38|43|41	45|27|50	34|43|62	394	130	4.01567611608e-07	6.29001332071e-05	0.08|0.091|0.06	0.304|0.172|0.21	-0.152
MAPKBP1	MAPKBP1	SE	chr15	+	41815258_41815405_41814549_41814739_41815623_41815799	9|5|4	0|0|0	3|3|3	2|1|1	277	130	0.00613258402363	0.119832670075	1.0|1.0|1.0	0.413|0.585|0.585	0.472
SOCS2-AS1	SOCS2-AS1	SE	chr12	-	93567063_93567159_93566743_93566970_93571566_93571768	2|5|3	2|0|2	2|1|2	0|0|0	226	130	0.0161353483082	0.243639066997	0.365|1.0|0.463	1.0|1.0|1.0	-0.391
CCDC14	CCDC14	SE	chr3	-	123956045_123956115_123948895_123949132_123956354_123956427	23|25|25	11|9|11	31|20|21	4|2|7	200	130	0.0178226705867	0.261300912656	0.576|0.644|0.596	0.834|0.867|0.661	-0.182
CCDC14	CCDC14	SE	chr3	-	123955842_123955965_123948895_123949132_123961143_123961260	114|142|111	20|31|10	129|115|128	4|7|9	253	130	4.62590328949e-05	0.00317223500107	0.745|0.702|0.851	0.943|0.894|0.88	-0.14
ELAVL2	ELAVL2	SE	chr9	-	23765008_23765099_23762005_23762249_23825805_23826337	0|0|3	5|7|4	5|1|5	4|9|15	221	130	0.0195235612598	0.278486591047	0.0|0.0|0.306	0.424|0.061|0.164	-0.114
GPR155	GPR155	SE	chr2	-	174483009_174483158_174481496_174481987_174486872_174487037	5|1|4	5|4|0	8|4|6	0|0|1	279	130	2.25590864933e-05	0.00178629629324	0.318|0.104|1.0	1.0|1.0|0.737	-0.438
HIVEP3	HIVEP3	SE	chr1	-	41700915_41700995_41628748_41628947_41918412_41918498	4|4|2	0|1|0	6|8|7	5|0|1	210	130	0.00341495955426	0.0779138135591	1.0|0.712|1.0	0.426|1.0|0.813	0.158
PIGA	PIGA	SE	chrX	-	15331215_15331299_15325913_15326046_15331873_15331992	7|8|6	2|9|1	11|11|24	1|1|2	214	130	0.00324685897604	0.0753557404113	0.68|0.351|0.785	0.87|0.87|0.879	-0.268
BMP2K	BMP2K	SE	chr4	+	78887173_78887284_78878733_78878891_78910609_78912185	32|41|41	24|21|32	57|60|56	13|16|15	241	130	4.35226879909e-05	0.00302875339557	0.418|0.513|0.409	0.703|0.669|0.668	-0.233
TNIP1	TNIP1	SE	chr5	-	151033607_151033799_151032286_151032383_151035001_151035067	20|26|17	1|0|0	24|17|15	1|2|2	322	130	0.0143400911668	0.225642840679	0.89|1.0|1.0	0.906|0.774|0.752	0.153
TTC6	TTC6	SE	chr14	+	37682757_37682964_37680150_37680261_37701331_37701526	26|17|15	0|0|1	10|16|9	1|1|1	337	130	0.0275983584552	0.357853135232	1.0|1.0|0.853	0.794|0.861|0.776	0.141
ZBTB8OS	ZBTB8OS	SE	chr1	-	32633950_32634110_32631826_32631879_32650428_32650554	0|1|0	2|2|1	2|2|3	0|0|0	290	130	5.06050756854e-12	2.91943091395e-09	0.0|0.183|0.0	1.0|1.0|1.0	-0.939
ZBTB8OS	ZBTB8OS	SE	chr1	-	32633950_32634110_32627507_32627544_32650432_32650584	24|33|18	28|35|32	13|19|29	16|4|12	290	130	0.0255073356034	0.338963112433	0.278|0.297|0.201	0.267|0.68|0.52	-0.23
ZBTB8OS	ZBTB8OS	SE	chr1	-	32633950_32634110_32627507_32627544_32650428_32650554	0|3|1	4|8|5	2|2|4	0|1|1	290	130	1.18160038124e-05	0.00108245134692	0.0|0.144|0.082	1.0|0.473|0.642	-0.63
BBOF1	BBOF1	SE	chr14	+	74046059_74046130_74040564_74040645_74055583_74055685	18|35|19	4|3|7	10|9|8	0|1|2	201	130	0.0233953476713	0.317514529915	0.744|0.883|0.637	1.0|0.853|0.721	-0.103
DSTYK	DSTYK	SE	chr1	-	205148204_205148339_205142504_205147745_205150679_205150794	0|6|4	1|0|0	2|4|3	3|1|1	265	130	0.0015982224138	0.0447514588826	0.0|1.0|1.0	0.246|0.662|0.595	0.166
PEA15	PEA15	SE	chr1	+	160208463_160208665_160207132_160207237_160211542_160211716	0|0|2	2|3|3	0|4|3	9|6|2	332	130	0.0256784785913	0.340118186735	0.0|0.0|0.207	0.0|0.207|0.37	-0.123
CCDC191	CCDC191	SE	chr3	-	114046590_114046732_114042702_114042846_114056376_114056594	32|36|33	16|10|7	43|34|42	7|5|4	272	130	0.0112956801227	0.189801892769	0.489|0.632|0.693	0.746|0.765|0.834	-0.177
ASH1L	ASH1L	SE	chr1	-	155477885_155482449_155459796_155459898_155521099_155521618	154|165|141	0|1|1	113|114|130	1|1|3	4694	130	0.00455871015477	0.0961057543939	1.0|0.82|0.796	0.758|0.759|0.545	0.185
CCDC191	CCDC191	SE	chr3	-	114031625_114031779_114018677_114018868_114034924_114035148	50|28|40	7|4|6	26|25|32	4|0|1	284	130	0.0243352795933	0.326612162784	0.766|0.762|0.753	0.748|1.0|0.936	-0.134
MRI1	MRI1	SE	chr19	+	13765953_13766129_13764870_13765109_13768358_13768447	38|66|29	20|22|15	81|56|60	13|10|4	306	130	6.03564635245e-05	0.00391025965561	0.447|0.56|0.451	0.726|0.704|0.864	-0.279
ASXL1	ASXL1	SE	chr20	+	32429900_32430053_32429337_32429431_32431320_32431484	49|47|31	4|8|3	32|28|33	11|14|15	283	130	5.52929332081e-05	0.003653857559	0.849|0.73|0.826	0.572|0.479|0.503	0.284
CDC42BPB	CDC42BPB	SE	chr14	-	102954197_102954275_102952497_102952603_102954601_102954688	7|9|7	1|2|3	4|4|5	2|4|5	208	130	0.028958492367	0.36940441561	0.814|0.738|0.593	0.556|0.385|0.385	0.273
TMBIM1	TMBIM1	SE	chr2	-	218285762_218285934_218281939_218282181_218292465_218292535	5|3|5	4|4|3	1|2|4	3|0|0	302	130	0.0332015624265	0.408777366664	0.35|0.244|0.418	0.125|1.0|1.0	-0.371
TRIM37	TRIM37	SE	chr17	-	59064354_59064405_59062566_59062648_59070822_59070947	22|22|23	0|0|0	30|16|22	1|1|4	181	130	0.0149852919096	0.232482792585	1.0|1.0|1.0	0.956|0.92|0.798	0.109
SPATA7	SPATA7	SE	chr14	+	88393392_88393488_88391380_88391455_88396155_88396203	15|34|32	28|28|22	15|4|5	29|16|22	226	130	0.00104880095078	0.0328694556013	0.236|0.411|0.456	0.229|0.126|0.116	0.211
STRN3	STRN3	SE	chr14	-	30918965_30919106_30913523_30913657_30935162_30935304	2|8|5	18|16|16	18|8|13	8|8|15	271	130	0.000317791406937	0.0135089224387	0.051|0.193|0.13	0.519|0.324|0.294	-0.254
STX2	STX2	SE	chr12	-	130795994_130796120_130790833_130791977_130798524_130798635	21|25|22	30|26|26	62|47|45	30|22|36	256	130	0.00165802277784	0.0461415297554	0.262|0.328|0.301	0.512|0.52|0.388	-0.176
FAM192A	FAM192A	SE	chr16	-	57175538_57175700_57174619_57174688_57185820_57186039	0|2|0	3|8|3	3|2|5	11|7|6	292	130	0.00246288778865	0.0618648889435	0.0|0.1|0.0	0.108|0.113|0.271	-0.131
KDM4D	KDM4D	SE	chr11	+	94975653_94975748_94973680_94974068_94997023_94999518	2|7|5	0|1|0	9|5|7	1|1|1	225	130	0.0211164371776	0.294843222904	1.0|0.802|1.0	0.839|0.743|0.802	0.139
FAM192A	FAM192A	SE	chr16	-	57175538_57175700_57174619_57174688_57185824_57186040	1|2|1	1|0|0	1|2|3	4|1|0	292	130	0.00195380340849	0.0516443526411	0.308|1.0|1.0	0.1|0.471|1.0	0.246
ZFPM1	ZFPM1	SE	chr16	+	88514386_88514520_88489030_88489153_88526813_88526916	10|3|4	1|0|0	3|5|4	4|0|2	264	130	0.000246416354263	0.0112090142624	0.831|1.0|1.0	0.27|1.0|0.496	0.355
ZMIZ2	ZMIZ2	SE	chr7	+	44749814_44749980_44748861_44748991_44756187_44756299	2|0|0	2|6|2	2|3|2	7|3|0	296	130	0.00904734199797	0.161135428993	0.305|0.0|0.0	0.111|0.305|1.0	-0.37
OTUD3	OTUD3	SE	chr1	+	19906431_19906616_19904890_19904987_19907569_19912945	92|126|86	6|9|15	201|165|198	3|0|7	315	130	1.20753455113e-06	0.00015618449559	0.864|0.852|0.703	0.965|1.0|0.921	-0.156
TCFL5	TCFL5	SE	chr20	-	62857394_62857638_62841114_62842097_62860124_62860308	3|6|2	1|1|0	5|0|12	2|1|4	374	130	0.00277642715671	0.0674978227496	0.51|0.676|1.0	0.465|0.0|0.51	0.404
BRD9	BRD9	SE	chr5	-	881106_881182_879793_879889_886591_886707	31|28|40	0|0|0	29|46|36	1|6|3	206	130	5.33206853862e-05	0.00353785909269	1.0|1.0|1.0	0.948|0.829|0.883	0.113
NADK	NADK	SE	chr1	-	1754050_1754208_1753566_1753649_1754283_1754383	40|48|25	0|4|4	37|44|45	9|14|14	288	130	0.000204774009091	0.00972877302015	1.0|0.844|0.738	0.65|0.587|0.592	0.251
NADK	NADK	SE	chr1	-	1754050_1754208_1751231_1753060_1754283_1754383	21|15|12	0|0|0	15|21|21	1|1|2	288	130	0.029553367584	0.374517832929	1.0|1.0|1.0	0.871|0.905|0.826	0.133
LRRC6	LRRC6	SE	chr8	-	132632739_132632963_132625271_132625454_132637934_132638107	65|87|59	11|14|11	86|64|93	6|7|5	354	130	0.00483014142612	0.100544954257	0.685|0.695|0.663	0.84|0.771|0.872	-0.147
ALDH3A1	ALDH3A1	SE	chr17	-	19738995_19739095_19738322_19738453_19739507_19739624	4|7|2	0|0|0	5|14|4	2|3|0	230	130	0.00694784895009	0.131247177802	1.0|1.0|1.0	0.586|0.725|1.0	0.23
SP110	SP110	SE	chr2	-	230202578_230202722_230200884_230200965_230207990_230208059	22|18|12	0|0|2	5|8|10	3|2|3	274	130	6.53303269225e-05	0.00417298898418	1.0|1.0|0.74	0.442|0.655|0.613	0.343
PATL1	PATL1	SE	chr11	-	59655955_59656045_59655522_59655740_59656498_59656600	34|20|19	0|1|2	17|17|23	7|0|3	220	130	0.00447907971055	0.0949225376559	1.0|0.922|0.849	0.589|1.0|0.819	0.121
USP53	USP53	SE	chr4	+	119239217_119239903_119235289_119235411_119245336_119245429	18|17|14	1|1|4	16|11|15	0|0|1	816	130	1.94146618936e-05	0.0015821208218	0.741|0.73|0.358	1.0|1.0|0.705	-0.292
EPB41	EPB41	SE	chr1	+	29060421_29060484_29053103_29053312_29064981_29065158	81|116|92	100|72|68	175|185|177	44|50|30	193	130	4.36277680649e-11	1.9575941115e-08	0.353|0.52|0.477	0.728|0.714|0.799	-0.297
EPB41	EPB41	SE	chr1	+	29060421_29060484_29058588_29058645_29064981_29065158	29|27|27	5|15|10	40|30|38	4|7|5	193	130	0.0200955604124	0.284745864791	0.796|0.548|0.645	0.871|0.743|0.837	-0.154
MAGI1	MAGI1	SE	chr3	-	65375744_65375945_65364852_65364946_65379260_65379554	11|13|24	9|20|17	27|21|20	8|8|4	331	130	0.00064001101069	0.0226056367187	0.324|0.203|0.357	0.57|0.508|0.663	-0.286
MAGI1	MAGI1	SE	chr3	-	65375744_65375948_65364852_65364946_65379260_65379554	14|14|28	9|20|17	27|22|21	8|8|4	334	130	0.00260965279831	0.0643909239339	0.377|0.214|0.391	0.568|0.517|0.671	-0.258
CGGBP1	CGGBP1	SE	chr3	-	88058018_88058223_88051943_88055999_88140969_88141078	47|58|24	0|0|0	38|37|23	2|6|0	335	130	0.000115465419138	0.00628921516764	1.0|1.0|1.0	0.881|0.705|1.0	0.138
USO1	USO1	SE	chr4	+	75795335_75795356_75793689_75793901_75799621_75799732	1|2|5	34|32|24	6|10|12	24|12|11	151	130	1.442331007e-05	0.00126622030071	0.025|0.051|0.152	0.177|0.418|0.484	-0.284
HAUS1	HAUS1	SE	chr18	+	46122466_46122590_46105193_46105368_46123298_46123364	12|11|8	17|7|13	26|20|19	13|8|12	254	130	0.0170734258557	0.25327904601	0.265|0.446|0.24	0.506|0.561|0.448	-0.188
ZKSCAN2	ZKSCAN2	SE	chr16	-	25246706_25247390_25236000_25240738_25251908_25252035	8|8|6	1|2|1	13|10|14	0|0|0	814	130	0.00103475191912	0.0325610896108	0.561|0.39|0.489	1.0|1.0|1.0	-0.52
ATP5G2	ATP5G2	SE	chr12	-	53672575_53672645_53669870_53670114_53676052_53676082	3|3|1	1|0|0	2|2|1	1|2|1	200	130	0.000366337474048	0.0148932164365	0.661|1.0|1.0	0.565|0.394|0.394	0.436
CPNE7	CPNE7	SE	chr16	+	89595830_89595924_89595575_89595603_89596483_89596849	4|15|4	0|0|1	3|6|15	12|4|4	224	130	6.0087938103e-07	8.70078131615e-05	1.0|1.0|0.699	0.127|0.465|0.685	0.474
TBXAS1	TBXAS1	SE	chr7	+	139829311_139829479_139787337_139787426_139872234_139872328	24|21|7	0|0|0	19|11|34	1|6|1	298	130	7.84617693695e-05	0.00472917580055	1.0|1.0|1.0	0.892|0.444|0.937	0.242
NAE1	NAE1	SE	chr16	-	66826667_66826780_66826522_66826583_66830846_66830976	14|13|11	2|4|4	32|15|30	0|2|2	243	130	0.00223994227066	0.0576155002315	0.789|0.635|0.595	1.0|0.8|0.889	-0.223
GALNT13	GALNT13	SE	chr2	+	154259020_154259138_154245811_154245982_154301408_154301589	27|15|20	1|0|5	29|22|45	0|0|2	248	130	0.0162294925892	0.244552615321	0.934|1.0|0.677	1.0|1.0|0.922	-0.104
TBPL1	TBPL1	SE	chr6	+	133968854_133968957_133952285_133952730_133980081_133980260	3|0|0	6|10|4	2|2|3	6|7|2	233	130	0.0238857456006	0.32242009083	0.218|0.0|0.0	0.157|0.137|0.456	-0.177
GOSR2	GOSR2	SE	chr17	+	46932066_46932199_46929519_46929584_46935028_46935169	18|28|25	0|0|0	25|16|16	0|1|4	263	130	0.0281834198515	0.362512339615	1.0|1.0|1.0	1.0|0.888|0.664	0.149
GOSR2	GOSR2	SE	chr17	+	46935028_46935169_46932066_46932199_46938598_46938704	30|42|42	7|2|1	42|27|35	1|1|0	271	130	0.000758263146474	0.0256113063532	0.673|0.91|0.953	0.953|0.928|1.0	-0.115
RBBP9	RBBP9	SE	chr20	-	18495837_18495880_18493957_18494063_18497068_18497243	25|41|26	3|9|9	60|39|71	1|2|2	173	130	2.32718961624e-06	0.000271966902258	0.862|0.774|0.685	0.978|0.936|0.964	-0.186
TBCEL	TBCEL	SE	chr11	+	121036504_121036612_121024112_121024291_121045673_121045823	8|16|3	17|20|13	15|10|20	10|11|6	238	130	0.00558641200052	0.112175770254	0.204|0.304|0.112	0.45|0.332|0.645	-0.269
TIMMDC1	TIMMDC1	SE	chr3	+	119500694_119500860_119498531_119498927_119513640_119513719	82|61|77	33|28|13	100|64|88	16|12|12	296	130	0.0109851126836	0.185526914724	0.522|0.489|0.722	0.733|0.701|0.763	-0.155
MTCH2	MTCH2	SE	chr11	-	47625673_47625741_47622700_47622776_47627079_47627127	26|34|13	1|2|0	56|23|40	0|13|5	198	130	0.00518438180305	0.105738696202	0.945|0.918|1.0	1.0|0.537|0.84	0.162
RGL1	RGL1	SE	chr1	+	183806374_183806485_183742125_183742289_183847565_183847774	6|4|7	3|4|4	5|6|5	1|0|1	241	130	0.00014747986655	0.00767930623175	0.519|0.35|0.486	0.73|1.0|0.73	-0.368
PITPNM2	PITPNM2	SE	chr12	-	123004393_123004603_123001053_123001158_123005239_123005548	18|7|8	0|0|0	32|23|34	2|0|3	340	130	0.0432206360894	0.487388774021	1.0|1.0|1.0	0.86|1.0|0.813	0.109
SETD4	SETD4	SE	chr21	-	36057383_36057477_36057108_36057204_36058815_36058924	28|23|34	9|9|7	9|8|4	27|12|25	224	130	3.42500472428e-11	1.68218644195e-08	0.644|0.597|0.738	0.162|0.279|0.085	0.484
ANKEF1	ANKEF1	SE	chr20	+	10035578_10035642_10035040_10035333_10043121_10043321	2|2|4	1|1|0	3|2|1	0|4|3	194	130	0.00210833093856	0.0548120800872	0.573|0.573|1.0	1.0|0.251|0.183	0.237
ANKEF1	ANKEF1	SE	chr20	+	10035578_10035642_10035040_10035333_10038257_10038647	21|18|11	18|18|17	20|15|7	40|31|22	194	130	0.0116485870644	0.194294583229	0.439|0.401|0.302	0.251|0.245|0.176	0.157
CUEDC1	CUEDC1	SE	chr17	-	57871285_57871369_57866473_57866544_57872662_57872670	5|4|4	0|1|1	2|3|7	1|2|1	214	130	0.0345976978257	0.419570679838	1.0|0.708|0.708	0.549|0.477|0.81	0.193
SF1	SF1	SE	chr11	-	64773429_64773505_64770255_64770408_64776497_64776626	144|180|118	23|34|39	468|363|502	32|24|24	206	130	2.98233104878e-10	1.10604920375e-07	0.798|0.77|0.656	0.902|0.905|0.93	-0.171
SEC16A	SEC16A	SE	chr9	-	136453427_136453510_136448083_136448161_136455600_136455793	0|0|0	8|17|4	4|1|1	2|6|2	213	130	0.00159620016896	0.0447514588826	0.0|0.0|0.0	0.55|0.092|0.234	-0.292
NFRKB	NFRKB	SE	chr11	-	129893296_129893385_129892714_129892870_129895495_129895557	1|1|5	0|0|0	3|4|4	1|1|1	219	130	0.0117460077076	0.195292154681	1.0|1.0|1.0	0.64|0.704|0.704	0.317
SSX2IP	SSX2IP	SE	chr1	-	84671176_84671308_84670645_84670815_84690370_84690545	30|41|19	4|4|5	64|56|67	1|1|4	262	130	0.00147915584789	0.0423562219219	0.788|0.836|0.653	0.969|0.965|0.893	-0.183
USP53	USP53	SE	chr4	+	119235289_119235411_119217549_119217673_119245336_119245429	7|5|10	4|9|7	3|2|5	9|8|15	252	130	0.00654994700856	0.125557924064	0.474|0.223|0.424	0.147|0.114|0.147	0.238
MYO1B	MYO1B	SE	chr2	+	191400748_191400835_191400381_191400468_191408114_191408189	294|389|302	89|86|55	549|594|523	65|65|40	217	130	1.06832439561e-08	2.63028210201e-06	0.664|0.73|0.767	0.835|0.846|0.887	-0.136
CD151	CD151	SE	chr11	+	834529_834803_832985_833026_836062_836153	0|1|0	2|11|4	2|3|5	9|5|5	404	130	0.000217867999444	0.010191007001	0.0|0.028|0.0	0.067|0.162|0.243	-0.148
SLFN5	SLFN5	SE	chr17	+	35264182_35264903_35260970_35261096_35265071_35273655	75|68|55	4|4|0	14|10|8	0|0|0	851	130	2.57812655559e-05	0.00198101500344	0.741|0.722|1.0	1.0|1.0|1.0	-0.179
EFNA1	EFNA1	SE	chr1	+	155133502_155133568_155131338_155131634_155133729_155133780	23|33|33	2|3|0	32|9|20	9|6|9	196	130	5.38251129234e-06	0.000545040926449	0.884|0.879|1.0	0.702|0.499|0.596	0.322
ZNF133	ZNF133	SE	chr20	+	18305007_18305178_18288282_18288604_18305680_18305807	1|2|1	1|0|0	0|2|2	1|0|2	301	130	0.01148526793	0.192187874271	0.302|1.0|1.0	0.0|1.0|0.302	0.333
DCTN1	DCTN1	SE	chr2	-	74377431_74377466_74370978_74371176_74391793_74391843	3|3|3	0|0|1	3|7|5	3|1|3	165	130	2.00426932147e-05	0.00162238682603	1.0|1.0|0.703	0.441|0.847|0.568	0.282
ZNF133	ZNF133	SE	chr20	+	18298288_18298464_18297984_18298062_18305007_18305178	2|4|2	0|1|1	2|3|4	4|2|3	306	130	0.00152161743025	0.0432575295844	1.0|0.63|0.459	0.175|0.389|0.362	0.388
EDC3	EDC3	SE	chr15	-	74687090_74687179_74676940_74677022_74695879_74696000	2|6|3	1|0|0	7|1|2	2|3|1	219	130	8.20857334014e-05	0.00491587228214	0.543|1.0|1.0	0.675|0.165|0.543	0.387
CYP20A1	CYP20A1	SE	chr2	+	203272645_203272748_203266513_203266681_203278572_203278688	3|4|1	0|2|3	1|4|4	0|0|0	233	130	0.000453130063259	0.0176706138939	1.0|0.527|0.157	1.0|1.0|1.0	-0.439
CYP20A1	CYP20A1	SE	chr2	+	203272669_203272748_203266513_203266681_203278572_203278688	15|16|10	0|2|3	13|19|22	0|0|0	209	130	0.0227688836056	0.311220411676	1.0|0.833|0.675	1.0|1.0|1.0	-0.164
PGAP1	PGAP1	SE	chr2	-	196892345_196892401_196890827_196890911_196893139_196893245	2|2|1	1|0|1	2|4|3	2|1|4	186	130	0.00554768477462	0.111583067589	0.583|1.0|0.411	0.411|0.737|0.344	0.167
URGCP	URGCP	SE	chr7	-	43887789_43887811_43887414_43887485_43926131_43926411	3|9|1	1|2|3	2|2|5	0|0|0	152	130	0.000192596648228	0.00930841114341	0.72|0.794|0.222	1.0|1.0|1.0	-0.421
MAPKAP1	MAPKAP1	SE	chr9	-	125669817_125669907_125585554_125585727_125706970_125707212	16|29|17	4|5|3	49|27|34	2|3|0	220	130	0.00256552180501	0.0634743975515	0.703|0.774|0.77	0.935|0.842|1.0	-0.177
SH3YL1	SH3YL1	SE	chr2	-	233100_233229_231022_231191_234159_234272	27|25|24	0|0|1	7|9|9	3|2|1	259	130	0.0001823045891	0.00896598144904	1.0|1.0|0.923	0.539|0.693|0.819	0.291
RDH5	RDH5	SE	chr12	+	55721152_55721494_55720397_55720517_55721688_55721947	2|1|2	0|1|0	5|3|1	1|1|1	472	130	0.000517294509971	0.0194628043115	1.0|0.216|1.0	0.579|0.452|0.216	0.323
RDH5	RDH5	SE	chr12	+	55721240_55721494_55720392_55720517_55721688_55721836	1|1|2	0|1|0	4|1|1	1|1|1	384	130	0.000275045626871	0.0122356588845	1.0|0.253|1.0	0.575|0.253|0.253	0.391
ZFX	ZFX	SE	chrX	+	24161714_24161842_24152719_24152830_24172714_24172800	6|3|2	0|3|4	4|0|4	8|7|10	258	130	0.0356396498038	0.427499363736	1.0|0.335|0.201	0.201|0.0|0.168	0.389
ZFX	ZFX	SE	chrX	+	24173606_24173723_24172714_24172800_24179182_24179770	0|2|0	10|12|7	1|3|4	6|7|11	247	130	0.00245813934393	0.0618648889435	0.0|0.081|0.0	0.081|0.184|0.161	-0.115
NUDT22	NUDT22	SE	chr11	+	64227567_64227666_64226634_64227132_64229246_64229344	4|5|1	3|0|3	11|6|4	1|1|0	229	130	0.00140746065741	0.0406954316576	0.431|1.0|0.159	0.862|0.773|1.0	-0.348
RDH5	RDH5	SE	chr12	+	55721147_55721494_55720412_55720517_55721688_55721947	2|2|2	0|1|0	4|1|1	1|1|1	477	130	0.00013489649413	0.00718101049621	1.0|0.353|1.0	0.522|0.214|0.214	0.468
TBL1XR1	TBL1XR1	SE	chr3	-	177098465_177098541_177064919_177065022_177131362_177131449	13|12|7	1|2|0	32|43|51	11|9|10	206	130	0.00308685332491	0.07280446729	0.891|0.791|1.0	0.647|0.751|0.763	0.174
MSH5	MSH5	SE	chr6	+	31740193_31740220_31739990_31740062_31740453_31740613	1|0|0	1|2|1	0|3|3	2|2|2	157	130	0.00128323801692	0.0382916959975	0.453|0.0|0.0	0.0|0.554|0.554	-0.218
ATP13A3	ATP13A3	SE	chr3	-	194413758_194413839_194402671_194406116_194425341_194425370	6|1|7	0|0|1	12|9|17	2|6|2	211	130	0.000143814843715	0.00752079207888	1.0|1.0|0.812	0.787|0.48|0.84	0.235
SCPEP1	SCPEP1	SE	chr17	+	56998384_56998498_56996961_56997055_57000854_57000992	64|73|62	1|0|2	39|34|38	4|2|3	244	130	0.00153745516191	0.0435193207629	0.972|1.0|0.943	0.839|0.901|0.871	0.101
RCC1	RCC1	SE	chr1	+	28508829_28508901_28506056_28506084_28516724_28516867	14|15|11	0|0|1	7|17|21	3|3|3	202	130	5.29393336708e-05	0.00352395619462	1.0|1.0|0.876	0.6|0.785|0.818	0.224
ABI3BP	ABI3BP	SE	chr3	-	100839568_100839616_100838401_100838464_100840819_100840858	51|55|33	7|2|4	93|92|142	37|22|38	178	130	4.1218405632e-05	0.00290326153623	0.842|0.953|0.858	0.647|0.753|0.732	0.174
CNTNAP3	CNTNAP3	SE	chr9	-	39266895_39267006_39238992_39239186_39287979_39288138	7|8|5	0|1|0	8|5|6	3|0|3	241	130	0.00052001712112	0.0195450075151	1.0|0.812|1.0	0.59|1.0|0.519	0.234
WRB	WRB	SE	chr21	+	39393165_39393280_39391768_39391836_39405913_39406446	8|6|8	2|0|0	5|2|0	2|2|1	245	130	0.000258364625274	0.0116159447437	0.68|1.0|1.0	0.57|0.347|0.0	0.588
GRB10	GRB10	SE	chr7	-	50705139_50705323_50703820_50703908_50710874_50710990	4|3|3	1|1|1	1|4|0	4|4|6	314	130	0.00102128981646	0.0322211617875	0.624|0.554|0.554	0.094|0.293|0.0	0.448
ZNF41	ZNF41	SE	chrX	-	47467409_47467760_47456271_47456398_47482458_47482585	6|6|4	1|2|0	5|3|3	2|2|3	481	130	0.0415930749368	0.474929408915	0.619|0.448|1.0	0.403|0.288|0.213	0.388
WDR78	WDR78	SE	chr1	-	66874780_66874937_66870804_66871509_66891153_66891266	8|4|7	2|0|4	8|10|11	0|1|0	287	130	0.000405324364366	0.0160922667723	0.644|1.0|0.442	1.0|0.819|1.0	-0.244
LTBP4	LTBP4	SE	chr19	+	40622949_40623021_40622400_40622667_40623603_40623732	30|21|17	0|2|0	17|14|19	2|4|2	202	130	0.000948500516458	0.030670152376	1.0|0.871|1.0	0.845|0.693|0.859	0.158
SYNE3	SYNE3	SE	chr14	-	95465930_95466240_95457176_95457338_95475677_95475836	29|24|27	0|0|1	27|24|51	2|1|2	440	130	0.0236091396198	0.319506675785	1.0|1.0|0.889	0.8|0.876|0.883	0.11
TTC13	TTC13	SE	chr1	-	230943805_230943898_230940439_230940556_230945388_230945454	16|11|8	7|4|4	9|11|8	10|7|11	223	130	0.0340143003111	0.415127516725	0.571|0.616|0.538	0.344|0.478|0.298	0.202
CARMIL2	CARMIL2	SE	chr16	+	67656800_67656881_67656423_67656645_67657238_67657316	2|1|2	2|0|1	0|1|0	1|0|2	211	130	0.0045063882455	0.0953900295764	0.381|1.0|0.552	0.0|1.0|0.0	0.311
TOP1MT	TOP1MT	SE	chr8	-	143359263_143359404_143331223_143331339_143359874_143359924	9|3|6	0|0|0	6|7|5	1|1|3	271	130	0.00126158171049	0.0378318376797	1.0|1.0|1.0	0.742|0.771|0.444	0.348
RFT1	RFT1	SE	chr3	-	53125908_53125994_53123723_53123840_53130337_53130411	5|8|8	1|2|1	12|6|5	0|0|0	216	130	0.0349928739945	0.422975432195	0.751|0.707|0.828	1.0|1.0|1.0	-0.238
FGFR4	FGFR4	SE	chr5	+	177090744_177090825_177089549_177089693_177090937_177091104	1|1|0	1|0|1	1|3|1	0|1|2	211	130	0.00626298204327	0.121483978949	0.381|1.0|0.0	1.0|0.649|0.236	-0.168
WNK1	WNK1	SE	chr12	+	871264_871348_862082_862270_878214_878361	13|14|15	3|1|0	5|14|7	5|1|6	214	130	0.00632699451854	0.122316284987	0.725|0.895|1.0	0.378|0.895|0.415	0.311
NRG2	NRG2	SE	chr5	-	139871720_139871841_139855675_139855778_139880855_139880974	9|14|9	1|1|1	10|5|11	1|0|0	251	130	0.0174394447199	0.257030258858	0.823|0.879|0.823	0.838|1.0|1.0	-0.104
USP13	USP13	SE	chr3	+	179757051_179757078_179754731_179754854_179761111_179761255	18|37|23	4|8|5	43|41|44	4|2|0	157	130	0.000334133306049	0.0139587069062	0.788|0.793|0.792	0.899|0.944|1.0	-0.157
TOE1	TOE1	SE	chr1	+	45341472_45341569_45341302_45341343_45341948_45342107	1|1|1	0|0|0	6|6|7	4|0|2	227	130	0.000312559313869	0.0134278584664	1.0|1.0|1.0	0.462|1.0|0.667	0.29
EXOC3	EXOC3	SE	chr5	+	459358_459459_457899_458025_461959_462070	59|78|62	5|5|5	85|74|86	2|0|0	231	130	1.34250642105e-05	0.00120477520674	0.869|0.898|0.875	0.96|1.0|1.0	-0.106
HCG18	HCG18	SE	chr6	-	30314268_30314482_30296131_30296237_30326150_30326363	14|9|9	0|2|3	10|6|4	1|0|0	344	130	0.00431998711529	0.092358783356	1.0|0.63|0.531	0.791|1.0|1.0	-0.21
HCG18	HCG18	SE	chr6	-	30294470_30294964_30289295_30289494_30296131_30296237	30|38|41	3|5|5	36|19|36	0|2|0	624	130	0.000112642384799	0.00621019823982	0.676|0.613|0.631	1.0|0.664|1.0	-0.248
STX16	STX16	SE	chr20	+	58669290_58669453_58667986_58668127_58670511_58670603	266|244|195	26|49|24	136|96|123	58|43|57	293	130	1.48298040514e-10	5.79558309944e-08	0.819|0.688|0.783	0.51|0.498|0.489	0.264
PITPNC1	PITPNC1	SE	chr17	+	67553609_67553617_67532801_67532950_67578185_67578225	3|1|4	1|4|1	7|4|3	0|0|2	138	130	0.00359489576374	0.0812540339136	0.739|0.191|0.79	1.0|1.0|0.586	-0.289
TTC28-AS1	TTC28-AS1	SE	chr22	+	27919722_27919966_27919483_27919545_27922017_27922263	4|1|2	2|8|4	1|1|1	11|7|8	374	130	0.047849475473	0.525087314634	0.41|0.042|0.148	0.031|0.047|0.042	0.16
ZNF780A	ZNF780A	SE	chr19	-	40090165_40090235_40084744_40084798_40090905_40090938	42|35|30	5|3|0	25|15|34	4|6|4	200	130	0.0356858993692	0.427771771957	0.845|0.883|1.0	0.802|0.619|0.847	0.153
ARL4A	ARL4A	SE	chr7	+	12687634_12687728_12686855_12687043_12688165_12689179	8|10|7	17|16|9	4|3|3	40|31|39	224	130	1.69406561779e-06	0.000205732867208	0.215|0.266|0.311	0.055|0.053|0.043	0.214
XIAP	XIAP	SE	chrX	+	123885630_123886539_123860026_123860293_123888618_123888718	134|149|132	111|131|94	122|90|119	34|30|40	1039	130	1.39629185991e-09	4.37484721107e-07	0.131|0.125|0.149	0.31|0.273|0.271	-0.15
GIGYF1	GIGYF1	SE	chr7	-	100683817_100683918_100683303_100683444_100684019_100684157	21|19|11	0|0|0	26|13|13	0|3|2	231	130	0.0278731339381	0.360282379586	1.0|1.0|1.0	1.0|0.709|0.785	0.169
XIAP	XIAP	SE	chrX	+	123860166_123860293_123859723_123859905_123885630_123885711	107|101|107	13|13|15	95|63|91	42|32|42	257	130	3.9434655541e-10	1.40643842455e-07	0.806|0.797|0.783	0.534|0.499|0.523	0.277
ZZZ3	ZZZ3	SE	chr1	-	77639448_77639602_77584516_77584655_77641383_77641446	25|34|22	3|3|2	27|25|29	1|0|2	284	130	0.0157753535594	0.239897583731	0.792|0.838|0.834	0.925|1.0|0.869	-0.11
ZZZ3	ZZZ3	SE	chr1	-	77631849_77633405_77584516_77584655_77641383_77641446	44|46|39	3|3|2	43|40|61	1|0|2	1686	130	0.0100969386465	0.173920964506	0.531|0.542|0.601	0.768|1.0|0.702	-0.265
ZBTB10	ZBTB10	SE	chr8	+	80486248_80487782_80485618_80485879_80499493_80500382	21|20|14	3|3|1	13|3|8	0|0|2	1664	130	0.0266107059898	0.349005694773	0.354|0.342|0.522	1.0|1.0|0.238	-0.34
PDLIM7	PDLIM7	SE	chr5	-	177491806_177491976_177491009_177491146_177492404_177492435	6|5|3	1|6|3	6|8|10	2|0|0	300	130	0.000104188909639	0.00588004024974	0.722|0.265|0.302	0.565|1.0|1.0	-0.425
SEPT2	SEPT2	SE	chr2	+	241317498_241317599_241315288_241315610_241324215_241324241	7|9|4	0|1|0	11|8|10	2|5|3	231	130	2.43523290407e-05	0.00190751163574	1.0|0.835|1.0	0.756|0.474|0.652	0.318
DNAH14	DNAH14	SE	chr1	+	225231072_225231151_225185290_225185425_225240592_225240822	1|0|0	0|1|1	0|1|3	1|0|0	209	130	0.000139994027992	0.00737403325706	1.0|0.0|0.0	0.0|1.0|1.0	-0.333
CTNND1	CTNND1	SE	chr11	+	57794009_57794081_57791384_57791673_57795576_57795729	50|55|36	6|6|6	46|28|53	2|2|1	202	130	0.00336381607409	0.0771343187462	0.843|0.855|0.794	0.937|0.9|0.972	-0.106
RILPL2	RILPL2	SE	chr12	-	123430507_123430659_123423043_123423157_123436081_123436717	238|278|168	83|86|74	187|163|190	45|36|45	282	130	0.003980484304	0.0871510253186	0.569|0.598|0.511	0.657|0.676|0.661	-0.105
RP11-983P16.4	RP11-983P16.4	SE	chr12	-	53045064_53045186_53042704_53043147_53045599_53045653	3|7|4	2|0|0	3|0|4	2|1|2	252	130	0.000992475957493	0.0316199109823	0.436|1.0|1.0	0.436|0.0|0.508	0.497
NCBP2	NCBP2	SE	chr3	-	196941486_196941602_196939250_196939432_196941708_196941906	1|2|0	8|5|10	3|2|4	4|6|5	246	130	0.00317609448609	0.0741871170289	0.062|0.174|0.0	0.284|0.15|0.297	-0.165
TERF1	TERF1	SE	chr8	+	73030335_73030395_73026939_73027052_73032041_73032133	125|160|130	290|319|223	28|38|37	337|281|376	190	130	0	0.0	0.228|0.255|0.285	0.054|0.085|0.063	0.189
MTMR14	MTMR14	SE	chr3	+	9697710_9697866_9689963_9690143_9701789_9702392	5|2|2	0|1|0	2|5|0	1|2|3	286	130	1.49606960166e-05	0.00130001634666	1.0|0.476|1.0	0.476|0.532|0.0	0.489
RILP	RILP	SE	chr17	-	1646905_1646989_1646149_1646619_1647834_1647957	16|9|9	0|0|0	18|10|11	2|3|2	214	130	0.000101526749781	0.005756614229	1.0|1.0|1.0	0.845|0.669|0.77	0.239
ANP32E	ANP32E	SE	chr1	-	150230570_150230693_150229071_150229144_150235732_150236064	9|19|16	4|4|5	53|41|78	4|3|11	253	130	0.023376199419	0.317373166934	0.536|0.709|0.622	0.872|0.875|0.785	-0.222
DDX39B	DDX39B	SE	chr6	-	31538762_31538855_31536499_31536683_31540321_31540534	35|42|31	8|8|4	67|42|57	3|7|4	223	130	0.0400575906319	0.46174853521	0.718|0.754|0.819	0.929|0.778|0.893	-0.103
GEMIN2	GEMIN2	SE	chr14	+	39124991_39125036_39122429_39122543_39128279_39128341	22|19|15	3|1|2	24|17|27	6|10|8	175	130	0.00306652399348	0.0724881371307	0.845|0.934|0.848	0.748|0.558|0.715	0.202
CACNB4	CACNB4	SE	chr2	-	151870841_151870861_151865786_151870611_151872416_151872493	1|1|1	1|0|0	1|3|4	0|4|10	150	130	0.000106553653965	0.00597985232843	0.464|1.0|1.0	1.0|0.394|0.257	0.271
ZBTB8OS	ZBTB8OS	SE	chr1	-	32633950_32634072_32631826_32631879_32650428_32650554	0|2|3	2|2|1	2|6|6	0|0|0	252	130	4.4303514356e-06	0.000469449337979	0.0|0.34|0.607	1.0|1.0|1.0	-0.684
ZNF28	ZNF28	SE	chr19	-	52808006_52808133_52797408_52801702_52817943_52818031	10|2|7	3|2|0	3|6|7	1|0|0	257	130	0.00626722961976	0.121483978949	0.628|0.336|1.0	0.603|1.0|1.0	-0.213
ZBTB8OS	ZBTB8OS	SE	chr1	-	32633950_32634072_32627507_32627544_32650428_32650554	0|4|4	4|8|5	2|6|7	0|1|1	252	130	5.07840534181e-07	7.53365886319e-05	0.0|0.205|0.292	1.0|0.756|0.783	-0.681
CCDC191	CCDC191	SE	chr3	-	114018677_114018868_114010771_114011021_114034924_114035148	28|27|32	1|0|0	25|21|15	0|0|5	321	130	0.0385091786945	0.450999080078	0.919|1.0|1.0	1.0|1.0|0.549	0.123
MFSD14B	MFSD14B	SE	chr9	+	94440984_94441099_94438400_94438528_94444963_94445182	11|6|7	2|1|1	17|14|17	0|0|0	245	130	0.00487799468235	0.101193331467	0.745|0.761|0.788	1.0|1.0|1.0	-0.235
PPP3CB	PPP3CB	SE	chr10	-	73439871_73439901_73436427_73438420_73444724_73444822	32|32|21	47|28|25	34|34|30	79|55|77	160	130	0.00719685604858	0.134760295253	0.356|0.481|0.406	0.259|0.334|0.24	0.137
SPATS2L	SPATS2L	SE	chr2	+	200383866_200384017_200378140_200378371_200389222_200389283	10|18|21	2|4|3	33|28|28	13|10|14	281	130	0.0239034882425	0.322484142603	0.698|0.676|0.764	0.54|0.564|0.481	0.184
ZNF550	ZNF550	SE	chr19	-	57546456_57547993_57541835_57543243_57552626_57552722	83|97|69	0|0|0	75|72|91	0|4|2	1667	130	0.000652336221762	0.02286322081	1.0|1.0|1.0	1.0|0.584|0.78	0.212
IRF3	IRF3	SE	chr19	-	49664442_49664673_49663342_49663514_49665630_49665705	3|5|3	0|2|0	8|9|3	6|7|12	361	130	0.000219136976615	0.0101998316371	1.0|0.474|1.0	0.324|0.316|0.083	0.584
RHOBTB1	RHOBTB1	SE	chr10	-	60910886_60910990_60892809_60892995_60911350_60911552	13|15|4	0|0|0	2|6|7	2|0|3	234	130	0.00236833055243	0.0601936880616	1.0|1.0|1.0	0.357|1.0|0.565	0.359
IRF3	IRF3	SE	chr19	-	49664552_49664673_49663342_49663514_49665630_49665788	7|6|11	0|2|0	11|25|12	6|7|12	251	130	5.75755207193e-05	0.00376363723119	1.0|0.608|1.0	0.487|0.649|0.341	0.377
SPATS2L	SPATS2L	SE	chr2	+	200383866_200384017_200306553_200306601_200389222_200389283	10|19|19	0|1|0	30|28|27	2|1|4	281	130	0.00217424973881	0.0562861017562	1.0|0.898|1.0	0.874|0.928|0.757	0.113
IRF3	IRF3	SE	chr19	-	49664673_49664846_49663342_49663514_49665630_49665705	29|33|18	0|2|0	36|31|47	6|7|12	303	130	4.21394613426e-07	6.4622730907e-05	1.0|0.876|1.0	0.72|0.655|0.627	0.291
SPAG16	SPAG16	SE	chr2	+	213350527_213350645_213340162_213340270_213364075_213364145	8|10|11	6|2|3	7|11|13	1|0|0	248	130	4.69097284528e-06	0.000488519793873	0.411|0.724|0.658	0.786|1.0|1.0	-0.331
DPY19L4	DPY19L4	SE	chr8	+	94756035_94756159_94739644_94739790_94761699_94761834	37|45|27	2|1|0	27|21|32	6|1|4	254	130	0.000804293715712	0.0269111090869	0.904|0.958|1.0	0.697|0.915|0.804	0.149
IKBKG	IKBKG	SE	chrX	+	154560406_154560559_154558531_154558650_154561687_154561763	213|211|153	6|6|5	227|190|204	32|18|18	283	130	2.31989285004e-07	3.94002362779e-05	0.942|0.942|0.934	0.765|0.829|0.839	0.128
INO80E	INO80E	SE	chr16	+	30001413_30001530_30000928_30001040_30005220_30005793	7|9|5	0|1|1	16|12|14	6|4|6	247	130	0.000185202849925	0.00908393735563	1.0|0.826|0.725	0.584|0.612|0.551	0.268
WDR31	WDR31	SE	chr9	-	113330983_113331116_113328880_113328955_113331906_113332050	1|3|1	4|1|0	2|1|1	0|0|0	263	130	0.000573184255781	0.0209160459602	0.11|0.597|1.0	1.0|1.0|1.0	-0.431
ZNF283	ZNF283	SE	chr19	+	43833504_43833626_43831317_43831381_43835504_43835592	0|0|0	2|4|7	2|1|3	2|5|6	252	130	0.00301391217635	0.0715017219644	0.0|0.0|0.0	0.34|0.094|0.205	-0.213
SENP5	SENP5	SE	chr3	+	196885150_196886694_196867855_196868073_196899665_196899771	24|41|32	5|11|7	21|28|41	3|3|3	1674	130	0.047423724516	0.520887055767	0.272|0.224|0.262	0.352|0.42|0.515	-0.176
DEF8	DEF8	SE	chr16	+	89949416_89949513_89947924_89948814_89954242_89954376	5|9|3	15|13|7	6|4|7	36|24|27	227	130	0.0400377967772	0.461666790567	0.16|0.284|0.197	0.087|0.087|0.129	0.113
DUS1L	DUS1L	SE	chr17	-	82063467_82063518_82062860_82062973_82064125_82064201	24|28|14	0|0|0	26|19|31	2|1|4	181	130	0.00171247230025	0.0469734383038	1.0|1.0|1.0	0.903|0.932|0.848	0.106
GIPC1	GIPC1	SE	chr19	-	14482688_14483006_14480592_14480778_14496036_14496132	32|35|41	7|36|24	48|40|41	11|14|9	448	130	0.0460257982914	0.509071101309	0.57|0.22|0.331	0.559|0.453|0.569	-0.153
GIPC1	GIPC1	SE	chr19	-	14491655_14491743_14482688_14483006_14496036_14496132	16|24|34	0|3|2	25|25|24	7|6|6	218	130	0.00126133533554	0.0378318376797	1.0|0.827|0.91	0.68|0.713|0.705	0.213
TRAPPC6A	TRAPPC6A	SE	chr19	-	45165126_45165194_45164852_45164970_45178092_45178237	66|61|57	2|2|1	31|23|39	8|4|1	198	130	0.00102751365358	0.0323894048043	0.956|0.952|0.974	0.718|0.791|0.962	0.137
DNMT3B	DNMT3B	SE	chr20	+	32793535_32793595_32792625_32792770_32795408_32795534	0|0|0	8|6|10	0|3|5	14|12|17	190	130	0.00116748638836	0.0356274498614	0.0|0.0|0.0	0.0|0.146|0.168	-0.105
SERGEF	SERGEF	SE	chr11	-	18010074_18010139_18007940_18008076_18012850_18012924	0|3|3	17|16|14	5|3|8	12|22|12	195	130	0.0192144292059	0.275482615183	0.0|0.111|0.125	0.217|0.083|0.308	-0.124
TYK2	TYK2	SE	chr19	-	10353527_10353646_10352925_10353098_10354041_10354234	24|17|6	0|1|0	21|7|13	3|0|2	249	130	0.0166278534682	0.248290605711	1.0|0.899|1.0	0.785|1.0|0.772	0.114
FAR2	FAR2	SE	chr12	+	29293299_29293475_29270411_29270638_29307657_29307835	14|27|20	2|2|2	50|56|49	1|0|0	306	130	0.00108087138974	0.0334904268202	0.748|0.852|0.809	0.955|1.0|1.0	-0.182
EAF2	EAF2	SE	chr3	+	121854686_121854823_121844452_121844547_121857010_121857156	2|5|1	4|3|0	4|5|3	0|0|0	267	130	2.44144686468e-06	0.000283496441843	0.196|0.448|1.0	1.0|1.0|1.0	-0.452
KLHL8	KLHL8	SE	chr4	-	87185250_87185571_87183202_87183389_87195323_87195690	5|3|6	0|3|0	8|4|8	6|7|7	451	130	0.00570140762422	0.113681820534	1.0|0.224|1.0	0.278|0.141|0.248	0.519
TMEM245	TMEM245	SE	chr9	-	109090921_109091155_109087172_109087342_109093474_109093591	31|41|18	0|0|0	32|24|33	2|1|2	364	130	0.0355545069713	0.427114043137	1.0|1.0|1.0	0.851|0.896|0.855	0.133
RIC8B	RIC8B	SE	chr12	+	106814695_106815304_106783996_106784044_106825725_106825820	34|34|19	1|2|3	22|22|20	0|2|0	739	130	0.00757060913852	0.140312998031	0.857|0.749|0.527	1.0|0.659|1.0	-0.175
PAK4	PAK4	SE	chr19	+	39168229_39168312_39125797_39125919_39169531_39169757	101|135|85	47|25|17	123|95|118	82|41|58	213	130	0.00369750974081	0.082765089884	0.567|0.767|0.753	0.478|0.586|0.554	0.156
PRMT7	PRMT7	SE	chr16	+	68312041_68312176_68310973_68311099_68315896_68316074	23|18|14	26|51|28	21|19|19	70|65|98	265	130	0.00494419552688	0.101838696245	0.303|0.148|0.197	0.128|0.125|0.087	0.103
PRMT7	PRMT7	SE	chr16	+	68312041_68312176_68311055_68311111_68315896_68316074	16|27|14	3|4|5	17|17|18	17|19|16	265	130	2.3651097774e-05	0.00186464023557	0.723|0.768|0.579	0.329|0.305|0.356	0.36
ADCY6	ADCY6	SE	chr12	-	48782570_48783438_48778107_48778257_48788905_48789037	47|40|23	2|1|1	23|20|16	3|2|2	998	130	0.025008280528	0.333558649354	0.754|0.839|0.75	0.5|0.566|0.51	0.256
PNPO	PNPO	SE	chr17	+	47945558_47945612_47944615_47944715_47945860_47945989	27|24|18	0|0|0	41|24|34	1|2|5	184	130	0.00124442810143	0.0374100408159	1.0|1.0|1.0	0.967|0.894|0.828	0.104
RBSN	RBSN	SE	chr3	-	15098118_15098274_15096534_15096710_15099034_15099148	60|44|40	3|6|6	26|13|30	6|4|7	286	130	0.0337931242167	0.41312179605	0.901|0.769|0.752	0.663|0.596|0.661	0.167
FGF13	FGF13	SE	chrX	-	138857511_138857679_138708817_138708928_139204058_139204271	20|20|15	16|16|19	40|32|42	6|5|8	298	130	1.66584046557e-08	3.9314916702e-06	0.353|0.353|0.256	0.744|0.736|0.696	-0.405
ARHGAP27	ARHGAP27	SE	chr17	-	45404268_45404334_45404028_45404096_45404444_45404528	11|19|9	9|8|12	11|9|6	17|13|15	196	130	0.0348953029791	0.42233426133	0.448|0.612|0.332	0.3|0.315|0.21	0.189
PNPO	PNPO	SE	chr17	+	47945860_47945989_47945558_47945612_47946322_47946377	35|35|39	1|0|0	70|44|59	11|1|6	259	130	5.74926552321e-06	0.000580436265114	0.946|1.0|1.0	0.762|0.957|0.832	0.132
PTBP3	PTBP3	SE	chr9	-	112275843_112276013_112268048_112268195_112297840_112297916	14|13|11	1|2|0	22|14|24	4|4|2	300	130	0.0226124559964	0.309463429965	0.858|0.738|1.0	0.704|0.603|0.839	0.15
NAB1	NAB1	SE	chr2	+	190655976_190656153_190649232_190649360_190659276_190659585	4|0|1	1|1|1	3|2|2	1|0|0	307	130	0.0214796198393	0.298880851095	0.629|0.0|0.297	0.56|1.0|1.0	-0.545
NAB1	NAB1	SE	chr2	+	190649845_190649982_190649232_190649360_190659276_190659585	13|11|16	1|1|1	21|12|20	1|0|0	267	130	0.0351457415249	0.4239414166	0.864|0.843|0.886	0.911|1.0|1.0	-0.106
MIPOL1	MIPOL1	SE	chr14	+	37227725_37227838_37198086_37198278_37247102_37247240	16|12|7	1|0|0	6|16|7	4|1|0	243	130	0.0129614254136	0.209836528578	0.895|1.0|1.0	0.445|0.895|1.0	0.185
COQ3	COQ3	SE	chr6	-	99383697_99383824_99380188_99380341_99394073_99394204	37|48|16	2|6|2	81|71|82	3|3|0	257	130	0.0113545746374	0.190439324041	0.903|0.802|0.802	0.932|0.923|1.0	-0.116
FER1L4	FER1L4	SE	chr20	-	35582838_35583012_35582294_35582411_35583127_35583262	17|10|12	0|6|3	3|3|1	0|0|0	304	130	8.23164867247e-06	0.000793578968172	1.0|0.416|0.631	1.0|1.0|1.0	-0.318
U2AF1L4	U2AF1L4	SE	chr19	-	35745124_35745212_35744625_35744738_35745347_35745405	3|5|1	0|0|0	4|3|4	3|3|0	218	130	7.09421200632e-05	0.00446088469498	1.0|1.0|1.0	0.443|0.374|1.0	0.394
U2AF1L4	U2AF1L4	SE	chr19	-	35744625_35744738_35744346_35744421_35745124_35745212	11|10|6	5|14|5	12|12|6	24|23|29	243	130	0.0102861503467	0.176510922734	0.541|0.276|0.391	0.211|0.218|0.1	0.226
XPO6	XPO6	SE	chr16	-	28180940_28181031_28177219_28177332_28211365_28211869	11|21|17	0|0|0	33|30|36	5|3|0	221	130	0.000611806544304	0.0218429360046	1.0|1.0|1.0	0.795|0.855|1.0	0.117
IQCD	IQCD	SE	chr12	-	113207437_113208259_113195440_113195889_113220996_113221094	7|9|9	6|6|4	9|4|2	1|0|1	952	130	0.0130931510993	0.21097980333	0.137|0.17|0.235	0.551|1.0|0.215	-0.408
USP8	USP8	SE	chr15	+	50484274_50484361_50481480_50482065_50489800_50489881	85|136|90	72|93|50	142|131|146	45|46|38	217	130	8.28213835069e-07	0.000114890961205	0.414|0.467|0.519	0.654|0.63|0.697	-0.194
KDM4B	KDM4B	SE	chr19	+	5119117_5119219_5110621_5110818_5119652_5119852	315|333|225	55|29|38	355|280|347	15|15|11	232	130	1.80753856327e-09	5.53762699224e-07	0.762|0.865|0.768	0.93|0.913|0.946	-0.131
CPS1	CPS1	SE	chr2	+	210519550_210519670_210477681_210477766_210556718_210556859	5|3|4	3|0|1	3|2|4	0|0|0	250	130	0.0352841562865	0.424777297195	0.464|1.0|0.675	1.0|1.0|1.0	-0.287
NBPF12	NBPF12	SE	chr1	+	146982927_146983091_146978958_146979010_146984133_146984185	46|56|24	0|3|1	32|19|23	3|2|4	294	130	0.00908456849764	0.161614606973	1.0|0.892|0.914	0.825|0.808|0.718	0.152
ERC2	ERC2	SE	chr3	-	55992056_55992250_55950424_55950560_56007180_56007321	11|20|21	3|2|1	10|16|7	0|0|1	324	130	0.00184378750925	0.0493827981015	0.595|0.8|0.894	1.0|1.0|0.737	-0.149
MEIS2	MEIS2	SE	chr15	-	37099454_37099599_37097966_37098199_37100891_37101205	0|1|5	3|4|0	2|3|3	0|0|0	275	130	3.29167397783e-07	5.31715069885e-05	0.0|0.106|1.0	1.0|1.0|1.0	-0.631
CREBBP	CREBBP	SE	chr16	-	3791980_3792094_3782683_3782926_3793385_3793626	64|80|50	3|0|3	34|32|51	4|7|11	244	130	9.40112057002e-06	0.000887490200305	0.919|1.0|0.899	0.819|0.709|0.712	0.193
METTL23	METTL23	SE	chr17	+	76729689_76729794_76726842_76727178_76732977_76733215	4|2|1	6|2|2	5|6|8	4|0|1	235	130	0.00435954752832	0.0930822203949	0.269|0.356|0.217	0.409|1.0|0.816	-0.461
METTL23	METTL23	SE	chr17	+	76729689_76729794_76726829_76727213_76732977_76733215	2|2|4	8|1|11	5|4|10	0|5|2	235	130	0.00500584022658	0.102789414144	0.121|0.525|0.167	1.0|0.307|0.734	-0.409
CREBBP	CREBBP	SE	chr16	-	3777612_3777657_3774568_3774693_3778010_3778172	13|17|9	0|2|0	8|7|5	1|2|2	175	130	0.00976043819697	0.169652379851	1.0|0.863|1.0	0.856|0.722|0.65	0.212
TMEM44	TMEM44	SE	chr3	-	194617098_194617269_194615568_194615697_194623223_194623310	20|11|14	0|1|0	11|16|9	1|1|1	301	130	0.0184426802133	0.266945126385	1.0|0.826|1.0	0.826|0.874|0.795	0.11
KIF18A	KIF18A	SE	chr11	-	28097622_28097993_28094642_28094800_28108063_28108308	15|13|5	0|0|0	27|21|15	1|0|4	501	130	0.00925570050268	0.163777232118	1.0|1.0|1.0	0.875|1.0|0.493	0.211
GIGYF2	GIGYF2	SE	chr2	+	232724573_232724691_232697330_232697392_232734416_232734486	2|4|2	0|0|0	4|2|0	1|0|3	248	130	0.00518933170902	0.105780292184	1.0|1.0|1.0	0.677|1.0|0.0	0.441
GIGYF2	GIGYF2	SE	chr2	+	232724573_232724691_232697330_232697392_232735154_232735237	7|6|6	1|0|0	8|6|15	5|0|1	248	130	0.00376664407294	0.0838839943817	0.786|1.0|1.0	0.456|1.0|0.887	0.148
GIGYF2	GIGYF2	SE	chr2	+	232724573_232724691_232722553_232722658_232735154_232735237	8|6|6	0|0|0	10|9|21	3|3|5	248	130	5.77848046412e-07	8.40075489874e-05	1.0|1.0|1.0	0.636|0.611|0.688	0.355
DMXL2	DMXL2	SE	chr15	-	51455150_51455228_51450128_51450346_51456065_51456193	4|1|2	0|5|1	2|1|1	0|0|1	208	130	0.00282069911165	0.0682545334307	1.0|0.111|0.556	1.0|1.0|0.385	-0.239
KIAA0556	KIAA0556	SE	chr16	+	27654607_27654736_27631064_27631162_27677728_27677818	1|8|1	1|4|1	3|2|4	3|0|0	259	130	0.0294388074928	0.373544661864	0.334|0.501|0.334	0.334|1.0|1.0	-0.388
TBCE	TBCE	SE	chr1	+	235401502_235401587_235380018_235380149_235414432_235414618	263|371|258	76|56|41	463|502|565	15|20|23	215	130	0	0.0	0.677|0.8|0.792	0.949|0.938|0.937	-0.185
ACSF3	ACSF3	SE	chr16	+	89100661_89101347_89093882_89093996_89102603_89102648	5|7|5	0|0|0	16|10|17	3|0|1	816	130	0.0266166202232	0.349005694773	1.0|1.0|1.0	0.459|1.0|0.73	0.27
TBL1XR1	TBL1XR1	SE	chr3	-	177098465_177098541_177064919_177065022_177196339_177196433	11|5|9	0|1|0	22|20|36	7|0|9	206	130	0.000132780081094	0.00709690006965	1.0|0.759|1.0	0.665|1.0|0.716	0.126
TBL1XR1	TBL1XR1	SE	chr3	-	177131362_177131449_177064919_177065022_177197120_177197163	2|2|0	1|15|2	12|8|12	8|7|9	217	130	0.00193380851368	0.0511902916458	0.545|0.074|0.0	0.473|0.406|0.444	-0.235
MAST1	MAST1	SE	chr19	+	12865315_12865481_12865045_12865178_12865716_12865818	8|11|3	6|6|2	5|6|12	0|0|1	296	130	1.89822249141e-07	3.30099983016e-05	0.369|0.446|0.397	1.0|1.0|0.841	-0.543
RSU1	RSU1	SE	chr10	-	16816972_16817084_16782033_16782084_16817314_16817528	185|196|151	0|5|3	175|188|179	21|4|22	242	130	1.95611440823e-07	3.36943024489e-05	1.0|0.955|0.964	0.817|0.962|0.814	0.109
NCAPG2	NCAPG2	SE	chr7	-	158650831_158650972_158646459_158646563_158652292_158652480	2|12|4	3|0|0	17|22|33	14|9|11	271	130	0.0178624618395	0.261438972466	0.242|1.0|1.0	0.368|0.54|0.59	0.248
TENM1	TENM1	SE	chrX	-	124563748_124563772_124561670_124561817_124565374_124565560	1|5|2	0|2|0	2|0|1	0|2|3	154	130	0.000274353572211	0.0122198291446	1.0|0.678|1.0	1.0|0.0|0.22	0.486
PALM2-AKAP2	PALM2-AKAP2	SE	chr9	+	109942685_109943381_109925060_109925082_110015953_110016039	3|8|5	0|2|0	15|9|25	2|1|2	826	130	0.0193596375551	0.276909101511	1.0|0.386|1.0	0.541|0.586|0.663	0.199
PPOX	PPOX	SE	chr1	+	161168431_161168576_161167370_161167486_161168992_161169183	13|15|8	0|0|0	12|8|4	0|2|2	275	130	0.0495675658232	0.535533049894	1.0|1.0|1.0	1.0|0.654|0.486	0.287
DNM1L	DNM1L	SE	chr12	+	32738263_32738296_32737864_32737942_32740063_32740240	10|6|5	0|4|0	4|5|9	6|3|8	163	130	0.00169817522293	0.0468347772461	1.0|0.545|1.0	0.347|0.571|0.473	0.385
ANXA2	ANXA2	SE	chr15	-	60386027_60386086_60364428_60364523_60397257_60397338	9|6|16	1|2|3	30|29|32	0|0|2	189	130	0.00196237906013	0.0517956913148	0.861|0.674|0.786	1.0|1.0|0.917	-0.199
IQCE	IQCE	SE	chr7	+	2567115_2567163_2558997_2559217_2568953_2568999	2|5|4	0|1|0	9|5|4	1|2|2	178	130	0.00524799814052	0.106677933813	1.0|0.785|1.0	0.868|0.646|0.594	0.226
PAM	PAM	SE	chr5	+	102974115_102974436_102961157_102961229_102990271_102990401	173|177|150	87|80|68	201|193|235	52|56|48	451	130	1.43437212218e-05	0.00126502165564	0.364|0.389|0.389	0.527|0.498|0.585	-0.156
PAM	PAM	SE	chr5	+	103025130_103025334_103019789_103019843_103028181_103028238	1383|1372|1326	264|264|231	776|724|800	262|235|303	334	130	3.51485063277e-10	1.29037622473e-07	0.671|0.669|0.691	0.535|0.545|0.507	0.148
SUV39H2	SUV39H2	SE	chr10	+	14881499_14881645_14878862_14878919_14896845_14896977	1|2|0	7|8|2	7|4|2	5|11|17	276	130	0.0157671132357	0.239872637318	0.063|0.105|0.0	0.397|0.146|0.053	-0.143
PYCR1	PYCR1	SE	chr17	-	81934325_81934489_81932383_81933376_81934652_81934745	79|68|56	5|3|3	69|55|54	11|7|9	294	130	0.00238666761212	0.0605087362542	0.875|0.909|0.892	0.735|0.776|0.726	0.146
EZH2	EZH2	SE	chr7	-	148832633_148832750_148829727_148829848_148846469_148846598	94|119|109	7|15|20	106|125|90	27|25|41	247	130	0.00173924008582	0.0475556908041	0.876|0.807|0.741	0.674|0.725|0.536	0.163
CCDC163P	CCDC163P	SE	chr1	-	45497298_45497383_45496555_45496623_45499344_45499443	1|2|2	1|2|1	11|3|3	0|0|0	215	130	0.00208447262181	0.0542694537534	0.377|0.377|0.547	1.0|1.0|1.0	-0.566
HMGXB3	HMGXB3	SE	chr5	+	150037399_150037527_150032453_150032603_150040747_150040879	31|19|13	0|0|0	19|17|29	5|2|8	258	130	1.85264278363e-08	4.34414851426e-06	1.0|1.0|1.0	0.657|0.811|0.646	0.295
SCAMP3	SCAMP3	SE	chr1	-	155261656_155261734_155260536_155260659_155262085_155262259	149|176|111	15|12|7	184|130|119	20|27|35	208	130	0.000219179213332	0.0101998316371	0.861|0.902|0.908	0.852|0.751|0.68	0.129
SUN1	SUN1	SE	chr7	+	849922_850033_843340_843520_851383_851481	8|16|7	3|2|4	17|8|12	2|0|1	241	130	0.00470713648913	0.0985488915308	0.59|0.812|0.486	0.821|1.0|0.866	-0.266
NPNT	NPNT	SE	chr4	+	105912187_105912238_105897900_105898001_105927335_105927428	1|3|2	6|4|4	0|0|2	7|8|5	181	130	0.00656277270971	0.125605041672	0.107|0.35|0.264	0.0|0.0|0.223	0.166
DCLRE1C	DCLRE1C	SE	chr10	-	14947524_14947609_14945434_14945565_14949035_14949087	1|5|4	2|7|2	6|3|2	1|0|1	215	130	0.000181545993415	0.00894077117977	0.232|0.302|0.547	0.784|1.0|0.547	-0.417
DCLRE1C	DCLRE1C	SE	chr10	-	14945434_14945565_14945104_14945189_14947524_14947609	7|7|10	7|5|5	2|2|4	8|3|14	261	130	0.00136252373569	0.0400330842148	0.332|0.411|0.499	0.111|0.249|0.125	0.252
DCLRE1C	DCLRE1C	SE	chr10	-	14945434_14945565_14945104_14945189_14949035_14949087	7|12|9	11|17|6	2|2|5	7|13|11	261	130	0.00929432652349	0.164021174465	0.241|0.26|0.428	0.125|0.071|0.185	0.183
DCLRE1C	DCLRE1C	SE	chr10	-	14936537_14936593_14935462_14935564_14939809_14939869	3|6|4	0|2|1	6|4|1	5|1|2	186	130	0.0181758336155	0.264451830567	1.0|0.677|0.737	0.456|0.737|0.259	0.321
LRCH3	LRCH3	SE	chr3	+	197866111_197866219_197865422_197865471_197870159_197870278	33|40|48	1|2|0	33|16|33	2|4|2	238	130	0.00994723297473	0.171994377957	0.947|0.916|1.0	0.9|0.686|0.9	0.126
SPIDR	SPIDR	SE	chr8	+	47728932_47729102_47727199_47727293_47735306_47735529	17|16|16	0|2|0	12|9|13	2|5|0	300	130	0.00123833259875	0.0372753748333	1.0|0.776|1.0	0.722|0.438|1.0	0.205
EFNA5	EFNA5	SE	chr5	-	107387234_107387315_107376888_107381376_107387705_107387771	6|7|5	1|3|2	6|6|6	0|0|0	211	130	8.40812486373e-05	0.00500972619955	0.787|0.59|0.606	1.0|1.0|1.0	-0.339
PHKA2	PHKA2	SE	chrX	-	18951103_18951272_18948743_18948826_18952493_18952541	19|16|11	3|0|2	11|13|11	9|2|5	299	130	0.00858825392031	0.155216354418	0.734|1.0|0.705	0.347|0.739|0.489	0.288
SRSF1	SRSF1	SE	chr17	-	58005413_58005600_58004587_58005041_58005800_58005973	127|171|91	17|32|40	194|147|162	15|8|18	317	130	0.000385483121782	0.015439945805	0.754|0.687|0.483	0.841|0.883|0.787	-0.196
BABAM1	BABAM1	SE	chr19	+	17273903_17274024_17267349_17267527_17276494_17276525	2|1|1	0|2|0	3|0|7	1|2|1	251	130	0.0196730439743	0.280069245298	1.0|0.206|1.0	0.608|0.0|0.784	0.271
SLC30A5	SLC30A5	SE	chr5	+	69100806_69100929_69093645_69094338_69103061_69103128	8|12|6	2|1|0	15|9|8	15|0|4	253	130	0.0137810190251	0.219487789863	0.673|0.86|1.0	0.339|1.0|0.507	0.229
STX16	STX16	SE	chr20	+	58659622_58659634_58651282_58652138_58667489_58667597	37|34|47	26|36|21	26|27|26	41|24|32	142	130	0.0430252412871	0.485927955058	0.566|0.464|0.672	0.367|0.507|0.427	0.134
PUM3	PUM3	SE	chr9	-	2828674_2828778_2824716_2824815_2829773_2829948	14|11|6	16|11|8	40|50|37	12|20|15	234	130	0.000178622856976	0.00880874862523	0.327|0.357|0.294	0.649|0.581|0.578	-0.277
RDX	RDX	SE	chr11	-	110264778_110264874_110258105_110258189_110272535_110272619	20|19|12	3|6|6	22|17|19	3|2|0	226	130	0.00720763762591	0.134864324346	0.793|0.646|0.535	0.808|0.83|1.0	-0.221
ZNF561	ZNF561	SE	chr19	-	9617044_9617171_9614020_9614103_9618090_9618166	65|66|64	15|11|14	75|79|85	3|10|12	257	130	0.0173983361423	0.256632519112	0.687|0.752|0.698	0.927|0.8|0.782	-0.124
SUCO	SUCO	SE	chr1	+	172553259_172553370_172551511_172551626_172555868_172556023	24|37|23	18|17|15	18|14|11	6|1|3	241	130	0.0148284758983	0.230908721733	0.418|0.54|0.453	0.618|0.883|0.664	-0.251
KANSL1L	KANSL1L	SE	chr2	-	210031420_210031546_210029802_210029918_210040419_210040527	13|23|15	3|1|3	7|4|9	0|1|0	256	130	0.00139943044852	0.040568573459	0.688|0.921|0.717	1.0|0.67|1.0	-0.115
VEZT	VEZT	SE	chr12	+	95257149_95257239_95251939_95252071_95262905_95263059	17|18|7	0|2|1	12|3|8	3|2|2	220	130	0.00610055160637	0.119338911082	1.0|0.842|0.805	0.703|0.47|0.703	0.257
GIGYF2	GIGYF2	SE	chr2	+	232722553_232722658_232703423_232703489_232724573_232724691	3|0|0	6|2|3	4|6|8	7|4|3	235	130	0.00069763411277	0.0239881852683	0.217|0.0|0.0	0.24|0.453|0.596	-0.357
ASUN	ASUN	SE	chr12	-	26914407_26914578_26913973_26914128_26916001_26916180	625|665|592	104|84|111	981|949|1079	66|62|61	301	130	1.86850535044e-13	1.38593524412e-10	0.722|0.774|0.697	0.865|0.869|0.884	-0.142
ASUN	ASUN	SE	chr12	-	26914407_26914532_26914045_26914128_26916001_26916180	522|518|484	104|84|111	761|757|865	66|62|61	255	130	9.70112878917e-13	6.11875062112e-10	0.719|0.759|0.69	0.855|0.862|0.878	-0.142
CTNND1	CTNND1	SE	chr11	+	57791384_57791673_57761796_57762119_57794009_57794081	45|47|30	10|17|8	38|25|43	16|26|23	419	130	0.00903621595495	0.161135428993	0.583|0.462|0.538	0.424|0.23|0.367	0.187
CTNND1	CTNND1	SE	chr11	+	57791384_57791673_57761796_57762046_57794009_57794081	57|71|48	26|31|19	44|35|62	50|57|62	419	130	1.05622144253e-07	2.00986221617e-05	0.405|0.415|0.439	0.214|0.16|0.237	0.216
CTNND1	CTNND1	SE	chr11	+	57791493_57791673_57761796_57762046_57794009_57794081	43|46|30	26|31|19	38|25|39	50|57|62	310	130	4.75859203064e-06	0.000494145792439	0.41|0.384|0.398	0.242|0.155|0.209	0.195
CTNND1	CTNND1	SE	chr11	+	57791491_57791673_57761800_57762046_57794009_57794081	46|46|30	26|31|19	38|25|39	50|57|62	312	130	2.46990034647e-06	0.000284979454262	0.424|0.382|0.397	0.241|0.155|0.208	0.2
DNAJC19	DNAJC19	SE	chr3	-	180986997_180987022_180985925_180985996_180988022_180988096	2|7|6	29|17|16	8|5|14	12|9|5	155	130	0.00426557955813	0.0912492578224	0.055|0.257|0.239	0.359|0.318|0.701	-0.276
ETV1	ETV1	SE	chr7	-	13989267_13989464_13989007_13989139_13989562_13989946	30|36|19	4|18|11	8|10|13	10|6|12	327	130	0.032650822899	0.40336307215	0.749|0.443|0.407	0.241|0.399|0.301	0.219
TNFAIP2	TNFAIP2	SE	chr14	+	103124374_103124506_103123460_103123483_103126309_103126575	5|1|4	17|15|10	0|0|0	6|7|10	262	130	0.000241718339325	0.0110645504317	0.127|0.032|0.166	0.0|0.0|0.0	0.108
ACTR3B	ACTR3B	SE	chr7	+	152783186_152783242_152759748_152759926_152800530_152800655	2|5|4	1|1|2	3|2|6	9|7|11	186	130	0.00142687118284	0.0410932116801	0.583|0.778|0.583	0.189|0.166|0.276	0.438
ZNF75D	ZNF75D	SE	chrX	-	135293729_135294258_135292280_135292473_135295767_135296033	49|39|16	2|0|0	6|7|9	2|2|1	659	130	0.000134058410612	0.00715470328002	0.829|1.0|1.0	0.372|0.408|0.64	0.47
ARHGEF7	ARHGEF7	SE	chr13	+	111209871_111210002_111205288_111205373_111217678_111217800	64|71|56	9|10|9	38|40|51	17|22|20	261	130	8.58854154961e-06	0.000823616207442	0.78|0.78|0.756	0.527|0.475|0.559	0.252
DBN1	DBN1	SE	chr5	-	177472118_177472397_177468843_177468899_177472775_177473198	1|0|1	0|2|0	1|0|2	0|1|2	409	130	0.0484599107381	0.528899619389	1.0|0.0|1.0	1.0|0.0|0.241	0.253
HDAC11	HDAC11	SE	chr3	+	13483463_13483564_13481094_13481394_13501870_13501933	8|9|4	0|0|0	8|5|9	1|1|2	231	130	0.019162888741	0.274960596641	1.0|1.0|1.0	0.818|0.738|0.717	0.242
CRCP	CRCP	SE	chr7	+	66127703_66127740_66114604_66114970_66145442_66145500	19|23|10	6|7|5	25|24|31	5|4|1	167	130	0.0150200526806	0.232596427216	0.711|0.719|0.609	0.796|0.824|0.96	-0.18
ENTPD6	ENTPD6	SE	chr20	+	25213262_25213406_25209848_25209925_25214866_25214942	46|61|34	0|0|0	36|31|45	5|1|1	274	130	0.00219383674647	0.0566702178752	1.0|1.0|1.0	0.774|0.936|0.955	0.112
NUDC	NUDC	SE	chr1	+	26911127_26911235_26902281_26902366_26924088_26924166	5|8|11	4|2|0	5|10|5	2|0|0	238	130	0.00462522093194	0.0970015318935	0.406|0.686|1.0	0.577|1.0|1.0	-0.162
ELMO2	ELMO2	SE	chr20	-	46393528_46393601_46393092_46393143_46394048_46394089	29|30|28	3|2|3	15|18|15	0|0|0	203	130	0.000515439580158	0.019428576307	0.861|0.906|0.857	1.0|1.0|1.0	-0.125
ZNF616	ZNF616	SE	chr19	-	52122359_52122457_52114789_52117024_52123922_52124049	8|8|7	16|22|16	5|0|0	15|13|13	228	130	0.00152225561531	0.0432575295844	0.222|0.172|0.2	0.16|0.0|0.0	0.145
ZBTB8OS	ZBTB8OS	SE	chr1	-	32634767_32634792_32633950_32634072_32650428_32650554	17|17|8	0|2|3	14|13|16	2|5|6	155	130	0.0454391208241	0.505041237416	1.0|0.877|0.691	0.854|0.686|0.691	0.112
ZBTB8OS	ZBTB8OS	SE	chr1	-	32634767_32634792_32633950_32634110_32650428_32650554	9|16|9	0|1|0	4|10|10	2|1|3	155	130	0.00134233951805	0.039664495759	1.0|0.931|1.0	0.627|0.893|0.737	0.225
FAM208B	FAM208B	SE	chr10	+	5717658_5717750_5712822_5712918_5720543_5720668	2|1|1	0|0|0	1|0|2	0|1|1	222	130	0.042051917064	0.478217069312	1.0|1.0|1.0	1.0|0.0|0.539	0.487
C11orf54	C11orf54	SE	chr11	+	93741962_93742066_93741656_93741728_93747296_93747448	6|3|6	13|10|11	4|3|2	14|15|27	234	130	0.0268725706755	0.350568406748	0.204|0.143|0.233	0.137|0.1|0.04	0.101
ZFX	ZFX	SE	chrX	+	24152719_24152830_24149728_24149794_24172714_24172800	0|2|2	2|4|2	5|7|7	1|1|3	241	130	0.000546457801381	0.0203077799501	0.0|0.212|0.35	0.73|0.791|0.557	-0.505
ZNF317	ZNF317	SE	chr19	+	9157979_9158075_9157267_9157394_9158825_9158908	133|128|100	2|5|2	128|101|135	19|12|13	226	130	4.31134434264e-07	6.52899208889e-05	0.975|0.936|0.966	0.795|0.829|0.857	0.132
SLC25A40	SLC25A40	SE	chr7	-	87836729_87836810_87833567_87836361_87841632_87841714	3|6|3	2|1|1	5|2|2	0|0|0	211	130	0.0330868441642	0.407502999372	0.48|0.787|0.649	1.0|1.0|1.0	-0.361
STAU2	STAU2	SE	chr8	-	73738283_73738349_73617291_73617451_73746782_73746849	0|0|0	4|2|3	2|2|3	0|2|0	196	130	3.3576351699e-09	9.31551528626e-07	0.0|0.0|0.0	1.0|0.399|1.0	-0.8
SENP5	SENP5	SE	chr3	+	196923413_196923551_196903532_196903610_196927795_196927879	28|34|32	21|11|11	17|41|32	6|6|6	268	130	0.028472907717	0.364639827687	0.393|0.6|0.585	0.579|0.768|0.721	-0.163
VEPH1	VEPH1	SE	chr3	-	157495211_157495506_157470313_157470529_157533512_157533606	10|19|7	0|2|0	43|28|26	8|8|8	425	130	7.63197590143e-05	0.00465835738773	1.0|0.744|1.0	0.622|0.517|0.499	0.369
FLOT1	FLOT1	SE	chr6	-	30741791_30741867_30741189_30741333_30742146_30742203	71|60|54	4|4|5	85|35|50	7|7|21	206	130	0.00381159567256	0.0845741420752	0.918|0.904|0.872	0.885|0.759|0.6	0.15
CEP57L1	CEP57L1	SE	chr6	+	109140420_109140675_109106034_109106090_109145218_109145381	14|12|15	5|4|0	17|12|12	0|1|1	385	130	0.000995311974937	0.0316765444213	0.486|0.503|1.0	1.0|0.802|0.802	-0.205
FLOT1	FLOT1	SE	chr6	-	30741613_30741704_30741189_30741333_30742146_30742203	60|67|55	4|4|5	46|56|37	7|7|21	221	130	0.00244715507748	0.0617223117911	0.898|0.908|0.866	0.794|0.825|0.509	0.181
PER1	PER1	SE	chr17	-	8145957_8146137_8144054_8144993_8146371_8146502	12|14|15	1|0|0	9|4|8	1|4|0	310	130	0.00510833426976	0.104480815439	0.834|1.0|1.0	0.791|0.295|1.0	0.249
POLR3GL	POLR3GL	SE	chr1	+	145975306_145975436_145964702_145964768_145977482_145977539	34|27|30	5|7|6	71|52|68	3|5|4	260	130	0.00389507555732	0.085694020055	0.773|0.659|0.714	0.922|0.839|0.895	-0.17
ACADM	ACADM	SE	chr1	+	75728388_75728488_75724779_75724817_75732643_75732741	141|145|108	29|20|19	172|134|172	10|16|9	230	130	0.00017551767656	0.00870285123407	0.733|0.804|0.763	0.907|0.826|0.915	-0.116
AP1G1	AP1G1	SE	chr16	-	71808014_71808150_71789278_71789482_71808762_71808813	25|41|30	17|22|17	21|24|20	45|24|31	266	130	0.000174975411234	0.0086878160127	0.418|0.477|0.463	0.186|0.328|0.24	0.201
YTHDC2	YTHDC2	SE	chr5	+	113526585_113526785_113515271_113515362_113532878_113533045	6|16|9	1|9|0	8|12|6	0|2|0	330	130	0.00273220818752	0.066645709111	0.703|0.412|1.0	1.0|0.703|1.0	-0.196
KLHL8	KLHL8	SE	chr4	-	87185250_87185799_87183202_87183389_87195323_87195690	10|4|10	0|3|0	10|5|10	6|7|7	679	130	0.00303480536954	0.0719035209621	1.0|0.203|1.0	0.242|0.12|0.215	0.542
KLHL8	KLHL8	SE	chr4	-	87185250_87185799_87183202_87183389_87220417_87220608	6|4|8	1|0|1	9|3|9	3|1|2	679	130	0.00334345787026	0.0769520398847	0.535|1.0|0.605	0.365|0.365|0.463	0.316
GFPT2	GFPT2	SE	chr5	-	180302422_180302584_180300689_180301608_180304771_180304939	4|5|2	1|0|0	16|8|23	3|1|3	292	130	0.0010395456494	0.0326836389511	0.64|1.0|1.0	0.704|0.781|0.773	0.127
ARMC10	ARMC10	SE	chr7	+	103092476_103092653_103086629_103086764_103098298_103098683	13|8|8	0|0|0	10|9|7	2|1|5	307	130	1.92715550851e-07	3.33535556937e-05	1.0|1.0|1.0	0.679|0.792|0.372	0.386
POLE2	POLE2	SE	chr14	-	49674349_49674427_49674122_49674216_49679724_49679800	7|12|2	0|0|0	50|56|60	4|4|5	208	130	0.000148658910605	0.00770757219107	1.0|1.0|1.0	0.887|0.897|0.882	0.111
PPM1M	PPM1M	SE	chr3	+	52246973_52247228_52246694_52246812_52247681_52247794	78|67|54	3|3|2	47|33|57	10|5|4	385	130	0.00265005664141	0.0650785869135	0.898|0.883|0.901	0.613|0.69|0.828	0.184
JMJD1C	JMJD1C	SE	chr10	-	63219877_63219983_63217206_63217331_63264650_63264764	20|30|22	24|22|30	24|26|21	12|16|8	236	130	0.0108722217856	0.183962244319	0.315|0.429|0.288	0.524|0.472|0.591	-0.185
ARMC10	ARMC10	SE	chr7	+	103097276_103097348_103086629_103086764_103098298_103099751	16|9|5	0|0|0	17|4|11	2|1|5	202	130	4.32743646062e-06	0.000461356810358	1.0|1.0|1.0	0.845|0.72|0.586	0.283
DNAH11	DNAH11	SE	chr7	+	21617618_21617777_21616208_21616292_21619099_21619222	10|9|7	0|1|0	16|18|31	0|7|1	289	130	0.000804852815447	0.0269111090869	1.0|0.802|1.0	1.0|0.536|0.933	0.111
ACBD4	ACBD4	SE	chr17	+	45137018_45137139_45136691_45136776_45137367_45137454	41|30|26	2|6|1	14|18|15	0|1|0	251	130	0.000595990465282	0.0214680609125	0.914|0.721|0.931	1.0|0.903|1.0	-0.112
CD44	CD44	SE	chr11	+	35209964_35210054_35189834_35190065_35211245_35211310	1|0|1	2|2|3	6|5|6	11|4|6	220	130	0.000693284471935	0.0238611970951	0.228|0.0|0.165	0.244|0.425|0.371	-0.216
CD44	CD44	SE	chr11	+	35208104_35208206_35189834_35190065_35211245_35211342	0|1|0	2|2|3	3|4|6	11|4|6	232	130	0.000119686754581	0.00646361826931	0.0|0.219|0.0	0.133|0.359|0.359	-0.211
SIVA1	SIVA1	SE	chr14	+	104755629_104755824_104753099_104753319_104756603_104756760	19|24|8	0|0|0	36|25|28	1|3|2	325	130	0.00360548560109	0.0813921578706	1.0|1.0|1.0	0.935|0.769|0.848	0.149
RAB4B	RAB4B	SE	chr19	+	40783777_40783840_40780384_40780499_40783920_40784075	23|13|18	1|0|0	8|17|7	0|2|3	193	130	0.0156786413154	0.239227631658	0.939|1.0|1.0	1.0|0.851|0.611	0.159
ZMIZ1	ZMIZ1	SE	chr10	+	79310923_79311184_79307404_79307571_79312641_79316519	20|29|13	0|3|0	26|34|22	3|2|2	391	130	0.0493422223154	0.534456777871	1.0|0.763|1.0	0.742|0.85|0.785	0.129
ARHGAP5	ARHGAP5	SE	chr14	+	32090501_32094386_32077288_32077435_32117139_32117287	114|100|101	3|2|1	144|103|112	7|3|7	4015	130	0.0462268904832	0.510984286682	0.552|0.618|0.766	0.4|0.526|0.341	0.223
HACE1	HACE1	SE	chr6	-	104811310_104811393_104796928_104797025_104843222_104843298	10|11|7	0|1|0	14|6|4	2|1|1	213	130	0.0103908589219	0.177720361184	1.0|0.87|1.0	0.81|0.785|0.709	0.189
LINC01278	LINC01278	SE	chrX	-	63432363_63432491_63399403_63399903_63560831_63561023	17|24|13	2|1|1	15|6|9	1|3|5	258	130	0.0139019491352	0.220736715299	0.811|0.924|0.868	0.883|0.502|0.476	0.247
ZNF92	ZNF92	SE	chr7	+	65388805_65388901_65373880_65374000_65398340_65401081	6|2|2	0|0|0	6|12|14	2|0|3	226	130	0.0116092698114	0.19386376223	1.0|1.0|1.0	0.633|1.0|0.729	0.213
DSE	DSE	SE	chr6	+	116370869_116371121_116258445_116258967_116399197_116399666	7|4|7	0|0|0	9|7|4	3|0|2	382	130	0.000953999265569	0.0307931645711	1.0|1.0|1.0	0.505|1.0|0.405	0.363
MVK	MVK	SE	chr12	+	109581394_109581550_109579801_109579946_109586021_109586096	27|47|27	3|1|1	80|46|42	13|11|11	286	130	0.000134946489721	0.00718101049621	0.804|0.955|0.925	0.737|0.655|0.634	0.219
MVK	MVK	SE	chr12	+	109581394_109581550_109575997_109576145_109586021_109586096	22|34|22	3|1|1	63|33|29	8|5|6	286	130	0.0206829289257	0.290783961597	0.769|0.939|0.909	0.782|0.75|0.687	0.133
MVK	MVK	SE	chr12	+	109579801_109579946_109575997_109576145_109586021_109586125	23|20|15	3|1|1	46|28|33	8|5|6	275	130	0.0414388665043	0.473614969528	0.784|0.904|0.876	0.731|0.726|0.722	0.128
TEAD2	TEAD2	SE	chr19	-	49355958_49355970_49355302_49355419_49357251_49357314	0|0|1	7|10|4	4|2|5	8|4|12	142	130	1.84594378879e-05	0.0015214925665	0.0|0.0|0.186	0.314|0.314|0.276	-0.239
ARHGAP12	ARHGAP12	SE	chr10	-	31839636_31839711_31831738_31831800_31843460_31843586	27|35|25	9|8|1	18|13|17	1|2|1	205	130	0.0236124619936	0.319506675785	0.655|0.735|0.941	0.919|0.805|0.915	-0.103
FER1L4	FER1L4	SE	chr20	-	35560122_35560364_35559340_35559627_35560539_35560638	141|139|125	54|87|55	29|34|27	37|48|26	372	130	1.05766812353e-06	0.000138775985378	0.477|0.358|0.443	0.215|0.198|0.266	0.2
COL13A1	COL13A1	SE	chr10	+	69935349_69935391_69930042_69930087_69936755_69936782	2|5|3	0|0|0	6|5|9	2|1|7	172	130	1.78134895168e-07	3.15820134872e-05	1.0|1.0|1.0	0.694|0.791|0.493	0.341
GREB1L	GREB1L	SE	chr18	+	21449509_21449836_21444223_21444409_21451022_21451151	17|8|8	0|0|1	16|4|15	2|3|1	457	130	5.33428747502e-05	0.00353785909269	1.0|1.0|0.695	0.695|0.275|0.81	0.305
HMGXB4	HMGXB4	SE	chr22	+	35263981_35264096_35263795_35263874_35264647_35265567	58|39|41	18|26|17	66|65|74	10|14|18	245	130	0.00411077007551	0.0890911976115	0.631|0.443|0.561	0.778|0.711|0.686	-0.18
IQCD	IQCD	SE	chr12	-	113200579_113200813_113195442_113195889_113220996_113221094	14|6|7	6|6|4	2|6|4	1|0|1	364	130	0.00185584908513	0.0495962022052	0.455|0.263|0.385	0.417|1.0|0.588	-0.301
B4GALT4	B4GALT4	SE	chr3	-	119229846_119230244_119226808_119227041_119236852_119237070	55|56|51	1|0|0	42|41|39	3|1|1	528	130	0.0208264168705	0.29214053306	0.931|1.0|1.0	0.775|0.91|0.906	0.113
IQCD	IQCD	SE	chr12	-	113200579_113200813_113197540_113197612_113207437_113208259	35|32|19	4|2|3	24|24|16	0|2|0	364	130	0.00136896628248	0.0401708587525	0.758|0.851|0.693	1.0|0.811|1.0	-0.17
NFATC3	NFATC3	SE	chr16	+	68214328_68214432_68190767_68191775_68226349_68226934	0|0|0	6|1|9	2|2|3	10|11|2	234	130	0.00181074774533	0.0488097735815	0.0|0.0|0.0	0.1|0.092|0.455	-0.216
ZDHHC6	ZDHHC6	SE	chr10	-	112440533_112440695_112438335_112438389_112442191_112442351	18|36|27	2|7|1	58|34|52	1|0|3	292	130	0.00452687067786	0.0956008801783	0.8|0.696|0.923	0.963|1.0|0.885	-0.143
RNF14	RNF14	SE	chr5	+	141978302_141978830_141973582_141973742_141983379_141983552	44|34|46	7|20|10	22|27|25	18|15|16	658	130	0.0158557068597	0.240716652388	0.554|0.251|0.476	0.195|0.262|0.236	0.196
ZNF778	ZNF778	SE	chr16	+	89222091_89222183_89220996_89221152_89223156_89223282	48|60|49	1|9|6	24|40|30	9|5|9	222	130	0.0209223058814	0.293146186299	0.966|0.796|0.827	0.61|0.824|0.661	0.165
ZNF34	ZNF34	SE	chr8	-	144777457_144777577_144773113_144774605_144778037_144778164	23|28|22	1|1|0	16|14|14	1|1|6	250	130	0.000562259507087	0.020662569901	0.923|0.936|1.0	0.893|0.879|0.548	0.18
PCYT2	PCYT2	SE	chr17	-	81908875_81909321_81908567_81908634_81909513_81909602	29|18|29	0|0|0	49|55|56	5|3|2	576	130	4.64899706509e-06	0.000486938900088	1.0|1.0|1.0	0.689|0.805|0.863	0.214
OFD1	OFD1	SE	chrX	+	13753367_13753441_13751248_13751368_13756577_13756767	47|45|26	11|11|7	50|41|65	2|3|2	204	130	3.5493056707e-06	0.000390907620005	0.731|0.723|0.703	0.941|0.897|0.954	-0.212
OFD1	OFD1	SE	chrX	+	13763744_13763855_13762343_13762444_13767126_13767284	152|170|106	14|22|30	106|119|113	79|61|93	241	130	1.55283008674e-10	6.00400101091e-08	0.854|0.807|0.656	0.42|0.513|0.396	0.329
NFYA	NFYA	SE	chr6	+	41080810_41080897_41079028_41079164_41084045_41084192	23|18|23	11|6|7	10|6|21	17|11|11	217	130	0.00570139013074	0.113681820534	0.556|0.643|0.663	0.261|0.246|0.534	0.274
BBS9	BBS9	SE	chr7	+	33155637_33155702_33152700_33152851_33177477_33177591	21|13|12	2|1|1	10|10|6	0|0|0	195	130	0.0407527171416	0.467742944764	0.875|0.897|0.889	1.0|1.0|1.0	-0.113
CLIP1	CLIP1	SE	chr12	-	122351110_122351143_122347374_122347479_122352725_122352786	0|3|2	1|3|5	2|0|0	4|3|1	163	130	0.0248454099719	0.331982172535	0.0|0.444|0.242	0.285|0.0|0.0	0.134
TRMO	TRMO	SE	chr9	-	97916163_97916338_97913251_97913558_97922417_97922487	1|1|2	1|3|2	2|1|7	0|1|1	305	130	0.000248107168048	0.0112437095046	0.299|0.124|0.299	1.0|0.299|0.749	-0.442
ZNF326	ZNF326	SE	chr1	+	90007611_90007750_90005132_90005244_90010087_90010286	25|38|14	17|20|11	118|124|150	6|11|4	269	130	0	0.0	0.415|0.479|0.381	0.905|0.845|0.948	-0.474
ZNF326	ZNF326	SE	chr1	+	90007344_90007750_90005132_90005244_90010087_90010286	27|43|16	17|20|11	146|146|183	6|11|4	536	130	0	0.0	0.278|0.343|0.261	0.855|0.763|0.917	-0.551
RNF13	RNF13	SE	chr3	+	149813924_149814026_149812769_149813353_149852515_149852596	5|5|5	1|0|0	7|5|1	3|0|3	232	130	0.000503732478618	0.0190709968077	0.737|1.0|1.0	0.567|1.0|0.157	0.338
THUMPD3	THUMPD3	SE	chr3	+	9380502_9380618_9374515_9374646_9383198_9383309	8|13|9	9|4|4	29|16|24	4|2|2	246	130	0.00104907328374	0.0328694556013	0.32|0.632|0.543	0.793|0.809|0.864	-0.324
FGGY	FGGY	SE	chr1	+	59339957_59340069_59321535_59321750_59378748_59378837	3|3|2	0|0|1	2|1|2	3|1|1	242	130	1.62184924852e-05	0.00138591698364	1.0|1.0|0.518	0.264|0.349|0.518	0.462
EYA4	EYA4	SE	chr6	+	133456555_133456648_133446629_133446754_133461113_133461180	10|3|9	15|17|26	11|14|16	12|11|18	223	130	0.00485426155617	0.100847883483	0.28|0.093|0.168	0.348|0.426|0.341	-0.191
RBM4	RBM4	SE	chr11	+	66643449_66644140_66638934_66640123_66665855_66666682	141|152|116	8|9|10	140|124|153	5|2|6	821	130	0.0202430418331	0.286286028117	0.736|0.728|0.647	0.816|0.908|0.801	-0.138
CDC25C	CDC25C	SE	chr5	-	138329552_138329647_138328483_138328529_138330986_138331180	1|1|2	0|1|0	9|4|9	2|4|2	225	130	0.000575735568459	0.020988073456	1.0|0.366|1.0	0.722|0.366|0.722	0.185
TMEM230	TMEM230	SE	chr20	-	5111763_5111808_5109331_5109445_5112729_5112753	2|0|0	11|6|1	7|1|0	6|8|6	175	130	0.00720983305005	0.134864324346	0.119|0.0|0.0	0.464|0.085|0.0	-0.143
DYRK4	DYRK4	SE	chr12	+	4607326_4607387_4604913_4605086_4610154_4610284	7|6|3	6|3|3	1|3|0	7|8|9	191	130	7.57378771316e-05	0.00464981950059	0.443|0.576|0.405	0.089|0.203|0.0	0.377
CABIN1	CABIN1	SE	chr22	+	24041138_24041273_24038347_24038461_24042903_24043084	17|27|8	3|2|0	10|4|10	2|3|6	265	130	0.00452296664743	0.0955739667447	0.735|0.869|1.0	0.71|0.395|0.45	0.35
BBOF1	BBOF1	SE	chr14	+	74047929_74048074_74046059_74046130_74049701_74050195	12|8|14	7|0|1	7|6|10	0|0|0	275	130	0.000141834623879	0.00743864271989	0.448|1.0|0.869	1.0|1.0|1.0	-0.228
DAP3	DAP3	SE	chr1	+	155725381_155725411_155709772_155709824_155727607_155727738	1|0|0	0|1|2	1|3|2	0|0|0	160	130	2.57386333712e-05	0.00198101500344	1.0|0.0|0.0	1.0|1.0|1.0	-0.667
CEP112	CEP112	SE	chr17	-	65743067_65743217_65689128_65689218_65851803_65852034	5|8|3	3|2|1	5|4|10	0|0|0	280	130	1.1655645095e-05	0.00107246688855	0.436|0.65|0.582	1.0|1.0|1.0	-0.444
LINC00894	LINC00894	SE	chrX	+	149943650_149943762_149942183_149942329_149944017_149944100	1|0|1	3|2|0	3|1|1	0|0|0	242	130	2.72884201458e-07	4.50817104636e-05	0.152|0.0|1.0	1.0|1.0|1.0	-0.616
CLK1	CLK1	SE	chr2	-	200860124_200860215_200859679_200859746_200861237_200861466	45|50|60	37|49|46	88|74|97	22|37|56	221	130	0.00290440033299	0.0695849901796	0.417|0.375|0.434	0.702|0.541|0.505	-0.174
LRRC40	LRRC40	SE	chr1	-	70187264_70187338_70184784_70184914_70189091_70189273	24|16|8	5|0|1	20|17|17	0|0|0	204	130	0.00451298282352	0.0954385840188	0.754|1.0|0.836	1.0|1.0|1.0	-0.137
TOP3B	TOP3B	SE	chr22	-	21970209_21970406_21968618_21968775_21971876_21971951	16|21|9	1|0|0	11|13|16	5|2|0	327	130	0.000146219891912	0.00762462262775	0.864|1.0|1.0	0.467|0.721|1.0	0.225
ARFIP1	ARFIP1	SE	chr4	+	152870752_152870848_152863605_152863714_152872451_152872564	8|10|4	8|4|3	1|2|2	5|3|3	226	130	0.0146362684538	0.228551625603	0.365|0.59|0.434	0.103|0.277|0.277	0.244
CPNE7	CPNE7	SE	chr16	+	89591126_89591260_89591006_89591058_89595366_89595423	7|5|2	1|1|0	14|8|11	1|3|3	264	130	0.00731161053829	0.136347093388	0.775|0.711|1.0	0.873|0.568|0.644	0.134
YAP1	YAP1	SE	chr11	+	102209516_102209564_102205892_102206086_102223621_102223752	15|15|9	2|5|4	8|9|6	1|0|0	178	130	4.60734268938e-05	0.00316547958498	0.846|0.687|0.622	0.854|1.0|1.0	-0.233
RP11-996F15.2	RP11-996F15.2	SE	chr12	-	29307849_29308044_29293065_29293540_29309770_29309903	4|5|4	2|1|1	3|1|2	0|0|0	325	130	0.0111716866761	0.188240589821	0.444|0.667|0.615	1.0|1.0|1.0	-0.425
PCM1	PCM1	SE	chr8	+	17940041_17940158_17939690_17939861_17947185_17947363	122|124|96	97|131|93	138|116|114	65|58|78	247	130	0.000301941484902	0.0130955408935	0.398|0.333|0.352	0.528|0.513|0.435	-0.131
ABI3BP	ABI3BP	SE	chr3	-	100862837_100862909_100862310_100862385_100866878_100866956	19|23|7	4|8|2	29|26|32	26|25|27	202	130	0.000379097664281	0.0153092273425	0.754|0.649|0.693	0.418|0.401|0.433	0.281
ABI3BP	ABI3BP	SE	chr3	-	100864832_100864907_100862310_100862385_100866878_100866920	25|43|21	4|8|2	37|36|58	26|25|27	205	130	7.60547690704e-06	0.00073886983775	0.799|0.773|0.869	0.474|0.477|0.577	0.304
TRIM16	TRIM16	SE	chr17	-	15677175_15677280_15642720_15642816_15680864_15680953	3|7|2	2|0|2	6|3|5	0|1|1	235	130	0.0279594686577	0.360861821152	0.453|1.0|0.356	1.0|0.624|0.734	-0.183
ABI3BP	ABI3BP	SE	chr3	-	100864832_100864907_100864001_100864076_100866878_100866920	51|56|48	1|7|3	69|64|109	16|19|25	205	130	3.14045472558e-05	0.00235826088845	0.97|0.835|0.91	0.732|0.681|0.734	0.189
ATE1	ATE1	SE	chr10	-	121898840_121898969_121870005_121870038_121899865_121899994	0|0|4	4|3|1	3|2|10	0|0|3	259	130	4.24918670154e-05	0.00297565877972	0.0|0.0|0.668	1.0|1.0|0.626	-0.653
NHSL1	NHSL1	SE	chr6	-	138441982_138442114_138430392_138433680_138447000_138447193	0|1|1	5|9|3	1|1|4	3|0|5	262	130	0.0354961292264	0.426904969137	0.0|0.052|0.142	0.142|1.0|0.284	-0.411
EXOC3	EXOC3	SE	chr5	+	457899_458025_453369_454051_461959_462070	4|11|4	9|16|8	3|0|0	5|1|7	256	130	0.00425798353872	0.0911404073703	0.184|0.259|0.202	0.234|0.0|0.0	0.137
AFMID	AFMID	SE	chr17	+	78204655_78204741_78202702_78202751_78204827_78204900	1|2|4	2|2|6	2|1|2	12|8|15	216	130	0.0359584774645	0.430021217588	0.231|0.376|0.286	0.091|0.07|0.074	0.219
C17orf62	C17orf62	SE	chr17	-	82447579_82447621_82445863_82445960_82449169_82449292	7|8|7	0|1|2	5|5|7	5|1|1	172	130	0.0178333181412	0.261351591872	1.0|0.858|0.726	0.43|0.791|0.841	0.174
ADAM22	ADAM22	SE	chr7	+	88186614_88186701_88181957_88182024_88193115_88193239	1|0|0	8|10|4	3|3|3	6|5|8	217	130	9.00572748318e-05	0.00529632953683	0.07|0.0|0.0	0.23|0.264|0.183	-0.202
UPP1	UPP1	SE	chr7	+	48099669_48099787_48094762_48094827_48101823_48101982	5|6|6	1|1|2	4|3|3	0|0|0	248	130	0.0310293321092	0.388481252328	0.724|0.759|0.611	1.0|1.0|1.0	-0.302
C11orf57	C11orf57	SE	chr11	+	112074886_112074916_112074315_112074358_112075566_112075643	57|86|60	20|33|28	63|54|79	47|29|50	160	130	0.0122071677317	0.200937278627	0.698|0.679|0.635	0.521|0.602|0.562	0.109
C17orf62	C17orf62	SE	chr17	-	82446622_82446692_82445863_82445960_82447579_82447621	9|4|4	0|1|1	5|9|5	2|1|4	200	130	0.00250055316141	0.062376530303	1.0|0.722|0.722	0.619|0.854|0.448	0.174
SUN1	SUN1	SE	chr7	+	848417_848615_843369_843520_851383_851482	20|28|20	3|2|4	23|27|40	2|0|1	328	130	0.00292229796375	0.0699676676499	0.725|0.847|0.665	0.82|1.0|0.941	-0.175
SUN1	SUN1	SE	chr7	+	832504_832601_816614_816673_838797_838986	45|82|51	3|5|2	66|63|64	11|6|11	227	130	0.00473337093824	0.0989841005468	0.896|0.904|0.936	0.775|0.857|0.769	0.112
ZMIZ1-AS1	ZMIZ1-AS1	SE	chr10	-	78962823_78962886_78961898_78962049_79065746_79065819	10|7|5	3|4|2	1|3|4	0|0|1	193	130	0.000125480375142	0.00676644545183	0.692|0.541|0.627	1.0|1.0|0.729	-0.29
ABI3BP	ABI3BP	SE	chr3	-	100823457_100823514_100808160_100808235_100832263_100832314	3|2|0	14|4|1	1|0|0	67|56|71	187	130	0.0389844767622	0.454714636689	0.13|0.258|0.0	0.01|0.0|0.0	0.126
SDCCAG8	SDCCAG8	SE	chr1	+	243286271_243286397_243256055_243256240_243316754_243316893	4|4|7	4|2|2	7|1|7	0|0|0	256	130	2.71572151433e-08	6.13061480983e-06	0.337|0.504|0.64	1.0|1.0|1.0	-0.506
CCDC77	CCDC77	SE	chr12	+	405510_405564_389349_389486_411746_411978	9|4|5	0|2|6	17|1|13	0|0|0	184	130	2.45001550631e-05	0.0019108543686	1.0|0.586|0.371	1.0|1.0|1.0	-0.348
ZNF394	ZNF394	SE	chr7	-	99498715_99498842_99493239_99494631_99499637_99500297	17|26|32	0|3|0	35|22|26	5|6|1	257	130	0.00219785215151	0.0567336196354	1.0|0.814|1.0	0.78|0.65|0.929	0.152
GMIP	GMIP	SE	chr19	-	19634506_19634703_19633802_19634190_19634791_19634929	4|0|3	3|1|2	3|1|3	1|0|1	327	130	0.00317362576209	0.0741771243236	0.346|0.0|0.374	0.544|1.0|0.544	-0.456
TBL1X	TBL1X	SE	chrX	+	9653544_9653689_9640272_9640360_9654214_9654288	25|19|17	8|5|4	4|6|9	11|10|13	275	130	4.19748756197e-07	6.4622730907e-05	0.596|0.642|0.668	0.147|0.221|0.247	0.43
TFAP2A	TFAP2A	SE	chr6	-	10400447_10400589_10393185_10393561_10402491_10402610	27|27|16	2|1|1	16|9|12	0|0|0	272	130	0.0491105208524	0.532971597605	0.866|0.928|0.884	1.0|1.0|1.0	-0.107
ADGRV1	ADGRV1	SE	chr5	+	91153220_91153398_91102218_91102340_91163781_91164215	6|10|11	1|3|2	7|9|10	1|0|0	308	130	0.000258558241785	0.0116159447437	0.717|0.585|0.699	0.747|1.0|1.0	-0.249
NADSYN1	NADSYN1	SE	chr11	+	71480218_71480274_71478394_71478469_71480754_71480879	8|5|7	16|11|10	3|3|1	13|12|11	186	130	0.0128655391373	0.208749116047	0.259|0.241|0.329	0.139|0.149|0.06	0.16
EIF2AK2	EIF2AK2	SE	chr2	-	37148856_37148915_37147687_37147822_37156907_37157032	17|19|14	0|1|0	12|15|15	2|1|2	189	130	0.0180588557334	0.263382468552	1.0|0.929|1.0	0.805|0.912|0.838	0.125
ERCC2	ERCC2	SE	chr19	-	45364423_45364547_45364234_45364331_45368629_45368743	3|7|3	1|0|0	3|4|4	1|1|1	254	130	0.0011351727336	0.0348461596307	0.606|1.0|1.0	0.606|0.672|0.672	0.219
FAM3A	FAM3A	SE	chrX	-	154507810_154507861_154507405_154507490_154508288_154508347	100|92|76	10|11|9	83|68|70	23|16|22	181	130	0.000187507719813	0.00915990332877	0.878|0.857|0.858	0.722|0.753|0.696	0.141
HMG20B	HMG20B	SE	chr19	+	3575539_3575660_3573691_3573800_3576552_3576625	2|6|2	0|0|0	7|5|5	1|1|1	251	130	0.026794696129	0.350117535226	1.0|1.0|1.0	0.784|0.721|0.721	0.258
KANSL3	KANSL3	SE	chr2	-	96619671_96619762_96619358_96619544_96631311_96631482	13|20|21	0|1|0	23|9|16	2|1|1	221	130	0.0216750707368	0.300794366525	1.0|0.922|1.0	0.871|0.841|0.904	0.102
PHF3	PHF3	SE	chr6	+	63684128_63685911_63679999_63680161_63691736_63692043	327|349|246	0|5|5	273|227|311	9|8|8	1913	130	0.0043799552469	0.0932568678668	1.0|0.826|0.77	0.673|0.658|0.725	0.18
CTIF	CTIF	SE	chr18	+	48636613_48636685_48619537_48619745_48663751_48663811	10|17|14	0|0|0	4|6|8	1|5|0	202	130	0.00101771015343	0.0322201006328	1.0|1.0|1.0	0.72|0.436|1.0	0.281
RAB28	RAB28	SE	chr4	-	13369870_13369965_13367723_13368650_13376544_13376622	3|2|1	9|8|8	16|11|17	8|10|2	225	130	1.09638677169e-05	0.00101913496719	0.161|0.126|0.067	0.536|0.389|0.831	-0.467
PIGQ	PIGQ	SE	chr16	+	582247_582309_580857_580972_582882_583035	2|2|0	1|1|1	0|1|2	2|0|0	192	130	0.0230400011283	0.313628779404	0.575|0.575|0.0	0.0|1.0|1.0	-0.283
SIGIRR	SIGIRR	SE	chr11	-	406842_406993_405871_406538_407061_407164	3|2|3	2|0|0	4|0|4	3|2|0	281	130	0.00323344786914	0.0750924362964	0.41|1.0|1.0	0.382|0.0|1.0	0.343
ZBTB8OS	ZBTB8OS	SE	chr1	-	32634767_32634792_32627507_32627544_32650428_32650554	5|7|5	4|8|5	8|5|7	0|1|1	155	130	1.74090919547e-06	0.000209514386455	0.512|0.423|0.456	1.0|0.807|0.854	-0.423
ZBTB8OS	ZBTB8OS	SE	chr1	-	32634767_32634792_32627507_32627544_32650432_32650549	33|40|21	28|35|32	36|37|29	16|4|12	155	130	0.000165387046324	0.00837349147853	0.497|0.489|0.355	0.654|0.886|0.67	-0.29
ZBTB8OS	ZBTB8OS	SE	chr1	-	32634701_32634792_32627507_32627544_32650432_32650525	13|28|18	28|35|32	18|23|20	16|4|12	221	130	0.00253555062439	0.0629901486285	0.215|0.32|0.249	0.398|0.772|0.495	-0.294
ZBTB8OS	ZBTB8OS	SE	chr1	-	32634767_32634792_32631826_32631879_32650428_32650554	0|1|0	2|2|1	1|1|2	0|0|0	155	130	5.64031821249e-10	1.93393740974e-07	0.0|0.295|0.0	1.0|1.0|1.0	-0.902
KIAA1191	KIAA1191	SE	chr5	-	176359480_176359567_176352621_176352748_176361601_176361761	3|3|1	0|0|2	1|0|0	1|2|2	217	130	6.19305711602e-07	8.93201035245e-05	1.0|1.0|0.23	0.375|0.0|0.0	0.618
GRIPAP1	GRIPAP1	SE	chrX	-	48998153_48998180_48993427_48993578_48999237_48999299	10|9|10	3|1|5	5|7|7	0|1|0	157	130	7.60167053055e-05	0.00465835738773	0.734|0.882|0.624	1.0|0.853|1.0	-0.204
ZNF134	ZNF134	SE	chr19	+	57619411_57619508_57614250_57614503_57620159_57620318	105|94|98	12|21|5	65|61|56	14|9|20	227	130	0.0415742730649	0.474863907776	0.834|0.719|0.918	0.727|0.795|0.616	0.111
REXO2	REXO2	SE	chr11	+	114447825_114447879_114440655_114440739_114449845_114450039	49|59|39	6|11|9	63|38|39	1|2|2	184	130	3.49887421869e-05	0.00256384240884	0.852|0.791|0.754	0.978|0.931|0.932	-0.148
MTRF1L	MTRF1L	SE	chr6	-	152991184_152991321_152987361_152990095_152992856_152992974	231|302|258	68|93|59	412|331|398	63|49|68	267	130	3.71952213198e-05	0.00269294884237	0.623|0.613|0.68	0.761|0.767|0.74	-0.117
FCHO1	FCHO1	SE	chr19	+	17754591_17754758_17754316_17754361_17755117_17755191	9|7|6	0|0|0	3|12|2	1|1|3	297	130	0.000536716984676	0.0200276989816	1.0|1.0|1.0	0.568|0.84|0.226	0.455
ZNF384	ZNF384	SE	chr12	-	6678662_6678710_6678126_6678460_6678945_6679183	14|6|9	0|0|0	2|3|8	2|1|3	178	130	6.06358133893e-05	0.00392136768262	1.0|1.0|1.0	0.422|0.687|0.661	0.41
GOLGB1	GOLGB1	SE	chr3	-	121693740_121698929_121690669_121692581_121702480_121702595	373|374|329	6|3|4	217|163|185	1|0|2	5319	130	0.0153709257798	0.235995944655	0.603|0.753|0.668	0.841|1.0|0.693	-0.17
SYT7	SYT7	SE	chr11	-	61556103_61556207_61551383_61551463_61580789_61580820	1|1|2	0|0|0	17|4|8	4|1|0	234	130	0.0118290351701	0.196134253311	1.0|1.0|1.0	0.702|0.69|1.0	0.203
SYT7	SYT7	SE	chr11	-	61547176_61547308_61532988_61533124_61551383_61551463	0|0|0	1|1|1	7|0|5	12|2|2	262	130	4.31545833903e-05	0.00301046705052	0.0|0.0|0.0	0.224|0.0|0.554	-0.259
PRKX	PRKX	SE	chrX	-	3641851_3641971_3626418_3626514_3655148_3655412	6|7|5	1|0|0	7|14|9	3|0|2	250	130	0.0086871358626	0.156381353604	0.757|1.0|1.0	0.548|1.0|0.701	0.169
SKA2	SKA2	SE	chr17	-	59131280_59131367_59111955_59112345_59155130_59155174	57|83|63	16|9|7	167|148|182	11|6|18	217	130	0.00882311925523	0.158202402235	0.681|0.847|0.844	0.901|0.937|0.858	-0.108
CEP57L1	CEP57L1	SE	chr6	+	109106034_109106090_109095109_109095575_109145218_109145381	2|4|0	2|5|1	0|0|1	1|3|4	186	130	0.00166459229187	0.0462181870497	0.411|0.359|0.0	0.0|0.0|0.149	0.207
CEP57L1	CEP57L1	SE	chr6	+	109106034_109106090_109095109_109095575_109146757_109146937	3|6|3	8|1|3	1|3|3	6|11|6	186	130	0.0429419000748	0.485752679184	0.208|0.807|0.411	0.104|0.16|0.259	0.301
RANBP3	RANBP3	SE	chr19	-	5957917_5957973_5951392_5951596_5978060_5978086	8|9|10	2|2|8	8|15|7	2|0|1	186	130	0.00223511971506	0.0575321714192	0.737|0.759|0.466	0.737|1.0|0.83	-0.202
AKR7A3	AKR7A3	SE	chr1	-	19285017_19285114_19284685_19284785_19285887_19285992	0|1|1	1|0|0	0|0|1	1|1|0	227	130	0.0149999215466	0.232482792585	0.0|1.0|1.0	0.0|0.0|1.0	0.333
FAHD2A	FAHD2A	SE	chr2	+	95405552_95405803_95402725_95402872_95410526_95410586	6|8|5	2|5|4	12|13|9	1|3|1	381	130	0.00959044637291	0.167821267898	0.506|0.353|0.299	0.804|0.597|0.754	-0.332
FAHD2A	FAHD2A	SE	chr2	+	95405276_95405402_95402790_95402992_95405552_95405803	19|24|17	3|0|1	22|17|22	6|3|4	256	130	0.00789529398888	0.144853336712	0.763|1.0|0.896	0.651|0.742|0.736	0.177
FAM107B	FAM107B	SE	chr10	-	14553321_14553387_14530331_14530515_14604239_14604418	98|105|88	80|76|85	138|131|133	82|54|60	196	130	0.000405572055673	0.0160922667723	0.448|0.478|0.407	0.527|0.617|0.595	-0.135
CDHR3	CDHR3	SE	chr7	+	106017845_106018072_106015926_106016025_106020372_106020544	1|1|2	1|0|0	1|2|0	4|0|1	357	130	3.81862929624e-05	0.00274827884697	0.267|1.0|1.0	0.083|1.0|0.0	0.395
OSBPL9	OSBPL9	SE	chr1	+	51669433_51669512_51651990_51652041_51714002_51714079	83|91|45	18|20|21	98|81|110	5|7|6	209	130	4.44921880227e-07	6.70982810658e-05	0.741|0.739|0.571	0.924|0.878|0.919	-0.223
SASH1	SASH1	SE	chr6	+	148440357_148440407_148390133_148390262_148468544_148468585	16|10|12	1|1|2	3|6|15	0|0|1	180	130	0.0470834228989	0.517775190699	0.92|0.878|0.813	1.0|1.0|0.915	-0.101
MATR3	MATR3	SE	chr5	+	139307238_139308327_139293749_139294028_139314674_139314736	127|158|99	7|2|2	143|93|163	10|15|8	1219	130	0.00697914669262	0.131701498724	0.659|0.894|0.841	0.604|0.398|0.685	0.236
DST	DST	SE	chr6	-	56529447_56529774_56528840_56528925_56529973_56530133	209|184|172	28|16|16	170|160|172	6|9|4	457	130	6.79622973242e-05	0.0043183386298	0.68|0.766|0.754	0.89|0.835|0.924	-0.15
ZNF195	ZNF195	SE	chr11	-	3373576_3373675_3371576_3371703_3379037_3379139	1|1|0	3|5|4	4|1|6	8|5|6	229	130	0.00100767167105	0.0320138346891	0.159|0.102|0.0	0.221|0.102|0.362	-0.141
ZHX3	ZHX3	SE	chr20	-	41202056_41205066_41178447_41185201_41268989_41269083	20|23|16	0|1|0	21|22|28	2|1|2	3140	130	6.89739022817e-05	0.00435218138616	1.0|0.488|1.0	0.303|0.477|0.367	0.447
PIGN	PIGN	SE	chr18	-	62163530_62163656_62161132_62161385_62186843_62187024	21|26|21	13|10|13	32|27|40	9|6|7	256	130	0.00662489787157	0.126660659202	0.451|0.569|0.451	0.644|0.696|0.744	-0.204
COL13A1	COL13A1	SE	chr10	+	69935349_69935391_69930399_69930552_69936755_69936782	97|114|79	42|35|25	137|145|203	95|93|134	172	130	4.67989525875e-05	0.00319719536051	0.636|0.711|0.705	0.522|0.541|0.534	0.152
SNAP23	SNAP23	SE	chr15	+	42528261_42528420_42515236_42515354_42529674_42529804	1210|1330|1109	32|38|33	588|582|610	70|60|84	289	130	0	0.0	0.944|0.94|0.938	0.791|0.814|0.766	0.15
CTBP2	CTBP2	SE	chr10	-	125133511_125133612_125038996_125039155_125160318_125160499	0|0|1	1|2|1	2|0|3	0|2|1	231	130	0.0106505408604	0.181225358737	0.0|0.0|0.36	1.0|0.0|0.628	-0.423
ARAP1	ARAP1	SE	chr11	-	72704151_72704334_72702904_72703079_72705804_72705890	13|12|7	2|0|0	9|11|16	3|1|3	313	130	0.00236556205056	0.0601653972901	0.73|1.0|1.0	0.555|0.82|0.689	0.222
YEATS2	YEATS2	SE	chr3	+	183772304_183772563_183762096_183762279_183773632_183773794	11|10|8	0|0|1	8|15|12	2|0|5	389	130	8.78265768712e-05	0.00518191061101	1.0|1.0|0.728	0.572|1.0|0.445	0.237
ECHDC2	ECHDC2	SE	chr1	-	52897436_52897484_52895909_52896597_52899173_52899224	2|3|4	1|0|1	4|2|7	2|1|2	178	130	0.0105556249556	0.180147624034	0.594|1.0|0.745	0.594|0.594|0.719	0.144
MFF	MFF	SE	chr2	+	227347225_227347384_227340291_227340380_227355676_227355761	18|14|28	15|13|10	14|15|14	25|19|19	289	130	0.0152748731649	0.235040332421	0.351|0.326|0.557	0.201|0.262|0.249	0.174
POMT1	POMT1	SE	chr9	+	131504188_131504340_131502924_131503073_131506402_131506453	8|10|11	1|4|0	5|5|1	1|0|1	282	130	0.0453522976563	0.504230424692	0.787|0.535|1.0	0.697|1.0|0.316	0.103
BAZ2B	BAZ2B	SE	chr2	-	159430862_159431156_159429199_159429260_159432756_159433363	42|71|30	86|77|63	33|29|30	25|33|22	424	130	0.00499215957171	0.102607092757	0.13|0.22|0.127	0.288|0.212|0.295	-0.106
POMT1	POMT1	SE	chr9	+	131504188_131504340_131502924_131503073_131506113_131506220	48|47|31	11|9|8	29|11|15	15|6|9	282	130	0.00374833093361	0.0835273376959	0.668|0.707|0.641	0.471|0.458|0.434	0.218
SLC29A2	SLC29A2	SE	chr11	-	66371243_66371325_66369368_66369532_66371562_66371611	4|5|4	0|1|0	12|14|10	1|2|2	212	130	0.0164438864395	0.24645486707	1.0|0.754|1.0	0.88|0.811|0.754	0.103
GSDMB	GSDMB	SE	chr17	-	39906960_39906987_39906110_39906271_39909755_39909924	7|8|3	15|27|27	6|3|2	3|2|2	157	130	0.00238738554928	0.0605087362542	0.279|0.197|0.084	0.624|0.554|0.453	-0.357
GSDMB	GSDMB	SE	chr17	-	39908175_39908214_39906960_39906987_39908957_39909042	3|4|1	2|6|9	4|2|6	0|5|2	169	130	0.0487063368636	0.530804141921	0.536|0.339|0.079	1.0|0.235|0.698	-0.326
KLHL23	KLHL23	SE	chr2	+	169735012_169736227_169697360_169697531_169741384_169741537	15|8|7	5|2|2	22|23|34	2|2|1	1345	130	0.00397391901553	0.0870597267145	0.225|0.279|0.253	0.515|0.526|0.767	-0.35
COL13A1	COL13A1	SE	chr10	+	69932559_69932604_69930042_69930087_69935349_69935391	4|7|3	2|0|0	16|12|11	3|4|6	175	130	0.00238652297051	0.0605087362542	0.598|1.0|1.0	0.798|0.69|0.577	0.178
ZNF398	ZNF398	SE	chr7	+	149128822_149128944_149126415_149126655_149153944_149154340	1|1|1	0|2|2	1|1|1	0|0|1	252	130	0.000164804630653	0.00836567639816	1.0|0.205|0.205	1.0|1.0|0.34	-0.31
CHEK2	CHEK2	SE	chr22	-	28724885_28724923_28711908_28712017_28725242_28725367	0|0|0	1|1|2	1|1|1	1|1|1	168	130	0.0032535479482	0.0754627952631	0.0|0.0|0.0	0.436|0.436|0.436	-0.436
CCDC24	CCDC24	SE	chr1	+	43992211_43992387_43991846_43992004_43992522_43992639	4|4|5	5|6|3	1|3|1	5|6|10	306	130	0.0096361629607	0.168341173346	0.254|0.221|0.415	0.078|0.175|0.041	0.199
ODF2L	ODF2L	SE	chr1	-	86382241_86382358_86376232_86376418_86382930_86383002	25|34|15	20|18|21	35|35|34	14|13|16	247	130	0.0217853088443	0.301978279918	0.397|0.499|0.273	0.568|0.586|0.528	-0.171
MTMR3	MTMR3	SE	chr22	+	30023456_30023483_30022608_30022697_30025629_30026037	2|0|0	10|7|9	3|2|0	5|4|1	157	130	0.0121194572665	0.199855569125	0.142|0.0|0.0	0.332|0.293|0.0	-0.161
ABC13-47488600E17.1	ABC13-47488600E17.1	SE	chr13	-	113968466_113968514_113964926_113964994_113968594_113968760	3|3|2	4|4|4	10|11|11	4|0|3	178	130	0.000543750924188	0.0202485935857	0.354|0.354|0.267	0.646|1.0|0.728	-0.466
ARFGAP2	ARFGAP2	SE	chr11	-	47172709_47172751_47172280_47172333_47173425_47173482	0|6|6	36|51|41	7|7|7	30|31|20	172	130	0.00707403126684	0.132939848187	0.0|0.082|0.1	0.15|0.146|0.209	-0.108
TSTD3	TSTD3	SE	chr6	+	99531362_99531536_99526063_99526109_99531631_99531720	11|26|18	30|34|28	23|12|15	17|11|12	304	130	0.010755296431	0.182408422205	0.136|0.246|0.216	0.367|0.318|0.348	-0.145
AGO1	AGO1	SE	chr1	+	35893673_35893810_35893096_35893278_35894036_35894171	13|13|6	0|0|2	6|15|15	5|1|0	267	130	0.0267804050126	0.350117535226	1.0|1.0|0.594	0.369|0.88|1.0	0.115
EFTUD2	EFTUD2	SE	chr17	-	44895825_44895989_44894416_44894525_44898974_44899049	3|5|4	1|0|4	8|19|29	2|0|0	294	130	0.00656044406503	0.125605041672	0.57|1.0|0.307	0.639|1.0|1.0	-0.254
VLDLR-AS1	VLDLR-AS1	SE	chr9	-	2525537_2525717_2523052_2523157_2536358_2536453	13|5|9	4|4|3	5|1|1	0|0|0	310	130	1.81311765601e-09	5.53762699224e-07	0.577|0.344|0.557	1.0|1.0|1.0	-0.507
RAB4A	RAB4A	SE	chr1	+	229286485_229286566_229271131_229271370_229295847_229295910	8|6|3	3|2|2	4|2|4	0|1|0	211	130	0.000191780399129	0.00928130307103	0.622|0.649|0.48	1.0|0.552|1.0	-0.267
TLE1	TLE1	SE	chr9	-	81634096_81634301_81620440_81620557_81652213_81652288	10|12|11	1|0|2	8|7|12	2|2|3	335	130	0.014948096899	0.232373217192	0.795|1.0|0.681	0.608|0.576|0.608	0.228
DHRS4	DHRS4	SE	chr14	+	23966282_23966417_23959901_23960003_23967210_23967266	179|191|158	49|51|26	135|120|143	54|37|55	265	130	0.011319905723	0.190118250534	0.642|0.648|0.749	0.551|0.614|0.561	0.104
MTHFSD	MTHFSD	SE	chr16	-	86552032_86552146_86548463_86548577_86554644_86554748	118|125|101	2|2|2	59|77|110	8|6|7	244	130	5.60846981505e-05	0.00368495531082	0.969|0.971|0.964	0.797|0.872|0.893	0.114
OFD1	OFD1	SE	chrX	+	13751248_13751368_13749426_13749533_13753367_13753441	198|219|171	55|45|37	221|198|279	21|30|28	250	130	2.06289205035e-05	0.001666129146	0.652|0.717|0.706	0.845|0.774|0.838	-0.127
MTHFSD	MTHFSD	SE	chr16	-	86552178_86552292_86548463_86548577_86554644_86554748	3|3|2	2|2|2	1|2|2	8|6|7	244	130	0.0131031929011	0.21097980333	0.444|0.444|0.348	0.062|0.151|0.132	0.297
CD44	CD44	SE	chr11	+	35204511_35204640_35189834_35190065_35208104_35208206	2|5|2	0|1|0	12|14|13	3|3|8	259	130	8.47117169792e-05	0.00503079632943	1.0|0.715|1.0	0.668|0.701|0.449	0.299
NAPA	NAPA	SE	chr19	-	47500632_47500749_47495549_47495596_47514842_47515026	143|196|170	7|10|4	161|149|176	33|13|37	247	130	7.3246682275e-08	1.45472714059e-05	0.915|0.912|0.957	0.72|0.858|0.715	0.164
DCAF10	DCAF10	SE	chr9	+	37842088_37842286_37819287_37819401_37854779_37854982	16|7|3	4|1|0	9|8|11	1|0|0	328	130	0.00531504630256	0.107572703913	0.613|0.735|1.0	0.781|1.0|1.0	-0.144
HSCB	HSCB	SE	chr22	+	28745863_28746008_28744614_28744709_28751240_28751288	17|3|14	6|1|0	15|8|6	0|0|1	275	130	0.00123257379553	0.0371766760154	0.573|0.586|1.0	1.0|1.0|0.739	-0.193
C16orf13	C16orf13	SE	chr16	-	635611_635774_634718_634797_636093_636235	6|16|13	2|4|3	6|8|16	15|8|18	293	130	7.12316580396e-05	0.00446734711073	0.571|0.64|0.658	0.151|0.307|0.283	0.376
C16orf13	C16orf13	SE	chr16	-	635517_635774_635280_635340_636093_636260	6|16|11	8|5|9	5|7|15	31|17|20	387	130	0.00327923817977	0.076010147732	0.201|0.518|0.291	0.051|0.122|0.201	0.212
C16orf13	C16orf13	SE	chr16	-	635611_635774_635280_635340_636093_636235	13|23|16	8|5|9	5|11|19	31|17|20	293	130	0.00017824072783	0.00880874862523	0.419|0.671|0.441	0.067|0.223|0.297	0.315
SIM2	SIM2	SE	chr21	+	36741716_36741864_36731044_36731151_36743386_36743555	70|77|52	0|3|2	136|113|135	13|17|24	278	130	6.39569433969e-07	9.18780675004e-05	1.0|0.923|0.924	0.83|0.757|0.725	0.178
SH3D21	SH3D21	SE	chr1	+	36319259_36319312_36319070_36319164_36319674_36319797	24|17|7	4|6|6	5|7|2	1|0|0	183	130	4.5809905012e-05	0.00315333522284	0.81|0.668|0.453	0.78|1.0|1.0	-0.283
FRMD8	FRMD8	SE	chr11	+	65389360_65389528_65386927_65387121_65393572_65393590	4|2|8	0|1|0	4|2|6	1|3|0	298	130	0.0195703499949	0.278916948249	1.0|0.466|1.0	0.636|0.225|1.0	0.202
KANK1	KANK1	SE	chr9	+	540507_540667_504715_504754_676889_677009	3|12|2	1|2|1	2|3|9	4|3|4	290	130	0.0362894913597	0.432581686936	0.574|0.729|0.473	0.183|0.31|0.502	0.26
TP53I13	TP53I13	SE	chr17	+	29571590_29571719_29569317_29569359_29571856_29572057	9|5|15	6|1|1	5|4|2	1|0|0	259	130	0.000155746375881	0.00795028375196	0.43|0.715|0.883	0.715|1.0|1.0	-0.229
DCUN1D5	DCUN1D5	SE	chr11	-	103082747_103082839_103066458_103066567_103083255_103083326	163|176|146	48|37|31	395|367|434	35|33|33	222	130	7.1319428141e-10	2.37807762916e-07	0.665|0.736|0.734	0.869|0.867|0.885	-0.162
PLTP	PLTP	SE	chr20	-	45909941_45910070_45907840_45907904_45911151_45911251	13|21|8	1|1|3	14|10|13	0|2|0	259	130	0.0347634052143	0.421018314733	0.867|0.913|0.572	1.0|0.715|1.0	-0.121
AARS2	AARS2	SE	chr6	-	44307248_44307394_44306922_44307031_44310993_44311161	6|4|5	0|0|0	3|3|4	1|1|5	276	130	5.76927915441e-08	1.16491361593e-05	1.0|1.0|1.0	0.586|0.586|0.274	0.518
RNF144A	RNF144A	SE	chr2	+	6996915_6997061_6940947_6941147_7014453_7014483	21|16|28	0|0|0	18|28|25	5|1|2	276	130	4.06565888752e-05	0.00288196893341	1.0|1.0|1.0	0.629|0.93|0.855	0.195
POLD1	POLD1	SE	chr19	+	50395024_50395150_50393974_50394063_50398850_50399053	9|14|7	0|0|0	27|9|16	2|1|1	256	130	0.0259925351694	0.343277140528	1.0|1.0|1.0	0.873|0.82|0.89	0.139
ARHGEF7	ARHGEF7	SE	chr13	+	111205288_111205373_111153713_111153991_111217678_111217800	30|31|30	4|10|6	36|41|43	3|2|6	215	130	0.0248865349817	0.332200354404	0.819|0.652|0.751	0.879|0.925|0.813	-0.132
QRICH2	QRICH2	SE	chr17	-	76289991_76290077_76287799_76287897_76291014_76291252	11|16|15	4|5|1	2|2|4	0|0|0	216	130	1.69816646478e-06	0.000205732867208	0.623|0.658|0.9	1.0|1.0|1.0	-0.273
PVR	PVR	SE	chr19	+	44658741_44658900_44657761_44657910_44661291_44661323	26|36|16	2|2|2	23|23|28	3|9|4	289	130	0.0210432620543	0.294053879679	0.854|0.89|0.783	0.775|0.535|0.759	0.153
KMT5C	KMT5C	SE	chr19	+	55342214_55342380_55341793_55342046_55342741_55342851	6|6|3	2|0|1	1|2|4	1|2|3	296	130	0.00629612974491	0.121979123443	0.569|1.0|0.569	0.305|0.305|0.369	0.386
ZNF263	ZNF263	SE	chr16	+	3285680_3285754_3283505_3284205_3286022_3286149	24|16|19	10|12|4	15|17|17	23|10|21	204	130	0.0212356870324	0.296166939828	0.605|0.459|0.752	0.294|0.52|0.34	0.221
NUBP2	NUBP2	SE	chr16	+	1786756_1786955_1786536_1786655_1787940_1788000	10|13|6	0|0|0	18|15|14	1|7|0	329	130	0.000152978928551	0.00786424209079	1.0|1.0|1.0	0.877|0.458|1.0	0.222
ABI3BP	ABI3BP	SE	chr3	-	100862837_100862909_100862310_100862385_100864001_100864076	35|44|18	4|4|4	59|52|82	15|15|20	202	130	0.0152637893132	0.23498232743	0.849|0.876|0.743	0.717|0.691|0.725	0.112
FBXO7	FBXO7	SE	chr22	+	32479132_32479275_32474675_32475124_32483896_32484124	20|19|11	1|4|0	27|25|22	0|0|0	273	130	0.0278839901588	0.360282379586	0.905|0.693|1.0	1.0|1.0|1.0	-0.134
FBXO7	FBXO7	SE	chr22	+	32478980_32479275_32474675_32475124_32483896_32483983	41|44|21	1|4|0	54|41|54	0|0|0	425	130	0.0402191165455	0.463250921648	0.926|0.771|1.0	1.0|1.0|1.0	-0.101
NVL	NVL	SE	chr1	-	224326390_224326464_224317877_224317930_224330070_224330138	296|400|293	141|138|115	538|501|585	70|65|104	204	130	1.11022302463e-16	1.09056907649e-13	0.572|0.649|0.619	0.83|0.831|0.782	-0.201
NVL	NVL	SE	chr1	-	224311799_224311857_224307990_224308263_224317693_224317793	96|117|80	23|18|22	109|96|110	9|9|8	188	130	0.000100239556472	0.00573733335429	0.743|0.818|0.715	0.893|0.881|0.905	-0.134
SRRM2	SRRM2	SE	chr16	+	2756333_2756606_2752328_2752846_2757471_2757574	1244|1244|1112	44|292|201	1133|911|1039	497|337|578	403	130	9.01707648548e-07	0.000122795400237	0.901|0.579|0.641	0.424|0.466|0.367	0.288
TMEM161B-AS1	TMEM161B-AS1	SE	chr5	+	88282041_88282106_88270505_88270585_88285740_88286067	19|17|10	0|0|0	21|23|15	2|2|2	195	130	0.00377888606705	0.0840384633634	1.0|1.0|1.0	0.875|0.885|0.833	0.136
SRRM2	SRRM2	SE	chr16	+	2756333_2756606_2752625_2752854_2757471_2757574	1237|1178|970	13|52|37	955|882|967	118|84|126	403	130	0	0.0	0.968|0.88|0.894	0.723|0.772|0.712	0.178
TMEM161B-AS1	TMEM161B-AS1	SE	chr5	+	88282041_88282106_88270505_88270585_88436272_88436674	15|13|9	25|16|10	18|22|13	6|10|4	195	130	9.28672627794e-05	0.00541775387756	0.286|0.351|0.375	0.667|0.595|0.684	-0.311
CAST	CAST	SE	chr5	+	96662351_96662497_96662073_96662165_96675538_96675601	30|64|65	3|3|3	86|28|82	2|0|0	276	130	0.00139492065823	0.040568573459	0.825|0.909|0.911	0.953|1.0|1.0	-0.103
NUP98	NUP98	SE	chr11	-	3685972_3686194_3683199_3683441_3691346_3691489	26|29|24	0|1|0	35|30|33	0|3|4	352	130	0.00143469235602	0.0412530804427	1.0|0.915|1.0	1.0|0.787|0.753	0.125
VRK3	VRK3	SE	chr19	-	50009235_50009385_50007568_50007826_50016023_50016163	150|168|129	39|51|29	61|83|113	57|61|57	280	130	2.72139443647e-07	4.50817104636e-05	0.641|0.605|0.674	0.332|0.387|0.479	0.241
NFIB	NFIB	SE	chr9	-	14102421_14102510_14081842_14088326_14112998_14113081	2|4|1	1|3|0	7|4|8	0|0|2	219	130	0.0378192487515	0.445556108873	0.543|0.442|1.0	1.0|1.0|0.704	-0.24
DMTF1	DMTF1	SE	chr7	+	87154389_87154528_87152435_87152555_87163494_87163617	13|10|20	36|40|30	17|15|23	14|15|20	269	130	0.000382907333523	0.015411702145	0.149|0.108|0.244	0.37|0.326|0.357	-0.184
MYL10	MYL10	SE	chr7	-	101622996_101623072_101622095_101622200_101624171_101624264	1|5|5	0|0|0	6|7|16	5|4|7	206	130	1.28215775774e-08	3.0860942851e-06	1.0|1.0|1.0	0.431|0.525|0.591	0.484
NSMCE2	NSMCE2	SE	chr8	+	125102013_125102146_125091843_125091958_125102316_125102487	8|6|9	19|26|12	10|15|5	9|10|11	263	130	0.0356206858758	0.42741295086	0.172|0.102|0.27	0.355|0.426|0.183	-0.14
ABI3BP	ABI3BP	SE	chr3	-	100824857_100824941_100808160_100808235_100832263_100832314	22|18|10	14|4|1	34|32|31	67|56|71	214	130	7.6235022467e-06	0.00073886983775	0.488|0.732|0.859	0.236|0.258|0.21	0.458
HDAC8	HDAC8	SE	chrX	-	72488932_72489041_72464558_72464731_72567888_72568030	11|8|3	5|0|0	6|7|6	0|0|0	239	130	0.0204232702904	0.288041815563	0.545|1.0|1.0	1.0|1.0|1.0	-0.152
CSPP1	CSPP1	SE	chr8	+	67149782_67149935_67137455_67137603_67154023_67154136	163|214|145	18|32|16	252|248|368	4|4|8	283	130	6.87228052243e-14	5.55051190195e-11	0.806|0.754|0.806	0.967|0.966|0.955	-0.174
GAK	GAK	SE	chr4	-	859361_859493_851749_851974_859605_859722	2|2|1	2|5|2	1|0|0	5|3|6	262	130	0.0156140580735	0.238342268241	0.332|0.166|0.199	0.09|0.0|0.0	0.202
DROSHA	DROSHA	SE	chr5	-	31531449_31531525_31530797_31530924_31531989_31532109	26|24|19	0|0|0	32|25|40	2|1|7	206	130	3.43636755511e-05	0.00253336265295	1.0|1.0|1.0	0.91|0.94|0.783	0.122
ANKS6	ANKS6	SE	chr9	-	98790103_98790606_98784831_98784876_98796132_98796539	9|12|3	0|0|1	14|9|7	2|2|1	633	130	0.000317103998168	0.01349548573	1.0|1.0|0.381	0.59|0.48|0.59	0.24
ABHD16A	ABHD16A	SE	chr6	-	31702073_31702130_31700941_31701028_31703149_31703444	0|3|2	1|1|1	1|0|0	2|1|1	187	130	0.00407502514073	0.0884747841934	0.0|0.676|0.582	0.258|0.0|0.0	0.333
KIF27	KIF27	SE	chr9	-	83903059_83904018_83899660_83899804_83908451_83908652	18|29|28	2|2|2	14|9|14	0|0|1	1089	130	0.000202936728841	0.0096866910428	0.518|0.634|0.626	1.0|1.0|0.626	-0.283
USP54	USP54	SE	chr10	-	73504849_73504990_73500654_73500838_73505307_73505426	3|3|2	12|4|4	5|7|2	3|0|5	271	130	0.0351257292252	0.42385279837	0.107|0.265|0.193	0.444|1.0|0.161	-0.347
MED20	MED20	SE	chr6	-	41909344_41909522_41906803_41907287_41921004_41921119	2|2|4	3|0|1	1|3|1	0|0|0	308	130	0.00915403906815	0.16245290524	0.22|1.0|0.628	1.0|1.0|1.0	-0.384
MED20	MED20	SE	chr6	-	41909268_41909522_41905353_41907287_41916784_41916939	46|44|36	5|11|7	16|34|27	0|1|1	384	130	3.18749018113e-06	0.000357204086937	0.757|0.575|0.635	1.0|0.92|0.901	-0.285
SYCP2L	SYCP2L	SE	chr6	+	10910823_10910869_10910147_10910200_10912672_10912765	3|3|2	0|2|2	4|1|1	0|0|0	176	130	0.0252249798632	0.335824869278	1.0|0.526|0.425	1.0|1.0|1.0	-0.35
EVI5	EVI5	SE	chr1	-	92663419_92663452_92636201_92636336_92665938_92665955	12|7|9	64|53|35	25|11|10	30|40|25	163	130	0.00304421090494	0.0720793780717	0.13|0.095|0.17	0.399|0.18|0.242	-0.142
BLOC1S6	BLOC1S6	SE	chr15	+	45603099_45603187_45592134_45592276_45605427_45605470	295|374|326	122|131|112	319|315|425	80|69|76	218	130	1.30847977322e-05	0.0011771459742	0.59|0.63|0.634	0.704|0.731|0.769	-0.117
ENDOV	ENDOV	SE	chr17	+	80428595_80428660_80425458_80425620_80429772_80429831	19|27|17	0|1|1	7|4|8	5|1|1	195	130	0.000191464022959	0.00927834655259	1.0|0.947|0.919	0.483|0.727|0.842	0.271
ZNF35	ZNF35	SE	chr3	+	44652556_44652701_44650940_44651259_44658700_44658765	64|56|63	18|32|13	70|57|62	46|33|45	275	130	0.0106950459635	0.181725780993	0.627|0.453|0.696	0.418|0.449|0.394	0.172
PRR14	PRR14	SE	chr16	+	30650992_30651127_30650777_30650806_30651595_30651668	0|1|4	1|3|0	3|0|2	0|1|0	265	130	0.000535804666284	0.020014204107	0.0|0.141|1.0	1.0|0.0|1.0	-0.286
ZBTB21	ZBTB21	SE	chr21	-	42002349_42002503_41988636_41994108_42002896_42002961	7|2|1	0|0|0	3|0|1	4|3|1	284	130	9.76441150158e-13	6.11875062112e-10	1.0|1.0|1.0	0.256|0.0|0.314	0.81
ZBTB21	ZBTB21	SE	chr21	-	42002349_42002563_41993947_41994108_42002896_42002961	13|7|7	0|0|0	9|8|10	4|3|1	344	130	8.41097870241e-08	1.64353237064e-05	1.0|1.0|1.0	0.46|0.502|0.791	0.416
ZBTB21	ZBTB21	SE	chr21	-	42009466_42009597_42002896_42002961_42010251_42010357	7|1|2	9|14|8	0|1|0	8|11|7	261	130	0.000283633953865	0.0125053719843	0.279|0.034|0.111	0.0|0.043|0.0	0.127
FAM13A	FAM13A	SE	chr4	-	88805010_88805052_88790585_88790627_88851019_88851183	5|9|6	0|0|2	5|5|10	2|0|3	172	130	0.0277698988735	0.3594362445	1.0|1.0|0.694	0.654|1.0|0.716	0.108
BBIP1	BBIP1	SE	chr10	-	110918120_110918213_110901537_110901612_110919120_110919157	19|15|16	0|0|0	13|9|14	5|2|0	223	130	0.000150370353303	0.00776308308352	1.0|1.0|1.0	0.602|0.724|1.0	0.225
CKLF-CMTM1	CKLF-CMTM1	SE	chr16	+	66563121_66563217_66552648_66552793_66566082_66566428	8|10|12	0|1|4	10|9|15	0|0|0	226	130	0.0142166262729	0.224360956096	1.0|0.852|0.633	1.0|1.0|1.0	-0.172
ENGASE	ENGASE	SE	chr17	+	79083481_79083590_79083019_79083123_79083760_79083951	10|7|13	0|5|1	18|5|21	3|0|0	239	130	0.0284352375265	0.36428576239	1.0|0.432|0.876	0.765|1.0|1.0	-0.152
LDB2	LDB2	SE	chr4	-	16505839_16505982_16501540_16502873_16508534_16508686	2|0|0	7|4|1	3|5|2	2|3|6	273	130	0.000411381579775	0.0163049765724	0.12|0.0|0.0	0.417|0.442|0.137	-0.292
FLII	FLII	SE	chr17	-	18245743_18245850_18245554_18245660_18245933_18245989	21|30|10	3|1|2	37|30|32	0|0|0	237	130	0.00393712830767	0.086409980883	0.793|0.943|0.733	1.0|1.0|1.0	-0.177
BID	BID	SE	chr22	-	17750104_17750174_17743802_17744013_17774380_17774412	16|14|12	0|0|0	65|30|14	2|2|2	200	130	0.0398804031231	0.460909838529	1.0|1.0|1.0	0.955|0.907|0.82	0.106
PLD3	PLD3	SE	chr19	+	40365717_40365930_40365552_40365585_40366383_40366510	2|3|1	1|7|0	1|1|1	0|0|1	343	130	0.000171037688581	0.00855070810382	0.431|0.14|1.0	1.0|1.0|0.275	-0.235
PLD3	PLD3	SE	chr19	+	40365717_40365930_40348583_40348724_40366418_40366510	50|50|38	3|4|2	18|15|24	0|0|1	343	130	0.000740526756541	0.0251366516196	0.863|0.826|0.878	1.0|1.0|0.901	-0.111
PLD3	PLD3	SE	chr19	+	40365552_40365930_40348671_40348724_40366418_40366510	50|50|39	3|4|2	18|15|24	0|0|1	508	130	0.000332209427038	0.0138943056682	0.81|0.762|0.833	1.0|1.0|0.86	-0.152
PLEKHG3	PLEKHG3	SE	chr14	+	64730242_64730312_64727592_64727982_64730641_64730688	13|9|12	0|0|0	9|12|12	0|3|2	200	130	0.0170261092919	0.252886776548	1.0|1.0|1.0	1.0|0.722|0.796	0.161
SELENBP1	SELENBP1	SE	chr1	-	151369003_151369189_151368198_151368319_151369712_151369769	33|41|30	4|8|5	7|7|12	4|6|13	316	130	1.15488387978e-05	0.00106804719111	0.772|0.678|0.712	0.419|0.324|0.275	0.381
FAM122B	FAM122B	SE	chrX	-	134789579_134789636_134789222_134789266_134793814_134793893	70|75|46	3|16|4	86|73|109	37|20|23	187	130	0.000952939808495	0.0307863087464	0.942|0.765|0.889	0.618|0.717|0.767	0.165
CEP131	CEP131	SE	chr17	-	81198876_81198971_81198105_81198297_81199380_81199549	8|6|3	1|2|1	8|5|8	7|3|5	225	130	0.0242224556919	0.325818793189	0.822|0.634|0.634	0.398|0.491|0.48	0.24
KIF23	KIF23	SE	chr15	+	69440767_69441079_69440307_69440487_69444789_69445041	7|2|2	4|9|7	56|40|66	21|31|24	442	130	0.000722831740551	0.0246679057374	0.34|0.061|0.078	0.44|0.275|0.447	-0.228
SELENBP1	SELENBP1	SE	chr1	-	151369441_151369554_151368198_151368319_151369712_151369769	33|62|41	4|8|5	14|13|9	4|6|13	243	130	0.000492678449429	0.0187305420968	0.815|0.806|0.814	0.652|0.537|0.27	0.325
USPL1	USPL1	SE	chr13	+	30621072_30621239_30617782_30618056_30621763_30621892	7|2|14	24|31|25	33|31|29	27|24|39	297	130	9.54866252245e-06	0.000899083262638	0.113|0.027|0.197	0.349|0.361|0.246	-0.206
NBPF9	NBPF9	SE	chr1	-	149092754_149092785_149090752_149090894_149098437_149098706	5|7|2	11|14|11	3|2|2	18|8|21	161	130	0.0429307425297	0.485752679184	0.268|0.288|0.128	0.119|0.168|0.071	0.109
NBPF9	NBPF9	SE	chr1	-	149090204_149090428_149082276_149082430_149090752_149090894	11|10|5	43|40|32	28|30|30	37|40|38	354	130	9.97831015592e-07	0.000132358278327	0.086|0.084|0.054	0.217|0.216|0.225	-0.145
NME1	NME1	SE	chr17	+	51154224_51154444_51153664_51153724_51155650_51155780	16|8|10	0|0|0	53|43|28	3|5|4	350	130	5.14768802773e-06	0.000527021750332	1.0|1.0|1.0	0.868|0.762|0.722	0.216
FDPS	FDPS	SE	chr1	+	155309752_155309965_155308913_155308965_155310042_155310205	32|25|22	13|28|25	90|83|59	138|83|126	343	130	0.0485935010944	0.530051259687	0.483|0.253|0.25	0.198|0.275|0.151	0.121
PEX2	PEX2	SE	chr8	-	76988306_76988338_76986186_76986296_76999989_77000132	260|283|233	26|46|14	223|223|225	99|50|109	162	130	3.77655129391e-10	1.37258756777e-07	0.889|0.832|0.93	0.644|0.782|0.624	0.2
INO80E	INO80E	SE	chr16	+	30001464_30001530_30000928_30001040_30005220_30005577	2|5|1	0|1|1	7|8|7	6|4|6	196	130	0.00171227676789	0.0469734383038	1.0|0.768|0.399	0.436|0.57|0.436	0.242
TMC6	TMC6	SE	chr17	-	78120652_78120832_78119296_78119392_78121012_78121164	10|19|8	1|3|1	18|4|13	2|0|0	310	130	0.0127082923639	0.206751515652	0.807|0.726|0.77	0.791|1.0|1.0	-0.163
HSDL2	HSDL2	SE	chr9	+	112416840_112416944_112408906_112409021_112418859_112418958	9|14|9	2|3|3	24|22|23	0|1|2	234	130	0.00115895396453	0.0354533101389	0.714|0.722|0.625	1.0|0.924|0.865	-0.243
MANEAL	MANEAL	SE	chr1	+	37796743_37796820_37795736_37795846_37799843_37801133	1|6|3	0|0|1	5|3|8	2|3|2	207	130	0.000142420141189	0.00745858794166	1.0|1.0|0.653	0.611|0.386|0.715	0.314
ZNF138	ZNF138	SE	chr7	+	64814917_64815044_64794387_64794571_64831450_64832242	41|30|32	6|12|16	42|44|48	3|5|5	257	130	0.00134751531813	0.0397527956473	0.776|0.558|0.503	0.876|0.817|0.829	-0.228
MST1R	MST1R	SE	chr3	-	49889923_49890060_49887001_49887562_49890484_49890650	9|7|3	0|1|0	8|7|12	0|1|4	267	130	0.00930107691768	0.164021174465	1.0|0.773|1.0	1.0|0.773|0.594	0.135
SYDE2	SYDE2	SE	chr1	-	85178145_85178272_85169043_85169225_85182097_85183200	10|8|1	1|0|0	7|4|6	0|2|3	257	130	0.00240350617367	0.060874865423	0.835|1.0|1.0	1.0|0.503|0.503	0.276
GPR180	GPR180	SE	chr13	+	94619149_94619330_94612189_94612390_94619467_94619517	4|12|4	2|2|0	5|8|5	0|0|0	311	130	0.046420267167	0.51220161043	0.455|0.715|1.0	1.0|1.0|1.0	-0.277
OASL	OASL	SE	chr12	-	121033460_121033743_121031441_121031617_121038773_121039156	5|6|7	0|1|0	13|10|14	5|4|8	413	130	4.59393345831e-06	0.000482562172088	1.0|0.654|1.0	0.45|0.44|0.355	0.47
MATR3	MATR3	SE	chr5	+	139279934_139280058_139279050_139279129_139307238_139307556	0|2|1	1|1|1	4|2|2	1|0|0	254	130	0.00333872972731	0.0768986894418	0.0|0.506|0.339	0.672|1.0|1.0	-0.609
AIP	AIP	SE	chr11	+	67489266_67489455_67487005_67487185_67490037_67490214	571|515|469	31|33|14	649|636|713	169|166|196	319	130	0	0.0	0.882|0.864|0.932	0.61|0.61|0.597	0.287
PSMA3-AS1	PSMA3-AS1	SE	chr14	-	58288717_58288813_58285731_58285756_58291634_58291707	11|7|8	2|6|2	7|5|7	5|5|11	226	130	0.0375000227937	0.443087883107	0.76|0.402|0.697	0.446|0.365|0.268	0.26
PSMA3-AS1	PSMA3-AS1	SE	chr14	-	58285590_58285756_58273978_58274010_58291634_58291707	2|6|2	0|2|0	5|5|12	0|2|3	296	130	0.00730439424557	0.136296272467	1.0|0.569|1.0	1.0|0.523|0.637	0.136
PRMT2	PRMT2	SE	chr21	+	46663382_46663554_46649574_46649739_46664294_46664951	0|4|1	1|4|0	2|4|2	0|0|0	302	130	0.000245129923336	0.0111906967685	0.0|0.301|1.0	1.0|1.0|1.0	-0.566
NPEPL1	NPEPL1	SE	chr20	+	58693736_58693922_58692612_58693050_58694421_58694592	41|32|24	0|0|0	66|35|55	3|2|3	316	130	0.000645868781161	0.0227682840459	1.0|1.0|1.0	0.901|0.878|0.883	0.113
TSN	TSN	SE	chr2	+	121757239_121757333_121755532_121755845_121761408_121761524	38|56|28	11|14|12	42|42|52	6|4|3	224	130	0.000386301488611	0.015439945805	0.667|0.699|0.575	0.802|0.859|0.91	-0.21
ZNF91	ZNF91	SE	chr19	-	23373741_23373837_23357695_23362725_23395324_23395457	15|10|10	2|2|4	4|7|3	0|0|0	226	130	3.16559972768e-06	0.000356203474002	0.812|0.742|0.59	1.0|1.0|1.0	-0.285
TMPO	TMPO	SE	chr12	+	98544441_98544537_98537474_98537572_98544950_98545061	110|197|105	13|20|8	632|650|885	18|7|13	226	130	2.36680675059e-11	1.19474432431e-08	0.83|0.85|0.883	0.953|0.982|0.975	-0.116
C16orf46	C16orf46	SE	chr16	-	81063745_81063993_81060979_81062138_81077135_81077213	3|5|4	1|1|6	2|2|5	0|1|0	378	130	6.0070989555e-05	0.00389871449174	0.508|0.632|0.187	1.0|0.408|1.0	-0.36
NAB2	NAB2	SE	chr12	+	57093406_57093598_57093062_57093195_57094611_57095476	3|7|3	0|0|0	1|1|1	5|1|4	322	130	1.11022302463e-16	1.09056907649e-13	1.0|1.0|1.0	0.075|0.288|0.092	0.848
APBB2	APBB2	SE	chr4	-	41033235_41033304_41013582_41014398_41100638_41100750	41|64|40	4|12|7	24|25|19	0|2|0	199	130	2.45787280502e-05	0.00191275336489	0.87|0.777|0.789	1.0|0.891|1.0	-0.152
APBB2	APBB2	SE	chr4	-	41065575_41065673_41033235_41033304_41100638_41100750	66|67|66	28|33|16	46|43|52	13|10|9	228	130	0.0489052159645	0.531855198752	0.573|0.537|0.702	0.669|0.71|0.767	-0.111
APBB2	APBB2	SE	chr4	-	41065575_41065673_41013946_41014398_41100638_41100750	35|20|29	4|12|7	26|15|10	0|2|0	228	130	1.73276203993e-05	0.00145443963837	0.833|0.487|0.703	1.0|0.81|1.0	-0.262
PARPBP	PARPBP	SE	chr12	+	102182548_102182627_102165728_102165883_102195950_102197361	2|2|3	0|1|0	14|9|11	2|5|4	209	130	0.000276565673276	0.0122582675551	1.0|0.554|1.0	0.813|0.528|0.631	0.194
NFKBIZ	NFKBIZ	SE	chr3	+	101848891_101849917_101829612_101829688_101852084_101852126	6|9|13	0|0|0	19|12|21	2|1|1	1156	130	0.0103079884004	0.176635473085	1.0|1.0|1.0	0.517|0.574|0.703	0.402
TMEM14B	TMEM14B	SE	chr6	+	10751132_10751234_10749621_10749698_10755141_10755232	33|40|31	0|1|3	32|22|36	8|2|5	232	130	0.000980112434478	0.0313575584781	1.0|0.957|0.853	0.691|0.86|0.801	0.153
DPH7	DPH7	SE	chr9	-	137564892_137564958_137564433_137564606_137565084_137565154	41|33|31	0|0|0	35|27|42	3|3|2	196	130	0.000730987529611	0.0248528922018	1.0|1.0|1.0	0.886|0.857|0.933	0.108
MAP2K7	MAP2K7	SE	chr19	+	7905807_7905855_7903884_7904068_7909754_7909896	34|31|18	7|12|7	13|11|18	33|21|20	178	130	9.05306459797e-08	1.75017889794e-05	0.78|0.654|0.653	0.223|0.277|0.397	0.397
POLL	POLL	SE	chr10	-	101584877_101584919_101583507_101583681_101587245_101587406	0|2|0	4|4|7	3|1|2	5|5|1	172	130	0.00620940818604	0.120814207988	0.0|0.274|0.0	0.312|0.131|0.602	-0.257
PDCD10	PDCD10	SE	chr3	-	167725400_167725473_167720061_167720273_167734213_167734345	133|120|92	89|104|81	164|130|150	78|53|91	203	130	0.0013738444746	0.0401708587525	0.489|0.425|0.421	0.574|0.611|0.514	-0.121
KYAT1	KYAT1	SE	chr9	-	128847432_128847643_128846679_128846859_128881896_128882075	2|2|2	2|2|3	6|2|8	1|0|1	341	130	1.61115120862e-05	0.00138106817635	0.276|0.276|0.203	0.696|1.0|0.753	-0.565
PXK	PXK	SE	chr3	+	58412900_58412963_58410089_58410159_58424751_58425151	37|40|13	1|2|0	18|21|24	6|4|1	193	130	0.000938678549348	0.030467072195	0.961|0.931|1.0	0.669|0.78|0.942	0.167
KYAT1	KYAT1	SE	chr9	-	128846679_128846859_128845352_128845411_128882406_128882494	5|10|4	0|0|0	1|6|3	3|1|0	310	130	0.00930785298661	0.164061065373	1.0|1.0|1.0	0.123|0.716|1.0	0.387
KYAT1	KYAT1	SE	chr9	-	128846679_128846859_128845352_128845411_128847432_128847643	6|8|6	0|2|0	5|8|6	2|0|3	310	130	0.00296880836099	0.0706623050951	1.0|0.627|1.0	0.512|1.0|0.456	0.22
KYAT1	KYAT1	SE	chr9	-	128846679_128846859_128845352_128845411_128881896_128882075	7|10|7	0|4|1	1|6|2	4|2|5	310	130	0.00283229584789	0.0684895492958	1.0|0.512|0.746	0.095|0.557|0.144	0.487
APLP1	APLP1	SE	chr19	+	35878081_35878108_35877717_35877825_35878583_35878654	6|1|2	0|2|0	1|0|0	1|1|2	157	130	1.57306045301e-07	2.83034070122e-05	1.0|0.293|1.0	0.453|0.0|0.0	0.613
MLPH	MLPH	SE	chr2	+	237525600_237525805_237518538_237518648_237540347_237540533	9|9|5	0|4|1	8|4|10	5|4|6	335	130	0.0287013505149	0.367069298388	1.0|0.466|0.66	0.383|0.28|0.393	0.357
MLPH	MLPH	SE	chr2	+	237525600_237525805_237519909_237520029_237540347_237540533	6|15|15	0|0|0	22|12|17	2|4|4	335	130	1.39672636568e-07	2.56383938185e-05	1.0|1.0|1.0	0.81|0.538|0.623	0.343
NUCKS1	NUCKS1	SE	chr1	-	205727699_205727805_205720500_205720653_205749956_205750276	58|66|29	8|10|4	83|57|73	4|0|2	236	130	2.84984386617e-05	0.0021533799442	0.8|0.784|0.8	0.92|1.0|0.953	-0.163
SAMD4A	SAMD4A	SE	chr14	+	54702061_54702580_54567495_54568112_54748814_54748924	42|42|21	1|0|0	39|35|39	1|1|2	649	130	0.0236526094764	0.319930811842	0.894|1.0|1.0	0.887|0.875|0.796	0.112
COL13A1	COL13A1	SE	chr10	+	69897474_69897531_69895549_69895576_69902747_69902855	9|0|0	21|21|19	6|9|9	24|18|28	187	130	0.0173293083458	0.255821978809	0.23|0.0|0.0	0.148|0.258|0.183	-0.12
ZNF273	ZNF273	SE	chr7	+	64917580_64917707_64903246_64903419_64927653_64929257	2|2|3	1|0|0	5|2|4	3|3|0	257	130	0.000201508997348	0.0096499047701	0.503|1.0|1.0	0.457|0.252|1.0	0.265
DERA	DERA	SE	chr12	+	15958187_15958335_15956935_15957033_15959828_15959924	40|37|35	0|0|1	36|31|37	3|2|5	278	130	5.08695094986e-05	0.00342380059764	1.0|1.0|0.942	0.849|0.879|0.776	0.146
RIBC1	RIBC1	SE	chrX	+	53428282_53428627_53428002_53428084_53429853_53429972	9|3|6	3|1|2	2|6|5	0|0|1	475	130	4.46463985735e-05	0.00308493033489	0.451|0.451|0.451	1.0|1.0|0.578	-0.408
OXR1	OXR1	SE	chr8	+	106737519_106737600_106713822_106713985_106739457_106739583	10|15|7	45|29|25	19|16|22	38|17|31	211	130	0.0109317799762	0.184863481185	0.12|0.242|0.147	0.236|0.367|0.304	-0.133
NBPF1	NBPF1	SE	chr1	-	16591846_16592056_16589898_16590001_16594591_16594661	13|11|9	3|1|2	2|2|3	0|0|1	340	130	0.00100256253926	0.0318793836303	0.624|0.808|0.632	1.0|1.0|0.534	-0.157
RAD1	RAD1	SE	chr5	-	34913469_34913578_34911553_34911812_34914694_34914961	17|11|11	15|12|5	46|28|33	5|9|6	239	130	0.000173859405375	0.00864421352716	0.381|0.333|0.545	0.833|0.629|0.749	-0.317
ABC13-47488600E17.1	ABC13-47488600E17.1	SE	chr13	-	113968594_113968760_113964926_113964994_113970170_113970222	15|9|8	2|5|7	22|12|17	3|3|1	296	130	0.0337003871431	0.412682132991	0.767|0.442|0.334	0.763|0.637|0.882	-0.246
FAM3A	FAM3A	SE	chrX	-	154507810_154507882_154507405_154507490_154508288_154508347	46|39|31	10|11|9	45|30|30	23|16|22	202	130	0.00208805554471	0.0543238215981	0.747|0.695|0.689	0.557|0.547|0.467	0.187
RAD52	RAD52	SE	chr12	-	914430_914532_913893_914121_916343_916483	4|7|2	0|0|1	1|5|1	0|2|2	232	130	0.0130156985897	0.210433970304	1.0|1.0|0.528	1.0|0.583|0.219	0.242
RAD52	RAD52	SE	chr12	-	926795_926946_925462_925525_927144_927263	2|5|4	11|24|10	1|0|0	24|12|14	281	130	0.000234233781639	0.0107490237294	0.078|0.088|0.156	0.019|0.0|0.0	0.101
WDR54	WDR54	SE	chr2	+	74422152_74422375_74421729_74421816_74422869_74422932	6|4|3	1|0|0	3|10|9	1|3|3	353	130	5.08451193447e-05	0.00342380059764	0.688|1.0|1.0	0.525|0.551|0.525	0.362
YPEL5	YPEL5	SE	chr2	+	30155849_30155910_30148244_30148305_30156627_30156792	2|1|2	6|4|0	0|1|1	2|1|1	191	130	0.0314053364047	0.392242938704	0.185|0.145|1.0	0.0|0.405|0.405	0.173
IL1RAP	IL1RAP	SE	chr3	+	190556129_190556216_190514058_190514219_190564288_190564353	11|11|6	14|16|8	7|9|9	6|2|6	217	130	0.0497370281778	0.536925583441	0.32|0.292|0.31	0.411|0.729|0.473	-0.23
ZSCAN9	ZSCAN9	SE	chr6	+	28230335_28230488_28227689_28227837_28232561_28233466	1|2|2	14|19|16	7|10|6	18|13|11	283	130	7.44788496155e-05	0.00461147153199	0.032|0.046|0.054	0.152|0.261|0.2	-0.16
RABGAP1L	RABGAP1L	SE	chr1	+	174702112_174702256_174699524_174699650_174752312_174752354	17|16|20	2|3|3	15|9|12	2|1|0	274	130	0.0394524177783	0.457945273847	0.801|0.717|0.76	0.781|0.81|1.0	-0.104
YPEL5	YPEL5	SE	chr2	+	30148244_30148541_30146940_30147062_30156627_30156792	130|120|103	148|132|122	89|72|97	50|54|57	427	130	5.58182134379e-05	0.00368187471398	0.211|0.217|0.204	0.351|0.289|0.341	-0.116
TMEM45A	TMEM45A	SE	chr3	+	100519532_100519608_100492659_100492928_100555208_100555401	0|3|1	1|6|6	2|8|6	5|7|3	206	130	0.0117045549969	0.194959693567	0.0|0.24|0.095	0.202|0.419|0.558	-0.281
C16orf13	C16orf13	SE	chr16	-	635517_635774_634736_634797_636093_636260	6|16|11	2|4|3	5|7|16	15|8|18	387	130	8.25130179734e-05	0.00492436065393	0.502|0.573|0.552	0.101|0.227|0.23	0.356
NAPA	NAPA	SE	chr19	-	47503422_47503502_47495549_47495596_47514842_47515020	47|59|45	7|10|4	51|49|67	33|13|37	210	130	3.67938459814e-05	0.00266920625188	0.806|0.785|0.874	0.489|0.7|0.529	0.249
MPRIP	MPRIP	SE	chr17	+	17075709_17075787_17042759_17042971_17126701_17126853	13|16|11	0|1|0	13|11|8	3|1|1	208	130	0.00937603376525	0.165060772376	1.0|0.909|1.0	0.73|0.873|0.833	0.158
C16orf13	C16orf13	SE	chr16	-	634888_634956_634718_634797_636093_636302	14|10|11	2|4|3	14|15|18	15|8|18	198	130	0.00369818423364	0.082765089884	0.821|0.621|0.707	0.38|0.552|0.396	0.274
ARHGEF12	ARHGEF12	SE	chr11	+	120409393_120409450_120407737_120407823_120420752_120420851	42|40|30	54|51|35	20|34|40	17|17|28	187	130	0.00656046454171	0.125605041672	0.351|0.353|0.373	0.45|0.582|0.498	-0.151
TG	TG	SE	chr8	+	132869728_132869826_132868114_132868223_132871347_132871551	2|5|1	0|4|0	2|0|1	0|1|2	228	130	0.020232670334	0.286286028117	1.0|0.416|1.0	1.0|0.0|0.222	0.398
SOBP	SOBP	SE	chr6	+	107533458_107533610_107506241_107506427_107633513_107635469	19|15|8	4|1|3	15|10|14	0|1|1	282	130	0.000758931818474	0.0256113063532	0.686|0.874|0.551	1.0|0.822|0.866	-0.192
SOBP	SOBP	SE	chr6	+	107587079_107587175_107533458_107533610_107633513_107635469	24|29|28	3|1|0	21|26|28	6|1|3	226	130	0.0266231932254	0.349005694773	0.821|0.943|1.0	0.668|0.937|0.843	0.105
PTK2	PTK2	SE	chr8	-	140925660_140925749_140890542_140890769_141000879_141000937	5|10|10	1|1|2	17|5|11	0|0|1	219	130	0.0190301527975	0.273704354343	0.748|0.856|0.748	1.0|1.0|0.867	-0.172
ANKRD36C	ANKRD36C	SE	chr2	-	95938828_95938901_95935615_95935644_95938986_95939015	13|22|17	6|11|5	21|21|39	3|4|1	203	130	0.000625878982938	0.0221711224512	0.581|0.562|0.685	0.818|0.771|0.962	-0.241
NGLY1	NGLY1	SE	chr3	-	25736308_25736400_25733871_25733982_25737333_25737455	3|11|3	0|0|0	10|7|8	3|2|1	222	130	0.000221517785877	0.0102823294096	1.0|1.0|1.0	0.661|0.672|0.824	0.281
PTK2	PTK2	SE	chr8	-	140948665_140948723_140890542_140890769_141000879_141000937	0|0|2	1|1|2	3|1|0	0|0|1	188	130	8.21002744603e-05	0.00491587228214	0.0|0.0|0.409	1.0|1.0|0.0	-0.53
PSMC2	PSMC2	SE	chr7	+	103353920_103353958_103347509_103347781_103361956_103362057	37|51|28	4|11|1	78|61|72	0|0|3	168	130	4.12317057885e-06	0.000444678441212	0.877|0.782|0.956	1.0|1.0|0.949	-0.111
NUMA1	NUMA1	SE	chr11	-	72068495_72068617_72068078_72068231_72069841_72069911	2|3|2	4|7|5	0|0|0	6|7|7	252	130	0.000349516712099	0.0144956184202	0.205|0.181|0.171	0.0|0.0|0.0	0.186
NID1	NID1	SE	chr1	-	236013410_236013560_235993644_235993872_236017147_236017273	8|4|6	0|2|0	7|5|3	4|0|5	280	130	0.00241653303193	0.0611621817866	1.0|0.481|1.0	0.448|1.0|0.218	0.272
NUMA1	NUMA1	SE	chr11	-	72012400_72012442_72010785_72010854_72012894_72016260	561|678|469	43|59|50	417|384|428	98|88|122	172	130	4.4408920985e-15	4.13856982872e-12	0.908|0.897|0.876	0.763|0.767|0.726	0.142
NID1	NID1	SE	chr1	-	236011920_236012043_235993644_235993872_236017147_236017273	24|17|20	0|2|0	17|19|22	4|0|5	253	130	0.000742367200156	0.0251691566135	1.0|0.814|1.0	0.686|1.0|0.693	0.145
MFF	MFF	SE	chr2	+	227342744_227342819_227340291_227340380_227355676_227355761	4|10|5	15|13|10	5|3|4	25|19|19	205	130	0.024468491566	0.328036638128	0.145|0.328|0.241	0.113|0.091|0.118	0.131
SLC10A7	SLC10A7	SE	chr4	-	146256825_146256936_146256490_146256520_146258691_146258837	2|0|2	0|1|2	4|1|2	0|0|0	241	130	0.042121906304	0.478263256676	1.0|0.0|0.35	1.0|1.0|1.0	-0.55
TFDP2	TFDP2	SE	chr3	-	141995019_141995141_141978519_141978682_142028578_142028631	5|4|1	0|1|0	4|4|3	1|3|3	252	130	2.79193855866e-05	0.00211402097739	1.0|0.674|1.0	0.674|0.408|0.34	0.417
TNNT2	TNNT2	SE	chr1	-	201369815_201369845_201368161_201368227_201372026_201372041	16|21|32	31|31|30	27|23|43	16|17|28	160	130	0.00564037957013	0.112962112351	0.295|0.355|0.464	0.578|0.524|0.555	-0.181
ZNF846	ZNF846	SE	chr19	-	9759859_9759942_9757474_9758764_9762081_9762165	10|8|11	9|9|3	7|8|3	0|4|0	213	130	0.0107328143354	0.182197168155	0.404|0.352|0.691	1.0|0.55|1.0	-0.368
ITPR1	ITPR1	SE	chr3	+	4521023_4521094_4494430_4494506_4627762_4627878	26|17|17	0|0|0	33|38|25	2|3|2	201	130	0.00264954182871	0.0650785869135	1.0|1.0|1.0	0.914|0.891|0.89	0.102
TMEM173	TMEM173	SE	chr5	-	139477328_139477515_139475963_139476454_139478269_139478508	2|6|2	2|4|2	2|7|7	1|1|0	317	130	0.000168664410505	0.00847871092642	0.291|0.381|0.291	0.451|0.742|1.0	-0.41
FAM63A	FAM63A	SE	chr1	-	151002164_151002400_151001724_151001782_151006311_151006485	3|9|8	1|2|2	3|7|2	1|0|0	366	130	0.000392544482866	0.0156436724011	0.516|0.615|0.587	0.516|1.0|1.0	-0.266
FAM63A	FAM63A	SE	chr1	-	151002164_151002323_151001724_151001782_151006311_151006857	4|11|8	1|2|2	5|7|3	1|0|0	289	130	0.00105505420458	0.0329715778723	0.643|0.712|0.643	0.692|1.0|1.0	-0.231
ASCC2	ASCC2	SE	chr22	-	29834488_29834550_29832244_29832342_29838177_29838276	9|6|4	0|0|0	10|9|10	1|2|2	192	130	0.0139579441266	0.221355387203	1.0|1.0|1.0	0.871|0.753|0.772	0.201
GLB1	GLB1	SE	chr3	-	33077093_33077237_33072543_33072713_33096718_33096792	5|2|4	0|0|0	1|2|1	1|1|3	274	130	9.08530597088e-07	0.000123210987131	1.0|1.0|1.0	0.322|0.487|0.137	0.685
NUMB	NUMB	SE	chr14	-	73279280_73279424_73275209_73277293_73282358_73282505	0|0|1	2|8|2	3|3|2	4|8|0	274	130	0.00114872834826	0.0351731523315	0.0|0.0|0.192	0.262|0.151|1.0	-0.407
MYH15	MYH15	SE	chr3	-	108470041_108470212_108464637_108464814_108470697_108470847	1|2|5	0|0|0	4|5|1	6|3|3	301	130	3.78475029095e-13	2.59541036461e-10	1.0|1.0|1.0	0.224|0.419|0.126	0.744
CSPP1	CSPP1	SE	chr8	+	67091802_67091883_67086006_67086110_67093542_67093620	3|9|12	46|35|38	25|27|23	52|43|54	211	130	0.000479732841092	0.0183535685363	0.039|0.137|0.163	0.229|0.279|0.208	-0.126
HDAC10	HDAC10	SE	chr22	-	50248830_50248890_50248661_50248751_50249327_50249454	7|1|3	2|1|1	2|2|2	0|0|0	190	130	0.0388414305471	0.453672857807	0.705|0.406|0.672	1.0|1.0|1.0	-0.406
CSPP1	CSPP1	SE	chr8	+	67091802_67091883_67086006_67086110_67103036_67103135	0|5|3	2|1|1	9|6|6	0|0|1	211	130	0.00547941129202	0.110393128275	0.0|0.755|0.649	1.0|1.0|0.787	-0.461
MPP6	MPP6	SE	chr7	+	24623665_24623784_24573345_24573593_24641715_24641868	12|47|15	1|0|0	40|63|47	7|6|4	249	130	1.63206072086e-05	0.00138591698364	0.862|1.0|1.0	0.749|0.846|0.86	0.136
EMSY	EMSY	SE	chr11	+	76459932_76460085_76458182_76458358_76463820_76464080	45|44|29	10|5|3	43|29|37	8|11|20	283	130	0.0183795316683	0.266561882875	0.674|0.802|0.816	0.712|0.548|0.459	0.191
EMSY	EMSY	SE	chr11	+	76459935_76460085_76458182_76458358_76463820_76464080	38|39|21	10|5|3	41|20|33	8|11|20	280	130	0.0307237377435	0.385683150765	0.638|0.784|0.765	0.704|0.458|0.434	0.197
WDR45	WDR45	SE	chrX	-	49077642_49077747_49076644_49076750_49077836_49077911	33|34|21	0|2|0	17|16|8	6|5|1	235	130	1.73670026438e-06	0.000209514386455	1.0|0.904|1.0	0.61|0.639|0.816	0.28
NIN	NIN	SE	chr14	-	50756491_50758630_50754741_50754867_50759856_50760359	674|723|586	28|22|23	397|348|421	24|26|25	2269	130	0.00264238927336	0.0649781042898	0.58|0.653|0.593	0.487|0.434|0.491	0.138
FYN	FYN	SE	chr6	-	111700103_111700268_111699514_111699670_111702884_111703034	70|84|74	28|23|16	31|34|32	25|18|28	295	130	0.000249623720744	0.0112983488548	0.524|0.617|0.671	0.353|0.454|0.335	0.223
RHOBTB3	RHOBTB3	SE	chr5	+	95755395_95755761_95752238_95752350_95763507_95763620	67|82|52	2|6|4	63|63|63	1|1|2	496	130	0.0191130831138	0.274462665259	0.898|0.782|0.773	0.943|0.943|0.892	-0.108
TRAPPC2	TRAPPC2	SE	chrX	-	13734049_13734185_13719870_13719982_13734524_13734575	2|6|2	4|2|1	1|0|1	0|1|0	266	130	0.00153950566501	0.0435434501127	0.196|0.595|0.494	1.0|0.0|1.0	-0.238
C9orf142	C9orf142	SE	chr9	+	136992639_136992700_136992417_136992562_136992924_136992974	2|3|1	0|0|0	1|2|1	1|0|4	191	130	0.0011828133824	0.0360044827331	1.0|1.0|1.0	0.405|1.0|0.145	0.483
COBLL1	COBLL1	SE	chr2	-	164779654_164779785_164743686_164743875_164841155_164841243	0|0|3	11|11|24	3|3|3	4|4|11	261	130	0.000730465446935	0.0248528922018	0.0|0.0|0.059	0.272|0.272|0.12	-0.202
TRAPPC2	TRAPPC2	SE	chrX	-	13734043_13734185_13719870_13719982_13734524_13734556	2|9|6	4|2|1	3|1|3	0|1|0	272	130	0.000361932403023	0.0147968877254	0.193|0.683|0.741	1.0|0.323|1.0	-0.235
FOXJ3	FOXJ3	SE	chr1	-	42205761_42205863_42199101_42199230_42227882_42227966	64|58|52	10|14|16	38|37|47	27|13|14	232	130	0.0357865485228	0.428749371195	0.782|0.699|0.646	0.441|0.615|0.653	0.139
RAB6A	RAB6A	SE	chr11	-	73716250_73716362_73679653_73679720_73720845_73720899	1|3|1	2|9|6	1|0|0	9|8|4	242	130	0.0354257411649	0.426199458007	0.212|0.152|0.082	0.056|0.0|0.0	0.13
PPARA	PPARA	SE	chr22	+	46176752_46176836_46151883_46151970_46198341_46198410	2|3|5	3|1|1	1|2|3	0|0|2	214	130	0.00948082703756	0.166303406699	0.288|0.646|0.752	1.0|1.0|0.477	-0.264
FLOT1	FLOT1	SE	chr6	-	30741613_30741704_30740678_30740798_30742146_30742203	12|6|4	4|2|4	9|5|5	9|7|9	221	130	0.0374572280622	0.442937986722	0.638|0.638|0.37	0.37|0.296|0.246	0.245
PPARA	PPARA	SE	chr22	+	46188722_46188822_46176752_46176836_46198344_46198591	1|2|2	0|4|3	0|0|0	2|1|2	230	130	0.0216214265728	0.300279231482	1.0|0.22|0.274	0.0|0.0|0.0	0.498
EVI5L	EVI5L	SE	chr19	+	7857091_7857124_7856014_7856068_7858190_7858331	97|83|85	264|217|175	18|32|25	159|127|122	163	130	9.55868877606e-07	0.000127724464546	0.227|0.234|0.279	0.083|0.167|0.14	0.117
EIF4E2	EIF4E2	SE	chr2	+	232574262_232574341_232567077_232567214_232580903_232581332	0|2|1	6|5|5	4|4|0	5|4|9	209	130	0.0209911239483	0.293883821225	0.0|0.199|0.111	0.332|0.383|0.0	-0.135
IQCH	IQCH	SE	chr15	+	67344062_67344191_67261271_67261394_67357344_67357421	10|8|8	5|4|1	4|13|13	2|0|0	259	130	0.000688276800013	0.0237138349825	0.501|0.501|0.801	0.501|1.0|1.0	-0.233
CTC-338M12.5	CTC-338M12.5	SE	chr5	+	181193341_181193467_181191923_181192016_181194233_181194428	5|4|6	3|3|2	5|4|4	0|0|1	256	130	2.1573055431e-05	0.00172703237806	0.458|0.404|0.604	1.0|1.0|0.67	-0.401
ZNF410	ZNF410	SE	chr14	+	73888272_73888364_73886870_73886915_73892026_73892208	8|11|3	19|20|15	12|19|22	20|10|16	222	130	0.00423106570729	0.0907245328209	0.198|0.244|0.105	0.26|0.527|0.446	-0.229
TAB3	TAB3	SE	chrX	-	30834050_30834152_30827441_30831575_30842965_30843049	43|55|38	2|2|2	21|18|20	4|5|1	232	130	0.0170570405788	0.253242704182	0.923|0.939|0.914	0.746|0.669|0.918	0.148
ANO8	ANO8	SE	chr19	-	17327437_17327569_17327234_17327345_17327688_17327880	14|18|7	0|0|0	12|6|6	0|5|0	262	130	0.0266396927337	0.349033753571	1.0|1.0|1.0	1.0|0.373|1.0	0.209
ZNF410	ZNF410	SE	chr14	+	73922065_73922206_73920145_73921105_73923394_73923522	40|36|31	18|29|14	23|13|13	27|30|28	271	130	4.19971768096e-05	0.0029466938053	0.516|0.373|0.515	0.29|0.172|0.182	0.253
LIAS	LIAS	SE	chr4	+	39462195_39462289_39460789_39460962_39463524_39463605	3|13|7	0|1|4	7|9|11	0|1|0	224	130	0.0117370622028	0.195292154681	1.0|0.883|0.504	1.0|0.839|1.0	-0.151
PLS1	PLS1	SE	chr3	+	142627815_142627908_142596415_142596509_142669389_142669419	2|0|2	1|2|0	1|2|2	0|0|0	223	130	0.0468948825087	0.516170352749	0.538|0.0|1.0	1.0|1.0|1.0	-0.487
CROCC	CROCC	SE	chr1	+	16948798_16948926_16948330_16948524_16953301_16953481	11|25|13	1|0|2	7|9|8	5|5|4	258	130	5.96944379161e-06	0.000599335454713	0.847|1.0|0.766	0.414|0.476|0.502	0.407
CROCC	CROCC	SE	chr1	+	16950952_16951122_16948330_16948524_16953301_16953481	7|13|16	1|0|2	17|4|6	5|5|4	300	130	0.00016958759231	0.00851334398136	0.752|1.0|0.776	0.596|0.257|0.394	0.427
CEP131	CEP131	SE	chr17	-	81192735_81192843_81192475_81192593_81193925_81194127	143|153|112	17|27|24	95|87|133	30|32|26	238	130	0.0158497206202	0.240716652388	0.821|0.756|0.718	0.634|0.598|0.736	0.109
NT5C2	NT5C2	SE	chr10	-	103139405_103139479_103111744_103111805_103174857_103174982	22|35|22	3|2|2	27|22|35	0|0|1	204	130	0.00202676165484	0.0530710751766	0.824|0.918|0.875	1.0|1.0|0.957	-0.113
ZCCHC8	ZCCHC8	SE	chr12	-	122490461_122490567_122489385_122489463_122492714_122492789	14|29|20	4|0|1	27|25|23	0|0|0	236	130	0.042077270867	0.478217069312	0.658|1.0|0.917	1.0|1.0|1.0	-0.142
[truncated: 545 more rows]
