# Supplementary material for: Ginsenoside Rh2 repressed the progression of prostate cancer through the mitochondrial damage induced by mitophagy and ferroptosis
Source: Front Oncol. 2025 Aug 21;15:1633891. doi: 10.3389/fonc.2025.1633891 (PMC12408308; doi:10.3389/fonc.2025.1633891)
Supplement: Supplementary file 4 [file DataSheet2.zip › supp/AS_GO_KEGG/GRh2__Ctrl/Junction_diff_gene_go.xls]

Term	Database	ID	Input_number	Background_number	Rich_factor	P_Value	Corrected P_Value	Input	Hyperlink
nucleoplasm	cellular_component	GO:0005654	491	3630	1.59	9.00512182955e-16	4.15316218779e-12	hsa:6601:SMARCC2|hsa:22944:KIN|hsa:22916:NCBP2|hsa:11342:RNF13|hsa:9657:IQCB1|hsa:5373:PMM2|hsa:6732:SRPK1|hsa:3431:SP110|hsa:5094:PCBP2|hsa:868:CBLB|hsa:7485:WRB|hsa:51574:LARP7|hsa:6668:SP2|hsa:818:CAMK2G|hsa:84265:POLR3GL|hsa:5287:PIK3C2B|hsa:51291:GMIP|hsa:51447:IP6K2|hsa:2963:GTF2F2|hsa:6399:TRAPPC2|hsa:84619:ZGPAT|hsa:78994:PRR14|hsa:64837:KLC2|hsa:7247:TSN|hsa:9324:HMGN3|hsa:3150:HMGN1|hsa…	http://amigo.geneontology.org/amigo/term/GO:0005654
cytosol	cellular_component	GO:0005829	619	5095	1.43	1.22967745369e-11	2.83563620821e-08	hsa:6949:TCOF1|hsa:9604:RNF14|hsa:23318:ZCCHC11|hsa:92912:UBE2Q2|hsa:22916:NCBP2|hsa:11342:RNF13|hsa:9657:IQCB1|hsa:10139:ARFRP1|hsa:26127:FGFR1OP2|hsa:5373:PMM2|hsa:7297:TYK2|hsa:23770:FKBP8|hsa:26258:BLOC1S6|hsa:23293:SMG6|hsa:1742:DLG4|hsa:27185:DISC1|hsa:5867:RAB4A|hsa:119710:C11orf74|hsa:8775:NAPA|hsa:8481:OFD1|hsa:9639:ARHGEF10|hsa:868:CBLB|hsa:23365:ARHGEF12|hsa:7485:WRB|hsa:51574:LARP7|hs…	http://amigo.geneontology.org/amigo/term/GO:0005829
cilium assembly	biological_process	GO:0060271	41	194	2.49	5.01954840009e-06	0.00581176020531	hsa:23059:CLUAP1|hsa:10464:PIBF1|hsa:83547:RILP|hsa:6103:RPGR|hsa:9657:IQCB1|hsa:27031:NPHP3|hsa:9786:KIAA0586|hsa:285331:CCDC66|hsa:79582:SPAG16|hsa:4735:SEPT2|hsa:84140:FAM161A|hsa:25930:PTPN23|hsa:57560:IFT80|hsa:22832:CEP162|hsa:79600:TCTN1|hsa:27185:DISC1|hsa:55764:IFT122|hsa:200894:ARL13B|hsa:26140:TTLL3|hsa:22897:CEP164|hsa:11190:CEP250|hsa:117178:SSX2IP|hsa:138639:PTPDC1|hsa:123016:TTC8|h…	http://amigo.geneontology.org/amigo/term/GO:0060271
autophagy of mitochondrion	biological_process	GO:0000422	16	38	4.95	5.04055525178e-06	0.00581176020531	hsa:55626:ZNF519|hsa:8678:BECN1|hsa:11152:WDR45|hsa:55626:VRK3|hsa:55626:ANAPC15|hsa:55626:CD47|hsa:55626:C8orf44|hsa:55626:TECR|hsa:55626:MRPS18C|hsa:9776:ATG13|hsa:10533:ATG7|hsa:2011:MARK2|hsa:25793:FBXO7|hsa:55626:ENTPD1-AS1|hsa:55626:BORCS8|hsa:55626:CTC-558O2.1	http://amigo.geneontology.org/amigo/term/GO:0000422
regulation of transcription, DNA-templated	biological_process	GO:0006355	112	773	1.7	7.0024378047e-06	0.00645904863105	hsa:9604:RNF14|hsa:7625:ZNF74|hsa:7562:ZNF708|hsa:162239:ZFP1|hsa:323:APBB2|hsa:10781:ZNF266|hsa:10127:ZNF263|hsa:147687:CTD-2583A14.10|hsa:7741:ZSCAN26|hsa:144348:ZNF664|hsa:9988:DMTF1|hsa:675:BRCA2|hsa:23613:ZMYND8|hsa:7592:ZNF41|hsa:340252:ZNF680|hsa:127396:ZNF684|hsa:23598:PATZ1|hsa:29072:SETD2|hsa:641339:ZNF674|hsa:6399:TRAPPC2|hsa:26292:MYCBP|hsa:10793:ZNF273|hsa:23660:ZKSCAN5|hsa:197320:ZN…	http://amigo.geneontology.org/amigo/term/GO:0006355
centrosome	cellular_component	GO:0005813	80	506	1.86	9.37771510692e-06	0.00720833701219	hsa:23059:CLUAP1|hsa:23093:TTLL5|hsa:22994:CEP131|hsa:10807:SDCCAG3|hsa:201134:CEP112|hsa:10806:SDCCAG8|hsa:80709:AKNA|hsa:26005:C2CD3|hsa:6103:RPGR|hsa:9657:IQCB1|hsa:84084:RAB6A|hsa:285753:CEP57L1|hsa:1499:CTNNB1|hsa:9786:KIAA0586|hsa:10464:PIBF1|hsa:8556:CDC14A|hsa:85444:LRRCC1|hsa:161582:DYX1C1|hsa:1639:DCTN1|hsa:23354:HAUS5|hsa:79858:NEK11|hsa:7559:ZNF12|hsa:90799:CEP95|hsa:10783:NEK6|hsa:22…	http://amigo.geneontology.org/amigo/term/GO:0005813
cell division	biological_process	GO:0051301	60	346	2.04	1.09484703309e-05	0.00721347788088	hsa:54892:NCAPG2|hsa:23354:HAUS5|hsa:4926:NUMA1|hsa:57448:BIRC6|hsa:348235:SKA2|hsa:79441:HAUS3|hsa:23384:SPECC1L|hsa:23421:ITGB3BP|hsa:201254:STRA13|hsa:4134:MAP4|hsa:10907:TXNL4A|hsa:85444:LRRCC1|hsa:8872:CDC123|hsa:1639:DCTN1|hsa:10783:NEK6|hsa:22897:CEP164|hsa:4752:NEK3|hsa:54962:TIPIN|hsa:51433:ANAPC5|hsa:54930:HAUS4|hsa:119504:ANAPC16|hsa:84930:MASTL|hsa:10393:ANAPC10|hsa:91754:NEK9|hsa:220…	http://amigo.geneontology.org/amigo/term/GO:0051301
ciliary basal body-plasma membrane docking	biological_process	GO:0097711	25	95	3.1	1.58909274649e-05	0.00855225812904	hsa:23354:HAUS5|hsa:10806:SDCCAG8|hsa:9657:IQCB1|hsa:4867:NPHP1|hsa:1639:DCTN1|hsa:22897:CEP164|hsa:22832:CEP162|hsa:54930:HAUS4|hsa:79600:TCTN1|hsa:79441:HAUS3|hsa:115106:HAUS1|hsa:1454:CSNK1E|hsa:8481:OFD1|hsa:26005:C2CD3|hsa:11190:CEP250|hsa:55125:CEP192|hsa:57545:CC2D2A|hsa:5116:PCNT|hsa:9738:CCP110|hsa:9814:SFI1|hsa:22994:CEP131|hsa:80184:CEP290|hsa:347240:KIF24|hsa:55755:CDK5RAP2|hsa:11064:…	http://amigo.geneontology.org/amigo/term/GO:0097711
nucleus	cellular_component	GO:0005634	569	5208	1.29	1.66891420558e-05	0.00855225812904	hsa:9604:RNF14|hsa:23318:ZCCHC11|hsa:92912:UBE2Q2|hsa:22916:NCBP2|hsa:4337:MOCS1|hsa:81611:ANP32E|hsa:7297:TYK2|hsa:7562:ZNF708|hsa:27185:DISC1|hsa:4798:NFRKB|hsa:323:APBB2|hsa:3431:SP110|hsa:147687:CTD-2583A14.10|hsa:8481:OFD1|hsa:10901:DHRS4|hsa:7485:WRB|hsa:7592:ZNF41|hsa:51574:LARP7|hsa:6668:SP2|hsa:127396:ZNF684|hsa:51447:IP6K2|hsa:79763:ISOC2|hsa:641339:ZNF674|hsa:2963:GTF2F2|hsa:6399:TRAPP…	http://amigo.geneontology.org/amigo/term/GO:0005634
negative regulation of cardiac muscle cell apoptotic process	biological_process	GO:0010667	11	21	6.16	3.22656544194e-05	0.0141295576873	hsa:55626:VRK3|hsa:55626:ANAPC15|hsa:55626:CD47|hsa:55626:C8orf44|hsa:55626:TECR|hsa:55626:MRPS18C|hsa:8837:CFLAR|hsa:55626:ZNF519|hsa:55626:ENTPD1-AS1|hsa:55626:BORCS8|hsa:55626:CTC-558O2.1	http://amigo.geneontology.org/amigo/term/GO:0010667
intracellular membrane-bounded organelle	cellular_component	GO:0043231	110	788	1.64	3.37001592714e-05	0.0141295576873	hsa:23353:SUN1|hsa:5867:RAB4A|hsa:114876:OSBPL1A|hsa:27327:TNRC6A|hsa:1601:DAB2|hsa:55626:ANAPC15|hsa:11342:RNF13|hsa:55775:TDP1|hsa:23077:MYCBP2|hsa:9685:CLINT1|hsa:10067:SCAMP3|hsa:55626:VRK3|hsa:5869:RAB5B|hsa:5905:RANGAP1|hsa:23600:AMACR|hsa:114883:OSBPL9|hsa:55683:KANSL3|hsa:490:ATP2B1|hsa:114880:OSBPL6|hsa:83693:HSDL1|hsa:114879:OSBPL5|hsa:9093:DNAJA3|hsa:55631:LRRC40|hsa:8675:STX16|hsa:236…	http://amigo.geneontology.org/amigo/term/GO:0043231
cytoplasm	cellular_component	GO:0005737	504	4624	1.28	5.90121292342e-05	0.0226803283357	hsa:9604:RNF14|hsa:23318:ZCCHC11|hsa:22916:NCBP2|hsa:11232:POLG2|hsa:57639:CCDC146|hsa:11235:PDCD10|hsa:1627:DBN1|hsa:7297:TYK2|hsa:26258:BLOC1S6|hsa:23293:SMG6|hsa:1742:DLG4|hsa:323:APBB2|hsa:23365:ARHGEF12|hsa:818:CAMK2G|hsa:145482:PTGR2|hsa:5287:PIK3C2B|hsa:3983:ABLIM1|hsa:22885:ABLIM3|hsa:115811:IQCD|hsa:8773:SNAP23|hsa:2887:GRB10|hsa:6399:TRAPPC2|hsa:80184:CEP290|hsa:94134:ARHGAP12|hsa:13442…	http://amigo.geneontology.org/amigo/term/GO:0005737
DNA binding	molecular_function	GO:0003677	154	1209	1.5	7.77643612771e-05	0.0275884026315	hsa:55252:ASXL2|hsa:10626:TRIM16|hsa:51092:SIDT2|hsa:22827:PUF60|hsa:7543:ZFX|hsa:7625:ZNF74|hsa:4798:NFRKB|hsa:3516:RBPJ|hsa:7068:THRB|hsa:1912:PHC2|hsa:3431:SP110|hsa:147687:CTD-2583A14.10|hsa:93134:ZNF561|hsa:10362:HMG20B|hsa:672:BRCA1|hsa:7485:WRB|hsa:7592:ZNF41|hsa:7726:TRIM26|hsa:8638:OASL|hsa:124944:C17orf49|hsa:114803:MYSM1|hsa:23598:PATZ1|hsa:9984:THOC1|hsa:2963:GTF2F2|hsa:57492:ARID1B|h…	http://amigo.geneontology.org/amigo/term/GO:0003677
neural tube development	biological_process	GO:0021915	12	29	4.87	8.62940009739e-05	0.0284277094637	hsa:26005:C2CD3|hsa:55626:VRK3|hsa:55626:ANAPC15|hsa:5310:PKD1|hsa:55626:C8orf44|hsa:55626:TECR|hsa:55626:MRPS18C|hsa:55626:ZNF519|hsa:55626:ENTPD1-AS1|hsa:55626:BORCS8|hsa:55626:CD47|hsa:55626:CTC-558O2.1	http://amigo.geneontology.org/amigo/term/GO:0021915
autophagosome assembly	biological_process	GO:0000045	17	59	3.39	0.000138412265144	0.0398575073131	hsa:55626:CD47|hsa:81671:VMP1|hsa:55626:ZNF519|hsa:8678:BECN1|hsa:11152:WDR45|hsa:55626:VRK3|hsa:55626:ANAPC15|hsa:23673:STX12|hsa:55626:C8orf44|hsa:55626:TECR|hsa:55626:MRPS18C|hsa:9776:ATG13|hsa:10533:ATG7|hsa:55626:ENTPD1-AS1|hsa:55626:BORCS8|hsa:340061:TMEM173|hsa:55626:CTC-558O2.1	http://amigo.geneontology.org/amigo/term/GO:0000045
cellular response to starvation	biological_process	GO:0009267	19	72	3.1	0.00015301512652	0.0398575073131	hsa:55626:ZNF519|hsa:11152:WDR45|hsa:55626:VRK3|hsa:5287:PIK3C2B|hsa:55626:ANAPC15|hsa:55626:CD47|hsa:55626:C8orf44|hsa:55626:TECR|hsa:55626:MRPS18C|hsa:3992:FADS1|hsa:55626:BORCS8|hsa:6720:SREBF1|hsa:10533:ATG7|hsa:27327:TNRC6A|hsa:5465:PPARA|hsa:55626:ENTPD1-AS1|hsa:23032:USP33|hsa:79567:FAM65A|hsa:55626:CTC-558O2.1	http://amigo.geneontology.org/amigo/term/GO:0009267
microtubule cytoskeleton organization	biological_process	GO:0000226	28	133	2.48	0.000153721691003	0.0398575073131	hsa:219899:TBCEL|hsa:4133:MAP2|hsa:5747:PTK2|hsa:4134:MAP4|hsa:9055:PRC1|hsa:22911:WDR47|hsa:256364:EML3|hsa:27436:EML4|hsa:27185:DISC1|hsa:23113:CUL9|hsa:2011:MARK2|hsa:150465:TTL|hsa:23093:TTLL5|hsa:79739:TTLL7|hsa:54986:ULK4|hsa:4140:MARK3|hsa:6760:SS18|hsa:55700:MAP7D1|hsa:2241:FER|hsa:5116:PCNT|hsa:6905:TBCE|hsa:157922:CAMSAP1|hsa:8555:CDC14B|hsa:8556:CDC14A|hsa:91860:CALML4|hsa:55755:CDK5RA…	http://amigo.geneontology.org/amigo/term/GO:0000226
autophagy	biological_process	GO:0006914	27	126	2.52	0.000155558354648	0.0398575073131	hsa:81671:VMP1|hsa:7494:XBP1|hsa:10133:OPTN|hsa:11152:WDR45|hsa:55626:ANAPC15|hsa:55626:CTC-558O2.1|hsa:9779:TBC1D5|hsa:55626:TECR|hsa:55626:BORCS8|hsa:3428:IFI16|hsa:55626:ZNF519|hsa:10533:ATG7|hsa:4943:TBC1D25|hsa:8678:BECN1|hsa:55578:SUPT20H|hsa:55626:VRK3|hsa:55626:CD47|hsa:55626:C8orf44|hsa:10193:RNF41|hsa:55626:MRPS18C|hsa:83734:ATG10|hsa:8975:USP13|hsa:9100:USP10|hsa:90678:LRSAM1|hsa:80317…	http://amigo.geneontology.org/amigo/term/GO:0006914
autophagosome	cellular_component	GO:0005776	19	73	3.06	0.000177934630276	0.0431912902543	hsa:55626:CTC-558O2.1|hsa:10133:OPTN|hsa:8678:BECN1|hsa:55626:VRK3|hsa:55626:ANAPC15|hsa:55626:CD47|hsa:55626:C8orf44|hsa:9779:TBC1D5|hsa:55626:TECR|hsa:29058:TMEM230|hsa:55626:BORCS8|hsa:55626:ZNF519|hsa:23001:WDFY3|hsa:4943:TBC1D25|hsa:55626:ENTPD1-AS1|hsa:55626:MRPS18C|hsa:5305:PIP4K2A|hsa:340061:TMEM173|hsa:8396:PIP4K2B	http://amigo.geneontology.org/amigo/term/GO:0005776
mitotic spindle	cellular_component	GO:0072686	23	100	2.71	0.000192325629933	0.0443502902626	hsa:4926:NUMA1|hsa:9657:IQCB1|hsa:2035:EPB41|hsa:8556:CDC14A|hsa:4134:MAP4|hsa:1639:DCTN1|hsa:9611:NCOR1|hsa:84140:FAM161A|hsa:79884:MAP9|hsa:23636:NUP62|hsa:256364:EML3|hsa:79441:HAUS3|hsa:27436:EML4|hsa:220134:SKA1|hsa:5905:RANGAP1|hsa:6907:TBL1X|hsa:93627:TBCK|hsa:79718:TBL1XR1|hsa:8555:CDC14B|hsa:9493:KIF23|hsa:55689:YEATS2|hsa:7029:TFDP2|hsa:8517:IKBKG	http://amigo.geneontology.org/amigo/term/GO:0072686
Rab GTPase binding	molecular_function	GO:0017137	29	143	2.39	0.000206162674106	0.0452772501417	hsa:84958:SYTL1|hsa:54843:SYTL2|hsa:115704:EVI5L|hsa:6293:HCG25|hsa:57531:HACE1|hsa:54521:WDR44|hsa:23216:TBC1D1|hsa:83547:RILP|hsa:9779:TBC1D5|hsa:128637:TBC1D20|hsa:4943:TBC1D25|hsa:7813:EVI5|hsa:302:ANXA2|hsa:27342:RABGEF1|hsa:84079:ANKRD27|hsa:10133:OPTN|hsa:10059:DNM1L|hsa:57706:DENND1A|hsa:23312:DMXL2|hsa:80223:RAB11FIP1|hsa:93627:TBCK|hsa:26056:RAB11FIP5|hsa:64145:RBSN|hsa:164:AP1G1|hsa:25…	http://amigo.geneontology.org/amigo/term/GO:0017137
centriolar satellite	cellular_component	GO:0034451	22	95	2.72	0.000241261038898	0.0505770868816	hsa:10464:PIBF1|hsa:10806:SDCCAG8|hsa:285331:CCDC66|hsa:9270:ITGB1BP1|hsa:10783:NEK6|hsa:55791:LRIF1|hsa:54899:PXK|hsa:64770:CCDC14|hsa:2314:FLII|hsa:8481:OFD1|hsa:9584:RBM39|hsa:26005:C2CD3|hsa:57489:ODF2L|hsa:9043:SPAG9|hsa:117178:SSX2IP|hsa:5116:PCNT|hsa:27241:BBS9|hsa:26056:RAB11FIP5|hsa:22994:CEP131|hsa:80184:CEP290|hsa:65109:UPF3B|hsa:10211:FLOT1	http://amigo.geneontology.org/amigo/term/GO:0034451
ATP binding	molecular_function	GO:0005524	177	1463	1.42	0.000257166449585	0.0512890645645	hsa:1768:DNAH14|hsa:23195:MDN1|hsa:84893:FBXO18|hsa:92912:UBE2Q2|hsa:1459:CSNK2A2|hsa:8701:DNAH11|hsa:2534:FYN|hsa:3551:IKBKB|hsa:10079:ATP9A|hsa:7297:TYK2|hsa:27032:ATP2C1|hsa:8536:OGG1|hsa:22989:MYH15|hsa:54899:PXK|hsa:1326:MAP3K8|hsa:7919:DDX39B|hsa:617:BCS1L|hsa:4215:MAP3K3|hsa:2868:GRK4|hsa:4216:MAP3K4|hsa:51447:IP6K2|hsa:1454:CSNK1E|hsa:23113:CUL9|hsa:9223:MAGI1|hsa:2042:EPHA6|hsa:5305:PIP4…	http://amigo.geneontology.org/amigo/term/GO:0005524
ubiquitin protein ligase binding	molecular_function	GO:0031625	48	294	1.92	0.000266898861567	0.0512890645645	hsa:7917:BAG6|hsa:6923:TCEB2|hsa:55666:NPLOC4|hsa:25793:FBXO7|hsa:4591:TRIM37|hsa:79677:SMC6|hsa:666:BOK|hsa:8517:IKBKG|hsa:408:ARRB1|hsa:80196:RNF34|hsa:819:CAMLG|hsa:340061:TMEM173|hsa:1120:CHKB|hsa:10783:NEK6|hsa:1616:DAXX|hsa:10010:TANK|hsa:8312:AXIN1|hsa:23111:SPG20|hsa:55626:ANAPC15|hsa:637:BID|hsa:55626:TECR|hsa:55626:BORCS8|hsa:55626:ZNF519|hsa:5094:PCBP2|hsa:23113:CUL9|hsa:8883:NAE1|hsa:…	http://amigo.geneontology.org/amigo/term/GO:0031625
GTPase binding	molecular_function	GO:0051020	12	34	4.15	0.000287372979045	0.0530145671743	hsa:8678:BECN1|hsa:55626:VRK3|hsa:55626:ANAPC15|hsa:55626:CD47|hsa:55626:C8orf44|hsa:55626:TECR|hsa:55626:MRPS18C|hsa:55626:ZNF519|hsa:1211:CLTA|hsa:55626:ENTPD1-AS1|hsa:55626:BORCS8|hsa:55626:CTC-558O2.1	http://amigo.geneontology.org/amigo/term/GO:0051020
microtubule	cellular_component	GO:0005874	49	305	1.89	0.000321751048206	0.0570736859357	hsa:1768:DNAH14|hsa:285331:CCDC66|hsa:8701:DNAH11|hsa:80709:AKNA|hsa:152789:JAKMIP1|hsa:285753:CEP57L1|hsa:4133:MAP2|hsa:10801:SEPT9|hsa:5423:POLB|hsa:4134:MAP4|hsa:1639:DCTN1|hsa:10783:NEK6|hsa:10808:HSPH1|hsa:22911:WDR47|hsa:55346:TCP11L1|hsa:54930:HAUS4|hsa:23354:HAUS5|hsa:10726:NUDC|hsa:79441:HAUS3|hsa:27436:EML4|hsa:115106:HAUS1|hsa:27185:DISC1|hsa:6249:CLIP1|hsa:6546:SLC8A1|hsa:9112:MTA1|hs…	http://amigo.geneontology.org/amigo/term/GO:0005874
chromatin binding	molecular_function	GO:0003682	65	443	1.73	0.000378883763401	0.0647189598817	hsa:4673:NAP1L1|hsa:5422:POLA1|hsa:4775:NFATC3|hsa:10014:HDAC5|hsa:10721:POLQ|hsa:84787:KMT5C|hsa:4591:TRIM37|hsa:22893:BAHD1|hsa:2956:MSH6|hsa:7091:TLE4|hsa:1499:CTNNB1|hsa:51460:SFMBT1|hsa:2146:EZH2|hsa:5976:UPF1|hsa:8243:SMC1A|hsa:51053:GMNN|hsa:26057:ANKRD17|hsa:54828:BCAS3|hsa:9611:NCOR1|hsa:473:RERE|hsa:55777:MBD5|hsa:54840:APTX|hsa:23636:NUP62|hsa:1663:DDX11|hsa:171023:ASXL1|hsa:6871:TADA2…	http://amigo.geneontology.org/amigo/term/GO:0003682
macroautophagy	biological_process	GO:0016236	21	93	2.66	0.000440176375073	0.0716827525514	hsa:64419:MTMR14|hsa:8678:BECN1|hsa:55626:ZNF519|hsa:55626:VRK3|hsa:51028:VPS36|hsa:55626:ANAPC15|hsa:55626:CD47|hsa:55626:C8orf44|hsa:55048:VPS37C|hsa:9779:TBC1D5|hsa:55626:TECR|hsa:55626:MRPS18C|hsa:83734:ATG10|hsa:9776:ATG13|hsa:10533:ATG7|hsa:55626:ENTPD1-AS1|hsa:83933:HDAC10|hsa:55626:BORCS8|hsa:8897:MTMR3|hsa:1459:CSNK2A2|hsa:55626:CTC-558O2.1	http://amigo.geneontology.org/amigo/term/GO:0016236
ciliary basal body	cellular_component	GO:0036064	29	151	2.26	0.000450737169122	0.0716827525514	hsa:285331:CCDC66|hsa:10806:SDCCAG8|hsa:83547:RILP|hsa:6103:RPGR|hsa:80210:ARMC9|hsa:10807:SDCCAG3|hsa:9786:KIAA0586|hsa:5747:PTK2|hsa:80127:BBOF1|hsa:79960:JADE1|hsa:84140:FAM161A|hsa:25930:PTPN23|hsa:57560:IFT80|hsa:55704:CCDC88A|hsa:27185:DISC1|hsa:55764:IFT122|hsa:26005:C2CD3|hsa:57489:ODF2L|hsa:11190:CEP250|hsa:123016:TTC8|hsa:117178:SSX2IP|hsa:202018:TAPT1|hsa:115811:IQCD|hsa:8481:OFD1|hsa:…	http://amigo.geneontology.org/amigo/term/GO:0036064
positive regulation of phosphatidylinositol 3-kinase activity	biological_process	GO:0043552	11	31	4.17	0.000491501414995	0.0755601508652	hsa:5747:PTK2|hsa:55626:VRK3|hsa:55626:ANAPC15|hsa:55626:CD47|hsa:55626:C8orf44|hsa:55626:TECR|hsa:55626:MRPS18C|hsa:55626:ZNF519|hsa:55626:ENTPD1-AS1|hsa:55626:BORCS8|hsa:55626:CTC-558O2.1	http://amigo.geneontology.org/amigo/term/GO:0043552
DNA repair	biological_process	GO:0006281	38	224	2.0	0.00057900794716	0.0861414403969	hsa:84893:FBXO18|hsa:10721:POLQ|hsa:84787:KMT5C|hsa:11232:POLG2|hsa:5422:POLA1|hsa:2956:MSH6|hsa:10445:MCRS1|hsa:4595:MUTYH|hsa:5976:UPF1|hsa:5423:POLB|hsa:7517:XRCC3|hsa:79677:SMC6|hsa:64210:MMS19|hsa:22897:CEP164|hsa:56946:EMSY|hsa:9557:CHD1L|hsa:1663:DDX11|hsa:9156:EXO1|hsa:8914:TIMELESS|hsa:284131:ENDOV|hsa:5424:POLD1|hsa:1454:CSNK1E|hsa:1643:DDB2|hsa:2070:EYA4|hsa:9643:MORF4L2|hsa:22944:KIN|…	http://amigo.geneontology.org/amigo/term/GO:0006281
G2/M transition of mitotic cell cycle	biological_process	GO:0000086	26	133	2.3	0.00068603601902	0.0988749412413	hsa:8945:BTRC|hsa:10806:SDCCAG8|hsa:1639:DCTN1|hsa:22897:CEP164|hsa:10133:OPTN|hsa:54930:HAUS4|hsa:23354:HAUS5|hsa:84930:MASTL|hsa:79441:HAUS3|hsa:115106:HAUS1|hsa:1454:CSNK1E|hsa:8481:OFD1|hsa:11200:CHEK2|hsa:995:CDC25C|hsa:11190:CEP250|hsa:55125:CEP192|hsa:5116:PCNT|hsa:9738:CCP110|hsa:9024:BRSK2|hsa:9814:SFI1|hsa:22994:CEP131|hsa:219771:CCNY|hsa:80184:CEP290|hsa:9833:MELK|hsa:55755:CDK5RAP2|hs…	http://amigo.geneontology.org/amigo/term/GO:0000086
protein serine/threonine kinase activity	molecular_function	GO:0004674	53	357	1.75	0.000970985938114	0.135702640805	hsa:84033:OBSCN|hsa:8491:MAP4K3|hsa:9448:MAP4K4|hsa:25778:DSTYK|hsa:5127:CDK16|hsa:3551:IKBKB|hsa:5609:MAP2K7|hsa:8798:DYRK4|hsa:8550:MAPKAPK5|hsa:5894:RAF1|hsa:79858:NEK11|hsa:8536:OGG1|hsa:10783:NEK6|hsa:7272:TTK|hsa:1326:MAP3K8|hsa:54986:ULK4|hsa:84930:MASTL|hsa:55589:BMP2K|hsa:8573:CASK|hsa:91754:NEK9|hsa:10922:FASTK|hsa:1454:CSNK1E|hsa:2580:GAK|hsa:9578:CDC42BPB|hsa:4140:MARK3|hsa:5599:MAPK8…	http://amigo.geneontology.org/amigo/term/GO:0004674
chromatin organization	biological_process	GO:0006325	26	137	2.23	0.00100062235318	0.135731479202	hsa:9324:HMGN3|hsa:3150:HMGN1|hsa:55869:HDAC8|hsa:51460:SFMBT1|hsa:7913:DEK|hsa:10014:HDAC5|hsa:9611:NCOR1|hsa:79813:EHMT1|hsa:56946:EMSY|hsa:7917:BAG6|hsa:80205:CHD9|hsa:54014:BRWD1|hsa:10362:HMG20B|hsa:2908:NR3C1|hsa:54971:BANP|hsa:124944:C17orf49|hsa:65980:BRD9|hsa:22823:MTF2|hsa:9555:H2AFY|hsa:26013:L3MBTL1|hsa:2146:EZH2|hsa:29086:BABAM1|hsa:64710:NUCKS1|hsa:79885:HDAC11|hsa:83933:HDAC10|hsa:…	http://amigo.geneontology.org/amigo/term/GO:0006325
regulation of G2/M transition of mitotic cell cycle	biological_process	GO:0010389	18	80	2.65	0.00112780478677	0.148612447903	hsa:22897:CEP164|hsa:11190:CEP250|hsa:23354:HAUS5|hsa:10806:SDCCAG8|hsa:9814:SFI1|hsa:54930:HAUS4|hsa:22994:CEP131|hsa:79441:HAUS3|hsa:55125:CEP192|hsa:80184:CEP290|hsa:1454:CSNK1E|hsa:115106:HAUS1|hsa:5116:PCNT|hsa:9738:CCP110|hsa:55755:CDK5RAP2|hsa:11064:CNTRL|hsa:1639:DCTN1|hsa:8481:OFD1	http://amigo.geneontology.org/amigo/term/GO:0010389
armadillo repeat domain binding	molecular_function	GO:0070016	6	10	7.06	0.00126799511938	0.162444263627	hsa:29888:STRN4|hsa:29966:STRN3|hsa:8312:AXIN1|hsa:57680:CHD8|hsa:6934:TCF7L2|hsa:56998:CTNNBIP1	http://amigo.geneontology.org/amigo/term/GO:0070016
4 iron, 4 sulfur cluster binding	molecular_function	GO:0051539	12	42	3.36	0.00135804529431	0.169278510739	hsa:4595:MUTYH|hsa:5422:POLA1|hsa:11019:LIAS|hsa:1806:DPYD|hsa:2068:ERCC2|hsa:1663:DDX11|hsa:441250:TYW1B|hsa:10101:NUBP2|hsa:5424:POLD1|hsa:4337:MOCS1|hsa:55253:TYW1|hsa:54901:CDKAL1	http://amigo.geneontology.org/amigo/term/GO:0051539
double-strand break repair via nonhomologous end joining	biological_process	GO:0006303	14	55	2.99	0.00144497115715	0.175373867809	hsa:672:BRCA1|hsa:5422:POLA1|hsa:78996:C7orf49|hsa:286257:C9orf142|hsa:6419:SETMAR|hsa:10524:KAT5|hsa:4292:MLH1|hsa:29086:BABAM1|hsa:5423:POLB|hsa:286053:NSMCE2|hsa:27343:POLL|hsa:64421:DCLRE1C|hsa:51720:UIMC1|hsa:4683:NBN	http://amigo.geneontology.org/amigo/term/GO:0006303
centriole	cellular_component	GO:0005814	26	144	2.12	0.00185553215259	0.21942857148	hsa:10806:SDCCAG8|hsa:80709:AKNA|hsa:9657:IQCB1|hsa:80323:CCDC68|hsa:9786:KIAA0586|hsa:57639:CCDC146|hsa:85444:LRRCC1|hsa:1639:DCTN1|hsa:10198:MPHOSPH9|hsa:22897:CEP164|hsa:22832:CEP162|hsa:55704:CCDC88A|hsa:8481:OFD1|hsa:26005:C2CD3|hsa:54535:CCHCR1|hsa:57489:ODF2L|hsa:11190:CEP250|hsa:9696:CROCC|hsa:55125:CEP192|hsa:5116:PCNT|hsa:9738:CCP110|hsa:80210:ARMC9|hsa:9814:SFI1|hsa:80184:CEP290|hsa:10…	http://amigo.geneontology.org/amigo/term/GO:0005814
regulation of insulin secretion involved in cellular response to glucose stimulus	biological_process	GO:0061178	7	16	5.15	0.00203202119981	0.234292044338	hsa:9324:HMGN3|hsa:9024:BRSK2|hsa:1946:EFNA5|hsa:5127:CDK16|hsa:51092:SIDT2|hsa:252983:STXBP4|hsa:133308:SLC9B2	http://amigo.geneontology.org/amigo/term/GO:0061178
RNA binding	molecular_function	GO:0003723	159	1366	1.37	0.00209742962804	0.235935254745	hsa:23318:ZCCHC11|hsa:51538:ZCCHC17|hsa:22916:NCBP2|hsa:6103:RPGR|hsa:22827:PUF60|hsa:23112:TNRC6B|hsa:27327:TNRC6A|hsa:7625:ZNF74|hsa:23293:SMG6|hsa:7919:DDX39B|hsa:10969:EBNA1BP2|hsa:1454:CSNK1E|hsa:9991:PTBP3|hsa:58155:PTBP2|hsa:51631:LUC7L2|hsa:672:BRCA1|hsa:152789:JAKMIP1|hsa:113251:LARP4|hsa:81887:LAS1L|hsa:51574:LARP7|hsa:55596:ZCCHC8|hsa:22985:ACIN1|hsa:23518:R3HDM1|hsa:22864:R3HDM2|hsa:1…	http://amigo.geneontology.org/amigo/term/GO:0003723
microtubule binding	molecular_function	GO:0008017	39	252	1.82	0.00220410306382	0.242031507866	hsa:285331:CCDC66|hsa:9448:MAP4K4|hsa:4926:NUMA1|hsa:4976:OPA1|hsa:285753:CEP57L1|hsa:4133:MAP2|hsa:5423:POLB|hsa:4134:MAP4|hsa:9055:PRC1|hsa:1639:DCTN1|hsa:84140:FAM161A|hsa:79884:MAP9|hsa:10018:BCL2L11|hsa:55704:CCDC88A|hsa:283234:CCDC88B|hsa:27436:EML4|hsa:220134:SKA1|hsa:6249:CLIP1|hsa:348235:SKA2|hsa:2258:FGF13|hsa:667:DST|hsa:80346:REEP4|hsa:152789:JAKMIP1|hsa:1062:CENPE|hsa:252969:NEIL2|hs…	http://amigo.geneontology.org/amigo/term/GO:0008017
chromosome segregation	biological_process	GO:0007059	16	72	2.61	0.00230405808001	0.247123624768	hsa:10783:NEK6|hsa:672:BRCA1|hsa:2908:NR3C1|hsa:1104:RCC1|hsa:4926:NUMA1|hsa:1062:CENPE|hsa:7272:TTK|hsa:2068:ERCC2|hsa:220134:SKA1|hsa:83540:NUF2|hsa:348235:SKA2|hsa:55755:CDK5RAP2|hsa:6732:SRPK1|hsa:79858:NEK11|hsa:64210:MMS19|hsa:8940:TOP3B	http://amigo.geneontology.org/amigo/term/GO:0007059
phagocytic vesicle	cellular_component	GO:0045335	15	66	2.67	0.00258440654812	0.266175080705	hsa:55626:ZNF519|hsa:55626:VRK3|hsa:26056:RAB11FIP5|hsa:55626:ANAPC15|hsa:55626:CD47|hsa:55626:C8orf44|hsa:55626:TECR|hsa:55626:MRPS18C|hsa:311:ANXA11|hsa:23673:STX12|hsa:252983:STXBP4|hsa:55626:ENTPD1-AS1|hsa:2317:FLNB|hsa:55626:BORCS8|hsa:55626:CTC-558O2.1	http://amigo.geneontology.org/amigo/term/GO:0045335
chromatin remodeling	biological_process	GO:0006338	20	102	2.31	0.00259711158537	0.266175080705	hsa:6601:SMARCC2|hsa:1105:CHD1|hsa:473:RERE|hsa:10014:HDAC5|hsa:9557:CHD1L|hsa:2186:BPTF|hsa:1616:DAXX|hsa:10360:NPM3|hsa:6871:TADA2A|hsa:79723:SUV39H2|hsa:23081:KDM4C|hsa:23030:KDM4B|hsa:7403:KDM6A|hsa:55693:KDM4D|hsa:114803:MYSM1|hsa:55193:PBRM1|hsa:29994:BAZ2B|hsa:283899:INO80E|hsa:5058:PAK1|hsa:10765:KDM5B	http://amigo.geneontology.org/amigo/term/GO:0006338
mitochondrial outer membrane	cellular_component	GO:0005741	28	166	1.98	0.0030273953323	0.297630357803	hsa:5298:PI4KB|hsa:666:BOK|hsa:5894:RAF1|hsa:340061:TMEM173|hsa:10018:BCL2L11|hsa:8936:WASF1|hsa:56947:MFF|hsa:23111:SPG20|hsa:55626:ANAPC15|hsa:637:BID|hsa:55626:TECR|hsa:55626:BORCS8|hsa:55626:ZNF519|hsa:517:ATP5G2|hsa:55626:VRK3|hsa:55626:CD47|hsa:55626:C8orf44|hsa:55626:MRPS18C|hsa:79691:QTRT2|hsa:4976:OPA1|hsa:4830:NME1|hsa:26056:RAB11FIP5|hsa:2180:ACSL1|hsa:2182:ACSL4|hsa:55326:AGPAT5|hsa:5…	http://amigo.geneontology.org/amigo/term/GO:0005741
microtubule cytoskeleton	cellular_component	GO:0015630	27	158	2.01	0.00303309341213	0.297630357803	hsa:10300:KATNB1|hsa:6709:SPTAN1|hsa:9657:IQCB1|hsa:10801:SEPT9|hsa:4134:MAP4|hsa:9055:PRC1|hsa:1639:DCTN1|hsa:4735:SEPT2|hsa:5127:CDK16|hsa:79441:HAUS3|hsa:220134:SKA1|hsa:6249:CLIP1|hsa:23077:MYCBP2|hsa:9584:RBM39|hsa:667:DST|hsa:26140:TTLL3|hsa:1062:CENPE|hsa:81930:KIF18A|hsa:55700:MAP7D1|hsa:2241:FER|hsa:6472:SHMT2|hsa:84722:PSRC1|hsa:6683:SPAST|hsa:2963:GTF2F2|hsa:22994:CEP131|hsa:166793:ZBT…	http://amigo.geneontology.org/amigo/term/GO:0015630
positive regulation of intracellular protein transport	biological_process	GO:0090316	8	23	4.09	0.00314272375869	0.301963374481	hsa:79567:FAM65A|hsa:22994:CEP131|hsa:80184:CEP290|hsa:10178:TENM1|hsa:5116:PCNT|hsa:79752:ZFAND1|hsa:11235:PDCD10|hsa:54828:BCAS3	http://amigo.geneontology.org/amigo/term/GO:0090316
metal ion binding	molecular_function	GO:0046872	251	2298	1.29	0.00324503608677	0.305430743514	hsa:2186:BPTF|hsa:55298:RNF121|hsa:9156:EXO1|hsa:115209:OMA1|hsa:9604:RNF14|hsa:11342:RNF13|hsa:3422:IDI1|hsa:161882:ZFPM1|hsa:441250:TYW1B|hsa:10572:SIVA1|hsa:29072:SETD2|hsa:23522:KAT6B|hsa:8517:IKBKG|hsa:23598:PATZ1|hsa:84304:NUDT22|hsa:27032:ATP2C1|hsa:23770:FKBP8|hsa:7625:ZNF74|hsa:7562:ZNF708|hsa:10902:BRD8|hsa:23293:SMG6|hsa:4215:MAP3K3|hsa:162239:ZFP1|hsa:54904:WHSC1L1|hsa:132:ADK|hsa:512…	http://amigo.geneontology.org/amigo/term/GO:0046872
nuclear chromosome	cellular_component	GO:0000228	9	29	3.65	0.00333458925195	0.307297877329	hsa:23514:SPIDR|hsa:4439:MSH5|hsa:55869:HDAC8|hsa:8914:TIMELESS|hsa:9555:H2AFY|hsa:63979:FIGNL1|hsa:5393:EXOSC9|hsa:5888:RAD51|hsa:55193:PBRM1	http://amigo.geneontology.org/amigo/term/GO:0000228
GTPase activator activity	molecular_function	GO:0005096	40	268	1.76	0.00343590122202	0.307297877329	hsa:51291:GMIP|hsa:57522:SRGAP1|hsa:115704:EVI5L|hsa:84364:ARFGAP2|hsa:408:ARRB1|hsa:51306:FAM13B|hsa:10144:FAM13A|hsa:84079:ANKRD27|hsa:8131:NPRL3|hsa:26130:GAPVD1|hsa:116985:ARAP1|hsa:23216:TBC1D1|hsa:9779:TBC1D5|hsa:8490:RGS5|hsa:128637:TBC1D20|hsa:201176:ARHGAP27|hsa:84253:GARNL3|hsa:4943:TBC1D25|hsa:7813:EVI5|hsa:253959:RALGAPA1|hsa:8498:RANBP3|hsa:55188:RIC8B|hsa:23365:ARHGEF12|hsa:9815:GIT…	http://amigo.geneontology.org/amigo/term/GO:0005096
axoneme	cellular_component	GO:0005930	20	105	2.24	0.00346476357786	0.307297877329	hsa:200894:ARL13B|hsa:26140:TTLL3|hsa:55626:VRK3|hsa:55626:ANAPC15|hsa:10533:ATG7|hsa:55626:CD47|hsa:55626:C8orf44|hsa:79582:SPAG16|hsa:55626:MRPS18C|hsa:79819:WDR78|hsa:55626:ZNF519|hsa:10801:SEPT9|hsa:55626:TECR|hsa:4134:MAP4|hsa:55626:ENTPD1-AS1|hsa:55626:BORCS8|hsa:4735:SEPT2|hsa:55812:SPATA7|hsa:55626:CTC-558O2.1|hsa:8701:DNAH11	http://amigo.geneontology.org/amigo/term/GO:0005930
damaged DNA binding	molecular_function	GO:0003684	13	55	2.78	0.00364196124135	0.316919344247	hsa:672:BRCA1|hsa:10721:POLQ|hsa:5424:POLD1|hsa:2068:ERCC2|hsa:252969:NEIL2|hsa:51455:REV1|hsa:5423:POLB|hsa:55693:KDM4D|hsa:1643:DDB2|hsa:54840:APTX|hsa:64421:DCLRE1C|hsa:1387:CREBBP|hsa:4683:NBN	http://amigo.geneontology.org/amigo/term/GO:0003684
cell cycle	biological_process	GO:0007049	37	245	1.78	0.0040042225361	0.319773889923	hsa:57448:BIRC6|hsa:9994:CASP8AP2|hsa:10807:SDCCAG3|hsa:2035:EPB41|hsa:23384:SPECC1L|hsa:23421:ITGB3BP|hsa:1211:CLTA|hsa:10907:TXNL4A|hsa:85444:LRRCC1|hsa:55665:URGCP|hsa:8536:OGG1|hsa:1326:MAP3K8|hsa:57531:HACE1|hsa:119504:ANAPC16|hsa:10726:NUDC|hsa:10393:ANAPC10|hsa:57553:MICAL3|hsa:219736:STOX1|hsa:7813:EVI5|hsa:2580:GAK|hsa:9988:DMTF1|hsa:10362:HMG20B|hsa:2908:NR3C1|hsa:2037:EPB41L2|hsa:54971…	http://amigo.geneontology.org/amigo/term/GO:0007049
spindle	cellular_component	GO:0005819	22	122	2.12	0.00401344452773	0.319773889923	hsa:4926:NUMA1|hsa:2068:ERCC2|hsa:23384:SPECC1L|hsa:1211:CLTA|hsa:9055:PRC1|hsa:1639:DCTN1|hsa:64210:MMS19|hsa:4735:SEPT2|hsa:22832:CEP162|hsa:54930:HAUS4|hsa:23354:HAUS5|hsa:7272:TTK|hsa:57553:MICAL3|hsa:7813:EVI5|hsa:311:ANXA11|hsa:2908:NR3C1|hsa:55700:MAP7D1|hsa:84722:PSRC1|hsa:6683:SPAST|hsa:79848:CSPP1|hsa:10300:KATNB1|hsa:9493:KIF23	http://amigo.geneontology.org/amigo/term/GO:0005819
phosphatidylinositol phosphorylation	biological_process	GO:0046854	13	56	2.73	0.00415197679661	0.319773889923	hsa:30837:SOCS7|hsa:5298:PI4KB|hsa:5287:PIK3C2B|hsa:145567:TTC7B|hsa:8394:PIP5K1A|hsa:84668:FAM126A|hsa:3612:IMPA1|hsa:5296:AC007192.4|hsa:285172:FAM126B|hsa:5305:PIP4K2A|hsa:51447:IP6K2|hsa:9807:IP6K1|hsa:8396:PIP4K2B	http://amigo.geneontology.org/amigo/term/GO:0046854
single-stranded DNA binding	molecular_function	GO:0003697	20	107	2.2	0.00416783923982	0.319773889923	hsa:301:ANXA1|hsa:7247:TSN|hsa:84893:FBXO18|hsa:675:BRCA2|hsa:4830:NME1|hsa:6419:SETMAR|hsa:1663:DDX11|hsa:23635:SSBP2|hsa:5422:POLA1|hsa:4292:MLH1|hsa:7555:CNBP|hsa:10178:TENM1|hsa:55388:MCM10|hsa:5094:PCBP2|hsa:5893:RAD52|hsa:5888:RAD51|hsa:64710:NUCKS1|hsa:54840:APTX|hsa:55775:TDP1|hsa:84515:MCM8	http://amigo.geneontology.org/amigo/term/GO:0003697
telomere maintenance via recombination	biological_process	GO:0000722	5	9	6.54	0.00418695995695	0.319773889923	hsa:7517:XRCC3|hsa:675:BRCA2|hsa:286053:NSMCE2|hsa:5888:RAD51|hsa:79677:SMC6	http://amigo.geneontology.org/amigo/term/GO:0000722
replication fork protection	biological_process	GO:0048478	5	9	6.54	0.00418695995695	0.319773889923	hsa:84893:FBXO18|hsa:675:BRCA2|hsa:8914:TIMELESS|hsa:54962:TIPIN|hsa:29980:DONSON	http://amigo.geneontology.org/amigo/term/GO:0048478
microtubule organizing center organization	biological_process	GO:0031023	5	9	6.54	0.00418695995695	0.319773889923	hsa:55755:CDK5RAP2|hsa:54828:BCAS3|hsa:9648:GCC2|hsa:10806:SDCCAG8|hsa:4926:NUMA1	http://amigo.geneontology.org/amigo/term/GO:0031023
kinesin binding	molecular_function	GO:0019894	11	43	3.01	0.00435686606947	0.319773889923	hsa:9639:ARHGEF10|hsa:10783:NEK6|hsa:152789:JAKMIP1|hsa:23636:NUP62|hsa:9043:SPAG9|hsa:164:AP1G1|hsa:7804:LRP8|hsa:9696:CROCC|hsa:27185:DISC1|hsa:9055:PRC1|hsa:64837:KLC2	http://amigo.geneontology.org/amigo/term/GO:0019894
protein localization to centrosome	biological_process	GO:0071539	7	19	4.33	0.00437141328268	0.319773889923	hsa:79648:MCPH1|hsa:26005:C2CD3|hsa:10464:PIBF1|hsa:22994:CEP131|hsa:55125:CEP192|hsa:64770:CCDC14|hsa:27185:DISC1	http://amigo.geneontology.org/amigo/term/GO:0071539
DNA replication	biological_process	GO:0006260	23	131	2.07	0.00441935652633	0.319773889923	hsa:5422:POLA1|hsa:51455:REV1|hsa:5976:UPF1|hsa:27343:POLL|hsa:29980:DONSON|hsa:56953:NT5M|hsa:54962:TIPIN|hsa:55704:CCDC88A|hsa:9156:EXO1|hsa:8914:TIMELESS|hsa:5424:POLD1|hsa:4683:NBN|hsa:22944:KIN|hsa:672:BRCA1|hsa:55388:MCM10|hsa:51147:ING4|hsa:84515:MCM8|hsa:4781:NFIB|hsa:4774:NFIA|hsa:10524:KAT5|hsa:5427:POLE2|hsa:4673:NAP1L1|hsa:4784:NFIX	http://amigo.geneontology.org/amigo/term/GO:0006260
transcription factor binding	molecular_function	GO:0008134	46	325	1.67	0.00443745207178	0.319773889923	hsa:2186:BPTF|hsa:221656:KDM1B|hsa:4775:NFATC3|hsa:10014:HDAC5|hsa:55869:HDAC8|hsa:7088:TLE1|hsa:161882:ZFPM1|hsa:9049:AIP|hsa:1499:CTNNB1|hsa:23522:KAT6B|hsa:408:ARRB1|hsa:10174:SORBS3|hsa:340061:TMEM173|hsa:1616:DAXX|hsa:3516:RBPJ|hsa:4212:MEIS2|hsa:323:APBB2|hsa:54828:BCAS3|hsa:3428:IFI16|hsa:4683:NBN|hsa:3184:HNRNPD|hsa:10533:ATG7|hsa:23082:PPRC1|hsa:27163:NAAA|hsa:6929:TCF3|hsa:4204:MECP2|hs…	http://amigo.geneontology.org/amigo/term/GO:0008134
DNA damage response, signal transduction by p53 class mediator resulting in transcription of p21 class mediator	biological_process	GO:0006978	6	14	5.04	0.00459450757535	0.323160334144	hsa:672:BRCA1|hsa:675:BRCA2|hsa:4582:MUC1|hsa:10524:KAT5|hsa:51147:ING4|hsa:11200:CHEK2	http://amigo.geneontology.org/amigo/term/GO:0006978
histone H4 acetylation	biological_process	GO:0043967	10	37	3.18	0.00464359035138	0.323160334144	hsa:675:BRCA2|hsa:7485:WRB|hsa:10626:TRIM16|hsa:8520:HAT1|hsa:10524:KAT5|hsa:57634:EP400|hsa:5187:PER1|hsa:10902:BRD8|hsa:23522:KAT6B|hsa:9643:MORF4L2	http://amigo.geneontology.org/amigo/term/GO:0043967
chromatin	cellular_component	GO:0000785	22	124	2.09	0.00474665573112	0.323160334144	hsa:84893:FBXO18|hsa:9324:HMGN3|hsa:3150:HMGN1|hsa:5422:POLA1|hsa:5976:UPF1|hsa:408:ARRB1|hsa:26057:ANKRD17|hsa:55010:PARPBP|hsa:114799:ESCO1|hsa:54904:WHSC1L1|hsa:221037:JMJD1C|hsa:10735:STAG2|hsa:79723:SUV39H2|hsa:54840:APTX|hsa:6732:SRPK1|hsa:1459:CSNK2A2|hsa:1104:RCC1|hsa:3141:HLCS|hsa:7112:TMPO|hsa:26013:L3MBTL1|hsa:5888:RAD51|hsa:64710:NUCKS1	http://amigo.geneontology.org/amigo/term/GO:0000785
DNA-directed DNA polymerase activity	molecular_function	GO:0003887	8	25	3.77	0.0047647230533	0.323160334144	hsa:5422:POLA1|hsa:10721:POLQ|hsa:11232:POLG2|hsa:5424:POLD1|hsa:5427:POLE2|hsa:51455:REV1|hsa:27343:POLL|hsa:5423:POLB	http://amigo.geneontology.org/amigo/term/GO:0003887
negative regulation of transcription, DNA-templated	biological_process	GO:0045892	69	536	1.51	0.00499840042899	0.332345417328	hsa:6601:SMARCC2|hsa:93986:FOXP2|hsa:10014:HDAC5|hsa:11059:WWP1|hsa:7088:TLE1|hsa:22893:BAHD1|hsa:10524:KAT5|hsa:1499:CTNNB1|hsa:144165:PRICKLE1|hsa:2146:EZH2|hsa:54856:GON4L|hsa:23598:PATZ1|hsa:51053:GMNN|hsa:7559:ZNF12|hsa:604:BCL6|hsa:79813:EHMT1|hsa:4294:MAP3K10|hsa:29966:STRN3|hsa:51720:UIMC1|hsa:2122:MECOM|hsa:57680:CHD8|hsa:3516:RBPJ|hsa:8914:TIMELESS|hsa:2729:GCLC|hsa:1912:PHC2|hsa:3428:I…	http://amigo.geneontology.org/amigo/term/GO:0045892
histone deacetylase complex	cellular_component	GO:0000118	11	44	2.94	0.00504427129509	0.332345417328	hsa:473:RERE|hsa:6907:TBL1X|hsa:79718:TBL1XR1|hsa:2122:MECOM|hsa:55869:HDAC8|hsa:8204:NRIP1|hsa:10014:HDAC5|hsa:221037:JMJD1C|hsa:79885:HDAC11|hsa:83933:HDAC10|hsa:9611:NCOR1	http://amigo.geneontology.org/amigo/term/GO:0000118
double-stranded RNA binding	molecular_function	GO:0003725	15	72	2.45	0.00521705351177	0.337210884909	hsa:27067:STAU2|hsa:29102:DROSHA|hsa:9208:LRRFIP1|hsa:6520:SLC3A2|hsa:5610:EIF2AK2|hsa:8638:OASL|hsa:51092:SIDT2|hsa:149041:RC3H1|hsa:54542:RC3H2|hsa:3609:ILF3|hsa:4154:MBNL1|hsa:54840:APTX|hsa:26523:AGO1|hsa:192669:AGO3|hsa:23567:ZNF346	http://amigo.geneontology.org/amigo/term/GO:0003725
repressing transcription factor binding	molecular_function	GO:0070491	12	51	2.77	0.00526435032816	0.337210884909	hsa:406:ARNTL|hsa:2908:NR3C1|hsa:23613:ZMYND8|hsa:6929:TCF3|hsa:7090:TLE3|hsa:7088:TLE1|hsa:10524:KAT5|hsa:7091:TLE4|hsa:1499:CTNNB1|hsa:51053:GMNN|hsa:10014:HDAC5|hsa:3516:RBPJ	http://amigo.geneontology.org/amigo/term/GO:0070491
positive regulation of autophagy	biological_process	GO:0010508	13	58	2.64	0.00534449418955	0.337654893181	hsa:10133:OPTN|hsa:55626:VRK3|hsa:55626:ANAPC15|hsa:55626:CD47|hsa:55626:C8orf44|hsa:10524:KAT5|hsa:55626:TECR|hsa:55626:MRPS18C|hsa:55626:ZNF519|hsa:55626:ENTPD1-AS1|hsa:55626:BORCS8|hsa:85363:TRIM5|hsa:55626:CTC-558O2.1	http://amigo.geneontology.org/amigo/term/GO:0010508
exon-exon junction complex	cellular_component	GO:0035145	7	20	4.12	0.00548373445245	0.341770044523	hsa:23293:SMG6|hsa:6426:SRSF1|hsa:65109:UPF3B|hsa:65110:UPF3A|hsa:203069:R3HCC1|hsa:5976:UPF1|hsa:27291:R3HCC1L	http://amigo.geneontology.org/amigo/term/GO:0035145
protein binding	molecular_function	GO:0005515	1154	11779	1.15	0.00562228715541	0.345733178143	hsa:6601:SMARCC2|hsa:9604:RNF14|hsa:23318:ZCCHC11|hsa:27315:PGAP2|hsa:51265:CDKL3|hsa:22916:NCBP2|hsa:11342:RNF13|hsa:9657:IQCB1|hsa:441250:TYW1B|hsa:10139:ARFRP1|hsa:51661:FKBP7|hsa:1459:CSNK2A2|hsa:5373:PMM2|hsa:51538:ZCCHC17|hsa:7297:TYK2|hsa:23770:FKBP8|hsa:55974:SLC50A1|hsa:26258:BLOC1S6|hsa:23293:SMG6|hsa:1742:DLG4|hsa:4798:NFRKB|hsa:5867:RAB4A|hsa:4253:CTAGE5|hsa:323:APBB2|hsa:8491:MAP4K3|…	http://amigo.geneontology.org/amigo/term/GO:0005515
microtubule bundle formation	biological_process	GO:0001578	9	32	3.31	0.00571633682619	0.3468913874	hsa:84722:PSRC1|hsa:285331:CCDC66|hsa:6683:SPAST|hsa:4926:NUMA1|hsa:23255:MTCL1|hsa:4133:MAP2|hsa:6249:CLIP1|hsa:55755:CDK5RAP2|hsa:9055:PRC1	http://amigo.geneontology.org/amigo/term/GO:0001578
tube formation	biological_process	GO:0035148	5	10	5.88	0.0058542978045	0.350649629537	hsa:9270:ITGB1BP1|hsa:7422:VEGFA|hsa:10018:BCL2L11|hsa:54828:BCAS3|hsa:10806:SDCCAG8	http://amigo.geneontology.org/amigo/term/GO:0035148
histone H3-K9 demethylation	biological_process	GO:0033169	6	15	4.71	0.00598534098302	0.353902469406	hsa:3299:HSF4|hsa:221037:JMJD1C|hsa:23081:KDM4C|hsa:23030:KDM4B|hsa:23133:PHF8|hsa:55693:KDM4D	http://amigo.geneontology.org/amigo/term/GO:0033169
activation of GTPase activity	biological_process	GO:0090630	19	104	2.15	0.00633831296572	0.365655804642	hsa:9639:ARHGEF10|hsa:202243:CCDC125|hsa:93627:TBCK|hsa:23216:TBC1D1|hsa:92154:MTSS1L|hsa:128272:ARHGEF19|hsa:8394:PIP5K1A|hsa:25771:TBC1D22A|hsa:84144:SYDE2|hsa:5905:RANGAP1|hsa:9779:TBC1D5|hsa:115704:EVI5L|hsa:54828:BCAS3|hsa:51291:GMIP|hsa:4943:TBC1D25|hsa:7813:EVI5|hsa:54662:TBC1D13|hsa:7474:WNT5A|hsa:253959:RALGAPA1	http://amigo.geneontology.org/amigo/term/GO:0090630
midbody	cellular_component	GO:0030496	26	160	1.91	0.00634268524964	0.365655804642	hsa:9101:USP8|hsa:57448:BIRC6|hsa:10807:SDCCAG3|hsa:57149:LYRM1|hsa:1500:CTNND1|hsa:9055:PRC1|hsa:4735:SEPT2|hsa:51646:YPEL5|hsa:1663:DDX11|hsa:259266:ASPM|hsa:311:ANXA11|hsa:23111:SPG20|hsa:302:ANXA2|hsa:1062:CENPE|hsa:5962:RDX|hsa:23331:TTC28-AS1|hsa:11336:EXOC3|hsa:84722:PSRC1|hsa:93627:TBCK|hsa:6683:SPAST|hsa:10300:KATNB1|hsa:221477:C6orf89|hsa:9493:KIF23|hsa:55777:MBD5|hsa:23255:MTCL1|hsa:58…	http://amigo.geneontology.org/amigo/term/GO:0030496
protein phosphorylation	biological_process	GO:0006468	59	451	1.54	0.0066022472866	0.369593262056	hsa:84033:OBSCN|hsa:8491:MAP4K3|hsa:9448:MAP4K4|hsa:5127:CDK16|hsa:2068:ERCC2|hsa:3551:IKBKB|hsa:8573:CASK|hsa:7297:TYK2|hsa:5894:RAF1|hsa:79858:NEK11|hsa:8536:OGG1|hsa:10783:NEK6|hsa:54899:PXK|hsa:1326:MAP3K8|hsa:54986:ULK4|hsa:10645:CAMKK2|hsa:2868:GRK4|hsa:8814:CDKL1|hsa:55589:BMP2K|hsa:51265:CDKL3|hsa:91754:NEK9|hsa:10922:FASTK|hsa:1454:CSNK1E|hsa:2580:GAK|hsa:9578:CDC42BPB|hsa:4140:MARK3|hsa…	http://amigo.geneontology.org/amigo/term/GO:0006468
cellular response to cisplatin	biological_process	GO:0072719	4	6	7.84	0.00665424881442	0.369593262056	hsa:10974:ADIRF|hsa:8914:TIMELESS|hsa:5888:RAD51|hsa:1663:DDX11	http://amigo.geneontology.org/amigo/term/GO:0072719
non-motile cilium assembly	biological_process	GO:1905515	11	46	2.81	0.00667449528644	0.369593262056	hsa:26005:C2CD3|hsa:200894:ARL13B|hsa:10464:PIBF1|hsa:57560:IFT80|hsa:27185:DISC1|hsa:11190:CEP250|hsa:123016:TTC8|hsa:57545:CC2D2A|hsa:55764:IFT122|hsa:1639:DCTN1|hsa:84314:TMEM107	http://amigo.geneontology.org/amigo/term/GO:1905515
peptidyl-serine phosphorylation	biological_process	GO:0018105	26	161	1.9	0.00679731007069	0.369593262056	hsa:3551:IKBKB|hsa:8798:DYRK4|hsa:8550:MAPKAPK5|hsa:5613:PRKX|hsa:8536:OGG1|hsa:10783:NEK6|hsa:84930:MASTL|hsa:7272:TTK|hsa:1454:CSNK1E|hsa:2011:MARK2|hsa:4140:MARK3|hsa:5599:MAPK8|hsa:11200:CHEK2|hsa:65125:WNK1|hsa:22983:MAST1|hsa:53944:CSNK1G1|hsa:1195:CLK1|hsa:1459:CSNK2A2|hsa:9024:BRSK2|hsa:22853:LMTK2|hsa:6872:TAF1|hsa:5310:PKD1|hsa:9475:ROCK2|hsa:4294:MAP3K10|hsa:9175:MAP3K13|hsa:27347:STK39	http://amigo.geneontology.org/amigo/term/GO:0018105
-	molecular_function	GO:0036459	12	53	2.66	0.00681167113503	0.369593262056	hsa:79868:ALG13|hsa:23252:OTUD3|hsa:159195:USP54|hsa:10869:CTC-338M12.5|hsa:54532:USP53|hsa:8975:USP13|hsa:9100:USP10|hsa:114803:MYSM1|hsa:221302:ZUFSP|hsa:23032:USP33|hsa:4287:ATXN3|hsa:57602:USP36	http://amigo.geneontology.org/amigo/term/GO:0036459
nucleolus	cellular_component	GO:0005730	100	839	1.4	0.00693749526571	0.372043350761	hsa:23318:ZCCHC11|hsa:7543:ZFX|hsa:51538:ZCCHC17|hsa:25996:REXO2|hsa:64924:SLC30A5|hsa:23293:SMG6|hsa:8991:SELENBP1|hsa:3516:RBPJ|hsa:9223:MAGI1|hsa:6949:TCOF1|hsa:81887:LAS1L|hsa:3275:PRMT2|hsa:22985:ACIN1|hsa:8638:OASL|hsa:9079:LDB2|hsa:57602:USP36|hsa:9555:H2AFY|hsa:26013:L3MBTL1|hsa:64710:NUCKS1|hsa:1373:CPS1|hsa:10524:KAT5|hsa:9933:PUM3|hsa:5393:EXOSC9|hsa:3177:SLC29A2|hsa:79858:NEK11|hsa:10…	http://amigo.geneontology.org/amigo/term/GO:0005730
centrosome cycle	biological_process	GO:0007098	10	40	2.94	0.00733554970519	0.388868451038	hsa:672:BRCA1|hsa:23354:HAUS5|hsa:23636:NUP62|hsa:10806:SDCCAG8|hsa:54930:HAUS4|hsa:9696:CROCC|hsa:79441:HAUS3|hsa:117178:SSX2IP|hsa:55755:CDK5RAP2|hsa:115106:HAUS1	http://amigo.geneontology.org/amigo/term/GO:0007098
somatic hypermutation of immunoglobulin genes	biological_process	GO:0016446	6	16	4.41	0.00765910060525	0.3979845614	hsa:10721:POLQ|hsa:4292:MLH1|hsa:9156:EXO1|hsa:2956:MSH6|hsa:5423:POLB|hsa:27343:POLL	http://amigo.geneontology.org/amigo/term/GO:0016446
histone binding	molecular_function	GO:0042393	26	163	1.88	0.00778736147563	0.3979845614	hsa:6601:SMARCC2|hsa:221656:KDM1B|hsa:84787:KMT5C|hsa:51460:SFMBT1|hsa:7913:DEK|hsa:54828:BCAS3|hsa:51720:UIMC1|hsa:1616:DAXX|hsa:4673:NAP1L1|hsa:4676:NAP1L4|hsa:1912:PHC2|hsa:58508:KMT2C|hsa:54496:PRMT7|hsa:114803:MYSM1|hsa:23522:KAT6B|hsa:10360:NPM3|hsa:1104:RCC1|hsa:55206:SBNO1|hsa:6907:TBL1X|hsa:79718:TBL1XR1|hsa:10524:KAT5|hsa:26013:L3MBTL1|hsa:81611:ANP32E|hsa:57680:CHD8|hsa:55689:YEATS2|hs…	http://amigo.geneontology.org/amigo/term/GO:0042393
protein K48-linked deubiquitination	biological_process	GO:0071108	9	34	3.11	0.00791738825285	0.3979845614	hsa:55793:FAM63A|hsa:9101:USP8|hsa:54629:FAM63B|hsa:80013:FAM188A|hsa:10869:CTC-338M12.5|hsa:8975:USP13|hsa:23252:OTUD3|hsa:23032:USP33|hsa:4287:ATXN3	http://amigo.geneontology.org/amigo/term/GO:0071108
pyrimidine nucleoside catabolic process	biological_process	GO:0046135	5	11	5.35	0.00793898084319	0.3979845614	hsa:51251:NT5C3A|hsa:30833:NT5C|hsa:56953:NT5M|hsa:7378:UPP1|hsa:1806:DPYD	http://amigo.geneontology.org/amigo/term/GO:0046135
AP-2 adaptor complex binding	molecular_function	GO:0035612	5	11	5.35	0.00793898084319	0.3979845614	hsa:55589:BMP2K|hsa:408:ARRB1|hsa:9779:TBC1D5|hsa:23149:FCHO1|hsa:51092:SIDT2	http://amigo.geneontology.org/amigo/term/GO:0035612
protein transport	biological_process	GO:0015031	44	320	1.62	0.00821785105901	0.407534721335	hsa:80055:PGAP1|hsa:64130:LIN7B|hsa:53916:RAB4B|hsa:5867:RAB4A|hsa:408:ARRB1|hsa:10807:SDCCAG3|hsa:84364:ARFGAP2|hsa:55667:DENND4C|hsa:25977:NECAP1|hsa:84079:ANKRD27|hsa:7494:XBP1|hsa:6293:HCG25|hsa:25930:PTPN23|hsa:51271:UBAP1|hsa:57231:SNX14|hsa:8991:SELENBP1|hsa:1601:DAB2|hsa:83547:RILP|hsa:55297:CCDC91|hsa:387680:FAM21C|hsa:10533:ATG7|hsa:23457:ABCB9|hsa:404636:FAM45A|hsa:152789:JAKMIP1|hsa:8…	http://amigo.geneontology.org/amigo/term/GO:0015031
small GTPase binding	molecular_function	GO:0031267	7	22	3.74	0.00832521277628	0.408466822598	hsa:404636:FAM45A|hsa:5830:PEX5|hsa:83547:RILP|hsa:51555:PEX5L|hsa:51571:FAM49B|hsa:673:BRAF|hsa:5894:RAF1	http://amigo.geneontology.org/amigo/term/GO:0031267
peroxisome	cellular_component	GO:0005777	19	108	2.07	0.00890429956504	0.432280311515	hsa:5830:PEX5|hsa:56947:MFF|hsa:65084:TMEM135|hsa:3422:IDI1|hsa:10901:DHRS4|hsa:945:CD33|hsa:4591:TRIM37|hsa:55711:RP11-996F15.2|hsa:5826:ABCD4|hsa:23600:AMACR|hsa:30:ACAA1|hsa:9066:SYT7|hsa:10901:DHRS4L2|hsa:55711:FAR2|hsa:4358:MPV17|hsa:10059:DNM1L|hsa:4598:MVK|hsa:340061:TMEM173|hsa:84263:HSDL2	http://amigo.geneontology.org/amigo/term/GO:0005777
regulation of autophagy	biological_process	GO:0010506	14	70	2.35	0.0091965887255	0.439038339298	hsa:3708:ITPR1|hsa:5305:PIP4K2A|hsa:51699:VPS29|hsa:23255:MTCL1|hsa:8975:USP13|hsa:9100:USP10|hsa:666:BOK|hsa:5296:AC007192.4|hsa:3428:IFI16|hsa:8396:PIP4K2B|hsa:23032:USP33|hsa:8897:MTMR3|hsa:23604:DAPK2|hsa:7494:XBP1	http://amigo.geneontology.org/amigo/term/GO:0010506
COPII vesicle coating	biological_process	GO:0048208	13	63	2.43	0.00954080601825	0.439038339298	hsa:79090:TRAPPC6A|hsa:27095:TRAPPC3|hsa:6399:TRAPPC2|hsa:10016:PDCD6|hsa:122553:TRAPPC6B|hsa:128637:TBC1D20|hsa:8615:USO1|hsa:55291:PPP6R3|hsa:8775:NAPA|hsa:9570:GOSR2|hsa:9919:SEC16A|hsa:6396:SEC13|hsa:22872:SEC31A	http://amigo.geneontology.org/amigo/term/GO:0048208
Lys48-specific deubiquitinase activity	molecular_function	GO:1990380	6	17	4.15	0.00964512863069	0.439038339298	hsa:55793:FAM63A|hsa:54629:FAM63B|hsa:80013:FAM188A|hsa:10869:CTC-338M12.5|hsa:8975:USP13|hsa:4287:ATXN3	http://amigo.geneontology.org/amigo/term/GO:1990380
regulation of mitotic spindle organization	biological_process	GO:0060236	6	17	4.15	0.00964512863069	0.439038339298	hsa:84722:PSRC1|hsa:79884:MAP9|hsa:23636:NUP62|hsa:4926:NUMA1|hsa:5310:PKD1|hsa:1639:DCTN1	http://amigo.geneontology.org/amigo/term/GO:0060236
centrosome duplication	biological_process	GO:0051298	6	17	4.15	0.00964512863069	0.439038339298	hsa:9639:ARHGEF10|hsa:675:BRCA2|hsa:9475:ROCK2|hsa:55125:CEP192|hsa:9738:CCP110|hsa:23032:USP33	http://amigo.geneontology.org/amigo/term/GO:0051298
nuclear matrix	cellular_component	GO:0016363	19	109	2.05	0.00966131797804	0.439038339298	hsa:8243:SMC1A|hsa:55791:LRIF1|hsa:5422:POLA1|hsa:284695:ZNF326|hsa:7919:DDX39B|hsa:4926:NUMA1|hsa:26277:TINF2|hsa:3141:HLCS|hsa:10735:STAG2|hsa:8573:CASK|hsa:26012:NSMF|hsa:8520:HAT1|hsa:10178:TENM1|hsa:22944:KIN|hsa:9782:MATR3|hsa:9984:THOC1|hsa:3856:KRT8|hsa:6732:SRPK1|hsa:4287:ATXN3	http://amigo.geneontology.org/amigo/term/GO:0016363
response to UV	biological_process	GO:0009411	10	42	2.8	0.00970986786826	0.439038339298	hsa:8491:MAP4K3|hsa:5424:POLD1|hsa:2068:ERCC2|hsa:54962:TIPIN|hsa:2956:MSH6|hsa:51455:REV1|hsa:5609:MAP2K7|hsa:1643:DDB2|hsa:5599:MAPK8|hsa:90313:TP53I13	http://amigo.geneontology.org/amigo/term/GO:0009411
replication fork processing	biological_process	GO:0031297	8	29	3.25	0.00984454340318	0.440806157043	hsa:84893:FBXO18|hsa:6419:SETMAR|hsa:1663:DDX11|hsa:201254:STRA13|hsa:5888:RAD51|hsa:64710:NUCKS1|hsa:9984:THOC1|hsa:378708:APITD1-CORT	http://amigo.geneontology.org/amigo/term/GO:0031297
extrinsic component of plasma membrane	cellular_component	GO:0019897	7	23	3.58	0.0100942549847	0.447641384512	hsa:9101:USP8|hsa:9093:DNAJA3|hsa:302:ANXA2|hsa:84958:SYTL1|hsa:4926:NUMA1|hsa:54843:SYTL2|hsa:8650:NUMB	http://amigo.geneontology.org/amigo/term/GO:0019897
peroxisomal membrane	cellular_component	GO:0005778	12	57	2.48	0.0109640527778	0.48158296582	hsa:5828:PEX2|hsa:5830:PEX5|hsa:65084:TMEM135|hsa:224:ALDH3A2|hsa:51555:PEX5L|hsa:10901:DHRS4|hsa:2180:ACSL1|hsa:2182:ACSL4|hsa:9066:SYT7|hsa:10901:DHRS4L2|hsa:4358:MPV17|hsa:5826:ABCD4	http://amigo.geneontology.org/amigo/term/GO:0005778
transcription corepressor activity	molecular_function	GO:0003714	29	194	1.76	0.0110962357181	0.482790935207	hsa:7090:TLE3|hsa:7088:TLE1|hsa:7091:TLE4|hsa:51460:SFMBT1|hsa:9994:CASP8AP2|hsa:2146:EZH2|hsa:54856:GON4L|hsa:51053:GMNN|hsa:23613:ZMYND8|hsa:9611:NCOR1|hsa:473:RERE|hsa:1616:DAXX|hsa:9112:MTA1|hsa:1789:DNMT3B|hsa:5204:PFDN5|hsa:4204:MECP2|hsa:54880:BCOR|hsa:7335:UBE2V1|hsa:10413:YAP1|hsa:6907:TBL1X|hsa:79718:TBL1XR1|hsa:10865:ARID5A|hsa:8204:NRIP1|hsa:10438:C1D|hsa:4294:MAP3K10|hsa:1387:CREBBP|…	http://amigo.geneontology.org/amigo/term/GO:0003714
intracellular protein transport	biological_process	GO:0006886	38	273	1.64	0.0112292392103	0.484011693812	hsa:55973:BCAP29|hsa:84958:SYTL1|hsa:54843:SYTL2|hsa:6103:RPGR|hsa:11276:SYNRG|hsa:84084:RAB6A|hsa:115704:EVI5L|hsa:10139:ARFRP1|hsa:1176:AP3S1|hsa:10801:SEPT9|hsa:2054:STX2|hsa:25956:SEC31B|hsa:22872:SEC31A|hsa:10124:ARL4A|hsa:203062:TSNARE1|hsa:377:ARF3|hsa:23216:TBC1D1|hsa:51699:VPS29|hsa:9779:TBC1D5|hsa:8775:NAPA|hsa:7813:EVI5|hsa:10016:PDCD6|hsa:27236:ARFIP1|hsa:4943:TBC1D25|hsa:5869:RAB5B|h…	http://amigo.geneontology.org/amigo/term/GO:0006886
non-motile cilium	cellular_component	GO:0097730	8	30	3.14	0.0115805311768	0.489994585207	hsa:200894:ARL13B|hsa:55764:IFT122|hsa:123016:TTC8|hsa:10801:SEPT9|hsa:79846:CFAP69|hsa:57728:WDR19|hsa:161582:DYX1C1|hsa:4735:SEPT2	http://amigo.geneontology.org/amigo/term/GO:0097730
mitotic spindle pole	cellular_component	GO:0097431	8	30	3.14	0.0115805311768	0.489994585207	hsa:84140:FAM161A|hsa:51646:YPEL5|hsa:4926:NUMA1|hsa:10735:STAG2|hsa:259266:ASPM|hsa:23005:MAPKBP1|hsa:55755:CDK5RAP2|hsa:8243:SMC1A	http://amigo.geneontology.org/amigo/term/GO:0097431
peptidyl-threonine phosphorylation	biological_process	GO:0018107	13	65	2.35	0.011805126432	0.494956755495	hsa:7272:TTK|hsa:2011:MARK2|hsa:22853:LMTK2|hsa:6872:TAF1|hsa:65125:WNK1|hsa:9475:ROCK2|hsa:4294:MAP3K10|hsa:8798:DYRK4|hsa:9578:CDC42BPB|hsa:27347:STK39|hsa:1195:CLK1|hsa:5599:MAPK8|hsa:1459:CSNK2A2	http://amigo.geneontology.org/amigo/term/GO:0018107
histone methylation	biological_process	GO:0016571	6	18	3.92	0.0119719288483	0.497428250888	hsa:79813:EHMT1|hsa:3275:PRMT2|hsa:4204:MECP2|hsa:54496:PRMT7|hsa:54904:WHSC1L1|hsa:2146:EZH2	http://amigo.geneontology.org/amigo/term/GO:0016571
Wnt signaling pathway, calcium modulating pathway	biological_process	GO:0007223	9	37	2.86	0.01235550572	0.508782074827	hsa:5330:PLCB2|hsa:6934:TCF7L2|hsa:1499:CTNNB1|hsa:23112:TNRC6B|hsa:27327:TNRC6A|hsa:7474:WNT5A|hsa:26523:AGO1|hsa:5532:PPP3CB|hsa:192669:AGO3	http://amigo.geneontology.org/amigo/term/GO:0007223
retrograde transport, endosome to Golgi	biological_process	GO:0042147	15	81	2.18	0.0128447616178	0.522204815321	hsa:6293:HCG25|hsa:9581:PREPL|hsa:51699:VPS29|hsa:9043:SPAG9|hsa:8675:STX16|hsa:9779:TBC1D5|hsa:84084:RAB6A|hsa:26088:GGA1|hsa:10139:ARFRP1|hsa:387680:FAM21C|hsa:9648:GCC2|hsa:23258:DENND5A|hsa:7813:EVI5|hsa:9570:GOSR2|hsa:1639:DCTN1	http://amigo.geneontology.org/amigo/term/GO:0042147
protein-containing complex assembly	biological_process	GO:0065003	21	129	1.92	0.0129079247499	0.522204815321	hsa:23195:MDN1|hsa:1387:CREBBP|hsa:4297:KMT2A|hsa:1742:DLG4|hsa:6923:TCEB2|hsa:637:BID|hsa:6450:SH3BGR|hsa:7106:TSPAN4|hsa:2035:EPB41|hsa:10059:DNM1L|hsa:8517:IKBKG|hsa:9223:MAGI1|hsa:3556:IL1RAP|hsa:100506658:OCLN|hsa:8463:TEAD2|hsa:57728:WDR19|hsa:8936:WASF1|hsa:4194:MDM4|hsa:7003:TEAD1|hsa:50944:SHANK1|hsa:10413:YAP1	http://amigo.geneontology.org/amigo/term/GO:0065003
activation of protein kinase activity	biological_process	GO:0032147	13	66	2.32	0.013082623591	0.522480834357	hsa:2011:MARK2|hsa:8312:AXIN1|hsa:55704:CCDC88A|hsa:65125:WNK1|hsa:5058:PAK1|hsa:2258:FGF13|hsa:9776:ATG13|hsa:7422:VEGFA|hsa:10040:TOM1L1|hsa:10298:PAK4|hsa:51347:TAOK3|hsa:92335:STRADA|hsa:9448:MAP4K4	http://amigo.geneontology.org/amigo/term/GO:0032147
Wnt signaling pathway	biological_process	GO:0016055	28	189	1.74	0.0136728494889	0.522480834357	hsa:55716:LMBR1L|hsa:7090:TLE3|hsa:7088:TLE1|hsa:7091:TLE4|hsa:1499:CTNNB1|hsa:331:XIAP|hsa:1500:CTNND1|hsa:1601:DAB2|hsa:8312:AXIN1|hsa:57680:CHD8|hsa:10042:HMGXB4|hsa:51699:VPS29|hsa:1454:CSNK1E|hsa:2011:MARK2|hsa:9275:BCL7B|hsa:53944:CSNK1G1|hsa:1459:CSNK2A2|hsa:27031:NPHP3|hsa:5828:PEX2|hsa:5310:PKD1|hsa:8945:BTRC|hsa:219771:CCNY|hsa:6934:TCF7L2|hsa:26959:HBP1|hsa:25960:ADGRA2|hsa:56998:CTNNB…	http://amigo.geneontology.org/amigo/term/GO:0016055
HAUS complex	cellular_component	GO:0070652	4	8	5.88	0.0137077582301	0.522480834357	hsa:54930:HAUS4|hsa:23354:HAUS5|hsa:79441:HAUS3|hsa:115106:HAUS1	http://amigo.geneontology.org/amigo/term/GO:0070652
insulin secretion involved in cellular response to glucose stimulus	biological_process	GO:0035773	4	8	5.88	0.0137077582301	0.522480834357	hsa:51714:SELT|hsa:5894:RAF1|hsa:26056:RAB11FIP5|hsa:55088:CCDC186	http://amigo.geneontology.org/amigo/term/GO:0035773
macropinosome	cellular_component	GO:0044354	4	8	5.88	0.0137077582301	0.522480834357	hsa:146206:CARMIL2|hsa:6249:CLIP1|hsa:302:ANXA2|hsa:55604:LRRC16A	http://amigo.geneontology.org/amigo/term/GO:0044354
protein desumoylation	biological_process	GO:0016926	4	8	5.88	0.0137077582301	0.522480834357	hsa:57337:SENP7|hsa:26054:SENP6|hsa:205564:SENP5|hsa:10208:USPL1	http://amigo.geneontology.org/amigo/term/GO:0016926
regulation of fatty acid metabolic process	biological_process	GO:0019217	4	8	5.88	0.0137077582301	0.522480834357	hsa:4779:NFE2L1|hsa:6720:SREBF1|hsa:80025:PANK2|hsa:5465:PPARA	http://amigo.geneontology.org/amigo/term/GO:0019217
regulation of establishment of cell polarity	biological_process	GO:2000114	6	19	3.72	0.0146667813164	0.554452421567	hsa:51571:FAM49B|hsa:5908:RAP1B|hsa:9475:ROCK2|hsa:10193:RNF41|hsa:23189:KANK1|hsa:54828:BCAS3	http://amigo.geneontology.org/amigo/term/GO:2000114
histone acetyltransferase complex	cellular_component	GO:0000123	8	32	2.94	0.0157120002637	0.584385042065	hsa:55683:KANSL3|hsa:10524:KAT5|hsa:10445:MCRS1|hsa:1387:CREBBP|hsa:51147:ING4|hsa:23522:KAT6B|hsa:9643:MORF4L2|hsa:79960:JADE1	http://amigo.geneontology.org/amigo/term/GO:0000123
miRNA binding	molecular_function	GO:0035198	8	32	2.94	0.0157120002637	0.584385042065	hsa:23369:PUM2|hsa:23318:ZCCHC11|hsa:149041:RC3H1|hsa:8241:RBM10|hsa:23567:ZNF346|hsa:9782:MATR3|hsa:26523:AGO1|hsa:192669:AGO3	http://amigo.geneontology.org/amigo/term/GO:0035198
nuclear speck	cellular_component	GO:0016607	51	400	1.5	0.0161214496391	0.594817005884	hsa:54892:NCAPG2|hsa:10014:HDAC5|hsa:3299:HSF4|hsa:25957:PNISR|hsa:55604:LRRC16A|hsa:55589:BMP2K|hsa:64332:NFKBIZ|hsa:10178:TENM1|hsa:57634:EP400|hsa:7335:UBE2V1|hsa:50809:HP1BP3|hsa:80196:RNF34|hsa:5894:RAF1|hsa:79960:JADE1|hsa:10783:NEK6|hsa:7919:DDX39B|hsa:102724594:U2AF1|hsa:51251:NT5C3A|hsa:6627:SNRPA1|hsa:79677:SMC6|hsa:9343:EFTUD2|hsa:55840:EAF2|hsa:8241:RBM10|hsa:57602:USP36|hsa:64783:RBM…	http://amigo.geneontology.org/amigo/term/GO:0016607
phosphatidylinositol biosynthetic process	biological_process	GO:0006661	14	76	2.17	0.0164571974929	0.599057817724	hsa:26751:SH3YL1|hsa:64419:MTMR14|hsa:54545:MTMR12|hsa:5287:PIK3C2B|hsa:5867:RAB4A|hsa:377:ARF3|hsa:5305:PIP4K2A|hsa:8394:PIP5K1A|hsa:3612:IMPA1|hsa:5298:PI4KB|hsa:5296:AC007192.4|hsa:8871:SYNJ2|hsa:8897:MTMR3|hsa:8396:PIP4K2B	http://amigo.geneontology.org/amigo/term/GO:0006661
stress-activated MAPK cascade	biological_process	GO:0051403	7	26	3.17	0.0170283583005	0.599057817724	hsa:1326:MAP3K8|hsa:8945:BTRC|hsa:83605:CCM2|hsa:3551:IKBKB|hsa:5609:MAP2K7|hsa:8517:IKBKG|hsa:5599:MAPK8	http://amigo.geneontology.org/amigo/term/GO:0051403
positive regulation of microtubule polymerization	biological_process	GO:0031116	7	26	3.17	0.0170283583005	0.599057817724	hsa:84722:PSRC1|hsa:4926:NUMA1|hsa:55755:CDK5RAP2|hsa:6249:CLIP1|hsa:100506658:OCLN|hsa:1639:DCTN1|hsa:5058:PAK1	http://amigo.geneontology.org/amigo/term/GO:0031116
mitotic spindle midzone	cellular_component	GO:1990023	5	14	4.2	0.0171456270467	0.599057817724	hsa:1062:CENPE|hsa:79884:MAP9|hsa:81930:KIF18A|hsa:9055:PRC1|hsa:4926:NUMA1	http://amigo.geneontology.org/amigo/term/GO:1990023
histone demethylase activity (H3-K9 specific)	molecular_function	GO:0032454	5	14	4.2	0.0171456270467	0.599057817724	hsa:23081:KDM4C|hsa:23030:KDM4B|hsa:55693:KDM4D|hsa:23133:PHF8|hsa:221037:JMJD1C	http://amigo.geneontology.org/amigo/term/GO:0032454
lateral element	cellular_component	GO:0000800	5	14	4.2	0.0171456270467	0.599057817724	hsa:672:BRCA1|hsa:221711:SYCP2L|hsa:675:BRCA2|hsa:10388:SYCP2|hsa:5888:RAD51	http://amigo.geneontology.org/amigo/term/GO:0000800
sterol transporter activity	molecular_function	GO:0015248	5	14	4.2	0.0171456270467	0.599057817724	hsa:114876:OSBPL1A|hsa:114879:OSBPL5|hsa:114883:OSBPL9|hsa:114880:OSBPL6|hsa:23762:OSBP2	http://amigo.geneontology.org/amigo/term/GO:0015248
JNK cascade	biological_process	GO:0007254	10	47	2.5	0.0181802930325	0.618827315298	hsa:2873:GPS1|hsa:8491:MAP4K3|hsa:257397:TAB3|hsa:23118:TAB2|hsa:4294:MAP3K10|hsa:9175:MAP3K13|hsa:5609:MAP2K7|hsa:8517:IKBKG|hsa:7335:UBE2V1|hsa:5599:MAPK8	http://amigo.geneontology.org/amigo/term/GO:0007254
alpha-tubulin binding	molecular_function	GO:0043014	9	40	2.65	0.0184208862897	0.618827315298	hsa:79739:TTLL7|hsa:219899:TBCEL|hsa:10808:HSPH1|hsa:6683:SPAST|hsa:6905:TBCE|hsa:2534:FYN|hsa:8481:OFD1|hsa:29072:SETD2|hsa:83544:DNAL1	http://amigo.geneontology.org/amigo/term/GO:0043014
clathrin vesicle coat	cellular_component	GO:0030125	4	9	5.23	0.0185165155054	0.618827315298	hsa:1211:CLTA|hsa:22905:EPN2|hsa:25977:NECAP1|hsa:9685:CLINT1	http://amigo.geneontology.org/amigo/term/GO:0030125
cellular aldehyde metabolic process	biological_process	GO:0006081	4	9	5.23	0.0185165155054	0.618827315298	hsa:224:ALDH3A2|hsa:8574:AKR7A2|hsa:218:ALDH3A1|hsa:22977:AKR7A3	http://amigo.geneontology.org/amigo/term/GO:0006081
Golgi to lysosome transport	biological_process	GO:0090160	4	9	5.23	0.0185165155054	0.618827315298	hsa:164:AP1G1|hsa:2580:GAK|hsa:55297:CCDC91|hsa:64145:RBSN	http://amigo.geneontology.org/amigo/term/GO:0090160
positive regulation of protein acetylation	biological_process	GO:1901985	4	9	5.23	0.0185165155054	0.618827315298	hsa:84140:FAM161A|hsa:406:ARNTL|hsa:10524:KAT5|hsa:8536:OGG1	http://amigo.geneontology.org/amigo/term/GO:1901985
chromosome	cellular_component	GO:0005694	20	127	1.85	0.0199275994374	0.644657994137	hsa:79813:EHMT1|hsa:85865:GTPBP10|hsa:50809:HP1BP3|hsa:10721:POLQ|hsa:4926:NUMA1|hsa:672:BRCA1|hsa:6871:TADA2A|hsa:1062:CENPE|hsa:10735:STAG2|hsa:22893:BAHD1|hsa:5058:PAK1|hsa:9933:PUM3|hsa:79960:JADE1|hsa:78994:PRR14|hsa:9055:PRC1|hsa:29072:SETD2|hsa:8243:SMC1A|hsa:114799:ESCO1|hsa:10362:HMG20B|hsa:84515:MCM8	http://amigo.geneontology.org/amigo/term/GO:0005694
mitotic spindle organization	biological_process	GO:0007052	10	48	2.45	0.0203781315922	0.644657994137	hsa:1104:RCC1|hsa:55726:ASUN|hsa:83540:NUF2|hsa:1062:CENPE|hsa:7272:TTK|hsa:5524:PTPA|hsa:5116:PCNT|hsa:4134:MAP4|hsa:6905:TBCE|hsa:4204:MECP2	http://amigo.geneontology.org/amigo/term/GO:0007052
mitochondrial membrane	cellular_component	GO:0031966	18	111	1.91	0.0208265726359	0.644657994137	hsa:301:ANXA1|hsa:133308:SLC9B2|hsa:8678:BECN1|hsa:100505876:CEBPZOS|hsa:23786:BCL2L13|hsa:65084:TMEM135|hsa:4582:MUC1|hsa:246269:LACE1|hsa:84275:SLC25A33|hsa:34:ACADM|hsa:666:BOK|hsa:115209:OMA1|hsa:84236:RHBDD1|hsa:10059:DNM1L|hsa:4976:OPA1|hsa:60492:CCDC90B|hsa:23770:FKBP8|hsa:4287:ATXN3	http://amigo.geneontology.org/amigo/term/GO:0031966
mitotic spindle assembly	biological_process	GO:0090307	9	41	2.58	0.0208542528571	0.644657994137	hsa:9639:ARHGEF10|hsa:8243:SMC1A|hsa:10464:PIBF1|hsa:10735:STAG2|hsa:55125:CEP192|hsa:331:XIAP|hsa:8481:OFD1|hsa:79884:MAP9|hsa:11200:CHEK2	http://amigo.geneontology.org/amigo/term/GO:0090307
retromer complex	cellular_component	GO:0030904	6	21	3.36	0.0212615795191	0.644657994137	hsa:51699:VPS29|hsa:9779:TBC1D5|hsa:10807:SDCCAG3|hsa:23258:DENND5A|hsa:55667:DENND4C|hsa:1639:DCTN1	http://amigo.geneontology.org/amigo/term/GO:0030904
mRNA splice site selection	biological_process	GO:0006376	6	21	3.36	0.0212615795191	0.644657994137	hsa:6426:SRSF1|hsa:10658:CELF1|hsa:22827:PUF60|hsa:58155:PTBP2|hsa:55692:LUC7L|hsa:51631:LUC7L2	http://amigo.geneontology.org/amigo/term/GO:0006376
histone H4-K16 acetylation	biological_process	GO:0043984	6	21	3.36	0.0212615795191	0.644657994137	hsa:55683:KANSL3|hsa:4297:KMT2A|hsa:151050:KANSL1L|hsa:10445:MCRS1|hsa:51147:ING4|hsa:79960:JADE1	http://amigo.geneontology.org/amigo/term/GO:0043984
protein localization to Golgi apparatus	biological_process	GO:0034067	6	21	3.36	0.0212615795191	0.644657994137	hsa:10133:OPTN|hsa:79567:FAM65A|hsa:4926:NUMA1|hsa:10139:ARFRP1|hsa:2580:GAK|hsa:9648:GCC2	http://amigo.geneontology.org/amigo/term/GO:0034067
negative regulation of programmed cell death	biological_process	GO:0043069	5	15	3.92	0.0213293335372	0.644657994137	hsa:2122:MECOM|hsa:9093:DNAJA3|hsa:51768:TM7SF3|hsa:25959:KANK2|hsa:23636:NUP62	http://amigo.geneontology.org/amigo/term/GO:0043069
positive regulation of cilium assembly	biological_process	GO:0045724	5	15	3.92	0.0213293335372	0.644657994137	hsa:55704:CCDC88A|hsa:10807:SDCCAG3|hsa:9696:CROCC|hsa:9738:CCP110|hsa:202018:TAPT1	http://amigo.geneontology.org/amigo/term/GO:0045724
focal adhesion	cellular_component	GO:0005925	52	418	1.46	0.0220857965236	0.644657994137	hsa:301:ANXA1|hsa:5747:PTK2|hsa:9448:MAP4K4|hsa:976:ADGRE5|hsa:55740:ENAH|hsa:3655:ITGA6|hsa:58497:PRUNE1|hsa:1499:CTNNB1|hsa:977:CD151|hsa:25996:REXO2|hsa:1601:DAB2|hsa:54751:FBLIM1|hsa:10174:SORBS3|hsa:9270:ITGB1BP1|hsa:23032:USP33|hsa:8936:WASF1|hsa:9260:PDLIM7|hsa:9019:MPZL1|hsa:8874:ARHGEF7|hsa:8573:CASK|hsa:23164:MPRIP|hsa:2273:FHL1|hsa:5094:PCBP2|hsa:2580:GAK|hsa:667:DST|hsa:30011:SH3KBP1|…	http://amigo.geneontology.org/amigo/term/GO:0005925
double-strand break repair	biological_process	GO:0006302	12	64	2.21	0.0226017647954	0.644657994137	hsa:672:BRCA1|hsa:675:BRCA2|hsa:10721:POLQ|hsa:10524:KAT5|hsa:55775:TDP1|hsa:29086:BABAM1|hsa:4683:NBN|hsa:54840:APTX|hsa:11200:CHEK2|hsa:9112:MTA1|hsa:51720:UIMC1|hsa:5893:RAD52	http://amigo.geneontology.org/amigo/term/GO:0006302
fibrillar center	cellular_component	GO:0001650	20	129	1.82	0.0227332871391	0.644657994137	hsa:4781:NFIB|hsa:6949:TCOF1|hsa:1663:DDX11|hsa:80709:AKNA|hsa:8991:SELENBP1|hsa:1601:DAB2|hsa:219736:STOX1|hsa:8204:NRIP1|hsa:54496:PRMT7|hsa:177:AGER|hsa:9743:ARHGAP32|hsa:55249:YY1AP1|hsa:8615:USO1|hsa:26091:HERC4|hsa:84245:MRI1|hsa:54751:FBLIM1|hsa:84268:RPAIN|hsa:51447:IP6K2|hsa:9807:IP6K1|hsa:8731:RNMT	http://amigo.geneontology.org/amigo/term/GO:0001650
gamma-tubulin binding	molecular_function	GO:0043015	7	28	2.94	0.0231893078485	0.644657994137	hsa:675:BRCA2|hsa:4830:NME1|hsa:26056:RAB11FIP5|hsa:285753:CEP57L1|hsa:85458:DIXDC1|hsa:55755:CDK5RAP2|hsa:8481:OFD1	http://amigo.geneontology.org/amigo/term/GO:0043015
spindle pole	cellular_component	GO:0000922	19	121	1.85	0.0233737497193	0.644657994137	hsa:10783:NEK6|hsa:84722:PSRC1|hsa:10300:KATNB1|hsa:23636:NUP62|hsa:4926:NUMA1|hsa:57448:BIRC6|hsa:79848:CSPP1|hsa:1663:DDX11|hsa:8555:CDC14B|hsa:8556:CDC14A|hsa:115106:HAUS1|hsa:1499:CTNNB1|hsa:23255:MTCL1|hsa:8517:IKBKG|hsa:55755:CDK5RAP2|hsa:9055:PRC1|hsa:1639:DCTN1|hsa:23331:TTC28-AS1|hsa:90799:CEP95	http://amigo.geneontology.org/amigo/term/GO:0000922
maintenance of animal organ identity	biological_process	GO:0048496	3	5	7.06	0.0233784761349	0.644657994137	hsa:27031:NPHP3|hsa:84059:ADGRV1|hsa:9657:IQCB1	http://amigo.geneontology.org/amigo/term/GO:0048496
positive regulation of retinoic acid receptor signaling pathway	biological_process	GO:0048386	3	5	7.06	0.0233784761349	0.644657994137	hsa:171023:ASXL1|hsa:1488:CTBP2|hsa:10626:TRIM16	http://amigo.geneontology.org/amigo/term/GO:0048386
RNA-dependent ATPase activity	molecular_function	GO:0008186	3	5	7.06	0.0233784761349	0.644657994137	hsa:64848:YTHDC2|hsa:7919:DDX39B|hsa:1663:DDX11	http://amigo.geneontology.org/amigo/term/GO:0008186
NSL complex	cellular_component	GO:0044545	3	5	7.06	0.0233784761349	0.644657994137	hsa:55683:KANSL3|hsa:151050:KANSL1L|hsa:10445:MCRS1	http://amigo.geneontology.org/amigo/term/GO:0044545
3-keto sterol reductase activity	molecular_function	GO:0000253	3	5	7.06	0.0233784761349	0.644657994137	hsa:79154:DHRS11|hsa:10901:DHRS4|hsa:10901:DHRS4L2	http://amigo.geneontology.org/amigo/term/GO:0000253
positive regulation of protein localization to cell cortex	biological_process	GO:1904778	3	5	7.06	0.0233784761349	0.644657994137	hsa:2037:EPB41L2|hsa:4926:NUMA1|hsa:2035:EPB41	http://amigo.geneontology.org/amigo/term/GO:1904778
regulation of histone H3-K9 acetylation	biological_process	GO:2000615	3	5	7.06	0.0233784761349	0.644657994137	hsa:4297:KMT2A|hsa:10014:HDAC5|hsa:8536:OGG1	http://amigo.geneontology.org/amigo/term/GO:2000615
cysteine-type carboxypeptidase activity	molecular_function	GO:0016807	3	5	7.06	0.0233784761349	0.644657994137	hsa:55793:FAM63A|hsa:80013:FAM188A|hsa:54629:FAM63B	http://amigo.geneontology.org/amigo/term/GO:0016807
stress granule disassembly	biological_process	GO:0035617	3	5	7.06	0.0233784761349	0.644657994137	hsa:3831:KLC1|hsa:79752:ZFAND1|hsa:3831:RP11-73M18.2	http://amigo.geneontology.org/amigo/term/GO:0035617
L-serine metabolic process	biological_process	GO:0006563	3	5	7.06	0.0233784761349	0.644657994137	hsa:6472:SHMT2|hsa:6470:SHMT1|hsa:5723:PSPH	http://amigo.geneontology.org/amigo/term/GO:0006563
3-chloroallyl aldehyde dehydrogenase activity	molecular_function	GO:0004028	3	5	7.06	0.0233784761349	0.644657994137	hsa:224:ALDH3A2|hsa:221:ALDH3B1|hsa:218:ALDH3A1	http://amigo.geneontology.org/amigo/term/GO:0004028
COPII-coated vesicle budding	biological_process	GO:0090114	3	5	7.06	0.0233784761349	0.644657994137	hsa:6396:SEC13|hsa:25956:SEC31B|hsa:22872:SEC31A	http://amigo.geneontology.org/amigo/term/GO:0090114
receptor localization to non-motile cilium	biological_process	GO:0097500	3	5	7.06	0.0233784761349	0.644657994137	hsa:200894:ARL13B|hsa:57560:IFT80|hsa:92482:BBIP1	http://amigo.geneontology.org/amigo/term/GO:0097500
pyrimidine dimer repair	biological_process	GO:0006290	3	5	7.06	0.0233784761349	0.644657994137	hsa:1643:DDB2|hsa:5423:POLB|hsa:2956:MSH6	http://amigo.geneontology.org/amigo/term/GO:0006290
histone acetylation	biological_process	GO:0016573	9	42	2.52	0.0235103739158	0.644657994137	hsa:6878:TAF6|hsa:6872:TAF1|hsa:4204:MECP2|hsa:10524:KAT5|hsa:10902:BRD8|hsa:408:ARRB1|hsa:23522:KAT6B|hsa:9643:MORF4L2|hsa:1387:CREBBP	http://amigo.geneontology.org/amigo/term/GO:0016573
establishment of cell polarity	biological_process	GO:0030010	8	35	2.69	0.0237623284916	0.644657994137	hsa:5747:PTK2|hsa:9024:BRSK2|hsa:10806:SDCCAG8|hsa:5310:PKD1|hsa:4133:MAP2|hsa:2011:MARK2|hsa:5058:PAK1|hsa:4752:NEK3	http://amigo.geneontology.org/amigo/term/GO:0030010
DNA-dependent ATPase activity	molecular_function	GO:0008094	8	35	2.69	0.0237623284916	0.644657994137	hsa:2186:BPTF|hsa:1663:DDX11|hsa:57680:CHD8|hsa:4439:MSH5|hsa:2956:MSH6|hsa:5888:RAD51|hsa:7517:XRCC3|hsa:6596:HLTF	http://amigo.geneontology.org/amigo/term/GO:0008094
post-transcriptional gene silencing by RNA	biological_process	GO:0035194	4	10	4.71	0.0242483377248	0.645919836536	hsa:27327:TNRC6A|hsa:26523:AGO1|hsa:23112:TNRC6B|hsa:192669:AGO3	http://amigo.geneontology.org/amigo/term/GO:0035194
beta-catenin-TCF complex	cellular_component	GO:1990907	4	10	4.71	0.0242483377248	0.645919836536	hsa:7090:TLE3|hsa:1499:CTNNB1|hsa:7088:TLE1|hsa:7091:TLE4	http://amigo.geneontology.org/amigo/term/GO:1990907
H4 histone acetyltransferase activity	molecular_function	GO:0010485	4	10	4.71	0.0242483377248	0.645919836536	hsa:8520:HAT1|hsa:23522:KAT6B|hsa:675:BRCA2|hsa:10524:KAT5	http://amigo.geneontology.org/amigo/term/GO:0010485
nuclear envelope	cellular_component	GO:0005635	26	182	1.68	0.024369048473	0.645919836536	hsa:5422:POLA1|hsa:79641:ROGDI|hsa:7112:TMPO|hsa:1639:DCTN1|hsa:274:BIN1|hsa:23636:NUP62|hsa:23353:SUN1|hsa:26012:NSMF|hsa:6249:CLIP1|hsa:311:ANXA11|hsa:56894:AGPAT3|hsa:9112:MTA1|hsa:7226:TRPM2|hsa:23306:NEMP1|hsa:6676:SPAG4|hsa:5905:RANGAP1|hsa:11097:NUPL2|hsa:6396:SEC13|hsa:161176:SYNE3|hsa:53371:NUP54|hsa:2720:GLB1|hsa:4008:LMO7|hsa:55326:AGPAT5|hsa:6720:SREBF1|hsa:23001:WDFY3|hsa:667:DST	http://amigo.geneontology.org/amigo/term/GO:0005635
calmodulin binding	molecular_function	GO:0005516	28	200	1.65	0.0247629375102	0.647771051302	hsa:84033:OBSCN|hsa:22989:MYH15|hsa:6709:SPTAN1|hsa:9657:IQCB1|hsa:4430:MYO1B|hsa:2035:EPB41|hsa:4133:MAP2|hsa:8550:MAPKAPK5|hsa:8536:OGG1|hsa:29888:STRN4|hsa:29966:STRN3|hsa:259266:ASPM|hsa:8573:CASK|hsa:6546:SLC8A1|hsa:23604:DAPK2|hsa:818:CAMK2G|hsa:5255:PHKA1|hsa:5256:PHKA2|hsa:5116:PCNT|hsa:490:ATP2B1|hsa:800:CALD1|hsa:6857:SYT1|hsa:157922:CAMSAP1|hsa:9066:SYT7|hsa:10645:CAMKK2|hsa:55755:CDK5…	http://amigo.geneontology.org/amigo/term/GO:0005516
regulation of circadian rhythm	biological_process	GO:0042752	12	65	2.17	0.0248126384224	0.647771051302	hsa:2146:EZH2|hsa:8945:BTRC|hsa:8914:TIMELESS|hsa:9475:ROCK2|hsa:5187:PER1|hsa:1454:CSNK1E|hsa:1390:CREM|hsa:5465:PPARA|hsa:5599:MAPK8|hsa:10062:NR1H3|hsa:3184:HNRNPD|hsa:10533:ATG7	http://amigo.geneontology.org/amigo/term/GO:0042752
double-stranded DNA binding	molecular_function	GO:0003690	16	97	1.94	0.0249011922603	0.647771051302	hsa:84893:FBXO18|hsa:27332:ZNF638|hsa:6419:SETMAR|hsa:1663:DDX11|hsa:11232:POLG2|hsa:130916:MTERF4|hsa:55775:TDP1|hsa:3428:IFI16|hsa:55388:MCM10|hsa:201254:STRA13|hsa:2956:MSH6|hsa:5888:RAD51|hsa:64710:NUCKS1|hsa:54840:APTX|hsa:378708:APITD1-CORT|hsa:22944:KIN	http://amigo.geneontology.org/amigo/term/GO:0003690
DNA-dependent DNA replication	biological_process	GO:0006261	6	22	3.21	0.0252070074209	0.647771051302	hsa:10721:POLQ|hsa:11232:POLG2|hsa:5424:POLD1|hsa:5427:POLE2|hsa:84268:RPAIN|hsa:5423:POLB	http://amigo.geneontology.org/amigo/term/GO:0006261
rRNA catabolic process	biological_process	GO:0016075	5	16	3.68	0.0261243312104	0.647771051302	hsa:29102:DROSHA|hsa:22894:DIS3|hsa:5393:EXOSC9|hsa:54464:XRN1|hsa:162989:DEDD2	http://amigo.geneontology.org/amigo/term/GO:0016075
regulation of mRNA splicing, via spliceosome	biological_process	GO:0048024	5	16	3.68	0.0261243312104	0.647771051302	hsa:9584:RBM39|hsa:79171:RBM42|hsa:6732:SRPK1|hsa:55147:RBM23|hsa:51574:LARP7	http://amigo.geneontology.org/amigo/term/GO:0048024
sterol binding	molecular_function	GO:0032934	5	16	3.68	0.0261243312104	0.647771051302	hsa:114876:OSBPL1A|hsa:114879:OSBPL5|hsa:114883:OSBPL9|hsa:114880:OSBPL6|hsa:23762:OSBP2	http://amigo.geneontology.org/amigo/term/GO:0032934
histone H4-K8 acetylation	biological_process	GO:0043982	5	16	3.68	0.0261243312104	0.647771051302	hsa:51147:ING4|hsa:55683:KANSL3|hsa:151050:KANSL1L|hsa:79960:JADE1|hsa:10445:MCRS1	http://amigo.geneontology.org/amigo/term/GO:0043982
histone H4-K5 acetylation	biological_process	GO:0043981	5	16	3.68	0.0261243312104	0.647771051302	hsa:51147:ING4|hsa:55683:KANSL3|hsa:151050:KANSL1L|hsa:79960:JADE1|hsa:10445:MCRS1	http://amigo.geneontology.org/amigo/term/GO:0043981
nuclear-transcribed mRNA catabolic process	biological_process	GO:0000956	5	16	3.68	0.0261243312104	0.647771051302	hsa:149041:RC3H1|hsa:26523:AGO1|hsa:5393:EXOSC9|hsa:5976:UPF1|hsa:54464:XRN1	http://amigo.geneontology.org/amigo/term/GO:0000956
histone demethylase activity	molecular_function	GO:0032452	5	16	3.68	0.0261243312104	0.647771051302	hsa:23081:KDM4C|hsa:23030:KDM4B|hsa:10765:KDM5B|hsa:23133:PHF8|hsa:55693:KDM4D	http://amigo.geneontology.org/amigo/term/GO:0032452
regulation of gene expression by genetic imprinting	biological_process	GO:0006349	5	16	3.68	0.0261243312104	0.647771051302	hsa:672:BRCA1|hsa:51742:ARID4B|hsa:221656:KDM1B|hsa:4204:MECP2|hsa:54496:PRMT7	http://amigo.geneontology.org/amigo/term/GO:0006349
DNA helicase activity	molecular_function	GO:0003678	11	58	2.23	0.0265142216771	0.653511119622	hsa:1105:CHD1|hsa:84893:FBXO18|hsa:7485:WRB|hsa:9557:CHD1L|hsa:2963:GTF2F2|hsa:80205:CHD9|hsa:57680:CHD8|hsa:2068:ERCC2|hsa:1663:DDX11|hsa:4683:NBN|hsa:84515:MCM8	http://amigo.geneontology.org/amigo/term/GO:0003678
beta-catenin-TCF complex assembly	biological_process	GO:1904837	7	29	2.84	0.0267810076082	0.653511119622	hsa:7090:TLE3|hsa:7088:TLE1|hsa:10524:KAT5|hsa:6934:TCF7L2|hsa:7091:TLE4|hsa:1499:CTNNB1|hsa:1387:CREBBP	http://amigo.geneontology.org/amigo/term/GO:1904837
negative regulation of transcription by RNA polymerase II	biological_process	GO:0000122	94	832	1.33	0.0269340129781	0.653511119622	hsa:2186:BPTF|hsa:3299:HSF4|hsa:161882:ZFPM1|hsa:1601:DAB2|hsa:3516:RBPJ|hsa:7068:THRB|hsa:10127:ZNF263|hsa:6668:SP2|hsa:9079:LDB2|hsa:5187:PER1|hsa:4194:MDM4|hsa:79718:TBL1XR1|hsa:9093:DNAJA3|hsa:9555:H2AFY|hsa:6934:TCF7L2|hsa:55689:YEATS2|hsa:84619:ZGPAT|hsa:80317:ZKSCAN3|hsa:10782:ZNF274|hsa:83933:HDAC10|hsa:1488:CTBP2|hsa:49854:ZBTB21|hsa:283373:ANKRD52|hsa:4591:TRIM37|hsa:10524:KAT5|hsa:5768…	http://amigo.geneontology.org/amigo/term/GO:0000122
rhythmic process	biological_process	GO:0048511	12	66	2.14	0.0271776406025	0.653511119622	hsa:1387:CREBBP|hsa:79723:SUV39H2|hsa:8945:BTRC|hsa:9475:ROCK2|hsa:4800:NFYA|hsa:2146:EZH2|hsa:1390:CREM|hsa:10059:DNM1L|hsa:5599:MAPK8|hsa:4791:NFKB2|hsa:10765:KDM5B|hsa:10533:ATG7	http://amigo.geneontology.org/amigo/term/GO:0048511
p53 binding	molecular_function	GO:0002039	12	66	2.14	0.0271776406025	0.653511119622	hsa:79813:EHMT1|hsa:1616:DAXX|hsa:54971:BANP|hsa:6872:TAF1|hsa:83596:BCL2L12|hsa:57680:CHD8|hsa:4582:MUC1|hsa:80196:RNF34|hsa:9100:USP10|hsa:8550:MAPKAPK5|hsa:117584:RFFL|hsa:1387:CREBBP	http://amigo.geneontology.org/amigo/term/GO:0002039
positive regulation of peptidyl-serine phosphorylation	biological_process	GO:0033138	15	90	1.96	0.027206013653	0.653511119622	hsa:8412:BCAR3|hsa:8312:AXIN1|hsa:960:CD44|hsa:79109:MAPKAP1|hsa:11235:PDCD10|hsa:10178:TENM1|hsa:219736:STOX1|hsa:673:BRAF|hsa:408:ARRB1|hsa:627:BDNF-AS|hsa:7422:VEGFA|hsa:7474:WNT5A|hsa:5894:RAF1|hsa:5058:PAK1|hsa:8536:OGG1	http://amigo.geneontology.org/amigo/term/GO:0033138
double-strand break repair via homologous recombination	biological_process	GO:0000724	14	82	2.01	0.0274415526606	0.65575357964	hsa:672:BRCA1|hsa:23514:SPIDR|hsa:84893:FBXO18|hsa:675:BRCA2|hsa:286053:NSMCE2|hsa:10721:POLQ|hsa:55693:KDM4D|hsa:5893:RAD52|hsa:4683:NBN|hsa:5888:RAD51|hsa:64710:NUCKS1|hsa:7517:XRCC3|hsa:27343:POLL|hsa:84515:MCM8	http://amigo.geneontology.org/amigo/term/GO:0000724
cytoskeleton	cellular_component	GO:0005856	50	406	1.45	0.0280622910624	0.662885222393	hsa:23048:FNBP1|hsa:8717:TRADD|hsa:55740:ENAH|hsa:23149:FCHO1|hsa:2035:EPB41|hsa:4867:NPHP1|hsa:57639:CCDC146|hsa:8798:DYRK4|hsa:1627:DBN1|hsa:10174:SORBS3|hsa:274:BIN1|hsa:7297:TYK2|hsa:91544:UBXN11|hsa:8936:WASF1|hsa:83861:RSPH3|hsa:79600:TCTN1|hsa:7168:TPM1|hsa:9578:CDC42BPB|hsa:8871:SYNJ2|hsa:5747:PTK2|hsa:30011:SH3KBP1|hsa:2036:EPB41L1|hsa:2037:EPB41L2|hsa:9762:RP5-1187M17.10|hsa:23247:KIAA0…	http://amigo.geneontology.org/amigo/term/GO:0005856
cell periphery	cellular_component	GO:0071944	10	51	2.31	0.0281281138754	0.662885222393	hsa:55793:FAM63A|hsa:54629:FAM63B|hsa:8312:AXIN1|hsa:5962:RDX|hsa:4430:MYO1B|hsa:1499:CTNNB1|hsa:9223:MAGI1|hsa:6546:SLC8A1|hsa:9270:ITGB1BP1|hsa:54828:BCAS3	http://amigo.geneontology.org/amigo/term/GO:0071944
ubiquitin ligase complex	cellular_component	GO:0000151	17	107	1.87	0.0281711846464	0.662885222393	hsa:9604:RNF14|hsa:672:BRCA1|hsa:11059:WWP1|hsa:9477:MED20|hsa:51003:MED31|hsa:25793:FBXO7|hsa:4008:LMO7|hsa:23014:FBXO21|hsa:26272:FBXO4|hsa:8517:IKBKG|hsa:25852:ARMC8|hsa:9781:RNF144A|hsa:7335:UBE2V1|hsa:51646:YPEL5|hsa:57610:RANBP10|hsa:81858:SHARPIN|hsa:84259:DCUN1D5	http://amigo.geneontology.org/amigo/term/GO:0000151
intracellular signal transduction	biological_process	GO:0035556	46	369	1.47	0.0288517205514	0.666142364558	hsa:8491:MAP4K3|hsa:9448:MAP4K4|hsa:2534:FYN|hsa:54793:KCTD9|hsa:25970:SH2B1|hsa:80323:CCDC68|hsa:23770:FKBP8|hsa:54584:GNB1L|hsa:7297:TYK2|hsa:5589:PRKCSH|hsa:323:APBB2|hsa:8550:MAPKAPK5|hsa:9270:ITGB1BP1|hsa:79858:NEK11|hsa:84152:PPP1R1B|hsa:8874:ARHGEF7|hsa:54849:DEF8|hsa:84930:MASTL|hsa:4216:MAP3K4|hsa:4215:MAP3K3|hsa:9578:CDC42BPB|hsa:4140:MARK3|hsa:5599:MAPK8|hsa:9542:NRG2|hsa:23604:DAPK2|h…	http://amigo.geneontology.org/amigo/term/GO:0035556
perinuclear region of cytoplasm	cellular_component	GO:0048471	80	697	1.35	0.028967398197	0.666142364558	hsa:5610:EIF2AK2|hsa:53916:RAB4B|hsa:10079:ATP9A|hsa:5867:RAB4A|hsa:80315:CPEB4|hsa:57572:DOCK6|hsa:23413:NCS1|hsa:10524:KAT5|hsa:1499:CTNNB1|hsa:10178:TENM1|hsa:7584:ZNF35|hsa:10801:SEPT9|hsa:55626:TECR|hsa:8796:SCEL|hsa:333:APLP1|hsa:9811:CTIF|hsa:9919:SEC16A|hsa:7517:XRCC3|hsa:9270:ITGB1BP1|hsa:340061:TMEM173|hsa:22872:SEC31A|hsa:5298:PI4KB|hsa:6293:HCG25|hsa:55626:MRPS18C|hsa:3708:ITPR1|hsa:5…	http://amigo.geneontology.org/amigo/term/GO:0048471
phagophore assembly site	cellular_component	GO:0000407	6	23	3.07	0.0296109538499	0.666142364558	hsa:81671:VMP1|hsa:8678:BECN1|hsa:11152:WDR45|hsa:23673:STX12|hsa:9776:ATG13|hsa:10533:ATG7	http://amigo.geneontology.org/amigo/term/GO:0000407
regulation of focal adhesion assembly	biological_process	GO:0051893	6	23	3.07	0.0296109538499	0.666142364558	hsa:5747:PTK2|hsa:2042:EPHA3|hsa:2042:EPHA6|hsa:1946:EFNA5|hsa:2534:FYN|hsa:9475:ROCK2	http://amigo.geneontology.org/amigo/term/GO:0051893
mitochondrion morphogenesis	biological_process	GO:0070584	6	23	3.07	0.0296109538499	0.666142364558	hsa:80025:PANK2|hsa:8936:WASF1|hsa:56947:MFF|hsa:11232:POLG2|hsa:4976:OPA1|hsa:10059:DNM1L	http://amigo.geneontology.org/amigo/term/GO:0070584
MLL1 complex	cellular_component	GO:0071339	7	30	2.75	0.030732849256	0.666142364558	hsa:6878:TAF6|hsa:4297:KMT2A|hsa:6872:TAF1|hsa:81887:LAS1L|hsa:57680:CHD8|hsa:10445:MCRS1|hsa:124944:C17orf49	http://amigo.geneontology.org/amigo/term/GO:0071339
ciliary transition zone	cellular_component	GO:0035869	7	30	2.75	0.030732849256	0.666142364558	hsa:27241:BBS9|hsa:285331:CCDC66|hsa:22994:CEP131|hsa:8814:CDKL1|hsa:80184:CEP290|hsa:57545:CC2D2A|hsa:84314:TMEM107	http://amigo.geneontology.org/amigo/term/GO:0035869
dosage compensation by inactivation of X chromosome	biological_process	GO:0009048	4	11	4.28	0.0309370795141	0.666142364558	hsa:672:BRCA1|hsa:55791:LRIF1|hsa:5976:UPF1|hsa:64783:RBM15	http://amigo.geneontology.org/amigo/term/GO:0009048
signal transduction involved in G2 DNA damage checkpoint	biological_process	GO:0072425	4	11	4.28	0.0309370795141	0.666142364558	hsa:672:BRCA1|hsa:29086:BABAM1|hsa:8555:CDC14B|hsa:51720:UIMC1	http://amigo.geneontology.org/amigo/term/GO:0072425
cell cortex region	cellular_component	GO:0099738	4	11	4.28	0.0309370795141	0.666142364558	hsa:1639:DCTN1|hsa:2037:EPB41L2|hsa:4926:NUMA1|hsa:2035:EPB41	http://amigo.geneontology.org/amigo/term/GO:0099738
epithelial cilium movement involved in determination of left/right asymmetry	biological_process	GO:0060287	4	11	4.28	0.0309370795141	0.666142364558	hsa:27031:NPHP3|hsa:8481:OFD1|hsa:23639:LRRC6|hsa:8701:DNAH11	http://amigo.geneontology.org/amigo/term/GO:0060287
positive regulation of type I interferon production	biological_process	GO:0032481	10	52	2.26	0.0311224261684	0.666142364558	hsa:3661:IRF3|hsa:6778:STAT6|hsa:27297:CRCP|hsa:9208:LRRFIP1|hsa:84265:POLR3GL|hsa:1499:CTNNB1|hsa:3428:IFI16|hsa:4791:NFKB2|hsa:340061:TMEM173|hsa:1387:CREBBP	http://amigo.geneontology.org/amigo/term/GO:0032481
protein complex oligomerization	biological_process	GO:0051259	5	17	3.46	0.0315552813884	0.666142364558	hsa:150274:HSCB|hsa:10059:DNM1L|hsa:666:BOK|hsa:340061:TMEM173|hsa:4976:OPA1	http://amigo.geneontology.org/amigo/term/GO:0051259
acetyltransferase activity	molecular_function	GO:0016407	5	17	3.46	0.0315552813884	0.666142364558	hsa:23522:KAT6B|hsa:114799:ESCO1|hsa:80155:NAA15|hsa:10524:KAT5|hsa:1387:CREBBP	http://amigo.geneontology.org/amigo/term/GO:0016407
MAP kinase kinase kinase activity	molecular_function	GO:0004709	5	17	3.46	0.0315552813884	0.666142364558	hsa:4215:MAP3K3|hsa:1326:MAP3K8|hsa:9175:MAP3K13|hsa:5894:RAF1|hsa:4216:MAP3K4	http://amigo.geneontology.org/amigo/term/GO:0004709
sterol transport	biological_process	GO:0015918	5	17	3.46	0.0315552813884	0.666142364558	hsa:5360:PLTP|hsa:23762:OSBP2|hsa:114883:OSBPL9|hsa:114880:OSBPL6|hsa:114876:OSBPL1A	http://amigo.geneontology.org/amigo/term/GO:0015918
regulation of lipid metabolic process	biological_process	GO:0019216	15	92	1.92	0.0315867074149	0.666142364558	hsa:6907:TBL1X|hsa:79718:TBL1XR1|hsa:80205:CHD9|hsa:2180:ACSL1|hsa:9555:H2AFY|hsa:211:ALAS1|hsa:5467:PPARD|hsa:23179:RGL1|hsa:1387:CREBBP|hsa:5465:PPARA|hsa:3992:FADS1|hsa:2264:FGFR4|hsa:34:ACADM|hsa:9611:NCOR1|hsa:29841:GRHL1	http://amigo.geneontology.org/amigo/term/GO:0019216
nucleotide binding	molecular_function	GO:0000166	11	60	2.16	0.0320160373878	0.666142364558	hsa:54899:PXK|hsa:27297:CRCP|hsa:56953:NT5M|hsa:9557:CHD1L|hsa:79154:DHRS11|hsa:51251:NT5C3A|hsa:5422:POLA1|hsa:10101:NUBP2|hsa:5424:POLD1|hsa:55743:CHFR|hsa:22978:NT5C2	http://amigo.geneontology.org/amigo/term/GO:0000166
zinc ion binding	molecular_function	GO:0008270	92	820	1.32	0.0323736553057	0.666142364558	hsa:23318:ZCCHC11|hsa:51538:ZCCHC17|hsa:10626:TRIM16|hsa:79752:ZFAND1|hsa:64924:SLC30A5|hsa:5066:PAM|hsa:8609:KLF7|hsa:7068:THRB|hsa:65249:ZSWIM4|hsa:23077:MYCBP2|hsa:1912:PHC2|hsa:388591:RNF207|hsa:23053:ZSWIM8|hsa:672:BRCA1|hsa:868:CBLB|hsa:23613:ZMYND8|hsa:7726:TRIM26|hsa:145482:PTGR2|hsa:27332:ZNF638|hsa:23032:USP33|hsa:4194:MDM4|hsa:6472:SHMT2|hsa:6470:SHMT1|hsa:10924:SMPDL3A|hsa:6051:RNPEP|…	http://amigo.geneontology.org/amigo/term/GO:0008270
response to ionizing radiation	biological_process	GO:0010212	9	45	2.35	0.0329088525105	0.666142364558	hsa:1789:DNMT3B|hsa:672:BRCA1|hsa:10524:KAT5|hsa:9112:MTA1|hsa:29086:BABAM1|hsa:5888:RAD51|hsa:120227:CYP2R1|hsa:64421:DCLRE1C|hsa:51720:UIMC1	http://amigo.geneontology.org/amigo/term/GO:0010212
regulation of megakaryocyte differentiation	biological_process	GO:0045652	9	45	2.35	0.0329088525105	0.666142364558	hsa:58508:KMT2C|hsa:4297:KMT2A|hsa:64783:RBM15|hsa:161882:ZFPM1|hsa:26013:L3MBTL1|hsa:23112:TNRC6B|hsa:27327:TNRC6A|hsa:26523:AGO1|hsa:192669:AGO3	http://amigo.geneontology.org/amigo/term/GO:0045652
spindle microtubule	cellular_component	GO:0005876	9	45	2.35	0.0329088525105	0.666142364558	hsa:84140:FAM161A|hsa:84722:PSRC1|hsa:4926:NUMA1|hsa:220134:SKA1|hsa:331:XIAP|hsa:348235:SKA2|hsa:5423:POLB|hsa:252969:NEIL2|hsa:9055:PRC1	http://amigo.geneontology.org/amigo/term/GO:0005876
microtubule bundle	cellular_component	GO:0097427	3	6	5.88	0.0329315826364	0.666142364558	hsa:23255:MTCL1|hsa:2011:MARK2|hsa:4926:NUMA1	http://amigo.geneontology.org/amigo/term/GO:0097427
alcohol metabolic process	biological_process	GO:0006066	3	6	5.88	0.0329315826364	0.666142364558	hsa:10901:DHRS4|hsa:221:ALDH3B1|hsa:10901:DHRS4L2	http://amigo.geneontology.org/amigo/term/GO:0006066
leucine catabolic process	biological_process	GO:0006552	3	6	5.88	0.0329315826364	0.666142364558	hsa:549:AUH|hsa:64087:MCCC2|hsa:56922:MCCC1	http://amigo.geneontology.org/amigo/term/GO:0006552
base-excision repair, gap-filling	biological_process	GO:0006287	3	6	5.88	0.0329315826364	0.666142364558	hsa:5424:POLD1|hsa:27343:POLL|hsa:5423:POLB	http://amigo.geneontology.org/amigo/term/GO:0006287
postsynaptic recycling endosome	cellular_component	GO:0098837	3	6	5.88	0.0329315826364	0.666142364558	hsa:56850:GRIPAP1|hsa:23673:STX12|hsa:5867:RAB4A	http://amigo.geneontology.org/amigo/term/GO:0098837
positive regulation of ERAD pathway	biological_process	GO:1904294	3	6	5.88	0.0329315826364	0.666142364558	hsa:8975:USP13|hsa:7917:BAG6|hsa:4287:ATXN3	http://amigo.geneontology.org/amigo/term/GO:1904294
peptide-lysine-N-acetyltransferase activity	molecular_function	GO:0061733	3	6	5.88	0.0329315826364	0.666142364558	hsa:114799:ESCO1|hsa:10524:KAT5|hsa:1387:CREBBP	http://amigo.geneontology.org/amigo/term/GO:0061733
cell cycle phase transition	biological_process	GO:0044770	3	6	5.88	0.0329315826364	0.666142364558	hsa:8914:TIMELESS|hsa:5976:UPF1|hsa:54962:TIPIN	http://amigo.geneontology.org/amigo/term/GO:0044770
negative regulation of histone H3-K4 methylation	biological_process	GO:0051572	3	6	5.88	0.0329315826364	0.666142364558	hsa:672:BRCA1|hsa:9555:H2AFY|hsa:54880:BCOR	http://amigo.geneontology.org/amigo/term/GO:0051572
regulation of stem cell differentiation	biological_process	GO:2000736	3	6	5.88	0.0329315826364	0.666142364558	hsa:23081:KDM4C|hsa:8463:TEAD2|hsa:54940:OCIAD1	http://amigo.geneontology.org/amigo/term/GO:2000736
mRNA export from nucleus	biological_process	GO:0006406	16	101	1.86	0.0331616274887	0.667866488987	hsa:23293:SMG6|hsa:7919:DDX39B|hsa:10482:NXF1|hsa:5976:UPF1|hsa:53371:NUP54|hsa:6426:SRSF1|hsa:6396:SEC13|hsa:11269:RP11-529K1.3|hsa:65109:UPF3B|hsa:199746:U2AF1L4|hsa:22916:NCBP2|hsa:9877:ZC3H11A|hsa:11097:NUPL2|hsa:81608:FIP1L1|hsa:23636:NUP62|hsa:9984:THOC1	http://amigo.geneontology.org/amigo/term/GO:0006406
negative regulation of extrinsic apoptotic signaling pathway via death domain receptors	biological_process	GO:1902042	8	38	2.48	0.0343332045507	0.685639969602	hsa:672:BRCA1|hsa:8682:PEA15|hsa:117584:RFFL|hsa:8717:TRADD|hsa:8837:CFLAR|hsa:80196:RNF34|hsa:5894:RAF1|hsa:64114:TMBIM1	http://amigo.geneontology.org/amigo/term/GO:1902042
phospholipid biosynthetic process	biological_process	GO:0008654	6	24	2.94	0.0344901285663	0.685639969602	hsa:8394:PIP5K1A|hsa:5833:PCYT2|hsa:5467:PPARD|hsa:55326:AGPAT5|hsa:56894:AGPAT3|hsa:3992:FADS1	http://amigo.geneontology.org/amigo/term/GO:0008654
posttranscriptional regulation of gene expression	biological_process	GO:0010608	6	24	2.94	0.0344901285663	0.685639969602	hsa:23369:PUM2|hsa:149041:RC3H1|hsa:5187:PER1|hsa:54542:RC3H2|hsa:26272:FBXO4|hsa:9782:MATR3	http://amigo.geneontology.org/amigo/term/GO:0010608
thyroid hormone receptor binding	molecular_function	GO:0046966	7	31	2.66	0.0350575662417	0.690963656011	hsa:9324:HMGN3|hsa:10865:ARID5A|hsa:3275:PRMT2|hsa:8638:OASL|hsa:10902:BRD8|hsa:221037:JMJD1C|hsa:9611:NCOR1	http://amigo.geneontology.org/amigo/term/GO:0046966
regulation of neuron projection development	biological_process	GO:0010975	7	31	2.66	0.0350575662417	0.690963656011	hsa:9024:BRSK2|hsa:54986:ULK4|hsa:55704:CCDC88A|hsa:818:CAMK2G|hsa:23413:NCS1|hsa:27185:DISC1|hsa:25793:FBXO7	http://amigo.geneontology.org/amigo/term/GO:0010975
signal transduction by protein phosphorylation	biological_process	GO:0023014	5	18	3.27	0.0376414349321	0.732664832958	hsa:10298:PAK4|hsa:27347:STK39|hsa:5058:PAK1|hsa:9448:MAP4K4|hsa:51347:TAOK3	http://amigo.geneontology.org/amigo/term/GO:0023014
nucleotide-excision repair	biological_process	GO:0006289	8	39	2.41	0.0384667825116	0.732664832958	hsa:5422:POLA1|hsa:675:BRCA2|hsa:2068:ERCC2|hsa:252969:NEIL2|hsa:1643:DDB2|hsa:27343:POLL|hsa:4287:ATXN3|hsa:64210:MMS19	http://amigo.geneontology.org/amigo/term/GO:0006289
cellular response to hydroxyurea	biological_process	GO:0072711	4	12	3.92	0.0386031124044	0.732664832958	hsa:23514:SPIDR|hsa:8914:TIMELESS|hsa:5888:RAD51|hsa:1663:DDX11	http://amigo.geneontology.org/amigo/term/GO:0072711
mitochondrial genome maintenance	biological_process	GO:0000002	4	12	3.92	0.0386031124044	0.732664832958	hsa:92667:MGME1|hsa:4358:MPV17|hsa:84275:SLC25A33|hsa:4976:OPA1	http://amigo.geneontology.org/amigo/term/GO:0000002
Swr1 complex	cellular_component	GO:0000812	4	12	3.92	0.0386031124044	0.732664832958	hsa:57634:EP400|hsa:81611:ANP32E|hsa:10902:BRD8|hsa:10524:KAT5	http://amigo.geneontology.org/amigo/term/GO:0000812
regulation of proteolysis	biological_process	GO:0030162	4	12	3.92	0.0386031124044	0.732664832958	hsa:26005:C2CD3|hsa:7187:TRAF3|hsa:54103:GSAP|hsa:8425:LTBP4	http://amigo.geneontology.org/amigo/term/GO:0030162
regulation of telomere maintenance	biological_process	GO:0032204	4	12	3.92	0.0386031124044	0.732664832958	hsa:5976:UPF1|hsa:23293:SMG6|hsa:3184:HNRNPD|hsa:55869:HDAC8	http://amigo.geneontology.org/amigo/term/GO:0032204
miRNA mediated inhibition of translation	biological_process	GO:0035278	4	12	3.92	0.0386031124044	0.732664832958	hsa:27327:TNRC6A|hsa:26523:AGO1|hsa:23112:TNRC6B|hsa:192669:AGO3	http://amigo.geneontology.org/amigo/term/GO:0035278
peroxisome proliferator activated receptor binding	molecular_function	GO:0042975	4	12	3.92	0.0386031124044	0.732664832958	hsa:171023:ASXL1|hsa:3275:PRMT2|hsa:55252:ASXL2|hsa:8517:IKBKG	http://amigo.geneontology.org/amigo/term/GO:0042975
negative regulation of neuron apoptotic process	biological_process	GO:0043524	20	138	1.71	0.0392307241024	0.741240101438	hsa:55626:VRK3|hsa:1663:DDX11|hsa:55626:ANAPC15|hsa:80315:CPEB4|hsa:4204:MECP2|hsa:55626:C8orf44|hsa:2534:FYN|hsa:2729:GCLC|hsa:55626:TECR|hsa:55626:MRPS18C|hsa:8831:SYNGAP1|hsa:627:BDNF-AS|hsa:55074:OXR1|hsa:55626:ZNF519|hsa:666:BOK|hsa:408:ARRB1|hsa:55626:ENTPD1-AS1|hsa:55626:BORCS8|hsa:55626:CD47|hsa:55626:CTC-558O2.1	http://amigo.geneontology.org/amigo/term/GO:0043524
cellular response to ionizing radiation	biological_process	GO:0071479	7	32	2.57	0.0397663560402	0.741240101438	hsa:23514:SPIDR|hsa:10010:TANK|hsa:63979:FIGNL1|hsa:3428:IFI16|hsa:26272:FBXO4|hsa:5888:RAD51|hsa:55693:KDM4D	http://amigo.geneontology.org/amigo/term/GO:0071479
mismatch repair	biological_process	GO:0006298	7	32	2.57	0.0397663560402	0.741240101438	hsa:9156:EXO1|hsa:4439:MSH5|hsa:4292:MLH1|hsa:4595:MUTYH|hsa:5424:POLD1|hsa:2956:MSH6|hsa:29072:SETD2	http://amigo.geneontology.org/amigo/term/GO:0006298
tRNA methylation	biological_process	GO:0030488	7	32	2.57	0.0397663560402	0.741240101438	hsa:60487:TRMT11|hsa:25917:THUMPD3|hsa:158234:TRMT10B|hsa:131965:METTL6|hsa:6894:TARBP1|hsa:79979:TRMT2B|hsa:51531:TRMO	http://amigo.geneontology.org/amigo/term/GO:0030488
spliceosomal complex assembly	biological_process	GO:0000245	6	25	2.82	0.03985853104	0.741240101438	hsa:10181:RBM5|hsa:7919:DDX39B|hsa:8487:GEMIN2|hsa:10907:TXNL4A|hsa:6936:GCFC2|hsa:6732:SRPK1	http://amigo.geneontology.org/amigo/term/GO:0000245
cell leading edge	cellular_component	GO:0031252	9	47	2.25	0.0404505255151	0.748919930147	hsa:146206:CARMIL2|hsa:2534:FYN|hsa:667:DST|hsa:55604:LRRC16A|hsa:117178:SSX2IP|hsa:9079:LDB2|hsa:9578:CDC42BPB|hsa:100506658:OCLN|hsa:54828:BCAS3	http://amigo.geneontology.org/amigo/term/GO:0031252
ubiquitin binding	molecular_function	GO:0043130	13	79	1.94	0.040919844412	0.748919930147	hsa:51271:UBAP1|hsa:23636:NUP62|hsa:51028:VPS36|hsa:8975:USP13|hsa:10040:TOM1L1|hsa:25793:FBXO7|hsa:84164:ASCC2|hsa:55666:NPLOC4|hsa:23032:USP33|hsa:11047:ADRM1|hsa:10208:USPL1|hsa:81858:SHARPIN|hsa:91544:UBXN11	http://amigo.geneontology.org/amigo/term/GO:0043130
regulation of GTPase activity	biological_process	GO:0043087	12	71	1.99	0.0414948658384	0.748919930147	hsa:23654:PLXNB2|hsa:5747:PTK2|hsa:2042:EPHA6|hsa:1946:EFNA5|hsa:2042:EPHA3|hsa:5962:RDX|hsa:79090:TRAPPC6A|hsa:122553:TRAPPC6B|hsa:201176:ARHGAP27|hsa:94134:ARHGAP12|hsa:604:BCL6|hsa:9270:ITGB1BP1	http://amigo.geneontology.org/amigo/term/GO:0043087
microtubule organizing center	cellular_component	GO:0005815	15	96	1.84	0.0418570604291	0.748919930147	hsa:79648:MCPH1|hsa:7871:SLMAP|hsa:2908:NR3C1|hsa:23301:EHBP1|hsa:10564:ARFGEF2|hsa:57448:BIRC6|hsa:11190:CEP250|hsa:81930:KIF18A|hsa:23384:SPECC1L|hsa:23331:TTC28-AS1|hsa:5888:RAD51|hsa:7813:EVI5|hsa:11064:CNTRL|hsa:64210:MMS19|hsa:10211:FLOT1	http://amigo.geneontology.org/amigo/term/GO:0005815
protein-containing complex	cellular_component	GO:0032991	71	623	1.34	0.0419879293121	0.748919930147	hsa:6601:SMARCC2|hsa:672:BRCA1|hsa:84134:TOMM40L|hsa:64599:GIGYF1|hsa:26058:GIGYF2|hsa:4926:NUMA1|hsa:8936:WASF1|hsa:25793:FBXO7|hsa:2035:EPB41|hsa:1499:CTNNB1|hsa:55199:FAM86C1|hsa:2887:GRB10|hsa:79609:VCPKMT|hsa:8517:IKBKG|hsa:5893:RAD52|hsa:347240:KIF24|hsa:23770:FKBP8|hsa:22944:KIN|hsa:10783:NEK6|hsa:10010:TANK|hsa:10808:HSPH1|hsa:56947:MFF|hsa:23214:XPO6|hsa:8874:ARHGEF7|hsa:4779:NFE2L1|hsa:…	http://amigo.geneontology.org/amigo/term/GO:0032991
cellular response to DNA damage stimulus	biological_process	GO:0006974	32	248	1.52	0.0421164649088	0.748919930147	hsa:84893:FBXO18|hsa:10721:POLQ|hsa:8914:TIMELESS|hsa:331:XIAP|hsa:5423:POLB|hsa:7517:XRCC3|hsa:64210:MMS19|hsa:23514:SPIDR|hsa:10010:TANK|hsa:9557:CHD1L|hsa:1663:DDX11|hsa:84930:MASTL|hsa:79677:SMC6|hsa:286257:C9orf142|hsa:10413:YAP1|hsa:11200:CHEK2|hsa:22944:KIN|hsa:672:BRCA1|hsa:55388:MCM10|hsa:8517:IKBKG|hsa:9100:USP10|hsa:54840:APTX|hsa:84515:MCM8|hsa:3661:IRF3|hsa:6872:TAF1|hsa:51347:TAOK3|…	http://amigo.geneontology.org/amigo/term/GO:0006974
neuron apoptotic process	biological_process	GO:0051402	8	40	2.35	0.0429200871037	0.748919930147	hsa:637:BID|hsa:331:XIAP|hsa:54532:USP53|hsa:55074:OXR1|hsa:666:BOK|hsa:5423:POLB|hsa:8883:NAE1|hsa:9131:AIFM1	http://amigo.geneontology.org/amigo/term/GO:0051402
photoreceptor connecting cilium	cellular_component	GO:0032391	8	40	2.35	0.0429200871037	0.748919930147	hsa:84140:FAM161A|hsa:9657:IQCB1|hsa:80184:CEP290|hsa:4867:NPHP1|hsa:57728:WDR19|hsa:55812:SPATA7|hsa:55764:IFT122|hsa:4735:SEPT2	http://amigo.geneontology.org/amigo/term/GO:0032391
cadherin binding	molecular_function	GO:0045296	38	305	1.47	0.0435738110381	0.748919930147	hsa:79180:EFHD2|hsa:9101:USP8|hsa:7112:TMPO|hsa:8650:NUMB|hsa:26058:GIGYF2|hsa:6709:SPTAN1|hsa:4430:MYO1B|hsa:3655:ITGA6|hsa:1499:CTNNB1|hsa:23164:MPRIP|hsa:22827:PUF60|hsa:10801:SEPT9|hsa:1500:CTNND1|hsa:1627:DBN1|hsa:4735:SEPT2|hsa:26130:GAPVD1|hsa:2534:FYN|hsa:2011:MARK2|hsa:9685:CLINT1|hsa:10726:NUDC|hsa:4179:CD46|hsa:3069:HDLBP|hsa:5905:RANGAP1|hsa:5962:RDX|hsa:8615:USO1|hsa:58513:EPS15L1|hs…	http://amigo.geneontology.org/amigo/term/GO:0045296
cilium	cellular_component	GO:0005929	28	212	1.55	0.0437159725855	0.748919930147	hsa:1768:DNAH14|hsa:23059:CLUAP1|hsa:285331:CCDC66|hsa:9738:CCP110|hsa:27031:NPHP3|hsa:84140:FAM161A|hsa:57560:IFT80|hsa:83861:RSPH3|hsa:124401:ANKS3|hsa:203286:ANKS6|hsa:8481:OFD1|hsa:64927:TTC23|hsa:23093:TTLL5|hsa:200894:ARL13B|hsa:79739:TTLL7|hsa:26140:TTLL3|hsa:51571:FAM49B|hsa:23639:LRRC6|hsa:123016:TTC8|hsa:23288:IQCE|hsa:55764:IFT122|hsa:27241:BBS9|hsa:112:ADCY6|hsa:55582:KIF27|hsa:10101:…	http://amigo.geneontology.org/amigo/term/GO:0005929
phosphatidylcholine transporter activity	molecular_function	GO:0008525	3	7	5.04	0.0441932971316	0.748919930147	hsa:5306:PITPNA|hsa:5360:PLTP|hsa:26207:PITPNC1	http://amigo.geneontology.org/amigo/term/GO:0008525
fatty acid transport	biological_process	GO:0015908	3	7	5.04	0.0441932971316	0.748919930147	hsa:5467:PPARD|hsa:2182:ACSL4|hsa:5465:PPARA	http://amigo.geneontology.org/amigo/term/GO:0015908
nuclear lamina	cellular_component	GO:0005652	3	7	5.04	0.0441932971316	0.748919930147	hsa:3141:HLCS|hsa:8573:CASK|hsa:78994:PRR14	http://amigo.geneontology.org/amigo/term/GO:0005652
acyl-CoA dehydrogenase activity	molecular_function	GO:0003995	3	7	5.04	0.0441932971316	0.748919930147	hsa:80724:ACAD10|hsa:34:ACADM|hsa:36:ACADSB	http://amigo.geneontology.org/amigo/term/GO:0003995
NURF complex	cellular_component	GO:0016589	3	7	5.04	0.0441932971316	0.748919930147	hsa:2186:BPTF|hsa:10042:HMGXB4|hsa:124944:C17orf49	http://amigo.geneontology.org/amigo/term/GO:0016589
long-chain fatty-acyl-CoA metabolic process	biological_process	GO:0035336	3	7	5.04	0.0441932971316	0.748919930147	hsa:55711:RP11-996F15.2|hsa:2182:ACSL4|hsa:55711:FAR2	http://amigo.geneontology.org/amigo/term/GO:0035336
protein localization to ciliary transition zone	biological_process	GO:1904491	3	7	5.04	0.0441932971316	0.748919930147	hsa:57545:CC2D2A|hsa:79600:TCTN1|hsa:84314:TMEM107	http://amigo.geneontology.org/amigo/term/GO:1904491
positive regulation by host of viral genome replication	biological_process	GO:0044829	3	7	5.04	0.0441932971316	0.748919930147	hsa:64848:YTHDC2|hsa:128637:TBC1D20|hsa:64710:NUCKS1	http://amigo.geneontology.org/amigo/term/GO:0044829
negative regulation of centriole replication	biological_process	GO:0046600	3	7	5.04	0.0441932971316	0.748919930147	hsa:672:BRCA1|hsa:55755:CDK5RAP2|hsa:4591:TRIM37	http://amigo.geneontology.org/amigo/term/GO:0046600
MutSalpha complex binding	molecular_function	GO:0032407	3	7	5.04	0.0441932971316	0.748919930147	hsa:4595:MUTYH|hsa:4292:MLH1|hsa:84515:MCM8	http://amigo.geneontology.org/amigo/term/GO:0032407
1-phosphatidylinositol-4-phosphate 5-kinase activity	molecular_function	GO:0016308	3	7	5.04	0.0441932971316	0.748919930147	hsa:8394:PIP5K1A|hsa:5305:PIP4K2A|hsa:8396:PIP4K2B	http://amigo.geneontology.org/amigo/term/GO:0016308
positive regulation of aspartic-type endopeptidase activity involved in amyloid precursor protein catabolic process	biological_process	GO:1902961	3	7	5.04	0.0441932971316	0.748919930147	hsa:9475:ROCK2|hsa:1942:EFNA1|hsa:177:AGER	http://amigo.geneontology.org/amigo/term/GO:1902961
selenocysteine incorporation	biological_process	GO:0001514	3	7	5.04	0.0441932971316	0.748919930147	hsa:51714:SELT|hsa:9728:SECISBP2L|hsa:79048:SECISBP2	http://amigo.geneontology.org/amigo/term/GO:0001514
histone H3 deacetylation	biological_process	GO:0070932	5	19	3.1	0.0443965681121	0.748919930147	hsa:79885:HDAC11|hsa:55869:HDAC8|hsa:5187:PER1|hsa:10014:HDAC5|hsa:4287:ATXN3	http://amigo.geneontology.org/amigo/term/GO:0070932
histone methyltransferase complex	cellular_component	GO:0035097	7	33	2.5	0.0448687951444	0.748919930147	hsa:58508:KMT2C|hsa:4297:KMT2A|hsa:23081:KDM4C|hsa:23030:KDM4B|hsa:7403:KDM6A|hsa:55693:KDM4D|hsa:10765:KDM5B	http://amigo.geneontology.org/amigo/term/GO:0035097
positive regulation of protein ubiquitination	biological_process	GO:0031398	12	72	1.96	0.0448897166794	0.748919930147	hsa:672:BRCA1|hsa:144165:PRICKLE1|hsa:8312:AXIN1|hsa:26272:FBXO4|hsa:23640:HSPBP1|hsa:331:XIAP|hsa:201254:STRA13|hsa:23077:MYCBP2|hsa:408:ARRB1|hsa:55743:CHFR|hsa:378708:APITD1-CORT|hsa:55215:FANCI	http://amigo.geneontology.org/amigo/term/GO:0031398
guanyl-nucleotide exchange factor activity	molecular_function	GO:0005085	18	123	1.72	0.0452288562649	0.748919930147	hsa:9639:ARHGEF10|hsa:84033:OBSCN|hsa:22894:DIS3|hsa:8874:ARHGEF7|hsa:55619:DOCK10|hsa:23229:ARHGEF9|hsa:55103:RALGPS2|hsa:6103:RPGR|hsa:55188:RIC8B|hsa:57572:DOCK6|hsa:26130:GAPVD1|hsa:23077:MYCBP2|hsa:10564:ARFGEF2|hsa:55704:CCDC88A|hsa:404636:FAM45A|hsa:84079:ANKRD27|hsa:84315:MON1A|hsa:8412:BCAR3	http://amigo.geneontology.org/amigo/term/GO:0005085
SNARE binding	molecular_function	GO:0000149	11	64	2.02	0.0453545083417	0.748919930147	hsa:11336:EXOC3|hsa:203062:TSNARE1|hsa:6857:SYT1|hsa:2054:STX2|hsa:7127:TNFAIP2|hsa:84079:ANKRD27|hsa:23673:STX12|hsa:8775:NAPA|hsa:8675:STX16|hsa:9570:GOSR2|hsa:9066:SYT7	http://amigo.geneontology.org/amigo/term/GO:0000149
telomeric DNA binding	molecular_function	GO:0042162	6	26	2.72	0.0457273502507	0.748919930147	hsa:23293:SMG6|hsa:26277:TINF2|hsa:10178:TENM1|hsa:65110:UPF3A|hsa:5976:UPF1|hsa:3184:HNRNPD	http://amigo.geneontology.org/amigo/term/GO:0042162
nucleosome binding	molecular_function	GO:0031491	6	26	2.72	0.0457273502507	0.748919930147	hsa:1104:RCC1|hsa:50809:HP1BP3|hsa:23523:CABIN1|hsa:57492:ARID1B|hsa:4676:NAP1L4|hsa:26013:L3MBTL1	http://amigo.geneontology.org/amigo/term/GO:0031491
nuclear hormone receptor binding	molecular_function	GO:0035257	6	26	2.72	0.0457273502507	0.748919930147	hsa:6872:TAF1|hsa:8204:NRIP1|hsa:6934:TCF7L2|hsa:1499:CTNNB1|hsa:54828:BCAS3|hsa:9611:NCOR1	http://amigo.geneontology.org/amigo/term/GO:0035257
membrane	cellular_component	GO:0016020	213	2075	1.21	0.0466355420535	0.748919930147	hsa:54843:SYTL2|hsa:4637:MYL6|hsa:114876:OSBPL1A|hsa:10139:ARFRP1|hsa:4292:MLH1|hsa:64924:SLC30A5|hsa:84059:ADGRV1|hsa:7297:TYK2|hsa:27032:ATP2C1|hsa:23770:FKBP8|hsa:5066:PAM|hsa:7272:TTK|hsa:201266:SLC39A11|hsa:8991:SELENBP1|hsa:55704:CCDC88A|hsa:283234:CCDC88B|hsa:55297:CCDC91|hsa:27436:EML4|hsa:26012:NSMF|hsa:201176:ARHGAP27|hsa:23077:MYCBP2|hsa:8775:NAPA|hsa:9685:CLINT1|hsa:56927:GPR108|hsa:8…	http://amigo.geneontology.org/amigo/term/GO:0016020
nuclear body	cellular_component	GO:0016604	38	307	1.46	0.0468487031466	0.748919930147	hsa:84033:OBSCN|hsa:672:BRCA1|hsa:8556:CDC14A|hsa:143570:XRRA1|hsa:2035:EPB41|hsa:9467:SH3BP5|hsa:54856:GON4L|hsa:408:ARRB1|hsa:79811:SLTM|hsa:80196:RNF34|hsa:9270:ITGB1BP1|hsa:51720:UIMC1|hsa:79813:EHMT1|hsa:25930:PTPN23|hsa:57531:HACE1|hsa:9156:EXO1|hsa:7068:THRB|hsa:6627:SNRPA1|hsa:6493:SIM2|hsa:55596:ZCCHC8|hsa:10362:HMG20B|hsa:28970:C11orf54|hsa:79172:CENPO|hsa:54971:BANP|hsa:1616:DAXX|hsa:5…	http://amigo.geneontology.org/amigo/term/GO:0016604
presynaptic active zone cytoplasmic component	cellular_component	GO:0098831	4	13	3.62	0.0472540545692	0.748919930147	hsa:1499:CTNNB1|hsa:26059:ERC2|hsa:1488:CTBP2|hsa:1500:CTNND1	http://amigo.geneontology.org/amigo/term/GO:0098831
purine-containing compound salvage	biological_process	GO:0043101	4	13	3.62	0.0472540545692	0.748919930147	hsa:272:AMPD3|hsa:271:AMPD2|hsa:161823:ADAL|hsa:132:ADK	http://amigo.geneontology.org/amigo/term/GO:0043101
P-body assembly	biological_process	GO:0033962	4	13	3.62	0.0472540545692	0.748919930147	hsa:149041:RC3H1|hsa:80153:EDC3|hsa:6311:ATXN2|hsa:219988:PATL1	http://amigo.geneontology.org/amigo/term/GO:0033962
microtubule minus-end binding	molecular_function	GO:0051011	4	13	3.62	0.0472540545692	0.748919930147	hsa:54930:HAUS4|hsa:4926:NUMA1|hsa:157922:CAMSAP1|hsa:80184:CEP290	http://amigo.geneontology.org/amigo/term/GO:0051011
kinetochore assembly	biological_process	GO:0051382	4	13	3.62	0.0472540545692	0.748919930147	hsa:64105:CENPK|hsa:1062:CENPE|hsa:201254:STRA13|hsa:378708:APITD1-CORT	http://amigo.geneontology.org/amigo/term/GO:0051382
regulation of mRNA processing	biological_process	GO:0050684	4	13	3.62	0.0472540545692	0.748919930147	hsa:79811:SLTM|hsa:6732:SRPK1|hsa:728642:CDK11A|hsa:9667:SAFB2	http://amigo.geneontology.org/amigo/term/GO:0050684
MKS complex	cellular_component	GO:0036038	4	13	3.62	0.0472540545692	0.748919930147	hsa:57545:CC2D2A|hsa:79600:TCTN1|hsa:84314:TMEM107|hsa:80184:CEP290	http://amigo.geneontology.org/amigo/term/GO:0036038
positive regulation of chromatin binding	biological_process	GO:0035563	4	13	3.62	0.0472540545692	0.748919930147	hsa:51053:GMNN|hsa:1488:CTBP2|hsa:55693:KDM4D|hsa:1663:DDX11	http://amigo.geneontology.org/amigo/term/GO:0035563
retinoic acid receptor binding	molecular_function	GO:0042974	4	13	3.62	0.0472540545692	0.748919930147	hsa:171023:ASXL1|hsa:3275:PRMT2|hsa:1488:CTBP2|hsa:55791:LRIF1	http://amigo.geneontology.org/amigo/term/GO:0042974
positive regulation of fibroblast migration	biological_process	GO:0010763	4	13	3.62	0.0472540545692	0.748919930147	hsa:6546:SLC8A1|hsa:8874:ARHGEF7|hsa:5747:PTK2|hsa:5058:PAK1	http://amigo.geneontology.org/amigo/term/GO:0010763
histone H3 acetylation	biological_process	GO:0043966	8	41	2.3	0.0477004189699	0.753405247565	hsa:675:BRCA2|hsa:10626:TRIM16|hsa:6871:TADA2A|hsa:55689:YEATS2|hsa:5187:PER1|hsa:51147:ING4|hsa:23522:KAT6B|hsa:79960:JADE1	http://amigo.geneontology.org/amigo/term/GO:0043966
peptidyl-tyrosine phosphorylation	biological_process	GO:0018108	18	124	1.71	0.0479246060368	0.754362740757	hsa:2534:FYN|hsa:5747:PTK2|hsa:2051:EPHB6|hsa:22853:LMTK2|hsa:10645:CAMKK2|hsa:25778:DSTYK|hsa:4486:MST1R|hsa:2042:EPHA6|hsa:5610:EIF2AK2|hsa:2042:EPHA3|hsa:7272:TTK|hsa:9833:MELK|hsa:2241:FER|hsa:8798:DYRK4|hsa:1195:CLK1|hsa:5609:MAP2K7|hsa:7297:TYK2|hsa:2264:FGFR4	http://amigo.geneontology.org/amigo/term/GO:0018108
