# Supplementary material for: Ginsenoside Rh2 repressed the progression of prostate cancer through the mitochondrial damage induced by mitophagy and ferroptosis
Source: Front Oncol. 2025 Aug 21;15:1633891. doi: 10.3389/fonc.2025.1633891 (PMC12408308; doi:10.3389/fonc.2025.1633891)
Supplement: Supplementary file 4 [file DataSheet2.zip › supp/AS_GO_KEGG/GRh2__Ctrl/TargetAndJunction_diff_gene_go.xls]

Term	Database	ID	Input_number	Background_number	Rich_factor	P_Value	Corrected P_Value	Input	Hyperlink
nucleoplasm	cellular_component	GO:0005654	502	3630	1.58	4.03686021414e-16	1.88359897592e-12	hsa:6601:SMARCC2|hsa:22944:KIN|hsa:22916:NCBP2|hsa:11342:RNF13|hsa:9657:IQCB1|hsa:8974:P4HA2|hsa:5373:PMM2|hsa:6732:SRPK1|hsa:3431:SP110|hsa:7993:UBXN8|hsa:868:CBLB|hsa:7485:WRB|hsa:51574:LARP7|hsa:6668:SP2|hsa:818:CAMK2G|hsa:84265:POLR3GL|hsa:5287:PIK3C2B|hsa:51291:GMIP|hsa:51447:IP6K2|hsa:2963:GTF2F2|hsa:6399:TRAPPC2|hsa:84619:ZGPAT|hsa:78994:PRR14|hsa:7247:TSN|hsa:9324:HMGN3|hsa:3150:HMGN1|hsa…	http://amigo.geneontology.org/amigo/term/GO:0005654
cytosol	cellular_component	GO:0005829	631	5095	1.42	1.11545675322e-11	2.60236060527e-08	hsa:9604:RNF14|hsa:23318:ZCCHC11|hsa:92912:UBE2Q2|hsa:22916:NCBP2|hsa:11342:RNF13|hsa:9657:IQCB1|hsa:8974:P4HA2|hsa:10139:ARFRP1|hsa:26127:FGFR1OP2|hsa:11235:PDCD10|hsa:7297:TYK2|hsa:23770:FKBP8|hsa:26258:BLOC1S6|hsa:1742:DLG4|hsa:27185:DISC1|hsa:5867:RAB4A|hsa:119710:C11orf74|hsa:8775:NAPA|hsa:8481:OFD1|hsa:9639:ARHGEF10|hsa:868:CBLB|hsa:23365:ARHGEF12|hsa:7485:WRB|hsa:51574:LARP7|hsa:128272:ARH…	http://amigo.geneontology.org/amigo/term/GO:0005829
nucleus	cellular_component	GO:0005634	589	5208	1.3	3.23737333505e-06	0.00503519466044	hsa:9604:RNF14|hsa:23318:ZCCHC11|hsa:92912:UBE2Q2|hsa:22916:NCBP2|hsa:4337:MOCS1|hsa:81611:ANP32E|hsa:7297:TYK2|hsa:7562:ZNF708|hsa:27185:DISC1|hsa:4798:NFRKB|hsa:323:APBB2|hsa:3431:SP110|hsa:147687:CTD-2583A14.10|hsa:8481:OFD1|hsa:64718:UNKL|hsa:10901:DHRS4|hsa:7485:WRB|hsa:7592:ZNF41|hsa:51574:LARP7|hsa:6668:SP2|hsa:127396:ZNF684|hsa:51447:IP6K2|hsa:79763:ISOC2|hsa:9354:UBE4A|hsa:641339:ZNF674|…	http://amigo.geneontology.org/amigo/term/GO:0005634
cytoplasm	cellular_component	GO:0005737	526	4624	1.3	6.07051637962e-06	0.00603031546486	hsa:9604:RNF14|hsa:23318:ZCCHC11|hsa:22916:NCBP2|hsa:11232:POLG2|hsa:57639:CCDC146|hsa:11235:PDCD10|hsa:1627:DBN1|hsa:7297:TYK2|hsa:26258:BLOC1S6|hsa:1742:DLG4|hsa:323:APBB2|hsa:23365:ARHGEF12|hsa:818:CAMK2G|hsa:145482:PTGR2|hsa:5287:PIK3C2B|hsa:3983:ABLIM1|hsa:22885:ABLIM3|hsa:115811:IQCD|hsa:9354:UBE4A|hsa:8773:SNAP23|hsa:2887:GRB10|hsa:85459:CEP295|hsa:6399:TRAPPC2|hsa:80184:CEP290|hsa:94134:A…	http://amigo.geneontology.org/amigo/term/GO:0005737
autophagy of mitochondrion	biological_process	GO:0000422	16	38	4.82	6.46197542312e-06	0.00603031546486	hsa:55626:ZNF519|hsa:8678:BECN1|hsa:11152:WDR45|hsa:55626:VRK3|hsa:55626:ANAPC15|hsa:55626:CD47|hsa:55626:C8orf44|hsa:55626:TECR|hsa:55626:MRPS18C|hsa:9776:ATG13|hsa:10533:ATG7|hsa:2011:MARK2|hsa:25793:FBXO7|hsa:55626:ENTPD1-AS1|hsa:55626:BORCS8|hsa:55626:CTC-558O2.1	http://amigo.geneontology.org/amigo/term/GO:0000422
cilium assembly	biological_process	GO:0060271	41	194	2.42	8.00073566704e-06	0.00622190543707	hsa:23059:CLUAP1|hsa:10464:PIBF1|hsa:83547:RILP|hsa:6103:RPGR|hsa:9657:IQCB1|hsa:27031:NPHP3|hsa:9786:KIAA0586|hsa:285331:CCDC66|hsa:79582:SPAG16|hsa:4735:SEPT2|hsa:84140:FAM161A|hsa:25930:PTPN23|hsa:57560:IFT80|hsa:22832:CEP162|hsa:79600:TCTN1|hsa:27185:DISC1|hsa:55764:IFT122|hsa:200894:ARL13B|hsa:26140:TTLL3|hsa:22897:CEP164|hsa:11190:CEP250|hsa:117178:SSX2IP|hsa:138639:PTPDC1|hsa:123016:TTC8|h…	http://amigo.geneontology.org/amigo/term/GO:0060271
centrosome	cellular_component	GO:0005813	81	506	1.83	1.11984621204e-05	0.00746457489337	hsa:23059:CLUAP1|hsa:23093:TTLL5|hsa:22994:CEP131|hsa:10807:SDCCAG3|hsa:201134:CEP112|hsa:10806:SDCCAG8|hsa:80709:AKNA|hsa:26005:C2CD3|hsa:6103:RPGR|hsa:9657:IQCB1|hsa:79848:CSPP1|hsa:285753:CEP57L1|hsa:1499:CTNNB1|hsa:9786:KIAA0586|hsa:10464:PIBF1|hsa:8556:CDC14A|hsa:10580:SORBS1|hsa:85444:LRRCC1|hsa:161582:DYX1C1|hsa:1639:DCTN1|hsa:23354:HAUS5|hsa:79858:NEK11|hsa:7559:ZNF12|hsa:90799:CEP95|hsa:…	http://amigo.geneontology.org/amigo/term/GO:0005813
cell division	biological_process	GO:0051301	60	346	1.99	1.93969900998e-05	0.0113132944757	hsa:54892:NCAPG2|hsa:10807:SDCCAG3|hsa:23354:HAUS5|hsa:4926:NUMA1|hsa:57448:BIRC6|hsa:348235:SKA2|hsa:10051:SMC4|hsa:23384:SPECC1L|hsa:23421:ITGB3BP|hsa:201254:STRA13|hsa:10907:TXNL4A|hsa:85444:LRRCC1|hsa:8872:CDC123|hsa:1639:DCTN1|hsa:22897:CEP164|hsa:4752:NEK3|hsa:54962:TIPIN|hsa:51433:ANAPC5|hsa:54930:HAUS4|hsa:119504:ANAPC16|hsa:84930:MASTL|hsa:10393:ANAPC10|hsa:91754:NEK9|hsa:220134:SKA1|hsa…	http://amigo.geneontology.org/amigo/term/GO:0051301
ciliary basal body-plasma membrane docking	biological_process	GO:0097711	25	95	3.01	2.20312270006e-05	0.0114219672428	hsa:23354:HAUS5|hsa:10806:SDCCAG8|hsa:9657:IQCB1|hsa:4867:NPHP1|hsa:1639:DCTN1|hsa:22897:CEP164|hsa:22832:CEP162|hsa:54930:HAUS4|hsa:79600:TCTN1|hsa:79441:HAUS3|hsa:115106:HAUS1|hsa:1454:CSNK1E|hsa:8481:OFD1|hsa:26005:C2CD3|hsa:11190:CEP250|hsa:55125:CEP192|hsa:57545:CC2D2A|hsa:5116:PCNT|hsa:9738:CCP110|hsa:9814:SFI1|hsa:22994:CEP131|hsa:80184:CEP290|hsa:347240:KIF24|hsa:55755:CDK5RAP2|hsa:11064:…	http://amigo.geneontology.org/amigo/term/GO:0097711
regulation of transcription, DNA-templated	biological_process	GO:0006355	111	773	1.65	2.44933026265e-05	0.0114285750055	hsa:9604:RNF14|hsa:7625:ZNF74|hsa:7562:ZNF708|hsa:162239:ZFP1|hsa:323:APBB2|hsa:10781:ZNF266|hsa:10127:ZNF263|hsa:147687:CTD-2583A14.10|hsa:7741:ZSCAN26|hsa:144348:ZNF664|hsa:9988:DMTF1|hsa:23613:ZMYND8|hsa:162972:ZNF550|hsa:7592:ZNF41|hsa:340252:ZNF680|hsa:127396:ZNF684|hsa:23598:PATZ1|hsa:29072:SETD2|hsa:641339:ZNF674|hsa:6399:TRAPPC2|hsa:26292:MYCBP|hsa:10793:ZNF273|hsa:23660:ZKSCAN5|hsa:19732…	http://amigo.geneontology.org/amigo/term/GO:0006355
negative regulation of cardiac muscle cell apoptotic process	biological_process	GO:0010667	11	21	6.0	3.86350803664e-05	0.0163882986354	hsa:55626:VRK3|hsa:55626:ANAPC15|hsa:55626:CD47|hsa:55626:C8orf44|hsa:55626:TECR|hsa:55626:MRPS18C|hsa:8837:CFLAR|hsa:55626:ZNF519|hsa:55626:ENTPD1-AS1|hsa:55626:BORCS8|hsa:55626:CTC-558O2.1	http://amigo.geneontology.org/amigo/term/GO:0010667
DNA binding	molecular_function	GO:0003677	157	1209	1.49	7.37769262559e-05	0.0269145437737	hsa:55252:ASXL2|hsa:10626:TRIM16|hsa:51092:SIDT2|hsa:22827:PUF60|hsa:7543:ZFX|hsa:7625:ZNF74|hsa:4798:NFRKB|hsa:3516:RBPJ|hsa:7068:THRB|hsa:9774:BCLAF1|hsa:1912:PHC2|hsa:3431:SP110|hsa:147687:CTD-2583A14.10|hsa:93134:ZNF561|hsa:10362:HMG20B|hsa:672:BRCA1|hsa:7485:WRB|hsa:7592:ZNF41|hsa:7726:TRIM26|hsa:8638:OASL|hsa:124944:C17orf49|hsa:114803:MYSM1|hsa:23598:PATZ1|hsa:9984:THOC1|hsa:2963:GTF2F2|hs…	http://amigo.geneontology.org/amigo/term/GO:0003677
cellular response to starvation	biological_process	GO:0009267	20	72	3.18	7.49869415042e-05	0.0269145437737	hsa:55626:ZNF519|hsa:11152:WDR45|hsa:55626:VRK3|hsa:5287:PIK3C2B|hsa:55626:ANAPC15|hsa:55626:CD47|hsa:55626:C8orf44|hsa:55626:TECR|hsa:55626:MRPS18C|hsa:3992:FADS1|hsa:26263:FBXO22|hsa:6720:SREBF1|hsa:10533:ATG7|hsa:27327:TNRC6A|hsa:5465:PPARA|hsa:55626:ENTPD1-AS1|hsa:55626:BORCS8|hsa:23032:USP33|hsa:79567:FAM65A|hsa:55626:CTC-558O2.1	http://amigo.geneontology.org/amigo/term/GO:0009267
chromatin binding	molecular_function	GO:0003682	69	443	1.78	9.76039310739e-05	0.028256411475	hsa:4673:NAP1L1|hsa:5422:POLA1|hsa:4775:NFATC3|hsa:10014:HDAC5|hsa:10721:POLQ|hsa:84787:KMT5C|hsa:4591:TRIM37|hsa:22893:BAHD1|hsa:2074:ERCC6|hsa:7091:TLE4|hsa:1499:CTNNB1|hsa:51460:SFMBT1|hsa:2146:EZH2|hsa:5976:UPF1|hsa:8243:SMC1A|hsa:51053:GMNN|hsa:26057:ANKRD17|hsa:64710:NUCKS1|hsa:54828:BCAS3|hsa:9611:NCOR1|hsa:473:RERE|hsa:55777:MBD5|hsa:23636:NUP62|hsa:1663:DDX11|hsa:7020:TFAP2A|hsa:6871:TAD…	http://amigo.geneontology.org/amigo/term/GO:0003682
GTPase binding	molecular_function	GO:0051020	13	34	4.38	0.00010309993515	0.028256411475	hsa:8678:BECN1|hsa:55626:VRK3|hsa:55626:ANAPC15|hsa:55626:CD47|hsa:55626:C8orf44|hsa:55626:TECR|hsa:55626:MRPS18C|hsa:2784:CDCA3|hsa:55626:ZNF519|hsa:1211:CLTA|hsa:55626:ENTPD1-AS1|hsa:55626:BORCS8|hsa:55626:CTC-558O2.1	http://amigo.geneontology.org/amigo/term/GO:0051020
neural tube development	biological_process	GO:0021915	12	29	4.74	0.00010399996249	0.028256411475	hsa:26005:C2CD3|hsa:55626:VRK3|hsa:55626:ANAPC15|hsa:5310:PKD1|hsa:55626:C8orf44|hsa:55626:TECR|hsa:55626:MRPS18C|hsa:55626:ZNF519|hsa:55626:ENTPD1-AS1|hsa:55626:BORCS8|hsa:55626:CD47|hsa:55626:CTC-558O2.1	http://amigo.geneontology.org/amigo/term/GO:0021915
intracellular membrane-bounded organelle	cellular_component	GO:0043231	109	788	1.58	0.000107321107067	0.028256411475	hsa:23353:SUN1|hsa:5867:RAB4A|hsa:8974:P4HA2|hsa:114876:OSBPL1A|hsa:27327:TNRC6A|hsa:1601:DAB2|hsa:55626:ANAPC15|hsa:11342:RNF13|hsa:25836:NIPBL|hsa:55775:TDP1|hsa:23077:MYCBP2|hsa:9685:CLINT1|hsa:10067:SCAMP3|hsa:55626:VRK3|hsa:5869:RAB5B|hsa:5905:RANGAP1|hsa:23600:AMACR|hsa:114883:OSBPL9|hsa:490:ATP2B1|hsa:4928:NUP98|hsa:114880:OSBPL6|hsa:83693:HSDL1|hsa:114879:OSBPL5|hsa:9093:DNAJA3|hsa:55631:…	http://amigo.geneontology.org/amigo/term/GO:0043231
mitotic spindle	cellular_component	GO:0072686	24	100	2.75	0.000109004587773	0.028256411475	hsa:4926:NUMA1|hsa:9657:IQCB1|hsa:2035:EPB41|hsa:8556:CDC14A|hsa:1639:DCTN1|hsa:9611:NCOR1|hsa:84140:FAM161A|hsa:51199:NIN|hsa:79884:MAP9|hsa:23636:NUP62|hsa:256364:EML3|hsa:79441:HAUS3|hsa:27436:EML4|hsa:220134:SKA1|hsa:5905:RANGAP1|hsa:6907:TBL1X|hsa:3833:KIFC1|hsa:93627:TBCK|hsa:79718:TBL1XR1|hsa:8555:CDC14B|hsa:9493:KIF23|hsa:55689:YEATS2|hsa:7029:TFDP2|hsa:8517:IKBKG	http://amigo.geneontology.org/amigo/term/GO:0072686
ATP binding	molecular_function	GO:0005524	183	1463	1.43	0.000120916043876	0.0296944347751	hsa:1768:DNAH14|hsa:23195:MDN1|hsa:84893:FBXO18|hsa:92912:UBE2Q2|hsa:1459:CSNK2A2|hsa:8701:DNAH11|hsa:2534:FYN|hsa:3551:IKBKB|hsa:8859:STK19|hsa:10079:ATP9A|hsa:7297:TYK2|hsa:8536:OGG1|hsa:22989:MYH15|hsa:54899:PXK|hsa:1326:MAP3K8|hsa:7919:DDX39B|hsa:140739:UBE2F|hsa:617:BCS1L|hsa:4215:MAP3K3|hsa:2868:GRK4|hsa:4216:MAP3K4|hsa:51447:IP6K2|hsa:1454:CSNK1E|hsa:23113:CUL9|hsa:9223:MAGI1|hsa:2042:EPHA…	http://amigo.geneontology.org/amigo/term/GO:0005524
autophagosome assembly	biological_process	GO:0000045	17	59	3.3	0.000174856406275	0.0407939995839	hsa:55626:CD47|hsa:81671:VMP1|hsa:55626:ZNF519|hsa:8678:BECN1|hsa:11152:WDR45|hsa:55626:VRK3|hsa:55626:ANAPC15|hsa:23673:STX12|hsa:55626:C8orf44|hsa:55626:TECR|hsa:55626:MRPS18C|hsa:9776:ATG13|hsa:10533:ATG7|hsa:55626:ENTPD1-AS1|hsa:55626:BORCS8|hsa:340061:TMEM173|hsa:55626:CTC-558O2.1	http://amigo.geneontology.org/amigo/term/GO:0000045
autophagy	biological_process	GO:0006914	27	126	2.45	0.000212953498115	0.0473162391525	hsa:81671:VMP1|hsa:7494:XBP1|hsa:10133:OPTN|hsa:11152:WDR45|hsa:55626:ANAPC15|hsa:55626:CTC-558O2.1|hsa:9779:TBC1D5|hsa:55626:TECR|hsa:55626:BORCS8|hsa:3428:IFI16|hsa:55626:ZNF519|hsa:10533:ATG7|hsa:4943:TBC1D25|hsa:8678:BECN1|hsa:55578:SUPT20H|hsa:55626:VRK3|hsa:55626:CD47|hsa:55626:C8orf44|hsa:10193:RNF41|hsa:55626:MRPS18C|hsa:83734:ATG10|hsa:8975:USP13|hsa:9100:USP10|hsa:90678:LRSAM1|hsa:80317…	http://amigo.geneontology.org/amigo/term/GO:0006914
autophagosome	cellular_component	GO:0005776	19	73	2.98	0.000228260240509	0.048411921919	hsa:55626:CTC-558O2.1|hsa:10133:OPTN|hsa:8678:BECN1|hsa:55626:VRK3|hsa:55626:ANAPC15|hsa:55626:CD47|hsa:55626:C8orf44|hsa:9779:TBC1D5|hsa:55626:TECR|hsa:29058:TMEM230|hsa:55626:BORCS8|hsa:55626:ZNF519|hsa:23001:WDFY3|hsa:4943:TBC1D25|hsa:55626:ENTPD1-AS1|hsa:55626:MRPS18C|hsa:5305:PIP4K2A|hsa:340061:TMEM173|hsa:8396:PIP4K2B	http://amigo.geneontology.org/amigo/term/GO:0005776
Rab GTPase binding	molecular_function	GO:0017137	29	143	2.32	0.000285060960837	0.0578301931855	hsa:84958:SYTL1|hsa:54843:SYTL2|hsa:115704:EVI5L|hsa:6293:HCG25|hsa:57531:HACE1|hsa:54521:WDR44|hsa:23216:TBC1D1|hsa:83547:RILP|hsa:9779:TBC1D5|hsa:128637:TBC1D20|hsa:4943:TBC1D25|hsa:7813:EVI5|hsa:302:ANXA2|hsa:27342:RABGEF1|hsa:84079:ANKRD27|hsa:10133:OPTN|hsa:22836:RHOBTB3|hsa:10059:DNM1L|hsa:57706:DENND1A|hsa:23312:DMXL2|hsa:93627:TBCK|hsa:64145:RBSN|hsa:164:AP1G1|hsa:25771:TBC1D22A|hsa:9910:…	http://amigo.geneontology.org/amigo/term/GO:0017137
G2/M transition of mitotic cell cycle	biological_process	GO:0000086	27	133	2.33	0.000445795402287	0.0866700561279	hsa:8945:BTRC|hsa:10806:SDCCAG8|hsa:1639:DCTN1|hsa:22897:CEP164|hsa:10133:OPTN|hsa:54930:HAUS4|hsa:23354:HAUS5|hsa:84930:MASTL|hsa:79441:HAUS3|hsa:115106:HAUS1|hsa:1454:CSNK1E|hsa:4660:PPP1R12B|hsa:8481:OFD1|hsa:11200:CHEK2|hsa:995:CDC25C|hsa:11190:CEP250|hsa:55125:CEP192|hsa:5116:PCNT|hsa:9738:CCP110|hsa:9024:BRSK2|hsa:9814:SFI1|hsa:22994:CEP131|hsa:219771:CCNY|hsa:80184:CEP290|hsa:9833:MELK|hsa…	http://amigo.geneontology.org/amigo/term/GO:0000086
macroautophagy	biological_process	GO:0016236	21	93	2.59	0.000567868275343	0.103988235252	hsa:64419:MTMR14|hsa:8678:BECN1|hsa:55626:ZNF519|hsa:55626:VRK3|hsa:51028:VPS36|hsa:55626:ANAPC15|hsa:55626:CD47|hsa:55626:C8orf44|hsa:55048:VPS37C|hsa:9779:TBC1D5|hsa:55626:TECR|hsa:55626:MRPS18C|hsa:83734:ATG10|hsa:9776:ATG13|hsa:10533:ATG7|hsa:55626:ENTPD1-AS1|hsa:83933:HDAC10|hsa:55626:BORCS8|hsa:8897:MTMR3|hsa:1459:CSNK2A2|hsa:55626:CTC-558O2.1	http://amigo.geneontology.org/amigo/term/GO:0016236
positive regulation of phosphatidylinositol 3-kinase activity	biological_process	GO:0043552	11	31	4.06	0.000579445802948	0.103988235252	hsa:5747:PTK2|hsa:55626:VRK3|hsa:55626:ANAPC15|hsa:55626:CD47|hsa:55626:C8orf44|hsa:55626:TECR|hsa:55626:MRPS18C|hsa:55626:ZNF519|hsa:55626:ENTPD1-AS1|hsa:55626:BORCS8|hsa:55626:CTC-558O2.1	http://amigo.geneontology.org/amigo/term/GO:0043552
ciliary basal body	cellular_component	GO:0036064	29	151	2.2	0.00061526969812	0.106327718942	hsa:285331:CCDC66|hsa:10806:SDCCAG8|hsa:83547:RILP|hsa:6103:RPGR|hsa:80210:ARMC9|hsa:10807:SDCCAG3|hsa:9786:KIAA0586|hsa:5747:PTK2|hsa:80127:BBOF1|hsa:79960:JADE1|hsa:84140:FAM161A|hsa:25930:PTPN23|hsa:57560:IFT80|hsa:55704:CCDC88A|hsa:27185:DISC1|hsa:55764:IFT122|hsa:26005:C2CD3|hsa:57489:ODF2L|hsa:11190:CEP250|hsa:123016:TTC8|hsa:117178:SSX2IP|hsa:202018:TAPT1|hsa:115811:IQCD|hsa:8481:OFD1|hsa:…	http://amigo.geneontology.org/amigo/term/GO:0036064
centriole	cellular_component	GO:0005814	28	144	2.23	0.000639154497299	0.106510531586	hsa:10806:SDCCAG8|hsa:80709:AKNA|hsa:9657:IQCB1|hsa:80323:CCDC68|hsa:9786:KIAA0586|hsa:57639:CCDC146|hsa:85444:LRRCC1|hsa:1639:DCTN1|hsa:10198:MPHOSPH9|hsa:22897:CEP164|hsa:22832:CEP162|hsa:55704:CCDC88A|hsa:8481:OFD1|hsa:26005:C2CD3|hsa:54535:CCHCR1|hsa:57489:ODF2L|hsa:11190:CEP250|hsa:9696:CROCC|hsa:55125:CEP192|hsa:5116:PCNT|hsa:9738:CCP110|hsa:80210:ARMC9|hsa:51199:NIN|hsa:9814:SFI1|hsa:85459…	http://amigo.geneontology.org/amigo/term/GO:0005814
ubiquitin protein ligase binding	molecular_function	GO:0031625	47	294	1.83	0.000697989652364	0.112304128204	hsa:7917:BAG6|hsa:6923:TCEB2|hsa:55666:NPLOC4|hsa:25793:FBXO7|hsa:4591:TRIM37|hsa:79677:SMC6|hsa:666:BOK|hsa:8517:IKBKG|hsa:408:ARRB1|hsa:80196:RNF34|hsa:819:CAMLG|hsa:340061:TMEM173|hsa:1120:CHKB|hsa:1616:DAXX|hsa:10010:TANK|hsa:8312:AXIN1|hsa:23111:SPG20|hsa:55626:ANAPC15|hsa:637:BID|hsa:55626:TECR|hsa:55626:BORCS8|hsa:55626:ZNF519|hsa:5094:PCBP2|hsa:23113:CUL9|hsa:8883:NAE1|hsa:11200:CHEK2|hsa…	http://amigo.geneontology.org/amigo/term/GO:0031625
DNA repair	biological_process	GO:0006281	38	224	1.94	0.000830649949129	0.129193755421	hsa:9401:RECQL4|hsa:84893:FBXO18|hsa:10721:POLQ|hsa:84787:KMT5C|hsa:11232:POLG2|hsa:5422:POLA1|hsa:10445:MCRS1|hsa:4595:MUTYH|hsa:5976:UPF1|hsa:5423:POLB|hsa:7517:XRCC3|hsa:79677:SMC6|hsa:64210:MMS19|hsa:22897:CEP164|hsa:56946:EMSY|hsa:51750:RTEL1|hsa:9557:CHD1L|hsa:1663:DDX11|hsa:9156:EXO1|hsa:8914:TIMELESS|hsa:284131:ENDOV|hsa:5424:POLD1|hsa:1454:CSNK1E|hsa:2070:EYA4|hsa:9643:MORF4L2|hsa:22944:…	http://amigo.geneontology.org/amigo/term/GO:0006281
microtubule cytoskeleton organization	biological_process	GO:0000226	26	133	2.24	0.000911527173645	0.136013553402	hsa:219899:TBCEL|hsa:5747:PTK2|hsa:9055:PRC1|hsa:22911:WDR47|hsa:256364:EML3|hsa:27436:EML4|hsa:27185:DISC1|hsa:23113:CUL9|hsa:2011:MARK2|hsa:150465:TTL|hsa:23093:TTLL5|hsa:79739:TTLL7|hsa:54986:ULK4|hsa:4140:MARK3|hsa:6760:SS18|hsa:55700:MAP7D1|hsa:2241:FER|hsa:5116:PCNT|hsa:6905:TBCE|hsa:157922:CAMSAP1|hsa:8555:CDC14B|hsa:8556:CDC14A|hsa:91860:CALML4|hsa:55755:CDK5RAP2|hsa:55812:SPATA7|hsa:4287…	http://amigo.geneontology.org/amigo/term/GO:0000226
protein serine/threonine kinase activity	molecular_function	GO:0004674	54	357	1.73	0.000932797622991	0.136013553402	hsa:84033:OBSCN|hsa:8491:MAP4K3|hsa:8859:STK19|hsa:9448:MAP4K4|hsa:25778:DSTYK|hsa:5127:CDK16|hsa:3551:IKBKB|hsa:5609:MAP2K7|hsa:8798:DYRK4|hsa:8550:MAPKAPK5|hsa:5894:RAF1|hsa:79858:NEK11|hsa:8536:OGG1|hsa:7272:TTK|hsa:1326:MAP3K8|hsa:54986:ULK4|hsa:84930:MASTL|hsa:55589:BMP2K|hsa:8573:CASK|hsa:91754:NEK9|hsa:10922:FASTK|hsa:1454:CSNK1E|hsa:2580:GAK|hsa:9578:CDC42BPB|hsa:4140:MARK3|hsa:5599:MAPK8…	http://amigo.geneontology.org/amigo/term/GO:0004674
nuclear chromosome	cellular_component	GO:0000228	10	29	3.95	0.00121890917516	0.17234637004	hsa:23514:SPIDR|hsa:4439:MSH5|hsa:55869:HDAC8|hsa:8914:TIMELESS|hsa:9555:H2AFY|hsa:63979:FIGNL1|hsa:25836:NIPBL|hsa:5393:EXOSC9|hsa:5888:RAD51|hsa:55193:PBRM1	http://amigo.geneontology.org/amigo/term/GO:0000228
chromatin organization	biological_process	GO:0006325	26	137	2.17	0.00132109891597	0.181301398292	hsa:9324:HMGN3|hsa:3150:HMGN1|hsa:55869:HDAC8|hsa:51460:SFMBT1|hsa:7913:DEK|hsa:10014:HDAC5|hsa:9611:NCOR1|hsa:79813:EHMT1|hsa:56946:EMSY|hsa:7917:BAG6|hsa:80205:CHD9|hsa:10362:HMG20B|hsa:2908:NR3C1|hsa:54971:BANP|hsa:6294:SAFB|hsa:124944:C17orf49|hsa:65980:BRD9|hsa:22823:MTF2|hsa:9555:H2AFY|hsa:26013:L3MBTL1|hsa:2146:EZH2|hsa:29086:BABAM1|hsa:64710:NUCKS1|hsa:79885:HDAC11|hsa:83933:HDAC10|hsa:65…	http://amigo.geneontology.org/amigo/term/GO:0006325
armadillo repeat domain binding	molecular_function	GO:0070016	6	10	6.87	0.00140378110591	0.182025188332	hsa:29888:STRN4|hsa:29966:STRN3|hsa:8312:AXIN1|hsa:57680:CHD8|hsa:6934:TCF7L2|hsa:56998:CTNNBIP1	http://amigo.geneontology.org/amigo/term/GO:0070016
regulation of G2/M transition of mitotic cell cycle	biological_process	GO:0010389	18	80	2.58	0.00140439493784	0.182025188332	hsa:22897:CEP164|hsa:11190:CEP250|hsa:23354:HAUS5|hsa:10806:SDCCAG8|hsa:9814:SFI1|hsa:54930:HAUS4|hsa:22994:CEP131|hsa:79441:HAUS3|hsa:55125:CEP192|hsa:80184:CEP290|hsa:1454:CSNK1E|hsa:115106:HAUS1|hsa:5116:PCNT|hsa:9738:CCP110|hsa:55755:CDK5RAP2|hsa:11064:CNTRL|hsa:1639:DCTN1|hsa:8481:OFD1	http://amigo.geneontology.org/amigo/term/GO:0010389
chromatin remodeling	biological_process	GO:0006338	21	102	2.36	0.00155918412852	0.196625760639	hsa:6601:SMARCC2|hsa:1105:CHD1|hsa:473:RERE|hsa:10014:HDAC5|hsa:9557:CHD1L|hsa:2186:BPTF|hsa:1616:DAXX|hsa:10360:NPM3|hsa:6871:TADA2A|hsa:79723:SUV39H2|hsa:23081:KDM4C|hsa:23030:KDM4B|hsa:55011:PIH1D1|hsa:7403:KDM6A|hsa:55693:KDM4D|hsa:114803:MYSM1|hsa:55193:PBRM1|hsa:29994:BAZ2B|hsa:283899:INO80E|hsa:5058:PAK1|hsa:10765:KDM5B	http://amigo.geneontology.org/amigo/term/GO:0006338
4 iron, 4 sulfur cluster binding	molecular_function	GO:0051539	12	42	3.27	0.00160404387401	0.196959703056	hsa:4595:MUTYH|hsa:5422:POLA1|hsa:11019:LIAS|hsa:1806:DPYD|hsa:2068:ERCC2|hsa:1663:DDX11|hsa:441250:TYW1B|hsa:10101:NUBP2|hsa:5424:POLD1|hsa:4337:MOCS1|hsa:51750:RTEL1|hsa:54901:CDKAL1	http://amigo.geneontology.org/amigo/term/GO:0051539
RNA binding	molecular_function	GO:0003723	163	1366	1.37	0.00165391428959	0.197876001929	hsa:23318:ZCCHC11|hsa:51538:ZCCHC17|hsa:22916:NCBP2|hsa:6103:RPGR|hsa:22827:PUF60|hsa:23112:TNRC6B|hsa:27327:TNRC6A|hsa:7625:ZNF74|hsa:7919:DDX39B|hsa:9774:BCLAF1|hsa:10969:EBNA1BP2|hsa:1454:CSNK1E|hsa:9991:PTBP3|hsa:58155:PTBP2|hsa:51631:LUC7L2|hsa:672:BRCA1|hsa:152789:JAKMIP1|hsa:6949:TCOF1|hsa:81887:LAS1L|hsa:51574:LARP7|hsa:55596:ZCCHC8|hsa:22985:ACIN1|hsa:6294:SAFB|hsa:23518:R3HDM1|hsa:22864…	http://amigo.geneontology.org/amigo/term/GO:0003723
double-strand break repair via nonhomologous end joining	biological_process	GO:0006303	14	55	2.92	0.00173651972461	0.202565025876	hsa:672:BRCA1|hsa:5422:POLA1|hsa:78996:C7orf49|hsa:286257:C9orf142|hsa:6419:SETMAR|hsa:10524:KAT5|hsa:4292:MLH1|hsa:29086:BABAM1|hsa:5423:POLB|hsa:286053:NSMCE2|hsa:27343:POLL|hsa:64421:DCLRE1C|hsa:51720:UIMC1|hsa:4683:NBN	http://amigo.geneontology.org/amigo/term/GO:0006303
GTPase activator activity	molecular_function	GO:0005096	42	268	1.8	0.00179516862627	0.204298946589	hsa:51291:GMIP|hsa:57522:SRGAP1|hsa:115704:EVI5L|hsa:84364:ARFGAP2|hsa:408:ARRB1|hsa:51306:FAM13B|hsa:394:ARHGAP5|hsa:10144:FAM13A|hsa:84079:ANKRD27|hsa:8131:NPRL3|hsa:26130:GAPVD1|hsa:116985:ARAP1|hsa:23216:TBC1D1|hsa:9779:TBC1D5|hsa:8490:RGS5|hsa:128637:TBC1D20|hsa:201176:ARHGAP27|hsa:84253:GARNL3|hsa:4943:TBC1D25|hsa:7813:EVI5|hsa:26037:SIPA1L1|hsa:8498:RANBP3|hsa:55188:RIC8B|hsa:23365:ARHGEF1…	http://amigo.geneontology.org/amigo/term/GO:0005096
activation of GTPase activity	biological_process	GO:0090630	21	104	2.31	0.00191540458222	0.21279232811	hsa:9639:ARHGEF10|hsa:202243:CCDC125|hsa:93627:TBCK|hsa:9779:TBC1D5|hsa:23216:TBC1D1|hsa:92154:MTSS1L|hsa:128272:ARHGEF19|hsa:8394:PIP5K1A|hsa:25771:TBC1D22A|hsa:84144:SYDE2|hsa:5905:RANGAP1|hsa:9910:RABGAP1L|hsa:1983:EIF5|hsa:115704:EVI5L|hsa:51291:GMIP|hsa:4943:TBC1D25|hsa:7813:EVI5|hsa:26037:SIPA1L1|hsa:54662:TBC1D13|hsa:7474:WNT5A|hsa:54828:BCAS3	http://amigo.geneontology.org/amigo/term/GO:0090630
microtubule	cellular_component	GO:0005874	46	305	1.73	0.00221321809033	0.240159897894	hsa:1768:DNAH14|hsa:285331:CCDC66|hsa:8701:DNAH11|hsa:80709:AKNA|hsa:152789:JAKMIP1|hsa:285753:CEP57L1|hsa:10801:SEPT9|hsa:5423:POLB|hsa:1639:DCTN1|hsa:10808:HSPH1|hsa:22911:WDR47|hsa:55346:TCP11L1|hsa:54930:HAUS4|hsa:23354:HAUS5|hsa:10726:NUDC|hsa:79441:HAUS3|hsa:27436:EML4|hsa:115106:HAUS1|hsa:27185:DISC1|hsa:6249:CLIP1|hsa:6546:SLC8A1|hsa:9112:MTA1|hsa:3831:RP11-73M18.2|hsa:23093:TTLL5|hsa:797…	http://amigo.geneontology.org/amigo/term/GO:0005874
regulation of insulin secretion involved in cellular response to glucose stimulus	biological_process	GO:0061178	7	16	5.01	0.0022725792569	0.240996700288	hsa:9324:HMGN3|hsa:9024:BRSK2|hsa:1946:EFNA5|hsa:5127:CDK16|hsa:51092:SIDT2|hsa:252983:STXBP4|hsa:133308:SLC9B2	http://amigo.geneontology.org/amigo/term/GO:0061178
metal ion binding	molecular_function	GO:0046872	257	2298	1.28	0.00265928376925	0.273152845678	hsa:2186:BPTF|hsa:55298:RNF121|hsa:9156:EXO1|hsa:115209:OMA1|hsa:9604:RNF14|hsa:11342:RNF13|hsa:84787:KMT5C|hsa:161882:ZFPM1|hsa:441250:TYW1B|hsa:10572:SIVA1|hsa:29072:SETD2|hsa:23522:KAT6B|hsa:8517:IKBKG|hsa:84304:NUDT22|hsa:23770:FKBP8|hsa:7625:ZNF74|hsa:7562:ZNF708|hsa:10902:BRD8|hsa:171017:ZNF384|hsa:4215:MAP3K3|hsa:7862:BRPF1|hsa:54904:WHSC1L1|hsa:51281:ANKMY1|hsa:10781:ZNF266|hsa:57553:MICA…	http://amigo.geneontology.org/amigo/term/GO:0046872
negative regulation of transcription, DNA-templated	biological_process	GO:0045892	72	536	1.54	0.00269289132044	0.273152845678	hsa:6601:SMARCC2|hsa:93986:FOXP2|hsa:10014:HDAC5|hsa:11059:WWP1|hsa:7088:TLE1|hsa:22893:BAHD1|hsa:9774:BCLAF1|hsa:1499:CTNNB1|hsa:144165:PRICKLE1|hsa:2146:EZH2|hsa:54856:GON4L|hsa:23598:PATZ1|hsa:51053:GMNN|hsa:7559:ZNF12|hsa:604:BCL6|hsa:79813:EHMT1|hsa:4294:MAP3K10|hsa:29966:STRN3|hsa:51720:UIMC1|hsa:7020:TFAP2A|hsa:57680:CHD8|hsa:3516:RBPJ|hsa:8914:TIMELESS|hsa:2729:GCLC|hsa:1912:PHC2|hsa:2583…	http://amigo.geneontology.org/amigo/term/GO:0045892
DNA replication	biological_process	GO:0006260	24	131	2.1	0.00294801114109	0.289275933845	hsa:9401:RECQL4|hsa:5422:POLA1|hsa:51455:REV1|hsa:5976:UPF1|hsa:27343:POLL|hsa:29980:DONSON|hsa:56953:NT5M|hsa:54962:TIPIN|hsa:55704:CCDC88A|hsa:9156:EXO1|hsa:8914:TIMELESS|hsa:5424:POLD1|hsa:4683:NBN|hsa:22944:KIN|hsa:672:BRCA1|hsa:55388:MCM10|hsa:51147:ING4|hsa:84515:MCM8|hsa:4781:NFIB|hsa:4774:NFIA|hsa:10524:KAT5|hsa:5427:POLE2|hsa:4673:NAP1L1|hsa:4784:NFIX	http://amigo.geneontology.org/amigo/term/GO:0006260
regulation of mitotic spindle organization	biological_process	GO:0060236	7	17	4.72	0.00297583472451	0.289275933845	hsa:84722:PSRC1|hsa:79884:MAP9|hsa:23636:NUP62|hsa:4926:NUMA1|hsa:5310:PKD1|hsa:1639:DCTN1|hsa:29899:GPSM2	http://amigo.geneontology.org/amigo/term/GO:0060236
microtubule binding	molecular_function	GO:0008017	39	252	1.77	0.00307991451932	0.290105733768	hsa:285331:CCDC66|hsa:9448:MAP4K4|hsa:4926:NUMA1|hsa:4976:OPA1|hsa:285753:CEP57L1|hsa:5423:POLB|hsa:9055:PRC1|hsa:1639:DCTN1|hsa:84140:FAM161A|hsa:79884:MAP9|hsa:10018:BCL2L11|hsa:55704:CCDC88A|hsa:283234:CCDC88B|hsa:27436:EML4|hsa:220134:SKA1|hsa:6249:CLIP1|hsa:348235:SKA2|hsa:2258:FGF13|hsa:667:DST|hsa:80346:REEP4|hsa:152789:JAKMIP1|hsa:1062:CENPE|hsa:252969:NEIL2|hsa:81930:KIF18A|hsa:22983:MAS…	http://amigo.geneontology.org/amigo/term/GO:0008017
chromatin	cellular_component	GO:0000785	23	124	2.12	0.00310871982178	0.290105733768	hsa:84893:FBXO18|hsa:9324:HMGN3|hsa:3150:HMGN1|hsa:5422:POLA1|hsa:5976:UPF1|hsa:408:ARRB1|hsa:26057:ANKRD17|hsa:55010:PARPBP|hsa:114799:ESCO1|hsa:54904:WHSC1L1|hsa:25836:NIPBL|hsa:221037:JMJD1C|hsa:10735:STAG2|hsa:79723:SUV39H2|hsa:54840:APTX|hsa:6732:SRPK1|hsa:1459:CSNK2A2|hsa:1104:RCC1|hsa:3141:HLCS|hsa:7112:TMPO|hsa:26013:L3MBTL1|hsa:5888:RAD51|hsa:64710:NUCKS1	http://amigo.geneontology.org/amigo/term/GO:0000785
histone binding	molecular_function	GO:0042393	28	163	1.97	0.00317193109564	0.290200597888	hsa:6601:SMARCC2|hsa:58508:KMT2C|hsa:221656:KDM1B|hsa:84787:KMT5C|hsa:51460:SFMBT1|hsa:55011:PIH1D1|hsa:54828:BCAS3|hsa:51720:UIMC1|hsa:1616:DAXX|hsa:4673:NAP1L1|hsa:4676:NAP1L4|hsa:7862:BRPF1|hsa:1912:PHC2|hsa:81611:ANP32E|hsa:54496:PRMT7|hsa:114803:MYSM1|hsa:23522:KAT6B|hsa:10360:NPM3|hsa:1104:RCC1|hsa:55206:SBNO1|hsa:6907:TBL1X|hsa:79718:TBL1XR1|hsa:10524:KAT5|hsa:26013:L3MBTL1|hsa:7913:DEK|hs…	http://amigo.geneontology.org/amigo/term/GO:0042393
centriolar satellite	cellular_component	GO:0034451	19	95	2.29	0.00335301991461	0.300869056184	hsa:27241:BBS9|hsa:54899:PXK|hsa:10464:PIBF1|hsa:10806:SDCCAG8|hsa:57489:ODF2L|hsa:9043:SPAG9|hsa:26005:C2CD3|hsa:9584:RBM39|hsa:22994:CEP131|hsa:117178:SSX2IP|hsa:80184:CEP290|hsa:64770:CCDC14|hsa:65109:UPF3B|hsa:285331:CCDC66|hsa:2314:FLII|hsa:5116:PCNT|hsa:8481:OFD1|hsa:9270:ITGB1BP1|hsa:10211:FLOT1	http://amigo.geneontology.org/amigo/term/GO:0034451
positive regulation of intracellular protein transport	biological_process	GO:0090316	8	23	3.98	0.00354469881249	0.312067257719	hsa:79567:FAM65A|hsa:22994:CEP131|hsa:80184:CEP290|hsa:10178:TENM1|hsa:5116:PCNT|hsa:79752:ZFAND1|hsa:11235:PDCD10|hsa:54828:BCAS3	http://amigo.geneontology.org/amigo/term/GO:0090316
replication fork processing	biological_process	GO:0031297	9	29	3.56	0.0037981006766	0.328184032537	hsa:84893:FBXO18|hsa:6419:SETMAR|hsa:1663:DDX11|hsa:201254:STRA13|hsa:5888:RAD51|hsa:64710:NUCKS1|hsa:9984:THOC1|hsa:51750:RTEL1|hsa:378708:APITD1-CORT	http://amigo.geneontology.org/amigo/term/GO:0031297
microtubule cytoskeleton	cellular_component	GO:0015630	27	158	1.96	0.00394630700693	0.33479033626	hsa:10300:KATNB1|hsa:6709:SPTAN1|hsa:9657:IQCB1|hsa:10801:SEPT9|hsa:9055:PRC1|hsa:1639:DCTN1|hsa:4735:SEPT2|hsa:25764:SERF2|hsa:5127:CDK16|hsa:79441:HAUS3|hsa:220134:SKA1|hsa:6249:CLIP1|hsa:23077:MYCBP2|hsa:9584:RBM39|hsa:667:DST|hsa:26140:TTLL3|hsa:1062:CENPE|hsa:81930:KIF18A|hsa:55700:MAP7D1|hsa:2241:FER|hsa:6472:SHMT2|hsa:84722:PSRC1|hsa:6683:SPAST|hsa:2963:GTF2F2|hsa:22994:CEP131|hsa:166793:Z…	http://amigo.geneontology.org/amigo/term/GO:0015630
chromosome	cellular_component	GO:0005694	23	127	2.07	0.00402047799215	0.334991969846	hsa:9401:RECQL4|hsa:50809:HP1BP3|hsa:10721:POLQ|hsa:4926:NUMA1|hsa:22893:BAHD1|hsa:9933:PUM3|hsa:9055:PRC1|hsa:79960:JADE1|hsa:79813:EHMT1|hsa:6871:TADA2A|hsa:114799:ESCO1|hsa:7862:BRPF1|hsa:8243:SMC1A|hsa:10362:HMG20B|hsa:672:BRCA1|hsa:85865:GTPBP10|hsa:55870:ASH1L|hsa:10735:STAG2|hsa:1062:CENPE|hsa:29072:SETD2|hsa:84515:MCM8|hsa:78994:PRR14|hsa:5058:PAK1	http://amigo.geneontology.org/amigo/term/GO:0005694
positive regulation of protein acetylation	biological_process	GO:1901985	5	9	6.36	0.0045548771104	0.356611825328	hsa:84140:FAM161A|hsa:406:ARNTL|hsa:85459:CEP295|hsa:10524:KAT5|hsa:8536:OGG1	http://amigo.geneontology.org/amigo/term/GO:1901985
microtubule organizing center organization	biological_process	GO:0031023	5	9	6.36	0.0045548771104	0.356611825328	hsa:55755:CDK5RAP2|hsa:54828:BCAS3|hsa:9648:GCC2|hsa:10806:SDCCAG8|hsa:4926:NUMA1	http://amigo.geneontology.org/amigo/term/GO:0031023
mitotic spindle pole	cellular_component	GO:0097431	9	30	3.44	0.00457185812703	0.356611825328	hsa:84140:FAM161A|hsa:51646:YPEL5|hsa:51199:NIN|hsa:4926:NUMA1|hsa:10735:STAG2|hsa:23005:MAPKBP1|hsa:8243:SMC1A|hsa:55755:CDK5RAP2|hsa:29899:GPSM2	http://amigo.geneontology.org/amigo/term/GO:0097431
positive regulation of protein localization to cell cortex	biological_process	GO:1904778	4	5	9.16	0.00458566427769	0.356611825328	hsa:2037:EPB41L2|hsa:4926:NUMA1|hsa:29899:GPSM2|hsa:2035:EPB41	http://amigo.geneontology.org/amigo/term/GO:1904778
spindle	cellular_component	GO:0005819	22	122	2.07	0.00503998500391	0.385517541447	hsa:4926:NUMA1|hsa:2068:ERCC2|hsa:23384:SPECC1L|hsa:1211:CLTA|hsa:9055:PRC1|hsa:1639:DCTN1|hsa:64210:MMS19|hsa:4735:SEPT2|hsa:22832:CEP162|hsa:54930:HAUS4|hsa:23354:HAUS5|hsa:7272:TTK|hsa:57553:MICAL3|hsa:7813:EVI5|hsa:311:ANXA11|hsa:2908:NR3C1|hsa:55700:MAP7D1|hsa:84722:PSRC1|hsa:6683:SPAST|hsa:79848:CSPP1|hsa:10300:KATNB1|hsa:9493:KIF23	http://amigo.geneontology.org/amigo/term/GO:0005819
single-stranded DNA binding	molecular_function	GO:0003697	20	107	2.14	0.00516405791015	0.388637003367	hsa:301:ANXA1|hsa:7247:TSN|hsa:84893:FBXO18|hsa:23635:SSBP2|hsa:4830:NME1|hsa:6419:SETMAR|hsa:1663:DDX11|hsa:10051:SMC4|hsa:4292:MLH1|hsa:7555:CNBP|hsa:10178:TENM1|hsa:55388:MCM10|hsa:5094:PCBP2|hsa:5893:RAD52|hsa:5888:RAD51|hsa:64710:NUCKS1|hsa:54840:APTX|hsa:55775:TDP1|hsa:5422:POLA1|hsa:84515:MCM8	http://amigo.geneontology.org/amigo/term/GO:0003697
DNA-directed DNA polymerase activity	molecular_function	GO:0003887	8	25	3.67	0.00535842205266	0.393554321696	hsa:5422:POLA1|hsa:10721:POLQ|hsa:11232:POLG2|hsa:5424:POLD1|hsa:5427:POLE2|hsa:51455:REV1|hsa:27343:POLL|hsa:5423:POLB	http://amigo.geneontology.org/amigo/term/GO:0003887
cell cycle	biological_process	GO:0007049	37	245	1.73	0.00545495823441	0.393554321696	hsa:57448:BIRC6|hsa:9994:CASP8AP2|hsa:10807:SDCCAG3|hsa:2035:EPB41|hsa:23384:SPECC1L|hsa:23421:ITGB3BP|hsa:1211:CLTA|hsa:10907:TXNL4A|hsa:85444:LRRCC1|hsa:55665:URGCP|hsa:8536:OGG1|hsa:1326:MAP3K8|hsa:57531:HACE1|hsa:119504:ANAPC16|hsa:10726:NUDC|hsa:10393:ANAPC10|hsa:57553:MICAL3|hsa:219736:STOX1|hsa:7813:EVI5|hsa:2580:GAK|hsa:9988:DMTF1|hsa:10362:HMG20B|hsa:2908:NR3C1|hsa:2037:EPB41L2|hsa:54971…	http://amigo.geneontology.org/amigo/term/GO:0007049
repressing transcription factor binding	molecular_function	GO:0070491	12	51	2.7	0.00613377937572	0.393554321696	hsa:406:ARNTL|hsa:2908:NR3C1|hsa:23613:ZMYND8|hsa:6929:TCF3|hsa:7090:TLE3|hsa:7088:TLE1|hsa:10524:KAT5|hsa:7091:TLE4|hsa:1499:CTNNB1|hsa:51053:GMNN|hsa:10014:HDAC5|hsa:3516:RBPJ	http://amigo.geneontology.org/amigo/term/GO:0070491
nuclear matrix	cellular_component	GO:0016363	20	109	2.1	0.0061578004329	0.393554321696	hsa:8243:SMC1A|hsa:5422:POLA1|hsa:284695:ZNF326|hsa:7919:DDX39B|hsa:4926:NUMA1|hsa:26277:TINF2|hsa:3141:HLCS|hsa:10735:STAG2|hsa:8573:CASK|hsa:26012:NSMF|hsa:8520:HAT1|hsa:10178:TENM1|hsa:22944:KIN|hsa:9782:MATR3|hsa:10580:SORBS1|hsa:9984:THOC1|hsa:3856:KRT8|hsa:6732:SRPK1|hsa:4287:ATXN3|hsa:790:CAD	http://amigo.geneontology.org/amigo/term/GO:0016363
double-stranded RNA binding	molecular_function	GO:0003725	15	72	2.39	0.00622278660089	0.393554321696	hsa:27067:STAU2|hsa:29102:DROSHA|hsa:9208:LRRFIP1|hsa:6520:SLC3A2|hsa:5610:EIF2AK2|hsa:8638:OASL|hsa:51092:SIDT2|hsa:149041:RC3H1|hsa:54542:RC3H2|hsa:3609:ILF3|hsa:4154:MBNL1|hsa:54840:APTX|hsa:26523:AGO1|hsa:192669:AGO3|hsa:23567:ZNF346	http://amigo.geneontology.org/amigo/term/GO:0003725
chromosome segregation	biological_process	GO:0007059	15	72	2.39	0.00622278660089	0.393554321696	hsa:672:BRCA1|hsa:1104:RCC1|hsa:2908:NR3C1|hsa:4926:NUMA1|hsa:1062:CENPE|hsa:7272:TTK|hsa:2068:ERCC2|hsa:220134:SKA1|hsa:83540:NUF2|hsa:348235:SKA2|hsa:55755:CDK5RAP2|hsa:6732:SRPK1|hsa:79858:NEK11|hsa:64210:MMS19|hsa:8940:TOP3B	http://amigo.geneontology.org/amigo/term/GO:0007059
transcription factor binding	molecular_function	GO:0008134	46	325	1.62	0.00627604753736	0.393554321696	hsa:2186:BPTF|hsa:221656:KDM1B|hsa:4775:NFATC3|hsa:10014:HDAC5|hsa:55869:HDAC8|hsa:7088:TLE1|hsa:161882:ZFPM1|hsa:9049:AIP|hsa:1499:CTNNB1|hsa:23522:KAT6B|hsa:408:ARRB1|hsa:10174:SORBS3|hsa:340061:TMEM173|hsa:1616:DAXX|hsa:3516:RBPJ|hsa:4212:MEIS2|hsa:323:APBB2|hsa:54828:BCAS3|hsa:3428:IFI16|hsa:4683:NBN|hsa:3184:HNRNPD|hsa:10533:ATG7|hsa:23082:PPRC1|hsa:27163:NAAA|hsa:6929:TCF3|hsa:4204:MECP2|hs…	http://amigo.geneontology.org/amigo/term/GO:0008134
positive regulation of autophagy	biological_process	GO:0010508	13	58	2.57	0.00627640840897	0.393554321696	hsa:10133:OPTN|hsa:55626:VRK3|hsa:55626:ANAPC15|hsa:55626:CD47|hsa:55626:C8orf44|hsa:10524:KAT5|hsa:55626:TECR|hsa:55626:MRPS18C|hsa:55626:ZNF519|hsa:55626:ENTPD1-AS1|hsa:55626:BORCS8|hsa:85363:TRIM5|hsa:55626:CTC-558O2.1	http://amigo.geneontology.org/amigo/term/GO:0010508
DNA helicase activity	molecular_function	GO:0003678	13	58	2.57	0.00627640840897	0.393554321696	hsa:1105:CHD1|hsa:84893:FBXO18|hsa:7485:WRB|hsa:9557:CHD1L|hsa:2963:GTF2F2|hsa:80205:CHD9|hsa:57680:CHD8|hsa:2068:ERCC2|hsa:1663:DDX11|hsa:2074:ERCC6|hsa:4683:NBN|hsa:51750:RTEL1|hsa:84515:MCM8	http://amigo.geneontology.org/amigo/term/GO:0003678
peptidyl-threonine phosphorylation	biological_process	GO:0018107	14	65	2.47	0.00629586896403	0.393554321696	hsa:7272:TTK|hsa:2011:MARK2|hsa:22853:LMTK2|hsa:6872:TAF1|hsa:65125:WNK1|hsa:9475:ROCK2|hsa:4294:MAP3K10|hsa:8798:DYRK4|hsa:9578:CDC42BPB|hsa:27347:STK39|hsa:1195:CLK1|hsa:5599:MAPK8|hsa:1459:CSNK2A2|hsa:790:CAD	http://amigo.geneontology.org/amigo/term/GO:0018107
tube formation	biological_process	GO:0035148	5	10	5.73	0.00635985254238	0.393554321696	hsa:9270:ITGB1BP1|hsa:7422:VEGFA|hsa:10018:BCL2L11|hsa:54828:BCAS3|hsa:10806:SDCCAG8	http://amigo.geneontology.org/amigo/term/GO:0035148
histone acetyltransferase complex	cellular_component	GO:0000123	9	32	3.22	0.00648214160311	0.393554321696	hsa:55683:KANSL3|hsa:10524:KAT5|hsa:10445:MCRS1|hsa:7862:BRPF1|hsa:1387:CREBBP|hsa:51147:ING4|hsa:23522:KAT6B|hsa:9643:MORF4L2|hsa:79960:JADE1	http://amigo.geneontology.org/amigo/term/GO:0000123
miRNA binding	molecular_function	GO:0035198	9	32	3.22	0.00648214160311	0.393554321696	hsa:23369:PUM2|hsa:23318:ZCCHC11|hsa:5936:RBM4|hsa:149041:RC3H1|hsa:8241:RBM10|hsa:23567:ZNF346|hsa:9782:MATR3|hsa:26523:AGO1|hsa:192669:AGO3	http://amigo.geneontology.org/amigo/term/GO:0035198
positive regulation of microtubule polymerization	biological_process	GO:0031116	8	26	3.52	0.00649512886445	0.393554321696	hsa:84722:PSRC1|hsa:51199:NIN|hsa:4926:NUMA1|hsa:55755:CDK5RAP2|hsa:6249:CLIP1|hsa:100506658:OCLN|hsa:1639:DCTN1|hsa:5058:PAK1	http://amigo.geneontology.org/amigo/term/GO:0031116
protein binding	molecular_function	GO:0005515	1176	11779	1.14	0.00654645510223	0.393554321696	hsa:6601:SMARCC2|hsa:9604:RNF14|hsa:23318:ZCCHC11|hsa:27315:PGAP2|hsa:51265:CDKL3|hsa:22916:NCBP2|hsa:11342:RNF13|hsa:9657:IQCB1|hsa:441250:TYW1B|hsa:10139:ARFRP1|hsa:51661:FKBP7|hsa:5116:PCNT|hsa:11235:PDCD10|hsa:1627:DBN1|hsa:7297:TYK2|hsa:23770:FKBP8|hsa:55974:SLC50A1|hsa:26258:BLOC1S6|hsa:1742:DLG4|hsa:90850:ZNF598|hsa:4798:NFRKB|hsa:5867:RAB4A|hsa:4253:CTAGE5|hsa:323:APBB2|hsa:8491:MAP4K3|hs…	http://amigo.geneontology.org/amigo/term/GO:0005515
histone H3-K9 demethylation	biological_process	GO:0033169	6	15	4.58	0.00657891922252	0.393554321696	hsa:3299:HSF4|hsa:221037:JMJD1C|hsa:23081:KDM4C|hsa:23030:KDM4B|hsa:23133:PHF8|hsa:55693:KDM4D	http://amigo.geneontology.org/amigo/term/GO:0033169
cytoskeleton	cellular_component	GO:0005856	55	406	1.55	0.00673031479684	0.395432256921	hsa:23048:FNBP1|hsa:219899:TBCEL|hsa:55740:ENAH|hsa:23149:FCHO1|hsa:2035:EPB41|hsa:4867:NPHP1|hsa:57639:CCDC146|hsa:9590:AKAP12|hsa:7168:TPM1|hsa:1627:DBN1|hsa:10174:SORBS3|hsa:274:BIN1|hsa:7297:TYK2|hsa:91544:UBXN11|hsa:8936:WASF1|hsa:83861:RSPH3|hsa:79600:TCTN1|hsa:8717:TRADD|hsa:9578:CDC42BPB|hsa:8871:SYNJ2|hsa:26037:SIPA1L1|hsa:5747:PTK2|hsa:30011:SH3KBP1|hsa:9762:RP5-1187M17.10|hsa:2036:EPB4…	http://amigo.geneontology.org/amigo/term/GO:0005856
protein phosphorylation	biological_process	GO:0006468	60	451	1.52	0.00677980723396	0.395432256921	hsa:84033:OBSCN|hsa:8491:MAP4K3|hsa:8859:STK19|hsa:9448:MAP4K4|hsa:5127:CDK16|hsa:2068:ERCC2|hsa:3551:IKBKB|hsa:8573:CASK|hsa:7297:TYK2|hsa:5894:RAF1|hsa:79858:NEK11|hsa:8536:OGG1|hsa:54899:PXK|hsa:1326:MAP3K8|hsa:54986:ULK4|hsa:10645:CAMKK2|hsa:2868:GRK4|hsa:8814:CDKL1|hsa:55589:BMP2K|hsa:51265:CDKL3|hsa:91754:NEK9|hsa:10922:FASTK|hsa:1454:CSNK1E|hsa:2580:GAK|hsa:9578:CDC42BPB|hsa:4140:MARK3|hsa…	http://amigo.geneontology.org/amigo/term/GO:0006468
phagocytic vesicle	cellular_component	GO:0045335	14	66	2.43	0.00704878300033	0.405870436536	hsa:55626:ZNF519|hsa:55626:VRK3|hsa:55626:ANAPC15|hsa:55626:CD47|hsa:55626:C8orf44|hsa:55626:TECR|hsa:55626:MRPS18C|hsa:311:ANXA11|hsa:23673:STX12|hsa:252983:STXBP4|hsa:55626:ENTPD1-AS1|hsa:2317:FLNB|hsa:55626:BORCS8|hsa:55626:CTC-558O2.1	http://amigo.geneontology.org/amigo/term/GO:0045335
cellular response to cisplatin	biological_process	GO:0072719	4	6	7.64	0.00713274234804	0.405870436536	hsa:10974:ADIRF|hsa:8914:TIMELESS|hsa:5888:RAD51|hsa:1663:DDX11	http://amigo.geneontology.org/amigo/term/GO:0072719
retrograde transport, endosome to Golgi	biological_process	GO:0042147	16	81	2.26	0.00744611915991	0.418597493977	hsa:6293:HCG25|hsa:9581:PREPL|hsa:51699:VPS29|hsa:9043:SPAG9|hsa:8675:STX16|hsa:9779:TBC1D5|hsa:84084:RAB6A|hsa:26088:GGA1|hsa:10139:ARFRP1|hsa:387680:FAM21C|hsa:9648:GCC2|hsa:23258:DENND5A|hsa:7813:EVI5|hsa:9570:GOSR2|hsa:1639:DCTN1|hsa:22836:RHOBTB3	http://amigo.geneontology.org/amigo/term/GO:0042147
nuclear speck	cellular_component	GO:0016607	54	400	1.55	0.00762237758736	0.422258934009	hsa:8859:STK19|hsa:10014:HDAC5|hsa:3299:HSF4|hsa:25957:PNISR|hsa:55604:LRRC16A|hsa:6627:SNRPA1|hsa:64332:NFKBIZ|hsa:10178:TENM1|hsa:54892:NCAPG2|hsa:57634:EP400|hsa:55589:BMP2K|hsa:50809:HP1BP3|hsa:80196:RNF34|hsa:5894:RAF1|hsa:79960:JADE1|hsa:7919:DDX39B|hsa:102724594:U2AF1|hsa:51251:NT5C3A|hsa:10051:SMC4|hsa:79677:SMC6|hsa:9343:EFTUD2|hsa:55840:EAF2|hsa:8241:RBM10|hsa:57602:USP36|hsa:64783:RBM1…	http://amigo.geneontology.org/amigo/term/GO:0016607
non-motile cilium assembly	biological_process	GO:1905515	11	46	2.74	0.00769224376141	0.422258934009	hsa:26005:C2CD3|hsa:200894:ARL13B|hsa:10464:PIBF1|hsa:57560:IFT80|hsa:27185:DISC1|hsa:11190:CEP250|hsa:123016:TTC8|hsa:57545:CC2D2A|hsa:55764:IFT122|hsa:1639:DCTN1|hsa:84314:TMEM107	http://amigo.geneontology.org/amigo/term/GO:1905515
-	molecular_function	GO:0036459	12	53	2.59	0.00791296563496	0.429324391311	hsa:79868:ALG13|hsa:23252:OTUD3|hsa:159195:USP54|hsa:10869:CTC-338M12.5|hsa:54532:USP53|hsa:8975:USP13|hsa:9100:USP10|hsa:114803:MYSM1|hsa:221302:ZUFSP|hsa:23032:USP33|hsa:4287:ATXN3|hsa:57602:USP36	http://amigo.geneontology.org/amigo/term/GO:0036459
centrosome cycle	biological_process	GO:0007098	10	40	2.86	0.00837403378706	0.441609328874	hsa:672:BRCA1|hsa:23354:HAUS5|hsa:23636:NUP62|hsa:10806:SDCCAG8|hsa:54930:HAUS4|hsa:9696:CROCC|hsa:79441:HAUS3|hsa:117178:SSX2IP|hsa:55755:CDK5RAP2|hsa:115106:HAUS1	http://amigo.geneontology.org/amigo/term/GO:0007098
axoneme	cellular_component	GO:0005930	19	105	2.07	0.00843868362462	0.441609328874	hsa:200894:ARL13B|hsa:26140:TTLL3|hsa:55626:VRK3|hsa:55626:ANAPC15|hsa:10533:ATG7|hsa:55626:CD47|hsa:55626:C8orf44|hsa:79582:SPAG16|hsa:55626:MRPS18C|hsa:79819:WDR78|hsa:55626:ZNF519|hsa:10801:SEPT9|hsa:55626:TECR|hsa:55626:ENTPD1-AS1|hsa:55626:BORCS8|hsa:4735:SEPT2|hsa:55812:SPATA7|hsa:55626:CTC-558O2.1|hsa:8701:DNAH11	http://amigo.geneontology.org/amigo/term/GO:0005930
pyrimidine nucleoside catabolic process	biological_process	GO:0046135	5	11	5.21	0.00861261228623	0.441609328874	hsa:51251:NT5C3A|hsa:30833:NT5C|hsa:56953:NT5M|hsa:7378:UPP1|hsa:1806:DPYD	http://amigo.geneontology.org/amigo/term/GO:0046135
AP-2 adaptor complex binding	molecular_function	GO:0035612	5	11	5.21	0.00861261228623	0.441609328874	hsa:55589:BMP2K|hsa:408:ARRB1|hsa:9779:TBC1D5|hsa:23149:FCHO1|hsa:51092:SIDT2	http://amigo.geneontology.org/amigo/term/GO:0035612
cell cortex region	cellular_component	GO:0099738	5	11	5.21	0.00861261228623	0.441609328874	hsa:1639:DCTN1|hsa:2037:EPB41L2|hsa:4926:NUMA1|hsa:29899:GPSM2|hsa:2035:EPB41	http://amigo.geneontology.org/amigo/term/GO:0099738
protein-containing complex assembly	biological_process	GO:0065003	22	129	1.95	0.00879098390294	0.44354807382	hsa:23195:MDN1|hsa:6923:TCEB2|hsa:2035:EPB41|hsa:8517:IKBKG|hsa:8463:TEAD2|hsa:7003:TEAD1|hsa:1742:DLG4|hsa:637:BID|hsa:9223:MAGI1|hsa:10413:YAP1|hsa:4297:KMT2A|hsa:29775:CARD10|hsa:7106:TSPAN4|hsa:3556:IL1RAP|hsa:100506658:OCLN|hsa:4194:MDM4|hsa:50944:SHANK1|hsa:8936:WASF1|hsa:6450:SH3BGR|hsa:10059:DNM1L|hsa:57728:WDR19|hsa:1387:CREBBP	http://amigo.geneontology.org/amigo/term/GO:0065003
nucleolus	cellular_component	GO:0005730	101	839	1.38	0.00884054240576	0.44354807382	hsa:23318:ZCCHC11|hsa:7543:ZFX|hsa:51538:ZCCHC17|hsa:55011:PIH1D1|hsa:64924:SLC30A5|hsa:8991:SELENBP1|hsa:3516:RBPJ|hsa:9223:MAGI1|hsa:6949:TCOF1|hsa:81887:LAS1L|hsa:3275:PRMT2|hsa:22985:ACIN1|hsa:8638:OASL|hsa:9079:LDB2|hsa:57602:USP36|hsa:51199:NIN|hsa:9555:H2AFY|hsa:26013:L3MBTL1|hsa:25996:REXO2|hsa:64710:NUCKS1|hsa:1373:CPS1|hsa:10524:KAT5|hsa:9933:PUM3|hsa:5393:EXOSC9|hsa:3177:SLC29A2|hsa:79…	http://amigo.geneontology.org/amigo/term/GO:0005730
protein K48-linked deubiquitination	biological_process	GO:0071108	9	34	3.03	0.00895180986999	0.444352604823	hsa:55793:FAM63A|hsa:9101:USP8|hsa:54629:FAM63B|hsa:80013:FAM188A|hsa:10869:CTC-338M12.5|hsa:8975:USP13|hsa:23252:OTUD3|hsa:23032:USP33|hsa:4287:ATXN3	http://amigo.geneontology.org/amigo/term/GO:0071108
small GTPase binding	molecular_function	GO:0031267	7	22	3.65	0.00923027865928	0.453352423413	hsa:404636:FAM45A|hsa:5830:PEX5|hsa:83547:RILP|hsa:51555:PEX5L|hsa:51571:FAM49B|hsa:673:BRAF|hsa:5894:RAF1	http://amigo.geneontology.org/amigo/term/GO:0031267
phosphatidylinositol biosynthetic process	biological_process	GO:0006661	15	76	2.26	0.00942489635993	0.458089233494	hsa:26751:SH3YL1|hsa:64419:MTMR14|hsa:54545:MTMR12|hsa:5287:PIK3C2B|hsa:5867:RAB4A|hsa:377:ARF3|hsa:5305:PIP4K2A|hsa:8394:PIP5K1A|hsa:8871:SYNJ2|hsa:3612:IMPA1|hsa:5298:PI4KB|hsa:5296:AC007192.4|hsa:57605:PITPNM2|hsa:8897:MTMR3|hsa:8396:PIP4K2B	http://amigo.geneontology.org/amigo/term/GO:0006661
mitotic spindle assembly	biological_process	GO:0090307	10	41	2.79	0.0096423721594	0.463827922637	hsa:9639:ARHGEF10|hsa:8243:SMC1A|hsa:10464:PIBF1|hsa:10735:STAG2|hsa:55125:CEP192|hsa:331:XIAP|hsa:8481:OFD1|hsa:79884:MAP9|hsa:11200:CHEK2|hsa:3833:KIFC1	http://amigo.geneontology.org/amigo/term/GO:0090307
damaged DNA binding	molecular_function	GO:0003684	12	55	2.5	0.0100722841372	0.479564059022	hsa:672:BRCA1|hsa:10721:POLQ|hsa:2068:ERCC2|hsa:252969:NEIL2|hsa:5424:POLD1|hsa:5423:POLB|hsa:55693:KDM4D|hsa:51455:REV1|hsa:54840:APTX|hsa:64421:DCLRE1C|hsa:1387:CREBBP|hsa:4683:NBN	http://amigo.geneontology.org/amigo/term/GO:0003684
phosphatidylcholine transporter activity	molecular_function	GO:0008525	4	7	6.55	0.0104630801979	0.493138709126	hsa:5306:PITPNA|hsa:5360:PLTP|hsa:26207:PITPNC1|hsa:57605:PITPNM2	http://amigo.geneontology.org/amigo/term/GO:0008525
Lys48-specific deubiquitinase activity	molecular_function	GO:1990380	6	17	4.04	0.0105717739761	0.493278973725	hsa:55793:FAM63A|hsa:54629:FAM63B|hsa:80013:FAM188A|hsa:10869:CTC-338M12.5|hsa:8975:USP13|hsa:4287:ATXN3	http://amigo.geneontology.org/amigo/term/GO:1990380
regulation of autophagy	biological_process	GO:0010506	14	70	2.29	0.010803460432	0.49483311838	hsa:3708:ITPR1|hsa:5305:PIP4K2A|hsa:51699:VPS29|hsa:23255:MTCL1|hsa:8975:USP13|hsa:9100:USP10|hsa:666:BOK|hsa:5296:AC007192.4|hsa:3428:IFI16|hsa:8396:PIP4K2B|hsa:23032:USP33|hsa:8897:MTMR3|hsa:23604:DAPK2|hsa:7494:XBP1	http://amigo.geneontology.org/amigo/term/GO:0010506
peroxisome	cellular_component	GO:0005777	19	108	2.02	0.0108171834708	0.49483311838	hsa:5830:PEX5|hsa:56947:MFF|hsa:65084:TMEM135|hsa:3422:IDI1|hsa:10901:DHRS4|hsa:945:CD33|hsa:4591:TRIM37|hsa:55711:RP11-996F15.2|hsa:5826:ABCD4|hsa:23600:AMACR|hsa:30:ACAA1|hsa:9066:SYT7|hsa:10901:DHRS4L2|hsa:55711:FAR2|hsa:4358:MPV17|hsa:10059:DNM1L|hsa:4598:MVK|hsa:340061:TMEM173|hsa:84263:HSDL2	http://amigo.geneontology.org/amigo/term/GO:0005777
extrinsic component of plasma membrane	cellular_component	GO:0019897	7	23	3.49	0.0111756906493	0.504895087997	hsa:9101:USP8|hsa:9093:DNAJA3|hsa:302:ANXA2|hsa:84958:SYTL1|hsa:4926:NUMA1|hsa:54843:SYTL2|hsa:8650:NUMB	http://amigo.geneontology.org/amigo/term/GO:0019897
phosphatidylinositol phosphorylation	biological_process	GO:0046854	12	56	2.45	0.0113099706547	0.504895087997	hsa:30837:SOCS7|hsa:5298:PI4KB|hsa:5287:PIK3C2B|hsa:8394:PIP5K1A|hsa:84668:FAM126A|hsa:3612:IMPA1|hsa:5296:AC007192.4|hsa:285172:FAM126B|hsa:5305:PIP4K2A|hsa:51447:IP6K2|hsa:9807:IP6K1|hsa:8396:PIP4K2B	http://amigo.geneontology.org/amigo/term/GO:0046854
miRNA mediated inhibition of translation	biological_process	GO:0035278	5	12	4.77	0.0113617625889	0.504895087997	hsa:27327:TNRC6A|hsa:5936:RBM4|hsa:26523:AGO1|hsa:23112:TNRC6B|hsa:192669:AGO3	http://amigo.geneontology.org/amigo/term/GO:0035278
mitochondrial outer membrane	cellular_component	GO:0005741	26	166	1.79	0.0119785665062	0.52728293696	hsa:5298:PI4KB|hsa:666:BOK|hsa:5894:RAF1|hsa:340061:TMEM173|hsa:10018:BCL2L11|hsa:8936:WASF1|hsa:56947:MFF|hsa:23111:SPG20|hsa:55626:ANAPC15|hsa:637:BID|hsa:55626:TECR|hsa:55626:BORCS8|hsa:55626:ZNF519|hsa:517:ATP5G2|hsa:55626:VRK3|hsa:55626:CD47|hsa:55626:C8orf44|hsa:55626:MRPS18C|hsa:79691:QTRT2|hsa:4976:OPA1|hsa:4830:NME1|hsa:2180:ACSL1|hsa:55326:AGPAT5|hsa:55626:ENTPD1-AS1|hsa:10059:DNM1L|hsa…	http://amigo.geneontology.org/amigo/term/GO:0005741
negative regulation of transcription by RNA polymerase II	biological_process	GO:0000122	99	832	1.36	0.0123270720109	0.537552504701	hsa:2186:BPTF|hsa:3299:HSF4|hsa:161882:ZFPM1|hsa:1601:DAB2|hsa:3516:RBPJ|hsa:7068:THRB|hsa:10127:ZNF263|hsa:6668:SP2|hsa:9079:LDB2|hsa:5187:PER1|hsa:4194:MDM4|hsa:79718:TBL1XR1|hsa:9093:DNAJA3|hsa:9555:H2AFY|hsa:6934:TCF7L2|hsa:55689:YEATS2|hsa:84619:ZGPAT|hsa:80317:ZKSCAN3|hsa:10782:ZNF274|hsa:83933:HDAC10|hsa:1488:CTBP2|hsa:49854:ZBTB21|hsa:283373:ANKRD52|hsa:4591:TRIM37|hsa:10524:KAT5|hsa:5768…	http://amigo.geneontology.org/amigo/term/GO:0000122
non-motile cilium	cellular_component	GO:0097730	8	30	3.05	0.0129295645773	0.558605077018	hsa:200894:ARL13B|hsa:55764:IFT122|hsa:123016:TTC8|hsa:10801:SEPT9|hsa:79846:CFAP69|hsa:57728:WDR19|hsa:161582:DYX1C1|hsa:4735:SEPT2	http://amigo.geneontology.org/amigo/term/GO:0097730
histone methylation	biological_process	GO:0016571	6	18	3.82	0.0131037537266	0.56093683384	hsa:79813:EHMT1|hsa:3275:PRMT2|hsa:4204:MECP2|hsa:54496:PRMT7|hsa:54904:WHSC1L1|hsa:2146:EZH2	http://amigo.geneontology.org/amigo/term/GO:0016571
Wnt signaling pathway, calcium modulating pathway	biological_process	GO:0007223	9	37	2.79	0.0139090732072	0.561219740833	hsa:5330:PLCB2|hsa:6934:TCF7L2|hsa:1499:CTNNB1|hsa:23112:TNRC6B|hsa:27327:TNRC6A|hsa:7474:WNT5A|hsa:26523:AGO1|hsa:5532:PPP3CB|hsa:192669:AGO3	http://amigo.geneontology.org/amigo/term/GO:0007223
histone H4 acetylation	biological_process	GO:0043967	9	37	2.79	0.0139090732072	0.561219740833	hsa:7485:WRB|hsa:10626:TRIM16|hsa:8520:HAT1|hsa:10524:KAT5|hsa:57634:EP400|hsa:5187:PER1|hsa:10902:BRD8|hsa:23522:KAT6B|hsa:9643:MORF4L2	http://amigo.geneontology.org/amigo/term/GO:0043967
transcription corepressor activity	molecular_function	GO:0003714	29	194	1.71	0.0141598425645	0.561219740833	hsa:7090:TLE3|hsa:7088:TLE1|hsa:7091:TLE4|hsa:51460:SFMBT1|hsa:2146:EZH2|hsa:54856:GON4L|hsa:51053:GMNN|hsa:23613:ZMYND8|hsa:9611:NCOR1|hsa:473:RERE|hsa:1616:DAXX|hsa:23051:ZHX3|hsa:9994:CASP8AP2|hsa:1789:DNMT3B|hsa:5204:PFDN5|hsa:4204:MECP2|hsa:54880:BCOR|hsa:7335:UBE2V1|hsa:10413:YAP1|hsa:6907:TBL1X|hsa:79718:TBL1XR1|hsa:10865:ARID5A|hsa:8204:NRIP1|hsa:9112:MTA1|hsa:4294:MAP3K10|hsa:1387:CREBBP…	http://amigo.geneontology.org/amigo/term/GO:0003714
histone deacetylase complex	cellular_component	GO:0000118	10	44	2.6	0.0143323412257	0.561219740833	hsa:473:RERE|hsa:6907:TBL1X|hsa:79718:TBL1XR1|hsa:55869:HDAC8|hsa:8204:NRIP1|hsa:10014:HDAC5|hsa:221037:JMJD1C|hsa:79885:HDAC11|hsa:83933:HDAC10|hsa:9611:NCOR1	http://amigo.geneontology.org/amigo/term/GO:0000118
DNA duplex unwinding	biological_process	GO:0032508	14	73	2.2	0.0145252575784	0.561219740833	hsa:1105:CHD1|hsa:9401:RECQL4|hsa:84893:FBXO18|hsa:7485:WRB|hsa:10721:POLQ|hsa:2963:GTF2F2|hsa:80205:CHD9|hsa:57680:CHD8|hsa:1663:DDX11|hsa:2074:ERCC6|hsa:301:ANXA1|hsa:4683:NBN|hsa:51750:RTEL1|hsa:84515:MCM8	http://amigo.geneontology.org/amigo/term/GO:0032508
regulation of mRNA processing	biological_process	GO:0050684	5	13	4.41	0.0146521632785	0.561219740833	hsa:79811:SLTM|hsa:6732:SRPK1|hsa:6294:SAFB|hsa:728642:CDK11A|hsa:9667:SAFB2	http://amigo.geneontology.org/amigo/term/GO:0050684
HAUS complex	cellular_component	GO:0070652	4	8	5.73	0.0146542468606	0.561219740833	hsa:54930:HAUS4|hsa:23354:HAUS5|hsa:79441:HAUS3|hsa:115106:HAUS1	http://amigo.geneontology.org/amigo/term/GO:0070652
macropinosome	cellular_component	GO:0044354	4	8	5.73	0.0146542468606	0.561219740833	hsa:146206:CARMIL2|hsa:6249:CLIP1|hsa:302:ANXA2|hsa:55604:LRRC16A	http://amigo.geneontology.org/amigo/term/GO:0044354
protein desumoylation	biological_process	GO:0016926	4	8	5.73	0.0146542468606	0.561219740833	hsa:57337:SENP7|hsa:26054:SENP6|hsa:205564:SENP5|hsa:10208:USPL1	http://amigo.geneontology.org/amigo/term/GO:0016926
phosphatase regulator activity	molecular_function	GO:0019208	4	8	5.73	0.0146542468606	0.561219740833	hsa:54776:PPP1R12C|hsa:54545:MTMR12|hsa:4660:PPP1R12B|hsa:55589:BMP2K	http://amigo.geneontology.org/amigo/term/GO:0019208
regulation of fatty acid metabolic process	biological_process	GO:0019217	4	8	5.73	0.0146542468606	0.561219740833	hsa:4779:NFE2L1|hsa:6720:SREBF1|hsa:80025:PANK2|hsa:5465:PPARA	http://amigo.geneontology.org/amigo/term/GO:0019217
protein N-terminus binding	molecular_function	GO:0047485	18	104	1.98	0.0147173113116	0.561219740833	hsa:25764:SERF2|hsa:1616:DAXX|hsa:2068:ERCC2|hsa:23613:ZMYND8|hsa:79718:TBL1XR1|hsa:3516:RBPJ|hsa:23524:SRRM2|hsa:2074:ERCC6|hsa:2035:EPB41|hsa:11235:PDCD10|hsa:25836:NIPBL|hsa:4683:NBN|hsa:10016:PDCD6|hsa:5830:PEX5|hsa:2317:FLNB|hsa:54840:APTX|hsa:4204:MECP2|hsa:1459:CSNK2A2	http://amigo.geneontology.org/amigo/term/GO:0047485
peptidyl-serine phosphorylation	biological_process	GO:0018105	25	161	1.78	0.0147559538393	0.561219740833	hsa:3551:IKBKB|hsa:8798:DYRK4|hsa:8550:MAPKAPK5|hsa:5613:PRKX|hsa:8536:OGG1|hsa:84930:MASTL|hsa:7272:TTK|hsa:1454:CSNK1E|hsa:2011:MARK2|hsa:4140:MARK3|hsa:5599:MAPK8|hsa:11200:CHEK2|hsa:65125:WNK1|hsa:22983:MAST1|hsa:53944:CSNK1G1|hsa:1195:CLK1|hsa:1459:CSNK2A2|hsa:9024:BRSK2|hsa:22853:LMTK2|hsa:6872:TAF1|hsa:5310:PKD1|hsa:9475:ROCK2|hsa:4294:MAP3K10|hsa:9175:MAP3K13|hsa:27347:STK39	http://amigo.geneontology.org/amigo/term/GO:0018105
intracellular protein transport	biological_process	GO:0006886	38	273	1.59	0.0149130889309	0.561219740833	hsa:55973:BCAP29|hsa:84958:SYTL1|hsa:54843:SYTL2|hsa:6103:RPGR|hsa:11276:SYNRG|hsa:84084:RAB6A|hsa:115704:EVI5L|hsa:10139:ARFRP1|hsa:1176:AP3S1|hsa:10801:SEPT9|hsa:2054:STX2|hsa:25956:SEC31B|hsa:22872:SEC31A|hsa:10124:ARL4A|hsa:203062:TSNARE1|hsa:377:ARF3|hsa:23216:TBC1D1|hsa:51699:VPS29|hsa:9779:TBC1D5|hsa:8775:NAPA|hsa:7813:EVI5|hsa:10016:PDCD6|hsa:27236:ARFIP1|hsa:4943:TBC1D25|hsa:5869:RAB5B|h…	http://amigo.geneontology.org/amigo/term/GO:0006886
zinc ion binding	molecular_function	GO:0008270	97	820	1.36	0.0149145409051	0.561219740833	hsa:23318:ZCCHC11|hsa:51538:ZCCHC17|hsa:10626:TRIM16|hsa:79752:ZFAND1|hsa:64924:SLC30A5|hsa:5066:PAM|hsa:8609:KLF7|hsa:7068:THRB|hsa:65249:ZSWIM4|hsa:23077:MYCBP2|hsa:1912:PHC2|hsa:388591:RNF207|hsa:23053:ZSWIM8|hsa:672:BRCA1|hsa:868:CBLB|hsa:23613:ZMYND8|hsa:7726:TRIM26|hsa:145482:PTGR2|hsa:27332:ZNF638|hsa:23032:USP33|hsa:4194:MDM4|hsa:6472:SHMT2|hsa:6470:SHMT1|hsa:10924:SMPDL3A|hsa:6051:RNPEP|…	http://amigo.geneontology.org/amigo/term/GO:0008270
activation of protein kinase activity	biological_process	GO:0032147	13	66	2.26	0.0151818953765	0.562212093862	hsa:2011:MARK2|hsa:8312:AXIN1|hsa:55704:CCDC88A|hsa:65125:WNK1|hsa:5058:PAK1|hsa:2258:FGF13|hsa:9776:ATG13|hsa:7422:VEGFA|hsa:10040:TOM1L1|hsa:10298:PAK4|hsa:51347:TAOK3|hsa:92335:STRADA|hsa:9448:MAP4K4	http://amigo.geneontology.org/amigo/term/GO:0032147
rhythmic process	biological_process	GO:0048511	13	66	2.26	0.0151818953765	0.562212093862	hsa:1387:CREBBP|hsa:79723:SUV39H2|hsa:8945:BTRC|hsa:9475:ROCK2|hsa:23373:CRTC1|hsa:4800:NFYA|hsa:2146:EZH2|hsa:1390:CREM|hsa:10059:DNM1L|hsa:5599:MAPK8|hsa:4791:NFKB2|hsa:10765:KDM5B|hsa:10533:ATG7	http://amigo.geneontology.org/amigo/term/GO:0048511
focal adhesion	cellular_component	GO:0005925	54	418	1.48	0.0156147781617	0.573689408682	hsa:301:ANXA1|hsa:5747:PTK2|hsa:9448:MAP4K4|hsa:976:ADGRE5|hsa:55740:ENAH|hsa:3655:ITGA6|hsa:58497:PRUNE1|hsa:1499:CTNNB1|hsa:977:CD151|hsa:25996:REXO2|hsa:9590:AKAP12|hsa:1601:DAB2|hsa:10580:SORBS1|hsa:54751:FBLIM1|hsa:10174:SORBS3|hsa:9270:ITGB1BP1|hsa:6251:RSU1|hsa:8936:WASF1|hsa:9260:PDLIM7|hsa:9019:MPZL1|hsa:8874:ARHGEF7|hsa:8573:CASK|hsa:23164:MPRIP|hsa:2273:FHL1|hsa:5094:PCBP2|hsa:2580:GAK…	http://amigo.geneontology.org/amigo/term/GO:0005925
fibrillar center	cellular_component	GO:0001650	21	129	1.86	0.0157493520454	0.573734427275	hsa:4781:NFIB|hsa:6949:TCOF1|hsa:1663:DDX11|hsa:80709:AKNA|hsa:8991:SELENBP1|hsa:1601:DAB2|hsa:219736:STOX1|hsa:177:AGER|hsa:54496:PRMT7|hsa:8204:NRIP1|hsa:9743:ARHGAP32|hsa:55249:YY1AP1|hsa:8615:USO1|hsa:26091:HERC4|hsa:84245:MRI1|hsa:23034:SAMD4A|hsa:54751:FBLIM1|hsa:84268:RPAIN|hsa:51447:IP6K2|hsa:9807:IP6K1|hsa:8731:RNMT	http://amigo.geneontology.org/amigo/term/GO:0001650
protein localization to centrosome	biological_process	GO:0071539	6	19	3.62	0.0160310269518	0.573734427275	hsa:26005:C2CD3|hsa:10464:PIBF1|hsa:22994:CEP131|hsa:55125:CEP192|hsa:64770:CCDC14|hsa:27185:DISC1	http://amigo.geneontology.org/amigo/term/GO:0071539
regulation of establishment of cell polarity	biological_process	GO:2000114	6	19	3.62	0.0160310269518	0.573734427275	hsa:51571:FAM49B|hsa:5908:RAP1B|hsa:9475:ROCK2|hsa:10193:RNF41|hsa:23189:KANK1|hsa:54828:BCAS3	http://amigo.geneontology.org/amigo/term/GO:2000114
positive regulation of Notch signaling pathway	biological_process	GO:0045747	11	52	2.42	0.0161078461151	0.573734427275	hsa:25871:NEPRO|hsa:9270:ITGB1BP1|hsa:3516:RBPJ|hsa:55589:BMP2K|hsa:22905:EPN2|hsa:23373:CRTC1|hsa:11235:PDCD10|hsa:57178:ZMIZ1|hsa:51006:SLC35C2|hsa:1387:CREBBP|hsa:10413:YAP1	http://amigo.geneontology.org/amigo/term/GO:0045747
protein transport	biological_process	GO:0015031	43	320	1.54	0.0167070086312	0.590567441462	hsa:80055:PGAP1|hsa:64130:LIN7B|hsa:53916:RAB4B|hsa:5867:RAB4A|hsa:408:ARRB1|hsa:10807:SDCCAG3|hsa:84364:ARFGAP2|hsa:55667:DENND4C|hsa:25977:NECAP1|hsa:84079:ANKRD27|hsa:7494:XBP1|hsa:6293:HCG25|hsa:25930:PTPN23|hsa:51271:UBAP1|hsa:57231:SNX14|hsa:8991:SELENBP1|hsa:1601:DAB2|hsa:83547:RILP|hsa:55297:CCDC91|hsa:387680:FAM21C|hsa:10533:ATG7|hsa:23457:ABCB9|hsa:404636:FAM45A|hsa:152789:JAKMIP1|hsa:8…	http://amigo.geneontology.org/amigo/term/GO:0015031
Wnt signaling pathway	biological_process	GO:0016055	28	189	1.7	0.017269529499	0.605861839417	hsa:55716:LMBR1L|hsa:7090:TLE3|hsa:7088:TLE1|hsa:7091:TLE4|hsa:1499:CTNNB1|hsa:331:XIAP|hsa:1500:CTNND1|hsa:1601:DAB2|hsa:8312:AXIN1|hsa:57680:CHD8|hsa:10042:HMGXB4|hsa:51699:VPS29|hsa:1454:CSNK1E|hsa:2011:MARK2|hsa:9275:BCL7B|hsa:53944:CSNK1G1|hsa:1459:CSNK2A2|hsa:27031:NPHP3|hsa:5828:PEX2|hsa:5310:PKD1|hsa:8945:BTRC|hsa:219771:CCNY|hsa:6934:TCF7L2|hsa:26959:HBP1|hsa:25960:ADGRA2|hsa:56998:CTNNB…	http://amigo.geneontology.org/amigo/term/GO:0016055
microtubule bundle formation	biological_process	GO:0001578	8	32	2.86	0.0174922866897	0.609097087269	hsa:84722:PSRC1|hsa:285331:CCDC66|hsa:6683:SPAST|hsa:4926:NUMA1|hsa:6249:CLIP1|hsa:23255:MTCL1|hsa:55755:CDK5RAP2|hsa:9055:PRC1	http://amigo.geneontology.org/amigo/term/GO:0001578
mitotic spindle midzone	cellular_component	GO:1990023	5	14	4.09	0.0185241856156	0.619072200962	hsa:1062:CENPE|hsa:79884:MAP9|hsa:81930:KIF18A|hsa:9055:PRC1|hsa:4926:NUMA1	http://amigo.geneontology.org/amigo/term/GO:1990023
histone demethylase activity (H3-K9 specific)	molecular_function	GO:0032454	5	14	4.09	0.0185241856156	0.619072200962	hsa:23081:KDM4C|hsa:23030:KDM4B|hsa:55693:KDM4D|hsa:23133:PHF8|hsa:221037:JMJD1C	http://amigo.geneontology.org/amigo/term/GO:0032454
DNA damage response, signal transduction by p53 class mediator resulting in transcription of p21 class mediator	biological_process	GO:0006978	5	14	4.09	0.0185241856156	0.619072200962	hsa:51147:ING4|hsa:672:BRCA1|hsa:4582:MUC1|hsa:11200:CHEK2|hsa:10524:KAT5	http://amigo.geneontology.org/amigo/term/GO:0006978
sterol transporter activity	molecular_function	GO:0015248	5	14	4.09	0.0185241856156	0.619072200962	hsa:114876:OSBPL1A|hsa:114879:OSBPL5|hsa:114883:OSBPL9|hsa:114880:OSBPL6|hsa:23762:OSBP2	http://amigo.geneontology.org/amigo/term/GO:0015248
ubiquitin ligase complex	cellular_component	GO:0000151	18	107	1.93	0.0185274585228	0.619072200962	hsa:9604:RNF14|hsa:672:BRCA1|hsa:9354:UBE4A|hsa:11059:WWP1|hsa:9477:MED20|hsa:51003:MED31|hsa:25793:FBXO7|hsa:4008:LMO7|hsa:23014:FBXO21|hsa:26272:FBXO4|hsa:8517:IKBKG|hsa:25852:ARMC8|hsa:9781:RNF144A|hsa:7335:UBE2V1|hsa:51646:YPEL5|hsa:57610:RANBP10|hsa:81858:SHARPIN|hsa:84259:DCUN1D5	http://amigo.geneontology.org/amigo/term/GO:0000151
stress-activated MAPK cascade	biological_process	GO:0051403	7	26	3.08	0.0187729058084	0.619072200962	hsa:1326:MAP3K8|hsa:8945:BTRC|hsa:83605:CCM2|hsa:3551:IKBKB|hsa:5609:MAP2K7|hsa:8517:IKBKG|hsa:5599:MAPK8	http://amigo.geneontology.org/amigo/term/GO:0051403
exon-exon junction complex	cellular_component	GO:0035145	6	20	3.44	0.01938005302	0.619072200962	hsa:6426:SRSF1|hsa:65109:UPF3B|hsa:65110:UPF3A|hsa:203069:R3HCC1|hsa:5976:UPF1|hsa:27291:R3HCC1L	http://amigo.geneontology.org/amigo/term/GO:0035145
clathrin vesicle coat	cellular_component	GO:0030125	4	9	5.09	0.0197689151186	0.619072200962	hsa:1211:CLTA|hsa:22905:EPN2|hsa:25977:NECAP1|hsa:9685:CLINT1	http://amigo.geneontology.org/amigo/term/GO:0030125
cellular aldehyde metabolic process	biological_process	GO:0006081	4	9	5.09	0.0197689151186	0.619072200962	hsa:224:ALDH3A2|hsa:8574:AKR7A2|hsa:218:ALDH3A1|hsa:22977:AKR7A3	http://amigo.geneontology.org/amigo/term/GO:0006081
Golgi to lysosome transport	biological_process	GO:0090160	4	9	5.09	0.0197689151186	0.619072200962	hsa:164:AP1G1|hsa:2580:GAK|hsa:55297:CCDC91|hsa:64145:RBSN	http://amigo.geneontology.org/amigo/term/GO:0090160
centriolar subdistal appendage	cellular_component	GO:0120103	4	9	5.09	0.0197689151186	0.619072200962	hsa:11064:CNTRL|hsa:1639:DCTN1|hsa:51199:NIN|hsa:80323:CCDC68	http://amigo.geneontology.org/amigo/term/GO:0120103
regulation of DNA-templated transcription, elongation	biological_process	GO:0032784	4	9	5.09	0.0197689151186	0.619072200962	hsa:9984:THOC1|hsa:284695:ZNF326|hsa:6919:TCEA2|hsa:2074:ERCC6	http://amigo.geneontology.org/amigo/term/GO:0032784
telomere maintenance via recombination	biological_process	GO:0000722	4	9	5.09	0.0197689151186	0.619072200962	hsa:7517:XRCC3|hsa:286053:NSMCE2|hsa:5888:RAD51|hsa:79677:SMC6	http://amigo.geneontology.org/amigo/term/GO:0000722
phosphatidylinositol transfer activity	molecular_function	GO:0008526	4	9	5.09	0.0197689151186	0.619072200962	hsa:5306:PITPNA|hsa:5360:PLTP|hsa:26207:PITPNC1|hsa:57605:PITPNM2	http://amigo.geneontology.org/amigo/term/GO:0008526
replication fork protection	biological_process	GO:0048478	4	9	5.09	0.0197689151186	0.619072200962	hsa:84893:FBXO18|hsa:54962:TIPIN|hsa:8914:TIMELESS|hsa:29980:DONSON	http://amigo.geneontology.org/amigo/term/GO:0048478
nuclear body	cellular_component	GO:0016604	41	307	1.53	0.0206229661666	0.638036288843	hsa:84033:OBSCN|hsa:672:BRCA1|hsa:8556:CDC14A|hsa:143570:XRRA1|hsa:2035:EPB41|hsa:23373:CRTC1|hsa:9467:SH3BP5|hsa:54856:GON4L|hsa:408:ARRB1|hsa:79811:SLTM|hsa:80196:RNF34|hsa:9270:ITGB1BP1|hsa:51720:UIMC1|hsa:79813:EHMT1|hsa:25930:PTPN23|hsa:57531:HACE1|hsa:9156:EXO1|hsa:7068:THRB|hsa:6627:SNRPA1|hsa:6493:SIM2|hsa:55596:ZCCHC8|hsa:10362:HMG20B|hsa:28970:C11orf54|hsa:79172:CENPO|hsa:54971:BANP|hsa…	http://amigo.geneontology.org/amigo/term/GO:0016604
alpha-tubulin binding	molecular_function	GO:0043014	9	40	2.58	0.0206479810577	0.638036288843	hsa:79739:TTLL7|hsa:219899:TBCEL|hsa:10808:HSPH1|hsa:6683:SPAST|hsa:6905:TBCE|hsa:2534:FYN|hsa:8481:OFD1|hsa:29072:SETD2|hsa:83544:DNAL1	http://amigo.geneontology.org/amigo/term/GO:0043014
cell cortex	cellular_component	GO:0005938	22	142	1.77	0.0215426979001	0.656522239366	hsa:23048:FNBP1|hsa:5747:PTK2|hsa:4926:NUMA1|hsa:1499:CTNNB1|hsa:9590:AKAP12|hsa:1639:DCTN1|hsa:4735:SEPT2|hsa:8874:ARHGEF7|hsa:2868:GRK4|hsa:57553:MICAL3|hsa:219736:STOX1|hsa:55188:RIC8B|hsa:302:ANXA2|hsa:667:DST|hsa:2241:FER|hsa:22836:RHOBTB3|hsa:9886:RHOBTB1|hsa:10755:GIPC1|hsa:9833:MELK|hsa:9743:ARHGAP32|hsa:2317:FLNB|hsa:29899:GPSM2	http://amigo.geneontology.org/amigo/term/GO:0005938
mitotic spindle organization	biological_process	GO:0007052	10	48	2.39	0.0229942134806	0.656522239366	hsa:1104:RCC1|hsa:55726:ASUN|hsa:83540:NUF2|hsa:1062:CENPE|hsa:7272:TTK|hsa:5524:PTPA|hsa:5116:PCNT|hsa:29899:GPSM2|hsa:4204:MECP2|hsa:6905:TBCE	http://amigo.geneontology.org/amigo/term/GO:0007052
positive regulation of cilium assembly	biological_process	GO:0045724	5	15	3.82	0.0230131344578	0.656522239366	hsa:55704:CCDC88A|hsa:10807:SDCCAG3|hsa:9696:CROCC|hsa:9738:CCP110|hsa:202018:TAPT1	http://amigo.geneontology.org/amigo/term/GO:0045724
midbody	cellular_component	GO:0030496	24	160	1.72	0.0230776823023	0.656522239366	hsa:9101:USP8|hsa:57448:BIRC6|hsa:10807:SDCCAG3|hsa:1500:CTNND1|hsa:9055:PRC1|hsa:4735:SEPT2|hsa:51646:YPEL5|hsa:1663:DDX11|hsa:311:ANXA11|hsa:23111:SPG20|hsa:302:ANXA2|hsa:1062:CENPE|hsa:5962:RDX|hsa:23331:TTC28-AS1|hsa:11336:EXOC3|hsa:84722:PSRC1|hsa:93627:TBCK|hsa:6683:SPAST|hsa:10300:KATNB1|hsa:221477:C6orf89|hsa:9493:KIF23|hsa:55777:MBD5|hsa:23255:MTCL1|hsa:58525:WIZ	http://amigo.geneontology.org/amigo/term/GO:0030496
regulation of cell differentiation	biological_process	GO:0045595	8	34	2.7	0.0231073285363	0.656522239366	hsa:8425:LTBP4|hsa:10732:TCFL5|hsa:7020:TFAP2A|hsa:3992:FADS1|hsa:7982:ST7|hsa:9991:PTBP3|hsa:604:BCL6|hsa:5894:RAF1	http://amigo.geneontology.org/amigo/term/GO:0045595
retromer complex	cellular_component	GO:0030904	6	21	3.27	0.0231751047394	0.656522239366	hsa:51699:VPS29|hsa:9779:TBC1D5|hsa:10807:SDCCAG3|hsa:23258:DENND5A|hsa:55667:DENND4C|hsa:1639:DCTN1	http://amigo.geneontology.org/amigo/term/GO:0030904
mRNA splice site selection	biological_process	GO:0006376	6	21	3.27	0.0231751047394	0.656522239366	hsa:6426:SRSF1|hsa:10658:CELF1|hsa:22827:PUF60|hsa:58155:PTBP2|hsa:55692:LUC7L|hsa:51631:LUC7L2	http://amigo.geneontology.org/amigo/term/GO:0006376
histone H4-K16 acetylation	biological_process	GO:0043984	6	21	3.27	0.0231751047394	0.656522239366	hsa:55683:KANSL3|hsa:4297:KMT2A|hsa:151050:KANSL1L|hsa:10445:MCRS1|hsa:51147:ING4|hsa:79960:JADE1	http://amigo.geneontology.org/amigo/term/GO:0043984
protein localization to Golgi apparatus	biological_process	GO:0034067	6	21	3.27	0.0231751047394	0.656522239366	hsa:10133:OPTN|hsa:79567:FAM65A|hsa:4926:NUMA1|hsa:10139:ARFRP1|hsa:2580:GAK|hsa:9648:GCC2	http://amigo.geneontology.org/amigo/term/GO:0034067
COPII vesicle coating	biological_process	GO:0048208	12	63	2.18	0.023512180521	0.656522239366	hsa:79090:TRAPPC6A|hsa:27095:TRAPPC3|hsa:6399:TRAPPC2|hsa:10016:PDCD6|hsa:122553:TRAPPC6B|hsa:128637:TBC1D20|hsa:8615:USO1|hsa:55291:PPP6R3|hsa:8775:NAPA|hsa:9570:GOSR2|hsa:9919:SEC16A|hsa:22872:SEC31A	http://amigo.geneontology.org/amigo/term/GO:0048208
regulation of GTPase activity	biological_process	GO:0043087	13	71	2.1	0.0243369296095	0.656522239366	hsa:23654:PLXNB2|hsa:5747:PTK2|hsa:2042:EPHA6|hsa:1946:EFNA5|hsa:2042:EPHA3|hsa:5962:RDX|hsa:79090:TRAPPC6A|hsa:122553:TRAPPC6B|hsa:201176:ARHGAP27|hsa:26037:SIPA1L1|hsa:94134:ARHGAP12|hsa:604:BCL6|hsa:9270:ITGB1BP1	http://amigo.geneontology.org/amigo/term/GO:0043087
maintenance of animal organ identity	biological_process	GO:0048496	3	5	6.87	0.0246231015622	0.656522239366	hsa:27031:NPHP3|hsa:84059:ADGRV1|hsa:9657:IQCB1	http://amigo.geneontology.org/amigo/term/GO:0048496
positive regulation of retinoic acid receptor signaling pathway	biological_process	GO:0048386	3	5	6.87	0.0246231015622	0.656522239366	hsa:171023:ASXL1|hsa:1488:CTBP2|hsa:10626:TRIM16	http://amigo.geneontology.org/amigo/term/GO:0048386
RNA-dependent ATPase activity	molecular_function	GO:0008186	3	5	6.87	0.0246231015622	0.656522239366	hsa:64848:YTHDC2|hsa:7919:DDX39B|hsa:1663:DDX11	http://amigo.geneontology.org/amigo/term/GO:0008186
3-keto sterol reductase activity	molecular_function	GO:0000253	3	5	6.87	0.0246231015622	0.656522239366	hsa:79154:DHRS11|hsa:10901:DHRS4|hsa:10901:DHRS4L2	http://amigo.geneontology.org/amigo/term/GO:0000253
NSL complex	cellular_component	GO:0044545	3	5	6.87	0.0246231015622	0.656522239366	hsa:55683:KANSL3|hsa:151050:KANSL1L|hsa:10445:MCRS1	http://amigo.geneontology.org/amigo/term/GO:0044545
regulation of histone H3-K9 acetylation	biological_process	GO:2000615	3	5	6.87	0.0246231015622	0.656522239366	hsa:4297:KMT2A|hsa:10014:HDAC5|hsa:8536:OGG1	http://amigo.geneontology.org/amigo/term/GO:2000615
cysteine-type carboxypeptidase activity	molecular_function	GO:0016807	3	5	6.87	0.0246231015622	0.656522239366	hsa:55793:FAM63A|hsa:80013:FAM188A|hsa:54629:FAM63B	http://amigo.geneontology.org/amigo/term/GO:0016807
stress granule disassembly	biological_process	GO:0035617	3	5	6.87	0.0246231015622	0.656522239366	hsa:3831:KLC1|hsa:79752:ZFAND1|hsa:3831:RP11-73M18.2	http://amigo.geneontology.org/amigo/term/GO:0035617
negative regulation of histone H3-K9 trimethylation	biological_process	GO:1900113	3	5	6.87	0.0246231015622	0.656522239366	hsa:23081:KDM4C|hsa:55011:PIH1D1|hsa:55693:KDM4D	http://amigo.geneontology.org/amigo/term/GO:1900113
L-serine metabolic process	biological_process	GO:0006563	3	5	6.87	0.0246231015622	0.656522239366	hsa:6472:SHMT2|hsa:6470:SHMT1|hsa:5723:PSPH	http://amigo.geneontology.org/amigo/term/GO:0006563
3-chloroallyl aldehyde dehydrogenase activity	molecular_function	GO:0004028	3	5	6.87	0.0246231015622	0.656522239366	hsa:224:ALDH3A2|hsa:221:ALDH3B1|hsa:218:ALDH3A1	http://amigo.geneontology.org/amigo/term/GO:0004028
positive regulation of histone H4 acetylation	biological_process	GO:0090240	3	5	6.87	0.0246231015622	0.656522239366	hsa:4582:MUC1|hsa:55011:PIH1D1|hsa:408:ARRB1	http://amigo.geneontology.org/amigo/term/GO:0090240
receptor localization to non-motile cilium	biological_process	GO:0097500	3	5	6.87	0.0246231015622	0.656522239366	hsa:200894:ARL13B|hsa:57560:IFT80|hsa:92482:BBIP1	http://amigo.geneontology.org/amigo/term/GO:0097500
double-strand break repair	biological_process	GO:0006302	12	64	2.15	0.0258355265939	0.674234040974	hsa:672:BRCA1|hsa:10721:POLQ|hsa:10524:KAT5|hsa:55775:TDP1|hsa:25836:NIPBL|hsa:29086:BABAM1|hsa:4683:NBN|hsa:54840:APTX|hsa:11200:CHEK2|hsa:9112:MTA1|hsa:51720:UIMC1|hsa:5893:RAD52	http://amigo.geneontology.org/amigo/term/GO:0006302
post-transcriptional gene silencing by RNA	biological_process	GO:0035194	4	10	4.58	0.0258545303219	0.674234040974	hsa:27327:TNRC6A|hsa:26523:AGO1|hsa:23112:TNRC6B|hsa:192669:AGO3	http://amigo.geneontology.org/amigo/term/GO:0035194
beta-catenin-TCF complex	cellular_component	GO:1990907	4	10	4.58	0.0258545303219	0.674234040974	hsa:7090:TLE3|hsa:1499:CTNNB1|hsa:7088:TLE1|hsa:7091:TLE4	http://amigo.geneontology.org/amigo/term/GO:1990907
histone acetylation	biological_process	GO:0016573	9	42	2.45	0.0262779528816	0.674234040974	hsa:6878:TAF6|hsa:6872:TAF1|hsa:4204:MECP2|hsa:10524:KAT5|hsa:10902:BRD8|hsa:408:ARRB1|hsa:23522:KAT6B|hsa:9643:MORF4L2|hsa:1387:CREBBP	http://amigo.geneontology.org/amigo/term/GO:0016573
response to UV	biological_process	GO:0009411	9	42	2.45	0.0262779528816	0.674234040974	hsa:8491:MAP4K3|hsa:54962:TIPIN|hsa:2068:ERCC2|hsa:2074:ERCC6|hsa:5424:POLD1|hsa:5609:MAP2K7|hsa:51455:REV1|hsa:5599:MAPK8|hsa:90313:TP53I13	http://amigo.geneontology.org/amigo/term/GO:0009411
DNA-dependent ATPase activity	molecular_function	GO:0008094	8	35	2.62	0.02634287566	0.674234040974	hsa:2186:BPTF|hsa:1663:DDX11|hsa:57680:CHD8|hsa:4439:MSH5|hsa:2074:ERCC6|hsa:5888:RAD51|hsa:6596:HLTF|hsa:7517:XRCC3	http://amigo.geneontology.org/amigo/term/GO:0008094
peroxisomal membrane	cellular_component	GO:0005778	11	57	2.21	0.0272591131792	0.674234040974	hsa:5828:PEX2|hsa:5830:PEX5|hsa:65084:TMEM135|hsa:224:ALDH3A2|hsa:51555:PEX5L|hsa:10901:DHRS4|hsa:2180:ACSL1|hsa:9066:SYT7|hsa:10901:DHRS4L2|hsa:4358:MPV17|hsa:5826:ABCD4	http://amigo.geneontology.org/amigo/term/GO:0005778
DNA-dependent DNA replication	biological_process	GO:0006261	6	22	3.12	0.0274379911732	0.674234040974	hsa:10721:POLQ|hsa:11232:POLG2|hsa:5424:POLD1|hsa:5427:POLE2|hsa:84268:RPAIN|hsa:5423:POLB	http://amigo.geneontology.org/amigo/term/GO:0006261
cadherin binding	molecular_function	GO:0045296	40	305	1.5	0.0275637882049	0.674234040974	hsa:79180:EFHD2|hsa:9101:USP8|hsa:7112:TMPO|hsa:8650:NUMB|hsa:26058:GIGYF2|hsa:6709:SPTAN1|hsa:1983:EIF5|hsa:3655:ITGA6|hsa:1499:CTNNB1|hsa:23164:MPRIP|hsa:22827:PUF60|hsa:10801:SEPT9|hsa:1500:CTNND1|hsa:1627:DBN1|hsa:4735:SEPT2|hsa:26130:GAPVD1|hsa:2534:FYN|hsa:831:CAST|hsa:4430:MYO1B|hsa:2011:MARK2|hsa:9685:CLINT1|hsa:10726:NUDC|hsa:4179:CD46|hsa:3069:HDLBP|hsa:5905:RANGAP1|hsa:5962:RDX|hsa:861…	http://amigo.geneontology.org/amigo/term/GO:0045296
spindle pole	cellular_component	GO:0000922	19	121	1.8	0.0278491344115	0.674234040974	hsa:84722:PSRC1|hsa:10300:KATNB1|hsa:23636:NUP62|hsa:4926:NUMA1|hsa:57448:BIRC6|hsa:79848:CSPP1|hsa:1663:DDX11|hsa:8555:CDC14B|hsa:8556:CDC14A|hsa:115106:HAUS1|hsa:1499:CTNNB1|hsa:23255:MTCL1|hsa:8517:IKBKG|hsa:55755:CDK5RAP2|hsa:51199:NIN|hsa:9055:PRC1|hsa:1639:DCTN1|hsa:23331:TTC28-AS1|hsa:90799:CEP95	http://amigo.geneontology.org/amigo/term/GO:0000922
rRNA catabolic process	biological_process	GO:0016075	5	16	3.58	0.0281488267188	0.674234040974	hsa:29102:DROSHA|hsa:22894:DIS3|hsa:5393:EXOSC9|hsa:54464:XRN1|hsa:162989:DEDD2	http://amigo.geneontology.org/amigo/term/GO:0016075
regulation of mRNA splicing, via spliceosome	biological_process	GO:0048024	5	16	3.58	0.0281488267188	0.674234040974	hsa:9584:RBM39|hsa:79171:RBM42|hsa:6732:SRPK1|hsa:55147:RBM23|hsa:51574:LARP7	http://amigo.geneontology.org/amigo/term/GO:0048024
sterol binding	molecular_function	GO:0032934	5	16	3.58	0.0281488267188	0.674234040974	hsa:114876:OSBPL1A|hsa:114879:OSBPL5|hsa:114883:OSBPL9|hsa:114880:OSBPL6|hsa:23762:OSBP2	http://amigo.geneontology.org/amigo/term/GO:0032934
somatic hypermutation of immunoglobulin genes	biological_process	GO:0016446	5	16	3.58	0.0281488267188	0.674234040974	hsa:27343:POLL|hsa:9156:EXO1|hsa:5423:POLB|hsa:10721:POLQ|hsa:4292:MLH1	http://amigo.geneontology.org/amigo/term/GO:0016446
histone H4-K8 acetylation	biological_process	GO:0043982	5	16	3.58	0.0281488267188	0.674234040974	hsa:51147:ING4|hsa:55683:KANSL3|hsa:151050:KANSL1L|hsa:79960:JADE1|hsa:10445:MCRS1	http://amigo.geneontology.org/amigo/term/GO:0043982
histone H4-K5 acetylation	biological_process	GO:0043981	5	16	3.58	0.0281488267188	0.674234040974	hsa:51147:ING4|hsa:55683:KANSL3|hsa:151050:KANSL1L|hsa:79960:JADE1|hsa:10445:MCRS1	http://amigo.geneontology.org/amigo/term/GO:0043981
nuclear-transcribed mRNA catabolic process	biological_process	GO:0000956	5	16	3.58	0.0281488267188	0.674234040974	hsa:149041:RC3H1|hsa:26523:AGO1|hsa:5393:EXOSC9|hsa:5976:UPF1|hsa:54464:XRN1	http://amigo.geneontology.org/amigo/term/GO:0000956
histone demethylase activity	molecular_function	GO:0032452	5	16	3.58	0.0281488267188	0.674234040974	hsa:23081:KDM4C|hsa:23030:KDM4B|hsa:10765:KDM5B|hsa:23133:PHF8|hsa:55693:KDM4D	http://amigo.geneontology.org/amigo/term/GO:0032452
regulation of gene expression by genetic imprinting	biological_process	GO:0006349	5	16	3.58	0.0281488267188	0.674234040974	hsa:672:BRCA1|hsa:51742:ARID4B|hsa:221656:KDM1B|hsa:4204:MECP2|hsa:54496:PRMT7	http://amigo.geneontology.org/amigo/term/GO:0006349
negative regulation of neuron apoptotic process	biological_process	GO:0043524	21	138	1.74	0.028271958863	0.674234040974	hsa:51804:SIX4|hsa:55626:VRK3|hsa:1663:DDX11|hsa:55626:ANAPC15|hsa:80315:CPEB4|hsa:4204:MECP2|hsa:55626:C8orf44|hsa:2534:FYN|hsa:2729:GCLC|hsa:55626:TECR|hsa:55626:MRPS18C|hsa:8831:SYNGAP1|hsa:627:BDNF-AS|hsa:55074:OXR1|hsa:55626:ZNF519|hsa:666:BOK|hsa:408:ARRB1|hsa:55626:ENTPD1-AS1|hsa:55626:BORCS8|hsa:55626:CD47|hsa:55626:CTC-558O2.1	http://amigo.geneontology.org/amigo/term/GO:0043524
regulation of circadian rhythm	biological_process	GO:0042752	12	65	2.11	0.0283218757031	0.674234040974	hsa:2146:EZH2|hsa:8945:BTRC|hsa:8914:TIMELESS|hsa:9475:ROCK2|hsa:5187:PER1|hsa:1454:CSNK1E|hsa:1390:CREM|hsa:5465:PPARA|hsa:5599:MAPK8|hsa:10062:NR1H3|hsa:3184:HNRNPD|hsa:10533:ATG7	http://amigo.geneontology.org/amigo/term/GO:0042752
beta-catenin-TCF complex assembly	biological_process	GO:1904837	7	29	2.77	0.0294015632101	0.687824396058	hsa:7090:TLE3|hsa:7088:TLE1|hsa:10524:KAT5|hsa:6934:TCF7L2|hsa:7091:TLE4|hsa:1499:CTNNB1|hsa:1387:CREBBP	http://amigo.geneontology.org/amigo/term/GO:1904837
signaling receptor complex adaptor activity	molecular_function	GO:0030159	7	29	2.77	0.0294015632101	0.687824396058	hsa:23636:NUP62|hsa:9043:SPAG9|hsa:29775:CARD10|hsa:64210:MMS19|hsa:10580:SORBS1|hsa:162989:DEDD2|hsa:50944:SHANK1	http://amigo.geneontology.org/amigo/term/GO:0030159
regulation of RNA splicing	biological_process	GO:0043484	9	43	2.4	0.0294647804274	0.687824396058	hsa:284695:ZNF326|hsa:10658:CELF1|hsa:10922:FASTK|hsa:3187:HNRNPH1|hsa:4154:MBNL1|hsa:58155:PTBP2|hsa:9991:PTBP3|hsa:1195:CLK1|hsa:1196:CLK2	http://amigo.geneontology.org/amigo/term/GO:0043484
nuclear envelope	cellular_component	GO:0005635	26	182	1.64	0.0300207663278	0.687824396058	hsa:5422:POLA1|hsa:79641:ROGDI|hsa:7112:TMPO|hsa:1639:DCTN1|hsa:274:BIN1|hsa:23636:NUP62|hsa:23353:SUN1|hsa:26012:NSMF|hsa:6249:CLIP1|hsa:311:ANXA11|hsa:56894:AGPAT3|hsa:9112:MTA1|hsa:7226:TRPM2|hsa:23306:NEMP1|hsa:4928:NUP98|hsa:6676:SPAG4|hsa:5905:RANGAP1|hsa:11097:NUPL2|hsa:161176:SYNE3|hsa:53371:NUP54|hsa:2720:GLB1|hsa:4008:LMO7|hsa:55326:AGPAT5|hsa:6720:SREBF1|hsa:23001:WDFY3|hsa:667:DST	http://amigo.geneontology.org/amigo/term/GO:0005635
regulation of small GTPase mediated signal transduction	biological_process	GO:0051056	21	139	1.73	0.0300294885235	0.687824396058	hsa:84033:OBSCN|hsa:23365:ARHGEF12|hsa:116985:ARAP1|hsa:9886:RHOBTB1|hsa:23229:ARHGEF9|hsa:84144:SYDE2|hsa:128272:ARHGEF19|hsa:51291:GMIP|hsa:57522:SRGAP1|hsa:50650:ARHGEF3|hsa:5296:AC007192.4|hsa:51306:FAM13B|hsa:9743:ARHGAP32|hsa:94134:ARHGAP12|hsa:84253:GARNL3|hsa:4649:MYO9A|hsa:8874:ARHGEF7|hsa:26037:SIPA1L1|hsa:394:ARHGAP5|hsa:10144:FAM13A|hsa:84986:ARHGAP19	http://amigo.geneontology.org/amigo/term/GO:0051056
p53 binding	molecular_function	GO:0002039	12	66	2.08	0.0309768280372	0.687824396058	hsa:79813:EHMT1|hsa:1616:DAXX|hsa:54971:BANP|hsa:6872:TAF1|hsa:83596:BCL2L12|hsa:57680:CHD8|hsa:4582:MUC1|hsa:80196:RNF34|hsa:9100:USP10|hsa:8550:MAPKAPK5|hsa:117584:RFFL|hsa:1387:CREBBP	http://amigo.geneontology.org/amigo/term/GO:0002039
RNA polymerase II cis-regulatory region sequence-specific DNA binding	molecular_function	GO:0000978	77	656	1.34	0.0310335548796	0.687824396058	hsa:6601:SMARCC2|hsa:2186:BPTF|hsa:4775:NFATC3|hsa:10014:HDAC5|hsa:3299:HSF4|hsa:80709:AKNA|hsa:79776:ZFHX4|hsa:161882:ZFPM1|hsa:9988:DMTF1|hsa:8204:NRIP1|hsa:4800:NFYA|hsa:2146:EZH2|hsa:8463:TEAD2|hsa:93986:FOXP2|hsa:56938:ARNTL2|hsa:7003:TEAD1|hsa:7494:XBP1|hsa:406:ARNTL|hsa:6778:STAT6|hsa:3516:RBPJ|hsa:29841:GRHL1|hsa:7593:MZF1|hsa:7020:TFAP2A|hsa:9112:MTA1|hsa:4779:NFE2L1|hsa:10732:TCFL5|hsa:…	http://amigo.geneontology.org/amigo/term/GO:0000978
positive regulation of peptidyl-serine phosphorylation	biological_process	GO:0033138	15	90	1.91	0.0315954178042	0.687824396058	hsa:8412:BCAR3|hsa:8312:AXIN1|hsa:960:CD44|hsa:79109:MAPKAP1|hsa:627:BDNF-AS|hsa:10178:TENM1|hsa:219736:STOX1|hsa:673:BRAF|hsa:408:ARRB1|hsa:11235:PDCD10|hsa:7422:VEGFA|hsa:7474:WNT5A|hsa:5894:RAF1|hsa:5058:PAK1|hsa:8536:OGG1	http://amigo.geneontology.org/amigo/term/GO:0033138
cell periphery	cellular_component	GO:0071944	10	51	2.25	0.0316037136343	0.687824396058	hsa:55793:FAM63A|hsa:54629:FAM63B|hsa:8312:AXIN1|hsa:5962:RDX|hsa:4430:MYO1B|hsa:1499:CTNNB1|hsa:9223:MAGI1|hsa:6546:SLC8A1|hsa:9270:ITGB1BP1|hsa:54828:BCAS3	http://amigo.geneontology.org/amigo/term/GO:0071944
double-strand break repair via homologous recombination	biological_process	GO:0000724	14	82	1.96	0.0316728837822	0.687824396058	hsa:672:BRCA1|hsa:9401:RECQL4|hsa:84893:FBXO18|hsa:286053:NSMCE2|hsa:10721:POLQ|hsa:23514:SPIDR|hsa:55693:KDM4D|hsa:5893:RAD52|hsa:4683:NBN|hsa:5888:RAD51|hsa:64710:NUCKS1|hsa:7517:XRCC3|hsa:27343:POLL|hsa:84515:MCM8	http://amigo.geneontology.org/amigo/term/GO:0000724
phagophore assembly site	cellular_component	GO:0000407	6	23	2.99	0.0321878292204	0.687824396058	hsa:81671:VMP1|hsa:8678:BECN1|hsa:11152:WDR45|hsa:23673:STX12|hsa:9776:ATG13|hsa:10533:ATG7	http://amigo.geneontology.org/amigo/term/GO:0000407
regulation of focal adhesion assembly	biological_process	GO:0051893	6	23	2.99	0.0321878292204	0.687824396058	hsa:5747:PTK2|hsa:2042:EPHA3|hsa:2042:EPHA6|hsa:1946:EFNA5|hsa:2534:FYN|hsa:9475:ROCK2	http://amigo.geneontology.org/amigo/term/GO:0051893
mitochondrion morphogenesis	biological_process	GO:0070584	6	23	2.99	0.0321878292204	0.687824396058	hsa:80025:PANK2|hsa:8936:WASF1|hsa:56947:MFF|hsa:11232:POLG2|hsa:4976:OPA1|hsa:10059:DNM1L	http://amigo.geneontology.org/amigo/term/GO:0070584
response to amine	biological_process	GO:0014075	4	11	4.17	0.0329435040599	0.687824396058	hsa:11093:ADAMTS13|hsa:790:CAD|hsa:1373:CPS1|hsa:4830:NME1	http://amigo.geneontology.org/amigo/term/GO:0014075
signal transduction involved in G2 DNA damage checkpoint	biological_process	GO:0072425	4	11	4.17	0.0329435040599	0.687824396058	hsa:672:BRCA1|hsa:29086:BABAM1|hsa:8555:CDC14B|hsa:51720:UIMC1	http://amigo.geneontology.org/amigo/term/GO:0072425
centriole-centriole cohesion	biological_process	GO:0010457	4	11	4.17	0.0329435040599	0.687824396058	hsa:11190:CEP250|hsa:1639:DCTN1|hsa:51199:NIN|hsa:9696:CROCC	http://amigo.geneontology.org/amigo/term/GO:0010457
epithelial cilium movement involved in determination of left/right asymmetry	biological_process	GO:0060287	4	11	4.17	0.0329435040599	0.687824396058	hsa:27031:NPHP3|hsa:8481:OFD1|hsa:23639:LRRC6|hsa:8701:DNAH11	http://amigo.geneontology.org/amigo/term/GO:0060287
MLL1 complex	cellular_component	GO:0071339	7	30	2.67	0.0336935926967	0.687824396058	hsa:6878:TAF6|hsa:4297:KMT2A|hsa:6872:TAF1|hsa:81887:LAS1L|hsa:57680:CHD8|hsa:10445:MCRS1|hsa:124944:C17orf49	http://amigo.geneontology.org/amigo/term/GO:0071339
ciliary transition zone	cellular_component	GO:0035869	7	30	2.67	0.0336935926967	0.687824396058	hsa:27241:BBS9|hsa:285331:CCDC66|hsa:22994:CEP131|hsa:8814:CDKL1|hsa:80184:CEP290|hsa:57545:CC2D2A|hsa:84314:TMEM107	http://amigo.geneontology.org/amigo/term/GO:0035869
peptidyl-tyrosine phosphorylation	biological_process	GO:0018108	19	124	1.76	0.0337192221149	0.687824396058	hsa:2534:FYN|hsa:5747:PTK2|hsa:2051:EPHB6|hsa:22853:LMTK2|hsa:10645:CAMKK2|hsa:25778:DSTYK|hsa:4486:MST1R|hsa:2042:EPHA6|hsa:5610:EIF2AK2|hsa:2042:EPHA3|hsa:7272:TTK|hsa:9833:MELK|hsa:2264:FGFR4|hsa:2241:FER|hsa:8798:DYRK4|hsa:1195:CLK1|hsa:5609:MAP2K7|hsa:1196:CLK2|hsa:7297:TYK2	http://amigo.geneontology.org/amigo/term/GO:0018108
protein complex oligomerization	biological_process	GO:0051259	5	17	3.37	0.0339553149719	0.687824396058	hsa:150274:HSCB|hsa:10059:DNM1L|hsa:666:BOK|hsa:340061:TMEM173|hsa:4976:OPA1	http://amigo.geneontology.org/amigo/term/GO:0051259
acetyltransferase activity	molecular_function	GO:0016407	5	17	3.37	0.0339553149719	0.687824396058	hsa:23522:KAT6B|hsa:114799:ESCO1|hsa:80155:NAA15|hsa:10524:KAT5|hsa:1387:CREBBP	http://amigo.geneontology.org/amigo/term/GO:0016407
MAP kinase kinase kinase activity	molecular_function	GO:0004709	5	17	3.37	0.0339553149719	0.687824396058	hsa:4215:MAP3K3|hsa:1326:MAP3K8|hsa:9175:MAP3K13|hsa:5894:RAF1|hsa:4216:MAP3K4	http://amigo.geneontology.org/amigo/term/GO:0004709
sterol transport	biological_process	GO:0015918	5	17	3.37	0.0339553149719	0.687824396058	hsa:5360:PLTP|hsa:23762:OSBP2|hsa:114883:OSBPL9|hsa:114880:OSBPL6|hsa:114876:OSBPL1A	http://amigo.geneontology.org/amigo/term/GO:0015918
positive regulation of telomere capping	biological_process	GO:1904355	5	17	3.37	0.0339553149719	0.687824396058	hsa:3184:HNRNPD|hsa:8550:MAPKAPK5|hsa:51750:RTEL1|hsa:5609:MAP2K7|hsa:4216:MAP3K4	http://amigo.geneontology.org/amigo/term/GO:1904355
centrosome duplication	biological_process	GO:0051298	5	17	3.37	0.0339553149719	0.687824396058	hsa:9639:ARHGEF10|hsa:9475:ROCK2|hsa:23032:USP33|hsa:55125:CEP192|hsa:9738:CCP110	http://amigo.geneontology.org/amigo/term/GO:0051298
microtubule bundle	cellular_component	GO:0097427	3	6	5.73	0.0346418202044	0.687824396058	hsa:23255:MTCL1|hsa:2011:MARK2|hsa:4926:NUMA1	http://amigo.geneontology.org/amigo/term/GO:0097427
alcohol metabolic process	biological_process	GO:0006066	3	6	5.73	0.0346418202044	0.687824396058	hsa:10901:DHRS4|hsa:221:ALDH3B1|hsa:10901:DHRS4L2	http://amigo.geneontology.org/amigo/term/GO:0006066
postsynaptic recycling endosome	cellular_component	GO:0098837	3	6	5.73	0.0346418202044	0.687824396058	hsa:56850:GRIPAP1|hsa:23673:STX12|hsa:5867:RAB4A	http://amigo.geneontology.org/amigo/term/GO:0098837
leucine catabolic process	biological_process	GO:0006552	3	6	5.73	0.0346418202044	0.687824396058	hsa:549:AUH|hsa:64087:MCCC2|hsa:56922:MCCC1	http://amigo.geneontology.org/amigo/term/GO:0006552
base-excision repair, gap-filling	biological_process	GO:0006287	3	6	5.73	0.0346418202044	0.687824396058	hsa:5424:POLD1|hsa:27343:POLL|hsa:5423:POLB	http://amigo.geneontology.org/amigo/term/GO:0006287
positive regulation of ERAD pathway	biological_process	GO:1904294	3	6	5.73	0.0346418202044	0.687824396058	hsa:8975:USP13|hsa:7917:BAG6|hsa:4287:ATXN3	http://amigo.geneontology.org/amigo/term/GO:1904294
peptide-lysine-N-acetyltransferase activity	molecular_function	GO:0061733	3	6	5.73	0.0346418202044	0.687824396058	hsa:114799:ESCO1|hsa:10524:KAT5|hsa:1387:CREBBP	http://amigo.geneontology.org/amigo/term/GO:0061733
regulation of hair cycle	biological_process	GO:0042634	3	6	5.73	0.0346418202044	0.687824396058	hsa:406:ARNTL|hsa:25836:NIPBL|hsa:5187:PER1	http://amigo.geneontology.org/amigo/term/GO:0042634
cell cycle phase transition	biological_process	GO:0044770	3	6	5.73	0.0346418202044	0.687824396058	hsa:8914:TIMELESS|hsa:5976:UPF1|hsa:54962:TIPIN	http://amigo.geneontology.org/amigo/term/GO:0044770
negative regulation of histone H3-K4 methylation	biological_process	GO:0051572	3	6	5.73	0.0346418202044	0.687824396058	hsa:672:BRCA1|hsa:9555:H2AFY|hsa:54880:BCOR	http://amigo.geneontology.org/amigo/term/GO:0051572
regulation of triglyceride metabolic process	biological_process	GO:0090207	3	6	5.73	0.0346418202044	0.687824396058	hsa:2784:CDCA3|hsa:80025:PANK2|hsa:79718:TBL1XR1	http://amigo.geneontology.org/amigo/term/GO:0090207
uterus morphogenesis	biological_process	GO:0061038	3	6	5.73	0.0346418202044	0.687824396058	hsa:25836:NIPBL|hsa:55870:ASH1L|hsa:10765:KDM5B	http://amigo.geneontology.org/amigo/term/GO:0061038
regulation of stem cell differentiation	biological_process	GO:2000736	3	6	5.73	0.0346418202044	0.687824396058	hsa:23081:KDM4C|hsa:8463:TEAD2|hsa:54940:OCIAD1	http://amigo.geneontology.org/amigo/term/GO:2000736
positive regulation of type I interferon production	biological_process	GO:0032481	10	52	2.2	0.0349185927181	0.690382006875	hsa:3661:IRF3|hsa:6778:STAT6|hsa:27297:CRCP|hsa:9208:LRRFIP1|hsa:84265:POLR3GL|hsa:1499:CTNNB1|hsa:3428:IFI16|hsa:4791:NFKB2|hsa:340061:TMEM173|hsa:1387:CREBBP	http://amigo.geneontology.org/amigo/term/GO:0032481
cellular response to DNA damage stimulus	biological_process	GO:0006974	33	248	1.52	0.0359481549641	0.706220404754	hsa:84893:FBXO18|hsa:10721:POLQ|hsa:8914:TIMELESS|hsa:331:XIAP|hsa:5423:POLB|hsa:7517:XRCC3|hsa:64210:MMS19|hsa:23514:SPIDR|hsa:10010:TANK|hsa:9557:CHD1L|hsa:1663:DDX11|hsa:84930:MASTL|hsa:79677:SMC6|hsa:25836:NIPBL|hsa:286257:C9orf142|hsa:10413:YAP1|hsa:11200:CHEK2|hsa:22944:KIN|hsa:672:BRCA1|hsa:55388:MCM10|hsa:8517:IKBKG|hsa:9100:USP10|hsa:54840:APTX|hsa:84515:MCM8|hsa:3661:IRF3|hsa:6872:TAF1|…	http://amigo.geneontology.org/amigo/term/GO:0006974
nucleotide binding	molecular_function	GO:0000166	11	60	2.1	0.0361554433869	0.706220404754	hsa:54899:PXK|hsa:27297:CRCP|hsa:56953:NT5M|hsa:9557:CHD1L|hsa:79154:DHRS11|hsa:51251:NT5C3A|hsa:5422:POLA1|hsa:10101:NUBP2|hsa:5424:POLD1|hsa:29899:GPSM2|hsa:22978:NT5C2	http://amigo.geneontology.org/amigo/term/GO:0000166
regulation of lipid metabolic process	biological_process	GO:0019216	15	92	1.87	0.0365769416955	0.706220404754	hsa:6907:TBL1X|hsa:79718:TBL1XR1|hsa:80205:CHD9|hsa:2180:ACSL1|hsa:9555:H2AFY|hsa:211:ALAS1|hsa:5467:PPARD|hsa:23179:RGL1|hsa:1387:CREBBP|hsa:5465:PPARA|hsa:3992:FADS1|hsa:2264:FGFR4|hsa:34:ACADM|hsa:9611:NCOR1|hsa:29841:GRHL1	http://amigo.geneontology.org/amigo/term/GO:0019216
response to ionizing radiation	biological_process	GO:0010212	9	45	2.29	0.0366278049615	0.706220404754	hsa:1789:DNMT3B|hsa:672:BRCA1|hsa:10524:KAT5|hsa:9112:MTA1|hsa:29086:BABAM1|hsa:5888:RAD51|hsa:1196:CLK2|hsa:64421:DCLRE1C|hsa:51720:UIMC1	http://amigo.geneontology.org/amigo/term/GO:0010212
regulation of megakaryocyte differentiation	biological_process	GO:0045652	9	45	2.29	0.0366278049615	0.706220404754	hsa:58508:KMT2C|hsa:4297:KMT2A|hsa:64783:RBM15|hsa:161882:ZFPM1|hsa:26013:L3MBTL1|hsa:23112:TNRC6B|hsa:27327:TNRC6A|hsa:26523:AGO1|hsa:192669:AGO3	http://amigo.geneontology.org/amigo/term/GO:0045652
spindle microtubule	cellular_component	GO:0005876	9	45	2.29	0.0366278049615	0.706220404754	hsa:84140:FAM161A|hsa:84722:PSRC1|hsa:4926:NUMA1|hsa:220134:SKA1|hsa:331:XIAP|hsa:348235:SKA2|hsa:5423:POLB|hsa:252969:NEIL2|hsa:9055:PRC1	http://amigo.geneontology.org/amigo/term/GO:0005876
phospholipid biosynthetic process	biological_process	GO:0008654	6	24	2.86	0.0374408638631	0.715979798301	hsa:8394:PIP5K1A|hsa:5833:PCYT2|hsa:5467:PPARD|hsa:55326:AGPAT5|hsa:56894:AGPAT3|hsa:3992:FADS1	http://amigo.geneontology.org/amigo/term/GO:0008654
posttranscriptional regulation of gene expression	biological_process	GO:0010608	6	24	2.86	0.0374408638631	0.715979798301	hsa:23369:PUM2|hsa:149041:RC3H1|hsa:5187:PER1|hsa:54542:RC3H2|hsa:26272:FBXO4|hsa:9782:MATR3	http://amigo.geneontology.org/amigo/term/GO:0010608
negative regulation of extrinsic apoptotic signaling pathway via death domain receptors	biological_process	GO:1902042	8	38	2.41	0.0379028742456	0.721856372366	hsa:672:BRCA1|hsa:8682:PEA15|hsa:117584:RFFL|hsa:8717:TRADD|hsa:8837:CFLAR|hsa:80196:RNF34|hsa:5894:RAF1|hsa:64114:TMBIM1	http://amigo.geneontology.org/amigo/term/GO:1902042
intracellular signal transduction	biological_process	GO:0035556	46	369	1.43	0.0381358854708	0.72214335271	hsa:8491:MAP4K3|hsa:9448:MAP4K4|hsa:2534:FYN|hsa:54793:KCTD9|hsa:25970:SH2B1|hsa:80323:CCDC68|hsa:23770:FKBP8|hsa:54584:GNB1L|hsa:7297:TYK2|hsa:5589:PRKCSH|hsa:323:APBB2|hsa:8550:MAPKAPK5|hsa:9270:ITGB1BP1|hsa:79858:NEK11|hsa:84152:PPP1R1B|hsa:8874:ARHGEF7|hsa:54849:DEF8|hsa:84930:MASTL|hsa:4216:MAP3K4|hsa:4215:MAP3K3|hsa:9578:CDC42BPB|hsa:4140:MARK3|hsa:5599:MAPK8|hsa:9542:NRG2|hsa:23604:DAPK2|h…	http://amigo.geneontology.org/amigo/term/GO:0035556
thyroid hormone receptor binding	molecular_function	GO:0046966	7	31	2.59	0.0383822442075	0.72214335271	hsa:9324:HMGN3|hsa:10865:ARID5A|hsa:3275:PRMT2|hsa:8638:OASL|hsa:10902:BRD8|hsa:221037:JMJD1C|hsa:9611:NCOR1	http://amigo.geneontology.org/amigo/term/GO:0046966
regulation of neuron projection development	biological_process	GO:0010975	7	31	2.59	0.0383822442075	0.72214335271	hsa:9024:BRSK2|hsa:54986:ULK4|hsa:55704:CCDC88A|hsa:818:CAMK2G|hsa:23413:NCS1|hsa:27185:DISC1|hsa:25793:FBXO7	http://amigo.geneontology.org/amigo/term/GO:0010975
protein autophosphorylation	biological_process	GO:0046777	24	170	1.62	0.0398140101439	0.745358120423	hsa:5747:PTK2|hsa:8550:MAPKAPK5|hsa:5613:PRKX|hsa:790:CAD|hsa:9833:MELK|hsa:4215:MAP3K3|hsa:2534:FYN|hsa:7272:TTK|hsa:2011:MARK2|hsa:11200:CHEK2|hsa:23604:DAPK2|hsa:2241:FER|hsa:1195:CLK1|hsa:2264:FGFR4|hsa:51347:TAOK3|hsa:22853:LMTK2|hsa:6872:TAF1|hsa:5610:EIF2AK2|hsa:4294:MAP3K10|hsa:10645:CAMKK2|hsa:9175:MAP3K13|hsa:27347:STK39|hsa:1196:CLK2|hsa:5058:PAK1	http://amigo.geneontology.org/amigo/term/GO:0046777
signal transduction by protein phosphorylation	biological_process	GO:0023014	5	18	3.18	0.0404507430263	0.745358120423	hsa:10298:PAK4|hsa:27347:STK39|hsa:5058:PAK1|hsa:9448:MAP4K4|hsa:51347:TAOK3	http://amigo.geneontology.org/amigo/term/GO:0023014
histone methyltransferase activity (H3-K36 specific)	molecular_function	GO:0046975	4	12	3.82	0.0410538013178	0.745358120423	hsa:55870:ASH1L|hsa:29072:SETD2|hsa:6419:SETMAR|hsa:54904:WHSC1L1	http://amigo.geneontology.org/amigo/term/GO:0046975
GDP-dissociation inhibitor activity	molecular_function	GO:0005092	4	12	3.82	0.0410538013178	0.745358120423	hsa:55704:CCDC88A|hsa:29899:GPSM2|hsa:9270:ITGB1BP1|hsa:1983:EIF5	http://amigo.geneontology.org/amigo/term/GO:0005092
cellular response to hydroxyurea	biological_process	GO:0072711	4	12	3.82	0.0410538013178	0.745358120423	hsa:23514:SPIDR|hsa:8914:TIMELESS|hsa:5888:RAD51|hsa:1663:DDX11	http://amigo.geneontology.org/amigo/term/GO:0072711
mitochondrial genome maintenance	biological_process	GO:0000002	4	12	3.82	0.0410538013178	0.745358120423	hsa:92667:MGME1|hsa:4358:MPV17|hsa:84275:SLC25A33|hsa:4976:OPA1	http://amigo.geneontology.org/amigo/term/GO:0000002
Swr1 complex	cellular_component	GO:0000812	4	12	3.82	0.0410538013178	0.745358120423	hsa:57634:EP400|hsa:81611:ANP32E|hsa:10902:BRD8|hsa:10524:KAT5	http://amigo.geneontology.org/amigo/term/GO:0000812
regulation of proteolysis	biological_process	GO:0030162	4	12	3.82	0.0410538013178	0.745358120423	hsa:26005:C2CD3|hsa:7187:TRAF3|hsa:54103:GSAP|hsa:8425:LTBP4	http://amigo.geneontology.org/amigo/term/GO:0030162
peroxisome proliferator activated receptor binding	molecular_function	GO:0042975	4	12	3.82	0.0410538013178	0.745358120423	hsa:171023:ASXL1|hsa:3275:PRMT2|hsa:55252:ASXL2|hsa:8517:IKBKG	http://amigo.geneontology.org/amigo/term/GO:0042975
perinuclear region of cytoplasm	cellular_component	GO:0048471	80	697	1.31	0.042103242151	0.761448557661	hsa:5610:EIF2AK2|hsa:53916:RAB4B|hsa:10079:ATP9A|hsa:5867:RAB4A|hsa:80315:CPEB4|hsa:57572:DOCK6|hsa:23413:NCS1|hsa:10524:KAT5|hsa:1499:CTNNB1|hsa:10178:TENM1|hsa:7584:ZNF35|hsa:10801:SEPT9|hsa:55626:TECR|hsa:8796:SCEL|hsa:333:APLP1|hsa:9811:CTIF|hsa:9919:SEC16A|hsa:7517:XRCC3|hsa:9270:ITGB1BP1|hsa:340061:TMEM173|hsa:22872:SEC31A|hsa:5298:PI4KB|hsa:6293:HCG25|hsa:55626:MRPS18C|hsa:3708:ITPR1|hsa:5…	http://amigo.geneontology.org/amigo/term/GO:0048471
mitochondrial membrane	cellular_component	GO:0031966	17	111	1.75	0.0429162963358	0.773156133987	hsa:301:ANXA1|hsa:133308:SLC9B2|hsa:8678:BECN1|hsa:84275:SLC25A33|hsa:23786:BCL2L13|hsa:65084:TMEM135|hsa:4582:MUC1|hsa:246269:LACE1|hsa:34:ACADM|hsa:666:BOK|hsa:115209:OMA1|hsa:84236:RHBDD1|hsa:10059:DNM1L|hsa:4976:OPA1|hsa:60492:CCDC90B|hsa:23770:FKBP8|hsa:4287:ATXN3	http://amigo.geneontology.org/amigo/term/GO:0031966
spliceosomal complex assembly	biological_process	GO:0000245	6	25	2.75	0.0432103360059	0.774310444934	hsa:10181:RBM5|hsa:7919:DDX39B|hsa:8487:GEMIN2|hsa:10907:TXNL4A|hsa:6936:GCFC2|hsa:6732:SRPK1	http://amigo.geneontology.org/amigo/term/GO:0000245
cellular response to ionizing radiation	biological_process	GO:0071479	7	32	2.51	0.0434782118673	0.774310444934	hsa:23514:SPIDR|hsa:10010:TANK|hsa:63979:FIGNL1|hsa:3428:IFI16|hsa:26272:FBXO4|hsa:5888:RAD51|hsa:55693:KDM4D	http://amigo.geneontology.org/amigo/term/GO:0071479
tRNA methylation	biological_process	GO:0030488	7	32	2.51	0.0434782118673	0.774310444934	hsa:60487:TRMT11|hsa:25917:THUMPD3|hsa:158234:TRMT10B|hsa:131965:METTL6|hsa:6894:TARBP1|hsa:79979:TRMT2B|hsa:51531:TRMO	http://amigo.geneontology.org/amigo/term/GO:0030488
JNK cascade	biological_process	GO:0007254	9	47	2.19	0.0448965283168	0.784617273605	hsa:2873:GPS1|hsa:8491:MAP4K3|hsa:257397:TAB3|hsa:4294:MAP3K10|hsa:9175:MAP3K13|hsa:5609:MAP2K7|hsa:8517:IKBKG|hsa:7335:UBE2V1|hsa:5599:MAPK8	http://amigo.geneontology.org/amigo/term/GO:0007254
cell leading edge	cellular_component	GO:0031252	9	47	2.19	0.0448965283168	0.784617273605	hsa:146206:CARMIL2|hsa:2534:FYN|hsa:667:DST|hsa:55604:LRRC16A|hsa:117178:SSX2IP|hsa:9079:LDB2|hsa:9578:CDC42BPB|hsa:100506658:OCLN|hsa:54828:BCAS3	http://amigo.geneontology.org/amigo/term/GO:0031252
collateral sprouting	biological_process	GO:0048668	3	7	4.91	0.046431425	0.784617273605	hsa:627:BDNF-AS|hsa:1946:EFNA5|hsa:51199:NIN	http://amigo.geneontology.org/amigo/term/GO:0048668
nuclear lamina	cellular_component	GO:0005652	3	7	4.91	0.046431425	0.784617273605	hsa:3141:HLCS|hsa:8573:CASK|hsa:78994:PRR14	http://amigo.geneontology.org/amigo/term/GO:0005652
acyl-CoA dehydrogenase activity	molecular_function	GO:0003995	3	7	4.91	0.046431425	0.784617273605	hsa:80724:ACAD10|hsa:34:ACADM|hsa:36:ACADSB	http://amigo.geneontology.org/amigo/term/GO:0003995
NURF complex	cellular_component	GO:0016589	3	7	4.91	0.046431425	0.784617273605	hsa:2186:BPTF|hsa:10042:HMGXB4|hsa:124944:C17orf49	http://amigo.geneontology.org/amigo/term/GO:0016589
protein localization to ciliary transition zone	biological_process	GO:1904491	3	7	4.91	0.046431425	0.784617273605	hsa:57545:CC2D2A|hsa:79600:TCTN1|hsa:84314:TMEM107	http://amigo.geneontology.org/amigo/term/GO:1904491
positive regulation by host of viral genome replication	biological_process	GO:0044829	3	7	4.91	0.046431425	0.784617273605	hsa:64848:YTHDC2|hsa:128637:TBC1D20|hsa:64710:NUCKS1	http://amigo.geneontology.org/amigo/term/GO:0044829
negative regulation of centriole replication	biological_process	GO:0046600	3	7	4.91	0.046431425	0.784617273605	hsa:672:BRCA1|hsa:55755:CDK5RAP2|hsa:4591:TRIM37	http://amigo.geneontology.org/amigo/term/GO:0046600
MutSalpha complex binding	molecular_function	GO:0032407	3	7	4.91	0.046431425	0.784617273605	hsa:4595:MUTYH|hsa:4292:MLH1|hsa:84515:MCM8	http://amigo.geneontology.org/amigo/term/GO:0032407
1-phosphatidylinositol-4-phosphate 5-kinase activity	molecular_function	GO:0016308	3	7	4.91	0.046431425	0.784617273605	hsa:8394:PIP5K1A|hsa:5305:PIP4K2A|hsa:8396:PIP4K2B	http://amigo.geneontology.org/amigo/term/GO:0016308
positive regulation of aspartic-type endopeptidase activity involved in amyloid precursor protein catabolic process	biological_process	GO:1902961	3	7	4.91	0.046431425	0.784617273605	hsa:9475:ROCK2|hsa:1942:EFNA1|hsa:177:AGER	http://amigo.geneontology.org/amigo/term/GO:1902961
selenocysteine incorporation	biological_process	GO:0001514	3	7	4.91	0.046431425	0.784617273605	hsa:51714:SELT|hsa:9728:SECISBP2L|hsa:79048:SECISBP2	http://amigo.geneontology.org/amigo/term/GO:0001514
ubiquitin binding	molecular_function	GO:0043130	13	79	1.89	0.0466016793183	0.784617273605	hsa:51271:UBAP1|hsa:23636:NUP62|hsa:51028:VPS36|hsa:8975:USP13|hsa:10040:TOM1L1|hsa:25793:FBXO7|hsa:84164:ASCC2|hsa:55666:NPLOC4|hsa:23032:USP33|hsa:11047:ADRM1|hsa:10208:USPL1|hsa:81858:SHARPIN|hsa:91544:UBXN11	http://amigo.geneontology.org/amigo/term/GO:0043130
calmodulin binding	molecular_function	GO:0005516	27	200	1.55	0.046811598667	0.784617273605	hsa:84033:OBSCN|hsa:22989:MYH15|hsa:6709:SPTAN1|hsa:9657:IQCB1|hsa:4430:MYO1B|hsa:2035:EPB41|hsa:9590:AKAP12|hsa:8550:MAPKAPK5|hsa:8536:OGG1|hsa:29888:STRN4|hsa:29966:STRN3|hsa:8573:CASK|hsa:6546:SLC8A1|hsa:23604:DAPK2|hsa:818:CAMK2G|hsa:5255:PHKA1|hsa:5256:PHKA2|hsa:5116:PCNT|hsa:490:ATP2B1|hsa:800:CALD1|hsa:6857:SYT1|hsa:157922:CAMSAP1|hsa:9066:SYT7|hsa:10645:CAMKK2|hsa:55755:CDK5RAP2|hsa:5532:…	http://amigo.geneontology.org/amigo/term/GO:0005516
mRNA binding	molecular_function	GO:0003729	27	200	1.55	0.046811598667	0.784617273605	hsa:7247:TSN|hsa:10181:RBM5|hsa:5936:RBM4|hsa:22916:NCBP2|hsa:10658:CELF1|hsa:23369:PUM2|hsa:80153:EDC3|hsa:54542:RC3H2|hsa:9782:MATR3|hsa:23034:SAMD4A|hsa:54502:RBM47|hsa:55692:LUC7L|hsa:6426:SRSF1|hsa:5094:PCBP2|hsa:64783:RBM15|hsa:9991:PTBP3|hsa:58155:PTBP2|hsa:3183:HNRNPC|hsa:7555:CNBP|hsa:51631:LUC7L2|hsa:4928:NUP98|hsa:4204:MECP2|hsa:3069:HDLBP|hsa:9877:ZC3H11A|hsa:9933:PUM3|hsa:23524:SRRM2…	http://amigo.geneontology.org/amigo/term/GO:0003729
neuron apoptotic process	biological_process	GO:0051402	8	40	2.29	0.0472521668626	0.784617273605	hsa:637:BID|hsa:54532:USP53|hsa:55074:OXR1|hsa:331:XIAP|hsa:666:BOK|hsa:5423:POLB|hsa:8883:NAE1|hsa:9131:AIFM1	http://amigo.geneontology.org/amigo/term/GO:0051402
photoreceptor connecting cilium	cellular_component	GO:0032391	8	40	2.29	0.0472521668626	0.784617273605	hsa:84140:FAM161A|hsa:9657:IQCB1|hsa:80184:CEP290|hsa:4867:NPHP1|hsa:57728:WDR19|hsa:55812:SPATA7|hsa:55764:IFT122|hsa:4735:SEPT2	http://amigo.geneontology.org/amigo/term/GO:0032391
regulation of double-strand break repair via homologous recombination	biological_process	GO:0010569	5	19	3.01	0.0476473191578	0.784617273605	hsa:23514:SPIDR|hsa:29072:SETD2|hsa:51750:RTEL1|hsa:5888:RAD51|hsa:63979:FIGNL1	http://amigo.geneontology.org/amigo/term/GO:0010569
histone H3 deacetylation	biological_process	GO:0070932	5	19	3.01	0.0476473191578	0.784617273605	hsa:79885:HDAC11|hsa:55869:HDAC8|hsa:5187:PER1|hsa:10014:HDAC5|hsa:4287:ATXN3	http://amigo.geneontology.org/amigo/term/GO:0070932
mannosyltransferase activity	molecular_function	GO:0000030	5	19	3.01	0.0476473191578	0.784617273605	hsa:10585:POMT1|hsa:283417:DPY19L2|hsa:29954:POMT2|hsa:286148:DPY19L4|hsa:160335:TMTC2	http://amigo.geneontology.org/amigo/term/GO:0000030
protein kinase binding	molecular_function	GO:0019901	55	461	1.37	0.0477563878491	0.784617273605	hsa:5422:POLA1|hsa:5747:PTK2|hsa:5066:PAM|hsa:23413:NCS1|hsa:219771:CCNY|hsa:3551:IKBKB|hsa:55011:PIH1D1|hsa:5609:MAP2K7|hsa:1500:CTNND1|hsa:25793:FBXO7|hsa:11235:PDCD10|hsa:9055:PRC1|hsa:1639:DCTN1|hsa:9270:ITGB1BP1|hsa:340061:TMEM173|hsa:25930:PTPN23|hsa:10018:BCL2L11|hsa:11152:WDR45|hsa:8312:AXIN1|hsa:8874:ARHGEF7|hsa:91754:NEK9|hsa:79109:MAPKAP1|hsa:1499:CTNNB1|hsa:6720:SREBF1|hsa:4660:PPP1R1…	http://amigo.geneontology.org/amigo/term/GO:0019901
microtubule organizing center	cellular_component	GO:0005815	15	96	1.79	0.0481927055479	0.785857948159	hsa:7871:SLMAP|hsa:2908:NR3C1|hsa:23301:EHBP1|hsa:10564:ARFGEF2|hsa:57448:BIRC6|hsa:10211:FLOT1|hsa:11190:CEP250|hsa:81930:KIF18A|hsa:23384:SPECC1L|hsa:23331:TTC28-AS1|hsa:5888:RAD51|hsa:7813:EVI5|hsa:11064:CNTRL|hsa:64210:MMS19|hsa:3833:KIFC1	http://amigo.geneontology.org/amigo/term/GO:0005815
membrane	cellular_component	GO:0016020	217	2075	1.2	0.0486804436289	0.785857948159	hsa:54843:SYTL2|hsa:137964:GPAT4|hsa:4637:MYL6|hsa:114876:OSBPL1A|hsa:10139:ARFRP1|hsa:4292:MLH1|hsa:64924:SLC30A5|hsa:84059:ADGRV1|hsa:7297:TYK2|hsa:23770:FKBP8|hsa:5066:PAM|hsa:7272:TTK|hsa:201266:SLC39A11|hsa:8991:SELENBP1|hsa:55704:CCDC88A|hsa:283234:CCDC88B|hsa:55297:CCDC91|hsa:27436:EML4|hsa:26012:NSMF|hsa:201176:ARHGAP27|hsa:23077:MYCBP2|hsa:8775:NAPA|hsa:9685:CLINT1|hsa:56927:GPR108|hsa:8…	http://amigo.geneontology.org/amigo/term/GO:0016020
histone methyltransferase complex	cellular_component	GO:0035097	7	33	2.43	0.048990377814	0.785857948159	hsa:58508:KMT2C|hsa:4297:KMT2A|hsa:23081:KDM4C|hsa:23030:KDM4B|hsa:7403:KDM6A|hsa:55693:KDM4D|hsa:10765:KDM5B	http://amigo.geneontology.org/amigo/term/GO:0035097
helicase activity	molecular_function	GO:0004386	7	33	2.43	0.048990377814	0.785857948159	hsa:9401:RECQL4|hsa:1663:DDX11|hsa:11269:RP11-529K1.3|hsa:5976:UPF1|hsa:57634:EP400|hsa:6596:HLTF|hsa:1974:EIF4A2	http://amigo.geneontology.org/amigo/term/GO:0004386
P-body	cellular_component	GO:0000932	14	88	1.82	0.0492651465913	0.785857948159	hsa:85363:TRIM5|hsa:9337:CNOT8|hsa:54464:XRN1|hsa:149041:RC3H1|hsa:80153:EDC3|hsa:54542:RC3H2|hsa:5976:UPF1|hsa:23112:TNRC6B|hsa:27327:TNRC6A|hsa:23034:SAMD4A|hsa:5701:PSMC2|hsa:26523:AGO1|hsa:192669:AGO3|hsa:219988:PATL1	http://amigo.geneontology.org/amigo/term/GO:0000932
nuclear hormone receptor binding	molecular_function	GO:0035257	6	26	2.64	0.0495063960255	0.785857948159	hsa:6872:TAF1|hsa:8204:NRIP1|hsa:6934:TCF7L2|hsa:1499:CTNNB1|hsa:54828:BCAS3|hsa:9611:NCOR1	http://amigo.geneontology.org/amigo/term/GO:0035257
