# Supplementary material for: Ginsenoside Rh2 repressed the progression of prostate cancer through the mitochondrial damage induced by mitophagy and ferroptosis
Source: Front Oncol. 2025 Aug 21;15:1633891. doi: 10.3389/fonc.2025.1633891 (PMC12408308; doi:10.3389/fonc.2025.1633891)
Supplement: Supplementary file 4 [file DataSheet2.zip › supp/AS_GO_KEGG/GRh2__Ctrl/TargetAndJunction_diff_gene_kegg.xls]

Term	Database	ID	Input_number	Background_number	Rich_factor	P_Value	Corrected P_Value	Input	Hyperlink
Autophagy - animal	KEGG PATHWAY	hsa04140	26	128	2.33	6.40984799884e-05	0.0194218394365	hsa:81671:VMP1|hsa:5894:RAF1|hsa:55626:ANAPC15|hsa:55626:CTC-558O2.1|hsa:55626:TECR|hsa:55626:BORCS8|hsa:8837:CFLAR|hsa:55626:ZNF519|hsa:10533:ATG7|hsa:5599:MAPK8|hsa:8897:MTMR3|hsa:23604:DAPK2|hsa:3476:IGBP1|hsa:64419:MTMR14|hsa:8678:BECN1|hsa:55578:SUPT20H|hsa:55626:VRK3|hsa:55626:CD47|hsa:55626:C8orf44|hsa:55626:MRPS18C|hsa:83734:ATG10|hsa:9776:ATG13|hsa:5296:AC007192.4|hsa:3708:ITPR1|hsa:1064…	http://www.genome.jp/kegg-bin/show_pathway?map=hsa04140&multi_query=3708+red/83734+red/64419+red/3476+red/55578+red/8837+red/10645+red/55626+red/5599+red/8678+red/5296+red/5894+red/81671+red/8897+red/9776+red/23604+red/10533+red
Mitophagy - animal	KEGG PATHWAY	hsa04137	16	65	2.82	0.000256435374818	0.038849959285	hsa:9101:USP8|hsa:10133:OPTN|hsa:8678:BECN1|hsa:23786:BCL2L13|hsa:55626:VRK3|hsa:55626:ANAPC15|hsa:55626:CD47|hsa:55626:C8orf44|hsa:55626:TECR|hsa:55626:MRPS18C|hsa:55626:ZNF519|hsa:55626:ENTPD1-AS1|hsa:5599:MAPK8|hsa:55626:BORCS8|hsa:1459:CSNK2A2|hsa:55626:CTC-558O2.1	http://www.genome.jp/kegg-bin/show_pathway?map=hsa04137&multi_query=23786+red/10133+red/55626+red/5599+red/8678+red/1459+red/9101+red
Axon guidance	KEGG PATHWAY	hsa04360	28	181	1.77	0.00168044161682	0.168382577813	hsa:4775:NFATC3|hsa:2042:EPHA6|hsa:55740:ENAH|hsa:57522:SRGAP1|hsa:23380:SRGAP2|hsa:5747:PTK2|hsa:80031:SEMA6D|hsa:5894:RAF1|hsa:10509:SEMA4B|hsa:23654:PLXNB2|hsa:2534:FYN|hsa:23365:ARHGEF12|hsa:2051:EPHB6|hsa:2042:EPHA3|hsa:1946:EFNA5|hsa:818:CAMK2G|hsa:1942:EFNA1|hsa:3983:ABLIM1|hsa:5296:AC007192.4|hsa:22885:ABLIM3|hsa:5532:PPP3CB|hsa:223117:SEMA3D|hsa:10627:MYL12A|hsa:64221:ROBO3|hsa:9475:ROCK…	http://www.genome.jp/kegg-bin/show_pathway?map=hsa04360&multi_query=10298+red/223117+red/2534+red/22885+red/5747+red/55740+red/7474+red/5532+red/4775+red/5058+red/1942+red/2042+red/80031+red/10509+red/23380+red/23654+red/5296+red/23365+red/9475+red/57522+red/64221+red/10627+red/818+red/3983+red/2051+red/1946+red/5894+red
Lysine degradation	KEGG PATHWAY	hsa00310	13	59	2.52	0.00222287231436	0.168382577813	hsa:79813:EHMT1|hsa:58508:KMT2C|hsa:85007:PHYKPL|hsa:6419:SETMAR|hsa:224:ALDH3A2|hsa:84787:KMT5C|hsa:79723:SUV39H2|hsa:4297:KMT2A|hsa:54904:WHSC1L1|hsa:2146:EZH2|hsa:7799:PRDM2|hsa:29072:SETD2|hsa:55870:ASH1L	http://www.genome.jp/kegg-bin/show_pathway?map=hsa00310&multi_query=224+red/54904+red/84787+red/79723+red/79813+red/29072+red/2146+red/55870+red/85007+red/7799+red/4297+red/6419+red/58508+red
Pyrimidine metabolism	KEGG PATHWAY	hsa00240	12	57	2.41	0.00444179499146	0.269172776483	hsa:955:ENTPD6|hsa:7378:UPP1|hsa:29922:NME7|hsa:56953:NT5M|hsa:4830:NME1|hsa:1806:DPYD|hsa:30833:NT5C|hsa:1635:DCTD|hsa:51251:NT5C3A|hsa:124583:CANT1|hsa:22978:NT5C2|hsa:790:CAD	http://www.genome.jp/kegg-bin/show_pathway?map=hsa00240&multi_query=790+red/955+red/1806+red/30833+red/56953+red/1635+red/7378+red/4830+red/51251+red/29922+red/22978+red/124583+red
Homologous recombination	KEGG PATHWAY	hsa03440	9	41	2.51	0.0103299536264	0.454169139366	hsa:672:BRCA1|hsa:5424:POLD1|hsa:29086:BABAM1|hsa:4683:NBN|hsa:5888:RAD51|hsa:5893:RAD52|hsa:7517:XRCC3|hsa:51720:UIMC1|hsa:8940:TOP3B	http://www.genome.jp/kegg-bin/show_pathway?map=hsa03440&multi_query=5424+red/29086+red/4683+red/672+red/8940+red/5888+red/51720+red/5893+red/7517+red
Phosphatidylinositol signaling system	KEGG PATHWAY	hsa04070	16	99	1.85	0.0106805342422	0.454169139366	hsa:5330:PLCB2|hsa:64419:MTMR14|hsa:5332:PLCB4|hsa:5298:PI4KB|hsa:5287:PIK3C2B|hsa:5305:PIP4K2A|hsa:8394:PIP5K1A|hsa:91860:CALML4|hsa:3612:IMPA1|hsa:5296:AC007192.4|hsa:8871:SYNJ2|hsa:3708:ITPR1|hsa:8897:MTMR3|hsa:51447:IP6K2|hsa:9807:IP6K1|hsa:8396:PIP4K2B	http://www.genome.jp/kegg-bin/show_pathway?map=hsa04070&multi_query=3708+red/8396+red/8394+red/64419+red/5332+red/51447+red/5330+red/5287+red/9807+red/91860+red/3612+red/5296+red/8871+red/5298+red/8897+red/5305+red
Peroxisome	KEGG PATHWAY	hsa04146	14	83	1.93	0.0119912644057	0.454169139366	hsa:5828:PEX2|hsa:5830:PEX5|hsa:51555:PEX5L|hsa:10901:DHRS4|hsa:2180:ACSL1|hsa:5052:PRDX1|hsa:23600:AMACR|hsa:30:ACAA1|hsa:10901:DHRS4L2|hsa:55711:FAR2|hsa:4358:MPV17|hsa:55711:RP11-996F15.2|hsa:4598:MVK|hsa:5826:ABCD4	http://www.genome.jp/kegg-bin/show_pathway?map=hsa04146&multi_query=5830+red/30+red/51555+red/5826+red/10901+red/4598+red/5828+red/5052+red/23600+red/4358+red/55711+red/2180+red
Wnt signaling pathway	KEGG PATHWAY	hsa04310	22	160	1.58	0.0158341825577	0.514218421353	hsa:4775:NFATC3|hsa:7474:WNT5A|hsa:1499:CTNNB1|hsa:9475:ROCK2|hsa:144165:PRICKLE1|hsa:8312:AXIN1|hsa:5532:PPP3CB|hsa:57680:CHD8|hsa:1454:CSNK1E|hsa:5599:MAPK8|hsa:5330:PLCB2|hsa:5332:PLCB4|hsa:818:CAMK2G|hsa:5467:PPARD|hsa:1459:CSNK2A2|hsa:6907:TBL1X|hsa:79718:TBL1XR1|hsa:8945:BTRC|hsa:6934:TCF7L2|hsa:56998:CTNNBIP1|hsa:1488:CTBP2|hsa:1387:CREBBP	http://www.genome.jp/kegg-bin/show_pathway?map=hsa04310&multi_query=6907+red/144165+red/6934+red/7474+red/57680+red/5532+red/4775+red/79718+red/8945+red/1488+red/5332+red/5330+red/5599+red/9475+red/1454+red/1459+red/8312+red/818+red/56998+red/1387+red/5467+red/1499+red
Herpes simplex virus 1 infection	KEGG PATHWAY	hsa05168	54	492	1.26	0.0185164616464	0.514218421353	hsa:7748:ZNF195|hsa:57693:ZNF317|hsa:58500:ZNF250|hsa:9534:ZNF254|hsa:3551:IKBKB|hsa:80778:ZNF34|hsa:8517:IKBKG|hsa:284323:ZNF780A|hsa:7297:TYK2|hsa:340061:TMEM173|hsa:7559:ZNF12|hsa:1616:DAXX|hsa:7562:ZNF708|hsa:6426:SRSF1|hsa:637:BID|hsa:7770:ZNF227|hsa:162239:ZFP1|hsa:8717:TRADD|hsa:7625:ZNF74|hsa:162972:ZNF550|hsa:7755:ZNF213-AS1|hsa:147687:CTD-2583A14.10|hsa:163227:ZNF100|hsa:7644:ZNF91|hsa:…	http://www.genome.jp/kegg-bin/show_pathway?map=hsa05168&multi_query=10793+red/55769+red/3661+red/7297+red/80778+red/162972+red/7692+red/51427+red/7553+red/7695+red/7559+red/7571+red/93134+red/284349+red/162239+red/641339+red/163227+red/284323+red/6426+red/1616+red/7770+red/162993+red/7592+red/127396+red/5451+red/81856+red/7755+red/7644+red/3551+red/637+red/8517+red/197320+red/90317+red/58500+red/…
Adherens junction	KEGG PATHWAY	hsa04520	12	72	1.91	0.0205905795231	0.514218421353	hsa:8936:WASF1|hsa:4301:MLLT4|hsa:2534:FYN|hsa:117178:SSX2IP|hsa:6934:TCF7L2|hsa:4008:LMO7|hsa:1499:CTNNB1|hsa:2241:FER|hsa:1500:CTNND1|hsa:10580:SORBS1|hsa:1459:CSNK2A2|hsa:1387:CREBBP	http://www.genome.jp/kegg-bin/show_pathway?map=hsa04520&multi_query=1500+red/1387+red/2534+red/2241+red/4301+red/4008+red/10580+red/1499+red/8936+red/1459+red/6934+red/117178+red
Endocytosis	KEGG PATHWAY	hsa04144	30	244	1.41	0.0205971945374	0.514218421353	hsa:9101:USP8|hsa:10564:ARFGEF2|hsa:11059:WWP1|hsa:1211:CLTA|hsa:408:ARRB1|hsa:1601:DAB2|hsa:274:BIN1|hsa:116985:ARAP1|hsa:23111:SPG20|hsa:377:ARF3|hsa:2868:GRK4|hsa:51699:VPS29|hsa:55048:VPS37C|hsa:23362:PSD3|hsa:387680:FAM21C|hsa:30011:SH3KBP1|hsa:868:CBLB|hsa:9897:KIAA0196|hsa:5869:RAB5B|hsa:10193:RNF41|hsa:22905:EPN2|hsa:58513:EPS15L1|hsa:2264:FGFR4|hsa:118813:ZFYVE27|hsa:51028:VPS36|hsa:8394…	http://www.genome.jp/kegg-bin/show_pathway?map=hsa04144&multi_query=51699+red/8394+red/408+red/118813+red/1211+red/377+red/55048+red/30011+red/9897+red/5869+red/5867+red/274+red/868+red/2868+red/10193+red/9815+red/22905+red/84364+red/51028+red/11059+red/64145+red/23362+red/23111+red/10564+red/116985+red/1601+red/58513+red/9101+red/2264+red/387680+red
Ubiquitin mediated proteolysis	KEGG PATHWAY	hsa04120	19	137	1.59	0.0220621764937	0.514218421353	hsa:672:BRCA1|hsa:868:CBLB|hsa:9354:UBE4A|hsa:92912:UBE2Q2|hsa:4591:TRIM37|hsa:11059:WWP1|hsa:89910:UBE3B|hsa:6923:TCEB2|hsa:6921:TCEB1|hsa:8945:BTRC|hsa:57448:BIRC6|hsa:10393:ANAPC10|hsa:140739:UBE2F|hsa:331:XIAP|hsa:26272:FBXO4|hsa:26091:HERC4|hsa:9886:RHOBTB1|hsa:3093:UBE2K|hsa:51433:ANAPC5	http://www.genome.jp/kegg-bin/show_pathway?map=hsa04120&multi_query=6921+red/140739+red/89910+red/868+red/57448+red/4591+red/672+red/26091+red/11059+red/8945+red/9886+red/92912+red/10393+red/51433+red/6923+red/9354+red/331+red/26272+red/3093+red
Apoptosis - multiple species	KEGG PATHWAY	hsa04215	7	33	2.43	0.025982387027	0.562333090655	hsa:10018:BCL2L11|hsa:57448:BIRC6|hsa:637:BID|hsa:331:XIAP|hsa:666:BOK|hsa:8678:BECN1|hsa:5599:MAPK8	http://www.genome.jp/kegg-bin/show_pathway?map=hsa04215&multi_query=637+red/57448+red/666+red/10018+red/5599+red/8678+red/331+red
Renal cell carcinoma	KEGG PATHWAY	hsa05211	11	69	1.83	0.033305589739	0.65919553168	hsa:6923:TCEB2|hsa:6921:TCEB1|hsa:5908:RAP1B|hsa:2549:GAB1|hsa:7422:VEGFA|hsa:673:BRAF|hsa:10298:PAK4|hsa:5894:RAF1|hsa:5058:PAK1|hsa:1387:CREBBP|hsa:5296:AC007192.4	http://www.genome.jp/kegg-bin/show_pathway?map=hsa05211&multi_query=10298+red/5908+red/673+red/7422+red/5296+red/5058+red/2549+red/1387+red/6923+red/5894+red/6921+red
Fanconi anemia pathway	KEGG PATHWAY	hsa03460	9	54	1.91	0.0415462610493	0.65919553168	hsa:672:BRCA1|hsa:4292:MLH1|hsa:201254:STRA13|hsa:5888:RAD51|hsa:51455:REV1|hsa:51426:POLK|hsa:378708:APITD1-CORT|hsa:55215:FANCI|hsa:8940:TOP3B	http://www.genome.jp/kegg-bin/show_pathway?map=hsa03460&multi_query=51455+red/672+red/4292+red/201254+red/378708+red/8940+red/5888+red/55215+red/51426+red
Hippo signaling pathway - multiple species	KEGG PATHWAY	hsa04392	6	29	2.37	0.0415722064118	0.65919553168	hsa:166824:RASSF6|hsa:1454:CSNK1E|hsa:8463:TEAD2|hsa:7003:TEAD1|hsa:5058:PAK1|hsa:10413:YAP1	http://www.genome.jp/kegg-bin/show_pathway?map=hsa04392&multi_query=10413+red/8463+red/166824+red/5058+red/1454+red/7003+red
Focal adhesion	KEGG PATHWAY	hsa04510	24	199	1.38	0.0418358339126	0.65919553168	hsa:5747:PTK2|hsa:7148:TNXB|hsa:5908:RAP1B|hsa:3655:ITGA6|hsa:1499:CTNNB1|hsa:331:XIAP|hsa:394:ARHGAP5|hsa:5894:RAF1|hsa:2534:FYN|hsa:4660:PPP1R12B|hsa:54776:PPP1R12C|hsa:5599:MAPK8|hsa:93408:MYL10|hsa:1299:COL9A3|hsa:1288:COL4A6|hsa:1287:COL4A5|hsa:7422:VEGFA|hsa:5296:AC007192.4|hsa:10627:MYL12A|hsa:9475:ROCK2|hsa:673:BRAF|hsa:10298:PAK4|hsa:2317:FLNB|hsa:5058:PAK1	http://www.genome.jp/kegg-bin/show_pathway?map=hsa04510&multi_query=10298+red/2534+red/1299+red/331+red/93408+red/5908+red/5747+red/5058+red/2317+red/7148+red/3655+red/54776+red/673+red/5599+red/9475+red/5296+red/7422+red/10627+red/1287+red/4660+red/1288+red/1499+red/394+red/5894+red
Nicotinate and nicotinamide metabolism	KEGG PATHWAY	hsa00760	6	30	2.29	0.046880189499	0.65919553168	hsa:65220:NADK|hsa:56953:NT5M|hsa:30833:NT5C|hsa:51251:NT5C3A|hsa:55191:NADSYN1|hsa:22978:NT5C2	http://www.genome.jp/kegg-bin/show_pathway?map=hsa00760&multi_query=30833+red/56953+red/65220+red/51251+red/55191+red/22978+red
Inositol phosphate metabolism	KEGG PATHWAY	hsa00562	11	74	1.7	0.0486685722243	0.65919553168	hsa:5330:PLCB2|hsa:64419:MTMR14|hsa:5332:PLCB4|hsa:5298:PI4KB|hsa:5287:PIK3C2B|hsa:5305:PIP4K2A|hsa:8394:PIP5K1A|hsa:3612:IMPA1|hsa:8871:SYNJ2|hsa:8897:MTMR3|hsa:8396:PIP4K2B	http://www.genome.jp/kegg-bin/show_pathway?map=hsa00562&multi_query=8396+red/5298+red/8394+red/64419+red/5332+red/5330+red/5287+red/3612+red/8871+red/8897+red/5305+red
