# Supplementary material for: Ginsenoside Rh2 repressed the progression of prostate cancer through the mitochondrial damage induced by mitophagy and ferroptosis
Source: Front Oncol. 2025 Aug 21;15:1633891. doi: 10.3389/fonc.2025.1633891 (PMC12408308; doi:10.3389/fonc.2025.1633891)
Supplement: Supplementary file 4 [file DataSheet2.zip › supp/DEG/GRh2___Ctrl/Gene_expr_diff.xls]

Geneid	GRh2_1	GRh2_2	GRh2_3	Ctrl_1	Ctrl_2	Ctrl_3	logFC	logCPM	F	PValue	FDR
PLEKHN1	2.51330155986951	2.40362625969258	2.26830513051109	4.50159036068241	4.07121463347363	4.54081168373499	-1.06663660651686	3.30341645845172	102.531689780213	6.80739367013779e-08	5.25959331073011e-07
SCNN1D	0.678229231290306	0.668288963110195	0.540246270314876	0.270405629298983	0.243734583619813	0.248342075289985	1.10988550840491	0.835478327314186	27.6061170998662	0.000115020010335061	0.000296371038855199
PUSL1	0.508813084861874	0.613370447340072	0.612852300491216	1.56849388228367	1.38484055117183	1.48416567695401	-1.5517245555544	1.4366034069624	78.0656070484996	3.6937113176517e-07	2.12096580128725e-06
ATAD3B	1.80976964766489	2.11352648553354	2.04058968622598	6.19386234646215	5.04953445308808	6.51728226743829	-1.77379262214534	4.98157768959702	299.433153293175	2.71983560791872e-10	7.84294972854772e-09
ATAD3A	27.0792862210435	28.3626387996635	33.3116791397593	71.6136576812795	61.6335996509433	73.2969214068649	-1.41901299658259	7.28227778046219	259.020040940624	1.7438790286021e-09	2.98778418793652e-08
MIB2	2.72538171481389	2.72818200985452	3.01709830961111	1.28463493330702	1.01315319175522	1.11041511935296	1.11274798933251	4.08022055840897	135.238948033059	1.15694572788951e-08	1.27627341706052e-07
PLCH2	0.0757023926422305	0.0651847713562127	0.123426288590503	0.324807800706968	0.324635643479912	0.251947078052519	-1.98805378608094	1.15182952177321	69.1796335518446	7.66132149082996e-07	3.91182720048579e-06
PER3	2.56445815518308	2.22312872110034	2.10383058155166	4.50189147309564	4.19371629633403	4.00577699230712	-1.0796848540339	4.76051793369717	166.211035252521	3.00123039182686e-09	4.47157870254468e-08
UTS2	0.54997520798737	0.365321618432505	0.362424266942903	0.792646317040569	0.962274743681372	0.788635149755326	-1.18590363474873	0.287689436122162	20.3873606439536	0.000464545571462138	0.00102306163188541
ERRFI1	25.1713941509804	23.8277665641161	20.8329754353627	47.7788207454912	45.3771974285951	64.0373712537051	-1.37273592854348	7.35168457712117	70.763675729687	0.000168800552394788	0.00041550905204871
TMEM201	0.177762381732647	0.26438530754968	0.200340080893438	0.611382236787105	0.544294422201169	0.598930069605476	-1.63580849156388	1.56033132765592	77.1021520636639	3.98370129550203e-07	2.26307849350183e-06
MASP2	0.244952159879686	0.245123272087112	0.244310275076825	0.0166975953166274	0.0686092855084477	0.046005500891758	2.28658319061738	-0.661432620150732	31.5444744096388	5.95135119431896e-05	0.000165079767818554
SRM	8.31835225350773	8.40111404299071	8.0710242072897	14.6974292584596	16.5540193574694	17.68848488054	-1.18183498336967	4.58506293312686	170.950278618115	2.49271242922908e-09	3.90146515655974e-08
EFHD2	21.6938073119941	20.6808698099602	21.016948873435	36.7574305651185	34.297925002983	39.4160868905287	-1.00185280695723	6.22861094851245	214.966449832822	5.4184690832463e-10	1.26708815485144e-08
NBPF1	9.09831570574901	12.0291885177593	10.5242522678315	2.29978747732276	2.41217370965751	2.1619609301725	2.00568347698458	6.23249111689967	424.481495760867	1.54123750345896e-10	5.42625444424929e-09
ALDH4A1	1.10619069541324	1.20869398938507	1.37245717656247	0.487448477863441	0.438432253985585	0.37698986761288	1.30156106844623	1.58954601514694	57.1461301798368	2.35967112224447e-06	1.01088566667861e-05
IFFO2	3.46102714794346	3.64983139018745	3.70285968518815	6.68366855224295	6.85140239527474	7.17424858339139	-1.13770026008484	5.06080723877764	248.251225808773	2.0546582695203e-10	6.64429698773524e-09
MRTO4	6.18308667058151	7.20463769609136	6.78543760871538	18.0933178427996	18.2744330711462	18.2263458782768	-1.63439977740687	5.18790417861364	476.360826893063	2.35822591925173e-12	4.43795658708706e-10
KIF17	0.125919539470167	0.140952576716613	0.152473591767221	0.296417803929534	0.35589758718293	0.21389641831464	-1.23375616574483	0.0406319060028891	18.5806401570538	0.000691477781548031	0.00146487279157213
SH2D5	0.343595505734896	0.334210500124514	0.388903444393185	1.05383609202831	0.737342875910192	0.933458512705403	-1.55696643588697	1.56136085952383	71.4999755765878	6.28611903821911e-07	3.30136112146737e-06
TCEA3	0.872713758407531	0.723887645059004	1.01566436458636	0.134625846734913	0.248925808844732	0.166915548470153	2.04762091919822	0.847838008493382	62.4668968520245	1.40361754054176e-06	6.48130939987432e-06
E2F2	0.0412578590017699	0.035525747757898	0.0475793924936587	0.576662179030037	0.651076711168625	0.661016793767094	-4.12145417788431	1.00736246284657	259.822681040006	1.50938723447042e-10	5.38304538905278e-09
FUCA1	4.70195986247247	4.0960518996176	4.61379193623764	1.84937899862519	1.63205210106798	1.71971124437496	1.16395522336958	2.63363596265046	88.7267731320025	1.68182611716849e-07	1.10179474762534e-06
RSRP1	24.3666245691786	20.6821039099194	20.8496784186957	8.79791978043243	8.1873444863337	7.32954041654469	1.2403698121405	6.63323972327555	267.64837128909	1.23423491582603e-10	4.77036321500682e-09
STMN1	66.4279038448512	72.2403940715619	65.8237599180519	156.314278320548	161.822835066363	164.432825193099	-1.43838167618605	9.53592719315968	486.280596834343	2.0442436943502e-12	4.14300055388307e-10
SFN	101.229579587782	78.738893906552	97.0948202050048	201.293432946904	207.374513947503	195.042598070551	-1.32434308057203	7.63824456846106	271.201884702467	4.0132337503945e-10	1.03156421343474e-08
NUDC	156.570167454612	166.746123791046	161.6504549772	314.503949297711	316.222856894103	325.50767968922	-1.1791819682546	9.45833175062548	381.730780072123	1.08895630959064e-11	1.06878305594693e-09
IFI6	3.38366910456018	3.97813421721223	5.47796947201341	1.94207511216177	1.41001275292012	2.05994727191404	1.0306019858852	1.37853016638935	22.2886831098432	0.000312807073575718	0.000717789841643918
SESN2	15.412234370797	14.3868089815176	15.0855558740524	2.33658498818662	1.92734055358448	1.81240089699033	2.68676375509203	4.80033839347877	908.062529976189	2.61048076612631e-14	4.7713722153351e-11
GMEB1	1.86051529487005	2.38615705812518	1.85414605289487	3.72911928004442	3.6739992830763	3.33400870159201	-1.00824243236848	4.21587695645938	93.3425901034927	1.22691322852774e-07	8.55915459689606e-07
COL16A1	1.08394185937586	0.813082664191366	1.01542528863672	0.388002467329428	0.346125666162533	0.194582406062522	1.45722750526931	2.52300390483512	48.0235310822921	2.46424735170354e-05	7.63520622025274e-05
ADGRB2	1.44053349373623	0.859215470548343	1.28883041210147	0.4392871234099	0.341856243490566	0.445469200937586	1.33739772269969	2.59578243704217	51.4567305225751	9.17466809564193e-06	3.24822291726557e-05
SPOCD1	0.202582056549146	0.17785688579344	0.0458081765769047	0.470872187928892	0.426625011707075	0.552066010701096	-1.9293654807656	1.25494220426789	27.8469945769471	0.000520342657186637	0.00113362413517177
CCDC28B	1.26833327469516	1.10931763269232	0.94439944449554	0.251886010258988	0.291676890560318	0.254466906458421	1.86050873973954	0.931709739571507	72.4588206193054	5.80180928641574e-07	3.07665217040121e-06
TSSK3	2.77448274188123	2.55491700558707	2.1034336927762	0.86391574855905	0.629277614215733	0.714082644603791	1.5516555980316	1.78723391468955	78.3353994900511	3.61687574660463e-07	2.08669970081482e-06
FAM229A	2.58183741851774	2.19757967587132	2.09902886863677	0.806702206915682	0.643055025277276	0.626310857717273	1.52933904253589	2.050283878272	95.4835165492747	1.06485072324316e-07	7.61336962145085e-07
AZIN2	2.66455459695878	2.09484851210016	1.95947810176488	0.948728395219216	0.893379451772122	0.785179720433917	1.15792352514092	3.31773102006954	82.1812456409616	2.69802950877322e-07	1.6235420812595e-06
TRIM62	1.40483519117608	1.4821610405174	1.98504820689971	0.480218444791803	0.654496248508378	0.488714862919814	1.38563709465771	1.94095186190277	56.606910487497	2.49265876148333e-06	1.06181486665396e-05
CSMD2	0.418495049255231	0.289616189325896	0.396818343848191	0.661977761873645	0.698015585017972	0.843729788481079	-1.20561176495224	3.36995133348706	67.306693038599	1.76514427747966e-06	7.87556525691344e-06
KIAA0319L	12.2901014421024	11.0834079380958	12.2384923733825	4.55812791625206	4.81328478434772	4.07788829362216	1.20602392732287	6.25665184259415	295.147011854374	6.34585598416538e-11	3.07715617784314e-09
TFAP2E	2.53274297080937	2.05908548571048	2.55014893285279	0.680955245093943	0.569289813394714	0.536051304588935	1.79564768120296	1.65912561598443	106.700491978928	5.29115524962444e-08	4.27620563323431e-07
CLSPN	1.58632788889902	2.95579014137407	1.93135094801798	11.5350913662794	13.774144291084	14.7463146905696	-2.81986503715971	5.47018307206216	99.6081738041677	0.000269460366590987	0.00063012270341277
SH3D21	9.13358533480945	6.71634350800216	8.32777087265043	2.44854896222062	3.04020383007394	2.37504169567953	1.42107492711622	4.53036598701095	131.519834436742	1.36686974420748e-07	9.3015397832251e-07
EVA1B	2.44014598886552	1.76094472391688	1.95641766857622	0.879209054801605	1.1166250061945	0.376819622911104	1.19615959648841	0.770074277932129	14.9109070983188	0.0019782964861256	0.00376192840763545
OSCP1	0.96905654191962	1.09517865382313	0.651895700812507	0.407354247867908	0.218734044346467	0.29617553814175	1.36171275063521	0.76949056085702	25.418176826012	0.000170659974453324	0.000419498192529645
CDCA8	2.14292718082522	3.15058453676927	1.55111421075697	10.4742480243343	9.89053665279997	10.8781674534677	-2.36913066733387	4.04520062251086	108.276734911296	2.47200727407672e-05	7.65474847964836e-05
MYCL	0.578090810871925	0.50734704188658	0.435896964472075	0.271046527492067	0.230423126759953	0.128757248199923	1.08652236126154	0.859229061002341	17.9432819722584	0.000800119228654658	0.00166974056324394
RIMS3	0.217831230961798	0.123928268902029	0.16149044253912	0.0392433878042753	0.0659652611489024	0.0180206758157902	1.85429932001285	-0.389663981965608	21.1490778980809	0.000395411528327906	0.000884236163503684
CTPS1	6.70856979626513	8.02590594050628	7.46906847906525	20.1820276188386	19.2377241452661	20.214167410836	-1.62377602568387	6.26917194256471	482.89905701676	2.14558761932406e-12	4.21873528420156e-10
CCDC30	0.525180709570404	0.437859313403651	0.600842215357245	0.204996862407312	0.115843294169325	0.183442846639336	1.41902450355768	2.17879309826936	55.0090843083189	3.68874210409536e-06	1.4857115926668e-05
PPIH	8.12717321249987	8.92794762239438	9.26004041492495	17.4995886828185	16.2501507388771	17.9076306021951	-1.17348306796992	4.27096460371534	183.35257983944	1.56716218655562e-09	2.7495782291977e-08
CDC20	2.34755294512708	2.24731949474402	1.21029787829245	10.7157186635226	9.99167632397375	10.4917824742236	-2.60702175162988	3.73168046846882	186.165225465774	2.62035774398654e-07	1.58403882282751e-06
DPH2	1.45037391734093	1.83608401127545	1.46214071325095	3.22202612044394	2.8052746675733	3.05553986832899	-1.12833338489282	2.80554895440308	74.0403495522831	5.09303267746528e-07	2.7609965900333e-06
KLF17	0.062919552699162	0.061917599972804	0	0.392956120507943	0.330265231414884	0.1665660677448	-2.90073922280905	-0.713496744214254	26.7722003520677	0.00017921301998144	0.000438409071474249
C1orf228	0.675574635957124	0.719488965508364	0.748332847961402	0.149466156435003	0.092121943365891	0.150997629479855	2.22554941725518	0.405079778673114	71.3409495563677	6.37082326525806e-07	3.34140591165227e-06
KIF2C	6.53016797656572	10.4216525180775	4.84244943745938	41.2728284983225	41.6986832105226	39.6991427062059	-2.68152713239892	6.52895684102008	69.4370212848452	0.000791566729940009	0.00165407625471139
BTBD19	3.00618591446447	3.28384696841559	3.0611053723786	1.49222424691271	1.29558854606877	0.944511230950191	1.13324857863848	2.90764508735598	62.1639553148802	1.44430957447571e-06	6.63757742176618e-06
ZSWIM5	0.595816438167802	0.549110336493846	0.735419741208892	0.133056028310366	0.241199200046651	0.22283423063979	1.44771712381601	1.28852316275298	39.7807839994347	1.78093305995835e-05	5.75961330029082e-05
TESK2	0.982718236093783	0.962900689643292	0.771809860106629	0.36324055410798	0.255406335895275	0.327060981154029	1.3202499917478	1.01636213007038	38.7790304318807	2.04081808676645e-05	6.47686254077574e-05
NASP	65.8398835079033	78.2144610399957	71.0854086451055	119.117359358913	134.446120894944	132.090978647963	-1.04213291820505	9.73224661237987	172.16857810607	3.97847017085941e-09	5.53136820236988e-08
CCDC17	0.550495368538324	0.488597967555481	0.634842326755312	0.142404409050021	0.0558533228154974	0.0980887673241364	2.26662963397991	0.112552376592544	51.7719666991676	4.15724546321091e-06	1.64623587881859e-05
RAD54L	0.367997109902384	0.392315079653338	0.212190832876549	2.29091319654376	2.16275373730498	2.32047525985077	-2.97089585008299	2.1539917320845	248.239275282801	2.05532719319492e-10	6.64429698773524e-09
STIL	0.779713269573395	1.07355084661391	0.685514241959881	2.46307966751045	2.683802666425	2.51841889888263	-1.78063835713205	3.69422454672618	155.792655688377	2.07381309957998e-08	2.00629360331458e-07
SLC5A9	0.335109795339679	0.39007917316935	0.393611934015553	0.135650012492874	0.152011824999633	0.124581746700048	1.24279636260884	0.226141641963724	24.8445180258704	0.000189975775666607	0.000461878969815092
ORC1	0.32092132232403	0.606400714114393	0.472896510236902	3.11026430596114	3.55260646616701	4.19180498480047	-3.14079714737799	2.78743100598655	235.13914976612	2.70984618623749e-09	4.13886459053548e-08
COA7	7.12866338787979	9.58265357391827	7.58194612026628	17.9115325457919	18.1621844680314	17.6082879013382	-1.34002211603003	5.80116968597717	180.067323690645	2.27751629869988e-08	2.17016140143748e-07
LRP8	5.36357948673654	5.6105845815189	4.60977487362076	13.1703463188247	13.2468461207138	13.292583419176	-1.54752160164493	6.61052623540882	427.316269204896	5.00170721514274e-12	6.75640214480572e-10
NDC1	1.52361416667963	1.51485749197338	1.47896626806396	3.93496799403437	3.73318202282916	4.19364405133064	-1.59233976761047	3.86474135220201	290.840470968142	7.01442295276538e-11	3.29032635125564e-09
TMEM59	12.9933439840817	14.2924113804532	12.7351387305723	6.10067788366775	5.77583778539082	5.40813796322968	1.01369079098689	6.41346166603167	229.514906128681	3.48910515845583e-10	9.41224818171839e-09
JUN	9.82620596058636	9.22770760713337	9.47982098031018	26.3206270383325	25.2710410189443	29.9124171264713	-1.71547004468483	6.07405883422957	495.427976902156	1.79636221461135e-12	3.78625251847683e-10
PATJ	0.0735176143270457	0.0449250876519622	0.0793121850541309	0.219318629982532	0.20108648538481	0.183112257418671	-1.82450516246971	0.76014965925397	55.2312091564917	2.87248799554384e-06	1.19558426102046e-05
ITGB3BP	3.36643893528911	3.54239504489947	3.10341795212909	6.89140560106631	6.45009776250785	6.60774618719002	-1.19146673030823	4.80855674182629	242.022266266193	2.43957709009354e-10	7.30394595458308e-09
ROR1	4.71495073797916	6.51025066918817	6.66018142938608	2.18811107699679	2.09272021294385	2.43672948409067	1.21126629035186	4.74364730306859	81.0714932948377	5.74379101537857e-06	2.17634183291422e-05
LEPR	1.33660767094586	0.929251389671002	1.17317882726886	0.443244055941934	0.503703075896896	0.449123476090617	1.09868228516419	3.15966812502512	65.8396405234813	1.02881363664064e-06	5.01186008259331e-06
RPE65	1.01357992518342	1.72694947441389	0.820703503797946	6.59048969110404	7.27367398295473	7.94266464936073	-2.78644812409671	3.55057140081348	127.144180090831	7.73047710451725e-06	2.80156370737032e-05
DEPDC1	1.94484264315813	3.02502058063271	1.60516381886572	10.5678724407815	9.97432525650913	9.47372017398151	-2.37481395181759	5.2390569915135	91.1585389252507	0.000228529494060131	0.000543983472685221
HHLA3	5.89575480386667	3.92646001349634	5.07276823486478	1.85876209992754	1.90938181797978	1.60040412676647	1.27089428574203	2.00983629420798	54.9421085773317	2.96046715420597e-06	1.22799960046413e-05
FPGT	3.09034565451107	2.55663954641294	2.61659482686516	1.20000584294166	1.19251234595314	1.04490819357957	1.06751116027972	2.99532432128166	79.6894402419025	3.25775207307745e-07	1.91018341139497e-06
FPGT-TNNI3K	3.6689977374792	2.91583231205547	2.97915419715421	0.970894330460121	0.983168035377165	0.842911430476399	1.57604752700294	4.21861655825024	235.716996511865	2.915275450064e-10	8.20011998480635e-09
TNNI3K	1.69967363115087	1.0321748545371	1.24483404364429	0.366013129295879	0.460728620491739	0.372986746899294	1.52886840085973	1.98440397291715	61.9168396650877	1.47850126720822e-06	6.77711005616796e-06
AK5	0.105754942023579	0.126085854143203	0.0562886424709992	0.372740813620328	0.321897254023815	0.427123962415208	-2.12726976154774	0.82511888357169	61.6442430813304	1.517294324058e-06	6.92019292403604e-06
GIPC2	0.297509870880055	0.164684374178861	0.310418710792853	0.0595532156145507	0.100104594431645	0.0546940135612225	1.64272011381436	-0.589268380042665	18.296974740535	0.00073759944628587	0.00155279958008883
TTLL7	2.23958942644954	1.7744357898305	2.27798244309071	0.861768865071215	0.78715715514798	0.878018671766498	1.11175132711253	3.91587437515997	108.52385325897	4.75202633313822e-08	3.94952851073864e-07
MCOLN3	0.603398523956619	0.607380056535275	0.602744443889876	0.207203468019377	0.180151994720032	0.170610968227304	1.50089054314881	1.36307477400613	74.2809930197116	4.99409055963581e-07	2.71761044980113e-06
BCL10	6.52910009393928	5.86268409724757	6.4127303509537	14.0754331426958	13.722762038894	13.9367564068378	-1.35098023064066	4.87391975471127	348.143843115264	2.05082313521452e-11	1.47273713625141e-09
DDAH1	2.1236528630131	2.06711948137553	2.15799394222223	3.80886319485006	3.82173446884067	3.64066657837079	-1.02746405446442	3.78406823834436	137.884931046401	1.02018121029553e-08	1.15791136801927e-07
CYR61	3.02637739588502	3.10932595403144	3.19923932030401	9.73405193046745	8.84532351558454	7.5590067519528	-1.68199123309978	3.91359412531024	279.269872242777	9.24683662047832e-11	3.97024025393924e-09
GBP2	7.60973549561427	6.69148983343758	6.21073403741063	12.3693556566876	12.7164204011848	15.4180027662208	-1.1832553403605	6.03508799923039	124.170427303944	4.76083054679598e-07	2.61675090627136e-06
GBP7	0.0458728884622368	0	0.052901537253035	0.848461021027778	0.669882214832092	1.06258834170531	-4.96265677571455	0.310114695673042	108.730039381376	5.30061674660597e-08	4.28166323609336e-07
CDC7	1.95426629650853	2.43896942558041	2.00734340259829	8.26154955413746	8.30391016392266	7.57523620156406	-2.10739555179696	4.24381732603651	449.650102787594	3.51671846161758e-12	5.50418667735156e-10
BTBD8	1.40735541105165	1.32807693849212	1.53806663063588	0.650070227435954	0.493362318851057	0.518056226255456	1.1611323214689	2.73203554490244	78.439097201748	3.5878293940825e-07	2.07264814540986e-06
KIAA1107	1.98697316101946	1.9851388018587	2.25948126657824	0.919645221416589	0.724008633999813	0.727003861242514	1.19321610211687	2.50924214101487	77.4787863579359	3.86735208212545e-07	2.20624690415876e-06
BCAR3	3.87929330915305	3.98436286621901	4.01021876323902	8.24034608127503	8.11417558275147	9.5073837927111	-1.32427985804638	5.03132251415832	258.068494462684	1.5802875827187e-10	5.53906565579096e-09
ABCA4	0.226489346021757	0.248210225326901	0.18204295608071	0.0173104445045685	0.0420298516262245	0.0688913816954903	2.13337239656728	0.116976268974592	34.0085265578066	4.14877200145821e-05	0.00012035930959635
SASS6	1.33913147697106	1.7692774924253	1.25832939026422	3.40134472654844	3.25088074254216	3.64353837802716	-1.42854313146922	3.33486265069261	116.302174051368	3.05727256150252e-08	2.7367320613128e-07
CDC14A	2.31036060562551	2.22827197591678	1.92554863195339	0.933018168848434	0.893475821129972	0.98152765014235	1.00323366296362	3.08141485906319	74.2316026036065	5.01421762464168e-07	2.72574801273506e-06
S1PR1	0.421549588177397	0.299854778963053	0.496707709515675	0.107862877203274	0.103605484513689	0.148592824273965	1.52298265091588	-0.288177307016395	22.0184576393624	0.000330447593873385	0.000753782909660963
NTNG1	1.93718075487254	1.83511014193855	2.12389425220319	0.33142296434106	0.34238298193534	0.335294413864105	2.34465781243113	3.32823563755364	445.941778186957	3.72409440604795e-12	5.63135240665078e-10
GPSM2	4.94127303071861	5.28703694506635	4.97305476515355	11.3058533425569	11.176695890464	9.92456067953386	-1.28948295295134	6.04570635802915	372.638219638435	1.28545564516083e-11	1.11040889828975e-09
CELSR2	0.533279293444834	0.435640631066246	0.528259269094836	0.137950883843517	0.197531950971884	0.207638831271285	1.25571496544216	2.03827829331136	50.4251504753502	4.82665070436594e-06	1.87284473084479e-05
PSRC1	3.17409859791576	3.19145648308158	2.47818224057186	7.65754645492916	7.37387389654355	8.99642001291303	-1.63799003488561	4.02523697488908	190.512415891613	1.79888128123941e-09	3.04714752897908e-08
SORT1	1.7819814302967	1.46032929918391	1.43142550374604	0.588929290885885	0.671543001841677	0.550365079518198	1.17106404722304	3.27159914274663	92.5075779766279	1.29761560516677e-07	8.92633049890181e-07
CYB561D1	1.49865275442697	1.36709898440832	1.24344644935548	0.494832797025599	0.465981902374838	0.435362425486397	1.36004958398617	2.35105540442434	100.241273353492	7.84864376885352e-08	5.9166123365778e-07
GSTM2	0.132750080526332	0.154181004824776	0.124608189849253	0.0207639250229583	0.0523539561663349	0.0262208476817256	1.87576217889443	-0.330985679379234	27.9300526642536	0.000108692638473608	0.00028176668235336
OVGP1	2.78470055947873	2.40725172410823	2.56656949756977	1.29962191331367	1.12585366447954	0.922696744479249	1.01586147066414	2.22273860479664	47.0372127657756	7.12937321596588e-06	2.61245089935069e-05
WDR77	4.37445826852402	4.38872169347342	4.09593688380638	8.7303421758963	6.41827358161928	7.38275394055031	-1.00618884224732	4.08410838540272	93.2569500946847	1.23395862267908e-07	8.58557126202066e-07
WNT2B	2.16433042680905	1.87520712284485	2.23240191405881	0.69506581928118	0.546709807617882	0.576074135718648	1.58532060060882	4.0306229046569	236.158714763314	2.87869916628328e-10	8.13844575370815e-09
DCLRE1B	1.68572386520138	1.91895843022313	2.10051998520506	3.93340675867968	3.70124457736562	4.42319927245551	-1.2826624582046	3.59210887462096	125.371067320215	1.88812964834813e-08	1.86780685113187e-07
DENND2C	0.151857639668595	0.0915316362204199	0.245175396447494	0.0319175671977081	0.0143069581789442	0.0117253104480635	2.82436162644404	-0.586018612716872	34.0358172948846	4.09025591484163e-05	0.000118879877738217
NGF	1.42462264068182	0.740645675319386	1.20892896951742	0.180786953686044	0.329213766176378	0.0622634142919017	2.38362428773365	-0.533869927569042	27.4543626675559	0.000118128188373529	0.000303193765515303
FAM46C	6.86080854361996	7.60573226296086	7.15580908655998	2.59603039604766	2.97370349645414	2.70915683333428	1.18651218893205	4.80192831074493	207.895650685685	6.78002570500171e-10	1.50320682110333e-08
WDR3	17.4390841552082	19.9217670873958	18.4654476194932	32.0746472914096	32.815887728204	33.0231515079949	-1.00986708651071	8.07179122930848	240.222734472028	2.56565377973996e-10	7.52646276978097e-09
FAM72B	1.79083491421542	2.61265783891179	1.51949331383866	9.99310615695672	9.79099725504242	9.60759586526166	-2.49268013425615	4.23286124291429	226.493525998551	1.08626262933628e-07	7.72620558920135e-07
FAM72C	2.15636526103547	2.99615681139624	1.14447650913526	10.9804462659393	15.2368170324638	13.5847547932898	-2.83127438324384	4.2239734706928	61.0337793110816	0.000790013141861774	0.00165148475886683
FAM72D	1.87854932476144	2.56786907596849	1.38106779169093	8.85417681668915	9.20315229200948	7.9232207792247	-2.33437996401704	3.74076537070088	165.914523449042	2.81657654480113e-07	1.68525518623074e-06
PRKAB2	21.4319899237434	18.8626836867699	19.6989338002012	8.20750419699156	7.6192393616495	7.66915351095835	1.1529275128963	6.20697910817192	321.034544700203	3.57391963803256e-11	2.10024244007505e-09
AC245100.1	2.52701949130465	1.42008132584129	2.33136774665407	0.939263409899585	0.576399353154962	1.12962782356621	1.0179900084252	0.653511139292655	12.5079699386817	0.00320731419881044	0.0058270569882537
PDE4DIP	9.29882043269492	8.02532274938386	8.95884172333271	3.14268353242125	3.37488780298559	3.10416356100893	1.24963881526505	7.32534481254048	351.225008244298	1.93048071076893e-11	1.41946300050561e-09
FCGR1A	0.413039610123289	0.266740834806122	0.508802326858785	0	0	0	8.41131842496976	-0.768040221014562	90.1952332925018	5.28752327920563e-07	2.84981820653538e-06
HIST2H2BF	0.942209895700659	0.674823861499593	0.802237908408705	0.0222094736204577	0.0497766650409166	0.0339955124966735	4.29277762130218	0.376871543110823	158.789157103066	4.05458073177513e-09	5.59780019282981e-08
HIST2H4A	4.65049855660475	5.15403372870635	6.52215890217795	0.454039302927396	0.508804546281779	0.324327337132443	3.472132613448	2.37939441602837	326.177400245336	3.20564375376783e-11	1.9565566200603e-09
HIST2H2AA3	7.58682427430634	5.07612947044801	7.44870989289045	2.0686769454567	1.73864722918874	0.94994236449721	1.88459219943514	1.14023181122878	52.0258645834546	4.24041670701952e-06	1.67288513363026e-05
HIST2H2AA4	3.79232144936215	3.13654086936702	4.20074786639326	1.21658561054285	0.470112947608657	0.539395464947219	2.10514849415336	0.30705478565327	43.1347625732958	1.14941574623403e-05	3.94399047459681e-05
HIST2H2BE	1.47513535243025	1.24809894161224	1.36092459691696	0.215683614983236	0.0483397816684198	0.178276558150285	2.96268245076181	0.686651335179665	83.4426810497898	2.45704634082525e-07	1.50197171522682e-06
ANP32E	105.96763210254	114.913494253688	97.1402093204194	221.607914400004	238.202748718161	237.600677761666	-1.33261171963821	9.29411744842231	327.048128000958	3.14767432546486e-11	1.93906758960028e-09
CA14	0.21292655754654	0.107477435877656	0.1439437993166	0.327160476356387	0.373539262519417	0.328811905060442	-1.35216729017725	0.045178733701628	21.1362814357006	0.000396471255330173	0.000886229864855681
ECM1	0.108886673193622	0.209153874997419	0.231822093605264	0.387299729464689	0.457688533993286	0.336296560288521	-1.29529909668178	0.0633513785916956	18.0002801562305	0.000789646106674559	0.00165093580932567
ADAMTSL4	0.809461778333757	0.862773189966194	0.630734862887457	0.312677529215047	0.391614610274749	0.212839814993166	1.14682623737439	1.76923896646032	30.3887923194376	7.51560064818777e-05	0.000202880148645069
CTSK	0.790450399996747	0.84757713062931	0.911563293349793	0.539163317560902	0.295072482855164	0.230311940518004	1.06259520335035	0.204562329238007	12.6026115134419	0.00312266005015625	0.00568305434870712
SELENBP1	8.079873051944	8.40270999930586	8.03041259183988	2.38360555792589	2.25493217267358	2.35655650781735	1.60924845834287	4.15216461233443	375.924794862755	1.21010003109029e-11	1.06923688787882e-09
TUFT1	24.1661286354742	23.0582188096246	24.7472177180782	8.07800210270426	9.81127418817923	7.90077450719492	1.28154862015737	5.93767305104884	247.788123773821	2.2540465577669e-10	7.01433688724093e-09
S100A4	2.38872437583186	2.38783714109754	1.80481981167806	7.52519080561315	7.5792297383635	7.67437583883929	-1.97996875828451	2.403793242706	185.926209614356	1.42851372523501e-09	2.57197550894249e-08
S100A2	0.700432460620108	0.742299957299998	0.497078643595206	2.32528133682437	3.11336574671576	2.56543544591999	-2.22288131281978	1.47126927034027	114.654187642604	3.34917336544982e-08	2.95104894031477e-07
S100A16	49.0889662853525	57.8400839499036	45.3913383281418	173.941481192581	154.456728253366	161.57564651583	-1.88254695732147	7.56367779648945	477.122235324566	2.63469031675441e-11	1.70693379210056e-09
S100A1	1.43037116469428	1.15966504949064	1.43530774786626	0.546612039424511	0.542538269042229	0.523526404592336	1.11518948112474	1.48776311627103	42.8152265014483	1.19700720150106e-05	4.08247893016802e-05
PBXIP1	123.950587523009	102.362560948781	128.101120538043	32.5078333301299	33.5233624314541	26.1425014403061	1.74463420688279	8.10585127246079	289.201578029646	1.24739529739871e-08	1.3478349187477e-07
CKS1B	3.17782570868166	3.845356396814	2.74854937328397	11.1926880989773	10.5127550116484	11.5341510267542	-1.95717315891835	4.1314644822562	297.486495579922	6.36604616379706e-11	3.07750635343437e-09
DCST2	1.02638160599714	0.678618710284803	0.856028180229142	0.246543719321769	0.22447854977966	0.155668673048916	1.83179162564195	0.678971154103635	51.1350679981681	4.45962342180916e-06	1.74845553204264e-05
FDPS	17.447459480903	16.8157992949271	16.8647767289811	42.4208831170963	42.0607196626591	34.2664305808777	-1.41316597980904	6.75994365713011	370.180431481498	1.34531307267187e-11	1.12522270120619e-09
PMF1-BGLAP	20.51338086449	23.1741605400695	21.2070022471866	39.1208740004921	39.0738087822943	37.3530402965336	-1.02962789354174	4.95474026376261	194.807720131639	1.04698189427151e-09	2.06935283869686e-08
PMF1	8.43173725755739	9.44317725275705	8.64181248939623	16.0365560709258	15.9507084490534	15.3834118860185	-1.03450929793754	4.99008081084999	203.50350977262	7.82140249382518e-10	1.66407443637131e-08
PAQR6	2.33082798214827	2.18583852056513	2.22222244710581	0.776071916807248	0.674002031651477	0.472196135365849	1.61704155338968	1.77823883630436	81.5292995066818	2.83307791991148e-07	1.69320588876978e-06
IQGAP3	1.58205331802576	2.13862880601705	1.27086095812082	6.53804474133794	7.42103480459167	7.49363555944917	-2.29232640867469	4.96289540772932	145.631505625645	1.18179467423396e-05	4.03756434196896e-05
GPATCH4	45.211500041974	70.7055278170847	51.4000313831388	103.941924960757	115.815868767372	129.125845446445	-1.25984192111632	8.61701853113929	35.2862683710862	0.00218643478487935	0.00411907532825321
NES	165.850374444514	182.423308535923	160.12074631612	389.610579419104	422.860793972367	458.478880433028	-1.52265624611335	10.7338258644337	348.048143734723	3.36640945642146e-11	2.03893489222645e-09
CRABP2	193.930972184176	154.606544398092	157.879275639498	489.664648374311	435.896246829909	475.510166592461	-1.66788525154037	8.49938113365335	400.423146049615	5.15107618957102e-11	2.67650327258564e-09
HDGF	249.296781931287	285.85881747762	240.808991215307	560.946369359083	591.897031036906	613.114806719429	-1.38621724574702	10.6745014138475	313.465308543636	4.41525120837648e-11	2.41509657792441e-09
ARHGEF11	3.44319594339471	3.80688256639495	3.98889412460454	1.47778942380855	1.46643723702106	1.21639058385751	1.23689189641613	4.4802696845953	183.514674811198	1.55799001586459e-09	2.73652290786528e-08
SLAMF8	1.29630719488597	1.05958714629695	0.920788689553619	0.42645747611405	0.362846855824519	0.290119246834095	1.40849660009668	1.10615101166092	43.0974974998056	1.15485324320631e-05	3.96006942919856e-05
VSIG8	0.665648918634785	0.839757449631154	0.58911885173615	0.286320592079506	0.145843620710277	0.191242522225511	1.54609119859665	-0.229797636040514	23.0321453698417	0.000269570305883095	0.00063028655456293
CFAP45	2.53019124910226	1.45859585101649	1.63202753898106	3.42513797112045	3.71706219055512	4.13075651899008	-1.2085315347001	2.93519983729773	43.6092795890339	3.20150096945934e-05	9.57603166039986e-05
TAGLN2	23.16395494392	20.6277693845464	17.9697077624539	41.7745166252655	39.1478759710941	40.585256222627	-1.1747789232724	6.28409769590476	210.724409077094	8.19683011136394e-10	1.72079004515858e-08
KCNJ10	0.2224183289666	0.179292421444707	0.158264284519484	0.0556998311570966	0.075793558797239	0.0255775216268902	1.66257772835964	-0.451673404619205	20.2279427154305	0.00048070727032845	0.00105571277151322
KCNJ9	1.53875489024479	1.24361202578471	1.66556113295293	0.136175496769272	0.146242329889197	0.0677431920005654	3.47907216932364	1.65927362637117	214.406687876911	5.51407955723565e-10	1.28564262007052e-08
IGSF8	3.4744465520472	2.6177624201465	3.10527125384829	0.830673157134703	0.746739594095048	0.779661897250097	1.75953240173805	2.27104142327615	138.763710684065	9.78911101271388e-09	1.12297726334529e-07
FCRLB	0.542882273757375	0.729233817040811	0.726232793238713	2.6745850004447	2.61870323408674	2.23838415662125	-2.10769476910757	2.12068122702945	170.064457578074	2.57978507008891e-09	3.99033682856805e-08
RGS4	1.22209131204141	1.39304677246506	1.22142823512451	14.0465827440593	14.6552753650182	18.7238678508415	-3.82523528049294	5.46069160938946	760.943599498333	3.22259666677813e-10	8.88843444404948e-09
NUF2	3.16420596462169	4.90138027030404	2.60644709645419	22.8511657805494	21.2856291765619	21.7105414050172	-2.80964630282679	5.49859577236726	128.544413166141	0.000101002465758934	0.00026421429401245
UCK2	3.69491653974149	4.88175161903697	4.73183343815363	10.3523410328866	8.44174221392405	9.98689129371637	-1.31108158996438	5.60850475174037	133.18077219478	4.60283573575368e-07	2.54144698954922e-06
CREG1	7.31844082330209	6.97780600206907	7.65495871592382	2.04212584626836	1.85442768083486	2.19886212496341	1.64416223513854	3.60110378303738	253.528828228886	1.78209794524579e-10	6.01953083727466e-09
TBX19	0.563323346922267	0.405323016739985	0.338166585681383	0.188142112516087	0.13086335739301	0.184707397648501	1.16675859637506	0.16887129274911	16.7671086620787	0.00105615585048264	0.00213718787563102
METTL18	30.8717126431616	29.4543062878233	29.7402183963559	10.0759512058176	10.7200052068389	10.2866025957805	1.3351652177683	4.94960068271115	356.8086059547	1.73234180966679e-11	1.35121555234662e-09
VAMP4	9.039150860169	8.0416548129827	8.68782391503038	4.09093998193169	2.98601455949206	3.27696971803949	1.11621157247395	4.91800308126152	135.807926646353	1.58983472359307e-08	1.62459935559296e-07
DNM3	0.273257293483454	0.263099928042264	0.289342784321514	0.0543007155667036	0.0468079623005177	0.0709689706727272	2.04324907477829	0.884741224993686	80.833617180753	2.98576155223395e-07	1.77239649334263e-06
PIGC	10.4977493344524	10.1940929215703	10.2613997720623	3.97134009154654	3.6688784090388	3.83029033347974	1.2323678290804	5.16569455353132	355.168398239685	1.78803252817906e-11	1.35890472141608e-09
SUCO	64.1542427417182	63.2562974670475	63.4917662549345	17.8068135698898	17.0761411611644	15.4262144183486	1.72578234869191	8.25401949839636	826.319129822058	5.06030873654098e-14	6.66611337560332e-11
TNFSF4	0.721066647445411	0.706949538121755	0.51868870258712	0.102036624450085	0.134522426408566	0.0551241288378328	2.56457563836616	0.536975931234599	72.5390238937647	5.76326632684107e-07	3.06404424135386e-06
ANKRD45	0.425383974974106	0.64099658298881	0.568605203827408	0.186943087929991	0.163950073655894	0.209013426472162	1.33885609671833	0.118424726251104	23.3166655344046	0.000254862874642198	0.000600998339535064
CENPL	6.59763037575556	7.08151994096774	6.10266707952319	12.1817350805988	12.3507109261495	11.837815803976	-1.07598569073354	5.55804728916294	229.775001835394	3.46259499553674e-10	9.39718536479766e-09
CACYBP	18.9283781412504	20.5961703930374	18.7420788157481	34.2450356790385	35.1957546060359	37.8527604561098	-1.08072349582308	6.99412824036239	243.801778543364	2.32180450934652e-10	7.16037733308428e-09
BRINP2	0.0711940730371422	0.0735633716853716	0.0328409745557672	0.359127132258957	0.348785037375834	0.324327337132443	-2.68161781956545	-0.157972566799277	65.1483492431486	1.09524826514588e-06	5.28823597294625e-06
QSOX1	11.4887346030592	11.0637402996942	12.7993880228326	5.02382062059475	5.60700193455671	4.66991656184462	1.00893239698344	6.26010051538537	173.563470685897	2.25474584508764e-09	3.62963567404739e-08
CACNA1E	0.117189987243098	0.128180860097883	0.0894884678482984	0.391434630224316	0.437156630567924	0.355827476904577	-2.00492305058063	2.24665387592097	153.462580335562	5.07261162967502e-09	6.68789363151815e-08
ZNF648	0.701840107841597	0.650817776803756	0.711539448719911	0.168586683106381	0.268849465352082	0.345392171032248	1.18526899243536	0.790235991347517	21.3916594660522	0.000375922209473776	0.000846565523816693
GLUL	6.2474257338931	7.02413593940816	6.82735572398143	14.3215138225791	14.7631496858669	14.2620720164875	-1.3078169197184	6.61826889017181	404.07928165378	7.35775856442872e-12	8.48988667054666e-10
RNASEL	1.70925752663324	1.32935318067325	1.73800335320061	0.533085383475137	0.640673762657793	0.613759700359534	1.21352529370432	2.70658509023459	73.5001259217613	5.32340204580199e-07	2.86414454086142e-06
FAM129A	23.1174783087997	22.6120641883959	26.3804238626057	10.1656464108324	10.9199174158149	9.21160143398993	1.05194009808712	7.1208089595299	201.433543136464	8.37465422564858e-10	1.74275970797022e-08
HMCN1	1.44206643264688	1.36953822723634	1.60187956171181	0.546334641789685	0.508052952648994	0.390645198899285	1.41452095585718	4.13373895084519	165.654687323861	3.18107777669779e-09	4.64754875175958e-08
PLA2G4A	1.38023144594543	0.92717567854928	0.970830611133002	2.63351569404227	2.92349751920197	2.63026650176697	-1.51975968565666	2.51780154925684	95.2235299199162	1.08316625652542e-07	7.71640026280031e-07
RGS2	15.320220648223	14.1166478252404	19.4482809826096	4.26701631157626	3.9467955708397	2.52962944057308	1.99174734808879	4.31693782705311	97.7117154981695	2.72509111284741e-05	8.33396020736929e-05
CFH	0.207315042884584	0.273718362605374	0.342681154942588	0.0551932914314989	0.149743527474021	0.0747008084052134	1.37108040915138	0.567470020394449	16.8554724580191	0.00127835597631491	0.00253797469111751
ASPM	1.82422738194842	3.03300218904083	1.55183888222503	11.2461968219486	11.7566918713542	12.4383892550445	-2.65754262926275	6.32756360341574	78.9147408581514	0.000559479320986883	0.00121071171884472
NR5A2	0.722284073539749	0.452024486995531	0.52381549924301	0.244148487890668	0.171875134543099	0.221352656735848	1.20482616354365	1.5350445343866	33.7471874570173	4.22182591963782e-05	0.000122097739000429
KIF14	2.20441386983673	3.18355760052556	1.44502544536688	12.6674837196679	13.26629408582	12.7357644939235	-2.68652663835337	5.86060947909115	74.3117323164562	0.000634917339557406	0.00135907559969174
C1orf106	0.259957667389454	0.201456684097733	0.275805335824478	0.681883768692243	0.602487999288893	0.337209357727949	-1.33471884067433	1.15328270092993	27.3342350493722	0.000127615986059081	0.000324385513365806
IGFN1	0.257830545967781	0.352014536260043	0.369660188878648	0.0937358569705948	0.105042074262641	0.118370376757978	1.4209405940975	1.36576191514056	49.3665329485889	5.43984018988383e-06	2.07712545221458e-05
PKP1	2.70510081979305	2.19271395707908	2.28873462886408	7.06271988617412	7.10778078540309	6.9482602050422	-1.7552384177039	4.92774318544792	446.288464143074	3.70412727084273e-12	5.63135240665078e-10
ELF3	2.19946816774152	1.90736731889523	1.72859138633212	5.01111530725291	5.71141141839851	5.40906376613738	-1.66534918005008	4.77229893921371	304.67277156908	5.10959544438264e-11	2.6657585737558e-09
UBE2T	2.98606660008338	2.88975688971665	2.71220965851793	11.5525409700504	9.1368768825935	10.9975897895436	-2.08030527398109	2.91248056222877	255.811320872688	1.67717441592759e-10	5.73869549068905e-09
RABIF	1.1118228966551	1.03713253979138	1.05512442603877	0.35052581575794	0.403716748588373	0.554426238044514	1.08001457932622	0.872081758407389	22.6953368513236	0.000288250301837784	0.00066852417421533
ETNK2	0.226553804690734	0.325129705134475	0.420929203952313	0.0846529250935992	0.130437420705014	0.155491460378345	1.17322303441199	0.0230081126395214	13.2050607593426	0.0026401586035741	0.00488707578516385
PLEKHA6	1.83845427240127	2.24972470343556	1.80939799153787	3.91139399549553	4.62740190922127	4.51401075525579	-1.34267802114065	4.74970379643429	163.033526762275	9.92413562662392e-09	1.13353132937624e-07
CDK18	1.66855832440211	1.24517394846494	1.39683756006334	3.24894481404099	2.61999705979528	2.96794410356992	-1.23721512888912	3.94690751155327	120.244304761065	2.46949200154335e-08	2.32229206189157e-07
SLC45A3	1.96134478780882	1.62338848486233	1.91995283358655	3.41933104310066	3.44500596647939	2.81162539994368	-1.01362159984159	3.26404886537195	74.862165314835	4.76404928406439e-07	2.61675090627136e-06
RASSF5	0.338878072536255	0.455063516385559	0.502458436827923	1.08534369558078	1.06422357635263	0.909567090547465	-1.43691554493358	2.3976163314729	84.9823942694236	2.19548025399232e-07	1.36746067199017e-06
G0S2	64.4754571247336	60.5545190436106	57.2648755935775	510.531136310126	500.803180253537	363.737977249211	-3.11116423401917	7.8879434309847	633.674997536077	3.82603779585334e-09	5.37617826460886e-08
NEK2	8.02917094481653	10.4683431087784	6.16594337498718	34.9212051795811	34.0446227315476	33.5392191260978	-2.24721519683584	6.10072562171436	132.065565920079	4.80305077491446e-05	0.000136437777147878
DTL	0.589652310490841	0.695047416029133	0.429125519082161	2.95034213619288	2.55111821113622	2.99250685211361	-2.49163197425725	3.14729026759444	265.123194900499	1.4145119354704e-10	5.10516088491235e-09
ATF3	20.3479586302208	15.9134036705104	17.7056993076337	3.26795912141654	3.06490368922646	2.82381536723606	2.36010274414198	5.34022952333031	698.729631865872	1.63744801978574e-13	1.1765808316715e-10
PROX1	0.457071849840886	0.483140022704458	0.632525336046621	0.190810423900492	0.184127571146724	0.197146556744822	1.25109094568469	1.64478001216711	50.0600283599577	5.02876809670749e-06	1.939842998359e-05
CENPF	31.3810288732314	45.3441109562854	23.4154196103808	152.924908138577	154.96277193222	162.299725132628	-2.42871552549421	10.1856671601827	72.2680988145813	0.000668819360326336	0.00142259101830446
KCNK2	0.215931077275568	0.154942459650615	0.190912312380806	0.611178963920654	0.467900651384617	0.372354326441825	-1.56671345960839	0.490359520074925	35.441806085932	3.27731364845282e-05	9.77874181856212e-05
ESRRG	0.123796262778221	0.0799475829194302	0.0951762261135981	0.021683002715965	0.0388773757259945	0.0597413808317641	1.08504742707346	-0.337976264709386	8.82640521919816	0.00995905811603476	0.0161635308725131
RRP15	5.71928369258846	7.76513506803421	5.67747981624157	11.5015866426423	11.7352071273947	13.2838437551647	-1.12841775542248	6.2303290462563	64.2455675403598	7.93169740873008e-05	0.000212804264489486
C1orf115	0.610191404423408	0.923026689017375	0.703684995531947	0.23570370558584	0.18644737353738	0.254672506157324	1.52056097117912	0.732190464462512	37.9980713917046	2.27365721894902e-05	7.1115894968631e-05
HLX	0.79059005554445	0.787786594848328	0.647955039016833	1.48400615902821	1.38661724250141	1.55488026379662	-1.18633191500794	2.70236509296704	84.5101295061739	2.27217222667664e-07	1.40746467708873e-06
MIA3	155.078510942277	152.362222110278	167.148037264018	64.4632690425336	67.4603159181427	64.1429295116244	1.07549264186103	10.1123537159664	304.043025388984	5.18227089599344e-11	2.67650327258564e-09
FAM177B	2.80024641626578	1.62918752233474	1.7206311365554	3.76313635088576	4.63466710008965	5.38448170348772	-1.36919772386563	3.16659539431967	36.3109670787816	0.000304369169196482	0.000700665185183922
LBR	5.38020394843831	5.68832468150381	5.29085310838113	10.1537133771389	9.34584897550365	9.89978812116368	-1.04399704039284	5.35935778546436	240.013577753284	2.58078369202644e-10	7.52712704862619e-09
EPHX1	44.2680232645104	41.2676020511325	40.1288850549399	16.6698924880339	14.8218289807296	14.7725412110545	1.24311714417362	6.12439664739463	356.723663644539	1.73517685429127e-11	1.35121555234662e-09
LIN9	2.59128635350679	2.70589111704652	2.1480858560992	4.55419206256869	4.7274608811665	5.27838725423586	-1.16435522821274	4.06939192236547	118.828175514766	2.66439489158449e-08	2.45877142125906e-07
JMJD4	1.63705614947095	1.47700560400943	1.81267148047314	4.41954971177538	3.93875117662276	3.43448744911468	-1.46007455850912	3.63635713230681	169.865542338782	2.5998113976747e-09	4.01738206983789e-08
WNT9A	0.609493696337466	0.45158450038085	0.490381663632389	0.178749629037983	0.0934780114408954	0.109443120563453	1.81232174989709	0.348651883478256	41.422531923959	1.43249058526087e-05	4.77334539943509e-05
TRIM17	0.674226733676577	0.566893759080204	0.649467759423992	0.266747379522672	0.306394921096465	0.220484086009992	1.05548948404963	0.665238408262336	22.1294661238791	0.000323066749548813	0.000738651891360666
HIST3H2A	28.1115723597705	17.9784496734441	26.6530652871304	11.341174647833	10.1909981724292	7.04098341953449	1.15058405191382	3.87516727605193	27.7430133323115	0.00128684249711235	0.00255237216993125
RNF187	51.0857871530731	50.3028407003713	54.7438876387664	23.5596563700868	22.4141266881952	20.4532567639895	1.03451454083937	6.89158304024846	273.361021628793	1.06934730048942e-10	4.33442105798376e-09
TAF5L	2.49740747250941	2.83071077921519	2.71302712166859	4.71955240001909	4.64787151520963	4.79197181304638	-1.01495937483026	4.60335529994143	164.083489967292	3.26730382670031e-09	4.7384898066494e-08
URB2	0.839460099285658	1.19529548476078	0.935632579090067	1.93195156743774	1.78058510394712	1.81052587800981	-1.08668524912796	3.13181844187191	67.4131608387878	8.94039180100643e-07	4.46116520171432e-06
RP5-862P8.2	2.9046039600155	3.10106489367329	2.58705959437709	5.28445564079745	5.60030660053745	5.93482972372194	-1.16706675809623	5.10690405470882	188.231329307048	1.31610621412973e-09	2.41637712345677e-08
HEATR1	3.8284953050191	4.31689657544946	4.06719809711258	7.52512958318226	7.03514233158946	7.75159897951776	-1.06850147904874	5.73705960376909	222.862091846831	4.25272379098243e-10	1.07735669371555e-08
FH	21.2320801062918	18.6329375048411	19.5760879044445	38.6940735063046	36.3056246166952	35.1412152289423	-1.08894017638819	5.95357080218504	276.072452935819	9.9998145617989e-11	4.18489137249598e-09
CHML	7.23688077679378	7.96801053863571	7.82463868482563	18.295882776025	18.5195660072682	18.0879485362055	-1.45245326851494	6.68148875097957	539.842154107821	9.8951421365586e-13	2.84404376172215e-10
EXO1	1.38675736294753	1.9901498150679	1.41893039902352	8.66408375036475	8.21048856382958	8.63948487769084	-2.59965692407238	4.4624158668688	440.814022754725	4.2611360860127e-11	2.38865387403152e-09
ZBTB18	0.34584352776138	0.372242714122215	0.747813205178271	0.109034527943138	0.0135762264439981	0.0778850594547444	2.60288651254429	0.0778363118289308	27.8997335334117	0.000291024085025944	0.000673771050979807
ADSS	4.50626050764288	6.25325113260527	5.56853616008717	16.199628023674	15.7668650121057	16.0870251853489	-1.75406451099402	5.35259281100693	294.101461812187	8.80226936229196e-10	1.80999284004743e-08
ZNF695	0.247262929542656	0.258072424806775	0.241944251047027	0.655136109323946	0.621209952495018	0.584324571452407	-1.50775475709853	0.800444015196754	51.6012811309145	4.23592215515211e-06	1.67194650258788e-05
ZNF670-ZNF695	0.360920769451008	0.439635295584191	0.365462418445584	0.769687590435015	0.729829396800528	0.645712699670941	-1.06707550285245	0.896418962948768	26.6985766347455	0.000135110414634382	0.000341522198379071
NLRP3	0.118322543920884	0.285273920244681	0.231968292108694	0.0497382647964284	0.100327657013309	0.100495794604419	1.14673727245832	-0.438211677240595	8.40446354973133	0.0114921626332446	0.0184191530879379
ZNF692	9.92777339302954	9.22075236207368	7.76477157507069	17.7589189539924	15.3930462023766	15.3641511710647	-1.04667755802628	5.65919486790432	144.387556387355	1.34883114655239e-08	1.43006859588868e-07
GTPBP4	41.0526579301063	44.3789983572506	40.5539787235337	84.3456763959009	85.9527773038172	87.7869300433044	-1.23413276541272	8.74764697775395	385.567226153052	1.01650097081924e-11	1.0170156548551e-09
IDI1	3.22284202185019	2.82909648616334	3.4634440398758	9.14380138918857	8.48844007011769	6.19990246474858	-1.52323136947022	4.36446059433337	137.922893299623	1.24527143453476e-07	8.63388194610766e-07
PFKP	24.0461014350244	20.6251097678639	21.3481495380828	41.2101589875344	41.0161298188182	37.6454439295297	-1.05968021699206	7.25917874850126	258.524661950917	1.56149155618997e-10	5.48534633783356e-09
AKR1E2	0.40753231175233	0.300781969665157	0.375979564308082	1.76205571429829	1.57967286524554	1.63626294952131	-2.40287028536789	1.38849647970268	158.723781418385	4.065571725241e-09	5.60807659970416e-08
NET1	16.5824723343934	21.6791036107174	18.1282100886818	36.0319549029357	37.2344317957334	34.3254847477909	-1.12943400924912	6.86947470015323	156.411238205273	3.86122515030716e-08	3.31189621139748e-07
PFKFB3	6.80341135191508	6.23841707219149	7.31882778278688	13.5807169504246	14.1932425285908	13.2575973781882	-1.2117432503311	5.84737191718297	301.858573427129	5.44365953892983e-11	2.74055318443958e-09
OPTN	41.3107502440393	35.1703943442057	42.9976291872216	10.7434661640757	11.6522864954262	11.0468239212779	1.63615923003048	6.97894466176641	465.918993734464	2.74964653992941e-12	4.67664571840844e-10
MCM10	0.330244424749041	0.568724621972422	0.357041728324939	4.19936868383275	4.63782713858679	5.7332914475523	-3.7144260406601	3.94379357926392	280.155690307581	2.24761055460596e-07	1.3944359359188e-06
SEPHS1	4.48058836607753	4.13232496323126	4.63286437066076	9.76117028603709	9.49961876323654	8.50082971840429	-1.26710048055032	4.77231463890443	266.13045843667	1.2828002771313e-10	4.8397390885183e-09
FRMD4A	0.6630332653419	0.605461376767377	0.645303096695325	0.184625692273465	0.200926725296965	0.194017246320301	1.52211637238264	2.42830212959068	137.909912190314	1.01898095824131e-08	1.15791136801927e-07
SUV39H2	0.797319698241182	1.0400137743258	1.11066517777781	2.09061855751843	1.98578873925645	2.41985493418958	-1.3428584953649	2.54707350477075	78.0966926569176	3.684764060845e-07	2.11743972392069e-06
PDSS1	0.273512697882386	0.594979045058361	0.664042825672367	1.5854345400714	1.4104831230145	1.74506355974229	-1.83215250653679	1.12912676098093	48.9431030335587	5.92296868772566e-06	2.23621421102382e-05
MASTL	1.59665698615972	2.09561063521284	2.03794029960893	3.03657106435308	3.90668908872036	3.56679681255101	-1.07362923716263	3.33888918274805	63.4530794653109	1.30593920477636e-06	6.10998022312968e-06
MKX	0.335851884195697	0.424933280475802	0.284555127075141	0.17287257109348	0.0904045746302474	0.137598202943185	1.18134448236602	0.0329971258544009	15.5201052644996	0.00143574918308376	0.00281969263776899
MPP7	0.885316249697903	0.656220385134179	0.947286648103236	0.360643149178552	0.395544359097098	0.288933742533751	1.05108257318529	1.83083932654284	33.7812289801997	4.20002396251217e-05	0.00012164525247232
BAMBI	2.28646811126079	3.04745168565369	2.72095421880682	1.10429265206369	1.05415819470691	1.29590776107458	1.01916920245156	2.13264985214564	40.7344556567339	1.56807961814751e-05	5.16313322301101e-05
ARHGAP12	4.65890632896016	4.41972713819009	4.82071271781374	2.04010983371412	2.00934095828692	1.90658375838366	1.02289118095096	4.26166264987776	167.352351151744	2.86872903865458e-09	4.31893987076681e-08
CCDC7	1.05316903802179	1.05340959337591	1.10412337154652	0.447183756636949	0.506133319742573	0.349091700050891	1.10846132266431	1.96633274590241	48.5788785556475	5.95398550108753e-06	2.2457874653232e-05
CSGALNACT2	16.6217336752536	15.1894787162774	17.9503638270971	6.78732628501803	6.73877292020954	6.10535343273234	1.14239775959966	5.39062571841627	240.187330419611	2.5682077000109e-10	7.52646276978097e-09
ZNF239	0.201902872574126	0.415312486904071	0.336322208339243	0.999606302011982	1.07790584495938	0.779471439979526	-1.76077305745594	0.769744881141005	43.5328136234176	1.09312097886985e-05	3.77458637701498e-05
ZNF485	0.258300532154698	0.262852740059767	0.135398803106954	0.927862453476901	0.68581182945263	0.879350589913954	-2.09328085576953	0.465513049895338	55.6466181762105	2.75124212035874e-06	1.15240157495048e-05
C10orf10	2.18228833284173	1.26086441988929	1.57972087955249	2.38272835485005	4.84183196151386	3.34082197624913	-1.27641220398352	2.9982425634663	14.7856199743988	0.00928311265311459	0.015172399174983
DKK1	5.54950699280975	7.4039177083527	5.72304225645634	15.8094134355559	14.639393906875	10.943768809668	-1.3376592434762	4.50780252814793	76.8488148370538	1.38710760085826e-05	4.64465091174907e-05
ZWINT	15.2194785340853	24.5081440949965	15.0128689719136	84.9708185423317	90.6037731757411	99.4112387487291	-2.52427757922979	7.10124952667354	101.514544563985	0.000265341560780101	0.000621870925546603
CDK1	7.50289541872761	10.6770687341554	5.86189674494104	49.4697502876443	42.0479735711345	47.4509622870282	-2.72282710840931	6.81195344553491	113.272752878289	0.000208069918232239	0.000501015882317628
ARID5B	30.8559708240731	26.0614583601846	27.6488452405004	10.9492088321302	11.1266820749399	12.227744453049	1.10029025467018	7.2986831967018	220.123725861573	4.62117111875082e-10	1.13219932050563e-08
RTKN2	0.259382645821035	0.464457386484309	0.22774311248611	0.693856086910879	0.644253654887909	0.714620707854245	-1.28607078513713	2.3226207773336	31.7604715228162	0.000184148088962067	0.000449299736118591
DNA2	2.46330907591824	2.42977282441048	2.120550566531	5.0558685568538	5.37696392684233	5.72827249378301	-1.40232239292459	4.28145743587441	223.321945157675	4.19419398000638e-10	1.065446204948e-08
TET1	0.699939378072299	0.790546857114009	0.789712644452041	1.38325231073083	1.74136152557367	1.49498560342929	-1.21697087133818	3.46173350852315	108.152146193296	4.85664358855967e-08	4.02589522013379e-07
DDX21	46.4135534533127	55.0455989762407	49.768786199256	119.273391397611	123.075270010354	129.691330737905	-1.49844436336499	8.82019049856881	401.378400535828	7.70604739593583e-12	8.70122837392526e-10
DDIT4	230.668810477867	157.267228963577	166.123396873323	72.9934243375528	76.0903161650766	55.2434412379762	1.24118479352489	7.9786246742971	39.6211603782475	0.00145442891517516	0.00285043544397333
CFAP70	7.32370113077121	7.16746129705378	9.12307948339941	0.926925597203197	0.974478066359722	0.716724991791741	2.97772624864187	4.94174145904459	585.12566307127	3.98190819323016e-11	2.25845473833524e-09
AGAP5	10.6699528608471	10.9301335372537	11.1795553455482	5.11188169994987	4.53680877709578	4.44364893145282	1.01934383445414	4.57009055109954	175.525992694821	2.09301217497218e-09	3.44290701997505e-08
CHCHD1	37.5746283221395	37.6485728848797	34.5341449219656	64.4880046812661	67.6536594791405	70.4354559291361	-1.08399023038767	6.30537205993406	251.206871877036	1.89658753400622e-10	6.33853186840809e-09
ZSWIM8	15.9841579419511	15.9085246572524	16.4662769618526	6.65516432351435	6.64776238762552	5.98099085198736	1.12786736505635	6.44666600933562	345.95389439033	2.1415637455134e-11	1.48481753022263e-09
RP11-574K11.31	11.4981009933226	11.2834649136242	11.5807448067092	4.97366490294902	5.19076447390875	4.70230042439549	1.00985579580177	5.54142185047039	248.650509093872	2.03245069574078e-10	6.61790289158292e-09
PLAU	4.27392259256572	3.60619908563639	3.69658009599716	11.1645442876665	11.4326369328146	9.7895183322997	-1.68229799544074	4.48694525645741	347.34746735756	2.08330396040584e-11	1.47658695042715e-09
C10orf55	1.44409276142964	1.16634569745907	1.48462040853013	3.9057694566107	3.70188701513127	3.58708099004279	-1.65548619668796	2.74065979727356	166.464588460054	2.9712014154517e-09	4.43345661345831e-08
COMTD1	0.623421264243912	0.736192426005757	0.534071152356431	1.64724948228019	0.872624843510551	1.07274345813554	-1.10806665623713	0.626294838515673	16.9955484432019	0.000999835934271178	0.00203677918156685
ZNF503	17.8006474874633	22.7632369785885	17.5123687323439	46.0273280794732	37.0504062254153	46.3554560912513	-1.35342776650124	6.75114897464876	104.719532043656	1.24607529586043e-05	4.23066114195911e-05
C10orf11	0.669254674263238	0.764669381508648	0.672849491195766	1.8719200671555	1.52376792414838	1.7754944102287	-1.49096808062907	3.05049222031285	148.060432963045	6.41395243255549e-09	8.08546730891843e-08
PPIF	6.18851684296574	7.3405873441954	6.40848510071096	20.8378683573005	20.0791322910938	21.6161623125445	-1.84630495112524	5.25749389852279	521.506890319823	1.25810948885203e-12	3.10753043746451e-10
EIF5AL1	0.190551678088838	0.126213545257063	0.0845184716269192	0.320402503466242	0.248572221048078	0.328212508358509	-1.34665204361439	-0.1254146353905	17.8264150631671	0.000822093820693302	0.00171063039588255
NUTM2B	0.919634022417847	1.03514983259651	1.07970683753948	0.265481904749739	0.516717057926712	0.342203647053129	1.23962087672626	1.78798792947628	34.4868734262389	4.17523675687304e-05	0.000121038222359525
SFTPD	1.06521639180857	1.48589936096734	1.35127185523129	0.286576745661299	0.441571646777307	0.625085087312036	1.31427537009655	0.233765401437039	18.8161160589279	0.000655686090556087	0.00139785377201762
PLAC9	3.42709320791043	3.90854849828325	3.29785623483618	0.70599856843182	0.470416246284534	0.613344843206112	2.36306337879033	1.32231325447525	135.778709055648	1.12742866934879e-08	1.25137987275906e-07
NUTM2A	0.708836321362167	0.858311712728082	0.945169968418156	0.293311891285053	0.313038609741774	0.324965525517198	1.22765844274232	1.52232459083715	47.7199449262026	6.57893454307391e-06	2.44492746170123e-05
NUTM2D	0.942801144559808	0.954055145250243	0.919986891157898	0.281148301042786	0.337835211426831	0.248875379675003	1.50536338651234	2.06442449780475	97.6938540830383	9.22631351586387e-08	6.76168586271563e-07
PTEN	1.06664496189671	1.03273892493655	1.20781258853163	0.460549803803039	0.350129739131346	0.344712514470642	1.31694773521025	3.07529730073035	106.291145324495	5.42158037757029e-08	4.37267054125669e-07
KIF20B	5.24985780433253	6.63215242921367	4.89834568242564	19.5334616756775	19.3816911673628	20.9179534114767	-2.03097781965206	6.51155944242004	337.799390600253	7.93001054044472e-09	9.54741863087206e-08
PCGF5	0.169413779626669	0.134206360668238	0.125037681116251	0.0113944100956711	0	0.0156970370247101	3.66199675083346	-0.634014521019291	53.3843378709902	3.49086111018509e-06	1.41532527391141e-05
HECTD2	0.097464994187298	0.094414288400089	0.109588626067943	0.0204852749468926	0.0459123294287935	0.0188137935825746	1.64307231236695	-0.399188118927674	21.0200426680678	0.000406247596225405	0.000905905205407139
CPEB3	0.386930986478616	0.41875896751284	0.37662317931834	0.179065281763327	0.107020666983363	0.180900035923267	1.13054421651571	1.12231361473715	27.12944310886	0.000125111181310651	0.000318787484551704
KIF11	8.19390311857797	10.7353190296675	6.81156275037689	29.5902209468995	27.3436262692557	28.4188158791204	-1.92381912453355	6.5490442874049	129.921581494967	2.81657765144423e-05	8.56074976235924e-05
CEP55	6.88303688696602	10.0013912964325	5.45713885894385	39.2629635082702	39.2730430564495	41.3871824495424	-2.61568656700376	6.34998933693088	109.995536422885	0.000198087685084518	0.00047916910877063
HELLS	3.04503673084326	3.59148926259279	2.75043161904551	11.5411350207057	11.1669706767519	12.0319753244247	-2.0845602042122	6.28358397004656	510.365831637565	1.76663950358673e-11	1.35568142100481e-09
SORBS1	0.455220259499667	0.275502272371828	0.33598025951849	0.992870285969321	0.769526967092178	0.895789766909295	-1.52161074425033	2.80645535535319	84.3417246906232	3.51184968803372e-07	2.03651210082308e-06
ARHGAP19-SLIT1	0.819031311205256	0.711166564617936	0.857214491394373	1.55074884007365	1.54326733146014	1.38701690986428	-1.11038614392911	2.27502166368562	66.4988910697713	9.69708905141254e-07	4.76504767562106e-06
ARHGAP19	1.26408557302226	1.05309618692192	1.14726938492503	2.44393283007168	2.45065526831897	2.42422457150269	-1.27997539332074	3.51669481947145	159.315961997889	3.96724022218184e-09	5.52838473648319e-08
PGAM1	32.5595419469124	28.262397610834	29.7125871842822	59.1880857589401	60.0806543833339	59.2834504301569	-1.17995301373657	6.88410788053265	343.249175223281	2.2600207656558e-11	1.53993139066754e-09
PYROXD2	2.40024185794737	2.1104751953111	2.39169199380437	1.10956187750227	1.03843964886872	0.699881847071428	1.08328499960942	2.62375640268125	49.3023776620578	5.47976809004006e-06	2.09035168840138e-05
SCD	32.6673141091996	29.3896313843497	30.7179406017419	73.6599407618785	68.5061703424109	51.7392832119327	-1.26006847644021	8.03724735976833	136.626488564134	9.42633415085105e-07	4.64934446978638e-06
SEC31B	3.05964017797626	3.04057302678241	3.29947847512254	1.06707688810666	0.941931520424058	0.804812281032359	1.54311122206583	3.96469526046756	235.57929642455	2.92678579171872e-10	8.20330315522863e-09
C10orf2	24.741466547537	35.7001560896786	25.9233668413549	60.459707907827	64.6533418120944	68.6772381741036	-1.36434233881118	7.39916404654872	71.2653614389783	0.000159915459837138	0.000396167307491847
NPM3	10.5233048748266	11.6203505460814	7.69409534810575	20.8049158749433	15.7714788527056	17.2106677985853	-1.03994636974433	3.73316124605028	50.6897956535641	1.4990098015728e-05	4.96258574728019e-05
PPRC1	2.82584519242139	3.30793381026158	2.68906021622513	8.69945263907535	8.59161299985699	8.65632057347946	-1.75180641544842	5.1975470393509	451.528456772059	3.41672224016923e-12	5.42745802577727e-10
NOLC1	79.4171839428052	93.2878966084207	83.1079285901149	180.969989092082	185.553840937128	192.838090622765	-1.32821673082316	9.11618936631924	335.793312070477	2.62721805769038e-11	1.70693379210056e-09
PSD	0.377430806419138	0.397638383037716	0.430140079015132	0.13812531158969	0.108768322242558	0.147426168866925	1.39972415850892	0.749484007312144	40.0460592483503	1.71858473796769e-05	5.58654894875451e-05
PCGF6	2.28332170653481	2.86567057520515	2.88158499820091	5.00736792487735	5.05325540837117	5.1060765384441	-1.11631635738779	3.37960300450594	96.2891976592415	1.01029659470701e-07	7.29258838772986e-07
TAF5	1.32620092687383	1.23834489446832	1.22153502199591	3.14942296976516	2.54758636994195	3.29140640636398	-1.44796526966048	2.85794800973559	121.754105393731	2.27938586069044e-08	2.17063443890328e-07
COL17A1	0.0864874525863009	0.089365706291418	0.0398956276640897	0.181780059647057	0.203705979142043	0.20701532858761	-1.61898644062281	-0.0461707387033908	26.7957930655207	0.000132776889265645	0.000336475964333331
SHOC2	8.52106251817382	7.49587061287378	8.40505572163768	3.40830757634132	3.2087835744838	3.06152118104158	1.13558320149973	4.61459213215522	208.602586162281	6.62763907125451e-10	1.48367538768345e-08
ACSL5	0.139519206445521	0.108693818011749	0.0996025048067943	0.251350841681951	0.281668239147963	0.13850522966775	-1.12358722484396	-0.352793664488553	10.8070856935216	0.00528642140171333	0.00914107957977296
CCDC186	9.3403139741521	8.02645712967442	9.11818097904188	3.61841589089466	3.99293263395659	3.80171086505676	1.01355675395393	5.79145836614849	188.913213115384	1.28481308847311e-09	2.37241021924226e-08
SFXN4	1.41619036655714	1.40105143171867	0.886086589047958	2.93856224559387	2.54072391535223	2.21021788099358	-1.23585275547304	1.88937275354516	43.6309801485762	1.07972566471788e-05	3.74058805782604e-05
NSMCE4A	6.00003409647948	6.0821688137414	5.56477625710098	14.3724481055064	12.0383914536538	12.4643770021814	-1.33609977990008	5.10459648330874	300.045422234635	5.672076856084e-11	2.79232433632558e-09
ACADSB	6.91089915618712	7.07812825890547	6.78158380302018	2.8369895160265	2.98419131136216	2.95985638894778	1.04251404585817	4.91009691025497	212.821082264511	5.79552528038177e-10	1.34137135625586e-08
BUB3	2.45827558757797	2.65687115991736	2.41262559585816	4.94589814433154	4.42119137581416	4.45594500753747	-1.07361505823303	4.91978564767233	206.966477094934	6.98643358725492e-10	1.53178283144696e-08
BCCIP	41.3948868264981	46.9736622966866	41.0559092409856	91.5647385628383	93.0950309651647	102.224400266653	-1.34827416055712	8.32791089769853	322.761307430634	3.83961860234995e-11	2.21520769583752e-09
ADAM12	0.685022727908697	0.872486333136049	0.882146546863033	2.03969763479836	2.19967087834837	2.29200089770676	-1.62079176606172	3.93777716977391	211.350169671714	6.07134254737906e-10	1.3829363543079e-08
MKI67	11.1807348215984	17.5195872087724	8.79356391609567	80.093178270664	84.8037506036499	87.3218497048426	-2.94663714322633	9.34927840678533	88.3523045413497	0.000478894521380093	0.00105195592919688
GLRX3	2.14350448989047	1.96749667301945	2.06412635442847	3.88776699770188	3.50586299007689	3.45713003998068	-1.01235266616266	3.91146260557747	133.403426056124	1.26412188140434e-08	1.35847985732425e-07
PWWP2B	1.44377605497367	1.41686726022264	1.24874368037841	3.49864695773486	3.16052093453811	3.48367443411781	-1.49918277180403	2.71585451137612	144.899191249297	7.38494724161887e-09	9.03570015445132e-08
ADAM8	0.482788158968567	0.344737248300464	0.488863327100641	0.193045859829033	0.205236757127562	0.154564366943035	1.04845374298724	0.570250049186978	18.9230153971862	0.000640140359252645	0.00136895817086929
PKP3	0.483046239675957	0.505520743189632	0.668470362336806	2.01804570849287	1.3022637617095	1.68698174989038	-1.80362726736825	2.14719538869105	95.2317518634763	1.08258156379557e-07	7.71571206513993e-07
LRRC56	2.46975556099476	2.25789605556298	2.66063782404308	0.863022661224182	1.09159920835848	0.886775828613119	1.17919421057836	2.20671678008605	63.8236719183354	1.23670467218559e-06	5.84274580332033e-06
LMNTD2	1.46758064483711	1.2967215774468	1.54864111610878	0.467726165198479	0.478957608381663	0.436968631112661	1.43744007070415	1.44741984489585	70.1363227823951	7.05647614892894e-07	3.6549402019092e-06
IRF7	0.771041563604995	0.544043774989351	0.839781708950576	0.24308725236638	0.322853823380557	0.115760670559449	1.47304945658409	0.296457258482604	20.587162413617	0.000445159586109836	0.000984482755627348
PANO1	1.05536314018434	1.24049884481228	1.23638449922808	0.309839783571751	0.505035623716729	0.413903458816642	1.32595467897546	0.419949363911073	27.0143756950246	0.00012769631029651	0.000324537503724635
TSPAN4	1.39727357486028	1.55993978072212	1.08350336507853	0.623817129738708	0.426699332826923	0.558036250330603	1.13098425623801	2.43873673220812	44.7054900297637	9.59324286804941e-06	3.37224779315377e-05
MUC5AC	0.353239382088292	0.497215396996189	0.36086015946349	1.95950319546596	1.86457658704564	2.9242250898858	-2.67237335508336	4.61437064860662	101.633679916291	0.000123939066479613	0.000316208644756248
IFITM10	1.3059677654455	1.02828159279668	1.30254554266503	0.0544033064799897	0.110846029452877	0.0545065173608872	3.86345637884647	1.54208059624984	237.715589505062	2.75389253641481e-10	7.88650964051546e-09
RRM1	15.8670828833077	18.0833763822655	15.9983329429383	45.5026901517569	48.0775293839123	51.2997020320858	-1.73604155819636	7.13679739999455	516.024340451865	1.43518917665457e-12	3.3861896275456e-10
TRIM68	3.41764803298057	2.88056920851992	3.44105844688243	1.22667663454758	1.17649003890107	1.23823057156496	1.21592232264061	3.21685876395216	118.967004400548	2.64453151708813e-08	2.45333064683856e-07
SMPD1	1.40203394138428	1.057440030081	1.5342407649512	0.326944988152406	0.289247675401399	0.173839452702989	2.14030251499716	1.08223284104281	75.3046916864689	4.59697811972701e-07	2.53998707153599e-06
TPP1	6.52325390600234	6.52674166699656	6.52942701515418	2.70833224407546	2.33170650390742	2.42970873498363	1.19090998147682	4.42624202740847	226.215343165613	3.84631933340671e-10	9.98400919909578e-09
WEE1	0.791988790844398	0.820968634675666	0.63933617762335	1.53912285212255	1.48083288737809	1.44411494695903	-1.1798214137973	3.41594554158809	110.286584193671	4.28962342806879e-08	3.61462511465412e-07
MTRNR2L8	0.99353705701672	1.26465391164714	1.49447857734783	0.690022039462101	0.325579373693056	0.383567480062237	1.21328383892558	0.177602712204431	15.7994589155479	0.001338706898617	0.00264561553360889
GALNT18	2.37434883482332	2.3518103784542	2.23704804967859	5.16003573693296	4.82478201317471	4.85882947829213	-1.28952447483675	3.76654257771692	206.627970391795	7.06340375646031e-10	1.54651366457236e-08
ARNTL	2.85363330996419	2.4859902580517	2.91931777109216	0.953314523454078	1.14714269124774	0.801222574158887	1.31297565139496	3.60146361013955	112.786476337716	3.71914674731005e-08	3.22326051433538e-07
CYP2R1	9.73414363724791	7.7861124889849	9.50799118192361	3.03877008124964	2.71249757600737	3.065094424596	1.41315696400203	4.7063455541579	228.134485709466	3.63373748150159e-10	9.63793995093575e-09
NUCB2	54.5965144968439	43.8295373224164	54.6270271935206	14.5671826367487	15.4694180151677	14.5405734549652	1.57901492448854	8.15803914096286	390.351787512581	3.33276539584866e-11	2.02632136067598e-09
LDHA	96.4657425741869	104.467256272907	87.5764887529915	192.930171005813	192.303902711848	185.481237307314	-1.18276993727106	9.83247106516845	285.360601566005	7.98445243411738e-11	3.56548655589061e-09
TMEM86A	0.650015477967256	0.434057990193511	0.680769098826677	0.10595082694074	0.0874855487701616	0.0973058449610181	2.38051061081126	0.499271805291399	75.8852378953633	4.38783643774646e-07	2.44407746328034e-06
E2F8	0.19033924589476	0.16389469065265	0.156787889394865	1.24589067122659	1.2168430788827	1.46440843309584	-3.13626282574201	1.72688092164243	273.75573996951	1.05891604490214e-10	4.30317348015757e-09
BDNF	2.56705039438464	2.2636252581918	2.47816020993534	1.10354493740073	0.876961083043002	0.968582221940106	1.10801817564262	3.69002110736258	116.79059312742	2.97641537015513e-08	2.67945183208498e-07
WT1	0.0478971844155303	0.147295165872576	0.0315634263114388	0.195588803103446	0.296538057689254	0.316993896249069	-1.9471859151631	-0.313098090202619	19.2610521196778	0.000723518281274431	0.00152478029467887
PRRG4	0.0814264508400211	0.00876419554768758	0.0586891376215858	0.406464157965243	0.316446371822507	0.294709741246026	-3.01301826208792	0.245262150728752	50.7259660227833	8.64421680360435e-06	3.08181730336891e-05
QSER1	3.40803737148515	3.34391031624977	3.30187527837886	6.70047544936551	6.67325708361774	7.11476359287883	-1.22712530168209	5.78466995834564	355.450180603335	1.77832145277486e-11	1.3580534070273e-09
C11orf91	0.568545799425905	0.924716075688114	0.182127346266762	0.902869525437119	1.81523746908286	1.21941254701873	-1.35827391729746	-0.12353745301636	9.61164540562119	0.0092857476097824	0.0151751367947317
NAT10	20.5784403730208	24.7276460677921	21.9607430832701	40.1262454961744	40.1458520861471	42.3116008617754	-1.06492368682072	7.40739641895568	208.06062812665	6.74410896405572e-10	1.49944971172704e-08
EHF	0.436325846071043	0.160227318739473	0.27378897511976	19.4149823840893	18.8852924408985	14.0902702772259	-6.12759344002994	5.37928768146823	402.495920006054	4.09889805299983e-06	1.6280246337141e-05
FJX1	0.0689216744610179	0.138474289653464	0.317927442658648	0.386293756141404	0.432887677471482	0.611985828393177	-1.69542635010456	-0.183576976570581	16.2332140526678	0.0014167220161557	0.00278620821490287
ACCS	1.90808303180141	2.13380181147266	1.88290790755254	0.499526362054635	0.573431282335421	0.395360924873775	1.82226396415997	2.79480135696752	164.460223521178	3.21828929005258e-09	4.67598502731169e-08
CREB3L1	11.0564342520509	13.1639758513149	13.6187584145218	5.89021427457996	5.78626707603617	4.65602943361673	1.01588976972788	5.15202199391503	107.810932935407	1.55600884995502e-07	1.03524359848859e-06
CKAP5	28.9505878355244	31.3116026709976	26.4643193013796	49.2109424860028	51.4791187108798	51.4972400736749	-1.01068000252484	8.44070891218422	206.211449124947	7.15944350989871e-10	1.56537320891395e-08
SSRP1	80.9350976482133	90.4052274650044	83.0753885655809	151.602276723733	154.020689404327	157.879654775726	-1.06492586887013	9.59618266356414	266.64369546626	1.26613954117886e-10	4.81133025647969e-09
MRPL16	21.0050259517094	19.7833479868192	21.4652355100462	46.0290868103277	42.1124321770928	42.3307870298341	-1.26685915339933	6.22773968421676	424.670370743301	5.22099728625872e-12	6.90059251691715e-10
TCN1	4.18773772313583	2.53636703305998	2.74210748804209	36.9228998077307	37.1468667620902	42.0486507207972	-3.81977882633024	5.14363555348835	472.378020629605	5.72618482414134e-08	4.56708020686308e-07
MS4A2	0.0316000640821719	0	0.014576731688631	0.361310014446204	0.273896481310555	0.195193636540523	-4.35821860514358	-0.428268590859059	62.9353246104769	1.34324438183823e-06	6.24897209773361e-06
CCDC86	8.9082837795077	10.5752625317543	10.1303079260383	27.3183769326027	26.0214416397883	30.1922728520358	-1.69567577378771	5.32257512048948	382.831673462216	1.06757915468756e-11	1.05476820483131e-09
PPP1R32	2.63840785046084	1.6761158810138	2.24481060641097	0.966136779682823	0.464001479289745	0.552302427858456	1.51896484134812	1.73350176065953	36.6159853968572	6.42360074808853e-05	0.000176937237542749
FEN1	5.04257448740216	6.11203608993043	4.95077691428191	20.9392494721988	22.2986067759674	25.9215810224998	-2.29934350863133	5.20782607390355	413.41872214487	3.9669055845737e-10	1.02492201478097e-08
FADS2	7.12636528785215	6.6000091665279	7.02909145058152	19.0060749715532	18.4657944052549	14.3020237196807	-1.51596562251708	7.10250152581501	301.56553408343	5.02629574012573e-10	1.19662173282993e-08
FADS1	10.9243324331626	11.0765895624076	11.8526126920134	26.1098045504564	27.0456943800502	22.375669535353	-1.35612850396915	7.58352208795112	377.025749608387	1.18599310233426e-11	1.06923688787882e-09
INCENP	22.1910174852383	34.7811009223489	22.1010985014596	74.800586931082	78.8377206036678	89.9316998780947	-1.82128090677725	7.96602997586154	58.394345764938	0.000887660226755197	0.00183191476552535
GNG3	1.88258277462965	2.74750574709254	1.83985788575606	0.938908435065912	0.601232885377058	0.566653544808497	1.42889881048543	0.356174301062941	25.5450899817572	0.000166695872076799	0.000411032342191552
STX5	7.28202125379001	5.7334613948233	6.78724144680365	2.94576801523648	2.61971846019655	2.43583194139656	1.10714448471203	3.35025371156181	91.3059246299282	1.40767316975559e-07	9.52243505141262e-07
WDR74	2.35243020023822	3.21242745187368	2.65173470858105	6.59619100432649	5.96838661510304	5.65888964826661	-1.34217196750983	4.27161829777187	152.512541442803	6.52971590266376e-09	8.19870921281245e-08
PLA2G16	2.79254164241216	2.84956354755638	3.04266497856909	1.20436785601109	0.802948067990353	0.959085253717363	1.34685264389652	2.55477766638996	86.1113872194609	2.02381424753852e-07	1.28226275050457e-06
C11orf95	1.9588448331599	2.69300831467122	2.2589792443445	1.01833996239025	0.980692914244825	0.935249241172774	1.04029361899428	3.25840184976005	67.380270868226	8.96641677646597e-07	4.46991852419975e-06
DNAJC4	1.49387586165506	1.70934596953777	1.65339448306996	0.556320808408131	0.53841079585761	0.379325489065127	1.52849206379858	1.53646816626949	69.3984899487784	7.51790210022234e-07	3.85603492538335e-06
RPS6KA4	2.14380744700785	2.81986322705143	2.48933206897378	5.50648710570098	5.5717090086952	5.00581823025091	-1.3041884242037	3.94599358165118	150.707107025373	5.71196107781724e-09	7.38662897529033e-08
SF1	15.7774315397953	19.0147088463367	16.7329590873217	34.3100913598969	29.9196820297923	32.238311096544	-1.10251121558711	7.23657419445989	209.703593780942	7.59388993271127e-10	1.63103548989538e-08
SAC3D1	1.71526289149599	1.95559768542773	1.26377055543276	4.00572673199678	3.63599998282515	3.58077879439002	-1.36991825037493	2.317197326922	74.4823553125783	4.91298163881646e-07	2.6799314612288e-06
CDCA5	0.896274429031284	1.27184666038404	0.636698641799935	4.94308379673936	4.53277514254295	5.13767554485268	-2.55750784827106	3.59169225608481	164.243262765779	4.92345248896778e-07	2.6847166935358e-06
TM7SF2	0.858824464625751	0.703951604532354	0.885658350569407	0.166623187068035	0.295641452263754	0.140275379968668	1.83600037294895	0.760579296733929	45.8969804938377	8.170090310114e-06	2.93996784935766e-05
POLA2	0.412855996160132	0.44013832897189	0.589474272248104	1.81813075934524	1.70866270004407	1.91265901506957	-2.12429137421672	2.79030355570314	215.251453191372	5.37051613072688e-10	1.25841326690941e-08
FOSL1	5.98057755469237	7.46124716508529	5.58977491205062	52.8756211663796	42.5466418135922	52.1311077362502	-3.14723614883884	5.79216474025835	620.35173792044	6.63561803575531e-10	1.48367538768345e-08
C11orf68	2.07756514440982	1.6788336650207	1.73241269270033	3.11711202428697	3.61354279320317	3.09722477487581	-1.03846667926497	2.2161666304071	51.0678996578707	4.49295043274795e-06	1.76021215466864e-05
RIN1	0.545467143826609	0.46525234455703	0.486618693470183	1.62668590307854	1.01325715509815	1.43038496464336	-1.64392037515793	2.41293053082821	91.4687101202505	1.39215794234055e-07	9.44516427146756e-07
SLC29A2	0.941549468203672	1.11364892873879	0.692057132380421	2.39214538787014	2.08605707075642	1.75756799607802	-1.36225099278133	2.08922700850086	57.3038072781449	2.3223261719123e-06	9.97048672612431e-06
PC	3.11961569361052	2.4327037979023	2.54624907941668	4.98199674699661	4.7374250193337	5.00444687319851	-1.0631344058958	4.5308790594899	130.191129883271	1.48012560885291e-08	1.53227410771099e-07
LRFN4	0.288595295288503	0.419878724815577	0.367242920562795	0.811551548329249	0.768804229172743	1.02963607948199	-1.47423409460083	0.895756749673788	40.2494632213278	1.67246296131581e-05	5.45794683990097e-05
SYT12	0.340418766055151	0.43185310554439	0.335639005330613	1.71500338526998	1.74803881394474	1.87202457723787	-2.45834233111599	3.61777081965799	418.937037767863	5.73486103939259e-12	7.39303468222564e-10
TBC1D10C	0.253642252798158	0.262083324098785	0.227504157553734	0.108990852987022	0.0424824678471913	0.034816633827957	1.79623758261677	-0.332255727951683	22.9881438166151	0.000271930355815119	0.000635147024929877
CARNS1	0.402043101022604	0.354733519791281	0.274752110939572	0.150225349610546	0.0514388135267039	0.0881461069702107	1.62238936698326	0.333456090014777	25.7642969485089	0.000160094123406575	0.000396485649821578
NUDT8	0.954000578697705	1.05146579262291	1.62825551847494	2.24574166705935	1.72568104646259	2.43080590644011	-1.0349362617048	1.36613174696736	21.7462699251215	0.000349375110148451	0.00079306745278959
LRP5	17.3451203528457	17.8877600805598	18.4968757425277	7.89962584296144	7.13186662336513	6.65223570835783	1.11126744463914	6.23634369084525	283.967379829245	8.25489837096935e-11	3.64506797341574e-09
GAL	0.173187797363583	0.0745630790441728	0.199723649875304	1.05562197591718	0.3467263801286	1.03635058342167	-2.69073816606159	-0.468265216803896	29.0528666328311	0.000118736291523067	0.000304606182472679
DHCR7	2.30015043373509	2.3300962201304	2.44973539300178	5.80137077282072	5.62155638370268	4.89445814851866	-1.40252123919499	4.06624461272602	245.999320534357	2.18520947623057e-10	6.89028695510415e-09
CLPB	3.39247438433239	3.18825360851989	2.93800795929373	6.00945437299363	6.52910149094387	5.51402110180097	-1.11979511910734	4.33021676780018	156.577874533447	4.4459283050512e-09	6.00181337713487e-08
RELT	0.596514439669729	0.563469013181803	0.60577364542217	1.24253140321662	1.17431567045807	1.12739917127848	-1.20468822043576	2.53470920068589	96.8294924726842	9.75497911969781e-08	7.08019788448958e-07
COA4	5.20006771358266	6.31180115907095	5.24541353384662	11.7986427743991	10.7899084612855	11.0294398976741	-1.19925491477081	4.27892991684049	164.752062461064	3.18089588560117e-09	4.64754875175958e-08
DNAJB13	1.12572068286329	0.871690672278999	0.93395951380538	0.374482616115497	0.373871695542816	0.225115838032648	1.39944837070801	1.15366950150409	40.119789670667	1.70170069095532e-05	5.53836933773198e-05
POLD3	4.27663494715221	4.43039791107147	4.18946463280101	7.46585622288358	8.44339241284586	9.54333778341802	-1.18213596671499	5.17824903709788	157.383408589076	1.17175814626029e-08	1.28633005389463e-07
MAP6	1.09369722802667	1.20543451276138	1.41262646810607	0.430324518878958	0.424526680436532	0.334410574724	1.44460816275322	2.35203151791384	91.7942495497475	1.36171186640262e-07	9.28242396899205e-07
RP11-111M22.2	0.533516911309617	0.46601924402608	0.570892541853284	0.217800742702311	0.239238302430523	0.194087978090742	1.07031127397313	1.99440398986743	49.735145483222	5.2167611830597e-06	2.00451282242075e-05
CAPN5	4.05303262399693	3.15980093322127	4.24242702601654	0.468144679332896	0.66221424225588	0.525098898247353	2.59169536400225	3.67820576079458	311.465141651137	2.42784890335644e-10	7.30394595458308e-09
DDIAS	0.342628977271558	0.390342397318717	0.255312588574443	1.53777690945689	1.76795576086639	1.66057540510441	-2.51005800422933	2.49307352281928	241.929645092155	2.44589106681515e-10	7.30900680230886e-09
ANKRD42	7.72635477604713	6.66371479396484	8.22478861547766	1.74884961394103	1.90852992246313	1.57706820566365	1.91233915333223	4.90350946915849	426.999631823103	5.02738860628509e-12	6.75640214480572e-10
DLG2	0.451295817295558	0.495534665100266	0.532546744959324	0.123530447843093	0.103822818412772	0.0931919497522086	2.00738683067481	2.21877324403757	176.579462167203	2.01167485419068e-09	3.35448903956183e-08
SYTL2	3.24477137670224	3.14051767683164	3.03563803866477	1.34085932275855	1.26000960038583	1.46886462412257	1.0094184302843	4.62834458016332	148.70983763432	6.23300976027706e-09	7.90148736668965e-08
SESN3	21.3820917559842	20.073074816739	22.7274670715476	5.85861813408346	5.99601430588307	4.50300577972489	1.77503765881854	7.0914663706433	364.068011770397	4.41820389992986e-10	1.0996291077859e-08
CNTN5	0.182405581371345	0.196994622763084	0.106959551042745	0.0103967889986426	0.0349524819226122	0.00954847043298855	2.99749517213683	-0.258682363195211	45.6446735406551	8.42317946641944e-06	3.01593705560948e-05
BIRC3	0.306960281972566	0.22563315353218	0.267653068966972	0.1132984480303	0.0987499822909805	0.104053942160608	1.13211845975631	0.488925436168486	23.2424715323338	0.000258607765360466	0.000608072520425145
MMP10	1.47278587632854	0.895986942439221	0.812300396250527	0.592185251877749	0.482627899797557	0.197769570765631	1.1408179222734	0.392375635436465	10.298437182081	0.0071569113145134	0.0119847938622699
MMP13	0.873883381192393	0.513048709019538	0.732930825230475	2.6215224647105	2.6851179464897	2.23893437673222	-2.03844472637131	2.26374751311847	134.045269481189	1.22540660794345e-08	1.32952832246877e-07
DCUN1D5	35.8906241242297	34.881266286385	34.3451249973069	70.174237356458	63.0106210531284	58.7730737888489	-1.06636266873735	6.42749495567648	268.971116915957	1.19361805727226e-10	4.67047382409899e-09
GUCY1A2	0.0928869214513443	0.140708701515117	0.182499148318306	0.0679691431142391	0.058341013924859	0.0478135527879379	1.05401977604819	0.681559993997948	15.2534433929698	0.00153596641349969	0.0029939034604936
EXPH5	1.41714353233274	1.33870399455172	1.14040306860692	2.5421445943618	2.5088761294385	2.88182621261296	-1.22424812666079	4.46128445959218	154.53987745253	4.84515021919017e-09	6.44172705340272e-08
DDX10	17.7253442825271	21.6467343352032	17.8596990303339	40.0223341887621	44.1697256358685	46.2489786117988	-1.38837387621742	8.09162676763997	214.784148900812	1.93861375381761e-08	1.90938356513076e-07
SIDT2	0.726792406439715	0.636514089401475	0.666223078852343	0.292459460007729	0.237022844040988	0.201447329586292	1.27636756103844	2.02851541587634	65.4398703434117	1.06665307608377e-06	5.16436503115843e-06
TAGLN	2.16263674713972	1.78793392882919	2.04656829126118	0.446994242969342	0.392604920658014	0.355046112234852	2.1267824428919	2.17500928772682	197.022657752795	9.70919072440421e-10	1.95519601237429e-08
H2AFX	2.5806484055726	3.87367669012013	3.07659804524458	11.2585243425599	9.79093225904365	10.6899415618164	-1.92659804410167	3.53899517276968	205.70713953917	8.49384978242115e-10	1.76009078826225e-08
NECTIN1	0.570096177531079	0.453129736302725	0.497299180153092	0.903283315636454	0.774669952623537	0.973487390964345	-1.00635550328013	2.46885879999827	49.9283581949264	5.10401165152769e-06	1.96598967318104e-05
BLID	0.359133628523672	0.73092577485297	0.301207360600807	2.47035305189036	2.21465737546315	2.1931601486601	-2.44682277761793	0.389386106375535	64.0094148046136	1.2156666032103e-06	5.76974774207247e-06
HSPA8	113.90696082633	108.421313663762	107.398313870614	232.07190901635	224.992120535429	230.702950727021	-1.26024183357296	9.72176361515086	472.267409866399	2.50356471178493e-12	4.54900585791909e-10
CLMP	3.8484761426119	3.80349235854129	2.83990024028108	17.6629731616108	18.0247778888306	18.0635118967669	-2.55218553819944	5.84173776454845	610.61089107293	1.93057024992855e-11	1.41946300050561e-09
NRGN	2.79495203919458	3.70252111372898	3.14881346394316	7.97118198668792	7.5147680373893	7.30417868499956	-1.43289726646634	2.87960786869799	123.905185722325	2.03665653577412e-08	1.97518199493971e-07
ESAM	0.934887895871056	1.02907263201376	1.04478724378263	0.397042512198421	0.490334244259222	0.364646112262264	1.07049656422882	1.04417070582031	28.7597440170042	9.42207936868982e-05	0.00024815766521201
CCDC15	1.11451715958371	1.34153248684597	1.11705275873654	2.48722159025008	2.68277268911934	2.72131011384526	-1.33792569864778	3.25619613300524	130.705112258852	1.44289326503155e-08	1.50357658099003e-07
CHEK1	1.72514377291493	2.08408240146339	1.91523650984038	4.33667460529437	4.31798527322309	4.35062521727328	-1.38112816033475	4.40241180998202	247.079439876107	2.12144599332451e-10	6.7900804575107e-09
HYLS1	0.900876838570157	1.03428612478746	1.01726533906145	1.57789213495572	2.06881048261421	1.68100837892187	-1.04745142922013	2.09865104135443	45.0045457830762	9.10643838868339e-06	3.22713869621897e-05
CDON	2.21692634478974	1.81747505170171	1.81564813312349	0.752225093769222	0.667861967495212	0.803597470042121	1.19247704134831	3.7968699130062	117.914845839885	2.79939576441246e-08	2.54984573880585e-07
TMEM45B	9.11138312855985	8.82218921693773	10.2393835199946	2.17298213832103	2.55771262358026	1.71570982804817	1.93357263513628	4.06642862334324	248.417413188511	5.85843362787061e-10	1.35197253707122e-08
SNX19	3.24169443452107	3.33530750410422	3.50349385821498	1.44540300499303	1.518916941177	1.32480078498199	1.03464415175479	4.25221899842292	154.059374644939	4.945135365675e-09	6.54712729150673e-08
NCAPD3	5.7681759808773	6.37066816454876	4.93912816943934	12.7881924916166	12.0847809960789	13.0632318597718	-1.34908651625793	6.4274331341268	242.555509583226	1.12006670641057e-09	2.17251711594335e-08
WNT5B	0.307252451188007	0.264564699744423	0.256323615693625	0.0769446912639382	0.0246358840837429	0.0403808252504041	2.31570859648933	-0.487665478787055	37.9120177267501	2.30111986360202e-05	7.19037414584318e-05
FKBP4	32.8317089118865	29.8421450574137	29.2346456422206	81.1993390548651	78.0228852599402	78.0138103744569	-1.56733138468559	8.19745970427698	665.25306858047	2.30763319028156e-13	1.40304097969119e-10
FOXM1	2.0508383536548	2.58208335575504	1.92120371512017	8.16695099513181	7.88557612719981	8.7469738908526	-2.112961372926	4.74402392862536	383.828308947601	4.43545727890804e-11	2.41778305741304e-09
TEAD4	0.867082392170229	0.917270272572461	1.11421534426474	2.73886863743083	1.98390974545414	2.63972760486494	-1.55156165218157	2.02894333797004	82.4235120416164	2.64972767296966e-07	1.59751697384837e-06
RAD51AP1	1.24322162982361	1.96099731927159	1.23070525064874	6.35447943363373	7.27642217047695	7.58593780608726	-2.44157368993926	3.53046573531783	198.932376844466	2.60217669748633e-08	2.42333426991615e-07
AKAP3	0.337593443606767	0.4492486496391	0.336230517442749	0.0258020638644067	0.0144571266331125	0.0947870516373988	2.77573462333286	-0.342984826616307	37.1654906860425	2.7703346056938e-05	8.43641869520469e-05
RP11-234B24.6	10.4883756708595	9.27637631784798	8.72948962935168	16.8975018561727	16.1187697695932	16.654728341802	-1.00015934433382	3.98593834964592	118.8157708484	2.66617799331441e-08	2.4589814304734e-07
SCNN1A	0.368790387085064	0.247443846385529	0.276166551265631	0.463062737375938	0.672335120238957	0.56210850942083	-1.12805914027832	1.40429940754304	29.1367244274324	8.83817304069993e-05	0.000234773717740522
CD27	0.918140982477153	0.721834063087205	0.966747454183654	0.335609823598028	0.188045179043463	0.261992082974364	1.50507333315977	-0.297950529398215	22.9556226565792	0.000273689825818045	0.000638879026363209
NCAPD2	12.2211930153611	14.6025589170176	11.2719785362991	34.3217565938107	35.6699412870717	35.3433803273709	-1.66527075397214	7.32755511887336	348.559131667267	3.53723377288417e-10	9.49347902916009e-09
NOP2	13.8763628018832	15.4228805326114	14.6522246660174	30.8742420566142	31.1135131956914	31.0533564701468	-1.28097706152476	6.78158603691342	414.639437779874	6.15799134869438e-12	7.60511931563756e-10
PIANP	2.1283910645073	1.74364824311044	2.15638554921247	0.137645241490986	0.22731242096252	0.24617497512288	3.08972713545841	1.78306745320147	211.639914887794	6.01584760274932e-10	1.37823940440958e-08
GNB3	0.474918530739533	0.564050059688244	0.30217136437346	1.39057884720964	1.57373626127616	1.38459558270129	-1.87104368306106	1.78831489139019	87.8200650614426	1.79231582884244e-07	1.16023458731947e-06
CDCA3	0.497842155874444	0.664446330594411	0.488003345816848	2.8377523364872	2.47648814601587	2.72921482883253	-2.47181519187811	3.27145165297722	340.058847672287	2.40946624217764e-11	1.62080180239762e-09
SPSB2	2.00857585135681	2.06553717131951	2.32956622611489	1.0614413466569	0.789375623121682	0.638073031944088	1.16655737570618	1.83411928758184	41.9935886441839	1.33006078944461e-05	4.47543656014058e-05
C12orf57	7.30845792168998	5.87710647947841	6.88277998843536	2.94773578450926	2.73071587242185	2.35828714907156	1.12116115952955	3.04480549392225	82.8314791137029	2.57060091870521e-07	1.55693713880812e-06
C1S	0.736021337836182	0.836267278509196	1.02458046941602	0.366148136237403	0.389796529447104	0.289194385106335	1.11548191676518	1.94219608308531	41.9861948317002	1.33133244986255e-05	4.4787621552303e-05
CLEC2B	2.20834136990809	1.73617783559072	1.64859077939149	3.31856794865601	3.19619777784336	3.58321464773505	-1.05209386975621	2.83239583469483	62.1055340556513	1.45231077069928e-06	6.67193509538337e-06
GABARAPL1	8.40984430846843	6.77883499459963	8.15745976959492	3.13851859263442	2.63456542328	2.13789341613441	1.36419692280318	4.36501157057032	126.990011083503	8.9541550821914e-08	6.60201882179485e-07
MAGOHB	10.6637461720987	12.101529380496	10.7403901604844	21.0781076668858	20.9232015608179	21.0542273725176	-1.11055797126495	6.32339357952764	269.575531025554	1.17556755605032e-10	4.62272933483667e-09
GPR19	0.107293240837142	0.332591698367069	0.13610599472059	0.550244013108395	0.475095463789946	0.621328581429861	-1.66487342023779	0.106838396221017	21.7478565357644	0.000356851387636176	0.000808181480766858
DDX47	4.50064915866971	5.18316959189007	4.35310375769885	8.73184844611298	8.24365439962619	8.05818296383649	-1.03057398079543	5.07060372150721	171.082060670732	2.48004735692802e-09	3.89320641691341e-08
GPRC5A	2.16407797149963	1.89212647562627	1.53815607131455	3.42572534511774	3.60017396930296	3.92632057719282	-1.16729652687808	4.5818458920138	104.661611369277	2.26681449402022e-07	1.40469633561238e-06
ARHGDIB	0.776543763154983	0.922283565722404	0.802885271858384	2.36379802015643	2.62368649428481	2.64646169671535	-1.80225069901293	1.9073648702394	128.560361746096	1.6057135559239e-08	1.6386778497124e-07
RERG	0.121860550225759	0.0816122226728377	0.14053203653723	0.728540545621507	0.586798667922011	0.616822691212195	-2.70531303632533	0.778283045712669	113.311578443334	3.61061920172457e-08	3.14645360203208e-07
SPX	2.71459884822646	2.13544751534666	2.70539626952258	0.0563512773174421	0.0315741235428738	0.0258766675651964	5.82162332380095	2.00972037111677	546.463039984393	9.0909237666495e-13	2.71149665855085e-10
CASC1	0.667347965789553	0.697765941258562	0.769599091236988	0.0961808640799227	0.0538909964331875	0.0736108793627157	3.02530500370702	0.18979849321819	103.749937488323	6.3182895281941e-08	4.93475893585437e-07
ARNTL2	6.51283339362409	6.69070962753526	6.61371867220975	12.8789248509918	12.3743853113093	13.676507135716	-1.17414249811647	6.13287849297054	321.651316713228	3.5273004160334e-11	2.09622424724271e-09
FAR2	2.46010849655487	2.40045987238864	2.59112922218562	4.87114927294739	4.74818421133419	4.87929530202671	-1.16105041782447	4.34681203625961	221.360389220223	4.45044824384259e-10	1.10081778202458e-08
DDX11	11.0737092489687	11.809753500509	10.8442023533621	20.9988990605599	21.8314524528492	22.3968282224669	-1.1511846829641	7.14590115403455	321.093503635693	3.56943293550939e-11	2.10024244007505e-09
FGD4	0.759906472814387	0.503856727100171	0.775575656092124	0.204794930459762	0.219518730037754	0.192173635267676	1.52091777476547	2.18649535364143	74.6202771744538	4.85829351521532e-07	2.65559833639432e-06
CPNE8	2.91865588401694	3.36023454904553	3.40345993740289	1.35255036671372	1.29550708227452	1.41005349817025	1.05344760054743	3.53557770179459	102.309483723013	6.90118885920957e-08	5.31129471696129e-07
AMIGO2	3.00211152785837	2.73815756019773	2.90422218379092	7.00364934076011	7.12456409771773	3.97137020678278	-1.25939519682804	4.17826418224597	31.9430075895951	0.0011854679416927	0.00237093588338541
ZNF641	0.146128481372389	0.231634771753345	0.202987955457996	0.0362976638337966	0.0187734507282003	0.01025722520079	2.95168708415146	-0.128825727220206	57.2626986871799	2.33199712556192e-06	1.00065718134861e-05
ADCY6	8.04134007407994	6.79446083537477	7.15478509110373	3.4857729234692	3.20001020199824	2.87320855240375	1.00387968107158	5.43061730203477	162.093710605635	3.54073724116679e-09	5.07452169613459e-08
WNT10B	0.17127739564295	0.239656910583211	0.246900670252849	1.53896699444124	1.11947322069579	1.15716638353074	-2.72679344361188	1.08606852049475	135.114687902765	1.16386513465815e-08	1.28122423737299e-07
DDN	0.232710997391051	0.258554288496732	0.121198000391122	2.32250233753727	1.78224094472455	2.02866792631523	-3.4837180026225	2.18403861341986	272.916935041166	1.0812235646064e-10	4.37135092309412e-09
TUBA1B	38.190719864906	46.6285242699223	33.1270788041635	195.957073274864	182.989215575359	191.939622355228	-2.4724527675102	8.74845615959085	427.947148381088	1.61937262761717e-08	1.64703841779752e-07
TUBA1C	26.192270260963	25.4365399159923	19.9524184990685	70.6442735214296	63.7524320188951	68.2163129830507	-1.69917518515854	7.77610558672211	315.70592584009	2.66012030865525e-09	4.08537406244023e-08
PRPH	3.7239553947235	2.62204073620187	3.32528635991562	1.11426624754204	0.968478031007442	0.958453219589191	1.46647151562213	3.15824483546422	118.702516885527	2.68252070512345e-08	2.47117058896221e-07
TROAP	0.790054348746999	1.42799422372787	0.681277877514711	5.09831554482528	4.64705578651338	4.96809766197213	-2.51561214039537	3.61686553264982	101.244973249409	2.43069044826129e-05	7.53862166099951e-05
RACGAP1	4.39048628261814	5.85977395764463	4.02162508719272	16.7105194861247	17.3315462288748	18.5094269063635	-2.07504094731202	5.70621111688497	214.348814327555	6.96514270187716e-07	3.612367973467e-06
SCN8A	4.47296732925112	4.03677506932995	4.97636884445403	0.923336295167258	0.986446537696436	0.852743583972618	2.08813122115979	5.15289649712669	588.130209118734	5.45089400025457e-13	1.95835755354601e-10
CSAD	8.19929813998947	8.8375931898996	8.32447262777536	3.97754977493891	3.19501181313732	3.45995949428786	1.05571495407253	4.6835351161248	155.164465712742	4.71861055298687e-09	6.29998273831221e-08
ITGB7	0.320306599118656	0.216317792362028	0.253498830320418	0.0897630827007893	0.0591706544189428	0.0339454409986868	1.91021817769313	-0.433722880644963	27.3541789624667	0.000120232674866002	0.000307845501179424
ESPL1	0.208935784783401	0.468849957094405	0.288408588894738	1.64212867399087	1.80440877371233	1.81856795291091	-2.6236915252277	3.29068613786818	112.583039910501	7.78532910897186e-06	2.81883835443489e-05
MAP3K12	4.4874889848176	3.85186449296378	4.54395733344454	1.93831409409994	1.87606383367863	1.6329480643754	1.04289613102876	4.56902060013792	141.689630557825	8.54613925253987e-09	1.01366422759148e-07
CALCOCO1	43.6820868482382	42.1612815994519	46.8297303182421	10.205548489473	9.99429060487303	8.94057985426001	1.98823107179815	7.84469920453561	956.86958443722	1.80722246474177e-14	4.56665077553274e-11
MMP19	0.307211872998865	0.155605740727886	0.222295158251623	0.0557074953339621	0.0170254945923341	0.0930219674138428	1.77614679128021	-0.548399475794663	15.6795588368775	0.00143588852062502	0.00281969263776899
CDK2	9.6411876665359	10.0877488745368	9.65984923173861	27.3487100742265	20.7403111881512	22.5837270508795	-1.46274457144176	6.06524123597593	303.320028773607	8.85634422684636e-11	3.84618377851613e-09
RP11-603J24.9	223.475123290295	237.324826792079	216.168176364271	568.480832577613	567.700319972378	568.933157708685	-1.53168758932746	7.64753822971639	639.289602105787	3.04703985068702e-13	1.55403706647443e-10
PA2G4	42.2627284034117	45.5095114395366	40.579556464289	109.243517971138	107.468786063389	109.880734432489	-1.54638796000149	8.21554126794054	603.014584701868	4.57960741231269e-13	1.8081718013483e-10
STAT2	4.417933110435	3.9509033698803	4.7548384889081	1.626683070345	1.43661099216524	1.47261281345224	1.33118383670694	4.12379492095393	208.619288775697	6.62408619274749e-10	1.48367538768345e-08
TIMELESS	6.65603153841479	8.03046155535901	6.67175856879777	25.8728177535255	26.6556465389748	27.5228370352426	-2.10415820555941	6.68157959558339	657.909821414908	4.63488172424186e-13	1.8081718013483e-10
PRIM1	0.923857761890268	1.53134267794865	1.02545841980498	3.53402515107616	3.49245500561599	4.77933661514169	-1.9501507797365	2.71382474970935	90.893121314578	1.11759159739883e-06	5.38788898190935e-06
RDH16	0.178737406343767	0.335792157358284	0.356031621818708	0.122947132259208	0.168393806406704	0.0627307493876261	1.12131507676705	-0.450732491534308	8.25314885289091	0.0121071031602354	0.0193068785188138
NDUFA4L2	17.531715552789	16.0459427230306	17.2338163670913	5.02553584032143	5.83013771961659	4.80133912490438	1.5000149663285	4.90887581277897	322.933180870118	3.4326107252917e-11	2.05540569490194e-09
INHBC	2.07681903088484	1.69095737741993	2.26468772166588	0.582010108242665	0.545727500025231	0.272715004867893	1.91585952002106	1.25649218127065	61.4190274658903	1.55022206052467e-06	7.03384337909699e-06
INHBE	1.53083077934975	1.26188428133629	1.80844299887092	0.784759289010314	0.483678395848111	0.418021901192926	1.24521868659583	1.62665737201363	31.9250701602327	6.06415779730879e-05	0.000167973026914066
ARHGAP9	0.0933160308595473	0.226874201889818	0.240548768866785	0.0184595221873696	0.0517151750441355	0.0169533306712492	2.51105063886596	-0.8055312195454	24.2845587787431	0.000213134577336042	0.000511652452320144
MARS	38.738694813672	34.1703239657825	37.4147928762918	18.071930005938	16.1168738883307	13.7744515116644	1.00444614613492	7.49732822698526	158.938138757321	1.04323935143547e-08	1.18049589602662e-07
DDIT3	151.096435257144	122.198638547275	139.638935340839	14.7644463864867	14.0739785187411	10.7276518502536	3.18740747402534	6.49510691954972	762.223011012322	1.18788557466155e-10	4.65957696383369e-09
OS9	328.694541232056	306.398141430366	345.741865314827	116.654604949681	120.768878516406	107.695373847581	1.30762294347776	10.1122962033862	401.764503770155	7.65512470910387e-12	8.70122837392526e-10
CDK4	29.6532168513074	30.9567404639597	26.7693050134715	77.1804072452249	61.4316532825889	63.9414211686106	-1.4094797986943	7.30004011745502	295.598584642727	2.55344181379839e-10	7.51672405819833e-09
CYP27B1	0.188165521118137	0.232467739171149	0.207561641948899	0.309512257373472	0.40850628575343	0.423228318717307	-1.05395153082275	0.130032508042012	15.4818503351617	0.00144965535682518	0.00284248968998914
TBC1D30	0.784281581203901	0.793008695084158	0.889437681061825	1.60053054460473	1.57896631316386	1.53024148207852	-1.13401379039145	3.41260714518191	126.801116258975	1.75502471692907e-08	1.76036996987403e-07
HMGA2	1.38860565957298	1.18466853983543	1.26423786683388	4.28878109704223	3.52710151478724	2.79612571623487	-1.66332431455708	5.261637524504	151.267087471316	1.17295512875751e-06	5.59507383083847e-06
KCNMB4	0.288705550590709	0.198875672460863	0.213082269050386	0.0873797427463885	0.0924793381549406	0.0713333823155476	1.28005203430745	-0.32939971136978	17.3561075705913	0.000917791735095797	0.00188543882370297
PHLDA1	7.09766262742223	8.09068085972556	7.43301673783045	22.0799986372992	17.9347419504164	24.5198943001103	-1.71208315984426	6.92554355535995	217.793462638091	1.9789214182972e-07	1.25937156926096e-06
BBS10	4.47783192348959	3.58607965695062	4.33336430883832	1.87572750504684	1.64470224330003	1.73476783469256	1.03541058729863	3.36894458544775	85.2079916390238	2.15989002938268e-07	1.34954709820085e-06
SYT1	14.2188541749094	11.6201977435564	13.3888503892193	4.4814299127353	3.88284048400323	3.40303979440523	1.53937312725534	5.73457854744684	275.025659176868	5.78598491188281e-10	1.34112682532322e-08
PPFIA2	0.0525240024665014	0.10175994690503	0.0605717356439743	0.137994241010504	0.160824361687469	0.13687347553309	-1.18579613924291	0.0172009848391952	15.5993645676078	0.00140742068787352	0.00276894912680829
RASSF9	0.678562713623156	0.639730746815105	0.696853459834197	0.204041558539139	0.251984511305337	0.206514661341989	1.40619094059807	1.31705179259445	60.3947499369221	1.71064048647993e-06	7.65839841695689e-06
EEA1	10.2645762757633	9.47593889025169	8.94033894786646	19.2454213404517	20.0908395620967	22.395745255246	-1.30697614419385	7.29821397277857	287.201848676622	1.04343225695518e-10	4.29546279113214e-09
SOCS2	1.00926109037699	0.747446449834038	0.900465983425406	0.352672631187981	0.340429488094179	0.259758627304865	1.28177331713797	1.99291630293753	58.4614636365925	2.06788903912665e-06	9.0127350235771e-06
SNRPF	31.8516433764474	33.8290459836954	28.7008398109915	74.8536187677832	72.1368620635613	71.0168155246151	-1.40581949584166	7.35060452921421	433.364364415422	4.53876870843659e-12	6.34945626043943e-10
AMDHD1	0.754392118076666	0.550339926303323	0.78539875346534	0.29069108510827	0.157941148146706	0.0728106419549006	1.80518388702544	0.209708275618049	24.5855112689948	0.000232964964428786	0.000553378090191534
TMPO	7.04803592901724	9.0045352264767	7.06662157558046	28.5754209037209	30.3065453913243	32.6012193681913	-2.18312519534834	7.42255569139626	387.376360635917	8.84927099192362e-09	1.03920454798838e-07
GAS2L3	1.75505798475524	1.71081634518179	0.988116527824761	3.21551627133737	3.25238781944947	2.97232480904876	-1.27202528570906	4.02247922943828	42.8778150179526	0.000252143628032485	0.000595441659984692
UTP20	3.43084266375435	5.18553336778422	3.76549015171679	10.6406125775123	11.2284020042468	12.4756341069646	-1.66915252104852	6.33947077965091	85.4611514123846	0.000124651744982934	0.00031766802912949
MYBPC1	0.0609733612925277	0.0590648628853637	0.0175789265293091	0.224270071693469	0.208237437267087	0.241280215329132	-2.43662426780102	0.154138171979219	52.3626826214737	3.89754619383486e-06	1.55842888451676e-05
NUP37	2.71597845163896	3.1922051309003	2.54659092517123	5.97610379185252	5.64910981167681	5.88674549889132	-1.24478102755435	3.9628163329095	155.592064279511	4.63415339096262e-09	6.21346028874785e-08
PARPBP	0.996422943735685	1.01630498149249	0.636106145150798	2.74252284721044	2.31337181906915	2.54164637118438	-1.70660088108425	3.08336121553342	121.317401383186	3.75535331052032e-08	3.24396858648662e-07
PMCH	0.955246010262584	0.980708905182821	0.550804452169165	2.96528366333088	1.76531707898374	2.32618066606481	-1.67840278570521	0.410663659194581	33.8280849497579	4.17022483364624e-05	0.000120915103026926
GLT8D2	4.5772195298324	4.48210498840125	5.07017810349147	1.60581759374281	1.68602537786202	1.56115375210954	1.34145232525612	3.32914772069766	163.827838474094	3.30104998928033e-09	4.77429078047059e-08
SLC41A2	2.29471309844002	1.78771894039125	1.64449219575546	0.822214748378046	0.669164847964798	0.906995785554813	1.05102676144013	2.7761094606942	46.8711211679373	7.2711101878602e-06	2.65331740188583e-05
TCP11L2	11.4065476328554	12.0056448977917	11.7636102942909	3.23627048331868	3.25870424177697	2.61766482989024	1.75236030392201	5.54148348284132	484.519298577871	2.09633134897383e-12	4.19478556513649e-10
PWP1	30.9025201363202	39.4502466020743	32.398669090299	62.0799989170326	60.7267582770028	71.3853941732373	-1.11775543941648	7.18914921500363	105.960842461131	2.70143211885447e-06	1.13575103550137e-05
CORO1C	12.7617294191713	10.8996564643797	11.4576614665529	21.5559692661278	21.0872861946481	23.0805672621965	-1.10505036306822	6.81321298434582	244.339946428387	2.28747402444307e-10	7.09043865074762e-09
ALKBH2	32.2968772332394	39.0373535122423	32.5968184021376	91.6353312432791	88.0647598622033	94.2452753409438	-1.59656436317297	7.22105020112218	408.973064264097	1.21452748155879e-11	1.06923688787882e-09
UNG	6.61092298175463	6.04172981736967	5.56300777798374	10.9868746146801	10.4425509613653	11.2331979809538	-1.04117459177866	4.48045005478717	150.776755057839	5.69470872458247e-09	7.37884881296719e-08
ACACB	0.684900725699314	0.72172742487431	0.886054248154143	0.296877604039042	0.354621704760764	0.286136982646251	1.09043962531385	2.93027028432438	65.0365680250193	1.10644401497676e-06	5.34066167595502e-06
MVK	1.44780236132194	1.54989375643341	1.42896671324734	3.61870657160889	3.01066926157412	2.31298051352464	-1.20653097494262	3.89008952053565	83.5255986759231	7.02995569594068e-07	3.6423972350518e-06
ANAPC7	4.35563419480305	5.0893737510347	3.78075639429454	9.19802140600966	8.67486302245335	8.86338198067538	-1.21060029292609	5.36243922441446	165.301355634043	1.05765376322968e-08	1.18999221986724e-07
FAM216A	6.77763179021397	6.90988214353236	5.29325710280672	12.5650708783408	11.1624246691259	11.5319397202628	-1.08812890507033	4.67450445945852	123.611123130748	2.20369112188002e-08	2.10616380016199e-07
TMEM116	0.669316966278713	0.661258499221385	0.625620770826072	0.308009916963417	0.252233338168701	0.242078346641727	1.08818967808317	1.85697206289175	50.6533340597116	4.70504689540607e-06	1.83087151995297e-05
NAA25	3.79019305742874	3.65122028554083	3.43841971775106	6.38702475010359	6.50554996634516	6.88286142712271	-1.06188506906373	5.72803249154554	235.897276140773	2.90028383737819e-10	8.17249320878332e-09
OAS1	1.1946702213528	1.07767538945995	1.08249249288086	2.38183248366751	2.11707625769672	1.69991581251407	-1.08064147260896	3.01829903477249	69.7109818630069	7.31839811201198e-07	3.76837906692786e-06
OAS3	0.552559540128025	0.628513167800536	0.503484658514887	1.53989631640843	1.63244456241973	1.52222766425779	-1.67043143935171	3.19384336602946	203.153689320537	7.9119024428107e-10	1.67881011833492e-08
CFAP73	9.26143319621017	10.3755431688495	9.13857198661771	22.728329473088	20.0931612286372	20.1688009291852	-1.32611128118593	4.76579939504227	265.792093512351	1.2939210384932e-10	4.84963716767237e-09
DDX54	18.9676376906221	21.825970802558	18.7078232173632	43.9382448792788	44.4367022650876	44.0649027401017	-1.35282753752057	7.38165465420803	377.145372902588	1.18340692898177e-11	1.06923688787882e-09
PLBD2	3.44029657357936	3.26638735527634	3.97975951569493	1.44391979333368	1.54247096863294	1.3880716755752	1.08784915156114	3.68610168771715	112.275693159558	3.82829824962533e-08	3.29079601577364e-07
SDSL	2.14628604923168	2.56983536191277	2.65088982489052	0.822138053881722	0.801652890985376	1.01001035810063	1.27700497292508	1.85956195051231	58.3703306937505	2.08672292517609e-06	9.07480495218255e-06
RFC5	2.20016199944041	2.21520504916552	1.80805535609646	6.11720952707763	6.2266742065352	6.22001735202294	-1.77083560097962	3.80688142520124	300.396122785345	5.62705662140335e-11	2.78847997088226e-09
CIT	3.21421759600611	5.08471730261925	2.45069070382708	12.9014960963152	14.0187467773751	13.8279889673703	-2.11574582716921	6.88996291283254	45.56961873432	0.00187037401007597	0.00357562853443958
BICDL1	0.677403036733928	0.600964276760109	0.893639507442612	0.146691602327584	0.203064104721989	0.194158761452555	1.78749223702134	1.2677621570998	66.8759578002057	9.37648759654207e-07	4.63198487269178e-06
PXN	2.69358099049729	2.81310705053384	2.48851384127474	5.15392766969827	4.82305635692213	4.41880780412927	-1.04421350342985	4.83332207680334	175.982399446552	2.05732159548432e-09	3.40545966297552e-08
KDM2B	2.08459186511392	2.48643355245091	2.04872331136229	4.07492975627526	4.37101090153578	4.25305965983195	-1.13714300620583	5.50088757704524	186.939979609804	1.37778123629456e-09	2.50921264785074e-08
KNTC1	1.44380511422422	1.46574882756812	1.23229051082004	3.2612829043598	3.31985668941209	3.63412719006029	-1.50010617192636	4.81029862559109	281.846546252613	8.68688762286707e-11	3.78298400942927e-09
DNAH10	0.193567402107175	0.186965136897545	0.207697067117635	0.0438681381264049	0.0237868154112993	0.0428880228708033	2.1892888689296	0.927738797120674	83.0721218170302	2.52519237348737e-07	1.53472668358664e-06
DNAH10OS	0.563977127823375	0.331761318961424	0.553797223612575	0.0563345061039547	0.0526078774704926	0.0732954041654469	2.75681565682857	0.408909896713913	79.7907427653786	3.23256270473379e-07	1.89964130990452e-06
DHX37	1.73076578243185	2.29221191168585	1.9469132611938	6.25655212849905	5.600950378164	6.47498112591219	-1.81474741420354	4.80275078450311	302.372152437797	1.85040273269406e-10	6.23692247301232e-09
BRI3BP	0.952493808830628	1.04251477093199	1.15701821086382	2.67639747410846	2.74396611441761	2.72604737429101	-1.57133862355686	3.70023009366982	243.493810657817	2.34171436840915e-10	7.16158461897413e-09
TMEM132B	0.193558291010055	0.148148001412354	0.140542974662301	0.00904049897356976	0	0.0083028459228964	4.49293719700043	0.347959562785466	108.495292875402	4.89807577358653e-08	4.04327842448334e-07
ULK1	3.32552212767514	3.18838508018474	3.97583422366126	0.992073754969486	0.860810916212761	0.919694791179722	1.7168930023117	4.01694733639874	279.179725930502	9.26715925591547e-11	3.97024025393924e-09
PUS1	2.47454302234429	3.8894557980125	2.97259662944642	8.78393722530889	7.55372760123769	8.53730040751771	-1.60744539635726	5.08248748145808	99.5749195087753	1.84521001927263e-05	5.93591371279238e-05
POLE	1.02852738650433	1.18910804755405	1.14508306095345	3.1753409551689	3.1001810473863	3.52200468628791	-1.74249143152814	5.24249330176092	438.200224751301	4.20359616225493e-12	6.040949830266e-10
PGAM5	1.33166604058347	1.89473613689551	1.50285476674263	2.93361370349035	3.02580490398605	3.31007561131072	-1.16518644131613	3.25298329721658	75.0383771791049	4.69670601292467e-07	2.58353352303706e-06
PSPC1	10.9545686130822	13.0295768705486	12.518489306332	27.8454084167312	27.8849490682624	29.49352142859	-1.42270156004922	6.65520467792004	363.778179734594	1.51674658116178e-11	1.23591391520647e-09
GJB2	0.487023781214032	0.519207266521022	0.374430410767464	2.49570914556951	2.33789667591984	2.44428155067553	-2.58032602994835	1.90609579174901	231.687819762269	3.27453762262323e-10	9.00241578059617e-09
SKA3	0.803294778617999	1.42313225833161	0.660175778377196	6.35759298216481	6.30673176762401	8.11307813221793	-3.01846969526301	3.67848767615569	111.016493800702	3.98798169410106e-05	0.00011629222398146
SACS	2.38487886395227	2.54707286397602	2.16228278506985	6.05915344418584	6.21422567646823	6.15809368674017	-1.57539344339898	6.09819225511249	478.323175017221	2.29198027287665e-12	4.36525592212459e-10
MIPEP	1.38773902789135	1.36564019147531	1.04786035853275	3.11815707692509	4.06237196006955	2.5831001740795	-1.54821501661032	3.00003667465033	82.5361541315275	7.53109455919112e-07	3.86154858228003e-06
RP11-307N16.6	2.6809321049667	2.82145112668953	2.77941138929188	4.61598736327377	5.27480976490764	4.78821682330823	-1.02435050588778	4.02824853898319	128.19842739396	1.63520865020829e-08	1.65747002695562e-07
SPATA13	1.37082765262039	1.45886434489494	1.47757893820187	2.4492960389009	2.65799998744479	2.5183822764942	-1.02350993667425	4.52675803657974	166.157589430601	3.00760420063834e-09	4.47685566889744e-08
CENPJ	2.95860003970007	3.42731014567288	2.63013572820563	8.7078103223797	9.11032301781162	9.30214552488467	-1.78412382111711	5.1860542928196	370.727140359347	2.53246662629021e-11	1.66805135118315e-09
ATP8A2	0.0378302677870525	0.0465348068926667	0.0373942503367109	0.138578016935508	0.188388228337925	0.350516419276311	-2.66924697092155	0.623291547232978	48.6773222327332	1.44740611499604e-05	4.81291457001629e-05
SHISA2	0.236165178223068	0.30503077790798	0.204262823736107	0.529465567858148	0.482079459002332	0.600232376028679	-1.29487788769005	0.286780089772171	24.79938879938	0.00019159841544961	0.000465394553077356
HMGB1	77.5126396645898	85.9843218814486	70.3648943345482	229.478898742517	231.237717660284	230.078980422583	-1.76152054489219	10.2692326992053	541.831836886529	9.64523298291267e-13	2.82355264803488e-10
HSPH1	23.8561546380326	25.2208059617948	26.0298356974702	56.0294000303714	52.7000760676709	57.1168273310344	-1.34249806043435	8.43733399417261	465.159324585017	2.78090016150299e-12	4.67664571840844e-10
B3GLCT	0.191071732198653	0.329050819697784	0.319859656091363	0.518188623820871	0.505201535551064	0.523498132865989	-1.07666141917938	0.938599191176966	21.9721329255265	0.000333584532779593	0.000760499609774994
BRCA2	0.149050444850717	0.217194661112131	0.158665818160533	0.902233400129825	0.935445475119412	1.11013339082513	-2.67632463487328	2.91813487499158	275.753545294252	1.00786771140587e-10	4.20379229073982e-09
STARD13	0.556955273471943	0.673138908037671	0.653899706092102	1.22984916043827	1.05577010751941	1.16576886201039	-1.07149473442852	2.94409468641659	77.2936205988465	3.92406166949218e-07	2.23376186068896e-06
RFC3	1.33175028592039	1.77911034984487	1.66002041976212	7.23645545005498	6.17192543284301	7.46257567057457	-2.32600499153209	3.69336883986473	346.886405612852	2.10237670092282e-11	1.47658695042715e-09
DCLK1	0.101804305232854	0.134861916879895	0.112887280364302	0.0362108407930812	0.0737791172038352	0.0393028327850237	1.04889857924018	0.27814383218316	12.45786062425	0.0032532001247013	0.00590025098339585
POSTN	0.128765634478323	0.159661058714645	0.142555313783618	1.61085344686711	1.31019033056088	0.851062474342051	-3.3087656809858	2.03255060068098	188.642381135627	4.22367079357721e-09	5.78076085756437e-08
NHLRC3	5.85343138655316	5.50904696589046	5.65647355250292	2.49932180770767	2.31674946751004	2.04110139115306	1.11404932457969	4.63444046426691	191.323050023013	1.18082514455095e-09	2.24087441597376e-08
LHFP	18.93939180666	17.0578664070328	18.4242277573518	7.48350774682187	7.32648907074236	6.87289628219812	1.12827317711662	4.8445155014778	241.522626861328	2.47385925467102e-10	7.37863530147914e-09
SLC25A15	1.45540915721302	1.411503034165	1.94341874878664	4.2503878856876	3.81044841846155	4.51869018321598	-1.59721452565169	2.47691473980525	111.998604044057	3.88903673227228e-08	3.32852694443748e-07
NAA16	4.14446339694002	4.12626004579288	4.25948895357891	7.95270007423546	7.12231932952483	7.60380936592887	-1.05545491309978	5.13995709676153	243.726817234802	2.3266328589837e-10	7.16037733308428e-09
NUFIP1	4.31977581625662	4.78136811997892	4.05223957436006	8.36790043416991	8.80015896738364	9.04169261087642	-1.19183270813289	4.55933214650657	186.755499743967	1.38685829027544e-09	2.51993745433037e-08
NUDT15	3.59500885375789	3.17639427529692	3.03202967041394	8.08606919358671	7.86079041585786	7.71630077834409	-1.46886655941988	3.60066775214445	217.865480773645	4.95256397775964e-10	1.18621411152158e-08
CAB39L	1.11312772276734	1.04561089670414	0.907653422825245	0.387566997646864	0.386645830582174	0.477485512318439	1.08919777323327	1.83344538580923	43.7688857499001	1.06122292281513e-05	3.68618149063097e-05
ATP7B	0.517987492373245	0.413446914873722	0.486608261832991	0.144345885767345	0.1754647601787	0.146049586724412	1.40554055888484	1.57069222478088	64.7284831587194	1.13798300351923e-06	5.46894831774777e-06
NEK5	0.327620635642162	0.355240883919852	0.312516705665044	0.108815142575043	0.106697666982408	0.134289603086888	1.30251298207057	0.647339953760083	33.4073268085115	4.44672238358412e-05	0.000127899904366262
DIAPH3	1.76402710670477	2.65064093502532	1.26082604429478	9.65455007212616	9.32879206585723	10.2438112541264	-2.5496680527342	5.47343897508639	75.4051159309064	0.000546184022525102	0.00118421026307459
DACH1	1.88525313840067	2.24387963332506	2.4270555801093	0.706873130961109	0.747853827659955	0.927423318836694	1.25443540749191	2.96931068455304	77.22707416018	3.94467368081935e-07	2.24468688071966e-06
MZT1	2.0565580113205	2.03434934016779	1.41170478924476	4.79590671364333	3.82895646863096	3.34597467686267	-1.3071276328372	2.79569218977052	64.6302865128813	1.48253612147073e-06	6.78515663237095e-06
BORA	1.55320508140435	1.89973351280622	1.33321329467562	3.08647378691846	3.00146994621866	3.41382744607235	-1.18100043813576	2.97662686081217	72.4103375126095	5.82525117163659e-07	3.08701208586092e-06
LMO7	14.1684723657517	14.369105093104	13.2626053885927	26.7780057830534	29.5539169698256	34.8220376520927	-1.32678416499162	8.35691960621991	178.387493571226	9.00163732136759e-08	6.62466865810889e-07
KCTD12	2.4865316288145	2.86513871604275	2.28358727387547	7.15706144536122	6.50826630273992	6.845364794188	-1.62041748956119	4.92014043545324	337.995661709078	2.5121094721359e-11	1.66156596382947e-09
IPO5	23.6353618710983	24.8093206313014	23.071943448978	45.4249162888526	46.3172134134213	45.7584589791177	-1.14241659334191	8.43131593083923	376.462197536975	1.19826374024761e-11	1.06923688787882e-09
ITGBL1	5.31499156227162	5.88358730698816	5.44597934183795	10.136378819385	11.3289453687477	10.6361926236725	-1.14643907241271	5.68565257793743	245.291747122853	2.22816477167465e-10	6.98865649020493e-09
FGF14	0.355904133327663	0.415654347168258	0.370335752412508	0.706771018508951	0.786239047896819	0.735965413180401	-1.16046935224228	2.99762927567111	96.2714770875179	1.01146167025574e-07	7.29433671688084e-07
TFDP1	4.8522443226866	5.96594323306523	5.12722802055588	10.4103637422577	10.0004748505416	12.2503142792905	-1.23332281171122	4.96421403042432	140.560451753327	3.77711559933859e-08	3.26098543934159e-07
PNP	6.479897383237	6.97306204905127	6.1632527616147	20.1734424395167	21.1909970453936	19.398912108527	-1.82846604151286	5.84844333056456	668.159500221877	2.23842452257921e-13	1.40304097969119e-10
METTL3	5.83487730937794	6.12197794815937	5.35778852916679	10.2405694825075	10.3916177920336	10.4962869410717	-1.04453946518713	5.60664068449525	221.49751882824	4.4319643123139e-10	1.0996291077859e-08
ABHD4	5.60094442947952	4.54889742669978	5.56600859634064	1.52310787510545	1.73939480477868	1.24399854053429	1.6056639381431	3.72562917235394	168.174948052712	2.88020650586703e-09	4.32386556930161e-08
LRP10	24.9694091284708	25.3369787860029	27.6589312862501	10.3730899625274	9.86832649590193	9.44726497043102	1.19403608476942	6.95367427560216	377.87696586905	1.16772961999449e-11	1.06923688787882e-09
REM2	1.56282263998375	0.935677683884034	0.633613531328921	0.256621394399794	0.184047689337116	0.226255252975691	2.02547666910111	0.539851739795456	37.0559918962893	3.17309522101868e-05	9.50472974940079e-05
PSMB5	22.7535894397439	20.8142940765235	21.0912134793956	39.6397034055215	36.504203793576	38.8799569147338	-1.03064806251265	5.75683115644018	249.818816451737	1.96902704517372e-10	6.52544644237028e-09
SLC7A8	4.58480798896083	4.36849286337918	4.41510613926901	11.7413861445108	12.2105070115688	10.2175291742681	-1.5518880466231	5.61621325813905	457.252370923589	3.13143298334796e-12	5.15642631257964e-10
AP1G2	13.3349832956258	13.0212411997613	13.6841250904125	4.27446335135879	3.8481781376502	3.21364799472686	1.62393113427511	5.83068353869656	397.021340602781	8.30829705379516e-12	9.12772383841396e-10
PCK2	17.1921653583622	14.2424558837897	16.38637429375	4.86313776493485	4.44332487755551	2.98274305634456	1.76595077589508	5.33352375999387	108.198835692545	2.63770802439834e-05	8.10132653344853e-05
RP11-468E2.4	10.6225518792488	8.81842834589743	9.64588636251666	4.1866940780634	4.05065306162547	4.03982888211407	1.04396123967823	5.01121262512505	185.615177456791	1.44450348470729e-09	2.58896951091303e-08
IRF9	9.74694898051111	8.05424719801743	8.93926523311812	2.79385890050609	3.00505514111891	3.05272892365226	1.39307013248138	4.44648647776266	237.761985097952	2.75026907104033e-10	7.88650964051546e-09
IPO4	6.32894691883397	7.92279251617257	6.812523038362	17.6213254982808	15.5421762870884	16.3658022803818	-1.43015722274871	5.9251430084686	290.74883402901	9.71009924430192e-11	4.10420451481082e-09
RP11-468E2.2	7.34137540249274	9.09503335456645	7.83964671410677	20.2780916501705	17.7818736785301	18.8132963207355	-1.42493181608621	5.92342301193457	296.009785286873	7.59410511659484e-11	3.44964407135435e-09
LTB4R	1.63248408097196	1.8507174098702	2.26785868951354	0.725977039467313	0.736345332675455	0.65700800993571	1.23923633120125	2.51318215558018	72.1933165017719	5.93151503399263e-07	3.13386997517899e-06
KHNYN	22.9252349919352	19.8671300723343	21.8783366244409	8.95349643737789	9.45122342986044	8.36934482991467	1.07279378392193	6.89404722079681	254.414969744342	1.74049840151789e-10	5.92969800241266e-09
NPAS3	0.103545350117281	0.14160610726385	0.136970958888079	0.0563284099556911	0.0688610416495053	0.042326454775644	1.0025719002035	-0.196162741840629	11.1815713017823	0.004720391210545	0.00826081526140766
BAZ1A	21.8183327985455	24.0000516050469	22.5811221965408	48.7317627431599	51.372022889853	54.5958179840302	-1.37771210514864	8.2039844164523	394.144897078592	8.73529624769124e-12	9.33024074888535e-10
KLHL28	4.16430230318733	3.24366935923651	3.65300639328949	1.58205373754048	1.39532037570326	1.33188659435333	1.16035032418563	4.33092582660684	140.334584181741	9.09791398726946e-09	1.06140091742255e-07
MIS18BP1	10.8114214382191	11.5698038491262	9.20686081195178	29.7857208785415	29.5221604057356	29.6604874201841	-1.69179268433493	7.02369865464849	463.411137412684	4.06828216944638e-12	5.9001288563861e-10
MDGA2	0.468708161780546	0.335832978189473	0.288016265091879	0.126557460831641	0.109590151754724	0.087173321468494	1.56254633646384	0.94186436476608	41.6329323331518	1.39373830215359e-05	4.66290266252782e-05
LRR1	1.96846028690593	2.46541761994298	1.59592657912229	6.78020049725936	6.88991477755983	7.02837549874846	-1.96579063827987	3.46195002185809	209.104730325103	6.79082018418069e-10	1.50349139315866e-08
POLE2	0.819052273487674	0.877472444589208	0.494239996518837	2.82644801183497	2.38674195776789	2.50022901518682	-1.99449293033291	2.36589655691892	124.086452004091	2.01758675453707e-08	1.96512701267541e-07
KLHDC1	0.964314956211902	0.781969749456936	0.91772552026036	0.10232415280359	0.14112771920228	0.144577056472879	2.56584167613837	0.576978887347025	100.213849543819	7.86216712608499e-08	5.92115950115062e-07
SOS2	10.46540559883	10.0487666450386	11.0584952579415	2.83052880193696	2.8891415257015	2.63715802781632	1.71850612732227	5.47369847719136	641.886733140957	2.96202803325272e-13	1.55403706647443e-10
CDKL1	0.645335080028152	0.583262986180633	0.533089023187255	1.09279230575374	1.31946614002427	1.47010107994071	-1.33963235341736	2.59090414187845	79.9415137140607	3.19548301322035e-07	1.88075002071741e-06
TRIM9	2.35967163819863	2.115815934979	1.83228865487895	3.9994035501683	3.992717352732	4.19294152271324	-1.14809314146225	4.82401134776884	162.41209714766	3.49528110790447e-09	5.02303670488671e-08
GNPNAT1	19.8594650275646	19.6995134064883	19.4131487316436	36.8216046656725	35.0328309275242	33.2317811337624	-1.03185018169202	6.80779492449974	323.025193788509	3.42592612616896e-11	2.05540569490194e-09
CDKN3	5.42626799746195	5.96585855751034	4.34855822645168	15.7736617091073	13.805957491472	13.3740864348024	-1.6388187352253	4.22088821176294	221.809100055645	4.93745083063586e-10	1.18438881230185e-08
WDHD1	3.70244860456212	4.23935188253889	3.7461869409853	11.7913370928065	10.9877875753499	13.4701752897109	-1.83204778362547	5.73010384155484	400.967354922942	3.66037903618776e-11	2.14308414089097e-09
DLGAP5	8.01235610109952	11.7034753806517	6.10690325668626	61.4514674601329	60.5846491093345	59.5128723580626	-3.004913205639	7.06319646268917	121.941815514329	0.000197988423262129	0.000479075615326456
PELI2	0.268967987304068	0.192999368344665	0.320518600269782	0.0753758922066294	0.101361084084594	0.0830707802021294	1.37842587289507	0.122052598003114	23.0793700674178	0.000267063381157117	0.00062497970826524
TMEM260	1.26481554995473	1.53912707114519	1.48271998955651	0.641531245690449	0.525232046455432	0.691419143008981	1.00262629301794	3.02167362316155	57.2020874163487	2.34634008580538e-06	1.00626543886086e-05
C14orf37	27.6965977657542	25.5847953081147	24.7585383089804	9.83012929644236	9.28791555182947	12.3945346730568	1.10578111381432	7.07161420569121	96.8545900251255	5.19947511174833e-06	1.99837837506729e-05
DACT1	0.651864983395225	0.712417837638088	1.02641942558411	0.158087923587935	0.15353532881366	0.111311453568173	2.2962493368107	1.02174392414947	86.0405945285865	2.03411710824376e-07	1.28725035763143e-06
DAAM1	7.2327974232698	6.56046508580404	7.45933898654429	2.6152000742508	2.99747034791359	2.61075634368871	1.16988941380803	5.6768552234403	236.877726169688	2.82027524524222e-10	8.00411329924398e-09
DHRS7	40.22163954627	34.0963094674747	38.1707067919012	15.7348103255874	15.0939256721805	15.3474332089231	1.08429829269137	6.38574885063461	262.725495594618	1.39988129853385e-10	5.07553292826216e-09
SYNE2	6.07190930571622	5.52027971973062	5.36780385416205	10.479575593314	10.9990606470436	11.901802269587	-1.1778961040796	8.07712538849815	269.705605136725	1.17172378745437e-10	4.62272933483667e-09
MTHFD1	11.8820736468374	12.5622924550454	11.7021083275158	28.5984880789734	28.2137556047659	29.3911402718355	-1.45324768059334	7.62361884618213	577.580757494349	6.18329842624476e-13	2.12490394613211e-10
HSPA2	0.126660627291179	0.134231611919577	0.202247421113126	0.335842200141977	0.45896434559682	0.331008132202334	-1.48930742617715	0.696340879374243	34.048028917608	4.0335326512753e-05	0.000117447198657874
SPTB	0.379516109117151	0.269600506624217	0.260411036306635	0.545606395844654	0.638232767683285	0.602184740247865	-1.1724632963424	2.78467856283877	61.1824355076615	1.58569411853825e-06	7.17419937774832e-06
PLEKHH1	0.606205322887924	0.629515872581038	0.714090058142498	0.275605256819939	0.259824650640991	0.295303683407362	1.02585908803845	2.30010064442079	55.9300263818565	2.67187309752896e-06	1.12661962992098e-05
RDH12	0.800331979539904	0.956565816685112	1.2260200705949	0.361535540021984	0.382635224250578	0.534947382044428	1.00407205059356	0.743997323838465	16.2172404033161	0.00120725662000904	0.00241115763096688
ACTN1	26.7393092748631	28.9970453383365	33.4538523222458	58.8595389071913	49.9645915479436	49.5375364939443	-1.02612749715626	8.80616893211104	149.289602388244	2.54621392291864e-08	2.38309944899337e-07
PLEKHD1	0.218971233235727	0.293298019952687	0.296613176454308	0.0847417913234739	0.0392951022528763	0.0885621517104893	1.70291544699956	0.462488446474264	34.0606728284503	4.02583144340411e-05	0.00011724455316384
ZFYVE1	7.25056621501187	6.89174482477167	6.49591196329262	2.19392430104056	2.29864498921203	1.8838613890731	1.4983056696597	4.53030598898441	292.995999958821	6.6702453847176e-11	3.19524966792775e-09
PNMA1	40.9432001257614	47.773629930445	42.1540282642221	17.3936593981508	18.1198592022691	16.6959706022659	1.12765971572277	6.26565122783244	242.843783043736	2.38438064012526e-10	7.24851714598078e-09
FAM161B	5.97816462319608	5.67002369768757	5.78363110905222	2.62062417635486	2.47523393111166	2.36381771624417	1.02574725733265	4.35597189379875	177.811236428513	1.92110460554518e-09	3.23072570260193e-08
BBOF1	5.78698402987082	6.08447636356129	5.87282637133336	1.78221892037966	1.87666646540194	1.8531586678836	1.48718868459471	4.1161808226144	307.922059508135	4.75259632164507e-11	2.55540961403283e-09
ALDH6A1	2.64999367335708	2.4994816579291	2.68191787332557	0.977589213708148	0.992304275641028	0.644090786586675	1.39032306282367	3.49474753420382	105.490160881762	7.54478775385907e-08	5.7202880006237e-07
PROX2	0.203398940727599	0.260056292986958	0.305643671376191	0.0777282935731307	0.0929106272277819	0.142772218054361	1.07023113514837	-0.232644731434252	10.9919773838327	0.00499775318256792	0.00868945032006529
JDP2	3.20022439514865	3.42798822903162	3.82069580415027	0.683061533513869	0.518805640722638	0.453069944895522	2.46120545074708	3.58374296552232	344.04278106094	2.22450623964185e-11	1.52229414009776e-09
VASH1	0.813732268449319	0.969021866999785	0.958378633668025	0.403924127124941	0.440410948396471	0.344229922108734	1.01100500585951	2.06818256641646	44.4056259875155	9.80350687293606e-06	3.43695901854879e-05
GSTZ1	4.30594469055588	3.65624724332742	4.44884017785825	1.59094971821243	1.58892297800226	1.45601051573814	1.22039195346715	4.54786747847765	196.835529373038	9.77095585029748e-10	1.96513066261454e-08
AHSA1	68.3814217380407	70.6604049951512	59.350545090786	170.952676935542	156.963632807998	151.527206123446	-1.47061836106551	8.42335036944533	418.260758098322	5.7991921849442e-12	7.39303468222564e-10
CEP128	4.8471855998821	6.22066283653366	4.96493871112891	9.55229460415887	10.3180389741148	10.5182115664708	-1.12068931013143	6.22099716926316	128.505796329221	2.10429859836784e-07	1.32212846752778e-06
SEL1L	77.136420888739	69.5149191236359	81.3397495041514	24.8510665696366	26.0206409948267	22.148208333576	1.4435074726318	8.85631633264346	404.695893121371	7.28078303456424e-12	8.48988667054666e-10
FLRT2	0.489492861183715	0.527030789513205	0.478935584083771	1.41560240903533	1.24902216920229	1.10084870762373	-1.52704117585359	4.98278149132265	311.467480766065	4.39510750293285e-11	2.41242567383203e-09
KCNK10	0.190846325503585	0.319859175967525	0.165065864664441	0.607413952954242	0.526562935359777	0.731523490122171	-1.64284214119312	1.89202230182292	50.3283424544297	1.09745010580849e-05	3.78705332299073e-05
PTPN21	8.32190080253522	8.63357988324142	9.63647707652817	3.90929176754918	3.82515319788424	3.40521778127983	1.05680672597578	5.50198044956727	202.424420034894	8.10443387850057e-10	1.71047918226084e-08
FOXN3	12.0525474180392	12.6271658626945	13.3109123809422	5.68297881752031	5.42880108617282	5.23109746192264	1.01815514357926	6.60609886227751	277.780531602607	9.58921713694254e-11	4.06397706436428e-09
UNC79	0.150689854055463	0.135563817490205	0.127091789509479	0.00756349158911883	0.00423789183171554	0	4.89290010296059	-0.189050868294067	103.027065941969	6.60347734244563e-08	5.13214207617407e-07
IFI27	0.373249563283585	0.315549080594462	0.360003444132602	0.12551985444913	0.134266162321604	0.136237815597954	1.19666186463378	0.0220396469540508	20.9159470538277	0.000415237090206817	0.000924126132900094
IFI27L2	0.745061823796403	0.641547551342763	0.546776538467289	0.199306194880417	0.350972409983647	0.156894812908835	1.27708520307724	-0.401763449312419	13.751505982687	0.00227525434904749	0.00426455071730409
SERPINA1	2.32515746919438	2.02683196300205	2.76748855931866	0.878459740225683	0.865422121424015	0.664930587144237	1.36435769501598	2.91527648652144	90.3058797598466	1.50743048252772e-07	1.00959367543948e-06
AK7	1.61508616267629	1.3713135763023	1.51859463837402	0.539351360179434	0.471861418079667	0.47796290235275	1.39486519223053	2.28355010350717	104.023783768267	6.21394025485094e-08	4.87010250613206e-07
VRK1	3.26147209503031	3.53250738911898	2.33004859388964	20.8926288198799	21.0259729057577	21.215191954779	-2.9791856608562	5.12646450039905	573.600669873729	1.58557112476863e-10	5.54528945582798e-09
CYP46A1	0.451395697255918	0.471600312816812	0.506677030933661	0.0404798846255962	0.0878898072710625	0.0441476368872541	2.86878766732714	1.26312655392415	129.223493604515	1.55323318794002e-08	1.59231583884279e-07
SLC25A29	3.25584226489115	2.51078734829996	3.13182283482833	1.19080455125122	1.08890045564478	1.23071146558619	1.13754186101898	3.90733473301125	111.131319304327	4.0863703404539e-08	3.47297539472555e-07
BEGAIN	0.0714471111235905	0.119965349947308	0.057675971498644	0.375420356747604	0.309637225507972	0.284105477729245	-2.11694843891425	0.793277932891637	61.8048420312377	1.49430101270055e-06	6.83109034377396e-06
HSP90AA1	661.618306826131	721.485878755816	657.302215268688	1353.73814779491	1380.64691037094	1554.34018461134	-1.27227565888537	12.4742393061945	264.336445522667	1.34303346700265e-10	5.00723420905137e-09
XRCC3	2.14062378418456	2.43718070074116	2.3216178229977	5.04286507284635	4.8493712996618	5.47083664594129	-1.35434607258169	4.84530101875576	263.137754039445	1.38507638176706e-10	5.07553292826216e-09
CDCA4	9.22795307082523	10.1348522580634	9.50535158180915	30.8349037588499	30.5131550930804	28.958830436844	-1.84298402057491	5.69707865561829	759.424537616623	9.14248685694984e-14	9.03277701466644e-11
JAG2	0.778695329321567	0.560650946072333	0.471834243980075	1.47207691735768	1.3097609813132	1.26704150105938	-1.35428375585415	2.69841998606448	72.4893708739277	5.78709331292887e-07	3.07090873080831e-06
C14orf80	0.529414773218777	0.785094229559613	0.605686270243673	2.06296322143595	1.87635286595861	1.92707963021752	-1.80068829987716	3.18503756718317	170.826285356036	2.50469633853841e-09	3.90604275183808e-08
NSMCE3	1.16341533987525	1.09193760857372	1.3819241793253	0.381463088045795	0.515161389632505	0.404236015483388	1.28327646000535	1.95831168578501	58.6964481007468	2.02021431314003e-06	8.83173336894843e-06
GOLGA8R	9.76403344373868	8.50587617248775	10.0886799680414	3.4532683710103	3.95353005459729	3.12248283814021	1.23077362014948	4.80192824906173	173.665619165052	2.24598415576285e-09	3.62661057551574e-08
GOLGA8Q	10.2194577667515	8.75427072165792	8.27703591112852	3.01153672312391	4.19366267798472	3.47760252833542	1.15309542526254	3.71997934370921	81.5291083778765	4.15554207258995e-07	2.33775121293601e-06
ARHGAP11B	2.90807090602478	3.83390135035219	2.54792270563103	10.2793298485417	10.889830636392	11.8279538335998	-2.02423197550505	6.07807319809375	154.590594968355	9.78051467201993e-06	3.42996288404436e-05
KLF13	3.95120900749923	3.60571803221369	4.15993647404748	1.67979690004523	1.61752030191345	1.72287479695544	1.0208989648327	4.67862262977598	166.791820293515	2.93295160417167e-09	4.39470132310386e-08
GOLGA8O	11.8886706465826	11.3221591401793	12.1968817115678	4.30389384583676	5.01887894760046	3.89252698804016	1.22481549155747	4.0928487547537	156.737837632406	4.41621537469449e-09	5.98580621316183e-08
GOLGA8N	6.08247527606021	5.32666984371404	5.97699688853351	2.10398486885488	2.48332433761265	2.04664969967345	1.19090724611335	4.88659178726944	184.966883107503	1.47849197820832e-09	2.64090408943696e-08
ARHGAP11A	15.0478453134767	21.0285746492266	11.7238217469196	66.6896086291863	71.8668128159412	73.6816410842089	-2.34751644334025	8.18890376222445	86.3180290960006	0.000407856429625482	0.000908908186919051
RYR3	0.0552636564979525	0.0678095748303044	0.0653244387478751	0.125445910499528	0.098924503614617	0.122677571556479	-1.07953863655245	0.94295685142271	26.804209176972	0.000132577048269752	0.000336077289776819
FSIP1	1.94550168844554	1.43706374809804	1.92464970970145	0.825832170131169	0.655895976921167	0.603813754729123	1.14423256345643	1.83244310385154	42.5092238787306	1.24470145089083e-05	4.22690451894356e-05
BMF	2.41284908618119	2.46467456983722	3.17579669998619	0.625502281837191	0.52084406393037	0.343083186443388	2.24106004207955	3.04826242923057	147.507733508127	5.64053546067926e-08	4.51014590604035e-07
BUB1B	6.41957560993868	10.5626864041407	4.7711017120011	51.7560059630931	54.3615674127663	54.1791859965751	-3.07183027143022	7.16462592729329	79.0096604960679	0.000632181868950142	0.00135358675123444
BUB1B-PAK6	0.264039953114166	0.31359431497064	0.220497235587019	1.32425273811496	1.43251369490017	1.06153984787089	-2.43211176148952	1.34821210375651	135.171493308811	1.16069609491484e-08	1.27951770351561e-07
PLCB2	0.313976516989081	0.817657710334739	0.574035660355892	1.59346174408329	1.37802577328422	1.40727175997658	-1.54459755957606	2.95912415290248	25.2638193399902	0.00212501960959593	0.00401485717562955
KNSTRN	6.66220847479986	7.84555003161148	6.38621016483467	20.7077874161434	21.0794322830043	20.9925173796371	-1.78380967754282	5.72629598928511	482.379052663795	2.1616748356549e-12	4.21873528420156e-10
CASC5	1.43323462549912	1.96701039741896	0.899243555292224	6.01091928153885	5.73745104426288	6.22430040409728	-2.24902384733027	5.31749401177405	56.2066390066484	0.00104615912237471	0.00211994403364947
RAD51	0.51740280893257	0.620543024875174	0.362269588168436	1.97300233459287	1.52331411454283	2.24718596525943	-2.11813303196953	1.97361271032287	103.959416615911	7.40088511505131e-08	5.62737815770713e-07
RHOV	2.7400239494913	2.1745742554085	2.17001795539004	4.13538227798884	4.02769612521303	4.38422080130707	-1.02497568067851	2.5272302471792	57.3583212290436	2.30957203767957e-06	9.9238148332804e-06
DLL4	0.556583969015093	0.356892499106866	0.580408776331294	0.0896042217853772	0.0502060450675688	0.0182873398593509	3.03743629060577	0.337156437934244	61.5580946439739	2.09762213378597e-06	9.11468133339434e-06
CHAC1	4.74520258689945	3.67380768468373	4.24218661087184	0.52885454709835	0.463808225862302	0.211175234090123	3.20972896751204	2.17397965036562	188.864516677147	5.63479866650843e-09	7.31921917174735e-08
OIP5	0.204924881589192	0.313695801803963	0.498905152904533	1.56970905357621	0.986780769640696	1.05485104795503	-2.04195369742592	0.0661349589729287	37.006913327407	2.6141155109601e-05	8.03909681470954e-05
NUSAP1	12.6276493990752	16.697591083692	9.04227115718063	72.1501002802142	69.0019193648869	72.0980234492964	-2.66762334334344	6.98619607600529	114.807631200621	0.000196449987998998	0.000475790012300929
JMJD7-PLA2G4B	1.06314882603154	0.739750720611229	0.800850682055326	0.403269651937239	0.310267369950623	0.40906001971576	1.00689575559936	2.26447168079492	35.9588494574836	3.03900105066478e-05	9.1575540619346e-05
CAPN3	0.523984101633064	0.606431448682587	0.610766516885941	0.118420883702007	0.127396373550166	0.113108753009953	2.07704609922172	0.779702674263743	86.7705161130915	1.93069175008546e-07	1.2336449145251e-06
TTBK2	4.37494606175871	3.69395202890317	3.90204843165259	1.59360753506116	1.5251356423419	1.54600968717627	1.15938260077138	5.12256059384599	243.486438536229	2.34219335020852e-10	7.16158461897413e-09
LCMT2	0.0566339282739905	0.0835981050085595	0.121292571614656	0.142840403575357	0.182936577801661	0.156173146384028	-1.09166924157353	-0.105827923310672	12.2662486027577	0.00343574794527235	0.00619437768235233
STRC	0.381277115279692	0.196396642819265	0.36903093647578	0.0114481638145209	0.0192435250357771	0.0210281181447913	3.95012224995667	0.393220611992925	108.093497189764	4.87338917342975e-08	4.03343120699359e-07
CKMT1A	0.190094357833139	0.171478293716898	0.187903401699989	0.433788380871237	0.426413159297656	0.524202273750571	-1.53552359361027	0.129003622756281	33.814052439623	4.17912374006286e-05	0.000121128691021111
SERINC4	8.09218092484866	5.9503941900972	6.671990923782	2.14589620160849	1.85253241887359	1.64233611262062	1.67815549764173	3.65603622610147	177.197158552752	2.04035374387574e-09	3.39157854712804e-08
WDR76	0.814339385592622	0.784393352377394	0.604852152025505	3.05764580212097	2.91280967871934	2.87743086254335	-2.19492700599043	2.98455345253939	285.105153246221	8.03327325923545e-11	3.57718263892941e-09
SORD	1.22917220202235	1.14495911683758	1.18564636281309	4.99025488556513	4.52453371125667	4.74890208106478	-2.20200421047346	4.26100804036057	686.357051601027	1.85525567030724e-13	1.27512528853117e-10
DUOX1	0.438933667896946	0.485542818912419	0.306668115629914	0.148147437500154	0.159979692963547	0.131111836766542	1.2995730379088	1.28373793326459	38.0031663762263	2.27204300213254e-05	7.10935387523974e-05
SLC30A4	0.202191872928499	0.225130069577817	0.196989912316625	0.0703396285801887	0.0591178823748679	0.0592169571328157	1.52547955380497	0.147598644726046	35.2556875156035	3.36826688256326e-05	0.000100104461138485
CEP152	7.50089962840777	7.07290323744186	5.61845025099144	12.563119031415	13.3902763542059	14.4671116521617	-1.20091654692695	6.40546672054294	121.311221229377	9.81921427084083e-07	4.81607713634625e-06
SECISBP2L	18.5215280761937	16.9678362109287	17.6359610421993	5.90764338984615	5.61742549278899	5.21328511597797	1.46764909294773	6.61296702454403	559.516578055789	7.71409619036704e-13	2.39106730543769e-10
TMOD2	2.98457228139675	2.96352354597403	3.22988980880762	0.691351621832652	0.560547875584527	0.504218075689747	2.1883534616248	4.34137299440571	468.239292789308	2.65663885189298e-12	4.67664571840844e-10
FAM214A	9.66056576653684	9.39792835928754	9.37804307471091	3.06585308442881	3.33047673441145	2.8223273634779	1.42684874223804	5.89963953966612	428.188907070047	4.93170127056387e-12	6.75640214480572e-10
WDR72	0.889729074474895	0.944216312441083	1.03362580699874	0.314663573525123	0.327872520530051	0.32447867980026	1.36642713506913	2.41667282261994	108.070122357267	4.88008154878522e-08	4.03474524702912e-07
CCPG1	62.9791998353466	51.4678124424637	68.1293568510619	13.1876843696239	13.3468414692001	11.5262689418996	2.06280969521112	8.28559541690411	471.21748294243	2.10992030978119e-10	6.77919110915062e-09
PRTG	1.02401476369206	0.845143783481596	1.10738578010808	0.456446410159875	0.469635282386592	0.364005444695948	1.00713522023696	3.33754666872488	63.3188378039306	1.29601483585897e-06	6.07394086132778e-06
CGNL1	2.47546796820336	2.39448788988675	2.63746803021295	0.682803086796173	0.67028132098385	0.817725695214916	1.58477605899222	3.75577568910349	221.131171576786	4.48154151417865e-10	1.10521385735002e-08
FAM63B	3.72997677075234	3.16561834687485	3.17547716542011	1.33393722619328	1.20876809558391	1.32393067427705	1.18009542157431	4.41789087181037	177.758044813536	1.92491827712314e-09	3.23369905682918e-08
SLTM	41.3157569489025	48.7809085839436	43.3331395125279	79.6659836043826	82.9496400987408	82.7026757564715	-1.07785137003162	9.04157120899135	228.644208872175	3.57954982196453e-10	9.58530942247774e-09
CCNB2	3.73766595881064	4.97464312616201	2.90832858596536	18.1867334843135	16.4519726833391	16.7648633207408	-2.33129978782418	4.94776439731408	175.521983949944	3.3221154667666e-06	1.3571197534554e-05
FAM81A	1.08475236113126	1.0687196431663	0.896035198660719	2.20995278337529	2.28637721188718	2.5516502671311	-1.40533180971354	3.28546831282011	139.46645376824	9.47275245692622e-09	1.09480537343215e-07
APH1B	0.466147534312703	0.471956875457064	0.519848597236413	0.155037810755696	0.207520553429289	0.20567099427911	1.15472167648328	0.885203322622945	29.0969332030801	8.89781397397903e-05	0.000236001079363524
KIAA0101	0.678326603225069	0.590573932172312	0.573657242879657	4.84108631993492	4.53740829851017	5.07458498784838	-3.16902409253345	3.43246578131537	712.678130009707	1.42607338471328e-13	1.1765808316715e-10
PIF1	0.247822959608006	0.43719331140591	0.285794419521954	1.51943455252032	1.78243081759561	1.57280647446594	-2.50386652025906	2.27068399111566	173.618318906668	2.25003645475426e-09	3.62888998344378e-08
UBAP1L	0.649504962875084	0.454226817045102	0.627353603828678	0.116417606334789	0.205008017359239	0.239293998273211	1.41221721466022	1.67049034289853	33.3294049512969	8.01066631902972e-05	0.000214667932143112
ZWILCH	2.46664925869715	2.88856968415093	2.36937573913732	6.60678633351144	6.50692938579143	6.22007528231979	-1.51791700963337	4.50091626699179	289.824895431058	7.18357031129609e-11	3.35669431344335e-09
LCTL	1.51194719344203	1.49475871222009	1.13472895164373	3.3762271935639	3.89651205705836	3.69371776280513	-1.59712164109982	3.20661278808395	151.071266882843	5.62240981118296e-09	7.30913275453784e-08
SMAD6	0.759200857589105	1.17160601254157	0.852784765685603	3.37375469113979	3.17379767619485	2.66961205540618	-1.91441783530804	4.15872394771836	158.071564680056	2.08739326998844e-07	1.31359525525387e-06
RP11-315D16.2	1.34108280369138	1.26004810872476	1.40555343649106	3.39570348776298	3.43367597848613	2.97244754446597	-1.49025659707028	4.08614722046391	276.161385182441	9.97794818433473e-11	4.18489137249598e-09
CALML4	1.71494764608491	1.72199568217338	2.02924857641765	4.68231661095077	4.54712502814427	4.1061720666248	-1.48766360895911	4.02951684838395	246.348738693409	2.16434586684642e-10	6.85650891044254e-09
CLN6	0.295032309668051	0.313428872088337	0.265119889215006	0.892301761760938	0.960220896556041	0.923041341785785	-1.85943146962008	2.23448966912603	170.967051339677	2.49109637736131e-09	3.90146515655974e-08
PAQR5	0.35721374496385	0.432175944170716	0.265939869592157	1.08722700404997	1.05648518971591	1.15911588804211	-1.82861739682356	2.25499662509709	117.898392398868	2.80189832180278e-08	2.54993717162109e-07
KIF23	2.46698236522103	3.07425083231757	1.85254098951298	14.2363666248655	14.50244996315	14.7853494056428	-2.74808982830848	5.83345094312941	239.787900789852	3.25294359860145e-06	1.3328805704171e-05
LARP6	10.6258384586079	10.7944623164327	12.440924238384	3.31008331328134	2.72591022865831	2.45703943773581	1.79783285625142	5.23534571670307	348.96376702074	9.03326191599126e-11	3.91226861282164e-09
LRRC49	0.771813299731113	0.800409391200834	0.877076883022618	0.300758938603237	0.252113419406184	0.302318135393298	1.31290896495842	2.42529655448633	94.4437351963676	1.14029346603917e-07	8.0580058610403e-07
THSD4	0.908068556139329	1.02367098952954	0.946786197789258	1.83911513202416	1.78135315658373	1.79607756825956	-1.10957898740904	4.49067792159239	194.45643073664	1.05965944995125e-09	2.08088156333284e-08
PKM	106.018170016013	108.145172834894	99.2888806789532	209.325379782672	217.407936816867	218.364135767537	-1.2411091182213	10.4573144864832	376.208373481024	1.20383768218127e-11	1.06923688787882e-09
SEMA7A	0.496372545240254	0.416161998378361	0.625150319724569	1.5759019182573	1.62445897997537	1.73980654393512	-1.89718385273713	2.29107272847925	141.437383488366	8.64589706794044e-09	1.02071949850637e-07
CYP1A1	0.745564644399997	0.58554266585635	0.72752319332307	0.303074722795075	0.169815471730079	0.20875916809311	1.38322398728282	0.640435839416099	30.6512787485419	6.87401183804606e-05	0.000187514027844404
CPLX3	2.91973664143217	2.73523302689659	3.47621794541611	5.81852650941135	4.4063266593729	6.03261309211863	-1.03930270627648	3.18127363089628	56.531736731102	2.51186945489539e-06	1.06913388107125e-05
COX5A	6.86123166025819	10.5450477840288	9.01658150039468	22.6879138473659	16.1228417224097	17.9106381549944	-1.29535992525355	4.3330820884559	54.0489156519269	0.00010699328024334	0.00027786262100981
CSPG4	0.278374837137485	0.22216019932341	0.148768822434259	0.0713525107468667	0.115140811679689	0.0419395543312399	1.34034471902392	0.292574629670758	15.2558715864997	0.00166012205944147	0.00320860857264345
ISL2	1.49521657561761	2.36765472741571	1.78276513227281	0.756368740216087	0.835662276973876	0.635950271594682	1.15392033256438	1.53216721312971	32.0777357622298	5.46821057972059e-05	0.000152885519710334
DNAJA4	0.21776572153705	0.191187382164546	0.443173779309107	0.111284367997799	0.0804562896226013	0.0956103802227791	1.33732346180358	0.303461265256423	16.0385429397123	0.00130998386988125	0.00259404046286894
ABHD17C	0.240538607449421	0.293976297306775	0.196860228371716	0.508827797067978	0.519029580205158	0.515239624085232	-1.25744373980372	0.559612535910462	28.6047546402676	9.67483072030383e-05	0.000254137128658297
ALPK3	2.70625721748671	2.79321881803274	2.85094556431922	0.514734664547652	0.690730851906907	0.572049387322452	2.03441275848191	4.14663638834343	361.298926202869	1.58972687994273e-11	1.27247425893734e-09
AEN	0.607941545248538	0.777163365411389	0.760413447618463	2.94478380361949	2.78008767442272	3.23890804824239	-2.2616904312586	3.55239115408756	344.901451246192	2.18679488112404e-11	1.50299362960038e-09
FANCI	2.19606854820743	2.56496607863131	1.76359120399163	10.9314766055132	11.0379808141256	11.3630250036512	-2.54627020605079	5.76091084149687	462.791549653208	1.30037111587506e-09	2.39304616993632e-08
TICRR	0.864186908410882	1.02100478981577	0.965695462530855	3.00473048862488	3.05789392615202	3.20698823720107	-1.89913209029558	4.14731976156639	406.613648224336	7.04718365700573e-12	8.48988667054666e-10
BLM	0.274943228908757	0.399506040978548	0.168443469021685	2.18871294360839	2.30295781857396	2.39158612041779	-3.1927893567038	3.17064610383919	214.251158029152	5.19515001613562e-08	4.21802421443615e-07
PRC1	17.028435487837	23.5750911683782	13.3286165166784	92.470772113508	95.9172340433265	94.6441762408312	-2.5879247640494	8.34815845398094	114.964085209769	0.000195850948730498	0.000474557295758999
IGF1R	0.179162000751801	0.182971801785057	0.247455369737798	0.0455379973836098	0.0549561304954913	0.0643420877574171	1.67103027221222	0.776750297495211	47.7515003548893	6.55469097382072e-06	2.43803658621548e-05
LYSMD4	0.849675080974575	0.723119206106819	0.877318648083113	0.365477153870838	0.325786539785673	0.324213478140998	1.06678149652337	1.69566939086009	44.5619935056245	9.61581349650312e-06	3.37943040801959e-05
ADAMTS17	0.136583436406611	0.149949409749717	0.110257535420121	0.246882111195686	0.250924639543801	0.232010917220685	-1.06372227270303	0.715482974410054	23.6087057048301	0.000240712289681423	0.000570406217251376
ALDH1A3	26.6607791662183	30.253465517585	23.9983259478547	61.7337176037308	59.7767671517419	72.9451064529869	-1.46505381856998	8.09526681667805	175.207702792004	4.28345131983946e-07	2.39946132048271e-06
VIMP	19.8929132885162	16.2153907958517	19.4161775796528	8.0794990538683	7.94867870598774	6.5374435711792	1.10063849548567	5.57542644549009	151.015663512731	1.39816342200326e-08	1.47446079886775e-07
SNRPA1	14.2594354690846	11.3140174927411	10.1814696548248	25.2726820269794	22.9588864183081	23.5126269838808	-1.20318674246813	6.07605213494337	131.380084562936	3.30275136972174e-07	1.93226845494305e-06
TARSL2	0.613940162992633	0.428200928411398	0.375244313820039	0.123876924417073	0.0925457949219137	0.0758461835527877	2.07911696681044	0.376268077403142	51.2441298050816	4.4061090042127e-06	1.72876076293359e-05
POLR3K	16.0455422901504	16.6513683932156	16.906199902097	33.3927332846586	31.9183048901121	30.5070294182324	-1.14838954347243	5.55302688368747	327.777711284696	3.10002100116187e-11	1.92176988181831e-09
FAM234A	5.59386634280865	4.73933339721607	5.48400594278807	2.28598927940032	2.22316703055555	1.78500821300686	1.13185976131562	4.07501470314182	122.433692369739	2.19930377330694e-08	2.10324222918549e-07
AC004754.3	7.55668879442129	6.93915541595302	8.03415551879082	3.09211611112965	3.01568439451727	2.62658851931925	1.1680571645063	3.50778778422213	127.556559628069	1.68904906639387e-08	1.70392390820384e-07
CAPN15	0.595488905107976	0.70390085888702	0.690793267535406	1.52858572215463	1.12537517379473	1.15900223568727	-1.13387976818554	2.99453725010317	70.600824372818	6.78257521076233e-07	3.53694444327033e-06
C16orf13	1.6916567638656	2.0127956856733	2.34102310919414	4.31836312364086	3.33240718927842	3.70477522153912	-1.11182683437153	2.45698749501948	54.7489399471637	3.02096546546505e-06	1.2488342593638e-05
RHBDL1	1.70292141515944	1.72357860529391	1.56762923170439	0.615373745020907	0.450350237709185	0.565162764228137	1.40961802906921	1.04579595664425	49.4117974158152	5.41186893170333e-06	2.06794353571105e-05
METRN	2.85851338078098	3.15055263566927	3.3140764085823	1.4355228424323	1.01978347096647	1.07119381066983	1.20311222895594	2.94769070326371	79.5799879443814	3.28521988417815e-07	1.92343540478104e-06
RPUSD1	1.23995958206321	1.40024561585301	1.68780549190398	3.22138161664868	2.45131050298044	2.97423043402099	-1.20307509219608	2.63312124857414	66.3589794207826	9.81921597320594e-07	4.81607713634625e-06
CHTF18	2.53077841144046	2.73215203850584	2.54001151242279	5.53118005671791	4.98825119723255	5.539002169458	-1.23953360965639	4.59847942329021	236.10580481334	2.88305264554438e-10	8.13844575370815e-09
SSTR5	106.104546741979	135.772414288162	102.67914551271	48.2243225820285	40.3361051012524	45.4541667355742	1.16485046920977	6.72387417273899	101.591713268525	4.63917600549284e-06	1.80853500110557e-05
MRPS34	85.3782687458759	86.9472112245268	84.7027634994184	162.948971119835	154.663131448109	155.873137342733	-1.08027365499278	7.09458832092569	372.755366950396	1.28267936361403e-11	1.11040889828975e-09
MLST8	6.55563687047961	7.52271268219199	6.56158949191305	12.8728842261695	11.972253231203	12.0537533998892	-1.03507517067062	5.40718454236755	198.957292309928	9.09605930287635e-10	1.85558333937207e-08
CCNF	0.762792188816068	0.714429882425146	0.514425314704976	1.70637567228812	1.81133199804252	1.8771299279428	-1.62906585158634	3.02029634307119	132.551200011093	1.31770208627134e-08	1.40176544951395e-07
C16orf59	0.532488760289224	0.492471632789999	0.398012704507987	1.69950980222512	1.43998857322876	1.84255201270688	-1.99995862183493	1.6995456365775	120.955499511293	2.37777663103571e-08	2.24539384608199e-07
TNFRSF12A	1.21831242734122	1.52111909089032	1.38742010566787	5.71027039144632	3.65863875135698	4.632896669709	-1.95637379054166	2.55672844702082	134.723307789126	1.18596946060697e-08	1.29832446213815e-07
ZNF213	1.48075163545963	1.60976630374739	1.52629104621066	0.694060700687867	0.720163711453895	0.519386848445219	1.06302189114251	2.78450995801937	62.9181114670685	1.34540977155641e-06	6.25720437445243e-06
TRAP1	21.7143271187472	28.1412500831054	24.6750602636741	56.8766192964225	48.4532742646767	53.5495023499906	-1.28961363436707	7.70711009618205	187.702347064707	3.68426501556898e-08	3.19653465236633e-07
TFAP4	2.37536079007635	3.2281917786253	2.48353451748464	7.21814950461248	7.73490272182145	7.52413037312418	-1.66994177550917	5.37775083266574	230.743925259536	1.2747935564119e-08	1.36808802035026e-07
C16orf71	0.368712208197277	0.484035451913686	0.341559184306725	0.188023673723251	0.136672011572826	0.116677038165129	1.24777993936937	0.367085418772689	21.9447819327093	0.00033545261576563	0.000764097255046554
ROGDI	5.41006138655451	4.38207397749422	5.25203244377497	2.27418255974368	2.06614831940044	2.02962163079787	1.0385364562737	3.68131362167393	101.356893177457	7.3203500338074e-08	5.5795609129425e-07
ABAT	0.323482954845774	0.218853043992543	0.36638549276694	0.0412795949899668	0.0163265826632563	0.0223008329103794	3.2739573517614	0.620435930096305	99.6936537773828	8.12379000264955e-08	6.08629726833574e-07
EMP2	0.355096567776331	0.277965137524159	0.253148237109671	0.841334330664706	0.863739521635287	0.987044380454001	-1.8011309245821	2.45156353438152	136.776381008725	1.0751025276775e-08	1.20533480549829e-07
NUBP1	6.21881502553634	7.41244726968542	6.44121540902197	13.3491167763264	12.165416936	12.4044008450471	-1.11341717915292	4.27898548639265	154.365683975485	4.88112836790817e-09	6.47866307639735e-08
TVP23A	0.25046805574027	0.32121000724388	0.264262261598881	0.613801833217488	0.481988173363438	0.448506446331799	-1.07272916974136	1.13882578553721	28.0962006866054	0.00010560210522214	0.000274701016842453
RMI2	0.375101301213241	0.287099600910551	0.384510544002807	0.788391088755827	1.06018214974967	0.884965744045207	-1.59008578120146	0.853841263954755	48.0367502497012	6.34010268087726e-06	2.36825007512542e-05
SNN	0.866723351842209	0.885323998614764	1.32289781676917	0.414344374605174	0.336232956007061	0.314926544751793	1.32094958130911	1.16347176343601	35.8919358240855	3.06869953390876e-05	9.2400004251485e-05
RP11-166B2.1	5.76523005107442	6.14069050201045	6.99473503470977	1.64466093951156	1.09216971954923	1.24673384615973	2.04360686158606	3.31441427503125	218.480020940859	4.85977205121654e-10	1.17108653331755e-08
NPIPA3	1.70042669339499	1.11869928504835	0.881333146089259	0.481883758934032	0.450006283861647	0.236034558999307	1.48115572531713	0.2671570583427	20.9801914832738	0.000409662525809914	0.000912490518247586
NPIPA2	3.11386323341037	2.61336281944037	2.79550171700465	1.29237984591426	0.779834418974361	0.806503063135368	1.36421764960603	1.41583912514661	44.8293614284523	9.30430135690123e-06	3.28382218910236e-05
RP11-1021N1.1	15.8638869994756	15.2953540472742	15.36372278152	6.11754180353212	6.47736991729845	5.80428781006892	1.14008391162663	3.47333785361116	136.346672090278	1.09729282937635e-08	1.22586608104462e-07
C16orf45	9.72185568036764	9.15965373128051	8.91459037828052	3.62477719589709	4.04042192997887	3.66486373309583	1.09595118418831	4.55138098157007	184.189196825393	1.52047379447091e-09	2.69760378709272e-08
NPIPA7	2.26992214781499	2.45616423832161	2.45556022062963	0.911967593460166	0.870564619040614	1.28735497629801	1.01503754973158	1.25511354467823	25.6250120472729	0.000164253519855267	0.000405516108366712
TMC7	1.37770001982205	1.22927247200352	1.04192476976896	3.08031244088811	3.11795450026961	3.4071052720256	-1.59321466552428	3.69561501894376	197.838025413247	9.44520920031507e-10	1.91668635479564e-08
KNOP1	9.50067062589172	10.5100219456736	9.66000065351661	18.5082915028973	18.8207274423929	19.229631509537	-1.12992401887892	6.8370073758765	305.909864381943	4.97018760582137e-11	2.61895752242747e-09
AC004381.6	1.90174009380162	1.89081021421569	1.59356558268276	3.49673784120221	4.04740508360247	3.77131044087064	-1.2665277234667	3.56467730750185	132.07942069866	1.3484746815526e-08	1.43006859588868e-07
SCNN1B	0.287320235544485	0.179366263397481	0.314776298616642	0.0664281312404979	0.108277162818288	0.088738873253185	1.35048671258976	-0.517348966915883	14.7433994314961	0.00175082715139861	0.00336909015329389
PLK1	3.90218303933704	4.76005370683782	2.74095534203871	24.8484878835591	22.5093634791099	21.1364670697175	-2.77539684979068	6.059792130823	175.530159976883	2.82749552915203e-05	8.58732936115952e-05
AQP8	1.12888949548219	0.716246325793778	0.525311148071042	3.01375732162043	2.20175629058771	1.9726679625867	-1.78409232842454	1.26721890103421	49.4015243955006	6.08033472172071e-06	2.28772642357485e-05
NUPR1	92.6527245148321	81.0272275429089	100.488381329577	18.9609199307308	20.3320452831429	14.6142789811995	2.14873773854158	8.21139623161558	292.264665393931	1.91430367714227e-07	1.22416312816606e-06
KIF22	7.17934108968936	7.06421193564951	5.78802564878078	20.9004675730484	20.5314198164386	19.7544832617033	-1.80761236104689	5.92181892607329	506.070813003234	1.55000831392079e-12	3.60331344506763e-10
PRRT2	1.43900380232858	1.43268339628151	1.48662477070966	0.20163402451056	0.254199022323467	0.127312515295132	2.71790511550651	1.56992430498648	163.529207637676	3.34097389298806e-09	4.82320687674478e-08
PAGR1	20.0572736238715	23.7916240610541	22.1007361388896	42.2886124433941	38.525286496006	34.8802427133202	-1.00717355998976	5.71851306437377	159.25982340832	3.97644472422319e-09	5.53136820236988e-08
MVP	11.8603042145017	10.1256928462609	11.415567677289	4.68509346318381	4.32623334727545	3.644655517914	1.20246051420119	5.51645299117149	202.419648263998	8.69866677108538e-10	1.79515044800676e-08
SEZ6L2	12.2226971953222	11.2084998322302	12.1055128295771	3.94341542727683	4.05779534895029	3.82256460779384	1.38787946723519	4.97353860149537	386.391564513234	1.00165958394045e-11	1.00854998107838e-09
HIRIP3	26.2100192060704	30.7613007987503	23.4888679427567	42.6562988549136	46.7154740060439	51.7903151988778	-1.0109398220092	7.21493144697836	72.3939691572338	2.63143773418926e-05	8.08540561125144e-05
DOC2A	1.68612847378761	1.7799527428223	2.05053965149754	0.670122883066651	0.680807826088728	0.530905580344875	1.35476166645294	2.94401109179488	108.567992769143	4.73977482760574e-08	3.94141822592275e-07
TBX6	0.0807418404986422	0.185397518821979	0.217263932164321	0.437458899806292	0.270468552070164	0.387910796595769	-1.38689935876429	-0.138285252080991	15.7788787394238	0.00134559412501221	0.00265756520841991
YPEL3	1.00858344739402	1.24174131165201	1.09169913932941	0.431407912195013	0.291733089776639	0.280077709871997	1.53941039514685	1.18557316657033	53.6522071944794	3.39239462015682e-06	1.38071509154066e-05
DCTPP1	2.22509622640594	2.4830778694976	2.40180005898433	4.54951912672545	4.31005259519163	5.09918065724297	-1.17319586369158	2.52674496845148	78.2735491823846	3.63432805222172e-07	2.09447531350787e-06
ZNF785	2.08003720682535	2.99976361522119	2.28076987084985	0.907813729219626	0.963769516179945	1.09263993646618	1.11388190758793	3.06437973971602	55.0913923425821	3.53307269574412e-06	1.42950635204308e-05
ORAI3	1.51203496941532	0.806849814855597	1.0806084726511	0.474463150160436	0.27086189807736	0.361754441871526	1.40505527797079	0.968786030844729	27.6073411314009	0.000116145571896424	0.00029883287769184
HSD3B7	1.15053616885827	1.44718120349261	0.92357178775003	2.42768981815519	2.49734549403012	2.2121854201683	-1.20240285275905	2.2062626914238	53.6357095102698	3.39836664549673e-06	1.38271432505066e-05
STX1B	0.686922753966136	0.716952683117046	0.642140340644759	0.214379462947372	0.264751478039373	0.212959758535005	1.36978918350222	1.28532604082282	55.2198553243817	2.87588641274751e-06	1.19668366445677e-05
SLC5A2	6.00275185076498	5.33690077849742	6.13072931521889	2.73250093170301	2.37964692665542	1.82379685439853	1.13683873793861	4.1441629511947	93.1414847030462	2.62031771676948e-07	1.58403882282751e-06
C16orf58	16.8470457566249	14.4263125315974	16.3616585073467	6.94171476041293	6.60302774148649	5.59710359081595	1.11726346013869	5.29654178241132	186.310360953196	1.40904286226552e-09	2.54852969870634e-08
SHCBP1	1.64099224907185	3.53794201587147	1.60128290716352	15.5207312735385	15.8408347909894	15.7260572402037	-2.97383852713125	5.40311377019643	65.313598801407	0.000899998548031631	0.00185515413317043
ORC6	3.58563851759078	4.48217719875072	3.62285908177732	11.2125146936634	11.8880861716379	12.9249976003064	-1.82038019125134	5.15702476751744	328.132929042158	2.16153625624419e-10	6.85650891044254e-09
CYLD	4.01701702681455	3.06794203570666	3.85332200054697	1.33334565164988	1.32223893610876	1.11719425949698	1.33649093592871	4.94283171961336	177.607098688884	5.7258922143813e-09	7.38897176530119e-08
MT2A	98.1864152181763	94.5441474162102	88.7455663649159	25.3180020504148	27.3920591754905	20.9102497958754	1.73809123595435	6.20883762997193	411.649689258215	2.13454278700508e-11	1.48481753022263e-09
MT1X	2.19048863839727	1.44878627922829	1.28136295393773	0.427036526811704	0.299090470898232	0.245120491684982	2.14295554030149	0.774905735067383	58.2420890487392	2.11355821079077e-06	9.17384080070852e-06
NUP93	1.7437753034655	1.96719042952388	1.93518155725084	4.039026253908	4.23096586975511	3.77971241789793	-1.29158729326314	5.07907424502146	291.527375447845	6.90259159859943e-11	3.26187785166796e-09
HERPUD1	14.6747681645806	13.632531910598	14.1719523916126	4.80553554105782	4.26904506371609	3.77270393232724	1.52803979233785	5.52019685302589	393.508593499407	8.83310117002526e-12	9.36860931000246e-10
ADGRG1	0.0487521949501945	0.03358309369122	0.0862070841216018	0.131158753095707	0.131668543774167	0.0928522310603218	-1.30658814106157	-0.288837931145655	13.85074836644	0.002215374494103	0.00416252229280668
USB1	8.2981890627279	7.33000625812346	7.86147566795927	2.58791110436171	2.64983300937398	2.5345013975451	1.39568505435301	5.38159827262982	416.833295495544	5.93770005440635e-12	7.44945733809965e-10
MMP15	1.61763438248063	1.68353274759727	1.45419969104728	0.663928734531333	0.480006702785757	0.70810367699792	1.15546004399546	2.26038308694058	52.8852846357829	3.68313444075588e-06	1.48452292808437e-05
CCDC113	4.28294270264337	3.82282025384647	3.74545025875487	1.40517856966571	1.46730444413735	1.3528504734141	1.28929820558259	3.94812585757085	199.494411750961	8.93374990531556e-10	1.8293357319071e-08
GINS3	1.06948977705915	1.54749426537319	1.06806182989144	2.48423584997498	3.1266701053021	3.01792781504455	-1.41784624885907	3.44375516721593	80.2117268885333	1.41175117128755e-06	6.51209877902351e-06
GOT2	11.0375029778882	10.9325194294254	10.6689870588594	20.5694244963957	19.8259337786195	19.9643025209886	-1.08596177381321	5.90161536414835	329.451945839366	2.99374472456343e-11	1.87055796861259e-09
BEAN1	0.301300765504134	0.203611064201122	0.153940677417779	0.0480969492417556	0.0431186397806667	0.017669005221201	2.41579652168782	-0.0747847646178024	40.3496730757343	1.65026085054276e-05	5.39774953970202e-05
NAE1	8.74715395468099	8.40346053011353	8.40728607245369	15.6326497645145	14.1667217318045	15.4503879481347	-1.02366367495188	5.85950870904054	254.237914374077	1.74872088922166e-10	5.93214159159143e-09
CES3	0.895330026390764	0.908430623613149	0.887829294658458	0.393142936214833	0.343854041679475	0.295016295113989	1.18682723580078	1.59430706365556	51.5030766440164	4.28195829978246e-06	1.68632777286899e-05
RP11-5A19.5	8.11090437254662	8.87779417987364	9.83830348471121	4.0513735400196	3.3918333265296	2.82305233670236	1.1893683614533	3.59539286745298	93.8010518488154	1.18996807862861e-07	8.36045128309382e-07
HSF4	9.0671017393786	9.60134880733152	10.1296026450674	3.87451951072091	2.9914051120503	2.78621864896337	1.38002928448535	4.39004055149946	176.211946032063	2.1169822884196e-09	3.47149958665322e-08
NOL3	63.3500066768405	67.1186085269701	66.3094866809014	13.5778963007373	15.1890476604779	12.3756027492436	2.05983531968069	6.82769167417011	770.330536876809	8.27372313067624e-14	8.71940101664866e-11
PLEKHG4	0.541507288085849	0.664687928297024	0.761773473528215	1.31088427686222	1.13974162489293	1.52417915340708	-1.219891094253	2.91117993046934	65.9447312260948	1.01912224480256e-06	4.96924258045617e-06
HSD11B2	0.168395016135122	0.299060965874627	0.230608365366493	0.787503305222822	0.555274769531482	1.072681738818	-1.98106304177613	0.6065618685934	42.0305827510774	1.32371895994942e-05	4.45789290985948e-05
CTC-479C5.12	0.499990276909378	0.490201421156721	0.365369561777162	0.973888348266784	1.08669274707386	1.02438375823222	-1.37582318294513	2.13672718675476	78.0151678384946	3.70828182646435e-07	2.12778653766782e-06
PSMB10	1.01758345590719	1.00698383868345	0.788170096984978	2.31114363411907	2.40389325482005	2.47437429306063	-1.54416539060012	1.703673765897	84.9447548627883	2.20148312267875e-07	1.37011988989392e-06
DDX28	1.47916272298773	1.6311747813029	1.96017390351339	3.17436760535977	2.88491995290469	2.81517324859037	-1.0100430842443	2.37851987969308	52.147834386782	3.98979800888116e-06	1.59068668157361e-05
ESRP2	1.15850276997885	1.48978720757861	1.20765850668354	3.28771539667624	3.56511755228401	3.13664121248653	-1.56552390178191	3.73655426905109	192.75765995866	1.12348998739084e-09	2.17648648537676e-08
TANGO6	1.87647547662546	1.79293732253461	1.72264933426225	3.90939561294588	3.8226596083779	4.08925602479799	-1.33173159206631	4.34005472616581	265.897431506621	1.29044723852919e-10	4.84963716767237e-09
HAS3	2.54346041977998	3.22556863023383	2.4115809397167	32.8759614010861	30.6852827132596	40.6085543230371	-3.86598840577705	6.7196786196255	503.112293698158	2.5554969988204e-07	1.55016487173265e-06
UTP4	5.10745477922925	7.19610493978945	6.40418225143639	12.4070775122595	10.8465756820416	13.0088888101317	-1.15308725897089	5.73959065198062	79.1143252040628	1.77185571220179e-05	5.73494985636484e-05
SNTB2	4.56273117282058	4.49077379863512	4.04579439108164	7.7558495623869	7.39448867393248	7.9878128267323	-1.01983178766773	5.93111700959278	216.365010899911	5.18773885550333e-10	1.2258262455575e-08
NIP7	7.60738243993596	10.1402599097184	7.80151443904337	18.5367023291968	17.9623925484711	18.2255321137145	-1.29440186006311	5.49507203683716	163.186513963953	3.25046458698676e-08	2.87539698886887e-07
CLEC18C	0.287525715892749	0.21786923382339	0.278527566489365	0.0290075511610065	0.0433418393872142	0.0177604671743961	2.9232645338863	-0.483333745550846	59.018326986852	1.95693111538359e-06	8.60026885515258e-06
SF3B3	5.35712153613178	5.97288148080516	5.46188457918514	11.1910567130159	11.4435159444309	11.0233166119337	-1.20174785895933	6.7437950938193	352.129017033629	1.89671522238816e-11	1.41430538846755e-09
PKD1L3	0.232765865373733	0.200426818550166	0.16854924289823	0.0864684282957412	0.091798165880421	0.0334370941917656	1.33421744326672	-0.45234384785037	13.4545403107861	0.00246582390811102	0.00459125375022602
CLEC18B	0.832739607908735	0.979189019264471	0.939679755816438	0.165615919949266	0.0590520495437155	0.0760513036801179	2.97752446861983	0.641656159670705	94.8961014216587	1.10674633206618e-07	7.85253411907641e-07
RFWD3	2.48128688798173	2.53762435679724	2.51508146101674	5.40549845576601	5.94676517485476	6.20807171582408	-1.42137185094039	4.80449698356019	298.763503864495	5.84017033754902e-11	2.849426317777e-09
MLKL	4.66742939486537	4.77677912393844	4.28211084358002	10.8284580337907	10.8162979109606	11.1780111892646	-1.45614572239203	5.51123581265291	435.85012030232	4.36282129660325e-12	6.21328640150489e-10
CHST6	0.19273763019858	0.268969425528336	0.275920026395213	0.0670506342576294	0.144014763404877	0.0513164047417019	1.31736863936214	0.491407703434061	15.5892157133936	0.00165019837097615	0.00319216052966117
CENPN	5.71063462999596	6.07862545318772	5.06656021842446	9.79443596315226	9.8239903206445	9.93316099210257	-1.00685506094317	4.82100259248516	152.488404640189	5.2888341903443e-09	6.93249509792394e-08
GCSH	22.99344373508	23.5369464142364	22.5977217415429	45.3576676592735	37.7970809877361	39.5415404053808	-1.0253938766562	5.94121421763026	217.502535035306	5.008315043636e-10	1.19413943001204e-08
HSD17B2	1.92728095966647	2.33448802452436	1.69921953427942	0.901824009756293	0.799595668125334	0.871472649021531	1.01587438241368	3.73531696164834	72.7712931783013	5.65328288336839e-07	3.01203558544953e-06
MLYCD	1.37920113363611	1.406506691827	1.43588834662997	0.471423711744251	0.547973495567901	0.470606772833104	1.30441921184524	3.90171102181853	191.621836188771	1.16861398097657e-09	2.22840166601659e-08
COTL1	20.6057494116244	23.6381059667248	19.6400829613404	43.241107231843	42.6731575536426	45.4297608485315	-1.23879771328655	7.82014154727671	275.058760388849	1.16231136532943e-10	4.62272933483667e-09
KIAA0513	2.31526235272608	2.07037631780739	2.14849264074586	0.859456615699352	0.705089624035888	0.742609408117897	1.3016589818206	3.66167284334116	167.79849236531	2.81875748297713e-09	4.25586612138515e-08
GINS2	0.155200461791814	0.259851416705719	0.298300488095009	1.69624854776246	1.42969643478633	1.99723635917957	-3.04873089075463	1.77894711559874	180.915277094689	1.71277759014976e-09	2.94620110392681e-08
FOXL1	0.66935556370145	1.11386320645892	0.641816378875076	6.67703905591288	6.27785463313299	7.76981519630545	-3.2720955257254	3.94292191709368	262.85863689903	1.38711594480571e-07	9.42308932337288e-07
ZNF469	0.728621801206014	1.00309704065221	0.825605589629043	3.49200164953256	3.33849186574092	3.56523299928988	-2.21773162157062	4.90927881972717	445.612619213993	1.84536544418869e-11	1.38253729581681e-09
MVD	2.67290049778861	2.31695639408515	2.47008234568594	5.61792488261613	5.87959111223324	4.1138072732608	-1.26169568859236	4.22091639478033	111.748160467676	1.1781812177445e-07	8.29607514035863e-07
CTU2	1.10755361635049	1.2212554141295	1.28644196904393	2.71975084395424	2.28960445208497	2.39324557975166	-1.23311375447406	2.74775671048999	98.7736140638938	8.61119911896702e-08	6.39088430387937e-07
CDT1	0.126542342947762	0.334148091040283	0.330777327806072	1.90787544952782	1.72470573836716	1.62192834693661	-2.92083115083156	1.8498691684362	138.120955622091	3.13881404945285e-08	2.80013388790918e-07
MC1R	9.49561373705202	8.2590733574755	7.91843629828114	1.38154151692235	1.11468965816745	1.39764921100589	2.51733241980197	4.70753952446586	608.485760269554	4.30014475994587e-13	1.8081718013483e-10
FAM57A	1.54067611705743	1.60079311123119	1.37401124093047	2.84962136715625	2.96109390328805	3.11673836278626	-1.17921787952644	2.67009828111029	87.9017479240144	1.78202981528553e-07	1.15452161147679e-06
SCARF1	0.289315434519391	0.283312646640326	0.130840931686099	0.0667701866339959	0.0427564930379009	0.0525618179912284	1.92023199874735	-0.416806861214443	25.0937734600122	0.000181291577949904	0.000443082446541756
TLCD2	10.4163570135985	10.7954751019406	10.941567981885	2.48849260257563	2.93962704777674	2.13259753985831	1.89271191187368	5.2458106314918	392.401573153614	3.85558613249145e-11	2.21633111208818e-09
RTN4RL1	0.0776359091629857	0.0534797256592688	0.196968840911507	0.300243491842319	0.24868650712672	0.311712122088119	-1.65285971817311	-0.337990189734815	17.5065728362005	0.000885852594222544	0.00182861815218986
TSR1	24.0776326397811	29.8094315062396	24.3954604257067	56.1152637880443	60.9902240715259	64.0846837252477	-1.41036364247157	7.9499501302864	217.923499211689	1.9727244958486e-08	1.9357435648898e-07
CLUH	3.01007921722141	3.54012531809725	3.31606386070139	7.02956663123261	6.33655022235022	7.41652012890471	-1.27384350366138	5.18165371327726	228.444962836184	3.60062082223637e-10	9.60438061516711e-09
P2RX5	0.429869473169753	0.589920303177644	0.232375368291673	1.77877211397451	1.7908273936447	1.80996327545774	-2.26755210625208	2.29985186471011	94.3820107568805	9.6245368051644e-07	4.73381075967762e-06
ITGAE	1.22177135852295	1.29592132272958	1.02869530495711	2.12898228115261	2.13883383230192	2.36003312874158	-1.09793848586793	3.54051356692346	95.3088171470578	1.07711863157814e-07	7.6868076775708e-07
GSG2	1.4690312808191	2.00136687852745	1.68251287099995	6.27675562468232	6.83477330952359	7.30287296839516	-2.18039701064058	3.64746565158388	299.636303676449	5.72511630566601e-11	2.80193927430243e-09
SPNS2	0.123224107829842	0.182734862897115	0.102631041197174	0.293525935477186	0.245085397546795	0.216717877670353	-1.05105730244501	-0.19365230728199	11.8195348981939	0.0039088850819388	0.00695695286819282
MYBBP1A	8.96511393413616	12.2395600773421	10.3910712406912	28.855654722569	28.7413550746804	29.4718546588395	-1.66033740149915	6.98949341349095	266.2367883585	1.16754696232968e-08	1.28438290748139e-07
GLTPD2	0.88032897975624	1.27916132671088	1.87179911356743	0.693856086910879	0.544283260163923	0.276137938066821	1.21346255470299	-0.06913942518249	11.1549838289895	0.00477549036538771	0.00834430769272123
GP1BA	2.10425597456453	1.86035031281743	1.88164274297755	0.851437157428824	0.614887434713091	0.556063823120318	1.33373784246664	1.68648645408118	55.916908741378	2.67548855052908e-06	1.12724208440202e-05
PFN1	34.8848772256201	40.4899659228296	39.1029153964471	77.0662847871232	64.9848933536863	64.6976725082339	-1.04987305632445	6.76473567542079	191.676182867897	1.16640838607717e-09	2.22688209747679e-08
ZNF594	2.69567099914102	2.90941935261747	2.98044513268943	1.16655044254407	1.27732005697268	1.24720156836686	1.01771608577736	3.41158672006507	97.2187774004506	9.51271992928773e-08	6.92981920010048e-07
SCIMP	0.635358037500076	0.575879293948578	0.524464432300882	0.23615510638635	0.220533022476114	0.144590799539083	1.33984809259257	0.708376537187918	31.9933896976235	5.54155859696281e-05	0.000154772011132135
C1QBP	32.2891403575028	35.254605285543	34.7484936881552	70.7889511990302	66.6436141193395	73.4722954545022	-1.24351303864569	6.96824415509151	359.098984701723	1.65785333323263e-11	1.31036727458707e-09
NLRP1	0.393316681434512	0.368944029858249	0.418105118853966	0.158869640886543	0.198733568358238	0.130637471288747	1.07960907968907	1.80685587269692	39.3429318426541	1.88957561650248e-05	6.06875484471173e-05
FAM64A	1.82436136170725	2.65249635600817	1.58654015177248	10.1162644436198	10.5850851102584	9.22155793208384	-2.48429649044927	4.15567289996804	233.041950885498	5.51781354304328e-08	4.43327712373494e-07
C17orf100	0.921416484558677	0.70524496751562	0.918292852599672	0.267782454237068	0.460839903209586	0.131749787315321	1.38776838171084	0.472835708582728	16.6187159208268	0.00132095363214794	0.00261347121614452
EIF5A	54.5164732118431	62.592592544337	59.6182189856465	108.014561255988	101.564637425655	100.860847647303	-1.01109616400719	7.86717802039665	249.656052359316	1.97772618502204e-10	6.54056391900175e-09
ACAP1	0.872240119453433	0.506146760119958	0.524809482895625	0.18492232430836	0.232237443192742	0.190330892495862	1.44916152909215	1.60402185068458	41.5968048198858	1.57628713921603e-05	5.18583706487555e-05
TNK1	1.15196805629793	1.04214458923138	1.08463912189406	0.373909338441275	0.370926423118375	0.275846281814977	1.48875669113977	1.43846369451168	68.8026770134063	7.91572571322238e-07	4.02223696800448e-06
HES7	18.1091576659753	11.7402920898647	13.5692867852246	6.97908533328544	6.60020458457422	5.11839930335354	1.01817922893225	4.23701010890543	36.4027871545909	0.000300036412499424	0.000691597493262014
AURKB	2.19769209617443	2.73580953788805	1.62203053446253	15.0662752736922	15.9133547432831	16.0574594866215	-3.02508791794758	4.40671264511938	417.687431945277	9.92566255363195e-10	1.99117859959155e-08
PFAS	1.97449076657369	2.65136215238204	2.14160481466894	5.57599307055834	6.06007627763015	6.33663744495714	-1.60519958299856	4.79120401511458	212.304226253812	3.42957262850069e-09	4.93758507389242e-08
KRBA2	9.47837475460234	8.77730733630223	8.90946900906702	3.67525188712558	4.09008359901585	3.43759118176098	1.08017861049239	4.12330612103989	146.690919209044	6.81552865469294e-09	8.47011611425991e-08
HS3ST3A1	1.28506927267499	0.885223769474198	1.25967256342586	2.69196623916843	1.9976580321672	1.89351382557956	-1.14580925237581	2.18163670249485	42.374566796962	1.26637383828001e-05	4.28668900118424e-05
CDRT4	6.41782207487547	6.11612559771424	5.90092601904308	2.41344315518391	2.41856813329984	2.23660929132506	1.18488964212826	3.74856512953289	169.384972532745	2.64892985964137e-09	4.0773401383847e-08
TVP23C-CDRT4	11.6588604787989	11.4318417846785	11.0349412461376	4.94295727758755	5.11110075438863	4.47649220312025	1.03424713684122	4.61542685913318	179.988708351356	1.7721377765063e-09	3.02526500766864e-08
CENPV	2.35502330355949	2.64207021404786	2.36651720555374	0.985853856819208	1.19682921245371	0.82996266481462	1.09863700443467	2.29043775039707	52.1239630276393	4.00020082910238e-06	1.59362839481982e-05
PLD6	0.45072800778706	0.804611351013779	0.722632932410159	3.39195342611859	2.46500785872677	2.76717097564329	-2.31444013078069	2.26391244495391	139.43215547397	1.24179570190084e-08	1.34362124953103e-07
SHMT1	0.591386020045611	0.565802790439575	0.530443081920574	1.59231442881388	1.61686312166419	1.61758315075231	-1.71298345690837	3.04573590124998	233.337905251889	3.12162685343937e-10	8.67252676611066e-09
SLC47A1	0.0738145228315675	0.0381355142864496	0.0964743106802812	0.239956035791631	0.259626636427205	0.186180564400386	-1.94393878993182	-0.104645259771628	33.3666132460618	4.47456986676321e-05	0.000128537162372874
ALDH3A1	1.81011748393025	2.52349777469559	1.95492648614546	4.61373566070367	4.96721484428896	3.51627785265746	-1.24694551859228	3.70545204244263	68.9965594746341	3.71434096019842e-06	1.49443374647026e-05
NATD1	1.39259707269643	1.26300571429011	1.34269701751497	0.321487122645566	0.268853886079175	0.414239215019291	1.77909396731801	1.99796013059538	107.338810781484	5.09485120087799e-08	4.15794567803197e-07
KCNJ12	0.470970910580156	0.470250502962404	0.577801194672191	1.19208107450882	0.816625610184652	1.08707686953757	-1.23358979857964	2.16933642659929	54.9328168512238	2.963345382602e-06	1.22887103379256e-05
C17orf51	6.11692973793296	4.84936646215084	5.10167388187475	2.29582405012692	2.19137032619553	2.08617265586778	1.09007508354073	5.00883829973404	161.909056013574	3.56740915059263e-09	5.09351075187261e-08
RP1-66C13.4	3.04640906444963	2.83134715958113	2.7324734744538	1.1789592514539	1.09337609258261	0.709396392043986	1.33903275052754	0.183151042801274	25.2242053917179	0.000176928519083291	0.000433496664856588
LYRM9	0.544028582796386	0.531504476086251	0.446408343819802	0.193505887137748	0.202061185882948	0.0969364977897711	1.44688608489147	0.842247534240096	31.2272821489614	6.26178532318414e-05	0.000173113505402055
TMEM97	0.844104994566246	0.439293025021289	0.663222073992647	1.25555019866494	1.17103678735899	1.28918513046053	-1.14404405045701	1.5779407068074	30.3494088632045	7.22200118236037e-05	0.000195958452953575
SARM1	0.353777713030576	0.485225747842904	0.486666117310862	0.220947402947	0.190459694676328	0.130726893812296	1.09883482604089	1.77137274060498	30.1755478102566	7.43153505772373e-05	0.000200782270026485
SLC46A1	0.2477504692446	0.253522079169074	0.277429349070857	0.126784981841511	0.111632331983827	0.0970333765725413	1.01491003828788	0.548902315951007	20.434043447973	0.000459931130300995	0.00101417091753357
SPAG5	2.94185046873996	3.61369308525487	2.57410643411108	11.3632628759688	11.4740549598801	11.4050371930507	-2.10027499784411	5.36913987102645	392.397908054362	2.40938029012667e-10	7.30394595458308e-09
ANKRD13B	1.43868860879658	1.93449035973959	1.71633582271336	3.22345164365162	3.09145137836676	3.1847948083965	-1.09608703335027	3.31499016485121	84.3928082152971	2.29169512328382e-07	1.41456917254473e-06
ATAD5	0.365958667220575	0.554875775501866	0.463316523473984	1.65874265887998	2.04994495040073	1.92267663236875	-2.21625331277609	3.12366050336602	209.003471050554	7.76384638852342e-10	1.65628722955166e-08
ADAP2	0.315201791201722	0.478197880269962	0.346187659783861	0.0378567881018576	0.0565639898562736	0.0521518358108968	2.75374772556232	-0.288042422332208	60.5118622160249	1.69137168147569e-06	7.58706814382424e-06
RAD51D	0.246475467983603	0.285119346398122	0.338791665459922	0.548394289780536	0.577011242064893	0.555551152591604	-1.15271768165867	2.31565778260152	63.2746985062211	1.30135295787971e-06	6.09173454491042e-06
NLE1	0.484247410713662	0.399225711521518	0.356453521194255	0.98747799826372	0.669775415308018	0.962592612898669	-1.27777059649321	1.88181215533185	47.2671641241243	6.93831302516293e-06	2.55333121716943e-05
SLFN5	16.6797767628474	15.6522239021642	17.9989539591963	3.07327903222079	3.08001462180778	2.58510905247465	2.32796070787925	6.65128874851889	941.685892844002	2.0221758241858e-14	4.56665077553274e-11
TBC1D3H	3.43440208331174	2.86336666741061	2.67184785850135	0.882255654916172	0.937311877914946	0.473533618137683	1.78346996248428	1.91168412481385	70.2217835784191	1.00498288357518e-06	4.91503491292385e-06
MYO19	0.916935011280616	0.986000486939769	0.92835218517565	1.60873253453878	1.67907445988269	1.71346535121207	-1.01951149152513	4.13020016812017	142.001401662299	8.42464986349887e-09	1.00208325840625e-07
PIGW	0.794318809808861	0.857115780009382	0.649333767011529	1.50466869465225	1.28830094795907	1.38189632820347	-1.04951614558507	1.65803517358339	39.1847920163276	1.93065878325545e-05	6.18061037782548e-05
TBC1D3L	3.83085552664777	3.58967492417954	3.69595366317289	1.37879204886103	0.978955840901088	1.11162906254692	1.47765280674484	2.411310197201	107.997337311515	4.9009876354979e-08	4.04357059195985e-07
TBC1D3D	2.02161559304372	1.69493577600412	2.59211282358249	0.436086583167665	0.476155987388882	0.523736536380698	1.92127256800987	1.39991016497378	85.7440546070806	2.07792935803209e-07	1.31042606437574e-06
TBC1D3	2.78292558536248	1.80895884932664	2.81602601345027	0.699607390394241	0.681173835672224	0.53719171642344	1.74600512187326	1.63124471520482	72.5192558983213	5.77273895975035e-07	3.0669996439832e-06
GPR179	0.171981282520058	0.201398685758521	0.289565118142972	0.00578354743672965	0.0194434394366621	0.0106232860366041	3.99093782284693	-0.107344032520406	90.8307639672446	1.45410126476331e-07	9.79813844560035e-07
C17orf96	1.10483476538075	1.4595838005958	1.2915713308688	2.48120250062592	2.38123142292897	2.80461606942172	-1.18894635102357	2.88802377182576	77.3055121088068	3.92039135942239e-07	2.23247646288721e-06
FBXL20	1.35131355752298	1.42921575002454	1.67303388082944	0.550892062770508	0.504440818216791	0.435071107167973	1.38085312262042	3.40631903662608	137.347881603927	1.04637849088456e-08	1.18151079885022e-07
PPP1R1B	0.420229503923495	0.292669090451161	0.327829223280171	1.06508585321706	1.14115427493306	1.19290357860527	-1.91026963016793	1.83429644722628	121.453982779724	2.31580700822457e-08	2.19605741967691e-07
GSDMB	5.80494408013332	5.37599168553033	6.03483356968691	1.83113380213261	1.91729654439793	1.33581120514787	1.5647553521593	4.40452321440905	195.041567527709	2.97283907531997e-09	4.43345661345831e-08
CDC6	1.85238217834438	2.09198951263583	1.83827675788549	5.34671677659292	4.64519338083595	5.73381593265964	-1.64091164454372	4.25405767504415	263.170707566407	1.38390069073635e-10	5.07553292826216e-09
TOP2A	11.0394777234341	17.0688869233402	8.75788359840424	54.2276288320165	56.945963746916	59.5353539667143	-2.40670806797098	7.86714313090685	66.4696985227175	0.000846768401086245	0.00175688605911161
TNS4	0.0580627544286823	0.0399967001268515	0.0267836543055391	0.624828357365093	0.574377733802036	0.690408389629162	-4.08202421664639	0.848258294989481	202.31571997881	8.1335864225561e-10	1.71331443999959e-08
ACLY	11.6412940081416	10.3955253100976	10.4948710116334	24.9666497149614	24.9286919785996	21.9423576010961	-1.3413696258721	6.54445972874986	393.143720098386	8.88974820660659e-12	9.36860931000246e-10
PSMC3IP	7.2955275502314	9.96444412333418	6.72311100848224	30.603233288715	33.7586773894443	33.181850450352	-2.21774167403329	5.76951933632466	215.263525495307	1.24438968950543e-06	5.87185061452177e-06
TUBG1	10.2603533827959	13.0562703838547	9.7190282959851	27.0069164393177	23.6990741925555	26.4075900259104	-1.41814432685117	5.5137249612932	173.420282503762	5.68016423945709e-08	4.53724286494885e-07
AOC2	0.910914365132133	0.747875821049005	0.610746953419966	0.276053921518062	0.269434699517675	0.269886241023648	1.27806972875199	0.462552246222559	27.2160739324157	0.000123204324760816	0.000314537139182652
BRCA1	0.615096203649243	0.651862829572459	0.60384952425312	1.93325477235024	1.90789348771266	2.29915438454974	-1.91377602246578	3.64104091211953	287.744594668473	7.54478115527467e-11	3.43711528825885e-09
MPP2	0.055245575798951	0.0713551468032735	0.063710308728422	0.178043948622347	0.164820230543902	0.0924224147365804	-1.3646777074692	-0.504485924488736	15.0983855209331	0.00159791569727865	0.00310317584061191
C17orf53	0.224769520704817	0.233862569048695	0.388813095431125	0.716507428716522	0.69704999978873	0.78097591064571	-1.59205002194677	0.702895663932871	40.5414087803674	1.60871145832421e-05	5.27822970800935e-05
SLC4A1	0.484398440233401	0.559187835086335	0.478815445842535	0.0626530917138744	0.0300900740440268	0.0822013678376156	2.88146159336998	0.557118814722305	93.1270053142742	1.24473716852444e-07	8.63388194610766e-07
RUNDC3A	0.331834720502495	0.295584476796375	0.323297329158795	0.129870562963783	0.064682342537414	0.0795159114823595	1.58177446645473	0.0210190630842882	28.7480632628532	9.44086301440854e-05	0.000248610965403582
GRN	34.7199178002673	31.022191915097	33.4604954454815	14.5499170303165	12.4934559796338	13.4631097881391	1.09266416183265	6.38212063778134	262.893559265666	1.39382415834563e-10	5.07553292826216e-09
ITGA2B	0.228145517604252	0.235738071919516	0.140321065486162	0.106559595404706	0.0429885303920293	0.0548043671825314	1.36801639994168	-0.351362358883187	13.9861865156247	0.00213654676834566	0.00403470688257176
DBF4B	1.02789357062454	1.05803193605921	0.835675501157515	2.26804329780405	2.21138604339441	2.02520772985221	-1.34690538743352	3.53786430972198	149.302745835717	6.07287751516163e-09	7.74193933545766e-08
EFTUD2	9.96330618832981	11.1179839307311	9.863220102095	19.3708167552517	20.056364114098	20.6303446882463	-1.15605040236623	7.33427570421702	288.431989017571	7.42318281997749e-11	3.43116005901182e-09
CCDC103	9.79044624698178	11.0121723286676	9.24074409580316	18.4181292562311	19.9385341329861	20.9098289066369	-1.17914342011982	5.89617154003992	203.090561919872	9.97404690551937e-10	1.99834896682446e-08
KIF18B	0.465523590657752	0.994307869316225	0.439241861567869	4.06625006464636	3.73650416343805	4.14525870032907	-2.8191363059979	3.51198437903754	87.0541067576838	8.95991224401937e-05	0.000237528580837595
C1QL1	0.56503354738312	0.449105804281504	0.400989567317214	0.950073832672101	0.737079018397388	1.00679219712156	-1.12596746104043	-0.0461696808816706	15.8709009098793	0.00131510991851368	0.00260353883429735
HEXIM2	2.83087266912383	2.37811586745399	2.70724525407521	1.28867255866848	1.23594954528321	0.799678542242653	1.05842203124347	1.90623018556439	35.1389468025191	3.42678585339148e-05	0.000101671604298822
FMNL1	1.83509113428744	1.48417533261104	1.50794519177236	0.559032229262845	0.398975476233451	0.28682591853054	1.76256407499015	2.88721071540747	86.3324933989635	1.14894253586489e-06	5.5071205600219e-06
SPATA32	4.26628470509598	4.95618410810059	4.35291844827151	1.45902317967077	1.30800593192822	1.2171441639662	1.57256387363135	2.47069443698447	135.156574700427	1.16152741505025e-08	1.27954183812643e-07
WNT3	0.701302686601497	0.821931495462704	0.733871509982516	1.72513051456319	1.37037815757008	1.74982605541484	-1.29917595049045	2.41930331093917	80.0157877266937	3.17739502643558e-07	1.87139569962346e-06
RP11-290H9.2	0.444629354093221	0.339349022220787	0.442834304481151	0.169913770654657	0.190408403914745	0.124839822407892	1.13822973949668	-0.296662528551873	14.1916577000656	0.00202301632531568	0.0038400386732217
EFCAB13	0.666456339524881	0.602919381659641	0.812350202111972	0.262421530232451	0.369579801078676	0.221468127694156	1.09088181728629	1.67700396857649	29.6850007811838	8.06117160899403e-05	0.000215838415980653
LRRC46	0.997979328779514	1.25461634774681	1.04730974203229	0.201365894158817	0.338481322278233	0.161818639484166	2.05584245002271	0.88619127208594	60.5090719357583	1.69182788505696e-06	7.58706814382424e-06
SP6	0.379844402193135	0.362751666760914	0.430079761387925	0.14515639609608	0.0780791271022182	0.0746549796884004	1.7671625019857	0.00404855661275391	33.8348692973143	4.16593020586799e-05	0.000120812740220806
NFE2L1	138.734203469611	122.184245535861	146.674734074198	57.4472697558553	57.7171184048457	50.1373872173429	1.10305369391336	9.07946000032394	229.579268611741	3.48252354826045e-10	9.41224818171839e-09
PRAC2	2.74148111503998	2.2130594236855	2.56874405090764	5.1138355312631	5.52887172539204	4.89502264079955	-1.24720519989581	1.40233702873088	50.806188543083	4.62554252549509e-06	1.80455518862355e-05
HOXB13	54.5651458768896	52.0866227681229	49.7544908715538	89.5713772420105	96.4214537209626	89.1259380385243	-1.01431585544362	7.99315266067454	269.58766095077	1.1752085021415e-10	4.62272933483667e-09
TTLL6	2.23620206278023	2.10142952809406	2.33050109404232	0.682380303484042	0.551407346671296	0.451907543322466	1.78728476086829	2.77492872100318	160.31044769252	3.80814480643358e-09	5.36056572574373e-08
ATP5G1	2.24928893612264	2.7522757953112	1.30316817437758	3.66443575077732	4.06587474887053	3.92219032867165	-1.06890055000526	3.01714112152747	22.150913396221	0.00137622684857954	0.00271196634534348
SAMD14	0.268754581498862	0.259047185248249	0.245171028299752	0.124777398069478	0.117153004218782	0.0805271124978215	1.07041612513416	0.37208309061768	18.8213360929883	0.000654917018342565	0.00139640251226858
EME1	2.22991118873193	3.1045313572885	1.7636495645865	10.2284582303137	10.8182494260633	11.0826609191341	-2.36311019017265	4.50109957253173	164.813468755588	2.55398894108138e-06	1.08443344562488e-05
CHAD	5.87223885622361	5.32534310376528	4.970924360104	2.69167645702026	2.1776508303435	1.83293540585838	1.07592311276819	2.75049293985612	58.7186634131209	2.0157724120465e-06	8.81475250058948e-06
NME1	13.8586759459537	15.0064160755204	14.0468814833766	41.8153440421187	44.314011468443	38.9596562849486	-1.74158254614377	6.64106331461883	674.037391970029	2.1055687764618e-13	1.38686796742951e-10
NME1-NME2	116.019077629504	121.907029253546	111.905997901023	240.589650008733	230.660065404033	215.390723982622	-1.17085423729653	7.77936986209621	376.282002146624	1.2022177679779e-11	1.06923688787882e-09
UTP18	36.5828193245816	33.1656356365904	35.5682056737691	67.6945735421171	66.8462256088129	65.9085356099675	-1.1283305560703	7.15005927590831	376.485716022281	1.19774876900758e-11	1.06923688787882e-09
HLF	0.0809932330142478	0.0550583172281646	0.0688232813490332	0.430060452535492	0.401611182143718	0.516752387048799	-2.92328367762467	0.9027294908177	138.573638022848	9.87673581020488e-09	1.12893304184902e-07
ANKFN1	0.394107334291297	0.374903718320261	0.532405501718144	0.0694226242198642	0.0990133858180304	0.115923881503727	1.97672625638004	0.94696635550611	63.052967353856	1.3285510696603e-06	6.19520215610327e-06
NOG	0.267745405543595	0.640406994961844	0.480307931782577	2.22598714393851	1.93392341111401	1.68831920899441	-2.24935578951699	1.29012212421429	79.4726995854506	3.39122802381219e-07	1.97525912308118e-06
SKA2	15.9846615387513	17.7359700089824	15.4130762997401	33.2284109351795	33.025046293249	36.4673534239951	-1.26317526592399	6.3565257477215	282.280878722313	8.59635995321588e-11	3.76430077951348e-09
PRR11	2.71773253093221	3.5517976500576	2.49776942031554	13.5931849434366	13.4846368280983	13.2829532794502	-2.39347317550765	5.13186189358141	452.380518744874	1.37267650074575e-10	5.07553292826216e-09
CTD-2510F5.6	4.34524141500193	4.26361592020988	3.72913098510443	16.3966788681744	17.3271647562418	15.2538658004643	-2.18051027750838	2.5858486226064	267.252904710817	1.24668272297428e-10	4.783388467179e-09
GDPD1	0.758061065901207	0.791448170662474	0.721224291216377	0.302726840881858	0.348168498168351	0.24876015959182	1.14473186630139	0.654015721754279	26.1474310073945	0.000149259607207686	0.000372983855633749
YPEL2	0.636440676823599	0.578773640555755	0.733956184207736	0.136497591806052	0.165198568505472	0.0902593212372739	2.12383135939273	1.70188659855269	107.673070473359	4.99537679726289e-08	4.0979198967894e-07
BCAS3	1.42102178249533	1.44012868432597	1.66867190276819	0.602376911591681	0.675034317991706	0.547062315700671	1.11361600599617	3.86284743692655	115.599809717314	3.1779787676362e-08	2.82804244633332e-07
BRIP1	0.31696552827461	0.539791530810336	0.381776842928954	1.49821164274965	1.50970322381847	1.77026473078535	-2.13538809198369	3.07962844159048	150.668107343577	2.8809998897732e-08	2.60244835757341e-07
MRC2	1.75586170650688	1.2293125714134	1.89715631705532	0.465621938206156	0.355586306494432	0.307259965601129	1.91074404661147	2.71979461997387	109.057575933175	1.39381910909628e-07	9.45237772483653e-07
STRADA	4.51243551974008	4.11639925361849	3.90408146920165	1.79646437508815	1.8276244489347	1.49136496382459	1.09677546208881	4.26779413164868	137.897016178591	1.01960036294879e-08	1.15791136801927e-07
ERN1	7.0435257195906	6.22108237505655	7.06220914024284	1.0889401953084	1.06652980459509	0.754067029512921	2.61006835712766	5.32109283228568	502.101955135854	2.383250559058e-10	7.24851714598078e-09
PECAM1	0.315561603973149	0.181146286890406	0.234242197946291	1.10694146160703	1.11402045365534	0.988615266209487	-2.33913416336402	2.429145207664	183.87086884067	1.53804896752101e-09	2.70751426264723e-08
MILR1	5.84246554845073	5.21756787970169	4.02114314348338	22.1100527976502	21.2144162809314	20.2940330247983	-2.26932848951351	4.64176055042902	424.099619615243	1.95741669275189e-11	1.42075244536699e-09
POLG2	33.5423562382082	31.964958701515	32.244345746914	14.2116594944068	13.139795643911	13.8537934562595	1.04664115487718	6.25695972645415	303.067209384725	5.29722522169066e-11	2.67650327258564e-09
PITPNC1	2.3935421860343	2.8451073836589	2.76443176976018	4.72665166702116	4.8898480487882	5.62771600785832	-1.13038946687869	4.96005022482457	142.135997394641	1.16970434674456e-08	1.28496777716039e-07
KPNA2	5.7271936015099	8.29632985384009	6.70807497610646	34.4056716705975	30.8208443932224	31.5084008024168	-2.41668720903925	6.00986954621701	379.828505974103	1.33506721481319e-08	1.41832947122089e-07
ARSG	5.52435419364747	5.24613010217427	5.22277192819511	1.8247351180112	1.57387562863901	1.53729286776213	1.49770808834829	4.47387603700172	333.375603633637	2.76056643760323e-11	1.77394448152975e-09
WIPI1	22.2860928838456	19.5744520559526	21.3600686247813	7.21220775676556	6.00898867107404	5.26321682198939	1.57711822419804	5.48134229209171	294.03091252651	2.33273932599848e-10	7.16037733308428e-09
FAM20A	0.2949050636229	0.199239567170267	0.177893465349195	0.0610298050973038	0.10258663322313	0.115603376172792	1.06055535975879	0.0138705213296724	11.136744534768	0.00478433767479784	0.00835607225314377
ABCA8	1.36922799414351	1.3040083089087	1.2499382117185	0.429310725161153	0.462226858315853	0.382684911002312	1.42633495649848	3.24134688578694	167.441260290066	2.85869038976521e-09	4.30792923559661e-08
ABCA5	1.62980536620654	1.3610113626261	1.58353623447645	0.480114874182815	0.42719611582058	0.51690747735252	1.47816973068145	3.67074841336614	183.14150711499	1.57919821806263e-09	2.76455874098938e-08
CDC42EP4	1.73118619094215	1.84397309020266	1.87976373085155	3.57246502459111	3.18786716348457	3.70194360784027	-1.14015261663144	3.77386574077445	137.076564999186	1.05990449004721e-08	1.19167639962064e-07
HID1	0.508718191093805	0.449773253595216	0.544759471093067	0.103104147711241	0.0684683544096276	0.07014180628752	2.42608582561922	0.808238346441553	102.64613525192	6.7596529544172e-08	5.22781770564712e-07
NT5C	3.40367488453255	5.15201924267661	3.86320968210427	9.59371977278933	8.18553123417391	7.95334860791048	-1.24032543024971	3.36801501849423	75.0365311191856	8.02386895890494e-07	4.0719525040889e-06
NUP85	3.63100740187948	3.18720190079535	3.2811330406291	5.74084741579296	6.29543972891261	5.84569890781042	-1.02411779775689	4.63250535751547	159.049165136026	4.01120214939092e-09	5.56220031382207e-08
SLC25A19	1.43430937427545	1.25695902248771	1.22342781607121	3.1038342174887	3.05442986539174	3.23065629457833	-1.46097479649816	2.93534874115961	153.975783957313	4.96276851929771e-09	6.56497445632286e-08
TRIM47	0.546379389359173	0.539882255969106	0.433836381412779	1.18980198124075	0.987326963297265	1.46618252598002	-1.45732993878545	1.51935654574725	53.9518214198107	3.28599282346645e-06	1.34398381768066e-05
TRIM65	1.6787821243417	1.47035872078275	1.58702580210055	3.62236931722203	3.02071038378958	3.20997709324196	-1.25702119727321	3.29447157157228	132.573584732339	1.31626202835761e-08	1.40117644069206e-07
QRICH2	1.71538389769644	1.72883052537052	2.19177252135886	0.323667344160903	0.220379181258209	0.24457931657347	2.6303475830727	2.55787184632224	255.692737423474	1.68244882268082e-10	5.74430906888519e-09
SPHK1	0.414242778453997	0.323765181311597	0.433616506607672	0.846548420529537	0.75051999108719	0.747950543785507	-1.2075241376389	1.43616609163293	46.11621938481	7.95719921076823e-06	2.87185856447087e-05
ST6GALNAC2	0.635897738867257	0.672704344507628	0.481902609043867	0.267307049621735	0.213963607530086	0.21042541886256	1.1788507521631	0.381857617200296	22.2821759807979	0.000313219012560415	0.000718526505667543
TK1	0.786371245417668	1.26308493652206	0.732463143685627	5.84837537844388	5.38550884076222	6.83074152547346	-2.87455460103818	2.78845146625716	227.389725231931	1.65773546980615e-09	2.87026093173008e-08
BIRC5	3.65896106618737	5.43098704833539	2.80738682164173	25.7009387113528	25.715116620439	25.7968178667051	-2.88501382569532	5.90161150564117	121.773215275133	0.000155155927852346	0.000386009585692458
CARD14	2.09152539152841	2.35598617813185	2.38826464854546	1.07521487892855	0.98524402104826	0.725390016456797	1.10132410532232	3.68223721375233	78.2010262159003	4.03039744993212e-07	2.28524113660427e-06
SGSH	1.85300365643369	2.06123095391366	2.18526770197246	1.0327013736262	0.793890722370145	0.783352218719713	1.02621520997183	3.2527274266026	70.2336898988832	6.9980324482411e-07	3.62743201979598e-06
SLC26A11	0.642875364474244	0.70183277542088	0.589129774897326	0.241285871544575	0.205495833023633	0.323533552093571	1.11901515220196	1.14421422699095	27.9476439185361	0.000108360579786852	0.000281065592374954
ENDOV	1.48611271727782	1.54692945252611	1.67354264734201	0.639384605332628	0.566624484764219	0.551262568891322	1.22149001199309	2.9296845769653	111.492097027308	4.00292705507594e-08	3.41306746961383e-07
CCDC137	38.4546511325676	41.8330728772086	38.0953699658064	75.6244852831279	70.212202741806	74.0249552173438	-1.09177850895628	7.31642092792131	305.248258128799	5.04419667013053e-11	2.64035301196766e-09
MRPL12	10.8137079214737	12.06935442894	13.1335785326562	28.93116649078	24.6315404514567	26.5282725124333	-1.35308872238237	4.35933569148595	214.71592094812	5.46102514239528e-10	1.27515340400273e-08
RP13-1032I1.10	6.36951739133106	7.33798460000275	8.12221632850077	17.8376970472137	15.2298984134348	16.0882896199502	-1.37111528461667	4.55195926905003	207.727020723366	6.81696323576796e-10	1.50506361495838e-08
SLC25A10	0.805313346191787	0.933816508822958	1.25065410285327	2.48250112743486	2.02322550516049	1.94831511756975	-1.3155459513643	2.10082303924115	58.0597304521584	2.15239850027272e-06	9.31939619071794e-06
ALYREF	14.4291072279332	16.6582634980199	13.0727630421876	36.0018295361932	37.9859624541069	37.3992278726492	-1.53094513370617	5.39987177106699	309.67487076265	5.27260422528192e-11	2.67650327258564e-09
STRA13	11.746171070373	10.8739852864714	9.60297660120565	22.8105075270827	21.9076932463013	21.2757462117718	-1.23102020916513	4.68833084405038	217.71319047328	4.97587023120404e-10	1.18819571925791e-08
FASN	5.25652892548029	5.55361164879948	5.1850511837555	21.5077010574415	19.4242396285327	17.1839110858826	-2.0577530544519	6.91199251928647	781.544556653275	7.47717736227239e-14	8.44280141020014e-11
SECTM1	0.484732816835764	0.30281020787105	0.350747375667539	0.926922369937411	0.877544168869494	1.11548449893847	-1.56545343202253	1.09294681154312	49.2750343615158	5.49688710320094e-06	2.09587050958515e-05
FN3K	0.348880376920442	0.369252851413227	0.284987904328785	0.0794386372230353	0.150649830938229	0.106629313060331	1.38915744815747	-0.169694750912293	19.9888594689663	0.000506165500294135	0.00110532728673155
TYMS	7.46302679428599	10.4192092032778	8.19918141593355	38.1537416522517	35.3489154725536	39.483373670598	-2.31058526699844	5.90635564772548	375.501106731665	6.7436582520396e-09	8.39399603529465e-08
ENOSF1	4.01891615302551	5.01962778032161	4.3167475003663	8.42916191369309	8.01475264851325	8.30838284807642	-1.08778478960316	6.10999539464274	184.883289527643	1.60404732654516e-09	2.80495355509136e-08
NDC80	4.52633524567949	7.17566075968158	4.0118101198911	17.6796458322911	16.6451324316639	17.6133167703932	-1.91391202731834	5.40271774560763	62.7069613725853	0.000568045249149454	0.00122723237645956
MYOM1	2.2475028844814	1.89838688089724	2.08336618348023	0.96455917357182	0.992171445132576	0.740417504667433	1.01163988303876	3.2569482368638	67.8844155606973	8.57680391996352e-07	4.30937953381001e-06
PTPRM	11.9280908719555	10.3785780730172	10.9691658109545	3.47737542223502	3.30224429416598	3.47239916889052	1.49815593634747	6.11649707260207	497.793136794088	1.73797214523189e-12	3.78625251847683e-10
GNAL	0.3665757108199	0.33286300532449	0.491918521895362	0.162499534481035	0.166401613142901	0.162106061579164	1.06957734985961	1.22289443625273	28.6005432547554	9.68180576354618e-05	0.000254235856329133
TUBB6	13.719464479637	14.2737494951879	13.2279927689455	26.8788252903188	26.3469246229827	27.7205734028449	-1.17280330842132	6.42646650802929	347.754362377868	2.06663570555998e-11	1.47273713625141e-09
SPIRE1	28.724662402976	29.9091322041625	35.5108007378376	13.7427906899158	13.5332073480186	12.8942459942741	1.0293382655474	7.1548595906623	190.87559078579	1.19938560189379e-09	2.26521954536882e-08
FAM210A	1.63531310477898	1.64624956616434	1.53227420981561	3.07823968623575	3.08135385886558	3.29593066169415	-1.17248079007454	3.521597410414	139.345632208427	9.52630370636747e-09	1.09760793724677e-07
SNRPD1	44.6596257868458	47.8686917263571	47.1653359562423	106.879491260783	109.546640316091	104.718881966659	-1.40015645273744	8.60107153085639	564.453667619055	7.25658306103856e-13	2.29424130057795e-10
NOL4	1.1035506957909	1.11215283627958	1.09572320663082	0.220503975008622	0.275074352815644	0.259826859148129	1.93162676330635	1.90220718502587	149.388892696952	6.050003663865e-09	7.72523892717108e-08
RP11-322E11.6	2.28855303659021	3.40859789916219	3.06718462308503	5.92812341155462	4.72014063704481	5.11011578000546	-1.0391296402544	0.972080303048365	23.2306057893918	0.000259212493932603	0.000609313175328862
INO80C	0.304398414736878	0.486089689344018	0.376568435236869	1.10276042037122	0.84991983283302	0.735014401792384	-1.38679189614427	1.77555067336495	47.3561751141239	6.86592974494045e-06	2.53294323005878e-05
MYO5B	0.386402980387858	0.381239999403487	0.377528733674477	0.184988595558753	0.0935384915207614	0.103594258142037	1.3827670864306	1.39478952090996	38.7000740902404	2.06307803879941e-05	6.5317720082798e-05
CFAP53	3.07125307858435	3.05039933042679	3.47169553470444	0.575214567998241	0.315135680925349	0.516540783288191	2.55119926810878	1.70514163731908	161.273863597305	3.66092309374684e-09	5.2043050598876e-08
SKA1	0.152640092591633	0.262866448155728	0.0440069059047281	0.529353392949703	0.503323638551587	0.685045300905848	-2.03245743740752	0.25228067177072	26.6122418908994	0.000210846690016483	0.000506929958293623
ME2	1.46681537230932	1.47525476801592	1.37959276467856	3.48476121385117	3.60491224202161	3.37912852632106	-1.47390110956052	4.57695150353207	367.983286311535	1.40152547991861e-11	1.14794377132401e-09
ELAC1	0.510402324723911	0.506634523228353	0.392404148369616	0.166875010524561	0.247111259211523	0.191573704175209	1.02957081113249	0.435719132919071	16.8406208127028	0.00103764499973726	0.00210538982875711
SERPINB5	1.48609991137068	1.43958419936769	1.38422331596746	3.89235825875916	3.91758402707912	3.53063117954789	-1.59215700024017	3.41660904281832	245.951468005214	2.18808454672462e-10	6.89028695510415e-09
CCDC102B	5.36680790667383	5.94449491501175	5.63002218027048	1.98903021034738	1.87267731274808	2.01390235904841	1.32782774597516	4.42202274122398	261.969094937992	1.42751676525655e-10	5.13509647531024e-09
PARD6G	0.972746328705259	0.688437519583982	0.814450726586676	0.347289426834039	0.351516272189201	0.288086214233174	1.12685344845909	1.26713045579451	33.4545517199076	4.4146687347276e-05	0.000127047302673537
MADCAM1	0.435256016572944	0.530182587696212	0.538673744476962	0.169577276012659	0.180029673486348	0.172134501450527	1.32371013184115	-0.127262417255333	22.684873473433	0.000288853876108448	0.00066943293850203
HCN2	0.644118348469313	0.689730359996346	0.599962108450243	0.124967390301026	0.124480611479475	0.153027687238547	2.05416140183936	0.403030565998562	67.4225710941842	8.93296157175644e-07	4.45886506240372e-06
RNF126	0.853306581689852	1.01895054386023	1.04903475996432	2.02359475873416	1.49408779699378	1.59120780506169	-1.00419346457224	2.27419659475012	43.4146738670825	1.1094938777958e-05	3.82089725755495e-05
MISP	0.910900080536716	0.669961583454891	0.798793592935198	1.93049197586175	2.01137333282328	1.56051093331662	-1.40894248867404	2.02065337766093	74.1433153294243	5.05042648138427e-07	2.74260191747587e-06
PTBP1	3.43865717814917	3.73194547881992	3.28181676607539	6.8853648997549	6.4099828690823	6.20674785729473	-1.09621192303549	5.13845760874671	227.947314849162	3.65386960277531e-10	9.65892486298865e-09
WDR18	0.955214834843693	0.843065785543999	0.867488699872053	1.97756344295342	1.54114073974653	1.30914309948157	-1.05131399286037	1.61359585394969	33.7762679524003	4.20319324758067e-05	0.000121714744198123
TCF3	6.46178484077778	6.27746317199605	5.9198516863739	12.6708164123816	10.2568748053523	10.8756877996545	-1.05470519450558	5.76514816865427	194.765308684245	1.04850324772735e-09	2.06935283869686e-08
ATP8B3	0.280868433848127	0.307490313851254	0.226732187358442	0.505998557819953	0.498987292893774	0.539065881991734	-1.11141782085505	1.53192957191857	40.5591069411723	1.60493680223543e-05	5.2680317628193e-05
IZUMO4	0.751835113103643	0.892334321413115	1.01934768957116	0.298959292320626	0.22972739562566	0.243186960008695	1.57958498439835	0.651916911615468	45.1860850288689	8.90644647261601e-06	3.16389001885649e-05
DOT1L	4.59146632315825	4.35987627732561	3.98490497311533	7.81056536811413	7.44481740825328	9.09140856710542	-1.1130096748363	6.16654867672449	164.021414974072	1.02035079431354e-08	1.15791136801927e-07
AMH	0.848533178037657	1.00229264544303	0.978545520745838	0.310961247454377	0.204981602204316	0.226790936556857	1.72451173586958	0.613201038353776	51.6607628166642	4.20831308901762e-06	1.66270965536592e-05
TIMM13	4.26495798499904	5.01118311264943	3.56956675302986	9.58171999917137	7.78095305216891	9.20741145841987	-1.24071411180299	3.74331625076972	97.6572381634554	1.21110579741351e-07	8.47881330625009e-07
LMNB2	19.6687448015352	21.8951559307265	20.8678005911875	51.9597040238701	53.3387934220468	52.8140964702897	-1.53986269300377	7.69920840962068	603.834045696022	4.53646044903462e-13	1.8081718013483e-10
GNG7	0.629376834312956	0.600379100613297	0.526568053003845	0.197127541639798	0.209278081303358	0.195335934028244	1.34742062916474	0.837420149260396	41.3160824813846	1.45256432016768e-05	4.82702055354439e-05
DIRAS1	2.83449038511489	2.51021900971523	2.48651645881342	4.88825097441489	4.67900651384617	5.24386584373078	-1.11983954669071	3.75897899365032	129.932178903544	1.49929805023257e-08	1.54705636932614e-07
THOP1	1.70426630712154	1.79215117638325	2.22193898399258	5.86440397143259	5.63039614664098	6.0030973920412	-1.81710244284218	4.90876770709048	375.176904939678	1.22679486462885e-11	1.07144603425706e-09
ZNF554	0.612718834856221	0.58966106266523	0.616542857272485	0.217161404533068	0.113188346830857	0.176251312772508	1.63084533559355	0.845169118073827	46.6789795486544	7.43910495535045e-06	2.7076757307194e-05
TLE6	0.531727321451035	0.298599406084619	0.364364407802359	0.259151068605268	0.101643259428203	0.130903202336588	1.06863680859652	0.0634977657815859	9.54690815314293	0.00787735180170002	0.0130666502918441
DOHH	0.636666494287995	0.832470069764225	0.883779242483411	1.99235819241552	1.67728106703576	1.7478621134779	-1.40191890133209	1.6974125490654	65.4350343642532	1.0671204351391e-06	5.16504587834624e-06
TJP3	0.767476159172863	0.603382753706995	0.65418138816757	0.297369244931001	0.301799803596433	0.237035061190939	1.07865652774079	0.999031530285021	27.9191983987767	0.000108898107067582	0.00028225303763311
ANKRD24	4.7617934562333	5.06433966127582	5.5204125732465	1.12643829147514	1.10822244877939	1.21423399574618	1.95070964477573	3.75092588577524	368.001184710296	1.40105686990409e-11	1.14794377132401e-09
CHAF1A	7.87533136476239	11.1215888253314	8.19115515669681	27.1223324851643	27.7540511986688	33.0321244305081	-1.8909344592277	6.42438895271902	123.929504227474	3.22526194643585e-05	9.6379850376669e-05
PLIN5	2.92243167929204	2.18424139131476	2.66246350495765	0.928729614648375	0.798459747776448	0.726587535960055	1.46235632833151	2.99030046589075	117.537023359443	2.85751096946768e-08	2.58862655618023e-07
CTB-50L17.14	6.22798880286264	4.66381100344237	5.76019400638704	2.03404123536742	1.74997784757086	1.49446007592698	1.45793966613893	2.67542552343912	98.8550628382928	8.56672987529471e-08	6.36385647879036e-07
TNFAIP8L1	0.527655187332801	0.51977187619288	0.472197994774184	1.29179830406069	1.12945569965748	0.935426783518786	-1.3350412038141	2.49191565992345	88.0868244627917	1.75897195259078e-07	1.14333176918401e-06
UHRF1	3.48984351635948	5.59549170436446	4.07502238010886	38.8087262866346	41.8458088222433	45.5167099557852	-3.45643962602453	6.98551959057856	269.312289156246	1.1096748044936e-05	3.82089725755495e-05
TINCR	0.559275243715521	0.358092749040168	0.363827795314249	0.192900831092268	0.202657606969133	0.143943495868717	1.05352118098841	0.26901574332748	14.676230353981	0.00178161112869627	0.00342207882411065
CTB-54O9.9	1.06565641234907	1.00101896135034	0.614468199917567	1.62894957409026	2.09924446002737	2.43105947196521	-1.37918315062166	-0.0847106302333159	19.7979880453596	0.000527600007196132	0.00114785313979582
DUS3L	13.7624144438463	20.3006274308692	14.3294315520091	36.5236928042015	37.005091695768	39.4145876083178	-1.41965490309328	6.65884309583801	74.0755827469289	0.000138528979865322	0.000348871453514578
FUT3	6.0377588892716	4.36490202188468	5.11514815738859	0.0304412898857008	0.0170565263719063	0.0768830001500838	6.66695368833111	2.92233076346482	611.575421126413	3.4333616053753e-12	5.42745802577727e-10
AC104532.2	3.34804858265376	3.96919838877386	5.09209219401908	1.71334601323062	0.548573177485413	0.936634982235935	1.73677949116938	0.575266897301618	28.8076739256247	0.000111258780136366	0.000287852503501748
VMAC	1.42338240734711	1.87069304345518	1.871855414204	0.640323889256131	0.28231805052488	0.404905557538019	1.75258293164286	1.2585113050355	49.8845494503457	5.32394902996709e-06	2.03927759306324e-05
CAPS	1.31562884684226	1.12189818006279	1.36328981876266	0.288542592239768	0.197600320255021	0.294443517450863	2.0679214023289	1.70805358932512	123.562167631558	2.0733084351979e-08	2.00629360331458e-07
PRR36	0.80841700744222	0.696100558401613	0.597243634333131	0.106196106659161	0.119005252446716	0.0975311112561655	2.50529330385358	0.817164002187191	110.363394905894	4.27067287755872e-08	3.60057583191724e-07
MARCH2	0.952493808830628	1.20290165876768	1.34741361265153	0.533855879143975	0.311089181576415	0.333401477431275	1.367111088859	0.779502185053569	29.649338097571	8.10927167049859e-05	0.000217016026015307
HNRNPM	80.6191664669018	126.733327438457	102.868886124989	232.997269485115	242.350978759977	259.005766334622	-1.4422313193212	9.97755460289607	64.6731533706041	0.000293922196588197	0.000679684330553866
ZNF177	0.837650598863793	1.2050530288355	1.20160417302474	0.455174630081318	0.211729998327703	0.181411407085697	1.73808758063777	0.889357605571837	32.7858913926071	6.83843166828087e-05	0.000186769052889053
ZNF121	7.09494348460246	7.32905399417433	6.89295867898151	13.0587906826329	12.721485875438	13.236947707025	-1.07124352302574	6.22214725826328	303.086709842723	5.29489971374504e-11	2.67650327258564e-09
ZNF846	3.12220588166327	2.72559312456971	2.81244288407613	0.780215629016428	0.779435730621102	0.511031110962265	1.87274722300474	2.75324332890352	151.985372769277	5.40458791748347e-09	7.06080378508914e-08
DNMT1	31.8145948398022	39.5728166626818	32.299377570241	84.6473685571726	88.2449992958266	100.402221675208	-1.59843222694187	9.31501504194645	223.248722253926	6.71151043022553e-08	5.19566879926568e-07
SMARCA4	37.3180424257224	42.2955309763806	37.3525364484535	67.7745798103024	71.1506069883274	78.1743468184334	-1.09269198575637	9.3016863529798	195.726484797117	1.53745785505425e-09	2.70751426264723e-08
LDLR	3.87143034995772	2.3668572285705	2.92768244324033	11.094947227124	11.8736338248676	9.48220280716506	-2.02485455758165	5.81060936708317	114.635792351788	5.35528538476394e-05	0.000150179796633579
SPC24	8.49544404027687	8.84303934983198	6.96201187065333	30.8028110303949	30.250103988718	30.1111485969338	-2.10342768599554	5.83387775083235	627.151677966616	3.55208167567733e-13	1.7547283477846e-10
EPOR	4.47875231083966	3.02223847506098	3.94225554438832	1.95954063128728	1.59310116770014	1.28445844397305	1.04358744180294	3.02710341583683	40.1499554984451	3.09922432974401e-05	9.31771361821857e-05
RGL3	3.28055361917481	2.96378828990978	2.81505855750128	1.1509922954328	1.04037570259682	0.872587890747566	1.36857350872693	3.09808860678368	125.542270713173	1.87160284976746e-08	1.85494030402031e-07
ECSIT	5.29611207338637	4.5500781885078	3.35506236736732	11.1114465077446	8.77099842708041	9.32461621302428	-1.33823671444084	4.11246302874701	82.4066890866897	3.42307041483685e-06	1.39143575778516e-05
ZNF44	1.29547958471728	1.09950093871852	1.22088124531926	0.347431750233596	0.459331607942331	0.566462496433599	1.18764387498701	2.30405303103435	47.1291964520912	7.05223510674406e-06	2.59065483044821e-05
RNASEH2A	4.9964552132971	8.27178444325252	5.73017828234689	31.133448527858	30.116371499616	30.5966815050443	-2.46336514138444	5.30626100870027	178.931075054035	7.85443901389942e-06	2.83930875672815e-05
SYCE2	2.52862499065657	2.41000349791265	1.95888079095806	5.69604450606653	6.1103075462024	4.56060292585003	-1.43539647917237	2.55532744496659	92.926725121419	1.26156080947949e-07	8.7296785185441e-07
FARSA	33.5982548776549	37.0312096776568	35.7072667053759	69.6211208290065	69.8302490275185	73.1767716716896	-1.1993275821429	7.05383169698966	350.467920820836	1.95928664657138e-11	1.42075244536699e-09
GADD45GIP1	42.4830055682135	52.3824459345679	53.9461199642149	104.108822778713	78.7694029616774	83.9321656112988	-1.03909781739761	6.97847185777156	77.8259438049843	1.71330073944744e-05	5.57051791221413e-05
CACNA1A	0.133675907682624	0.18809646263663	0.194765150122266	0.5219024750482	0.467513977537538	0.531177224338069	-1.75771475759049	3.93252285437385	187.235353623604	4.28709189278954e-09	5.85338060623148e-08
PODNL1	0.567181726010776	0.360471699313839	0.42827018252412	0.11353403341488	0.0318070660330234	0.0364946067934539	2.67714883756192	0.0773659730475955	47.2825927317645	7.17727703417091e-06	2.62635174435588e-05
MIR1199	2.35521425790217	1.8118131356528	2.33003854490253	0.542764060508791	0.428014472945996	0.443091213346617	1.99276584692998	1.58490955771957	117.159070640035	2.91702686427636e-08	2.63198405653429e-07
SAMD1	5.01177016343246	8.94147396182607	10.1251859177836	15.2334678149598	11.4821400089376	15.5748780537035	-1.01448387898817	4.6808318509578	10.9607475532523	0.0241151618139846	0.0360144050973518
ASF1B	0.586312855657965	0.98867277118033	0.394419534258956	5.86377658587258	3.57897966416445	4.77228532268406	-3.00849725652414	2.73306376331956	93.2176406755912	2.1525108801452e-05	6.78502332868104e-05
DDX39A	4.97633036239697	6.22232778117322	5.02884906180169	16.0324483465224	15.8050503883069	17.2934038886828	-1.79481488798416	5.44293623055451	370.986169610451	5.46347255973383e-11	2.74179600711976e-09
KLF2	0.488109810458563	0.672471773341896	0.852388471036204	0.0468988950716769	0	0.0646083198846591	3.84271535498885	-0.484863767279496	56.3841249184645	2.55008527016797e-06	1.08306684446038e-05
NWD1	0.0695707308420516	0.0599050046470253	0.0687688847422325	0.242314638380048	0.118604599095335	0.148362099128508	-1.56081674978826	0.127758672744039	25.0553892387123	0.000182598878658697	0.000445588618993003
HAUS8	2.3448275564792	2.87309749723796	2.05887180187289	8.91170549478935	9.10967248074984	10.105026924923	-2.14429805421742	5.09502236251259	334.489107752193	1.91434291234618e-09	3.22621884417574e-08
AC010646.3	0.49181971581406	1.03519614595308	2.01662714437201	2.25119249634833	1.75046327831915	2.70041868276488	-1.1583578535407	-0.0688972059498095	8.70433360557947	0.0112090861103494	0.0180147654770641
BST2	12.6253749507903	8.74900114253789	13.2836752832614	3.38309098318656	3.64898393007127	3.10705009299356	1.57038417656983	3.01017752457396	104.51159417571	7.27662310409867e-08	5.55426644276156e-07
UNC13A	0.359711426638923	0.26641572084294	0.255277814910337	0.105740492329554	0.0900559590020445	0.0815746448597332	1.46920106469868	1.09308586709363	47.7833113204377	6.53035419596185e-06	2.4301280397779e-05
PDE4C	0.158329209966708	0.176095410541501	0.159764874636539	0.0554629455313197	0.0528298516370348	0.035656240298902	1.58825735867413	-0.114164047864907	30.2777387606985	7.30754854051013e-05	0.000197905991653905
KIAA1683	0.264398019243618	0.270020326667504	0.287181837610192	0.0439401762707272	0.0695154998779854	0.0569716362365052	2.06860813327708	0.575405559233134	69.8135928792175	7.25421043340116e-07	3.74020086533612e-06
LSM4	14.6522079636465	14.0805814504017	14.9685589525644	30.9562667645389	26.8032359493505	26.371485149232	-1.14329554532265	6.04690195494949	292.20683538882	6.79396819770791e-11	3.24468426795669e-09
PGPEP1	16.2121741960232	19.2575016116479	18.1437781133397	4.87683024915885	4.97497026806862	4.79676681328063	1.67309685757236	6.36535113577975	527.995872522042	1.15452663564532e-12	3.10162357946664e-10
GDF15	10.9632356872048	13.1092754088563	15.8465452198021	3.40112494925649	3.0744981309636	1.91581572216998	2.05823840234047	4.00730587881892	85.5582709440491	4.70141113536795e-05	0.000134030490943006
ARMC6	2.13225721643035	2.54769454434001	1.99440231566622	7.70192243126082	6.14437158444606	6.75708632791729	-1.81827166661421	4.26244095283808	281.013423221763	9.28192034662257e-11	3.97024025393924e-09
SLC25A42	1.93058979689987	1.71599031214737	1.64465950895879	0.628293672856676	0.49872128144189	0.413537091515188	1.58514393889663	2.32233156298607	103.088941392387	6.57849985614607e-08	5.1202819165907e-07
NR2C2AP	1.06673643303656	1.26973359241889	1.03118188794315	3.57413237723084	3.05935041289942	2.87067658100672	-1.68453449735708	2.01718575990177	114.997703339926	3.28579529133222e-08	2.90177943940669e-07
YJEFN3	117.717513448792	154.816034143829	132.299200077505	40.6922090761983	46.4606318759683	43.0045553830984	1.43796773397017	7.99617751896479	193.39400743948	1.11872778266533e-07	7.92687081504864e-07
ZNF493	0.105404558320533	0.170715806532828	0.185226142206453	0.040088225317421	0.0756607675980118	0.0445682563332526	1.33597838595692	0.223107967423816	17.9097375511599	0.000806357093534439	0.00168209196814363
ZNF724P	0.37275519300109	0.627344388706993	0.420099037779557	1.82332513434594	1.77188145527347	2.07356662051654	-2.17846242022614	2.06327689447262	130.965629580718	1.42443028310168e-08	1.49418672297752e-07
RP11-15H20.8	0.650363839889507	1.17092230221679	0.750012655781737	2.23681127177467	2.311652027674	2.54504976055453	-1.64491949378944	1.70032868018135	62.7789100518443	1.36306817289955e-06	6.32073384488006e-06
ZNF91	2.62563494848849	2.03243018189079	2.30997103948306	0.80559915047956	0.948672283465203	0.783757270890894	1.25794570154932	3.99994034583427	131.078991613569	1.41648050010657e-08	1.487822175793e-07
NUDT19	0.626032735667149	0.767745893090489	0.798524366918031	1.45934281737444	1.12598943407016	1.31097329094351	-1.02960478513978	1.64998725227871	35.64276671164	3.18223996421484e-05	9.52382607995233e-05
FAAP24	0.296867268687577	0.224947685723981	0.16432958534044	0.409316538021139	0.570562397679975	0.52261860780962	-1.31278809511999	-0.0823232033503551	18.6842140564146	0.000675466442729716	0.00143499173856623
CEBPA	0.363687791879057	0.257895864424923	0.197370387562064	0.449648281331452	0.725592800322781	0.693772046135078	-1.37852211362412	0.345747266536727	21.7777726548776	0.000347122235986452	0.00078817987740216
GPI	3.5209657003516	3.63548199542909	3.34808906040965	8.60003856133068	8.10969599134904	9.10739779785882	-1.49652041269608	5.83302041299183	444.100114266197	3.83224375103204e-12	5.66169245012286e-10
RP11-618P17.4	9.82405113381723	11.3452241420394	9.52993493629853	25.5795674225205	24.7721528984258	26.8835395928006	-1.52699133636567	4.18374986918529	261.750427029029	1.43562145831377e-10	5.1461006832254e-09
PDCD2L	1.33733414456156	1.42248222075885	1.40616056778036	2.94309411343931	2.89045545649197	2.30814088145129	-1.15990446038555	1.61286511246735	48.3960584577247	6.08111489869781e-06	2.28772642357485e-05
WTIP	0.0901691364705178	0.0970519943140311	0.0708987688882334	0.0172289321806313	0.0270298684505786	0.0316462995527178	1.56121495570613	-0.333501537255107	22.6937704236536	0.000288340568569017	0.000668635427305122
LGI4	0.738971542700418	1.12823546898812	1.12432692353127	0.120077521836761	0.0819067041994254	0.182201544646778	2.73016925248244	1.30264591164369	99.5321473418894	1.25426290164046e-07	8.69241032403876e-07
FXYD1	2.42561829381239	2.05087181327365	1.76935865835793	0.208841315463259	0.13766547375456	0.270777963711822	3.10898390678732	1.09365698140775	148.017527492709	6.42611651949565e-09	8.09434660877986e-08
APLP1	2.57875019665757	2.17407664827922	2.64540966772747	0.770130912219819	0.768742682161815	0.582476284357664	1.60490948040504	2.48832634780149	121.635754679694	2.29366964660911e-08	2.17898616427865e-07
WDR62	0.195777510063181	0.347071109617377	0.265617130268947	0.835076208129211	0.851714808897215	0.855859198090165	-1.84041996454569	2.52172097030406	113.107645259607	3.89793801681558e-08	3.33323252224994e-07
ZFP14	0.208813482173695	0.235602923422166	0.224200464072636	0.0786967899008808	0.0881890272960643	0.100073882200774	1.11913467608	0.306879457135929	21.0253068331503	0.000405798936982772	0.000905160095361037
ZNF382	0.0944897198020964	0.12632506102421	0.0688215439577388	0.020905188693816	0.0281120730642816	0.00767977790700607	2.19910852260967	-0.552951597164689	27.0818990273574	0.000126172001998483	0.000321124895868197
CATSPERG	0.437916370101879	0.416628303473153	0.363751315537313	0.0617901873262093	0.0403918589153205	0.0520194227348445	2.76959091599769	1.03154427593022	148.720209784978	6.23016739154421e-09	7.90148736668965e-08
RYR1	0.172753878673039	0.148752525371557	0.174828562919347	0.00296404541981346	0.0116254676928217	0.00136109812639359	4.79377214578922	0.391603753917547	134.416090391433	1.20365616687096e-08	1.31313986790174e-07
CCER2	2.18328041614924	2.47603034479704	2.39498321870339	0.514845155122235	0.928128381333724	0.575627326831091	1.61685521336149	0.663747149310024	40.3173649018835	1.65738197839132e-05	5.41543908937784e-05
SARS2	1.01910646777318	0.607512552100851	0.863861964409588	1.61837476216932	1.78896091409408	1.41234467144954	-1.15741947112819	2.0261726752957	40.4367257534464	1.63124648653522e-05	5.34329557794214e-05
CTC-360G5.8	1.08737635863765	0.665267939616285	0.8414894500974	1.64793466254273	1.99498057767106	1.69022853733842	-1.24309025218216	1.44120737200002	38.6370926387498	2.08103301859518e-05	6.58202680231145e-05
MRPS12	1.91645545356857	2.05709240926438	2.25550786968554	5.05434029578206	4.32837200829986	4.71288161770581	-1.37919862187483	2.91437801225009	131.899353655135	1.36043533726882e-08	1.44091480711206e-07
LRFN1	0.183125221997874	0.172017751122315	0.163187395084451	0.566844098685756	0.415634907717184	0.482030425640499	-1.69084439221185	0.283226967821275	43.5978870729813	1.08422034146018e-05	3.75204797675187e-05
TIMM50	0.989546107422153	1.17115066274706	0.967406913554596	1.88297944002511	1.83770559215981	1.78279137756104	-1.00895790850609	3.35389559593311	85.8087199082278	2.06828437355657e-07	1.30631687652274e-06
DYRK1B	1.02274122189961	1.14636062158295	1.07776938255079	0.59299480109426	0.382099320575157	0.285920152472022	1.17283160382616	1.24872040274119	26.3165160421046	0.000144746273922522	0.00036281960843665
FBL	20.7138796594689	26.3431153231681	20.8236161075306	52.0704332221357	49.4076211808852	55.0617744039201	-1.40316196841171	6.39526941104497	206.927771086999	1.61263078918347e-08	1.64255589661161e-07
FCGBP	0.0868544620679957	0.108441789984003	0.140227236622581	0.0219061731937298	0.0163656324327618	0.0100593773263824	2.58578953441435	-0.27354224192035	51.3655310870797	4.34739954715803e-06	1.70742092028507e-05
ZNF546	0.41869260437349	0.400878994417017	0.439604902717654	0.123464322248481	0.144243826136481	0.118215459954015	1.50735409878688	1.27659102337773	68.4397860934958	8.16977832389247e-07	4.12744825005088e-06
PLD3	5.60254506517611	5.05789096178306	5.44674594929035	2.44181395091794	2.11235241343325	2.07490666203655	1.08154946245386	4.25927050228568	161.482804387142	3.62985739462363e-09	5.16944015263156e-08
PRX	0.936961900076955	0.617695699902091	0.754115220397911	0.254369783066929	0.275856114913767	0.203470835052051	1.45593654653169	1.51401389372776	53.471993822545	3.45828498703161e-06	1.40391805534144e-05
SPTBN4	1.06246042455709	1.02395915978923	1.10722198313849	0.491689169216264	0.44538815720451	0.374426910207539	1.0869066901979	3.08248716700139	86.1467691841102	2.01868722566808e-07	1.27952717174663e-06
C19orf54	4.78639757010022	4.44451183013673	4.22156618458653	11.5112677894908	10.2679353808541	10.5076291411585	-1.4607746033839	4.7325754635561	346.679242342826	2.11101120190116e-11	1.47658695042715e-09
SNRPA	13.6602700398277	12.3269097111041	11.2719933697096	34.0727127134466	29.6700407402071	30.4918523297863	-1.53618321730399	5.74053839166822	389.174161587876	9.53356178124743e-12	9.85010095672937e-10
CYP2A6	2.32628712541381	3.00463081323554	2.46402099492388	1.03102775322332	1.19112175404889	0.741902426180773	1.20905543271605	1.97306114475268	43.8380477329835	1.05207987819355e-05	3.65844230410992e-05
CYP2A7	0.61014671157902	0.713011247538161	0.364381610544859	0.0458004114666298	0.0821196136124762	0.03365068770867	3.21242786292973	-0.297616065528142	59.2563451782664	1.91158843770543e-06	8.43147043059359e-06
CYP2S1	1.89970261373938	1.57674708730327	1.32124074225965	0.724468805011192	0.424377533498921	0.627551956086818	1.22860231120162	1.63897106535231	35.7956330238374	3.11202521988456e-05	9.34731040773991e-05
MEGF8	18.0039086524588	17.1135445424041	18.9131113265118	6.19392247291758	6.57496694435998	6.13757828528405	1.31499093680417	7.06584993807799	452.147565098279	3.38447679517826e-12	5.42745802577727e-10
LYPD3	0.513925678957041	0.384803504396287	0.515364717820357	0.958066789000961	0.926266209436795	0.845388366658047	-1.15398933680658	0.872951247852512	29.701379805331	8.03918961611158e-05	0.000215359277158942
CADM4	1.67905800872308	1.03578275430908	1.24271505209589	0.495121616425675	0.401375150638629	0.416022732982444	1.38566101309082	0.961937125827037	36.0312720152842	3.00722656722227e-05	9.07218274325375e-05
TOMM40	1.49680312402875	1.85271695021116	2.11272766748288	4.6075696045024	4.46557814654792	4.73724547358908	-1.54071882188395	3.58979873509127	165.408321916054	3.09860491070591e-09	4.56077713486397e-08
RELB	0.658370415842617	0.622792109973569	0.941037295952835	0.358610430948404	0.183460222453935	0.386628107329548	1.0305910628684	0.672173032922319	13.4492600048321	0.00246937428566191	0.00459678152469894
CD3EAP	7.61037609966306	11.067352404426	8.15588245188692	41.297609254792	43.7222762004478	50.2916444534427	-2.53150709543707	6.70039979963599	199.653121528905	1.08351585360429e-05	3.7504310518451e-05
ERCC1	6.82882031883982	8.77881301874094	6.96131480510499	28.2856605863279	29.5290959867731	33.9004079775669	-2.22154235049712	6.79626517118387	325.769242809324	5.81220317545895e-08	4.62634983875404e-07
GIPR	1.43210876567807	1.18708956079616	1.21980713104797	0.59950572374141	0.63822597296128	0.371647900890576	1.06451358789138	2.07742312108954	33.9140741527892	4.11616366374864e-05	0.00011956691509838
DMPK	3.60087165217593	3.57631851055248	3.31425352352489	1.38939692857041	1.39260942393045	1.11138103695514	1.23535203914057	3.76036850343547	144.948247990073	7.36865174123094e-09	9.02274567973499e-08
AC011530.4	9.86152286210276	9.76090598197583	10.390163683123	4.15917855309989	4.19785140085849	3.92100046114135	1.08978078615504	2.56824393706211	81.5073209382037	2.83776325716091e-07	1.69536513866968e-06
NOVA2	0.187965798036823	0.18417527009414	0.25413937484133	0.0272460761903051	0.103810293451677	0.0650596754127955	1.47829511966306	0.243015013900873	16.6714359229451	0.00127966150881145	0.00253972242702969
IGFL4	0.15865861973241	0.351297191201405	0.313659960206854	0.114332581515677	0.135241083129513	0.0933366189009339	1.07733363891872	-0.403631355851186	9.03895260405225	0.00927692495848861	0.0151638537631877
IGFL2	0.116005841185418	0.139844191941874	0.107024214689982	0.565667175883074	0.480887176745937	0.277670189292697	-2.0269228223584	-0.394990558216416	30.9920715586782	6.503941512061e-05	0.000178776399622083
DACT3	0.535457515631672	0.542428666801481	0.593284671565794	0.097095847118176	0.128590491768949	0.040533354948468	2.47479786275392	0.750622243751825	68.2695495007445	8.29215365922751e-07	4.18125566331957e-06
TMEM160	1.23099169694704	4.67846770473241	4.79728374700486	16.3089669707286	6.79855647310981	8.52154179916615	-1.75533489355522	2.2965440996686	8.23462525078627	0.0396016360619679	0.0563831993936403
INAFM1	1.65942889505744	1.62196976725571	1.68094107713777	0.527883499428293	0.528174706078252	0.328979043959841	1.64930107284296	0.402220918095801	42.1961538282409	1.29575496698742e-05	4.37770774057216e-05
MEIS3	1.34616149600501	1.09762908237615	1.24827281172065	0.267924359369843	0.403772135712613	0.250305732855242	1.80983510598331	1.93004317952999	93.4483169676429	1.21827853286816e-07	8.51018428969504e-07
LIG1	2.0157179198168	2.60165731245217	2.20611718640776	6.33968794056731	6.36248118108461	6.84017007100038	-1.71465366080867	4.90838623002478	320.338497977252	4.30818886649106e-11	2.40649645234949e-09
CCDC114	2.3567076403279	1.8319900497885	2.15914320259474	0.484327365806505	0.518075622375151	0.333606765480266	2.05538795865381	2.4027924663949	150.057792489644	5.87570181499462e-09	7.53921219898011e-08
EMP3	10.4671089288428	8.19880767174378	8.89740704790929	3.3354623590044	3.59462967930353	2.81563600658711	1.30298298881473	3.33225924762777	111.441191462965	4.01458226887169e-08	3.42115991947836e-07
GRWD1	11.1292618265029	11.6308311481449	12.5923283328461	25.1672426540416	22.235632725092	21.3792663722443	-1.15838128165749	6.67904889583068	283.558973806245	8.33614555834606e-11	3.6706905010121e-09
CYTH2	21.4838743214445	21.1111765391341	23.1066337489819	10.1743352710916	9.20990271528643	8.11244685423826	1.05915274998878	7.16809538778669	222.196311607572	4.33912199216194e-10	1.09224268235821e-08
LMTK3	0.261643389392979	0.262840991401113	0.144580116484399	0.673657254863096	0.462191230304386	0.416669228587932	-1.38739614844777	1.02276104107554	29.2188148762159	8.7165685798823e-05	0.00023166024900938
NTN5	0.641462026350672	0.653474175892751	0.896031462923717	0.19748725735319	0.0851183635477633	0.132542118834543	2.17433631745787	0.409384902817563	53.2307049159227	3.54880483945047e-06	1.43366999494079e-05
FUT1	0.920172328842893	0.624935776469696	0.792134439120911	0.207022499981376	0.146521963132185	0.110075637792591	2.13264874607771	0.977504498778313	71.565333796098	6.25167940202953e-07	3.2876429802822e-06
PPP1R15A	220.003236266986	226.51940379265	234.268480005289	37.7282733022877	37.1012591079583	37.2563295216599	2.40310402128634	8.6053353313032	1663.55955400694	3.66333128223928e-16	2.89549704548192e-12
RUVBL2	40.1680404950058	38.4892657203825	35.6846321671001	75.7096953137375	68.2792147919924	64.9759408715589	-1.06763400933156	7.65469754308663	267.361479785187	1.24325098674089e-10	4.783388467179e-09
DKKL1	1.07871934018385	0.729809740131192	1.15514362864225	0.356283940041438	0.39925814195265	0.252846568784293	1.35132272785369	-0.0423065887932556	20.0451615336953	0.00050003429980719	0.00109299532789713
IL4I1	4.05180386243225	6.47663108552828	5.14115013676286	9.28695104137454	9.83814518264416	10.5046372365882	-1.11440253411877	4.31518882712894	50.6735826107275	6.77878750137844e-05	0.000185396319760883
NUP62	4.70764421778794	6.25147011139039	5.11086848227419	9.85722846339896	9.92747351038524	10.5473189534497	-1.11390477390188	5.5779618094408	126.419428489821	1.20967293994182e-07	8.47253426433333e-07
CTC-326K19.6	7.68426726997986	9.90392202086731	8.86165150859775	18.0231230311018	18.8597868352304	20.7095695828779	-1.31987725450974	3.0632432089809	106.235628516703	5.43954980154482e-08	4.38492622451915e-07
POLD1	5.75257635901219	6.07570910655328	5.60515090878434	14.4359201232382	13.9830828670273	14.9130489736457	-1.51234736892457	5.66849674648953	495.786719673519	1.78736347169802e-12	3.78625251847683e-10
ASPDH	3.26888038580992	3.72364317912672	3.3181553143984	0.629801374955283	0.0962409083307741	0.289206591006183	3.12147769114156	1.58481675476027	61.4961687142489	5.13134760345497e-05	0.000144706440570853
IGLON5	0.896343214482475	0.84620224970507	0.722331312384783	0.31777330764702	0.478194705111676	0.233475857429188	1.0797652169314	0.607130853241989	16.6197729472156	0.00109440560114238	0.00220499155529682
ZNF432	2.77433250998054	3.19867511187826	3.36752093868699	1.03576425257797	1.27587947044226	1.19814159131133	1.21181303993623	3.6421336904211	111.086715543554	4.09682374485898e-08	3.47998870277973e-07
ZNF841	6.28901571135429	5.95226259059763	6.63183148116389	2.09174870110276	2.49248686932276	1.98696831874189	1.32415019940322	4.14041251327323	184.039127665476	1.52873055222567e-09	2.70255869845332e-08
TMC4	1.04778051801449	0.696441561287833	1.11292775179536	0.332266877935148	0.311730022477014	0.319349092571625	1.35581955575756	0.93765832993494	35.0183690528551	3.48844982191804e-05	0.000103114088976964
TTYH1	0.402156865340947	0.586282274742488	0.58775494021029	0.0836887824124964	0.0562698859192026	0.0614882048326929	2.75899808674636	1.02165989883671	120.801114381424	2.3973512193866e-08	2.26127895476436e-07
LENG8	83.1152173678435	79.5766940244231	78.6668511179897	36.8348772002828	33.5968917760576	30.5307386307287	1.05964149115987	8.48936897667949	274.086664011749	1.05026004718639e-10	4.30317348015757e-09
LENG9	0.705044269016675	0.961225497072583	0.542047484003958	1.7782416123002	1.41151657881163	1.61046465839147	-1.29797252220436	1.2470671856838	35.6076420020604	3.19862788701322e-05	9.56924860671935e-05
UBE2S	2.53367908356067	5.3715905401801	5.21516560650006	15.1230264520961	9.08221792829896	15.3621575178261	-1.79137589498747	4.67251686586377	20.4047834440832	0.00885426044071065	0.0145210238662469
ISOC2	1.14283122863277	1.30290861238145	1.03078789352613	2.82337093658931	1.73835140672461	1.87326996447187	-1.07812821739986	2.90955479096201	39.2425359249741	3.68948128949333e-05	0.000108488318869625
ZNF628	0.102311669437069	0.188779543152606	0.151698695373998	0.380927171889634	0.261632321297033	0.293418967169419	-1.26230335255839	-0.0464013282903168	17.2785033622206	0.000934778624290042	0.00191659928570389
ZNF580	23.4699380853277	27.4916731446113	25.0405751777633	8.21789024777972	8.33252497302322	7.11146720985019	1.48695833934732	5.43441687299422	339.295332103473	2.44688321528188e-11	1.63208142899477e-09
ZNF581	10.9589167859387	11.348749746801	11.908925292464	4.4158983816971	3.42120906388752	3.56741388395392	1.38555975185483	3.67872652186559	172.562371837024	2.34270882115476e-09	3.7257083546091e-08
AC006116.20	0.798555084576282	0.562589009985053	0.627893030831111	0.427231594012795	0.284978184061998	0.102764078876445	1.10258893331503	0.13514482518724	8.61940588566612	0.0117809628061766	0.0188400060738533
ZNF547	1.37244533925317	1.38551909770983	1.73736625084214	0.689655612842136	0.579630291233185	0.651654338537692	1.01996126547745	1.90807412221703	41.4193251111037	1.43309066711279e-05	4.77334539943509e-05
ZNF419	7.93543113731679	7.24448097531452	7.95571275781702	2.36959478472229	2.85738030988333	2.23866053446501	1.43348842109281	5.30401792814083	270.599481285262	1.25793239566161e-10	4.80323558227506e-09
AC003005.4	15.6816811543145	13.1814663782899	14.3168404077281	3.96303440950209	3.73751487700813	3.74778256241934	1.71305223480242	2.41024525535899	164.014296458538	3.27639842337025e-09	4.74297676525979e-08
ZNF773	3.44074790655911	3.05876721199727	2.95082848245719	0.902691900112422	0.893336889220227	0.858645878425827	1.63284828232498	3.9754553409628	313.680641219769	4.18752276510826e-11	2.3557423441577e-09
ZNF587B	6.4638984415552	6.93240864469481	7.30610086787001	13.7965520565274	15.1761475352823	13.8168628932028	-1.24719775904786	5.57421756919724	293.822956411071	6.54334646305145e-11	3.15357380755845e-09
ZNF837	1.65387672578663	1.412424413975	1.68841524822331	0.626843492775219	0.600277168362731	0.512893375629003	1.24901420365445	1.14833546485968	43.2383837654923	1.13444886644324e-05	3.89940588839633e-05
ID2	0.791322928996872	0.637421333325468	0.706505428130329	1.59882693514081	1.25056440158428	1.65561383526657	-1.28180754310204	1.36289861952984	45.9662146956592	8.10216640080255e-06	2.91755832488444e-05
KLF11	0.588740387638244	0.749855327498055	0.622368314059022	1.28897867529206	1.16133981679468	1.17433493872144	-1.0781686612629	2.14931554629154	54.4276669069672	3.12473541241474e-06	1.28735515766099e-05
RRM2	1.40289106290229	2.49421399628086	1.362393413882	17.5674979095275	16.4704806487396	20.3002731221528	-3.55227072671894	5.70891160860697	146.699910676683	0.000116944121456596	0.000300642815414844
LPIN1	2.06427998080066	2.07372866534833	1.83057560804899	4.54418700447009	4.8598129089376	4.14409453265073	-1.37916193356101	5.313450847168	311.818861302653	4.36137931523659e-11	2.41065329423986e-09
GEN1	0.180846309075865	0.297098596428227	0.23599712581444	0.760208605241496	0.789131506407808	0.911308537041122	-1.97654747616764	2.72191998766321	137.429172960708	1.291918879751e-08	1.3836486213485e-07
SDC1	3.15483612791312	3.50519064213219	6.8882436825909	11.14247952998	9.25605971005173	14.3737906303098	-1.57540448337495	4.9072415136808	16.064423652752	0.0138690852437899	0.0217848270601978
RP11-507M3.1	0.974703353202543	0.626807119978963	0.654508672870627	0.197084330867847	0.278976276143393	0.171476882324299	1.60921257064622	0.14634508686741	29.1333834243089	8.84316309850518e-05	0.000234866804874277
CENPO	2.42260476785096	2.92043230489704	2.38207914233753	6.33319092361857	6.18412368711129	6.63554453163595	-1.50579832314387	4.6779504928618	266.399787228813	1.27402634065308e-10	4.82969026212084e-09
CENPA	0.397379968736412	1.86971714849798	0.900166475421348	7.29024758265096	2.99506754155761	6.72827937214041	-2.58921819727216	2.83323051054685	15.22435726485	0.0150155923376656	0.0234181613727129
CAD	2.25558495883615	2.69607238731023	2.21197143696498	6.40816712630144	6.1516361266897	6.72642266083907	-1.62543602283717	5.26658503758918	356.178669553001	1.75349302377956e-11	1.35568142100481e-09
PPM1G	99.0920307838118	108.7642450295	103.512077250714	193.782440806093	209.082526654399	217.453315882659	-1.19483788755806	9.34888925148447	291.820080869245	6.85555657715135e-11	3.26187785166796e-09
WDR43	40.224752971804	50.2086651086733	43.2132099232321	78.28586704175	78.9396359646724	83.794404471786	-1.04991156567406	8.04363429975189	163.168067537468	1.32373331545973e-08	1.40723444860709e-07
ALK	0.276071142652567	0.202757362951913	0.16854924289823	0.907918497105283	0.994480130371228	1.213139573645	-2.46177588066179	2.21398413004301	165.664906897873	3.06709294530589e-09	4.53223644915646e-08
YPEL5	25.0991947048809	20.4928591038607	22.9206386849005	9.84874054681474	10.2383756485865	8.79741457153027	1.04700017448079	5.75762758439679	174.98963603988	2.13586059483527e-09	3.48438434294696e-08
GALNT14	0.936662709630066	0.84367136185847	0.653792109839238	1.67856351885837	1.48624453311864	1.58918264732862	-1.15840078302064	2.505308655052	64.1296461869959	1.20226634922008e-06	5.71591772886344e-06
TTC27	2.38575026980446	2.60209928909256	2.27236601643841	5.31896787302394	4.99485781697864	4.7280510487901	-1.24543750047624	3.61075880106489	159.023210453124	4.0155084499757e-09	5.56329163691638e-08
SRSF7	18.2912217258813	23.4302263772737	18.8071046322629	37.8684867384774	38.0902362161781	41.9610619611573	-1.16090344610236	6.94778715208794	134.510072216049	3.25023358461858e-07	1.90718977378064e-06
TMEM178A	11.5306612455228	9.90904076771244	11.2475950192935	1.5805592198397	2.00736325337611	1.16127569619406	2.5934420013144	3.87341200320535	288.513901318346	1.68995186896251e-09	2.91964580814856e-08
SLC8A1	0.0770267778621904	0.0574818007411058	0.068102102126535	0.376676941187742	0.395502192781541	0.346933494013128	-2.66733945995931	2.35923129103605	309.130930866794	4.62710412500444e-11	2.50497472630378e-09
PLEKHH2	19.7272963590735	17.8119330943931	20.2320463472438	7.08972766498311	7.04983001433761	5.58327779588783	1.35284778678068	6.94203821853732	269.164076831053	4.28715340709342e-10	1.08434113694933e-08
EPAS1	4.51321185850765	3.72687753685935	3.95577004426402	8.66449700290735	8.3116123652559	9.37999785880277	-1.31316672870207	5.59433774041902	261.920775617484	1.42930316873514e-10	5.13509647531024e-09
EPCAM	6.30117571590807	5.84901326682356	5.57882307040536	12.1449054723357	13.2624479987541	11.3954901260743	-1.25116733696811	4.55823696602427	219.692173388699	4.68249618119166e-10	1.13878307126581e-08
STON1	0.17888284297672	0.1666038444073	0.147350922125541	0.0429688540525689	0.0756669017243251	0.067650584785182	1.20578845619352	-0.15508343898362	16.1447189680512	0.00122897529586508	0.00245020071598374
CHAC2	3.53651842080444	4.10915378835411	3.83269835301966	9.38538842040754	8.5905756736676	9.1295321962679	-1.43645983577621	3.14152567644786	164.616025903846	3.19826428655165e-09	4.66403707027754e-08
ERLEC1	26.7532384507634	21.9050619657259	26.2946356172637	10.8352641485593	10.9760491022464	9.44816084086946	1.06244638589782	5.48160249858352	165.92255115979	3.0358180850177e-09	4.51035829774058e-08
PSME4	4.74317424719764	4.79406887966367	4.56355180849734	8.08398237283954	8.1270001171231	8.92877181151962	-1.03439812986254	6.09915762804966	228.016406723626	3.64642329793585e-10	9.65538684987771e-09
PNPT1	4.11675220505616	4.42273503037139	4.04582383853363	9.22178527851298	9.63172974428598	9.7094785864009	-1.38085349604636	5.18299258332764	370.417432359853	1.33940470389819e-11	1.12522270120619e-09
SLC1A4	2.28745664049177	1.99409762121666	2.51165657836053	0.736513387195672	0.649581055147976	0.601260536802385	1.57238355941794	3.29370465578174	175.458680787208	2.09833542017601e-09	3.44807550126219e-08
PNO1	6.51478218672754	8.24683269533063	7.84068442246076	16.502176002703	13.5546537490989	14.2211594161477	-1.16686899604118	4.93555249668859	146.685954104104	1.09969097400536e-08	1.22724295950357e-07
APLF	1.9445700653525	2.18046060862882	2.23341986186767	0.941777139184263	0.958753682304568	0.864933506791328	1.00308029477619	3.40845210465154	92.9314764773806	1.26115870184683e-07	8.7296785185441e-07
MXD1	15.3676559918513	12.1107769151341	13.6852053746631	3.89312151299413	3.93686838941206	3.38043968017937	1.67776025884919	5.73782681755921	380.560900570978	1.59381264720137e-11	1.27247425893734e-09
PCYOX1	26.6807308353246	28.7493384668955	29.9559956459054	8.9401997455196	9.53975297405637	9.58041958252421	1.40514848505225	6.74726883193966	427.789650474122	4.96359137187243e-12	6.75640214480572e-10
SNRPG	10.974992729865	9.73370111254919	9.79981084276737	19.3897407025879	19.970712296052	20.349869080343	-1.16894393077473	4.79357588781968	227.27835524598	3.72686985727226e-10	9.7702087402587e-09
NAGK	4.88563282645863	4.95068161148641	5.40796581754218	1.92071909500374	2.20605284252248	1.87150074165856	1.14675990564508	4.93738722008305	197.158400924341	9.66466481937652e-10	1.95217161906187e-08
PAIP2B	8.18428876775112	7.67629214383332	8.42519537517459	3.24818356264943	3.30215600122477	2.78934939637302	1.1805872201656	5.09609173031654	245.145204391286	2.23718097222792e-10	6.98920095039109e-09
EMX1	0.229593141446919	0.175728793976477	0.364796187906761	0.115814593767014	0.0961362227887174	0.0866676024171902	1.1443771960392	-0.0215875883877509	12.8133001925372	0.00294324800490057	0.00539129368035553
SMYD5	1.2406241253449	1.3837186784159	1.40190638854781	2.82105872874419	2.66712600098923	2.69374004003523	-1.22157678571952	2.83155994888853	110.12301168908	4.33030009405601e-08	3.64501511644501e-07
BOLA3	1.55161120736861	2.44940659692795	1.61452776218115	4.85804790280492	3.62094219760782	3.82821354970145	-1.31762416692381	3.28844797723267	54.6552534699794	1.79081332054438e-05	5.78801410164907e-05
SLC4A5	0.455899341969558	0.326126364417504	0.347805359128645	0.1651074870486	0.161894597135363	0.140804541130147	1.07263373089257	1.08597735735884	27.6208931790732	0.000114722394328155	0.000295660008203807
C2orf81	0.237493814950062	0.265208209021171	0.265323809664253	0.0998333019563755	0.11187497993725	0.0945527086497668	1.12869596376448	0.451558704305797	24.0532804532971	0.00022085951382129	0.000527553217661975
WBP1	5.67939474947436	5.46683772729528	5.6976127353681	1.29074877398151	1.64219438351697	0.935866618837874	1.93332002991629	3.01681081258947	150.586512527599	7.83168010674012e-09	9.45784561706248e-08
DOK1	0.239986370567773	0.23048770744222	0.24482359508329	0.682887289472669	0.434804366105744	0.45612188311706	-1.33348700128986	0.324370457851639	25.6304891264984	0.000164087647096127	0.000405233170644521
EVA1A	1.21023178369049	0.900789384225339	1.01717857398228	2.42295860436907	2.1934264014738	1.91641524936787	-1.26145668217148	2.1974131791765	68.5047483041459	8.12362398456862e-07	4.10806935214526e-06
TCF7L1	1.14127776524994	1.00467583283919	0.852920435013477	0.268016454051438	0.21024081526495	0.18707236074744	1.97585766672269	1.39649400939331	98.4349351128516	8.79895572049863e-08	6.50275325056767e-07
TMEM150A	0.882311782787163	1.17483843031785	1.1958243742534	0.451185863366515	0.34278435998873	0.25986020321633	1.43189018418706	1.13087891977053	39.8596585552784	1.76212928794918e-05	5.71048376053725e-05
POLR1A	3.24959313919225	4.50817343987949	3.60105330698317	7.20368277180476	7.12724472747956	7.77641904150698	-1.15855622456685	6.27423258609079	96.4931450000015	5.53929861460148e-06	2.10797382040492e-05
KRCC1	24.9000681563173	28.3524725692353	27.5488753792633	11.8369948535828	12.1908627595969	10.8091844521539	1.01618301347112	5.0434503003725	175.601092650047	2.0870911931806e-09	3.43804738830681e-08
RPIA	2.31479361194833	2.20300006266874	1.56304290385367	4.02023520832768	3.60124833957099	4.16255183014463	-1.14636385131673	2.51495618570956	56.0054436947402	2.65119457644226e-06	1.12119004452646e-05
PROM2	0.222804687355426	0.151880921358327	0.0963535668621582	0.448780578067131	0.376090358086926	0.401410578565372	-1.56363486286695	0.87683897437196	36.3186386648278	2.88483083085688e-05	8.73293867755373e-05
TMEM127	8.41594228118308	7.71101922359598	8.39540416891814	3.51915917351766	3.67711464213103	3.40607377488581	1.0100079492805	5.18448643789738	220.792147195295	4.52798528422248e-10	1.1132361411071e-08
NCAPH	2.18928290215177	3.52627862380198	1.81186151255853	15.2371262360855	15.651405254522	16.9702943456243	-2.85011095839108	4.99924976334597	119.265030821489	0.000107432045308665	0.000278956270078741
TSGA10	0.683064414347557	0.525732896311456	0.686507732113758	0.166826523838694	0.0862840523231293	0.132589413078551	2.07959040325157	1.43928364664831	88.363769755	1.72510123578039e-07	1.12548082274934e-06
C2orf15	0.737781667748821	0.831637773895922	0.665190182794895	0.0451105673282383	0.075827560281587	0.0207149014183734	3.79591612937909	-0.263390952082713	90.402438319714	1.49745471644813e-07	1.00474380974584e-06
AFF3	0.110477416470057	0.125569446926082	0.193655262303526	0.066874282192965	0.0416336189764125	0.0562995793671847	1.16074844239395	0.337087505028385	16.3620737234968	0.00116518377071691	0.00233568666592606
PDCL3	10.9590230322437	15.4847683268961	13.0458484571744	29.4883910596802	30.3083434861024	28.1978795482184	-1.35164355584508	5.32546821241359	154.193379682441	9.59652799957718e-08	6.97771237411618e-07
CREG2	0.314886904297424	0.257581545788961	0.34497721342098	0.774343392992541	0.789868652057667	0.741552910131633	-1.53611092274746	2.00622454287623	99.9914653277502	7.97281716839768e-08	5.99022308926e-07
NCK2	0.357670451076966	0.307977935182453	0.499309124688261	0.0158264164305425	0.0886768235623019	0.0726753564811829	2.4930153336365	-0.571326581209599	31.6731016724111	5.83050021724938e-05	0.000162154376203867
ST6GAL2	0.547671582866807	0.370977436604051	0.572637864847461	1.06208230760595	0.904680769910318	0.693508454932139	-1.03955423074765	2.45428465282084	32.4103504277679	7.28850624834901e-05	0.000197491783979947
SULT1C2	3.69253539860504	3.21414010810129	3.53184368350156	1.10428778246876	1.08595587145185	0.786510203918752	1.61517473031713	4.17874706846706	206.4115744258	9.09714757093469e-10	1.85558333937207e-08
SOWAHC	1.49870479573812	1.60269791975987	1.67258371164631	3.24652238526506	3.49008137433189	3.5322220768779	-1.30566148423221	3.59319035223666	168.865744985956	2.70319282839483e-09	4.13687888778021e-08
BUB1	2.55209388895151	3.20990841359343	1.91545310764031	11.1359645869087	11.0154197338016	10.6091923949416	-2.28256427246335	5.41223050184218	173.054460549425	6.3084017135065e-06	2.3575227963856e-05
MERTK	1.46104173733321	1.33023705911785	1.5537012656523	0.704780629555859	0.68260399992777	0.49932608755114	1.00730556185813	2.25912118128696	44.4645626528553	9.73227650866131e-06	3.41504610541438e-05
POLR1B	3.21494728120619	3.40387701261457	3.47678197582741	6.20204726862278	5.83156950248358	6.28653890620899	-1.05961502742737	4.94107146984006	213.243428658961	5.71898978797215e-10	1.3275446485795e-08
SLC20A1	5.23802254263985	5.1403334795604	5.49356426230441	10.9244698496373	10.587682003927	10.2240165835719	-1.19910970900251	5.50556195146591	361.411439771932	1.58632939259592e-11	1.27247425893734e-09
NT5DC4	0.293087041692218	0.441642852800101	0.353357226702462	0.884818420132174	1.1672598498447	1.19836072425434	-1.76867400230209	1.694888842431	77.1115340509573	3.9807549679816e-07	2.2627750641443e-06
CKAP2L	2.9334740921519	4.2114067111029	2.03349596574995	9.5612145653882	10.1911911691372	10.3549223719183	-1.90081400507459	5.15539171775491	45.168709842679	0.0015358319660976	0.0029939034604936
IL1B	0.236343166621815	0.125235145681427	0.104829112095404	0.32097567431323	0.359691069216856	0.50534724622962	-1.54381667800354	-0.0849365958827548	20.1147160524143	0.000492576832048943	0.00107923140139012
EN1	2.593916334387	2.74573500534285	2.0579632841881	5.14037728254173	5.4939686093509	6.46024993153001	-1.40392505967727	3.61239245054457	115.643041221532	4.01854254352863e-08	3.42268968362611e-07
STEAP3	6.99565571222585	6.78332790011132	5.7340651123231	16.5498973631395	16.9536207814641	18.2003657600319	-1.60459267281359	5.80963554040604	372.403425978492	1.39698407750217e-11	1.14794377132401e-09
DBI	63.9359096484731	56.1251363116177	60.0464496581064	137.879657940728	121.866766706584	104.986142171465	-1.2152715857965	7.86708831892855	228.9306543915	1.20344116751183e-09	2.26984098142049e-08
EPB41L5	0.551883321520092	0.516984606884228	0.611964367345003	0.030592167952153	0.0228547529319067	0.0210720164088852	4.27772289477949	1.36523566596703	346.804051493298	2.10580436326124e-11	1.47658695042715e-09
GLI2	0.207018515442779	0.369717487700298	0.168000754390411	0.380321226333197	0.458701133514683	0.488412847295894	-1.00775916597798	1.41712157760297	15.2127893269675	0.0020079251244189	0.00381368261045465
CYP27C1	0.31959338023841	0.253607444310786	0.202347496533653	0.711237251412655	0.678947356533011	0.590303196107902	-1.53923033020035	1.12923460176319	54.206786203466	3.19843857928711e-06	1.31258870875832e-05
IMP4	2.46369846417892	3.28253285691098	2.79075133664146	6.72862492486396	6.12556805455955	6.2527723372514	-1.35691341669009	4.19972586038079	172.065436365194	2.38782204933915e-09	3.78751358797524e-08
ARHGEF4	0.464143623365084	0.497860159295038	0.51384936778775	0.903072235254236	0.947031035991293	0.937923727004632	-1.11744337916473	2.96009883636368	98.1535475512991	8.95850752363332e-08	6.60213691047704e-07
MCM6	5.64500536695653	5.81992172942527	4.76817176502328	14.1342427650816	13.8881730497187	14.8489624789404	-1.59831696800292	5.39324722423845	376.093307139221	1.20637425943041e-11	1.06923688787882e-09
TNFAIP6	0.926812468475161	0.245552888555857	0.411084143188562	1.75318405949863	2.04860872064956	1.29361214012674	-1.88919460828797	0.900356047804	24.0082761140449	0.000642754087983467	0.00137361857818611
CACNB4	0.136571385369981	0.120269662625017	0.093066330729366	0.19962806673873	0.201774737720729	0.230073170005059	-1.04718824171779	2.61862599861274	49.1800132733965	5.5568538569098e-06	2.11363680871102e-05
ACVR1C	0.404010685530056	0.390047210660654	0.40237962087439	0.0977812634496049	0.0865069176023761	0.051991135936185	2.14947507789785	1.09561025792435	89.761875859884	1.56506986795122e-07	1.03952203666273e-06
CCDC148	0.735134219020224	0.684150679092641	0.88202495772768	0.174800472765833	0.153909273190718	0.154804261971659	2.04062102709182	0.780324094983696	80.9835039576307	2.9520879458488e-07	1.75504348431658e-06
PLA2R1	0.899799529995892	0.81739235248333	0.877050442043748	0.358982533524322	0.410914899937522	0.352331377572478	1.01017766025718	3.2183400500886	85.2651677061992	2.15097476125982e-07	1.34557218147983e-06
SCN9A	0.472489865925832	0.671060516966926	0.695197864651834	0.0890350453476243	0.0460496588587716	0.0817702944738589	2.86392186052891	1.76769913111583	150.556594196889	7.00683162330908e-09	8.67178153241809e-08
SPC25	2.18601381924838	4.15949387172002	2.04497055955974	19.5478594184293	19.5437264653118	20.7384518196057	-3.00812415170756	4.47143205565361	113.119170289514	0.000100033112198587	0.000261895236441747
ERICH2	13.6266521927295	10.2818888116237	17.1725783815414	2.63769218263775	2.95584493581297	1.73550202365713	2.29101494159784	2.20724105328331	107.077156374978	2.10576109040139e-07	1.32252170508801e-06
METTL8	1.93598479557341	2.50412484788761	2.18751322395438	4.2980644621302	4.37958229977104	4.71527004676314	-1.21291741374742	5.11195722263127	165.299165742697	7.26267623343336e-09	8.92755722380363e-08
CYBRD1	0.951512362350638	0.823996932250133	1.07849227473237	0.370266595374138	0.266373116836683	0.302271073092524	1.39594652495555	1.67602002447309	61.7814797510944	1.49762100646387e-06	6.84428819606268e-06
AC013461.1	2.92463848689391	2.83265672236622	2.7000831135762	5.35314571952675	5.24369276026923	5.38720892543778	-1.11755182764289	5.84851866167569	313.78764384361	4.17777337540533e-11	2.3557423441577e-09
CDCA7	2.58967264359756	2.50091466189085	1.91397600414311	8.17952971189093	7.35312098053761	7.893256796917	-1.93497666574655	4.38046240960747	335.250777933408	2.65649011375184e-11	1.71403247829343e-09
GPR155	0.930976365992618	0.698698951527324	0.768662264290334	0.341096044166563	0.324219999135949	0.285294506624162	1.13578834244067	2.0881756306965	54.2942645614832	3.16901424838834e-06	1.30322001140798e-05
CHN1	0.345347825662144	0.35586583188956	0.346030966516005	0.847227454502445	0.565383875675638	0.716899774775957	-1.22187939181592	1.46792416181341	42.7730367529817	1.20345737871837e-05	4.10182282078051e-05
HNRNPA3	113.612328986969	136.677658620375	118.754546707619	231.561432608785	238.976528501425	256.883593709125	-1.17887006196781	10.1433839397149	212.208066369745	1.16113476103078e-09	2.22175148741826e-08
TTN	0.238199453596384	0.323239746621237	0.256146890342153	1.07647127359381	1.03805756288501	0.981149076200725	-2.11605106926679	6.33928997454411	412.490984145584	7.59171063210533e-10	1.63103548989538e-08
CCDC141	0.333738047334757	0.425308415925138	0.31303038649521	6.76575236008869	6.94458918666377	7.97285259698963	-4.52642535213476	5.67963198945573	1329.33217589305	6.71059799166541e-13	2.23681256669861e-10
NUP35	0.542549513490712	0.718724686782684	0.449205440896013	1.53799049536402	1.42205099930619	1.61121588639696	-1.60170100259094	2.15709198325561	87.171500573158	1.87643413096793e-07	1.20384215675086e-06
FAM171B	8.33276767052514	7.67835895512384	9.17499799922791	2.01435020796015	1.5200480023812	1.75301542161013	2.04999711929138	4.82400428987998	437.763352026427	4.47172177498442e-12	6.31151587669229e-10
COL3A1	0.155599396001765	0.141033031801869	0.429712421436209	0.540476841625895	0.470646467322224	0.297193884658828	-1.07728092426995	1.26321965421097	5.7847463338554	0.0482176834568168	0.0675312430305095
MFSD6	16.5096989552741	16.2973057197859	18.4043141134473	6.07302976099274	6.04058111702972	6.47105905021077	1.26124688339566	6.08928192699547	326.975603511261	3.15245679736382e-11	1.93906758960028e-09
GLS	4.756848616658	4.07130193732849	4.07546401661193	7.77206370158722	7.55741844475469	8.14844793948453	-1.06392097149225	5.9310038484454	207.797839293741	6.80142291009062e-10	1.50373277430367e-08
SLC39A10	3.05557406690159	2.61703795213952	1.91436720930066	16.377972877665	16.0611842311822	17.6365239170627	-2.91843300349563	6.13249043510681	316.415949949336	7.82225919534328e-07	3.9824242628015e-06
HECW2	0.0620867064295859	0.0343676341323992	0.0715996381131922	0.091346055438023	0.112809328178138	0.123270963940033	-1.18941726880248	0.167142653957419	15.8205671972349	0.00133168483643924	0.00263206725361733
CCDC150	0.215076243240431	0.472997741432233	0.271492568572105	1.08003074596077	0.868021828741677	0.933558973516002	-1.76321060650652	2.70316399436516	48.0561992832327	0.000101698137379919	0.000265726306727563
HSPE1	62.4925872252131	69.8307561594649	61.8567480114562	160.465293016473	156.980629094196	172.311652758268	-1.53414035951191	7.86320618742082	474.122831878633	2.43645748180898e-12	4.49396937963542e-10
HSPE1-MOB4	139.57671612805	156.452608944989	136.676055007364	354.98714292423	345.342224585985	381.76315764943	-1.52178027829605	7.85864359550675	445.659192762145	3.7404605433852e-12	5.63135240665078e-10
SGO2	5.54728682563404	7.17090787586063	5.42175749972856	14.7141389323996	15.110813464178	14.5166912617097	-1.48549071284645	6.01740445630962	217.899484883328	1.22701526023114e-08	1.32977655935514e-07
ALS2CR12	1.33505773584356	1.63699207692805	1.92144004718746	0.350193248570314	0.36224566558809	0.214412987204826	2.2087767367095	1.30488126622286	93.2385024844726	1.23548229596692e-07	8.59239073235597e-07
NOP58	26.8292781722117	29.5585313046284	28.3625442318753	52.7071718248998	55.5764990133562	57.3053667215826	-1.16630574953484	7.14162912062161	306.31763435716	4.92519036198432e-11	2.60392673050997e-09
ICA1L	0.225717725144791	0.242375738164914	0.284801251060628	0.0848366406321115	0.102574936785267	0.0881663576409293	1.2479984514763	0.849288243962964	33.7479819915996	4.22131558831878e-05	0.000122097739000429
WDR12	4.22547387555302	4.87696463642681	4.32354065101574	8.66788543797341	7.26245445711801	7.87465206036706	-1.02336808133143	5.85143681657498	172.689673591942	2.33130892320377e-09	3.71505357439568e-08
ZDBF2	8.51639269023027	7.98235980154227	7.48915397948766	2.96785869004529	3.4771263106764	3.20274813732297	1.11420698379544	5.81888726620006	205.609789705102	7.30081260808616e-10	1.58968658000862e-08
MDH1B	0.805378945135313	0.903867549828076	1.05400784680979	0.319530767740759	0.383648444061342	0.31442023197888	1.24092355313008	0.955987053369636	34.8797648019053	3.56090313899228e-05	0.000105039665648796
MAP2	1.63370226274174	1.1782114704921	1.50496841458076	0.21083404568363	0.252321197937893	0.118434612858901	2.70631797303504	3.16297792987052	134.595419852158	1.53193462862229e-06	6.97288298567841e-06
KANSL1L	1.46498805154156	1.40985777182216	1.64740844754936	0.574026789319769	0.537094768833125	0.412026732498841	1.37351273238457	3.05317942422046	111.366495663068	4.03175456721235e-08	3.43024629701253e-07
BARD1	0.677250781679745	0.742927003167999	0.481450202641557	1.59894543449827	1.44218595366612	1.59383872698266	-1.47299810447931	2.78636475138842	96.7376676526109	9.81314422783818e-08	7.11587999787458e-07
ATIC	8.54751002199534	8.52596918347511	7.00659851140961	15.6732692593294	15.5927177358061	15.6280694337432	-1.15898915623841	5.57567243010965	212.243842941479	5.90202636193887e-10	1.36004712433717e-08
TMEM169	0.82226014597236	0.561072783325777	0.742495239165702	0.117389433888064	0.0438495649037402	0.0359370423173214	3.21277665770435	0.44326132815029	82.856682377489	2.56580173531266e-07	1.55462605717986e-06
XRCC5	50.1041523042668	49.3842205152118	50.0638970517332	86.8244361017228	89.7790263215052	87.2061175421092	-1.01859054833951	8.58713681335818	332.237074673269	2.82602362947715e-11	1.78695126139099e-09
TUBA4A	2.64940391161746	2.22190298058819	2.0766803874323	5.78896091653191	5.4341783586485	5.74279633530959	-1.48621989378401	4.07393549745501	227.662308548414	3.68476971165748e-10	9.70710023837665e-09
ASIC4	0.777283328643702	0.54928134895874	0.766558389521406	0.0811216887896948	0.0101007124743346	0.0289732421171649	3.87777279140094	0.884928709749352	96.6010368634901	4.02501840377879e-07	2.28382953793737e-06
TMEM198	1.56107503539033	1.87058461488824	2.85776033156528	0.963674057092476	0.586237045761176	0.76703792649205	1.2280113279575	1.85174269676229	26.475420375261	0.000264019182830177	0.000619047054609826
FARSB	8.41199708847829	8.99116974226631	7.93796281338773	16.5813068990215	15.7716823898003	17.4471549258529	-1.17322774331634	5.43756768984099	249.239012979742	2.00021612901849e-10	6.58270931969898e-09
AP1S3	1.1102170600134	1.18223556117541	1.04547218684727	2.07664453873402	1.88150526482703	2.27241114644431	-1.09839013723133	2.8215135422257	76.6873833448774	4.11647582888006e-07	2.31990195732392e-06
DOCK10	1.37599387579991	1.14978087319584	1.26711253694048	3.89815435549516	3.68541359575303	3.65274945806101	-1.76732989112219	4.84761473239043	499.885465368025	1.68811653508047e-12	3.75855580092283e-10
ARMC9	10.3122120311977	11.1043881639354	9.98075578244214	3.78381751483865	3.56781713266398	2.79805764365126	1.43387410070653	6.01599660529354	241.453531119815	1.60668470505566e-09	2.80646097431159e-08
NCL	599.597762331121	814.112012334972	595.854712662693	1291.36981054016	1433.32575798643	1544.85105352064	-1.28729502565309	12.8647593965969	78.1174851232347	3.75372790569969e-05	0.000110193000433242
PTMA	838.64191369438	931.098172135262	809.82086667024	1889.6104272741	1831.94832544752	1859.25360182947	-1.31222554094593	12.2054138530296	351.233091940061	1.93017575616118e-11	1.41946300050561e-09
NGEF	2.6530719385566	2.21194769011438	1.85239629306643	6.73196143698862	6.34803220917992	7.85027455825278	-1.83791246623315	4.49078861540138	200.974724132677	1.99021578126294e-08	1.94566054855934e-07
HJURP	5.18520911237737	7.32507610473865	3.66085975612186	24.8060542292661	25.3555375230826	27.0301923154053	-2.4448976930084	5.96435376437754	76.3799149772701	0.000536848633146095	0.00116572846054581
SCLY	0.357394489360416	0.555584861965125	0.39002540933844	0.857045030218692	0.842909750399117	0.864900541339556	-1.16610204443077	2.96942858444212	59.3438510461769	2.11294356694035e-06	9.17369181713622e-06
PASK	0.505657802521411	0.582807521726047	0.546688822651381	1.05615337384113	1.06692674578001	1.07775254927691	-1.16636767491347	3.1529243436783	113.400457312688	3.59260947340047e-08	3.13489740819836e-07
DTYMK	1.27453076089173	1.64123954077239	1.43008978184887	3.67794682446138	3.45087070917826	3.49310201779773	-1.48282100325022	2.67249648066907	127.82944662251	1.66591575862568e-08	1.68381050590503e-07
TRIB3	5.72858734217706	6.07589213556659	7.30570383516647	2.15659119756141	1.29715032067022	1.39213306620041	1.77924789631118	3.72114020664248	106.780526223395	1.50745468172321e-06	6.88325927460442e-06
RBCK1	17.1767519701307	14.2061751059123	16.5582271729684	3.42794909657414	2.71469198334812	2.39763658673358	2.29154033686996	5.17493247237729	418.908888290995	2.72379769798374e-10	7.84294972854772e-09
TBC1D20	2.56767022501831	3.02548868150425	3.40636545705694	1.28223557710802	1.20499195934814	1.09935342452799	1.128308109868	3.57572331358912	95.1119097532793	1.09113971868548e-07	7.75472357668924e-07
SNRPB	64.5880039678802	79.7906626766907	67.5258940262094	143.814324127166	140.580103897488	164.198708406961	-1.2815254906592	7.1771709330097	178.865514108012	4.8941917831124e-08	4.04245944977344e-07
RP4-734P14.4	97.1498317136881	120.31110670317	101.308790019525	206.533388307826	204.898414044977	241.854402606225	-1.23496464429778	7.09858902012471	147.442979224554	2.58117199061844e-07	1.56274097386811e-06
NOP56	18.9149436709338	22.1634539465268	19.5043204949549	50.3848392032758	48.9027547537045	54.441569987848	-1.5427405816009	7.63857015310167	414.531296587047	7.30674439725675e-12	8.48988667054666e-10
C20orf194	2.82056230105075	2.71241642185043	2.9221363537692	0.922484957698057	1.05858801704587	0.918452792790352	1.34513522232163	3.97107709443601	212.00772391835	5.94623237122361e-10	1.36823932058665e-08
CDC25B	4.84707039503608	6.02173776981683	5.22862533792123	9.8174041930814	9.2007446121829	10.1144419630158	-1.05336905733685	5.05902542922966	147.002845146396	6.7216010752191e-09	8.37313394775915e-08
PCNA	6.44744850654197	7.90743734254994	7.52358038661815	18.2238872023303	17.087439151857	19.218654653857	-1.51622175085861	4.27927704020083	245.334041144045	2.22557029672466e-10	6.98865649020493e-09
GPCPD1	2.67334359056481	2.57558131413378	2.46205103797061	1.04990095871699	0.845416348987749	0.958461178048899	1.2336904123054	3.69025767422404	150.956928510923	5.65035340154692e-09	7.33339791228684e-08
TRMT6	12.4765388182809	13.393610285669	13.5974463166562	27.2007940198232	27.0058972359013	27.645813386691	-1.2519861373783	6.29396413354126	395.433470175712	8.54099091592749e-12	9.31144719992978e-10
MCM8	2.12600350001161	2.67190021903186	2.23231624657468	5.90051030257467	5.98822794380286	6.49270352216015	-1.58363705381173	5.07744558633252	289.671802540946	9.95371604392775e-11	4.18489137249598e-09
FERMT1	1.8485430134721	2.06199819263788	1.7260126021366	5.63366085300082	5.41765915626338	6.00117535921871	-1.79308732882942	4.4000326980381	375.591782643051	1.21750151706849e-11	1.06923688787882e-09
SPTLC3	3.38244712221834	2.77598693342859	3.38645278991915	1.4162970900783	1.22302200778585	1.15025811574308	1.13271222139635	4.20348942598808	130.159423558898	1.48245802272915e-08	1.53368432089675e-07
MACROD2	4.75831335889412	4.6035011006314	4.66913892338952	1.49546660509035	1.556644092318	1.73739844412918	1.34863600248265	5.10882081259229	299.923639184096	5.68780640369963e-11	2.79232433632558e-09
MGME1	2.86731081465607	3.1432359627033	3.48725529507234	6.48232672977013	6.65129322073851	6.83711460491745	-1.27410336058539	3.56670158134463	149.363592420605	6.05671122693115e-09	7.72756183013136e-08
DZANK1	0.922652168686109	0.944570807954962	1.05421438548398	0.293119865571869	0.312452164846654	0.354559995692757	1.39913341208419	2.06393864381551	86.691212485736	1.94163311953214e-07	1.23813377787672e-06
RALGAPA2	1.28260450845325	1.12146387142366	1.33635259308613	0.328907075933348	0.382575815608045	0.305893810844606	1.67997976452778	3.12003279550148	186.165240539736	1.41636255871671e-09	2.55592001463399e-08
KIZ	14.4741693331472	12.5330268593117	15.2146883558024	5.37552577353773	5.50451973016779	4.12730984067737	1.29493700068288	5.58876681407241	159.293266396635	4.95614140699368e-08	4.07739224774713e-07
FOXA2	0.194611720049359	0.204812145664939	0.274303514523324	0.681727599798146	0.57042056616488	0.467489884333817	-1.55378193894225	0.165585699170178	31.9114270536011	5.61391187409531e-05	0.000156571487130732
GINS1	1.09306703473697	1.31053592715299	0.813770771062726	4.51340762767968	4.9339671277193	5.65683322309691	-2.41749260528392	3.71353287085298	228.009736145935	8.2424792598113e-09	9.8486101390096e-08
TPX2	17.9006763232006	24.2531668480436	14.1524012096107	90.9074847432089	90.369505465157	90.8196613687913	-2.46809208766794	7.6928707145267	125.748929843471	0.000123185575628593	0.000314537139182652
E2F1	0.269849144913294	0.329173800814267	0.285262504316506	2.07962779225146	2.79656162393682	2.84754996437178	-3.31451218975366	1.95272423445494	269.853378421467	1.16737437649121e-10	4.62272933483667e-09
ZNF341	0.087672950378761	0.133221554092117	0.107053633110732	0.251476739727384	0.179774912785367	0.274759992589937	-1.29725950280096	0.0445563484211642	19.7332569311173	0.000535103491449614	0.00116243102346288
TP53INP2	4.51300037240605	4.48207344822056	4.91278608964798	1.01849802426355	1.02219544700944	0.935394406100523	2.02507819373641	3.51290663641566	397.180978949756	8.2853055460394e-12	9.12772383841396e-10
PROCR	7.21828562861928	5.81534863241035	5.87483112214284	13.5461900231809	13.2259181765204	11.4030890997686	-1.2110789518231	4.05286030606517	140.833542108706	8.89014325842105e-09	1.04254736371751e-07
MMP24	1.9191318845823	1.53171889268926	1.55143286024003	0.509231262697733	0.552633000125012	0.388913592080204	1.59258970754317	2.20521063420369	96.5234220437631	9.95039962434732e-08	7.1956046322819e-07
SPAG4	9.59877903691468	10.8074855752977	9.38879479101319	4.28846427716355	4.10736003350871	3.56991733229353	1.12109545860069	3.92753943101136	131.188520663461	1.40884754186211e-08	1.48177742684871e-07
RBL1	1.33766775802113	1.99838819927341	1.71160551476107	3.50496379596053	3.97225701354626	4.20438044830878	-1.40737584503714	4.10364597682072	100.152036072806	8.47405153974063e-07	4.26210011900159e-06
SRC	3.3547102910003	3.43563105011435	3.48234919831284	7.05644560224212	6.40722954439324	8.68458150195632	-1.31079969854998	5.17166301251613	149.804237261762	6.87054949481948e-08	5.29803153239543e-07
FAM83D	1.27354259071403	2.0659245032138	0.839242811597239	8.49865773296752	8.07750915750574	9.17486000376889	-2.79159938110404	3.71132235704172	94.849980259183	7.19909809382909e-05	0.00019543764840675
L3MBTL1	3.14809465837261	3.39861364361684	2.82469378811136	1.29230533676357	1.34881984664649	1.13189450654467	1.11733476682379	4.51120751902592	145.633015004189	7.14541626735475e-09	8.80395482107123e-08
RP1-138B7.6	1.29278877007269	1.92665199827037	1.83491692464944	0.418029903951607	0.562142125338409	0.652665789741789	1.41862132906019	-0.596307843546828	16.7692914340103	0.00105560079811044	0.00213633816624374
SGK2	2.16187785460715	2.21055493256816	2.35214094974888	0.427338571680205	0.478883230307529	0.367630301212312	2.20488602029019	2.48498968329763	248.53603142972	2.03878966864934e-10	6.61790289158292e-09
MYBL2	2.93895388936221	4.8518359320425	3.23732833633854	36.8667451649122	40.3110087054129	42.8729906985812	-3.63403271012719	6.01068029807734	278.053601736713	7.64043496676746e-06	2.77209079537893e-05
SERINC3	75.2704012004203	75.6071691377713	79.4779004324415	28.3137732920684	28.6149107877169	28.6437898125014	1.22878106701818	7.90326788996687	467.246154056963	2.69600190664509e-12	4.67664571840844e-10
PABPC1L	11.564385827167	11.3142441019526	13.5121023660372	2.79140642604989	3.06426108771948	2.94295823070119	1.84716505358697	5.17194338879822	492.436771050821	1.87343884197736e-12	3.84614561220495e-10
DBNDD2	0.254549720256714	0.28932309071952	0.328778077761445	0.770421248454952	0.661899980793723	0.605356270718623	-1.42118548127547	0.520034436387722	36.4198177441399	2.84309741902617e-05	8.62606876910931e-05
UBE2C	4.22364097575069	5.87923500394955	2.22087728866007	25.2611635224779	19.7517625931826	21.9833911320557	-2.61276786394458	4.16540997093998	58.5274758138154	0.000772954830460903	0.00161882219924827
SULF2	16.5425305394474	12.6971167800022	14.421235602195	27.7940591629606	27.5459493188083	22.2750568057158	-1.02852715514873	7.10214700084707	103.728461265779	1.3000161447105e-06	6.09088773431641e-06
CSE1L	23.9585947964655	26.299182853396	23.1883099419371	57.3704680214664	58.1990426880566	60.7294403850575	-1.46252900806493	7.35061932228661	465.774708868578	2.75555163560719e-12	4.67664571840844e-10
KCNB1	0.358671508384233	0.460526771122372	0.386174062206028	0.116080914286274	0.109149553256322	0.23527586222702	1.1723833500516	2.2808619355694	15.6680241626614	0.004656090689595	0.00815822230338259
NFATC2	0.366817021932282	0.397741744358248	0.391685893129821	1.04224955174225	1.27356014452825	1.39516336045725	-1.88298476492235	2.82019591707984	170.300906944703	2.55620835031705e-09	3.97330792544857e-08
CYP24A1	0.170048441520135	0.091514353056481	0.081709700666508	0.875652670407393	0.967921370982779	1.02850632893259	-3.25332717833854	1.21215882510493	164.652237850849	3.19363040415823e-09	4.66157981799938e-08
FAM210B	4.73639817643068	4.47128332540539	4.91771329683182	1.66688401622661	1.55661664844197	1.27572983881842	1.45367603342419	3.42689601937442	171.389329261025	2.4508009465416e-09	3.87035578051245e-08
AURKA	3.16224474608968	3.32707181595669	2.78218182011236	15.2564924727431	14.3800614580819	13.8112714088227	-2.42195048566223	4.7554476720452	803.717411284086	6.14621835977722e-14	7.4738015254891e-11
SLCO4A1	1.41027708356732	1.36987340357012	1.00946475714561	3.80810692458824	2.77514020832742	3.83532487912359	-1.65226755824028	3.32483191119846	113.007315666194	1.20424499481181e-07	8.43825570832674e-07
LINC00176	0.34921991986635	0.442208041776572	0.408649894931907	0.0345408650564394	0.0145151661925885	0.00396531598318863	4.28408067262276	0.165704366822128	107.456565994615	5.05955217360901e-08	4.13768239836581e-07
TCEA2	9.01959668329137	10.1736212806627	12.2196602110297	3.88757364280061	3.290829793023	3.63824760446698	1.33695393547264	5.03356867497518	161.461811036582	2.37652989255993e-08	2.24539384608199e-07
RGS19	0.874265323229628	1.23076877268426	0.880192367238922	2.68338919607595	2.28797573614273	1.78939771951425	-1.35980272684045	1.7857636127628	49.3808017964801	5.4310049664247e-06	2.07425287531388e-05
CH507-9B2.5	0.635191383350781	1.05594549644422	0.647831604047587	1.50019561460394	1.56699409276492	1.54505058256897	-1.16565479616279	3.19978894843003	42.9459832452178	4.61855496200348e-05	0.000131930099095322
CH507-42P11.8	0.286934630983673	0.363041208829306	0.263368420949801	0.684313039190361	0.717201026189487	0.646562675211389	-1.34881920190511	1.32328735018171	51.5985189557573	4.23720926067443e-06	1.67203704425216e-05
HSPA13	10.005064008996	9.21593612291919	11.1201642325959	2.27352849383771	2.30752149248255	2.13465231621458	1.97548951609841	4.63371162723872	523.241140384893	1.22942374966876e-12	3.10753043746451e-10
C21orf91	0.713167072543705	0.72290908231279	0.843259836883302	0.318762048973139	0.204120252087595	0.271841966937313	1.31130781192273	1.64841461619603	51.6733633874336	4.20249078370258e-06	1.66082435771926e-05
ADAMTS1	0.565808923143804	0.741091342050253	0.606551364834388	1.50411456337021	1.61045799733258	2.70124308851099	-1.80484625609236	3.25839176197096	42.9314401418491	0.000425291330120678	0.000944640346571264
MIS18A	1.68237420683284	2.78475573795271	1.95898414561384	4.79251996791508	4.61654734389929	4.95639182474426	-1.3484632599326	2.63760102724902	66.1327001700381	1.12925202237554e-06	5.43416011254569e-06
MRAP	1.02452290973814	0.75615603934098	1.10916365736843	2.07424823366419	2.04865862220902	2.14716263089688	-1.32881859963708	1.11453191537033	43.3760337954697	1.11490957269619e-05	3.83641500330462e-05
URB1	1.74098238406351	2.15033258014791	1.78968840783472	3.53637760767396	3.28971594874552	3.73320262599453	-1.09155318547437	4.99265386650087	141.663680312331	9.499696450531e-09	1.09694084360843e-07
EVA1C	0.226282011832157	0.172575929558934	0.298231960530549	0.375045712587321	0.456829259909171	0.594041318391217	-1.25649143664776	0.710620670523663	22.1342183003699	0.000322755012949948	0.00073825947687929
DNAJC28	1.25759858894752	1.40481163416557	1.33269705985635	0.571509482214033	0.576399353154962	0.402406140516179	1.17461570603311	1.18621951468865	35.7662944780962	3.12536278898164e-05	9.37490227100981e-05
MRPS6	9.17152056694273	8.6526299274626	8.3723419988726	17.1330805654051	17.0224847351835	19.475558596901	-1.23445895775121	5.87800486828434	265.770715659259	1.29462733094493e-10	4.84963716767237e-09
SLC5A3	5.10785062779841	5.09948079468483	4.84190962265729	9.19971294307516	9.08167571025688	10.4595005880816	-1.13398979885516	6.43719688411518	242.062828563744	2.43681781607048e-10	7.30394595458308e-09
CBR3	3.03337908555977	2.9436151393401	2.99841749812797	6.03150280921383	5.19400409421247	5.55795512812167	-1.10208958810764	2.37799443697395	73.26039227943	5.42942351507055e-07	2.91140864742996e-06
CHAF1B	1.13275918654669	1.18844923271364	1.20485886867918	2.57038567123789	2.75090476751917	2.96355846978035	-1.43323759139543	3.3862958778846	173.936785952209	2.22291280720835e-09	3.60408263142047e-08
SIM2	1.99708027572781	2.25482181009169	2.26065925572723	4.42474710645568	4.081799287606	4.58339121573812	-1.20701814213139	4.6848402350405	207.286257897195	6.91459881521647e-10	1.52025004271129e-08
KCNJ6	0.174774654249582	0.300985093825549	0.175120380203722	0.433584999894016	0.457539909040391	0.399313072192537	-1.1684517542032	2.72062988903068	36.6077810333352	7.26391093491079e-05	0.000196940718246776
LCA5L	0.611909462093982	0.452216585368913	0.694553439152905	0.162030423308755	0.13164128353171	0.148809666754827	1.77611320790461	1.05998498837538	63.7534394824689	1.24476748406478e-06	5.87185061452177e-06
SH3BGR	28.1430170715823	25.4973311601052	26.2028744999448	9.29010644472842	9.57709694472861	8.48848163700216	1.34695610774353	4.69463186142597	301.057247719202	5.54329011518778e-11	2.77304842218001e-09
WDR4	1.62403093400658	2.01794162058919	1.14979694344758	5.76389647186336	5.4713729687719	5.18248551018317	-1.9579275126776	3.34294459642481	152.856201440108	2.29333135281541e-08	2.17898616427865e-07
U2AF1	9.52030248128851	9.09391764530375	9.21780722089182	18.1094752748323	18.1081313706154	17.4688155934553	-1.14716312839757	7.27331050400455	426.803556612623	5.04336698562168e-12	6.75640214480572e-10
SIK1	0.299516350332026	0.282701809106284	0.252413740888253	0.60047095331436	0.444981244392247	0.502554701070349	-1.08526181133516	1.03334349569127	28.9190689247779	9.17008558831811e-05	0.000242287670031978
RRP1B	10.2959875020645	12.3940737645839	12.5888811331286	24.7732994856936	24.6139129540422	27.2359538229128	-1.31919221697124	6.78936593988714	244.00891063345	9.83400007446143e-10	1.97529699081431e-08
RRP1	15.028146025051	19.4331449894178	16.8268701959163	47.8664399076651	46.8476675867227	49.1952156202532	-1.68675742680873	7.16294346562181	376.20080271061	1.12280894494658e-10	4.50491467048616e-09
TRPM2	0.26443103288735	0.31443267113706	0.256542868687705	0.614008308139748	0.553618468951224	0.638448400120972	-1.30479964200521	1.63405996055802	60.2004598137024	1.74316255789481e-06	7.78635595230324e-06
SUMO3	13.2989147289212	20.1793838097677	18.6034684487621	31.8273463292292	29.3191480638845	31.1234342252378	-1.02280009883494	6.07122061002888	45.8207827517154	0.000317139588289336	0.000726571392996786
FAM207A	16.4201055381985	24.2675698772155	23.2417357183708	41.2792901645612	37.4264898110619	35.8807358244847	-1.03852069981215	5.41559083681639	54.8052558369774	9.25263861446634e-05	0.000244142398960915
FTCD	0.781986581270182	0.805083079380604	0.656747580192503	0.164358601318092	0.13613539539933	0.118133122495236	2.22440354126153	0.541127698311439	80.348090627099	3.09788608951967e-07	1.83344752164459e-06
BID	1.91164893288751	1.39533247334125	1.67166358996508	3.78376298082838	3.38735094449682	3.03026486380605	-1.23557520824252	3.53427502840936	104.080208923215	6.19268443807658e-08	4.86550475134764e-07
CDC45	2.19527399504261	3.03125377561869	1.89302370182232	22.3386308919737	23.272275780861	23.9594256228909	-3.47326666263448	5.27162892358208	505.5849348639	1.42840003636375e-08	1.49676428945815e-07
RANBP1	15.3075605620852	23.1739210400161	20.7355884764795	68.9082411076245	58.6218843649861	68.0623581994044	-1.92145044442547	7.67337233565731	125.955087339403	4.29440594774038e-05	0.000123931583460341
SERPIND1	0.0220470168990069	0.037967882004475	0.0762751894353395	0.454118345326826	0.415422957228802	0.595806976557445	-3.64423861349767	-0.350709882005084	75.2017192312924	4.63524946007744e-07	2.55577340303119e-06
TMEM191C	0.366598966273228	0.287481515505272	0.543560526527346	0.0990669611876943	0.1480216063929	0.121311551083733	1.48473107018986	0.15250489502368	23.218670152036	0.000259822415309149	0.000610565295258961
YDJC	1.89331585772332	1.94803483306683	1.96136822639802	5.92186786513522	4.38378983528347	3.89007897297169	-1.48480348445318	2.6044084367128	93.5238764830931	1.21215005939988e-07	8.47916736961259e-07
SLC2A11	5.57478662126619	7.11997725541038	6.60054086989476	2.3793566200127	2.60968211074097	2.12899554702339	1.24239311340725	5.24904351149533	156.875823359137	2.28615618930251e-08	2.17577104397917e-07
ADORA2A	0.510104769244039	0.520145495359422	0.46441821757315	0.0959285412788544	0.126469688743755	0.160655349206793	1.75284256750408	0.393951699014038	44.7596304973283	9.38442081737324e-06	3.30914397236306e-05
GRK3	1.39157130527011	1.01329004279905	1.10241958734783	0.333174731359732	0.273608464316061	0.284967392638997	1.77329604505835	2.71945673984276	147.226829039937	6.65506507727613e-09	8.32304341309977e-08
CHEK2	3.41086300577844	3.10079439047773	3.14207926967637	6.64344588400235	6.12608699289902	6.1643335624702	-1.17076790400554	4.34237160663164	217.321813574814	5.0363418386979e-10	1.19721040279904e-08
KREMEN1	0.649155715327961	0.644026093286136	0.602150404851582	0.231354947971112	0.206078846082231	0.196133267434738	1.3827432977704	1.72290032847407	78.0962488544735	3.6848916248139e-07	2.11743972392069e-06
GATSL3	0.512436581784091	0.494190837073542	0.319114171095374	0.0516980900881158	0.212423942240649	0.0870463392085253	1.75746377697229	-0.339425521509217	17.6750317517184	0.000885381894514128	0.00182788520157755
MTFP1	1.65937600657914	2.32899711813977	2.14326086540716	4.50609616631043	4.15850382382318	3.83092543913575	-1.22047137678612	2.44941800689259	68.5858398853919	8.0664268244432e-07	4.08568007820564e-06
PES1	33.2380333287812	40.7286706780292	35.866545726455	73.3906215464885	75.0745927743889	76.1858935658235	-1.23136220871139	8.02720749912758	265.796573194748	1.67649040092863e-10	5.73869549068905e-09
SMTN	4.63829455348867	4.01517302966583	3.52373203792887	8.30034659063014	8.3125993806978	8.77089798713823	-1.25910555067365	6.04282784402249	202.40330930378	3.07322822881659e-09	4.53223644915646e-08
SELM	1.74845226864553	1.15576281919741	1.67010833673576	0.445443851214201	0.549089562654053	0.490917814347946	1.41669363137186	1.64870287051364	53.5167080013943	3.44180124226196e-06	1.3979443483473e-05
TOM1	2.37760798288278	2.13808454387438	2.27755039331487	0.963184759447279	1.00258732659146	0.699532800222811	1.15562301807958	3.17346054364834	79.6608440862995	3.26490311332279e-07	1.91366660791275e-06
MCM5	1.17358452220008	1.31435462992147	1.11898862844078	6.01024231925103	6.19319032435948	6.95014301400103	-2.60519125671349	4.87462738916733	749.559180413013	1.00189097674988e-13	9.31640738850709e-11
C1QTNF6	0.559471989943257	0.505490284574278	0.504342060006412	0.145745719277766	0.0631029391246228	0.0699689803333466	2.28718110097144	1.0989689223333	76.9055406876753	4.04602121845914e-07	2.29081315979234e-06
CYTH4	0.0730868808870827	0.0275330311354477	0.0368748014499527	0.0960091404141413	0.176446872269154	0.165769645289736	-1.87247115869084	-0.585890052303082	20.3680279187932	0.000466472029510395	0.00102701808391369
CDC42EP1	2.71257995870673	1.88363783049795	1.95512609064681	5.69212782623636	3.225416978906	4.74629675568792	-1.26138868461964	3.16575499892584	34.0295961075887	0.000308713804826351	0.000709426926398454
SH3BP1	1.12663293625297	0.993670854847182	0.862663738926558	1.64127890068831	1.81346260023406	1.77502196439033	-1.00674587681316	3.12000512131551	68.041681374309	8.45924415271049e-07	4.25605546389981e-06
H1F0	236.021940952715	185.262530867433	224.139525247219	46.8566580548269	47.0109738646558	45.2027075181195	2.01418128743102	8.19666360898195	659.146286389395	4.13908366379117e-13	1.8081718013483e-10
SLC16A8	2.28669997994246	2.66200007572592	3.04957070934206	0.1825821033056	0.264782635221435	0.276186148189044	3.25572452723735	1.61084553941924	229.34241937046	3.50681345129819e-10	9.44390239150286e-09
BAIAP2L2	0.681937039945144	0.948542431456626	0.877164678506405	0.143330104066912	0.123552517451669	0.0708804851421788	2.6979527363166	0.0203397581944343	68.8787607111555	7.86361085256298e-07	3.99961262410926e-06
TOMM22	5.02232755590538	5.31997869994538	4.63644187210528	9.51387218100654	9.01561197289848	9.01529338812286	-1.07485917665341	3.99565635959117	147.730976136091	6.50803429650598e-09	8.17798141169846e-08
APOBEC3B	0.237493814950062	0.178935659098622	0.239647311954809	1.77204110972566	1.69210907155091	1.74206202603207	-3.19190881223846	1.01326981264006	195.744201548301	1.01402215722942e-09	2.02139498883766e-08
APOBEC3C	0.479370056577697	0.722346365474066	0.575853319814354	0.990751640352021	1.0914361066128	1.25691229553705	-1.10197668525932	1.33836333980092	29.5319585184813	8.26991739057711e-05	0.0002210158142185
PDGFB	0.471419855227249	0.296388734833923	0.474615825780519	1.45951456388443	1.28306710572011	1.13242929838427	-1.85152875720279	1.75614062077695	91.9192155846803	1.35022667530236e-07	9.21605495819503e-07
RANGAP1	9.91951891920954	11.4141601975483	10.2742095411966	24.8859892802156	22.9794513998073	24.0215698480758	-1.38348458699066	6.57029727025112	405.124613862485	7.2278042668594e-12	8.48988667054666e-10
XRCC6	63.8439064285074	64.9898418730969	55.4737296984859	125.879865090061	123.007969500969	128.198665736488	-1.23195533661672	8.3030593877465	317.96334731176	3.81677798242306e-11	2.21009620315545e-09
CENPM	0.284912433795546	0.545174368714424	0.273805622368422	2.48847700191485	2.78863174119178	2.49319799995851	-2.97015482642097	1.50541367286652	158.311398873032	4.13568995548705e-09	5.67016364408841e-08
CYP2D6	0.679671718061136	0.783629576119172	0.650961752817074	0.338975538161332	0.314742831399394	0.257948430637878	1.02224225284894	0.325959095408685	17.6862049467427	0.000849374557325566	0.00176159971165082
ARFGAP3	15.5822916172736	14.1556274361072	14.2452996650191	5.67543906214997	6.1561019350564	5.21235566925926	1.1696553426089	5.06385348863749	232.186367770305	3.22745532065056e-10	8.88843444404948e-09
TTLL1	7.72364104880475	7.14935869394384	6.73596271985107	2.51621018687304	2.54683487774817	2.58423428832346	1.298743115803	3.05537275727023	134.580201109012	1.19417106494028e-08	1.30459268794582e-07
MCAT	0.74246653078295	0.933599691549735	0.543636400414355	1.82308652919331	1.52113430635786	1.21025163366298	-1.21173691954871	1.50007902047247	31.8899530038066	5.63304617895813e-05	0.000157049724862381
TTLL12	4.13438091553535	4.43030843412072	5.56132274750145	9.39867251122492	7.88203044500352	10.5170612206996	-1.18112690936464	5.0527208397649	74.2387082506783	1.77159000692306e-05	5.73494985636484e-05
PARVB	1.5852543723963	1.76763749456333	1.60456086401914	3.95353630977288	3.27355591031301	3.89806148165558	-1.36384198486993	4.35754714535298	210.103121264685	6.31694968645302e-10	1.42046003760241e-08
RIBC2	0.186069534357569	0.106812124250606	0.178815939971003	1.12110322891176	1.86988396219086	1.40077244946624	-3.42618963469927	0.683479349234342	119.169699626865	2.61583279799106e-08	2.430986764882e-07
WNT7B	0.144866055011115	0.115143935170174	0.141360532232075	0.393482751009211	0.346455837691242	0.68833677569982	-2.04724600185389	0.750209803793562	45.9506420154658	8.31419044276034e-06	2.98164071050716e-05
PRR34	0.479540226991818	0.593566577055582	0.218901941423501	0.940708259542077	0.912990384727526	0.740530149959487	-1.16809589896319	0.954236074808925	17.3608943373198	0.0010206589094032	0.00207518662891907
PPARA	2.09491858676428	1.70853745687873	1.9248651935936	0.442101646359351	0.567634978392564	0.456987743507745	1.76715307338108	3.93135852735694	238.538743591702	2.69040498962847e-10	7.7751228658221e-09
PKDREJ	0.321927141856134	0.324450678669399	0.48937875993104	0.156854948751685	0.148201991491033	0.118634749342349	1.21731656732843	0.976362459723708	27.8835884605866	0.00010957531576326	0.000283868664632187
GTSE1	0.344987479425337	0.679803649701411	0.359592026384403	2.57130765484387	3.00021162603997	2.71496080659431	-2.75015947069561	2.86192228481605	154.87169665086	1.6508982871417e-07	1.08377907488106e-06
ADM2	1.44137528968113	1.47914246490224	1.59391243030747	0.45373255150145	0.409248932689071	0.355728533945547	1.69067820926508	1.98818535735604	125.062443436379	1.91834430784314e-08	1.89177709409759e-07
SCO2	0.289494664953822	0.320495233217054	0.667702135879967	1.46030960716203	0.818224504258183	1.06973212078438	-1.62148183453529	0.185667412123373	23.0608481594066	0.000268043428550199	0.000626994749707243
CPT1B	1.11831101478984	1.19333645520476	1.49537118400665	0.542195587758199	0.581738986363126	0.508550324825908	1.01963187464134	1.86980711639348	39.3177580091563	1.89604825352942e-05	6.08830607186535e-05
ARSA	1.62215889669079	1.46290624898228	1.6714594334295	0.613300625797488	0.651103225664814	0.459500599743577	1.26887329895384	1.63401212742816	53.4917983802879	3.45097301172908e-06	1.40130956510181e-05
SETMAR	1.0809064588749	0.910351021130846	0.87347601291134	2.08944635759832	1.85831022183405	1.57171918970323	-1.14023988987669	2.36658792862861	61.1571598082687	1.58953812787778e-06	7.187476752143e-06
ITPR1	10.803251997234	11.7040037451191	11.3083158836435	22.9155402580506	27.2155257514167	25.6799090707722	-1.36521754316813	7.92289258022398	333.884371999509	3.02512253998492e-11	1.88272193354652e-09
LMCD1	0.191113587999792	0.148636148806566	0.110198016018274	0.373177538791586	0.435613968978011	0.309407569159209	-1.49639188026057	1.32991862927357	47.1001699140891	7.07647364001273e-06	2.59728106109406e-05
RAD18	2.05138131024422	2.32856128634655	2.15654635552026	8.9417213053847	8.9305168003067	9.718255241147	-2.27609191570192	5.379167784894	832.480639093035	4.80345994257988e-14	6.66611337560332e-11
SRGAP3	1.42469934234706	1.34585096832136	1.38059342365849	0.4488541973343	0.385301829286106	0.373188954029748	1.58300591726856	4.02916430319309	308.942323524245	4.64643219872986e-11	2.50685324906217e-09
TTLL3	6.95090436114334	5.86595260295173	6.46910008242996	1.66182716703765	1.66786004822225	1.43189033039245	1.81975231908244	5.31856141080124	518.880830528915	1.3030115671571e-12	3.16892413132607e-10
CIDEC	0.233794534343363	0.0503281426570222	0.134808278732033	2.65351318470964	2.34031305382752	1.74877434897218	-4.22374800098243	1.31916478398588	162.402419005515	1.03356526523971e-08	1.17122578587164e-07
IL17RE	0.186576888199113	0.134742946519089	0.208223437369998	0.63755818285314	0.515998223333335	0.590184198387502	-1.93297036305367	0.925704008622084	72.4949030859816	5.78443301695789e-07	3.07090873080831e-06
FANCD2	0.406457993036698	0.561136564064824	0.36801549832299	2.13503609192262	2.35141765243857	2.66890661302483	-2.60742237145618	3.6500791276672	277.722541115251	1.13791572340539e-09	2.18954671722143e-08
FANCD2OS	0.252470337845329	0.294120852694033	0.15414028387474	1.38591803407196	1.30123294606698	1.47924072550697	-2.73402503864989	0.753009230796315	111.031850345555	4.10972388916262e-08	3.48907170998296e-07
TSEN2	6.06860188132585	7.84247807733884	6.32837089831204	13.7821221021078	14.8549718595875	13.5586797414366	-1.25655333854046	5.92208417262939	177.858321700109	1.34390538996673e-08	1.42676000030854e-07
CHCHD4	18.1531989349992	19.2824666884832	18.5353014796805	37.7205933929697	36.5694813087435	33.5391438447147	-1.14359341233053	5.63215423759883	303.04811384865	5.29950356983366e-11	2.67650327258564e-09
COLQ	0.680825083647859	0.661691515829127	0.668536049582606	0.170015515427504	0.127014947282052	0.0832763845283782	2.20841049175983	0.705998486093651	74.550979689628	4.88568374729133e-07	2.66742089156953e-06
SGO1	1.22776485134646	1.66491096690195	1.22088124531926	6.3786907851876	6.94028186667151	7.15248531889259	-2.50463807104698	4.0480687064127	409.104978549812	1.1552944891983e-11	1.06923688787882e-09
SLC4A7	10.1702354745995	8.08942722679215	7.91801668299843	16.9087879469091	15.893181166069	16.3675015069643	-1.10903818554946	6.94999511235144	172.511896416606	9.52130031315736e-09	1.09760793724677e-07
RP11-9J18.1	1.69574614886762	1.57668745645033	1.79949031075769	0.622468404079341	0.765053964640193	0.749943890727182	1.04322879382645	2.06195554829515	48.6508006622958	5.90480549244847e-06	2.2304221081153e-05
RBMS3	0.446568404374854	0.358097125623836	0.412347275936731	0.159981519051964	0.199519226447882	0.131524205586672	1.11489925692071	2.35174028900225	48.5832158891198	5.95100644476984e-06	2.24572713962572e-05
OSBPL10	10.8285757069014	10.4774947870312	13.5012753713927	4.04614969692532	4.46112692417614	3.16622667174679	1.37847199833275	6.48785567184856	92.9297184705842	2.84352507311669e-05	8.62606876910931e-05
EPM2AIP1	0.595692706905262	0.572573976415996	0.682970824625895	0.197995753670803	0.234929197347925	0.192536927679905	1.3655979073917	1.71297574531365	68.2069831175555	8.33765421063776e-07	4.20017966098667e-06
XYLB	0.953375648503911	1.3606401285433	1.03870876303762	1.84217946967677	1.98001754216848	2.06196431125809	-1.0045862761949	3.08427424670985	52.2678824919175	3.93794827270225e-06	1.57160025990601e-05
TTC21A	0.542121466537267	0.563922446552568	0.591618374630629	0.256946525578219	0.147397274795154	0.157320771676914	1.39445370128208	1.5161916463905	47.6306060711781	6.64812901132561e-06	2.46698646504778e-05
CCDC13	0.651721096099872	0.780765225593433	0.836538847645254	0.119112427324109	0.0961052485727565	0.153150947558514	2.40177449553779	1.08531502895487	109.725901338739	4.43089559814988e-08	3.71781303691897e-07
KIF15	3.71690178163944	6.00666620682244	2.88626182766819	21.5697735424255	21.5024769859262	23.5472692911547	-2.59065550879746	6.19794275921713	68.3709512591514	0.000783670736806972	0.00163887643966723
CDCP1	4.03525970920336	3.60497074954615	3.26196878599938	8.49770572018991	8.5773396904864	10.0250890774238	-1.51401459520371	5.41445366773429	252.797929389907	8.81638718899622e-10	1.80999284004743e-08
LZTFL1	3.47049009298224	2.96476511697303	3.73181739907266	1.32086071526062	1.24084748959981	1.14066298294907	1.25681296730171	4.01408780188571	159.628325591144	3.91646656944669e-09	5.47404982580135e-08
ALS2CL	1.0129870338231	0.9257610951217	1.00335939818111	0.344836592514436	0.354227536674453	0.333494588794793	1.31015939085342	2.54826441968705	113.132325844215	3.64725570530411e-08	3.17313253656838e-07
CDC25A	0.84764005753612	0.912342751238816	0.827734946805291	3.29879104482424	3.20722768571141	3.85301191623701	-2.19860946870886	3.22733543214324	315.952106992058	3.98601260118631e-11	2.25845473833524e-09
COL7A1	7.08197963568933	8.58438400803761	9.44063188862478	1.81856364407942	1.55587880477217	1.63497640243564	2.12608092909629	5.73736880592822	436.684324604737	1.27847362081913e-10	4.83495478418869e-09
LAMB2	60.3732283194745	52.7548718576006	61.5063017177899	20.3449217193432	19.7129418399322	17.2953162703775	1.40776877822664	8.00374039412465	395.033660719153	8.60074625672129e-12	9.31236964563358e-10
MST1	0.420705998709728	0.400387894946089	0.593690727525676	0.232695638903039	0.203395051054288	0.175241383773175	1.00363584447359	0.770244797532122	18.4353848711865	0.000714669428090612	0.00150794104635029
FAM212A	0.514151273423138	0.559223092831296	0.374481843516196	1.4105293643721	1.01978347096647	0.501459959720162	-1.17873873556896	-0.270760606505864	9.8085519014021	0.00721999318785956	0.0120814705529463
TRAIP	1.09536106898282	1.74525135212954	1.1736748349246	3.38628563506886	3.59158800133212	3.52953225301044	-1.57465735652962	3.04290759282657	98.5662458517345	1.70070546055379e-07	1.11094016200142e-06
MON1A	0.912847199806398	1.19240051935711	1.11000428756272	2.40155043673523	2.1120228725709	1.65419823429312	-1.13148515748773	2.86907795090999	58.0788392277432	2.14829059078948e-06	9.30670804582078e-06
IFRD2	2.45644868836009	2.54603186122007	2.15959267157059	6.38042916385362	5.25715961756854	5.38565114785662	-1.44306015032908	3.95287537907446	203.773386862352	7.75239048416503e-10	1.65607822667136e-08
CACNA2D2	0.547546836413259	0.302816680553486	0.385025622090363	0.116019498493118	0.155177427881959	0.127176126028365	1.42974121804474	0.765785367295197	29.8207345692488	7.88105644882944e-05	0.000211661128683479
HEMK1	1.08225656383382	0.965577479205234	1.05259761420769	0.371503229442296	0.318035946827021	0.302037659136468	1.44554584554336	3.68156454733509	205.550588784074	7.31489397184704e-10	1.59016623896761e-08
CISH	0.165158550889567	0.194357008658764	0.146022523749795	0.42581481139609	0.36306845014847	0.195535378138143	-1.13372631937596	0.432012098922631	14.6821525227391	0.00177887217849771	0.00341806386260993
MAPKAPK3	2.85664901670231	2.54628826422207	2.44178843812737	5.36449321323505	5.49086167789956	5.90770392060019	-1.29529133113796	4.05335587202117	188.883561332548	1.28615609684376e-09	2.37241021924226e-08
DOCK3	0.456460128402591	0.398578195233271	0.426309047063935	0.105397968016308	0.118110844038835	0.114172113425721	1.72053128511266	1.20995467087741	84.4578980210118	2.28084030588191e-07	1.41062298729974e-06
RRP9	18.9046882736865	23.4344480684141	22.0069389239978	44.0522985754347	44.1738145592156	47.6598816385493	-1.27770742460621	5.76012998853798	230.791441999403	4.35481246337879e-10	1.0927123082713e-08
ACY1	0.493119197749878	0.39427911008965	0.392656529010168	0.982152277882465	1.00106404137844	0.834023239918389	-1.33309538984535	1.77352293973715	65.726346511099	1.03937948139492e-06	5.04622568854145e-06
POC1A	1.40276720606018	1.7471055236652	1.41548692668635	4.9806021284431	4.02376513288328	4.75795564807915	-1.78400644833273	2.84786532413064	169.065599718915	2.68215789913639e-09	4.11246867793871e-08
DNAH1	1.02858345265947	1.06211537046774	1.1136551555547	0.455403079188111	0.470194282028659	0.438608769074728	1.03269875925312	3.3687826631063	106.905336370378	5.22723393999808e-08	4.23754431402511e-07
NT5DC2	8.27770877206108	8.20604685348403	9.06459264929928	15.7636339521403	14.8051209145821	14.3024300724593	-1.01188382601641	5.8228709947584	244.339098594527	2.28752765174677e-10	7.09043865074762e-09
ITIH4	0.360675795498125	0.470285256878754	0.49318431484679	0.017327347172216	0	0.0159135346670624	4.98656728113801	0.263571158924006	129.987960369627	1.49514423555654e-08	1.5457972580561e-07
RP5-966M1.6	0.436740407444983	0.51804514537816	0.534494011542778	0.0636941209156353	0.0377877010619405	0.0378510288941584	3.20494386874998	0.732393587252769	142.329700756795	8.29884396605647e-09	9.9084686869653e-08
TMEM110-MUSTN1	8.50438803231518	7.19145499647454	9.4865548813559	3.01840122004924	3.13301679981503	2.85874558443562	1.28186596416727	5.11462218712055	200.092450070988	1.11593955157304e-09	2.17052866772124e-08
TMEM110	9.17963331706585	7.76471016852669	10.2802781823905	3.26209234298293	3.44733086084128	3.14003199908541	1.265715363517	5.10167500415263	189.74522369728	1.77938742775488e-09	3.03265134552815e-08
TKT	8.62022359445121	8.22550680809429	8.03952290540187	16.1967482491118	15.6682162656075	14.376908560821	-1.09217883063858	6.84952475584633	326.25937291853	3.20013475191358e-11	1.9565566200603e-09
ERC2	1.34098833392892	1.10885910125253	1.24370960592967	0.435450890494706	0.374336249521539	0.350615308615635	1.47025281382125	2.63925213315342	124.395030018347	1.98558984236783e-08	1.94233937055388e-07
FAM107A	0.169249491879465	0.26414471715517	0.0609943490034523	0.502468644933977	0.393654435137217	0.57173283636578	-1.72188225084613	0.918122361223547	21.9023351753567	0.000815033875764163	0.0016977663157351
PRICKLE2	0.12900764185919	0.102752810624132	0.0818258134659882	1.10086637415154	0.972335374563494	1.25259633150361	-3.59465210563434	2.51126990529717	396.976777031471	8.31472819288721e-12	9.12772383841396e-10
GBE1	9.698483160232	8.53848912318835	8.45426617909122	21.468774145948	21.1099714367034	21.2634797591647	-1.45772138544999	6.33088474708939	479.893468544794	2.24049590679655e-12	4.31923893837072e-10
PROS1	8.48929121870263	7.4794562976631	7.93607266480698	2.62300786831283	2.38862807130417	2.32557858944505	1.50456725503638	4.47853198670955	342.256117405757	2.30537529390749e-11	1.56409324661329e-09
CMSS1	10.0862075052661	10.378849671114	9.43943553961629	18.2490983559665	17.5414072218116	17.3266819276957	-1.02716520301568	6.67232747102978	286.069388546429	7.85075254982767e-11	3.52570159964988e-09
ABI3BP	21.3161948396982	24.8554916890281	18.4389156216291	41.1720157991998	38.4914846599207	47.3810687209813	-1.1751214788408	8.49117692990852	81.4345816974983	3.28267455070968e-05	9.78919435910556e-05
ZPLD1	0.433391490965887	0.472378181079068	0.164489750628297	1.25912562765681	1.10605755018664	1.30887892020526	-1.94765825993734	2.10738557123602	45.5066131901762	9.98833291158756e-05	0.000261546408259692
CBLB	3.16133553253416	2.76100658192073	2.76306873729517	1.3468895260057	1.16224308760317	0.948849208693471	1.13307760535231	4.54372382989562	115.709909072515	5.27498298308649e-08	4.26531616351055e-07
MYH15	26.10562943071	28.4975552686892	17.4339615027135	103.169465170037	122.195614052769	141.055329246785	-2.547654186642	9.207163931337	95.3191298801353	0.000334865514570284	0.000763089816105962
KIAA1524	6.57633288198145	8.81151914124875	6.26562618575835	28.4452962574697	27.2902876098034	29.6645124166408	-2.1752696710403	6.41607980766835	274.643123210036	2.07821238827808e-07	1.31042606437574e-06
CCDC80	14.9725759862125	13.4448566291187	15.2504920701778	5.85041021848002	6.66155549575405	6.44200787261958	1.00283438649425	7.05596075248921	194.726131643549	1.04991081913829e-09	2.06945015323418e-08
SIDT1	0.265368399186136	0.15032878839551	0.128853967661487	0.129163979255717	0.0296066168990266	0.0647045109316338	1.07294720418739	0.0830499480428892	5.9621820620961	0.0332557252434884	0.0481372131351584
GRAMD1C	0.767143925805865	0.824926821521467	0.722701075022297	0.248292857719504	0.234129965051683	0.275308833785448	1.40880682880328	1.97285740675992	86.7269667199899	1.93669144550035e-07	1.23614157032827e-06
ADPRH	0.0914724281849912	0.0945165790700782	0.140650457658665	0.23583589554245	0.229810359654416	0.235427211136226	-1.31486117188014	-0.211486320057656	19.9914687863676	0.000505879457533642	0.00110485527282285
POPDC2	0.448907020773705	0.465828643108278	0.398222001285116	0.14515639609608	0.184353494546904	0.186637449221001	1.14639213806501	-0.363578070437453	14.8050019888238	0.00172312903697236	0.00332145150792086
STXBP5L	1.38620544168551	1.07337874050283	1.50783698231299	0.371396094368697	0.296597375768688	0.241116967551508	1.92630993089787	3.11044541692408	144.983561469713	1.8750333555892e-08	1.85717589505978e-07
POLQ	0.607769411226724	0.897136621265526	0.566237794593283	3.70009830516826	3.53995049549319	4.16105072959283	-2.64683446634192	4.47808047530375	245.04972438845	1.84146120422012e-07	1.18525320506155e-06
EAF2	0.795000482248088	0.711929963755097	0.476741480634554	0.34755525799728	0.299597403899754	0.196428760116372	1.05281650171082	-0.206221621800657	10.9230465502249	0.00510320251802101	0.00885623289108312
CD86	0.245933734968677	0.31058899805758	0.245800297326875	0.565150128231926	0.679657611876285	0.924139240264945	-1.62814256076059	0.87215633047768	41.5798510313816	1.40340094816293e-05	4.69181885909835e-05
CCDC58	25.4673350361398	26.8977980160208	25.1684971728602	47.8630353578755	45.6940092025149	45.9240822217949	-1.04556844048085	6.01381862867751	288.088994867572	7.48357599340043e-11	3.43607882167863e-09
MUC13	2.44512066012033	2.07770797565214	2.41163881315565	7.45180417409386	7.97931748160048	8.4770953465126	-1.98979722669433	4.2326239551094	419.884562060827	5.64609186790705e-12	7.37631572296485e-10
MCM2	2.72129540839045	3.81637628155507	3.03232000040178	18.6310692157755	18.2333623207522	20.7015056130906	-2.78411374918031	5.85391795181669	485.110961883853	3.7175678133769e-09	5.26238873732668e-08
ABTB1	1.87650626107477	1.71826122955916	1.93706605455171	0.569483314266031	0.745972687007187	0.664372603434746	1.28157679390875	2.90594257346635	97.8918531704246	9.10986022009914e-08	6.68563929244787e-07
GATA2	3.83739725936803	4.49987095106233	3.67567212780717	1.66085090209148	1.39737093689283	1.81285816341983	1.10138887505062	3.61837492538989	83.584699856093	2.43148685793861e-07	1.48980404070905e-06
H1FX	10.7940702504144	10.2753068616447	19.942545597204	3.86229672903822	4.09943481560377	4.96024981169777	1.45368889838487	3.70777807323522	21.1692321975314	0.00534854986502474	0.00923840431231546
MRPL3	12.345610803777	12.4244335026091	11.4877880197614	24.5232508560376	20.0884197400475	20.753485306577	-1.04715250002207	5.55593301889129	190.160424303481	1.22974558286395e-09	2.30201647831262e-08
NPHP3-ACAD11	4.94643248690084	4.10101526631055	5.01277087736669	1.76309865759513	1.81900532412076	1.55768200321991	1.2523807073259	4.65598323801717	188.740037618183	1.29267933925474e-09	2.38166375232389e-08
NPHP3	2.74726602208768	2.50472954807042	3.00944717006919	0.820216990190715	0.800731725820548	0.739427701841725	1.60710986253929	4.00531953202746	291.027099162692	6.98383588536833e-11	3.285728502259e-09
MRAS	2.56890697856863	2.62317949331758	3.3194447150328	0.955341176568872	0.841461553733843	0.938842291699177	1.43321249880557	3.53024898711551	146.058119709352	7.01071406783295e-09	8.67178153241809e-08
ESYT3	0.117549276684482	0.113561331673837	0.109109420584385	0.0241040062791982	0.0324136555563915	0.0730529484922404	1.15800666421561	-0.317543468388722	9.68812825220358	0.0075041414593301	0.0125066387126084
SLC9A9	3.06426293047568	3.1780984510631	3.47818223143499	0.833645933243744	0.960148469850498	1.13248725916738	1.52588512322305	3.06227561148665	130.586199237761	1.45141129578866e-08	1.50946774762021e-07
PLSCR4	3.05598411068282	2.20143654239715	2.45697416454124	0.901192170037714	0.765259798889437	0.637452452542308	1.5458699753564	2.7730002770835	102.233201682684	6.93372739070521e-08	5.33114604047996e-07
CP	1.85922892386276	0.966530043942249	1.69481777315033	8.37651484264478	9.09251019096915	5.36695952869358	-2.54270244077169	5.12284813069431	54.1232826974177	0.00124976215107532	0.00248850486008296
TM4SF1	9.09967782085513	9.55314040261969	8.1757104767658	19.4805582176271	20.0954060200263	17.7962689449216	-1.2933012296649	5.72647584656301	300.073185675143	5.66849786612682e-11	2.79232433632558e-09
GPR87	0.762413890042866	0.5423168587724	0.439615513197262	4.4032483216236	3.82568946410861	3.30172105398787	-2.90892484785932	2.00612407314369	220.073315806591	4.62828710305476e-10	1.13219932050563e-08
PLCH1	1.91465109869401	1.81755951078679	1.90034003959146	3.89558646559091	4.09562557250831	4.19572776372578	-1.31436872285071	4.45760210555661	270.009173913242	1.16280877340624e-10	4.62272933483667e-09
GMPS	8.40014420639688	7.86583837795196	7.75853885812733	14.3800405001429	14.3240266940479	15.219512017033	-1.07069102841344	6.68654702650397	287.953313446085	7.50762080557846e-11	3.43607882167863e-09
VEPH1	0.729983659165241	0.761671977724652	0.559570570771327	2.22020185026724	1.97017063005454	1.79038191294657	-1.7317507588486	3.19472969348218	173.224493020458	2.28410186662539e-09	3.65826568466202e-08
PTX3	1.8568588583312	1.62386087093624	1.90715495563918	0.536629728247981	0.355347230089348	0.582451774520325	1.65143071784187	1.1233304574286	58.8567338335909	1.98841404968381e-06	8.71198705582088e-06
IL12A	0.689779830185841	0.974071596336866	0.477280780952014	2.11088708165995	1.520677117	1.70430835983323	-1.48890066691294	1.4324184181774	41.4194438147481	1.47964301871768e-05	4.90669117681752e-05
SMC4	28.2228837393981	37.5630136025505	27.1360959375186	85.2219775312377	88.8609194581613	91.1310729132217	-1.71163302463038	9.0313678109507	172.142263796936	2.11774563861617e-06	9.18949301543905e-06
TRIM59	2.10043878207486	2.59122105273344	1.86106128292897	4.06424989872931	3.84652211693469	3.85972211420973	-1.03830543803403	4.62244031006554	95.7754416440308	2.20493618735788e-07	1.37172889609419e-06
B3GALNT1	4.73647717389288	5.08643906412974	4.29062072362408	9.18590483466063	7.65703066127539	9.17405192067533	-1.07971411350615	4.84325392037073	138.695758259959	9.82033532688208e-09	1.12480812165522e-07
SERPINI1	13.2451420295536	10.4428398338747	12.375349810822	3.32695098082909	2.35756393825582	2.01302922898416	2.03108369313215	4.0776133923063	166.903608584087	1.69873084594039e-07	1.11010902077824e-06
ACTRT3	0.42109252476183	0.616400516287863	0.501799444512143	1.22727741976097	0.753775114200654	0.780326720362546	-1.02868056847186	0.612243707874936	15.5997529269358	0.00140728346694609	0.00276894912680829
LRRC31	3.81508294385086	3.24611670011613	3.3883409119947	0.744853283404682	0.97097276194816	0.628234450018834	1.96477496592842	2.67557319521057	162.005803934979	3.55340620537543e-09	5.08454687012092e-08
SKIL	12.6213222281961	9.67202520446418	13.2456149705274	5.73725899095712	5.76828949177617	3.30053702606871	1.06789023016165	5.98857759552024	16.4158969950865	0.0120393024879493	0.0192045705075179
TNIK	18.2766161552514	16.4055395961029	16.9567675226321	5.5021818914908	6.43649325791041	6.17504333049748	1.31032618117695	6.58605016723801	306.368816852547	4.91957527984896e-11	2.60392673050997e-09
ECT2	6.59689925536817	7.71190238341031	4.90456126023576	22.4686474208834	21.9337825504798	21.5442056768662	-1.97356353216985	6.34501298599844	155.817633751058	9.10899093024359e-06	3.22713869621897e-05
GNB4	3.74040098961328	3.40674309620089	3.63533949773031	7.50005663354143	6.49762250214657	6.75836393948367	-1.14423312658245	5.24503677250662	263.231430728405	1.38173723504594e-10	5.07553292826216e-09
ACTL6A	93.3888688946792	104.409614398712	90.2119118543913	209.229574784722	215.715144478664	219.782736631637	-1.36200792565323	9.20001140090342	379.210303793962	1.13976272014498e-11	1.06923688787882e-09
PEX5L	0.263943888127384	0.198864015035748	0.161704742901679	0.402200635607367	0.406678011770725	0.454299077745698	-1.21140280487911	1.75361077756535	42.9716388785739	1.17343594428196e-05	4.01074062858577e-05
LAMP3	0.885000536842211	0.546131566898488	0.833490336547228	0.173609484219735	0.138964204639037	0.170832795502152	2.00870404825809	0.767905277283326	61.9092986856841	1.4795590857567e-06	6.7774181476795e-06
KLHL24	13.8437615768304	12.6123663703447	12.9407648691604	4.05100456494589	3.8622088449551	3.5496408478226	1.58267073074308	6.14403746848617	590.101687735246	5.32527688502353e-13	1.95772039531284e-10
CRYGS	0.614933427412538	0.653423542530292	0.42247448021043	0.23099504594927	0.1848979793942	0.272760647546532	1.09293231835557	-0.166551823757291	13.0268594295512	0.00277335328931529	0.0051079073514501
RFC4	5.09898507503143	5.36085400635407	4.79733274788071	10.0815645658309	9.90860683167957	11.2383696900915	-1.2322410422362	4.58018992084647	201.62811992589	8.32079065425615e-10	1.73758333768139e-08
RPL39L	1.69920103073704	1.5545698555436	1.34719254397021	3.95085583374339	2.92658614969812	3.44398915732338	-1.35935981664039	1.47469134501872	55.2690294862663	2.86120065695668e-06	1.19214180245575e-05
MASP1	0.076981127161839	0.0773334874973755	0.0715141478639444	0.0215732779244686	0.0241754002690935	0.0115575960120899	1.79402857548056	-0.632967007789899	25.7453717509255	0.000160652151829491	0.000397743025234235
HRASLS	3.10560239712072	3.87645092293379	3.91460062255596	6.76014073247457	6.60024101054947	7.43539147574805	-1.13282645195467	2.67644090147776	71.0756826208816	6.51502976906433e-07	3.40912249551039e-06
MUC20	0.430523913780384	0.547509547229511	0.580510020230645	0.0334109097156898	0.0187204308626465	0.04091302723064	3.80633725882258	0.19462250893114	126.152389639463	1.81403332777615e-08	1.80808567752114e-07
TFRC	8.29624885145541	11.8937423188155	8.493383056698	45.2720290703953	45.9320198629628	49.4798835281632	-2.49164417504623	7.86808696063318	235.792142634953	4.4434001956329e-06	1.74252717173319e-05
CEP19	5.5749002468014	5.46095790182674	6.1046835735398	1.99947824481642	1.90334870455714	2.21149689944739	1.28251521242441	3.0543721809109	122.104293223042	2.23771214258023e-08	2.13738692144461e-07
PIGZ	0.306759762536711	0.399984128475826	0.36386899774853	0.140002914577876	0.140375052683644	0.108277454190588	1.26843122252303	-0.308195261800997	18.105815325144	0.000770665833455926	0.00161445606881411
SLC26A1	1.11444512046797	1.21362570421886	1.1718004731503	0.440912975796152	0.314985530515151	0.47073925871704	1.3040862036997	1.73561390199131	55.1358442345974	2.90117554358946e-06	1.20625415552505e-05
IDUA	1.28050727675699	1.15712578291676	1.67143729489395	0.443634235568643	0.437487109044616	0.543248289696842	1.31507515763869	1.84786222113751	52.6786492440726	3.76626218242887e-06	1.51416766479745e-05
TACC3	6.83849012954336	8.72863254491747	5.78294366183685	28.086639556189	27.4446277579419	29.0043149982466	-2.1812075249018	6.91124824172449	209.556340876367	2.96509454935206e-06	1.22927392174554e-05
LETM1	14.2640805001128	14.9087437036789	14.1455666061335	27.1268819311866	26.5986045592013	27.7837248454925	-1.11143320986562	7.44618050716473	356.039289704685	1.75821264152475e-11	1.35568142100481e-09
WHSC1	6.81802158120706	7.33999161252242	6.03445476062489	13.9132214817361	15.4680567110662	15.9952778177931	-1.36818125802488	7.79872596579855	254.745246903483	1.53181464689662e-09	2.70255869845332e-08
MXD4	5.47469005940528	5.99473210592461	5.8398934886676	2.70194913662663	2.37044029819721	2.1705301458559	1.06011244791932	4.8157574958342	165.18067593212	3.12687218800818e-09	4.58956318923244e-08
SH3BP2	4.73079926146014	4.25049052755746	4.17538676325976	1.75319371444653	1.7008072551285	1.63192284046961	1.17228383566812	5.36812490230179	288.037491491874	7.49269281956815e-11	3.43607882167863e-09
NOP14	101.881221778639	132.418485677593	106.26336871828	242.831019072666	236.291151449659	258.922760302428	-1.31473457975314	9.35366706067455	173.61818218693	9.28831293804766e-08	6.80081755093365e-07
LYAR	32.3784258503586	41.1720667167155	31.1115446191592	107.966939331031	103.141929271799	124.757356257417	-1.88096208604298	7.46867370102011	199.80720028081	1.46861241918659e-06	6.74094806112125e-06
EVC	5.51993703614415	5.46157863885741	5.98430508002844	2.43622307314696	2.50009590727706	2.39552127745446	1.01036543023519	4.82024251967801	192.880615307528	1.11872553476966e-09	2.17251711594335e-08
CRMP1	3.61030976343328	3.10039249760782	3.94053766530123	1.36119955501055	1.30226857120156	1.31730480002051	1.21711197333316	3.7867589206742	141.766603792701	8.51596000534931e-09	1.01142220709663e-07
JAKMIP1	4.31152202775553	3.42008246874964	3.57584971248414	10.8185305714746	10.4541181737743	10.511540883536	-1.69113480158243	4.82832390849647	377.997997842226	1.16515892283222e-11	1.06923688787882e-09
S100P	1.2532437289689	0.814077366908059	1.26777707440379	0.203332357968962	0.124286110524039	0.169765090530263	2.50614538859364	-0.295128335380162	51.920487945947	4.09013964165191e-06	1.6257713717685e-05
KIAA0232	14.1095888624558	12.5342123815048	14.5606859640384	5.15581035744207	6.1146212119604	5.32062450104308	1.11189897090809	6.31587337016203	197.378277786087	1.07214996334103e-09	2.10279734745595e-08
CCDC96	1.29207538922616	1.59930851034488	1.83151649275895	0.362092664771474	0.507209378194706	0.290979476069088	1.83509961415165	1.00183186140386	57.5652926403487	2.26187109975115e-06	9.74534160394283e-06
GRPEL1	21.1156848222023	23.6644505175685	22.6727224514298	47.03209714055	52.4003175421436	51.1592404201939	-1.35865597648767	7.28848087320917	370.623326339463	1.33429583274464e-11	1.12522270120619e-09
CPEB2	0.631325867148495	0.601013532493437	0.583350565767182	0.19120921954749	0.166245877251048	0.187718511696833	1.53180286021359	1.47128158170222	82.0670284267096	2.72114935259243e-07	1.6355866526913e-06
FGFBP1	0.124251731000363	0.106988965515921	0.0477631980937998	6.54624371150591	5.34579650269694	3.54970184879173	-5.90537471164841	1.94612164212427	325.006304360712	1.41113769074675e-10	5.10463721174478e-09
LAP3	6.31266089663761	8.40632229990083	7.32276076920617	12.577255228028	13.1416006816012	13.5259494903647	-1.03016704755924	5.30756099978614	112.958848338312	1.3088736581604e-07	8.99203597922624e-07
NCAPG	3.04248833206295	3.34859590911648	2.06430484490605	11.8999632381754	11.40640556979	12.3685304567434	-2.26777654035329	5.2454553430163	187.705694980678	2.76480179438339e-06	1.15685512878805e-05
SLIT2	1.30399070039251	1.17522068829147	1.40687749146358	0.436081977851659	0.374018608276624	0.570544950052285	1.28187836162524	3.0535779190145	73.9332705024949	5.89448870661495e-07	3.11952050465916e-06
PCDH7	0.716843932266608	0.775519329759786	0.874371844604719	0.231795175740005	0.242436890150573	0.269650551176161	1.46479992709335	2.6254938059576	117.743829537109	2.8255322063994e-08	2.5670122482047e-07
PGM2	0.850976758104	0.935561311711105	0.990125680571079	1.9482856997615	1.56051099174891	1.97118169911597	-1.18301093959238	2.40464524007949	68.8657786018538	7.87247541780432e-07	4.00283343212128e-06
WDR19	4.76398192736579	4.47080154721921	4.641667209502	1.74393802959927	1.73913709936489	1.65062255045947	1.23528805205965	4.77162891693654	300.684674814329	5.59031994966456e-11	2.78775324177594e-09
SMIM14	6.25167750154328	5.14514089922798	5.42769299951262	1.86228248269255	1.90938181797978	1.58100528886627	1.45469948815256	4.58669381188584	242.078294166339	2.43576669671006e-10	7.30394595458308e-09
PAICS	7.69749143264244	8.26894329761854	7.50823558722064	19.8361612526529	19.5409885802861	19.4809111308608	-1.52461732297427	6.73533266915184	600.962634782635	4.68971684307189e-13	1.8081718013483e-10
CXCL1	0.803465765160914	0.5235524840293	0.250425101116798	1.27795870328416	1.28889299802707	0.972481506247433	-1.33440875913833	0.254476866782762	16.7920604427208	0.00104983077736528	0.00212574931837971
AREG	7.70176013306045	5.72004688601915	6.28226620170576	12.2896733219016	12.8871423339489	13.1328955470402	-1.16128647480353	4.034954511856	118.752526566907	2.67529019052562e-08	2.46594678319703e-07
NAAA	1.78615694802821	1.68473429327213	2.06711066197473	0.313067741927786	0.35082929904969	0.380115421362222	2.19951381360258	2.23130903194077	202.567771602425	8.06617006773271e-10	1.70467936404704e-08
FAM47E	0.115437280794248	0.0968504444883818	0.143364946402919	0.024884826003009	0.00557727602968622	0.0182834931324137	2.60023917602952	-0.620870962757272	38.7561905368271	2.04722897589026e-05	6.49460077280218e-05
FRAS1	3.99379780023632	4.30341182073605	4.94335389357199	1.81235727424676	1.81498338936915	1.46614926803701	1.18072138857674	5.91888909630069	163.942705534034	1.56021833090924e-08	1.59844014096003e-07
PRKG2	1.40275006904877	1.23154421017056	1.31317519012521	0.508728338937199	0.409428313011168	0.488456241713345	1.28375189608109	2.15962628272233	79.9408016865598	3.19565698105197e-07	1.88075002071741e-06
COQ2	1.7044076669163	1.91313163337022	1.74326203049957	4.53762871083909	4.16736316758325	4.8332255911024	-1.53407070661679	3.1859930509158	177.685918201276	1.93010332716564e-09	3.23553270369401e-08
ARHGAP24	5.37023428945595	5.66907578089389	4.98646157337575	11.2647640999221	11.7450479221907	12.3488002726232	-1.34092332919822	6.12455449271053	339.313423763963	2.44598898298883e-11	1.63208142899477e-09
EIF4E	2.36075639045049	2.14474201025438	2.17797738614287	3.92239060627407	3.74710798658669	4.05804580090596	-1.01152038932926	5.46475942209496	217.083038475081	5.07364644991828e-10	1.20205212398048e-08
H2AFZ	13.759894582111	14.2262340130306	13.2469767774437	26.1570187004259	24.775911753155	25.004046334288	-1.07916567824901	5.52573773387072	282.86667109746	8.47596244294067e-11	3.72188928605572e-09
MANBA	3.38903702082821	3.02732994270255	3.43900121318417	1.46107818248991	1.18162892167456	1.26717154690457	1.13290853534884	4.23619788822446	152.817054889847	5.21473505276833e-09	6.85241327632267e-08
CENPE	7.41719287284714	11.1311686775124	5.46416751763361	32.7448790562314	31.660583783811	33.1816331457779	-2.21734321782391	7.64427271795344	54.0503908977074	0.00132202137403636	0.00261492916426011
HADH	2.56096849292958	1.86407697610432	2.05035449074116	4.24417346150122	3.94894875991272	4.35309922480481	-1.15658377308309	3.32018896306257	88.8038695833574	1.67279533037215e-07	1.09633285997193e-06
GAR1	6.35487482261536	7.08276364234359	6.44025796702014	15.114498426542	14.164323889504	13.6263451746051	-1.30613984575464	4.46376461997341	259.143424100344	1.53640197235181e-10	5.42130410244138e-09
EGF	0.353682440755971	0.387601447291808	0.503220800546762	0.123573651385205	0.103859129408043	0.163142949737586	1.45020521624904	0.726083155187742	33.9841325305653	4.07270908370665e-05	0.000118435219270116
ALPK1	2.44096432044799	1.80297457461579	2.21721609689156	0.758287591289743	0.606657396277986	0.654101794653236	1.47576740589798	4.07375151778283	165.155233941511	3.93126330656784e-09	5.48987723941912e-08
ZGRF1	0.411185463091338	0.447231035462137	0.295921424551595	1.07346846410985	1.12721754200424	1.1696876280411	-1.7334400259345	2.84706909509365	138.689610734421	9.82316572888615e-09	1.12480812165522e-07
SYNPO2	0.068181742940986	0.113964517991842	0.12950585819191	0.0269750520891104	0.0188929530035117	0.0154837762490193	2.13640253223563	-0.188150693101079	36.6238934417404	2.76100132517884e-05	8.41448022911645e-05
PDE5A	2.66602903409567	2.67740570276263	2.64621066030438	1.03597860022986	0.92223896504794	0.882535328939729	1.29381485991795	4.09941070011909	231.300245684906	3.31168117238236e-10	9.07297330554946e-09
MAD2L1	0.660979002203133	1.18466826612893	0.773546930297315	6.12093814233888	5.56764872753476	6.08271745387765	-2.94486103692766	4.37030949765462	236.442917726077	5.6979246339395e-07	3.0327539600443e-06
CCNA2	2.69561421557686	2.90137785237109	2.25028165200821	11.6780343925718	10.0352816617551	10.2126018720707	-2.21546689712663	4.28096355371695	466.236027850535	2.73672201615947e-12	4.67664571840844e-10
ANKRD50	20.4208087256955	15.894467588834	19.5675350968064	5.77387048460501	6.13261645196622	4.02772213875757	1.6135667091882	6.66346911627284	83.4963650689459	0.00013267237965162	0.000336265027662788
PLK4	1.30605701715509	1.88695163779235	1.15135203115867	8.01352693253846	8.63107233102234	9.51229936979209	-2.77551473150746	4.59035717300193	238.204925597798	5.128218219268e-07	2.7769104388603e-06
SLC7A11	26.9204225507951	30.2504228408345	31.3648442539402	8.49030220454439	8.47800081243915	9.29802256746031	1.55254815088886	7.47693862409928	443.270810934921	3.88210985909274e-12	5.6822585789387e-10
NOCT	0.528243531295674	0.512918944303465	0.259225983264672	1.19058389098294	0.825926868658149	1.07608287415988	-1.427391773825	0.973215194478787	30.6705256869768	6.85248186671223e-05	0.000186964935389369
NAA15	4.78419699188451	5.27476971347806	5.00928589003302	10.4976382266078	10.1776742456588	11.2788905616218	-1.28415991586319	6.29098650714114	338.803941065355	2.47131480100096e-11	1.64145144429509e-09
RNF150	1.50341546634781	1.62257849623471	1.53916222410036	0.7093633638601	0.539585621414439	0.71860589606487	1.04299611856811	3.5740528115066	81.2765054131211	2.88750542999503e-07	1.72182896406493e-06
ABCE1	11.8052432344961	12.2035302753262	10.9461471237525	23.936185453868	24.3051920698758	25.5244320119972	-1.27694776446126	6.8670228313593	368.907304252242	1.37756498222906e-11	1.14613406521458e-09
NR3C2	1.3375067898406	1.22503741944074	1.55717640596362	0.26142212156005	0.220718989478138	0.269691901045201	2.24375814705366	2.36185861327836	217.725309122983	4.97401103974438e-10	1.18819571925791e-08
MND1	3.20357308822777	3.81697826874042	2.29827595116271	22.4234449709878	20.7587690271256	19.5583765450087	-2.93171770947188	4.26251994426954	433.265553070617	1.64163082409503e-10	5.68093068503624e-09
FGB	0.166280750792214	0.161076075483165	0.095879152451217	0.419388346770948	0.469974066383367	0.545655593787079	-1.93302272766783	-0.0981509315877046	38.9761687496206	1.98642592590719e-05	6.32328252854225e-05
CTSO	4.60158336004545	4.61034068632978	5.47144088224746	1.61794837436003	1.63358679235387	1.64776732419895	1.38095762174925	3.22586350621136	150.421692686419	5.78328579034092e-09	7.4508705602045e-08
GLRB	0.406808572876298	0.413341150815847	0.469139825162431	0.082083235259882	0.214629189610752	0.238721422474472	1.05514513668916	0.0995103693112545	10.0124523745931	0.0067666347210136	0.0114098092447769
FAM198B	0.203572585416268	0.0553545701025902	0.259475998172389	0.0330286063705927	0.0538362847616818	0.0220608442516484	2.03464636038768	-0.316033445231208	12.5187784902596	0.00575892723445347	0.00986424550029694
C4orf46	1.38828824160084	1.28636303927413	1.29646350472006	2.95597574655925	2.60878656299251	2.24872750480409	-1.17221757725125	2.91810473384585	90.2836753897676	1.50973519079666e-07	1.01041041050439e-06
MSMO1	2.14089341485066	1.93562349904608	2.22202919596747	4.45065973534978	4.99665690995675	3.38121342134964	-1.22378384589229	3.24649102309654	80.5194397883192	3.05777621225187e-07	1.81242318572469e-06
ANXA10	0.388286659376135	0.374461379305724	0.197023192136924	13.149070646582	12.6279809721555	12.5318865945519	-5.47739955055193	3.67237347932715	1220.71363713233	3.25612911385068e-15	1.28682222579379e-11
SAP30	7.97385483694832	9.56469193875346	10.3757949168174	17.9425401941096	15.1252430261982	17.5321038947617	-1.05912113508475	4.14799866166262	99.6579976188807	8.14208315076006e-08	6.09422587344768e-07
HPGD	16.5630995751363	17.5841560437144	18.5726016609491	3.5946488973549	3.09310341980607	2.73147087241313	2.28792483544412	5.77196247227552	718.839712250155	1.43304879468727e-13	1.1765808316715e-10
NEIL3	0.551637374164168	1.50688480123066	0.50454014289216	4.7257016239012	4.21147482771554	5.19932124508772	-2.61940580051458	3.13118351357183	35.1837251401165	0.00222453001659747	0.00417889132529682
CDKN2AIP	4.10731160518552	4.36391337186965	4.14709614366824	7.595366388272	7.39047589043663	7.07771025724667	-1.00353639169445	4.2410564010795	159.497674288148	3.93761280274381e-09	5.49389083722631e-08
CENPU	1.19128924278625	2.09258895217942	1.26391320929385	6.37783680347922	6.26719621777837	6.77726616743368	-2.27646120738033	3.63562079736048	141.856089824116	8.03214549449971e-07	4.0736200801541e-06
ACSL1	4.20532989023166	3.10817927365071	4.63275278722932	6.81123982298898	7.67920971453429	7.08193823869594	-1.0575882157253	5.16715851612614	65.4784909624338	2.55140735290204e-05	7.86750778254073e-05
LRP2BP	0.195012754164497	0.210721745124836	0.211663650683067	0.0996569659610721	0.0684474231871518	0.0649535998550572	1.20413425936518	0.086024822179955	20.1796022293693	0.000485734345305587	0.0010660125684563
SLC9A3	12.1147446826287	12.8871149911057	14.950567502793	5.80672526804903	5.19235780941247	6.02004213232145	1.02867933358202	4.68842274459219	122.530798189951	2.18812499529414e-08	2.09508660966746e-07
CEP72	0.907839260373623	1.16593989101331	1.11791736774108	2.25091618702953	2.46443025788508	2.20982355130919	-1.31338203422153	2.67807161597852	96.3905879989055	1.00365983657138e-07	7.25462034591698e-07
TPPP	0.373869373252505	0.38228745690615	0.447321940832476	0.0942962174573005	0.101267106548979	0.0902106093817406	1.86923492152842	0.559465290943447	63.9347785328479	1.22407079217266e-06	5.79988117183478e-06
ZDHHC11B	8.53593988865348	10.9048503102103	10.6686060185199	3.03088954327889	2.87604222700255	3.12031042429178	1.53780187398809	4.93167131880111	253.452225403242	2.75314129311157e-10	7.88650964051546e-09
ZDHHC11	1.18594908700901	1.34182443051951	1.23229463248246	0.347097690420454	0.354643525499343	0.256271305940693	1.78120601364397	2.4052428138563	143.738316343071	7.78282084390436e-09	9.41322355779955e-08
TRIP13	4.65624636380954	6.92954907352938	7.78557570546218	20.4769599968088	16.6534078281199	20.7899289292971	-1.78094044845168	5.57420540690428	68.1998852973857	0.000349816195873046	0.000793840715527005
MRPL36	4.88566006551142	5.49327705727156	5.14531963855586	9.57282482489584	9.56723689619765	9.04114800643238	-1.05672595832207	3.38462840245187	108.583355121313	4.73551925695929e-08	3.93995202179013e-07
NDUFS6	46.1033436107175	46.2614830527337	39.7244971426691	84.1896093081886	77.0945059022717	79.1472697738886	-1.06200642325302	6.52631471522724	229.172380095928	3.52437086316967e-10	9.47504330016772e-09
CCT5	99.6115317380359	100.903741353026	98.8938202636547	188.558606005281	191.045142139585	188.829718919115	-1.12442547277189	9.75634678606999	388.04849069972	9.72569593766358e-12	9.91895492790876e-10
DNAH5	0.398016569206596	0.370665625111852	0.366412583762129	0.771209985231317	0.80146624473893	0.668714738394656	-1.17798526083501	3.25619255709907	116.43771186735	3.03458603265317e-08	2.72561000023757e-07
NPR3	2.62147098001055	2.31620916785555	1.90138291248104	8.03152134560112	8.04084692615283	7.92461928371878	-2.00798289899235	5.72411546383316	436.425810307702	4.33841934794083e-11	2.41065329423986e-09
RAI14	37.8449808077203	40.4114525610585	33.4219483565888	97.9692751149688	108.699605035121	108.409376401061	-1.69635313725989	9.14619941612336	432.62941808019	1.81989613947395e-11	1.36994848441924e-09
RAD1	4.32585541744688	5.14315533401056	4.32670617506248	8.96972560239291	9.18950609293908	9.70877670560777	-1.21246185173994	5.59399638452699	217.155701617831	5.06226079749863e-10	1.20156484514802e-08
BRIX1	5.31858654296317	6.74132966692526	5.12312485448951	14.3115052804742	14.2863300063553	15.3900473369315	-1.5526871715008	5.72463469877185	231.801442011307	6.57826112357594e-09	8.23793848610884e-08
SPEF2	0.411508799807523	0.373854843348803	0.418256466281616	0.142197507972436	0.129779135648397	0.121170622237214	1.41347420066922	2.06644835437929	98.3136004952041	8.86735382213063e-08	6.54412367974982e-07
IL7R	0.0557287466764006	0.0639815199718975	0.0964012666477336	0.257688532871555	0.253767900035881	0.32272175625555	-2.16567410484698	0.22203956886674	55.5101788194504	2.79040907097391e-06	1.16602660835198e-05
C5orf42	1.67230393268349	1.74395686989292	1.72496698463708	0.632675260021306	0.800017641755158	0.766128579686026	1.02496867154741	4.17860441904238	104.827812390192	5.91874226959819e-08	4.68944901758108e-07
NUP155	1.13998574512854	1.29393147837676	1.27247305360281	2.12952120875146	2.21120600982874	2.35821417210543	-1.05384431243197	4.03971350359316	127.08543488952	1.7298551071223e-08	1.74064605559448e-07
FYB	0.0092272187119942	0.031780984510631	0.0691665918625542	0.232726156363879	0.226024139794536	0.22798616747933	-2.8751178285702	-0.142146144160197	48.5431648488066	5.97857991042095e-06	2.25451792041828e-05
CARD6	0.281494146658245	0.396630154497305	0.413158721042344	1.07572141685206	1.12108953525662	1.33867048427228	-1.89739072688037	1.84679400240671	104.637303649897	5.98721412867827e-08	4.72756648082648e-07
PLCXD3	18.3470192783307	15.3560303165381	16.7292130413112	30.3935262772885	32.1903866408969	28.3604979590797	-1.05032659428993	7.54082018989315	223.64224733257	4.15396882420188e-10	1.0608390819545e-08
C5orf51	5.06089431186746	5.17973866134659	5.1024159296033	1.94906067600868	2.16511817328309	2.12541506019224	1.09808370921748	4.28926527021556	173.164608485827	2.28933314390479e-09	3.66293303024766e-08
GHR	2.11604833352139	1.91004438111264	1.99345957647855	0.655048432549162	0.742081466769853	0.861307424511786	1.2095145202106	3.15366695623085	93.3254724703137	1.22831777792203e-07	8.56517310692169e-07
CCDC152	0.935092960116695	0.882869450938362	0.643237053664271	0.268947598362803	0.2241086380381	0.253336421893019	1.52184153264936	0.871518310581833	44.8829713920636	9.24323505949611e-06	3.26700071175374e-05
SEPP1	1.54865758498686	1.35479856174671	0.958589247819235	0.36605544050671	0.349609312303907	0.389671768980857	1.60609162032745	2.2027987776326	80.1857507321915	3.13644150626916e-07	1.85141401535112e-06
HMGCS1	15.5857967789027	11.6114314234622	13.790998728895	35.5913789669873	36.8562152110077	22.4970878285345	-1.40874008040165	6.77508320331256	38.0311720461878	0.00200958919026358	0.003815926236599
C5orf34	1.09356791676358	0.973826995487246	0.948538091403804	2.05094272969629	1.81400208252953	1.89081437264128	-1.13010325523611	2.19206243851699	67.874536751518	8.58425053787309e-07	4.30937953381001e-06
IL31RA	0.356707821274426	0.2912620275163	0.241143611355126	1.35468729276206	1.21099287177269	1.23465520385646	-2.28512775377535	1.92842917112865	181.105505615484	1.70087313825281e-09	2.93058140903296e-08
IL6ST	8.54406491163729	8.05332610081057	8.18362926650869	3.46300795163355	3.48122381608443	3.38156275032989	1.06345211370563	5.72747745829733	300.543549038423	5.60825293384834e-11	2.78790133265015e-09
MAP3K1	0.692998087558403	0.408280208607608	0.513157252304032	0.153320973066751	0.237103621943215	0.14362707503649	1.40213476815227	1.43286435797796	34.1728091385304	4.7958150886949e-05	0.000136328438989551
DEPDC1B	0.354930325653166	0.37565608005045	0.32403929006306	1.91472194156794	1.8600464675379	1.88409811455552	-2.6135739162399	2.18313405729649	311.584731471742	4.38381992694446e-11	2.41242567383203e-09
CENPK	1.78830859870444	2.65259191219298	1.8590927636526	8.38981751619611	8.68849841288642	9.44385245725308	-2.26454606152433	4.63010492089539	241.29924156625	5.08986978647612e-08	4.15794567803197e-07
SGTB	2.32566685960362	2.21756408535166	2.29240915110007	0.802678505552173	0.802627074226221	0.809012762666139	1.30068088716351	3.10897924831894	151.128355174257	5.60851679553695e-09	7.2970727163661e-08
NLN	1.16191484438758	1.31701090703023	1.08796302241857	2.43563894037687	2.18934880358019	2.48103895550257	-1.19062346703867	4.32582669679958	160.150644666762	3.8332119293054e-09	5.38147550430371e-08
CCNB1	8.18545922644927	13.3101508868434	6.38190454717854	54.3321865984928	52.2617102329698	50.1283527365296	-2.67887459764444	6.37108389957638	74.1605498019332	0.000661672677814846	0.00140890647776092
CENPH	3.0350312528177	3.97403932873577	2.71905414602966	9.77418743605781	9.47616975783996	9.97407733311492	-1.77640778039102	3.92578669076502	205.612310155383	1.36274349433332e-09	2.49043342871921e-08
OCLN	5.77762279179947	6.33334007071326	5.94762022729908	1.57829938562507	1.50984063664759	1.45916121001252	1.79141424163428	4.61602233521432	521.520921788124	1.25787435610416e-12	3.10753043746451e-10
SERF1A	9.74939221536093	11.9726514821385	9.76122739344905	18.8059501015887	18.7900925207484	18.389409380301	-1.02714844658794	5.61517424935899	154.453429459651	4.86296736008119e-09	6.45998218724062e-08
F2RL1	6.12714773296112	6.46377198914876	4.83863964137559	16.1656036075588	12.8717497200826	17.9246224051426	-1.62647659752008	5.04224804685757	113.087626332071	7.857258088004e-06	2.83967846033761e-05
DMGDH	1.78906884314969	1.41597472623379	1.5937217398215	0.198146492729555	0.105976736800094	0.0992612025331116	3.36754518541806	2.11215355155222	249.188451872799	2.00296253971104e-10	6.58270931969898e-09
JMY	34.5080325450822	32.6403135805871	34.766648065968	10.4041272321517	10.829193686713	10.8914012338248	1.46519445589676	7.60908744453064	605.000076939265	4.47586226606566e-13	1.8081718013483e-10
THBS4	0.378907070236287	0.426248220594538	0.239625008808047	0.0770700083506872	0.109396967352321	0.0755003051913092	1.81607230281394	0.034002736049254	32.990258429809	4.74163728980498e-05	0.000135043796236779
RASGRF2	0.181449091565986	0.203790886006546	0.136467874202314	0.0707471278300459	0.0520278242522607	0.050761380087539	1.39582758172061	0.33272995567987	27.6990462471617	0.000113162807908748	0.000292109351309846
SSBP2	0.78064200136523	0.652856452460499	0.727679772731164	0.232746780801699	0.357159187988257	0.215681703105446	1.23125095329708	2.4437974422702	49.4954593406368	6.01673673980621e-06	2.2672842522731e-05
XRCC4	2.14543179469461	1.85641447732362	1.81923167627449	3.58974588222958	3.46787353729256	3.23188070701559	-1.01910117980377	2.88696240335741	75.8670244180773	4.39423063976337e-07	2.44677696207747e-06
HAPLN1	3.52799178930704	3.64400786674332	3.11673407043765	8.69410853834351	8.37436334510449	8.5970057115912	-1.51598532458961	5.42955675225894	424.466967780224	5.23830403612132e-12	6.90059251691715e-10
POLR3G	11.3860526893239	13.0601342356669	10.247701704382	36.9595850496799	38.7390848667313	41.2809225363064	-1.95187830463937	6.72557461424779	450.162471696773	7.19837659575718e-11	3.35669431344335e-09
LYSMD3	20.7269944075076	17.1788551646232	18.6331101924482	8.91977752848489	7.69445954186947	7.93856437691102	1.00393063843971	5.87697515504765	175.114400301562	2.12580485029068e-09	3.47874980055849e-08
GLRX	11.9785121832027	9.50627700674958	9.61484626704562	4.20639058023291	4.45301270404505	3.64947990558481	1.13917081396333	5.51719773397979	141.392805735206	3.68307114047854e-08	3.19653465236633e-07
FBXL17	3.10698908470269	2.7856766330903	2.92794870717196	1.12405540056285	1.20416032251721	1.13129366912869	1.15045194205855	4.01791837437214	173.528080356488	2.25779050390559e-09	3.63083950007524e-08
TMEM232	0.0941730154021367	0.141906100450062	0.111996033928299	0.0197933640603668	0.0166355977696089	0.0499904313430117	1.767558936913	-0.465386407982073	19.4535698562723	0.000568958650822766	0.0012290377633515
LVRN	0.186602283175048	0.186239155388361	0.190739697270154	0.0392202257685761	0.0359598149798304	0.0458437375271597	1.99824227899148	-0.370181593467251	41.7122049239746	1.37944893472716e-05	4.62292320546257e-05
LOX	2.39328875974502	1.76828223757372	2.59973130575618	0.549539604166961	0.804935161062782	0.540466476947846	1.63703793116531	2.92564353683342	81.2596730467707	1.23274627312958e-06	5.83450691186597e-06
SNX24	0.990951305337405	1.00345101446066	1.47190703939793	0.353241156584234	0.403317181193501	0.403993094309764	1.36865425538815	1.41924073917086	45.4845080996171	8.58848110340548e-06	3.06263724977744e-05
PPIC	1.7438475783154	1.50156820286764	2.25855271367569	0.293218687633549	0.379137801407935	0.517872535459335	1.9865724470876	1.18112080261836	66.0484579842024	1.00965862128834e-06	4.9337506909818e-06
ZNF608	6.93614376251364	6.78468005431555	7.82541901066253	2.81998069416647	2.79622800909327	2.43920208664806	1.22075669242122	5.0515595055369	240.552358266941	2.54201441188868e-10	7.51105865853014e-09
LMNB1	8.4979052374142	12.4400072352461	7.36113314569316	54.2439423514265	57.2106106114948	57.0552759198258	-2.76771211873566	6.971506216828	150.764817658179	7.61401621426458e-05	0.000205116510421088
P4HA2	17.0274852759609	11.5834997414189	16.6627242298491	4.80890745118868	5.19559407532154	4.46764530882183	1.44463877835294	6.35359115513186	93.2192492218225	3.59152963241481e-05	0.000105883812810916
VDAC1	23.0447088888391	21.0611820724123	18.8902391418972	49.7446334329262	49.0888878139333	51.7863497658526	-1.45707285867988	6.86031861546429	388.385050313391	9.667791625099e-12	9.91895492790876e-10
TCF7	0.324415182381352	0.375668101713163	0.516030497541281	1.00397797124945	1.07501371956796	1.11424472814696	-1.60180270264253	2.94562213253912	110.665204319401	4.32035647839733e-08	3.63858258979782e-07
CDKL3	1.37170740715269	1.3079637270997	1.10413139774048	0.441167182246868	0.390299856405225	0.511794267035298	1.28916808094552	1.37276860727535	47.5481889780614	6.71269962010917e-06	2.48416467506027e-05
PITX1	0.721410292350443	0.862752801529342	0.693287377628958	2.81014679551314	1.65384422776505	1.95575573391287	-1.68366895195404	2.41699869808272	80.1555355125078	5.9875044426223e-07	3.16028281231965e-06
KLHL3	0.5294324959476	0.645995294232879	0.717330385814163	0.187623274926956	0.143151653086571	0.14848358854545	1.77923001982647	2.18180254499667	117.387643824647	2.88086657581206e-08	2.60244835757341e-07
KIF20A	5.49634972115541	8.25930215511407	4.29673289208746	42.4669376382637	44.5746891387275	44.1571095910227	-3.0518402920439	6.70052794641786	122.26980429492	0.000195492092747423	0.000473771894441452
CDC25C	0.895921449275839	1.30430328620099	0.916028226782862	2.46932610280413	3.01952296523121	2.48892225932652	-1.54112769445647	2.55672237961607	88.5854441206565	1.69852564534241e-07	1.11010902077824e-06
IGIP	2.00207698080082	1.54171779978553	1.50168157800981	0.67054027508351	0.536728142613933	0.477580914019202	1.38515348887213	1.92431001481256	63.3997842022097	1.2862901062394e-06	6.03194126355161e-06
PCDHB2	0.491104515063966	0.317155122933891	0.770867456195885	0.149096656969265	0.192785047831762	0.263329272756588	1.14897210084551	0.567385015002897	11.8239955853864	0.00456807493433607	0.00801504221977374
PCDHB8	0.410846964548647	0.371454755092321	0.331657885741838	0.0690817301128788	0	0.0158612639327545	3.44006850075168	-0.818769284020835	38.9553923534419	1.99207962394077e-05	6.33617599502126e-05
PCDHB9	0.401587786072409	0.362260032955268	0.529278981549504	0.0643093795614794	0.0840772782404973	0.0689057853296108	2.36029577468384	0.127353857895433	64.4199475309682	1.17060002440853e-06	5.58552525984003e-06
PCDHB10	0.975168372693125	0.810221907546863	1.154178083056	0.129449503387811	0.145063423833529	0.105677478846802	2.74607232500794	0.809212539673326	119.359572936984	2.5892712737896e-08	2.41767278771802e-07
PCDHB12	0.493864557643251	0.544069950961029	0.410399887001835	0.103800870601868	0.0821090175333005	0.100939037053349	2.12813156788648	0.173379521419469	59.7409057925986	1.82293303702461e-06	8.09236884282084e-06
PCDHB13	0.189065911960837	0.21068010873971	0.250098524221447	0.028050376483297	0.0523895875224823	0.0343488347565678	2.29676289330905	-0.602420819125985	39.6991680969643	1.80063183659059e-05	5.81618064422233e-05
PCDHB14	0.33808926887982	0.276059452757786	0.376446813145251	0.0882122755066068	0.0659015001950164	0.063011400627637	1.9741198710099	-0.044324445942189	45.3069609801424	8.77606346211934e-06	3.12301418167281e-05
TAF7	33.9204487803647	30.9342307734859	32.681551705174	12.3820058403294	14.31367031228	12.8959123929504	1.10061342450647	5.92113507298778	232.627299272835	3.18645673785577e-10	8.80620771189232e-09
PCDHGA1	0.526668745581435	0.449620614197907	0.545071141394335	0.193007856805296	0.135710148407566	0.118173012474041	1.56523335000236	1.00984292159836	50.3263665823354	4.8804039768039e-06	1.88952794673808e-05
PCDHGA2	0.43528759301674	0.371207476353909	0.429581095526709	0.123158423516974	0.102524334677771	0.0937192171398478	1.7483020897116	0.778212106153526	62.5759551280054	1.38928984991869e-06	6.42160641740196e-06
PCDHGA3	0.588717748421123	0.492015395456575	0.585735888682702	0.155278047997775	0.108754594934899	0.129238723553802	1.87081830350193	0.718733778195289	65.5952464964675	1.05176073445196e-06	5.10007168411551e-06
PCDHGB1	0.778310968667267	0.609252060071808	0.754769607086906	0.168543211222391	0.155542083985668	0.150238370500698	1.96823112411038	1.02030275514445	89.1037150168011	1.63819454581485e-07	1.07812570275775e-06
PCDHGA4	0.662256386992422	0.545453258815056	0.690675196008317	0.164611570936049	0.119360782769147	0.146733730795955	1.92590699117358	0.891048573524329	74.713565243605	4.82169701326581e-07	2.64188355231708e-06
PCDHGB2	1.21565559168504	1.11789896239429	1.29303159779829	0.327446531600257	0.166792012445764	0.241494312048082	2.08939748894993	1.7443202244121	107.144085785734	5.15384121538374e-08	4.19741998623318e-07
PCDHGA5	0.510530921933466	0.401558532267371	0.503838005637814	0.132066241415865	0.101747103679194	0.109919416718705	1.83151720124496	0.723654638294404	63.2763371302574	1.30115433812671e-06	6.09173454491042e-06
PCDHGB3	0.627109482780686	0.51451189186987	0.620856311232093	0.169110100307857	0.150491485519963	0.13247172925128	1.75899696995113	0.786381754677397	62.9394583717419	1.34272495253969e-06	6.24897209773361e-06
PCDHGA6	0.377137776180496	0.309422638384952	0.369274131406615	0.101701232258467	0.0770961460983502	0.0851615523671408	1.79005916370031	0.774585069562841	63.8308965355144	1.23587865753699e-06	5.84233547199305e-06
PCDHGA7	0.56875470840971	0.431857627570742	0.542607656169587	0.139102656997456	0.0974255750326227	0.115775861849777	1.9175041745959	0.753432971673917	66.3467209639239	9.82999954054386e-07	4.81837620889666e-06
PCDHGB4	0.42381606942435	0.354406757837384	0.408860860137868	0.116486641639802	0.0844651238622679	0.0912493507165272	1.8136985005944	0.744631874692625	63.7890818503016	1.24066820609052e-06	5.85622066344548e-06
PCDHGA8	0.331438372162729	0.271400654297142	0.326012365790569	0.0874189772586481	0.0734724495881629	0.0727592675266524	1.78361947685044	0.723153041746776	63.1489928457295	1.31669351158459e-06	6.15443259347402e-06
PCDHGB5	0.614957701419857	0.494551034476656	0.5820641311301	0.165833178141512	0.131178084082267	0.138863714538051	1.74788878768655	0.759810194162426	61.1652238619888	1.58831056723825e-06	7.18398095762583e-06
PCDHGA9	0.663722449361385	0.612331034475203	0.656072633829174	0.169394977293003	0.145161850152313	0.160149000963483	1.81749262840596	0.904899230205089	77.0475468218962	4.00089902055833e-07	2.27177484615611e-06
PCDHGB6	0.423265665187466	0.360886621885133	0.425907296715068	0.118616447532361	0.0781904165294258	0.0929177257517453	1.85061440532747	0.73729139177829	63.4448779641153	1.28090875060807e-06	6.01203883576052e-06
PCDHGA10	0.906609311052027	1.05789104319032	1.20674514479453	0.334801490438677	0.251453458594473	0.189723924747354	1.83531702346462	2.07855876442641	93.8147703333431	1.18888228910616e-07	8.35653678354385e-07
PCDHGB7	0.821735295082447	0.790524790913351	0.895357985370311	0.29539881976379	0.266959023813213	0.20565984386429	1.50990738072327	1.40734233676291	67.530096554895	8.8485588705652e-07	4.42280961492758e-06
PCDHGA11	0.493737141606707	0.404300149100026	0.48565412798626	0.146504597917405	0.10032957437097	0.115863068321996	1.72084552394825	0.737476290868682	55.7629861681934	2.71833196860209e-06	1.14103536271008e-05
PCDHGA12	0.619555516009911	0.558642383492946	0.65382015185036	0.20638435881075	0.143172092704742	0.166979744288957	1.61711549086439	0.892427386640837	55.852167778829	2.69341424786635e-06	1.132982768235e-05
PCDHGC3	0.528458715261671	0.432732155167074	0.519807271743762	0.148095866561943	0.10250400867962	0.124011023421223	1.77059712857867	0.726209580131705	58.8308680222982	1.99350690118487e-06	8.72704433506796e-06
PCDHGC4	0.577118564797224	0.462833748590438	0.56767050665704	0.152218689593315	0.106611862666378	0.126692403708954	1.84701717841618	0.700151845822457	62.2535583853723	1.43213531816786e-06	6.59074093438065e-06
PCDHGC5	0.637306799416593	0.519625465683589	0.604874480709527	0.199146430395543	0.148778029431581	0.152414349814745	1.60996378285992	0.889493755277928	55.2571467505793	2.86474155547744e-06	1.19298826419883e-05
RELL2	1.30090988004233	1.26019071381475	1.18768638095147	0.729136904889399	0.326833531527005	0.552455887827297	1.01329854108323	1.21081397398319	18.6462523833175	0.000681285141240084	0.00144521678914697
PCDH1	1.36352750846562	1.36292668623856	1.6769106212002	0.22446003448501	0.143733668955464	0.195101876021905	2.75293376660176	2.21942930997245	247.071616494931	2.12190014297209e-10	6.7900804575107e-09
TCERG1	48.1893456191278	50.6824004548446	46.5187184849856	89.675819130139	93.0224153240833	94.2137417169446	-1.12927673074515	9.29539921393259	322.64973771124	3.45329610841362e-11	2.05998886346424e-09
STK32A	3.54321164005647	2.85460759149309	4.1654041819094	0.435114510880082	0.61034880065303	0.212381018605761	2.88969963535284	3.85667733299055	57.4224682723983	0.000814814684627223	0.0016977663157351
C5orf46	0.159903506088536	0	0	1.9396994715339	2.17366184639444	1.97544832617033	-5.38810840176239	0.514894441629431	98.9661811117323	4.12444720555816e-07	2.32273820539592e-06
ADRB2	0.923659869035376	1.16836425048885	0.999198335492918	2.03412889887995	2.17936880028211	2.45510990057591	-1.30531633416278	2.54430314758664	82.4909952011983	2.63644938205583e-07	1.59194010051714e-06
SH3TC2	0.194515436661431	0.315655488477026	0.215691454141935	0.65727958341266	0.636119336644601	0.878035382828949	-1.77119125025407	2.93358205208951	78.5019305036035	3.42401638270766e-06	1.39143575778516e-05
AFAP1L1	2.66467456704031	2.90529091086117	3.18982486773945	6.43509266082201	6.61033971161109	6.89042736433953	-1.38799575253651	4.54336421595996	254.319742192935	1.74491529559063e-10	5.93196150380574e-09
PPARGC1B	0.941084673586157	1.0190306752759	0.906496510024463	2.56999686470055	2.73804226831141	2.67388249657597	-1.67440994217596	4.5970952622666	412.744410428469	6.35580149981417e-12	7.78856667512112e-10
TCOF1	8.27471578377078	10.5909257313209	9.45911429644178	29.7528910744671	30.4522643895324	32.7894995355945	-1.9144836137076	7.89032638847001	438.507528126745	1.52712796345237e-10	5.40722020263273e-09
CCDC69	0.896202626553492	0.970678978143648	1.04001900595993	0.435963411948089	0.33985974277753	0.322053862908602	1.20515205369248	1.7120881707168	52.0138455298568	4.0485909423933e-06	1.61202751530177e-05
G3BP1	12.8646662754267	13.3373310258684	11.7697455971475	25.0794355321733	24.5865964291436	27.6677413640217	-1.22616494752349	7.9357340975437	291.465961834919	6.91250683393703e-11	3.26187785166796e-09
GEMIN5	2.18673788847845	2.68252482351574	2.19361193416796	4.35685493721485	4.86825850695543	4.87641714718116	-1.19369362515702	4.35605398636617	139.547374715505	9.4370781594804e-09	1.09284993117985e-07
ADAM19	4.82566531043097	5.07685139052711	5.5018628757511	14.6557464322158	12.324501537877	11.3501096455872	-1.51246125138248	6.15323645430059	335.201319231739	3.7448577222913e-11	2.18445427579265e-09
ZBED8	1.06799141707543	0.878187375409147	0.887660666112464	0.388274749762642	0.326330710709271	0.349164712694039	1.2100575030704	0.919790956820968	34.7111721066126	3.65135903665956e-05	0.000107527354045295
PTTG1	7.28391052871057	7.6683663383606	5.86868052167126	26.3638772082919	28.0159292157913	25.8319554345662	-2.13954067270084	5.14719379461985	527.520126499438	1.6638878004197e-12	3.75753404986209e-10
HMMR	9.8815166648696	15.2995443884782	7.66850523053998	41.5741784985466	41.9474043486824	40.6718511198845	-2.11095622141793	6.74874012242915	52.7016645001514	0.00132006503556009	0.00261204006535661
NPM1	906.568332840618	1028.33890568994	897.220540179935	1777.87462931333	1726.40550397805	1741.635851726	-1.08809846354793	12.3644974838599	237.112967347761	2.80145496166488e-10	7.96500000611484e-09
CREBRF	6.06080056289002	5.64513183982164	5.88154813014572	1.20671773473954	1.13083262376855	1.00606429390058	2.19733782058542	5.36146438767907	902.928729119294	2.71649480883198e-14	4.7713722153351e-11
CPEB4	4.21926073697788	4.06478389678356	4.3412478510425	1.89108882347797	1.76297847326933	1.68390046183289	1.04296808255863	4.90631604420274	220.274790771922	4.59992109679098e-10	1.12912348910049e-08
THOC3	10.5954017356087	9.21457570377198	9.21111822839335	19.1654786274427	18.4748261829651	18.3505590820271	-1.14736386054032	5.64884143413898	273.921625806717	1.05456683269908e-10	4.30317348015757e-09
ARL10	1.42692145201059	1.75947784043497	1.65405134594348	4.39801458771253	4.94931826113355	4.70477007326247	-1.73597187197517	5.22796899548858	386.673003687815	1.05030633500933e-11	1.04422909080676e-09
NOP16	11.6033403719312	14.7582530403731	12.678125119181	35.8296906956348	38.5208775259411	37.2187717134021	-1.71275480412377	6.2195224779202	387.369614605042	4.35946520104334e-11	2.41065329423986e-09
CDHR2	0.247330179948461	0.199373977249752	0.230608365366493	0.0707868139526133	0.0743671566336806	0.117832463733795	1.13970146211219	-0.210897178865547	13.9143070121417	0.00217797425762599	0.00410656214987496
FGFR4	0.518684721344134	0.55200457151153	0.725854225577054	1.05342843263349	1.20245332029056	0.953975045895469	-1.04073736278588	2.05621980290357	40.1682108816833	1.69071536234755e-05	5.51068627793608e-05
PRELID1	19.8577128457085	23.4316961332281	35.3111412979538	58.2237401006569	35.0272507184975	57.7146982973925	-1.14432798016776	6.20019047532726	11.8926022533648	0.023248880654667	0.0348457670796411
PRR7	0.937041764798733	1.21712023778369	1.19050849424825	2.35002634943811	1.48133332633617	2.34222174564553	-1.08602674354594	1.56026580174885	27.5672972762812	0.000115806119676882	0.0002981050545273
HNRNPAB	52.8862946741628	68.618725366176	80.6079154770169	160.900177974896	141.401730122573	175.268520032229	-1.44102093210774	7.96847227124875	65.0026329052121	0.000326884468688944	0.000746624719120767
C5orf45	6.00225364097306	5.49635032113811	5.62310464338192	2.48969872315359	2.31563826764185	2.3632835201501	1.05633783469591	5.06759390371045	240.082390135189	2.57579476116618e-10	7.52646276978097e-09
GFPT2	3.27942688470112	2.47906638851363	1.96903284526647	4.53410275906139	4.50411477804271	4.90969165583757	-1.04938133866245	4.14858189803404	44.8060885426623	8.6677237972873e-05	0.000230672353177639
MYLK4	0.634987123041213	0.747107668514426	0.804948916135398	0.179307900930259	0.210069071869773	0.149706728128651	1.82600789367206	1.36171719826118	87.3238203804358	1.85628096972283e-07	1.19188016122577e-06
SLC22A23	5.67731126584516	5.80088688113381	5.67544671510123	2.69630697455071	2.61031561415288	2.16127101093147	1.00333343905293	5.15510311450916	167.074038762268	2.90041387905506e-09	4.35007045541768e-08
PPP1R3G	0.332646217679188	0.335814967775875	0.423298544671524	1.00293100738567	0.778086267637756	0.876814031872629	-1.48935024451251	1.68793960213339	73.5457014900687	5.30351460513375e-07	2.85551631055703e-06
EEF1E1	2.80495186759956	3.68037979145419	2.83423689191818	6.40079770350582	5.49918357718133	6.39418964617071	-1.16637272254845	3.32510497936333	83.8083190243176	2.39185376338466e-07	1.4677959740522e-06
TFAP2A	3.6147307554646	3.37116455921062	3.18055976090085	1.52092917631781	1.38601498795031	1.38101687714322	1.04693662039028	4.27752666236216	158.640152929779	4.07968095551088e-09	5.6177348906547e-08
PAK1IP1	17.6050206792231	20.638438920435	17.7601481712033	39.2895623737681	37.3852620456309	39.0172993844487	-1.24423091302777	5.72676344642181	273.807990872479	1.05754392235611e-10	4.30317348015757e-09
SYCP2L	1.34961465007588	0.844057065908923	0.999374396460856	0.501635884741929	0.381453585051063	0.301652255763012	1.23209100654057	1.50528747121581	31.6287116152042	5.87188720944101e-05	0.000163161879076891
PHACTR1	0.0703701087698075	0.136334974408773	0.13911809868078	0.0464842682979587	0.0402522141603126	0.0271672657823032	1.40854238066568	-0.189392502723789	16.5617387295129	0.00110990530149281	0.0022325210594221
ATXN1	18.3432317250697	18.7358561161657	19.1065162658202	6.1809754031472	6.00822995304174	6.50566763618272	1.3873523026903	7.6380015409897	525.266891098819	1.19685626484985e-12	3.10162357946664e-10
NUP153	3.11300039581184	3.63294073352869	3.0248362064448	6.27807431208252	5.85250858976214	6.61988131458109	-1.13763568982637	4.88026139149264	165.047178700982	3.14358556583323e-09	4.60554222657012e-08
RNF144B	0.761356983579038	0.866300507735438	1.14141583479461	0.420630978909529	0.348401386795888	0.260339276994815	1.22879160303256	1.67994131498101	36.4377402164561	2.83577698372144e-05	8.60751969252467e-05
ALDH5A1	1.34475230894076	1.38599605752698	1.29232949919315	0.376854904181388	0.451104217745169	0.495560430782278	1.40124556785832	2.26708160671915	90.131927221206	1.5255939487675e-07	1.01843704147452e-06
GMNN	9.87733515153676	10.5994910123476	8.08755753054229	21.4721836795421	21.8989851176443	21.1945819001272	-1.37210029419046	5.30873856271383	235.278888251615	4.52815560938678e-10	1.1132361411071e-08
TRIM38	5.98857571384036	5.46291591021075	5.96142101116437	2.59151894540895	2.44496689395212	2.42854435678775	1.02207853345281	5.25040679408715	238.850844867461	2.66677115819897e-10	7.73282252700258e-09
HIST1H1C	64.6149644291469	37.1421692808823	59.4504509208266	6.85490906049991	7.02093916148256	5.48325376516439	2.85866128093153	4.19160879830738	145.879815793722	1.32844326208242e-05	4.47189759092821e-05
HIST1H2BC	4.99420446833835	3.2252554874323	4.98111740696203	0.22695916128212	0.190750865072865	0.182385516924599	4.2288434106631	0.864179346969805	194.95133959216	1.04184874301769e-09	2.06385274807314e-08
HIST1H2AC	39.4305940625227	37.0032690382435	44.8884291322711	2.7518798305457	2.22542675918343	1.95413053847785	3.93159570439463	5.06696461847078	1259.34424884471	1.19852822008473e-14	3.78926682061988e-11
HIST1H1E	3.91912041447764	1.28557032834781	3.18524786439063	0.502079417796519	0.351649472747059	0.63402983412894	2.24953437332331	0.272765984053153	28.8254722769325	0.000185294693716369	0.000451818373942366
HIST1H2BD	12.6982843962478	8.37443537025971	13.0043943668808	0.570459637011344	0.761032441019755	0.498965134049912	4.02118005422289	2.29060901825329	321.569670765201	4.86409514288083e-11	2.58894330029159e-09
HIST1H2BE	1.12136586397407	0.778080873197896	0.979302615926299	0.073223961512297	0.0615420585960424	0.0252184892702596	3.96291384495213	0.338699338071493	129.487627947892	1.53287640245083e-08	1.57538599660594e-07
RP1-34B20.21	0.790823937258879	0.429295675009975	0.77321235863454	0.0433607072027996	0.0647877098231601	0.0530969617296852	3.37621306132198	-0.758686884651769	54.9659937018113	2.95308306246896e-06	1.22557986483353e-05
HIST1H2BG	2.53177076654391	2.30640032636636	2.62348862124341	0.215936698755706	0.0691378624384049	0.254979640535676	3.53346566282384	0.974837920116643	141.490956153913	8.62459974884945e-09	1.01896616464733e-07
HIST1H3E	3.38262467228425	2.59606987601539	2.82270873214024	0.247291448966968	0.415678816832918	0.194669039980951	3.17902009867509	2.0360923085711	203.263110339814	1.02962947484271e-09	2.04477170079317e-08
HIST1H2BH	1.57109075885047	1.35281314527959	1.21312726653628	0.505369744078196	0.720778996954943	0.189873188631906	1.37672312056064	0.913668594390691	15.6601302873395	0.00235208569219194	0.00439916831781473
HIST1H4H	4.18957535693458	4.35813096077649	5.13159585844662	0.459427040071087	0.490325848268669	0.301386013701438	3.25980190681611	2.35076196952754	331.737298524236	2.85531484864433e-11	1.79827956682748e-09
HIST1H2BJ	1.06647222587049	0.816269496904629	1.22987721239003	0.22415203481363	0.111639453663698	0	3.00323432945868	-0.847021256924629	29.1861555020506	9.39254070229949e-05	0.000247420902219547
HIST1H2AG	0.400256242795837	0.516970681372932	0.548130461324447	0.126189293672859	0.0471366582135614	0.193154947447766	1.74524986225989	-0.488728013301467	19.546214105757	0.000557480179083661	0.00120688122034436
HIST1H4I	2.58811362559374	1.91017470657985	2.20714698084765	0.786245116103108	0.430295034890026	0.772470520125339	1.53402791642618	0.890699706810727	38.363092794075	2.16125014454097e-05	6.80714131996486e-05
HIST1H2BK	20.8302646041633	16.7913705564043	16.7812423664913	5.15438551911775	5.01058965262266	3.87830799993546	1.75879270654546	2.07570437268373	117.636168496808	2.84212877806502e-08	2.57912581651273e-07
PRSS16	0.707565457565302	0.783335182964065	0.834384246170931	0.152071218745647	0.160389385225729	0.115016651126742	2.24833475607528	1.23488433794459	123.998805638582	2.02678188250219e-08	1.96922974791608e-07
HIST1H2AI	1.79041062880842	2.40884698701354	2.19378362934604	0.564465031339825	0.21084986278432	0.432006592204248	2.17159143199795	-0.597175161418281	33.3359713770693	4.49565978366187e-05	0.000128978928965747
HIST1H2BN	1.96286881894184	1.48220836789014	1.58808927370267	0.367197711869853	0.329190647556823	0.170601982523018	2.35052623656841	2.36681740363892	113.443574342306	2.28741530650493e-07	1.41358331373065e-06
PGBD1	5.26546771016701	4.8309659438781	5.32891690010036	1.74019106597248	1.99285427971448	1.88559728939936	1.25598541718041	3.40318715232949	141.516201845875	8.61458430100615e-09	1.01896616464733e-07
ZSCAN31	10.5486636512003	9.61595972482622	10.8030872751293	4.81610591017428	5.11887277074597	3.34913611723532	1.02582721694226	5.15485925576301	57.3228543144461	5.26938518903695e-05	0.000148112448556714
ZKSCAN3	3.01075647316804	2.80766488780025	2.76156512993631	1.15321690314415	1.31421909517364	1.00975518531012	1.10767457296131	3.24847861877273	91.9788002888427	1.34478937916523e-07	9.19886689887158e-07
ZSCAN12	0.650439157068417	0.62622130989783	0.620161014740197	0.193761995516787	0.25090941815226	0.324268314869089	1.0933399775599	1.27955124603129	27.6947570320333	0.000113247770880519	0.000292280940747633
GABBR1	0.159488172306488	0.0514987027636849	0.218410898107439	0.0363148055876733	0.00939115829225322	0.0205241384537178	2.42036625975138	-0.538318083524704	17.186897681243	0.00171851511319061	0.00331296181820941
PRR3	5.40377482663879	5.6322905129431	6.36062207775621	2.35996970910611	2.15533773541337	1.93899412907446	1.23198161486176	4.04771232158712	164.12452405317	3.2619240241176e-09	4.73503167798448e-08
TUBB	57.6098200012503	51.0487385763276	47.4120696233832	128.220287626175	124.930913328266	122.881825100226	-1.46783281365929	8.26279137255729	445.001824625172	3.77885079866031e-12	5.63547862502096e-10
PSORS1C2	2.78982951840033	3.51905314358477	2.62462926847003	0.864122337107619	0.830015068543146	1.0014664123107	1.52770816630805	1.14624601670798	54.8289712998321	2.99573099858935e-06	1.23937491823346e-05
TCF19	3.78634147147348	4.23289836801077	3.60510220185462	8.98804465957048	8.48339941138643	9.62430830927023	-1.41815870444254	4.56141739482575	248.573256845584	2.03672591488919e-10	6.61790289158292e-09
ATP6V1G2	10.6699654849874	11.2191908175221	10.369908649208	3.09669231969666	2.92683080954606	1.94324493007534	1.82700703226974	3.79264143478788	180.45022117016	6.70712866951627e-09	8.36169479556097e-08
LY6G6E	2.11582465302657	3.79738144860382	3.14555703098447	0.900127434487103	0.744515831158493	1.49590108757101	1.31323123742087	1.16413138414797	20.7946464250821	0.000640877117838199	0.00136997775237137
VARS	8.64052176823617	8.79098824547274	7.48265754527894	19.8513127873373	18.1645891204085	18.814025622456	-1.38736966002135	6.41531910664438	375.776946992543	1.21337972673846e-11	1.06923688787882e-09
NEU1	5.39281372338076	4.84961544280977	5.84891661302705	2.09028822731638	2.07298166371078	1.63132211422859	1.27592112690931	4.09294598488524	149.110935825659	6.1241623677962e-09	7.79474707810968e-08
ZBTB12	1.65105700153283	2.37806513431549	2.05981657571397	4.1011520443679	3.45040338123269	4.10261108379055	-1.13193498026435	2.5244360212448	55.6222377516713	2.75819462737981e-06	1.15439609927509e-05
XXbac-BPG116M5.17	2.42075595356446	1.95340973853744	2.56035509624492	0.895481900910246	0.905750175490988	0.950584375188379	1.12772658791581	2.68093701258617	71.029936147357	6.54027343925912e-07	3.42006756625234e-06
DXO	7.03858783787862	7.91500747445342	7.58113330678511	2.55377044182889	2.49873646289167	2.3541488510423	1.407390911995	3.5884897709054	204.827633303176	7.48937659876953e-10	1.61959049621544e-08
AGPAT1	6.00192140836387	6.61196999127216	5.94149587978334	13.5111683067765	14.297314772245	12.6665171455872	-1.32199167425935	5.23183001488559	316.733015118296	3.91930719485581e-11	2.24479739624205e-09
GPSM3	1.54832132756278	1.13714728153937	0.770239534308752	0.472188902295284	0.429035117235085	0.574307792775518	1.02519475852673	0.628905949715846	13.9855540505608	0.00213690732694193	0.00403490576018849
TAP1	0.25819281717048	0.243494546026733	0.354468033035572	0.00516830331228942	0.0521252363927817	0.0379727943868478	2.95026903052563	-0.464738690383454	41.6825229273501	1.38477962622564e-05	4.63783820579977e-05
COL11A2	1.87480929749858	2.32981965084611	2.50876906640474	0.600288461184871	0.475999821908089	0.49649992055379	1.89295998510923	3.16354416162998	192.302939256173	1.14131230705368e-09	2.18954671722143e-08
KIFC1	9.12018849195671	13.1705815405828	7.60681404906242	44.8099313574865	45.847269805029	47.5200148177267	-2.40196132750721	6.61857941985674	109.929253382728	0.000168482076024327	0.000414854308067377
PHF1	5.9322599945104	3.99615389565857	5.10833779123502	2.23708772848852	2.07189600636292	1.75845664406875	1.10959937500956	3.62234779777702	65.9841126359856	1.96797396565919e-06	8.63679412802343e-06
HMGA1	33.6700298785067	48.3202076487377	55.8863592912252	118.149945676726	74.9056596439507	132.452664221057	-1.43987022352787	7.53431730207023	20.0460210713014	0.00932678965853666	0.0152390584932452
FKBP5	3.2649924773486	3.00974415788014	2.95906898931973	5.99304158650502	5.80282510257512	6.54269675208842	-1.19040068934409	5.64876907108652	262.963471204769	1.39131328634449e-10	5.07553292826216e-09
LHFPL5	2.19555452331493	2.1605917534583	1.97295398812991	4.20311350506102	3.599721998832	3.8675021772406	-1.07953207406571	3.19440543091623	97.9528339633813	9.07433264497888e-08	6.6657551325198e-07
SRPK1	14.5803706197214	14.7998018256722	13.0024065471906	28.2603581980487	27.8694082941172	27.8410689531424	-1.18512687916471	7.17550589656576	340.13237974306	2.40589729248686e-11	1.62080180239762e-09
SRSF3	12.8023446583006	18.4998771770106	16.3825722850969	35.0187256473965	35.83425706071	37.1100096069391	-1.37764857294258	7.57162974004171	110.361786647664	1.16670733848854e-05	3.99119446155092e-05
CDKN1A	1.48558221263107	1.31891085719119	1.83025443082451	0.310301541818505	0.260797084378311	0.199487896544414	2.3863345594015	1.39929173448928	126.581668401728	1.77473733735611e-08	1.77563593853958e-07
ZFAND3	4.09314941055967	3.75263266373826	3.98853473239582	1.72939675576808	1.51754695902493	1.58290383717415	1.09219820254466	3.45228523794604	121.113510285529	2.35793086055345e-08	2.23065057113279e-07
BTBD9	1.62301136514315	1.61095967673816	1.27615182072731	0.471373973691474	0.519889612649574	0.512659600217215	1.38692027779226	3.21911514943047	124.205193422203	2.00520517943205e-08	1.95547708059605e-07
GLO1	12.6715370233017	11.4880084050307	11.2323323925408	25.2499304144511	18.9839283557806	20.464200028546	-1.06759234703696	5.32747377005351	136.033969058816	2.59446649347717e-08	2.420717383294e-07
DAAM2	0.110790727182609	0.117844773711265	0.082672178499137	0.220989548452565	0.241504877570447	0.355595947250422	-1.58667974415311	1.37988716773934	47.07633868185	7.09644491721984e-06	2.60400652858429e-05
UNC5CL	1.08587533981552	1.10501246765878	1.06596766255992	0.241433597588377	0.228280611166602	0.200946433688883	2.08029410826641	1.00630457148006	104.924593485008	5.8842999733956e-08	4.66962921583522e-07
TSPO2	0.683636042224671	1.10372978848282	1.4782178033534	0.191582935738146	0.375709699829753	0.219938578824632	1.85228235854122	-0.554701452494983	21.4938972075982	0.000368038935242978	0.000831018352852591
FRS3	0.965015980761045	1.04291780433548	0.908470065912861	0.281475418881901	0.269040145944269	0.212889462722345	1.73987202266483	0.795308861276042	62.2605163146678	1.43119486141954e-06	6.5883309170996e-06
PRICKLE4	3.79683757489311	3.66390262061528	3.87759095034392	1.33087143623045	1.16620617699021	1.35094097839604	1.35615743643321	3.53938415587195	181.911120430523	1.65149294432767e-09	2.86258777016795e-08
USP49	2.78312045026178	2.32544498877807	2.37744478379174	0.990096612177737	1.11437560136561	0.869515621637286	1.13501057568863	4.21269652643518	122.748021844788	2.16335212309032e-08	2.08018676166738e-07
BYSL	4.36917836209174	6.03669056318481	4.80762722592411	11.588168288519	12.2546399842919	12.3052504054107	-1.44291830070618	4.31619940653709	166.789441986084	5.97842968122263e-09	7.65238999196497e-08
DNPH1	14.0940229494484	12.911342767289	13.9167439233112	27.4461713738467	22.7599354184181	22.2862178365232	-1.02346558785486	4.59564002309174	142.536228280923	8.22079969523847e-09	9.83757771251549e-08
GTPBP2	27.6682862472779	26.3607252308524	29.9212936646829	11.7227916226962	11.4853554500415	10.2634451963486	1.12787470311845	6.45957288833013	284.454292673345	8.15921077555364e-11	3.61290767338801e-09
VEGFA	45.3357853137741	41.6483184185027	48.5038454015565	16.4546256925301	16.9805148503552	13.5083650665106	1.33090560578689	8.73095691733102	270.296734139076	4.17617748766175e-10	1.06307590539383e-08
SLC29A1	1.09768743453516	0.923369663230793	1.04191267993005	2.31422759548559	1.83762962094948	1.87113422313824	-1.17603457611131	2.38644508097664	70.5281663127677	6.82460794160472e-07	3.55347175035861e-06
HSP90AB1	1293.7193844359	1349.4528632201	1241.28751057694	2365.61256942281	2418.23513051121	2405.53988639437	-1.0877000645783	12.4584619971788	279.478557941953	9.19998510763066e-11	3.97024025393924e-09
CYP39A1	1.19411065684631	1.78378565022905	1.76306998865334	0.593223535829494	0.502844051579096	0.488940922902976	1.38191542612446	1.6870640792105	51.9226315211446	4.08918020568001e-06	1.6257713717685e-05
SLC25A27	16.416759958423	15.3740995857655	15.6451710982385	7.04489726880295	6.13668970697768	5.61753097618389	1.13789234247215	5.14222927650625	220.011500076096	4.63703019831392e-10	1.13219932050563e-08
TDRD6	0.404666764661619	0.45029798869725	0.434361936254084	0.159638319476089	0.161297463055199	0.180261571628197	1.16008896081807	1.41810321413372	45.6238920308218	8.44442108887116e-06	3.02080580612979e-05
CENPQ	5.76501503774479	7.06154953729075	5.88049580778269	11.6459320004633	11.4288716521124	13.5169453270213	-1.16535773668804	4.04123787519994	113.812182175047	3.51050607606026e-08	3.07446426871804e-07
PKHD1	0.00644964296358022	0.0111071390807178	0.0148757158724588	0.214183443626586	0.161024592986341	0.19048238414946	-4.31814455482821	0.940895296421993	218.621625272343	4.83867268962837e-10	1.16778225767397e-08
MCM3	30.6720334002067	33.8332524693039	33.1219785794918	100.566816885654	106.565975752337	114.30539355813	-1.91973658733714	8.05133178342804	701.416772614521	1.59408995915543e-13	1.1765808316715e-10
EFHC1	0.849142756470155	0.729036438754382	0.787966722106562	0.355906424031142	0.290379934510773	0.329733743746324	1.07554554049836	3.62821829987763	107.187044878749	5.1407605077583e-08	4.1889248508579e-07
COL21A1	0.477135073267855	0.297862540261937	0.486046887411997	1.310386138027	1.39352157829722	0.871898922146952	-1.7099259483791	2.56886521910581	64.3541799083287	6.93896186042501e-06	2.55333121716943e-05
BEND6	0.906539562076738	0.823956716352483	0.964127676339717	0.194771413373015	0.175560432904393	0.10110562299297	2.32367684639357	1.50548755730058	117.962701589582	2.7921314141254e-08	2.54547321790403e-07
BAG2	3.47820779324021	3.76374826523905	3.44021059071411	6.57413776238844	6.00370494499521	6.10960337833766	-1.00423265898434	5.05799184787525	200.198141941233	8.72606748206313e-10	1.7984572979981e-08
PRIM2	1.04925754670138	1.36041272350789	1.03617074621937	2.55008094268727	2.49974778398467	2.25354336587334	-1.27344733676985	3.11360689790061	99.4174694904925	8.26671903757487e-08	6.1612585830261e-07
COL9A1	0.546195401445924	0.230005814731104	0.377010572969037	0.0670363863540473	0.0375610854867946	0.0492532802671737	2.67920304644048	0.572931511245276	58.1873968262867	3.08871088812287e-06	1.27483920938502e-05
FAM135A	2.60194671008396	2.67297618331929	3.00674722218783	0.806633092405479	0.836320678239007	0.915246906052664	1.49175441487014	4.21004178555297	251.30194618788	1.89173809914806e-10	6.33571946426538e-09
MB21D1	0.447037094277842	0.396593031739162	0.359310296707076	1.70833881326072	1.79314994918918	1.39113400779167	-2.21392160559556	2.15744471325101	192.324004323983	1.14047959530076e-09	2.18954671722143e-08
TTK	1.36443542037372	1.97399197578726	1.04190842681728	7.31155208071201	7.4638618139267	7.87288851371095	-2.5516491072055	4.4429171083274	146.184058338831	1.01455598815014e-05	3.54354862144884e-05
RWDD2A	6.77266516599777	5.87054797682854	6.84816334207858	2.13601668977495	2.36533110626946	1.82823943647976	1.42519680931168	3.96292642749077	184.440413703508	1.50676548225987e-09	2.67929682154826e-08
PRSS35	21.6147598328464	24.6302629957391	21.6810662953776	7.50541854273508	7.410983814417	7.16019057239772	1.42360905126491	5.14792525031615	360.659051171128	1.60920721378993e-11	1.27830892641162e-09
NT5E	4.55081215827704	5.30314067589705	4.6323505931535	1.62329873975261	1.77230403359229	1.78805746355104	1.28389364015709	3.85482882656321	161.444745751204	3.63549356011294e-09	5.17280667851173e-08
RP3-382I10.7	2.43162045519337	2.10065105125864	2.43643050219697	0.978592610281729	0.923871824405319	0.867966105917901	1.12966601683091	2.48634022248752	77.5645692073738	3.84139714113854e-07	2.19381524592189e-06
PNRC1	4.0634302723675	4.82716190202416	10.7605121523727	2.19049346261166	1.68373340460373	2.20785401160214	1.47795122685253	3.6263722714414	10.0969408919591	0.0294598786182382	0.043164497284003
PM20D2	3.19209242060853	3.33023607604364	3.28824966248078	6.13122364648819	6.52158894304557	7.26484968549558	-1.22265542043079	4.58650285866999	190.465918799951	1.21667087375278e-09	2.28666634120088e-08
MDN1	12.3604155184834	17.7077291888194	13.4395001712606	33.2686723736758	36.5274575998227	39.5582412263065	-1.52930217754609	8.93632900755813	89.435002305693	8.36919883750513e-05	0.000223404753838705
EPHA7	1.74006583556859	1.70957059584245	1.76291747685334	4.01111354620004	3.82637639267141	5.80261451065672	-1.59282112958163	4.60582937287791	85.4725612964629	2.48100981647883e-05	7.67811338662828e-05
NDUFAF4	1.38499099761724	1.50740712949538	1.25220437963158	3.57701934820701	4.00847172209813	3.88401139405301	-1.6617185217266	2.78908918648426	168.299728793813	2.76379497128018e-09	4.20096835634587e-08
MMS22L	0.197580948559266	0.229064293213755	0.178709272361237	0.429934155701819	0.35891062370086	0.451689029014215	-1.22936642166712	2.79997471690057	78.7603069598582	3.49953109279127e-07	2.03011330329704e-06
GRIK2	1.65996100693401	1.31433224077864	1.35101201127515	0.587101035816944	0.438610599309241	0.565714829135152	1.23781858983147	2.82798452167832	76.9310348089998	4.03787793234357e-07	2.2878413747128e-06
PRDM1	0.309312481552953	0.239704670031314	0.26498113384304	0.635255805995608	0.699389888708047	0.498126866357287	-1.36662585449057	1.55369997279064	54.2129295158356	3.19636206129652e-06	1.31207716086667e-05
BEND3	0.139912645186986	0.180711074010406	0.142367713575392	0.536244530979303	0.472986280144122	0.540150368465934	-1.92950640137766	1.29529434687603	99.4968317595445	8.22535644999662e-08	6.14463266047094e-07
SMPD2	0.558947707479291	0.625678270033029	0.451212813769928	1.55073734776725	1.27700790157768	1.4026271630703	-1.55522716092458	1.07062119133037	57.398936310116	2.30012163029638e-06	9.88858382695817e-06
AMD1	6.88056116820526	6.85917722657314	6.31366333772242	13.1282567960316	11.9912720419834	13.1115568425479	-1.1297834714583	6.12883704167457	287.091877318922	7.66235181083793e-11	3.47067213254229e-09
GTF3C6	66.5989860409984	72.2447752510234	60.1955288231251	123.55788618999	118.059768542272	126.815636361471	-1.08687480088708	6.6914265143511	218.885083249492	4.79969423716093e-10	1.16192291732067e-08
TSPYL4	6.35574356831907	5.5770685797035	5.23318965373032	2.52454059411311	2.42308359656435	2.14180186942678	1.07893984660668	4.04353651830888	124.056592084625	2.02071405534951e-08	1.96571695408887e-07
RFX6	0	0	0	0.30059751119237	0.30446503824115	0.42472380333005	-8.87951350060076	-0.289957444882299	135.48792844419	5.51916079169431e-08	4.43327712373494e-07
VGLL2	0.214447014888794	0.445339770624654	0.261851938989361	0.678741158258316	0.724955887473252	0.730499717207766	-1.38052611117961	0.302643945614317	23.1699674446487	0.000262328222009114	0.0006158129690407
ROS1	0.0752295517443009	0.0493543802227213	0.0082624982445868	0.265036067413718	0.239628346156327	0.0995770795778325	-2.31262770497003	0.0806268046540286	18.1054564175871	0.00210210925053373	0.00397632440258911
TBC1D32	1.89737354678202	1.65129388377991	1.8218426106247	0.609312453172982	0.859261998684713	0.716785937794444	1.09753987748386	3.08791923401882	67.1194861219386	9.17585568286121e-07	4.55422061647315e-06
SERINC1	96.9799217544803	87.3763056414752	96.1651547365413	36.5353605286496	35.1101989156082	34.7526511878745	1.19903811669852	7.61808316653055	417.430036617606	5.87934391155542e-12	7.43525348430945e-10
PKIB	46.4950194626666	47.9576167488657	52.1437597259673	16.6629984051191	16.8496041680142	14.2143637572192	1.42096503612192	6.74821260742929	394.279910087141	8.71470283872496e-12	9.33024074888535e-10
NCOA7	15.831346815587	15.3857862433061	16.3230027085589	3.70943272161744	3.96020261461762	3.82913628236444	1.8475155988684	6.20762594154141	839.353886506392	4.53431540679433e-14	6.66611337560332e-11
CENPW	8.67300526105366	10.2113902275903	7.55244304952999	40.1484332935581	41.6559099825977	40.3712062330685	-2.39865908269369	4.37164473965536	529.233396197497	1.13589572789784e-12	3.10162357946664e-10
RP3-403A15.5	1.23972641496415	1.30423599313789	1.59387800226508	0.30132867361257	0.212781059189794	0.261578032024299	2.20893194419141	3.16690981330217	242.267866790603	2.42292432004064e-10	7.30394595458308e-09
KIAA0408	1.04334328056219	0.952022713484182	1.14035048396779	0.238928753236582	0.198060035030699	0.20440383842515	2.08464133206156	2.13066216193541	191.413217222061	1.17712481556081e-09	2.2372057021778e-08
SOGA3	1.76991922392379	2.1123332392803	2.57389524506931	0.459533265976306	0.324915982194635	0.386868146188734	2.25482326175978	2.39763443527395	168.203534586923	2.77424758060774e-09	4.20864203725787e-08
MYB	0.491849561054415	0.780855838706725	0.691288165529624	2.11492842686283	1.85837111676213	2.29048432357161	-1.86876831778199	2.98365570817383	137.914430099177	1.45789724330959e-08	1.51322650178844e-07
MTFR2	0.172304186152545	0.138474289653464	0.105975814219549	1.4582589294338	1.12550796142585	1.14414741830029	-3.33378281644113	0.890182366136322	167.263579604052	2.87879228022393e-09	4.32386556930161e-08
IL20RA	0.29154499714747	0.348381405259243	0.343077094130412	0.800354928157665	0.992186793528056	1.04285295358294	-1.72682996714084	1.67104524894876	90.3159621381756	1.50638530437509e-07	1.00945056767958e-06
ARFGEF3	5.4670511082122	6.4161988112774	6.02547335855908	2.05639691367975	2.14938028605396	2.47432305638623	1.22142289905427	5.88934307346211	184.578671123916	5.83091510294662e-09	7.49391105263253e-08
CCDC28A	39.3292594245205	42.3072493786968	39.9927723261424	14.4600621440821	13.4419236013789	16.2938438581933	1.25905132761703	5.33870959166693	237.592129487951	2.76356123072932e-10	7.899887149253e-09
LTV1	56.6060143047798	62.1766054503838	59.2344985685264	106.529862566001	107.248976773878	100.908296280018	-1.02046401585769	7.27613345022062	285.503618812755	7.95726702002938e-11	3.56341294766642e-09
RP3-468K18.7	23.2330388258049	26.8733610585841	25.1440193237902	47.0679317309192	44.6455204862822	42.8788489621679	-1.03633190142705	5.74212598160644	217.99665943996	4.93258837344166e-10	1.18438881230185e-08
RAET1E	0.487162745579987	0.282341885528451	0.410550445399469	2.48104366096978	2.23306780027212	1.92415506071052	-2.69957775864552	2.05877640172987	201.749118512096	8.28749456673506e-10	1.73521475643639e-08
RAET1G	1.04163252956731	0.880607023704733	1.09202870473543	0.334367660724684	0.446069485954379	0.321708273844698	1.25123704343251	0.0423499124470921	21.2410050280653	0.000387893140223286	0.000869391005338112
ULBP2	2.7120772567129	1.65265831239494	2.64644940068278	0.596335616875073	0.511025668178899	0.708759814578534	1.72686709106777	0.95377520625957	48.2373122918477	6.19402045814354e-06	2.32355358299252e-05
ULBP1	1.5137396197	1.5425207313403	1.59073339851352	0.0753039228633386	0.0337547679759749	0.027663821244906	4.86195676078766	1.2531190196265	303.985502915562	5.18896778832475e-11	2.67650327258564e-09
MTHFD1L	4.96608506779963	6.24044411299294	5.67527818083232	12.5205992315569	12.6895103961448	12.7843493149928	-1.36833676067254	5.56512424097558	274.922498315844	1.02875405012502e-10	4.25721047758541e-09
AKAP12	368.950092127197	362.793608993311	289.114320980832	1027.33257792831	1186.3610934483	1291.5549407891	-1.98137491662202	12.7461296461082	254.509277313075	7.16406011739892e-08	5.48689255503111e-07
ZBTB2	0.819699526356766	1.03519614595308	0.787744978270315	2.01382185897826	1.55310712439101	2.03937869271306	-1.27719535773991	2.15201711909261	59.7772129376857	1.81648142760521e-06	8.06599393471436e-06
CCDC170	0.379117963872579	0.313030088255201	0.431217328573734	0.0873242021172208	0.0880713534623194	0.0240597138821262	2.3107985742439	0.227116578080608	43.0179458356961	1.16655944810134e-05	3.99119446155092e-05
FBXO5	2.29079606739725	2.95879058769076	2.24382981287641	6.98765394783831	6.75829369410131	7.23386191132972	-1.67827219283583	4.24188848753462	242.257818137121	2.42360311320565e-10	7.30394595458308e-09
SYNJ2	3.18279056086235	4.13287341663044	3.80131218503219	8.53552090367328	8.61095665051943	11.3172620214236	-1.55762233241821	6.08306104962609	96.0184189050884	4.06675069271822e-05	0.000118283707360606
ACAT2	6.10125422440444	5.5410652890526	5.64698991447854	17.4467926091662	16.448901010411	12.9702266700358	-1.63520900316908	5.57096480386056	315.317555899953	1.60000756530307e-10	5.5711276635046e-09
SLC22A3	3.34555579285835	3.1268387986266	3.82908057836652	6.74196831115071	6.56523683787674	7.13297336173034	-1.1926726353647	4.14180704924056	161.169550416777	3.6765459703326e-09	5.21857083412812e-08
PARK2	2.37253848756144	2.40400864156503	2.0338260018686	0.589218226733341	0.757708069875068	0.629853089503585	1.58975010122819	2.80099751256626	135.767241866141	1.12804676029964e-08	1.25137987275906e-07
PDE10A	1.17832360106965	1.12843986041301	0.972496311042491	0.371731094699565	0.412273978544269	0.441708197971841	1.2194111826992	3.17922847975282	100.18535844562	7.87624494335362e-08	5.92611518631766e-07
MPC1	27.1964214132885	22.5401390629328	24.5197598617935	9.74885754401814	9.50126850957378	8.99557323172002	1.19477831782852	4.68229705046146	211.161174410507	6.1078554089435e-10	1.38725543541062e-08
RPS6KA2	3.95019662159659	4.04520307516124	4.10265765075045	0.820926952954876	0.726949857503214	0.819848201362212	2.15113108155819	4.25008891446853	619.297534903878	3.80317048530729e-13	1.8081718013483e-10
PDGFA	1.39664213845964	1.2084392056605	1.32134684044822	0.0683994003285791	0.038324794379853	0.0575835334778633	4.34495633555185	1.42691507804865	350.956635392656	1.94063624296159e-11	1.42025822818226e-09
DNAAF5	0.347006515664739	0.427820945335418	0.331963261404764	0.779069041958853	0.661280356400845	0.688099276847338	-1.13311773270921	2.00342443508524	53.3852063933321	3.49053662340591e-06	1.41532527391141e-05
GPER1	0.500479185775995	0.908064173180066	0.463791422582777	1.09699330399952	1.0103920068007	1.23520411375973	-1.01445861548669	1.5259267851238	18.4304465009731	0.000866482996592388	0.00179378774360038
NUDT1	1.82869102806268	2.3387798085284	1.70571440110897	7.08797364425009	6.60008929656561	7.75549875592052	-2.0584427125329	3.32495748605032	237.188853283151	2.79541435101122e-10	7.96214595689826e-09
EIF3B	15.0348391934981	17.009961364078	16.1301596315163	29.6137438599633	26.4259693663381	29.4819965353147	-1.02692195706806	7.67912501393968	226.991714481318	3.75865751642123e-10	9.83492648212518e-09
ACTB	96.5817176774756	101.710131271726	97.1260525837092	259.84394750964	272.83905868029	272.998950102445	-1.64732847608287	9.27253589802358	704.217505364834	1.55028661965338e-13	1.1765808316715e-10
FSCN1	7.22632182661431	5.96635905379869	6.19741079058493	13.2273176195548	10.3989187743623	11.8890741623794	-1.07258557208884	5.11285421418642	136.304003526183	1.65153716561551e-08	1.67141482164213e-07
COL28A1	0.238103785467383	0.311195808822371	0.26477942705179	0.0214477950418441	0.0520753608077757	0.039395555076973	2.65333956547475	0.0317597861635075	64.0836096524287	1.20737729397772e-06	5.73331939417236e-06
ICA1	2.37066510600939	2.12057335821804	2.58127810626512	0.266065649356237	0.281894756235263	0.17771360938764	3.09303624396307	2.59073366374058	345.176257431517	2.17488024367178e-11	1.50133217868836e-09
TMEM106B	3.71194766163727	3.45137206039363	3.38897921797499	1.35817062671624	1.23327098926284	1.17056745483101	1.28987581335797	5.00470767316896	309.615372025261	4.57787841439745e-11	2.48684199226099e-09
BZW2	8.26922074522735	7.29239944283738	6.17728014582241	14.4986743071696	14.2346400606014	14.9830904585967	-1.20614418214657	5.35965409503987	172.600841648739	6.30384455857967e-09	7.97847676397337e-08
AGR2	64.9218351637239	58.2103081585448	64.5793610073518	21.489881470826	19.1332169115108	15.9785648090797	1.53261530581566	6.80430774734278	321.977547301692	1.98833979292664e-10	6.56193641891112e-09
FAM221A	0.0867912835406802	0.142967555689417	0.139254891304852	0.0602774683171841	0.0391067407745255	0.0582728119814258	1.01227570925109	-0.533104063478191	8.81030299184254	0.0100130502257861	0.0162428217515882
MPP6	1.75124121600304	2.22957056187694	1.96760517488426	3.62395205772799	3.44695303218767	3.87794274895131	-1.07819940960502	4.75919839926878	128.521656353825	1.60883862414116e-08	1.63974990138127e-07
OSBPL3	3.06446185890563	3.53023960659757	2.99708761016583	5.33967659337929	5.26032012147175	6.21315080956981	-1.0087466151758	5.19065818528942	120.131821375524	4.9904935423366e-08	4.0979198967894e-07
CYCS	85.7992631744807	87.2757745267097	87.9353162065972	162.815191143703	163.595508579993	164.205540919808	-1.11014482705529	9.15892229916708	387.248310889628	9.86495992568031e-12	9.99649272468938e-10
HOXA11	14.7607501762525	12.1742729947827	14.0680941069514	4.18443041437957	3.11460526069777	3.05179793431776	1.78670286669969	4.24663063024118	247.556199529603	3.60893350544614e-10	9.60438061516711e-09
CPVL	3.82542806901149	3.90339951223761	4.01315971624442	1.65765127541816	1.43685659112821	1.63950382040245	1.10848497666268	3.16460012801926	104.762033573947	5.94228276895897e-08	4.69912986551793e-07
PLEKHA8	14.8727805882454	11.6718160717179	13.8145969515055	5.96883595036737	6.02918521275902	5.29065871237106	1.02365743791036	6.62891315396598	157.476181657025	9.12548739383938e-09	1.06304867149457e-07
GGCT	14.327033737756	14.2484581385757	12.0715875417744	32.2090863077013	30.3661760665871	32.8058015393635	-1.42799303018526	5.22455054957746	321.176163206563	3.56315345482474e-11	2.10024244007505e-09
RP4-777O23.3	27.6514359873625	27.1254403640683	24.8964105767051	60.4427430119724	57.9302325151929	62.5012297199977	-1.38140931856803	4.94440875762461	335.730407985052	2.63059308274654e-11	1.70693379210056e-09
PDE1C	0.0570150117939588	0.0350669281374085	0.0375719187957305	0.0924438606785104	0.132370417980888	0.150935057697408	-1.73725265890718	0.340095877220674	34.492207297604	3.7727835405178e-05	0.000110649651592774
EEPD1	1.55027554324582	1.67986140532776	1.42622959176996	3.21688974612185	3.32592059192036	3.47894097631318	-1.30206054004095	3.61652375764985	159.75700987768	3.89576520866458e-09	5.45350391998074e-08
ANLN	7.04043540845971	10.6291455119481	5.62511760065468	42.8344645813184	45.5930737847864	48.4766870353563	-2.74963728111351	7.40139743679928	93.9220029856616	0.000387123387299345	0.000867911857385909
STK17A	4.30429312282343	5.43195726558904	6.46738149062632	9.48238635820603	7.55254568180065	12.3266696687028	-1.06294340347277	5.26723686970088	17.3077772816236	0.0100061392736658	0.0162332768512017
PGAM2	1.87182260569451	1.97935828267787	2.87816461605602	0.469344659955935	0.61877176768094	0.456404630783811	1.91683879780441	0.22135735067807	44.3851393863749	9.8284059942691e-06	3.44325804233035e-05
POLM	1.20344304626811	0.912110716369976	0.925223144188492	1.83381991362005	1.94281242998824	1.75678511501072	-1.06215962474847	2.72594863315714	63.0801774041314	1.32517875650993e-06	6.1849500392409e-06
POLD2	7.66982900976546	7.00428815594923	6.42075048973281	15.2784669166157	12.7728224726193	12.2263945253557	-1.12928955925538	5.27549477954044	173.223208870327	2.37008785606509e-09	3.76546219383689e-08
CAMK2B	0.841634534313774	0.977161076945481	0.572807134095125	3.07392108315733	2.85974332831387	3.10009074252788	-2.10292443969506	4.02624465576917	183.668024674816	7.22214975112587e-08	5.51534991622212e-07
PPIA	63.8805847789075	61.2058234920246	57.8216189429159	121.115883301394	107.505242171696	101.628615061698	-1.05007768474284	8.59713975555501	253.537171194282	1.78170103727131e-10	6.01953083727466e-09
TBRG4	2.66250497540904	2.73524305557958	2.10849045329758	5.20669464135707	5.58798463032774	5.62813840712979	-1.32519218834107	4.57810993421516	176.343056467886	2.10660625991953e-09	3.45807183352108e-08
ABCA13	0.240500775016667	0.464993092812434	0.374337867413344	0.0260496143355815	0.016680950138489	0.0307595760130329	3.65311011245618	1.81310318180662	150.976763683805	6.59197322161388e-08	5.12726880199273e-07
ZNF107	0.660154547336753	0.609039391801747	0.670672127827572	1.1364436528762	1.26241276928075	1.25610048553193	-1.11595823895889	2.7858991741614	85.7087375335491	2.08321863781658e-07	1.31225422481788e-06
ZNF273	0.247210968266326	0.193259020754227	0.195060661285983	0.530528843891612	0.573068335164007	0.46463677112305	-1.49822500881577	1.73559783644656	77.8136359778641	3.76715679613941e-07	2.15713069965472e-06
ZNF117	7.35756549575087	7.91068865455552	7.95060226744983	0.615248052819919	0.518333493707961	0.434964489739497	3.69241480847192	5.3792482122719	1414.42042757835	1.43209771813144e-15	7.54620024274059e-12
ERV3-1	11.8564918882683	12.9429865946867	13.2261245184149	1.28803293580052	1.03182289104347	0.745867787340658	3.44059567600757	4.8860305372729	544.807876539622	1.02943297111577e-09	2.04477170079317e-08
TRIM74	5.56738135134633	7.42969633643755	5.75851753931771	2.99174141185652	2.72173345140338	2.21583258883824	1.05146790649605	2.68532149461108	48.7975487560831	5.80589046607278e-06	2.19515705543359e-05
ABHD11	0.491795842229485	0.688136760510332	0.680578623428298	1.19904636845115	0.903504097474882	1.19614302318571	-1.02632240126796	1.05349225598566	22.7596367477559	0.000284572684435528	0.000660964589414755
CLDN4	1.1611538306863	1.01529160693389	1.3045539338144	2.34994683692677	2.04130200526083	2.05191187261079	-1.09215222296642	3.0011576956281	80.2910157270433	3.11137931937106e-07	1.83867978619132e-06
ELN	0.533435358739866	0.337083928879763	0.381999720126069	0.166368489441823	0.12969425983554	0.119577734204135	1.38877624312466	0.84837927029703	32.9533834556215	4.76876922767918e-05	0.000135730471644135
LAT2	0.12384165928089	0.138626626605778	0.0928308493644842	0.353996368389207	0.22168230347962	0.372922918339746	-1.60091161184853	0.12436978693427	28.4384747124596	9.9546433191621e-05	0.000260750624008806
RFC2	6.65707730820332	8.53799526775597	6.86973476843822	11.8677007024423	14.1865671641731	16.0099767329924	-1.12935073630977	4.60400090932001	65.3189519296766	1.5954380018446e-05	5.24229555875275e-05
GTF2IRD2	0.883546833483243	0.982288807914027	0.997427685825802	0.354170838481082	0.41796397657574	0.241795503163517	1.30889207559843	2.25107138236511	56.938711034737	2.40984517943541e-06	1.02875594373521e-05
GTF2IRD2B	1.27516843924483	1.25608289891938	2.25446168604837	0.625718244807678	0.504857543454488	0.563169947711113	1.28731537720084	2.5691347529533	32.4646540850247	0.000212676274662019	0.000510707359844628
TRIM73	11.2033980297587	10.6653177637138	11.0349658193415	4.46408283217702	3.81646238376846	3.29633341728026	1.31049078143623	5.31618525613551	237.246742592717	2.79081627963545e-10	7.96214595689826e-09
CCDC146	3.49814481885946	3.73526396086778	3.96859451247064	1.0564141844668	1.16004087902177	1.19448805004017	1.51359773742294	3.39454313765125	193.04695729443	1.11231650019207e-09	2.17052866772124e-08
SEMA3D	4.7963911506269	5.2602023327181	4.61746363075332	14.7327800383997	14.9476324440719	15.8783213823076	-1.83332558836299	6.39452505911047	640.887310528234	2.99441786486721e-13	1.55403706647443e-10
RUNDC3B	1.29661034066526	1.30683273356613	1.31611948683753	0.567650883162142	0.3039864104537	0.369085886842865	1.45721170840371	1.98495298349934	59.8289830551077	1.80732711751218e-06	8.0275996273202e-06
DBF4	4.23711145088191	5.03378063632273	3.84532305386694	11.8431529437134	11.9294417293158	12.650110730187	-1.66920468273448	5.29532933804015	312.350871587037	1.65440994727557e-10	5.68855031092367e-09
STEAP1	17.78638678924	20.8180116691331	18.5343547084282	33.3430941358669	29.5002962481181	43.2325346606742	-1.09386993423306	5.50409404586199	48.9392956144863	0.000238381850839486	0.000565296995532802
SAMD9L	2.68216560738276	2.09215535033545	2.73832740701495	0.686436154264586	0.795245302376657	0.648700130093496	1.61820554719613	3.46687042095659	165.694537075034	3.06347757056908e-09	4.53223644915646e-08
TFPI2	0.612953432276295	0.527793481029913	1.09686758521454	2.26564986997129	2.42940530973012	2.57854238894783	-1.92717916012369	2.15078075598283	76.7522891801087	1.25611679672182e-06	5.91853780106663e-06
COL1A2	1.28656675389987	1.25335616688405	1.21313856442052	28.8736057513159	28.1590407551344	30.1912817866657	-4.73750178567358	7.49558001114861	4484.5118934401	3.2427238197978e-19	5.12609781433637e-15
PPP1R9A	4.68924093973634	4.40066598474991	4.97697150112996	1.89479148590703	1.6644300216653	1.73434123515448	1.20973911492784	5.1274643650206	278.063940021911	9.52296626557783e-11	4.04674867543695e-09
PDK4	3.87363501184426	3.9682275968408	3.72023417310329	1.4241323251418	1.38468496965043	1.37044268699801	1.26937098254547	3.52923646312822	176.651059292018	2.00627906163673e-09	3.35256441927625e-08
SLC25A13	2.67775876718829	3.54023891472535	2.81685713739226	7.24483006801048	6.70363323178715	7.30383414826913	-1.42836277065749	4.27669217345556	182.010390945229	1.64552207279501e-09	2.85536914673364e-08
ASNS	84.5174916724354	64.5397425767028	77.9067936390701	15.7789727063158	14.9028020412573	10.0186934863058	2.28349191307754	7.56576539343023	130.826080380515	7.58457737871879e-05	0.000204567478592026
AZGP1	1.20955538358783	1.11333534104489	1.27463500151987	0.403254041470324	0.275065715770134	0.33814639744005	1.61366456090828	1.02926975870943	60.6943548580837	1.6618370679968e-06	7.47377535445046e-06
MCM7	14.3153376850661	16.3652868312524	15.3987799249789	34.0719724195355	35.6849812031446	36.4939981934057	-1.40483259850409	6.84297852155679	405.715996275876	7.15544459116136e-12	8.48988667054666e-10
GAL3ST4	0.828466796337424	0.556424508027607	0.726107470108923	0.201988308609411	0.218546472435558	0.134332812288886	1.73123332429677	0.570518742282851	43.563183945666	1.08895664265776e-05	3.76514142763208e-05
PPP1R35	0.56902477651051	0.653290667278347	0.464815992232964	1.27571316265737	1.16153938731817	1.09839586796329	-1.24633241464815	0.162337928420391	23.316386818839	0.000254876826179344	0.000600998339535064
TRIP6	4.40818113229642	4.43546651125139	3.71274384337892	10.6018328171561	9.52874763121294	9.69854039191265	-1.44333519239514	4.375292236384	259.671728943336	1.51534362229788e-10	5.38304538905278e-09
SRRT	35.8780529319278	49.8023024193416	41.5875092333803	77.3143209490857	83.4613197646344	90.6755754685793	-1.18220192291609	8.21564627887787	79.4187563792407	4.03482702102146e-05	0.000117463251470179
CLDN15	0.953341055311118	0.879524739848738	0.830168299257012	0.384390995676483	0.430755410135164	0.255381152432667	1.12698970306717	0.843741248928492	24.1112420661059	0.000218411761020211	0.000522575014107386
MYL10	0.585731772550276	0.912640263821144	0.514649642889783	1.43041629968614	1.41900494869864	2.34743562247595	-1.54844312851056	0.40923512520741	25.4242732074702	0.000170467111096003	0.000419153148102817
RASA4B	3.11666470048928	2.35320461239616	2.46095437385092	0.86038154776949	0.903898985629373	0.94282761021766	1.34825306988575	3.06130082509287	107.038207393308	5.18624274278875e-08	4.21512212226245e-07
RASA4	2.29966463628133	1.92015852930394	2.15376128564306	0.852445627835254	0.745172965908644	0.691419143008981	1.2780723610718	3.5023134082193	138.595700600017	9.86651906043281e-09	1.12858128297628e-07
RP11-514P8.6	3.91116180092598	3.25913150207088	3.8375033035021	1.46510755297536	1.22579744758929	1.43689096518302	1.21043131925356	3.13285483497549	103.295796528586	6.49577675552204e-08	5.05838615523608e-07
DNAJC2	20.7728393832749	23.8195186544372	21.7652833405015	38.4248706167925	38.7374787706856	41.5960680075614	-1.03938256702694	7.69461264914347	221.462785006346	4.43663785024816e-10	1.0996291077859e-08
SLC26A5	0.641697457658228	0.896986996200628	0.624690865208144	0.287260940216198	0.23554370961026	0.34747299548273	1.11134833063363	0.788688876623972	20.9131034401021	0.00041548583073926	0.000924419424676457
PUS7	10.64354773664	14.9202053554462	11.6430168885123	35.290044778281	37.1117220259791	38.9428292175352	-1.77927831441989	6.82885045697166	188.012933460601	1.20330478940816e-06	5.71741572316325e-06
DNAJB9	16.4275066163343	15.9304005236691	18.4297338708958	3.69460634674015	3.88790201690989	3.17868227316446	2.04102517660697	4.80041300259173	525.425428192592	1.19434929498579e-12	3.10162357946664e-10
IFRD1	10.8453394670298	8.78523125538817	10.5915673051111	3.67434274957107	3.56522510840488	3.31650578247291	1.31766092835001	5.62388468851106	275.350120310842	1.01794580617316e-10	4.22353997479931e-09
LSMEM1	0.60802814660826	0.364616908520405	0.726232793238713	0.182565529040594	0.132981023605967	0.251503837822612	1.33965110075446	-0.0237231352940937	15.8648603553892	0.00131708655081906	0.00260654629600979
FOXP2	2.73043583012811	2.61832310279643	2.96581762774841	0.95720845326006	1.00038730433574	0.945072298784916	1.31804310025274	4.87093499312221	307.369688384765	4.81122636299794e-11	2.56945494413079e-09
CAV1	1.61329397225631	1.28229498993163	1.73327052837645	6.016558373611	5.612056808376	5.97280334188983	-2.13414064041655	3.98551783658051	390.604655434934	9.29561297382996e-12	9.66743749278316e-10
TSPAN12	3.99416928747516	2.94997930007008	3.69070684653036	1.37691702567623	1.19661053362812	0.987137628546518	1.37975408021797	2.94995215241741	91.9566341237022	1.34680919085174e-07	9.19886689887158e-07
CPED1	0.416392465432885	0.358541476779572	0.35803801608081	0.175035441418388	0.137647606723573	0.149472598852343	1.0909610423538	1.02967044979474	30.6713023249333	6.85161472291009e-05	0.000186964935389369
AASS	6.77982506668918	6.88299562163373	6.44718904629059	2.04085276741663	1.96359962608225	1.72760292519579	1.61427187434955	4.25524678882653	354.638179113794	1.80646990604483e-11	1.36634814711755e-09
[truncated: 1,079 more rows]
