# Supplementary material for: Ginsenoside Rh2 repressed the progression of prostate cancer through the mitochondrial damage induced by mitophagy and ferroptosis
Source: Front Oncol. 2025 Aug 21;15:1633891. doi: 10.3389/fonc.2025.1633891 (PMC12408308; doi:10.3389/fonc.2025.1633891)
Supplement: Supplementary file 4 [file DataSheet2.zip › supp/DEG/GRh2___Ctrl/Gene_expr_with_pval.xls]

Geneid	GRh2_1	GRh2_2	GRh2_3	Ctrl_1	Ctrl_2	Ctrl_3	logFC	logCPM	F	PValue	FDR
COL1A2	1.28656675389987	1.25335616688405	1.21313856442052	28.8736057513159	28.1590407551344	30.1912817866657	-4.73750178567358	7.49558001114861	4484.5118934401	3.2427238197978e-19	5.12609781433637e-15
PPP1R15A	220.003236266986	226.51940379265	234.268480005289	37.7282733022877	37.1012591079583	37.2563295216599	2.40310402128634	8.6053353313032	1663.55955400694	3.66333128223928e-16	2.89549704548192e-12
ZNF117	7.35756549575087	7.91068865455552	7.95060226744983	0.615248052819919	0.518333493707961	0.434964489739497	3.69241480847192	5.3792482122719	1414.42042757835	1.43209771813144e-15	7.54620024274059e-12
ANXA10	0.388286659376135	0.374461379305724	0.197023192136924	13.149070646582	12.6279809721555	12.5318865945519	-5.47739955055193	3.67237347932715	1220.71363713233	3.25612911385068e-15	1.28682222579379e-11
HIST1H2AC	39.4305940625227	37.0032690382435	44.8884291322711	2.7518798305457	2.22542675918343	1.95413053847785	3.93159570439463	5.06696461847078	1259.34424884471	1.19852822008473e-14	3.78926682061988e-11
CALCOCO1	43.6820868482382	42.1612815994519	46.8297303182421	10.205548489473	9.99429060487303	8.94057985426001	1.98823107179815	7.84469920453561	956.86958443722	1.80722246474177e-14	4.56665077553274e-11
SLFN5	16.6797767628474	15.6522239021642	17.9989539591963	3.07327903222079	3.08001462180778	2.58510905247465	2.32796070787925	6.65128874851889	941.685892844002	2.0221758241858e-14	4.56665077553274e-11
SESN2	15.412234370797	14.3868089815176	15.0855558740524	2.33658498818662	1.92734055358448	1.81240089699033	2.68676375509203	4.80033839347877	908.062529976189	2.61048076612631e-14	4.7713722153351e-11
CREBRF	6.06080056289002	5.64513183982164	5.88154813014572	1.20671773473954	1.13083262376855	1.00606429390058	2.19733782058542	5.36146438767907	902.928729119294	2.71649480883198e-14	4.7713722153351e-11
NCOA7	15.831346815587	15.3857862433061	16.3230027085589	3.70943272161744	3.96020261461762	3.82913628236444	1.8475155988684	6.20762594154141	839.353886506392	4.53431540679433e-14	6.66611337560332e-11
RAD18	2.05138131024422	2.32856128634655	2.15654635552026	8.9417213053847	8.9305168003067	9.718255241147	-2.27609191570192	5.379167784894	832.480639093035	4.80345994257988e-14	6.66611337560332e-11
SUCO	64.1542427417182	63.2562974670475	63.4917662549345	17.8068135698898	17.0761411611644	15.4262144183486	1.72578234869191	8.25401949839636	826.319129822058	5.06030873654098e-14	6.66611337560332e-11
AURKA	3.16224474608968	3.32707181595669	2.78218182011236	15.2564924727431	14.3800614580819	13.8112714088227	-2.42195048566223	4.7554476720452	803.717411284086	6.14621835977722e-14	7.4738015254891e-11
FASN	5.25652892548029	5.55361164879948	5.1850511837555	21.5077010574415	19.4242396285327	17.1839110858826	-2.0577530544519	6.91199251928647	781.544556653275	7.47717736227239e-14	8.44280141020014e-11
NOL3	63.3500066768405	67.1186085269701	66.3094866809014	13.5778963007373	15.1890476604779	12.3756027492436	2.05983531968069	6.82769167417011	770.330536876809	8.27372313067624e-14	8.71940101664866e-11
CDCA4	9.22795307082523	10.1348522580634	9.50535158180915	30.8349037588499	30.5131550930804	28.958830436844	-1.84298402057491	5.69707865561829	759.424537616623	9.14248685694984e-14	9.03277701466644e-11
MCM5	1.17358452220008	1.31435462992147	1.11898862844078	6.01024231925103	6.19319032435948	6.95014301400103	-2.60519125671349	4.87462738916733	749.559180413013	1.00189097674988e-13	9.31640738850709e-11
KIAA0101	0.678326603225069	0.590573932172312	0.573657242879657	4.84108631993492	4.53740829851017	5.07458498784838	-3.16902409253345	3.43246578131537	712.678130009707	1.42607338471328e-13	1.1765808316715e-10
HPGD	16.5630995751363	17.5841560437144	18.5726016609491	3.5946488973549	3.09310341980607	2.73147087241313	2.28792483544412	5.77196247227552	718.839712250155	1.43304879468727e-13	1.1765808316715e-10
ACTB	96.5817176774756	101.710131271726	97.1260525837092	259.84394750964	272.83905868029	272.998950102445	-1.64732847608287	9.27253589802358	704.217505364834	1.55028661965338e-13	1.1765808316715e-10
MCM3	30.6720334002067	33.8332524693039	33.1219785794918	100.566816885654	106.565975752337	114.30539355813	-1.91973658733714	8.05133178342804	701.416772614521	1.59408995915543e-13	1.1765808316715e-10
ATF3	20.3479586302208	15.9134036705104	17.7056993076337	3.26795912141654	3.06490368922646	2.82381536723606	2.36010274414198	5.34022952333031	698.729631865872	1.63744801978574e-13	1.1765808316715e-10
SORD	1.22917220202235	1.14495911683758	1.18564636281309	4.99025488556513	4.52453371125667	4.74890208106478	-2.20200421047346	4.26100804036057	686.357051601027	1.85525567030724e-13	1.27512528853117e-10
NME1	13.8586759459537	15.0064160755204	14.0468814833766	41.8153440421187	44.314011468443	38.9596562849486	-1.74158254614377	6.64106331461883	674.037391970029	2.1055687764618e-13	1.38686796742951e-10
PNP	6.479897383237	6.97306204905127	6.1632527616147	20.1734424395167	21.1909970453936	19.398912108527	-1.82846604151286	5.84844333056456	668.159500221877	2.23842452257921e-13	1.40304097969119e-10
FKBP4	32.8317089118865	29.8421450574137	29.2346456422206	81.1993390548651	78.0228852599402	78.0138103744569	-1.56733138468559	8.19745970427698	665.25306858047	2.30763319028156e-13	1.40304097969119e-10
XRCC2	1.3395913751361	1.7177317612072	1.34421465362706	7.75194378244817	8.0258829363473	8.13585116323233	-2.63367199638636	4.59360569033717	653.785878689777	2.60556075870873e-13	1.5255075730988e-10
SOS2	10.46540559883	10.0487666450386	11.0584952579415	2.83052880193696	2.8891415257015	2.63715802781632	1.71850612732227	5.47369847719136	641.886733140957	2.96202803325272e-13	1.55403706647443e-10
SEMA3D	4.7963911506269	5.2602023327181	4.61746363075332	14.7327800383997	14.9476324440719	15.8783213823076	-1.83332558836299	6.39452505911047	640.887310528234	2.99441786486721e-13	1.55403706647443e-10
RP11-603J24.9	223.475123290295	237.324826792079	216.168176364271	568.480832577613	567.700319972378	568.933157708685	-1.53168758932746	7.64753822971639	639.289602105787	3.04703985068702e-13	1.55403706647443e-10
TUBB4B	41.2746474910558	42.2441698421747	38.435685818021	108.181465762414	102.741614687423	109.462857652984	-1.5925253914558	7.33037902388407	639.275258574588	3.0475170205407e-13	1.55403706647443e-10
SPC24	8.49544404027687	8.84303934983198	6.96201187065333	30.8028110303949	30.250103988718	30.1111485969338	-2.10342768599554	5.83387775083235	627.151677966616	3.55208167567733e-13	1.7547283477846e-10
RPS6KA2	3.95019662159659	4.04520307516124	4.10265765075045	0.820926952954876	0.726949857503214	0.819848201362212	2.15113108155819	4.25008891446853	619.297534903878	3.80317048530729e-13	1.8081718013483e-10
H1F0	236.021940952715	185.262530867433	224.139525247219	46.8566580548269	47.0109738646558	45.2027075181195	2.01418128743102	8.19666360898195	659.146286389395	4.13908366379117e-13	1.8081718013483e-10
SLC7A11-AS1	10.8671056018981	10.3406198364417	11.2889570724641	3.01468700900404	2.68113174204105	2.89215125824646	1.71925459097425	5.34367341950136	609.070139115861	4.27146211374426e-13	1.8081718013483e-10
MC1R	9.49561373705202	8.2590733574755	7.91843629828114	1.38154151692235	1.11468965816745	1.39764921100589	2.51733241980197	4.70753952446586	608.485760269554	4.30014475994587e-13	1.8081718013483e-10
JMY	34.5080325450822	32.6403135805871	34.766648065968	10.4041272321517	10.829193686713	10.8914012338248	1.46519445589676	7.60908744453064	605.000076939265	4.47586226606566e-13	1.8081718013483e-10
LMNB2	19.6687448015352	21.8951559307265	20.8678005911875	51.9597040238701	53.3387934220468	52.8140964702897	-1.53986269300377	7.69920840962068	603.834045696022	4.53646044903462e-13	1.8081718013483e-10
PA2G4	42.2627284034117	45.5095114395366	40.579556464289	109.243517971138	107.468786063389	109.880734432489	-1.54638796000149	8.21554126794054	603.014584701868	4.57960741231269e-13	1.8081718013483e-10
TIMELESS	6.65603153841479	8.03046155535901	6.67175856879777	25.8728177535255	26.6556465389748	27.5228370352426	-2.10415820555941	6.68157959558339	657.909821414908	4.63488172424186e-13	1.8081718013483e-10
PAICS	7.69749143264244	8.26894329761854	7.50823558722064	19.8361612526529	19.5409885802861	19.4809111308608	-1.52461732297427	6.73533266915184	600.962634782635	4.68971684307189e-13	1.8081718013483e-10
RP4-816N1.7	138.165543741671	123.444763093515	121.452160259538	361.17288474355	340.899046008792	329.961818327364	-1.62839864238922	6.13012362246375	594.52416840059	5.05531341035043e-13	1.90272367597189e-10
KLHL24	13.8437615768304	12.6123663703447	12.9407648691604	4.05100456494589	3.8622088449551	3.5496408478226	1.58267073074308	6.14403746848617	590.101687735246	5.32527688502353e-13	1.95772039531284e-10
SCN8A	4.47296732925112	4.03677506932995	4.97636884445403	0.923336295167258	0.986446537696436	0.852743583972618	2.08813122115979	5.15289649712669	588.130209118734	5.45089400025457e-13	1.95835755354601e-10
TNC	4.99424649153235	4.01871472619252	4.38527721278202	13.7651225935952	14.7568044442324	13.913831247113	-1.86397332797198	6.54210162514384	583.702391210181	5.74553643281588e-13	2.01834310955452e-10
MTHFD1	11.8820736468374	12.5622924550454	11.7021083275158	28.5984880789734	28.2137556047659	29.3911402718355	-1.45324768059334	7.62361884618213	577.580757494349	6.18329842624476e-13	2.12490394613211e-10
CCDC141	0.333738047334757	0.425308415925138	0.31303038649521	6.76575236008869	6.94458918666377	7.97285259698963	-4.52642535213476	5.67963198945573	1329.33217589305	6.71059799166541e-13	2.23681256669861e-10
PBK	1.01392855962283	1.38794091708091	1.06434716417382	9.51884019535737	8.90343980055808	8.0596466813222	-3.11751591137339	3.52021071448731	569.84505393236	6.79194099199983e-13	2.23681256669861e-10
RP11-203M5.8	27.1705957500032	24.5777791544486	24.4732511013362	78.6278563853368	83.1538074964084	78.9255848527038	-1.85812543922488	4.75789388057566	564.484935700586	7.25378580563448e-13	2.29424130057795e-10
SNRPD1	44.6596257868458	47.8686917263571	47.1653359562423	106.879491260783	109.546640316091	104.718881966659	-1.40015645273744	8.60107153085639	564.453667619055	7.25658306103856e-13	2.29424130057795e-10
SECISBP2L	18.5215280761937	16.9678362109287	17.6359610421993	5.90764338984615	5.61742549278899	5.21328511597797	1.46764909294773	6.61296702454403	559.516578055789	7.71409619036704e-13	2.39106730543769e-10
PUM3	20.3457275245979	21.8786308403349	18.8352239628895	55.825476913226	54.6938468595479	58.1578700975784	-1.6646619548958	6.74657456953205	557.578123427388	7.90265734033193e-13	2.40240783146091e-10
SPX	2.71459884822646	2.13544751534666	2.70539626952258	0.0563512773174421	0.0315741235428738	0.0258766675651964	5.82162332380095	2.00972037111677	546.463039984393	9.0909237666495e-13	2.71149665855085e-10
HMGB1	77.5126396645898	85.9843218814486	70.3648943345482	229.478898742517	231.237717660284	230.078980422583	-1.76152054489219	10.2692326992053	541.831836886529	9.64523298291267e-13	2.82355264803488e-10
CHML	7.23688077679378	7.96801053863571	7.82463868482563	18.295882776025	18.5195660072682	18.0879485362055	-1.45245326851494	6.68148875097957	539.842154107821	9.8951421365586e-13	2.84404376172215e-10
CENPW	8.67300526105366	10.2113902275903	7.55244304952999	40.1484332935581	41.6559099825977	40.3712062330685	-2.39865908269369	4.37164473965536	529.233396197497	1.13589572789784e-12	3.10162357946664e-10
PGPEP1	16.2121741960232	19.2575016116479	18.1437781133397	4.87683024915885	4.97497026806862	4.79676681328063	1.67309685757236	6.36535113577975	527.995872522042	1.15452663564532e-12	3.10162357946664e-10
NEAT1_1	915.820680537741	1162.57820807186	1104.55500199788	185.340525082011	193.33394970406	185.79091507632	2.29665515697169	6.16123939771354	670.472745880027	1.15546569625137e-12	3.10162357946664e-10
ATAD2	10.03865135498	9.40313963248128	9.05988620386518	27.0809262315462	28.0751346638848	31.8866444837511	-1.81181918626879	7.15410014751413	543.546206812478	1.17278345437528e-12	3.10162357946664e-10
DNAJB9	16.4275066163343	15.9304005236691	18.4297338708958	3.69460634674015	3.88790201690989	3.17868227316446	2.04102517660697	4.80041300259173	525.425428192592	1.19434929498579e-12	3.10162357946664e-10
ATXN1	18.3432317250697	18.7358561161657	19.1065162658202	6.1809754031472	6.00822995304174	6.50566763618272	1.3873523026903	7.6380015409897	525.266891098819	1.19685626484985e-12	3.10162357946664e-10
HSPA13	10.005064008996	9.21593612291919	11.1201642325959	2.27352849383771	2.30752149248255	2.13465231621458	1.97548951609841	4.63371162723872	523.241140384893	1.22942374966876e-12	3.10753043746451e-10
OCLN	5.77762279179947	6.33334007071326	5.94762022729908	1.57829938562507	1.50984063664759	1.45916121001252	1.79141424163428	4.61602233521432	521.520921788124	1.25787435610416e-12	3.10753043746451e-10
PPIF	6.18851684296574	7.3405873441954	6.40848510071096	20.8378683573005	20.0791322910938	21.6161623125445	-1.84630495112524	5.25749389852279	521.506890319823	1.25810948885203e-12	3.10753043746451e-10
TTLL3	6.95090436114334	5.86595260295173	6.46910008242996	1.66182716703765	1.66786004822225	1.43189033039245	1.81975231908244	5.31856141080124	518.880830528915	1.3030115671571e-12	3.16892413132607e-10
COL4A6	1.40078365514663	1.48290717426786	1.2587624992141	4.33342354645805	4.6161627145149	4.36377854770486	-1.88014451330963	4.81408784247627	511.915449554439	1.43123485265914e-12	3.3861896275456e-10
RRM1	15.8670828833077	18.0833763822655	15.9983329429383	45.5026901517569	48.0775293839123	51.2997020320858	-1.73604155819636	7.13679739999455	516.024340451865	1.43518917665457e-12	3.3861896275456e-10
KIF22	7.17934108968936	7.06421193564951	5.78802564878078	20.9004675730484	20.5314198164386	19.7544832617033	-1.80761236104689	5.92181892607329	506.070813003234	1.55000831392079e-12	3.60331344506763e-10
NUP205	4.04839830823654	4.32879825937967	3.77414522782477	10.8349466537096	10.1790960712692	10.7950900459512	-1.58613912667981	5.85226707977065	504.4213345319	1.58553526638528e-12	3.63248427406065e-10
PTTG1	7.28391052871057	7.6683663383606	5.86868052167126	26.3638772082919	28.0159292157913	25.8319554345662	-2.13954067270084	5.14719379461985	527.520126499438	1.6638878004197e-12	3.75753404986209e-10
DOCK10	1.37599387579991	1.14978087319584	1.26711253694048	3.89815435549516	3.68541359575303	3.65274945806101	-1.76732989112219	4.84761473239043	499.885465368025	1.68811653508047e-12	3.75855580092283e-10
PTPRM	11.9280908719555	10.3785780730172	10.9691658109545	3.47737542223502	3.30224429416598	3.47239916889052	1.49815593634747	6.11649707260207	497.793136794088	1.73797214523189e-12	3.78625251847683e-10
RP11-603J24.17	132.025766722907	148.748188563237	130.642966944644	348.855972154071	338.82188336286	358.393664299539	-1.54492313605787	6.76776142461699	497.018655809413	1.75685051654942e-12	3.78625251847683e-10
POLD1	5.75257635901219	6.07570910655328	5.60515090878434	14.4359201232382	13.9830828670273	14.9130489736457	-1.51234736892457	5.66849674648953	495.786719673519	1.78736347169802e-12	3.78625251847683e-10
JUN	9.82620596058636	9.22770760713337	9.47982098031018	26.3206270383325	25.2710410189443	29.9124171264713	-1.71547004468483	6.07405883422957	495.427976902156	1.79636221461135e-12	3.78625251847683e-10
CLU	37.4673056781283	39.426242354932	39.9507675702808	12.0126352057644	12.3674949480752	13.1509440867361	1.43788457002449	7.36336007094611	492.451953817875	1.87303820933192e-12	3.84614561220495e-10
PABPC1L	11.564385827167	11.3142441019526	13.5121023660372	2.79140642604989	3.06426108771948	2.94295823070119	1.84716505358697	5.17194338879822	492.436771050821	1.87343884197736e-12	3.84614561220495e-10
STMN1	66.4279038448512	72.2403940715619	65.8237599180519	156.314278320548	161.822835066363	164.432825193099	-1.43838167618605	9.53592719315968	486.280596834343	2.0442436943502e-12	4.14300055388307e-10
TCP11L2	11.4065476328554	12.0056448977917	11.7636102942909	3.23627048331868	3.25870424177697	2.61766482989024	1.75236030392201	5.54148348284132	484.519298577871	2.09633134897383e-12	4.19478556513649e-10
CTPS1	6.70856979626513	8.02590594050628	7.46906847906525	20.1820276188386	19.2377241452661	20.214167410836	-1.62377602568387	6.26917194256471	482.89905701676	2.14558761932406e-12	4.21873528420156e-10
KNSTRN	6.66220847479986	7.84555003161148	6.38621016483467	20.7077874161434	21.0794322830043	20.9925173796371	-1.78380967754282	5.72629598928511	482.379052663795	2.1616748356549e-12	4.21873528420156e-10
GBE1	9.698483160232	8.53848912318835	8.45426617909122	21.468774145948	21.1099714367034	21.2634797591647	-1.45772138544999	6.33088474708939	479.893468544794	2.24049590679655e-12	4.31923893837072e-10
SACS	2.38487886395227	2.54707286397602	2.16228278506985	6.05915344418584	6.21422567646823	6.15809368674017	-1.57539344339898	6.09819225511249	478.323175017221	2.29198027287665e-12	4.36525592212459e-10
MRTO4	6.18308667058151	7.20463769609136	6.78543760871538	18.0933178427996	18.2744330711462	18.2263458782768	-1.63439977740687	5.18790417861364	476.360826893063	2.35822591925173e-12	4.43795658708706e-10
HSPE1	62.4925872252131	69.8307561594649	61.8567480114562	160.465293016473	156.980629094196	172.311652758268	-1.53414035951191	7.86320618742082	474.122831878633	2.43645748180898e-12	4.49396937963542e-10
XXbac-BPG252P9.9	134.052508224536	117.622533747043	111.346580742254	311.565528855763	295.808446305286	291.344128042332	-1.50667698387741	7.39008765182429	473.887714451195	2.44484670197777e-12	4.49396937963542e-10
HSPA8	113.90696082633	108.421313663762	107.398313870614	232.07190901635	224.992120535429	230.702950727021	-1.26024183357296	9.72176361515086	472.267409866399	2.50356471178493e-12	4.54900585791909e-10
HOXA11-AS	23.6663767146354	19.597411253408	21.2510208536331	6.03476395864373	5.18107337666202	5.25183468270516	1.77031544946482	5.24243419072933	470.682154449986	2.56257385830034e-12	4.60331449454679e-10
TMOD2	2.98457228139675	2.96352354597403	3.22988980880762	0.691351621832652	0.560547875584527	0.504218075689747	2.1883534616248	4.34137299440571	468.239292789308	2.65663885189298e-12	4.67664571840844e-10
SERINC3	75.2704012004203	75.6071691377713	79.4779004324415	28.3137732920684	28.6149107877169	28.6437898125014	1.22878106701818	7.90326788996687	467.246154056963	2.69600190664509e-12	4.67664571840844e-10
CCNA2	2.69561421557686	2.90137785237109	2.25028165200821	11.6780343925718	10.0352816617551	10.2126018720707	-2.21546689712663	4.28096355371695	466.236027850535	2.73672201615947e-12	4.67664571840844e-10
OPTN	41.3107502440393	35.1703943442057	42.9976291872216	10.7434661640757	11.6522864954262	11.0468239212779	1.63615923003048	6.97894466176641	465.918993734464	2.74964653992941e-12	4.67664571840844e-10
CSE1L	23.9585947964655	26.299182853396	23.1883099419371	57.3704680214664	58.1990426880566	60.7294403850575	-1.46252900806493	7.35061932228661	465.774708868578	2.75555163560719e-12	4.67664571840844e-10
HSPH1	23.8561546380326	25.2208059617948	26.0298356974702	56.0294000303714	52.7000760676709	57.1168273310344	-1.34249806043435	8.43733399417261	465.159324585017	2.78090016150299e-12	4.67664571840844e-10
TENM1	12.0637870945803	10.9025953783843	12.0045590965877	4.00151475506704	4.12025418511454	3.7440995648461	1.35995537788357	6.60691551445523	459.861917107904	3.01045594068705e-12	5.00939868530325e-10
SLC7A8	4.58480798896083	4.36849286337918	4.41510613926901	11.7413861445108	12.2105070115688	10.2175291742681	-1.5518880466231	5.61621325813905	457.252370923589	3.13143298334796e-12	5.15642631257964e-10
MEGF8	18.0039086524588	17.1135445424041	18.9131113265118	6.19392247291758	6.57496694435998	6.13757828528405	1.31499093680417	7.06584993807799	452.147565098279	3.38447679517826e-12	5.42745802577727e-10
RP11-673C5.1	90.7895473330921	101.696075648366	80.1831711999384	271.839281435746	264.11760453158	257.698151539784	-1.73841394802158	6.89524956184455	477.797737379365	3.41578204351504e-12	5.42745802577727e-10
PPRC1	2.82584519242139	3.30793381026158	2.68906021622513	8.69945263907535	8.59161299985699	8.65632057347946	-1.75180641544842	5.1975470393509	451.528456772059	3.41672224016923e-12	5.42745802577727e-10
FUT3	6.0377588892716	4.36490202188468	5.11514815738859	0.0304412898857008	0.0170565263719063	0.0768830001500838	6.66695368833111	2.92233076346482	611.575421126413	3.4333616053753e-12	5.42745802577727e-10
CDC7	1.95426629650853	2.43896942558041	2.00734340259829	8.26154955413746	8.30391016392266	7.57523620156406	-2.10739555179696	4.24381732603651	449.650102787594	3.51671846161758e-12	5.50418667735156e-10
PLXNA3	4.97009046148866	4.04366211332211	4.64238095221472	1.16180898583305	1.00532710408514	0.927836532360106	1.94280960352355	4.96996329982435	447.711454561121	3.6234400679215e-12	5.61562162683364e-10
PKP1	2.70510081979305	2.19271395707908	2.28873462886408	7.06271988617412	7.10778078540309	6.9482602050422	-1.7552384177039	4.92774318544792	446.288464143074	3.70412727084273e-12	5.63135240665078e-10
NTNG1	1.93718075487254	1.83511014193855	2.12389425220319	0.33142296434106	0.34238298193534	0.335294413864105	2.34465781243113	3.32823563755364	445.941778186957	3.72409440604795e-12	5.63135240665078e-10
HSPE1-MOB4	139.57671612805	156.452608944989	136.676055007364	354.98714292423	345.342224585985	381.76315764943	-1.52178027829605	7.85864359550675	445.659192762145	3.7404605433852e-12	5.63135240665078e-10
TUBB	57.6098200012503	51.0487385763276	47.4120696233832	128.220287626175	124.930913328266	122.881825100226	-1.46783281365929	8.26279137255729	445.001824625172	3.77885079866031e-12	5.63547862502096e-10
GPI	3.5209657003516	3.63548199542909	3.34808906040965	8.60003856133068	8.10969599134904	9.10739779785882	-1.49652041269608	5.83302041299183	444.100114266197	3.83224375103204e-12	5.66169245012286e-10
SLC7A11	26.9204225507951	30.2504228408345	31.3648442539402	8.49030220454439	8.47800081243915	9.29802256746031	1.55254815088886	7.47693862409928	443.270810934921	3.88210985909274e-12	5.6822585789387e-10
MIS18BP1	10.8114214382191	11.5698038491262	9.20686081195178	29.7857208785415	29.5221604057356	29.6604874201841	-1.69179268433493	7.02369865464849	463.411137412684	4.06828216944638e-12	5.9001288563861e-10
POLE	1.02852738650433	1.18910804755405	1.14508306095345	3.1753409551689	3.1001810473863	3.52200468628791	-1.74249143152814	5.24249330176092	438.200224751301	4.20359616225493e-12	6.040949830266e-10
MLKL	4.66742939486537	4.77677912393844	4.28211084358002	10.8284580337907	10.8162979109606	11.1780111892646	-1.45614572239203	5.51123581265291	435.85012030232	4.36282129660325e-12	6.21328640150489e-10
FAM171B	8.33276767052514	7.67835895512384	9.17499799922791	2.01435020796015	1.5200480023812	1.75301542161013	2.04999711929138	4.82400428987998	437.763352026427	4.47172177498442e-12	6.31151587669229e-10
SNRPF	31.8516433764474	33.8290459836954	28.7008398109915	74.8536187677832	72.1368620635613	71.0168155246151	-1.40581949584166	7.35060452921421	433.364364415422	4.53876870843659e-12	6.34945626043943e-10
FAM214A	9.66056576653684	9.39792835928754	9.37804307471091	3.06585308442881	3.33047673441145	2.8223273634779	1.42684874223804	5.89963953966612	428.188907070047	4.93170127056387e-12	6.75640214480572e-10
PCYOX1	26.6807308353246	28.7493384668955	29.9559956459054	8.9401997455196	9.53975297405637	9.58041958252421	1.40514848505225	6.74726883193966	427.789650474122	4.96359137187243e-12	6.75640214480572e-10
LRP8	5.36357948673654	5.6105845815189	4.60977487362076	13.1703463188247	13.2468461207138	13.292583419176	-1.54752160164493	6.61052623540882	427.316269204896	5.00170721514274e-12	6.75640214480572e-10
ANKRD42	7.72635477604713	6.66371479396484	8.22478861547766	1.74884961394103	1.90852992246313	1.57706820566365	1.91233915333223	4.90350946915849	426.999631823103	5.02738860628509e-12	6.75640214480572e-10
U2AF1	9.52030248128851	9.09391764530375	9.21780722089182	18.1094752748323	18.1081313706154	17.4688155934553	-1.14716312839757	7.27331050400455	426.803556612623	5.04336698562168e-12	6.75640214480572e-10
MRPL16	21.0050259517094	19.7833479868192	21.4652355100462	46.0290868103277	42.1124321770928	42.3307870298341	-1.26685915339933	6.22773968421676	424.670370743301	5.22099728625872e-12	6.90059251691715e-10
HAPLN1	3.52799178930704	3.64400786674332	3.11673407043765	8.69410853834351	8.37436334510449	8.5970057115912	-1.51598532458961	5.42955675225894	424.466967780224	5.23830403612132e-12	6.90059251691715e-10
MUC13	2.44512066012033	2.07770797565214	2.41163881315565	7.45180417409386	7.97931748160048	8.4770953465126	-1.98979722669433	4.2326239551094	419.884562060827	5.64609186790705e-12	7.37631572296485e-10
SYT12	0.340418766055151	0.43185310554439	0.335639005330613	1.71500338526998	1.74803881394474	1.87202457723787	-2.45834233111599	3.61777081965799	418.937037767863	5.73486103939259e-12	7.39303468222564e-10
SMS	63.5823719024637	61.5473341582444	56.8865659696917	126.134524014146	122.849915469094	123.890790511419	-1.23373982103747	7.67995947744142	418.458286174526	5.78031762623588e-12	7.39303468222564e-10
AHSA1	68.3814217380407	70.6604049951512	59.350545090786	170.952676935542	156.963632807998	151.527206123446	-1.47061836106551	8.42335036944533	418.260758098322	5.7991921849442e-12	7.39303468222564e-10
SERINC1	96.9799217544803	87.3763056414752	96.1651547365413	36.5353605286496	35.1101989156082	34.7526511878745	1.19903811669852	7.61808316653055	417.430036617606	5.87934391155542e-12	7.43525348430945e-10
USB1	8.2981890627279	7.33000625812346	7.86147566795927	2.58791110436171	2.64983300937398	2.5345013975451	1.39568505435301	5.38159827262982	416.833295495544	5.93770005440635e-12	7.44945733809965e-10
RP11-161M6.5	100.629695854361	130.097304042175	107.075961323933	18.788422991394	17.4349328801867	18.9364364008091	2.4154935279077	5.77944852847059	608.149421353919	6.06706515388407e-12	7.55182409075585e-10
NOP2	13.8763628018832	15.4228805326114	14.6522246660174	30.8742420566142	31.1135131956914	31.0533564701468	-1.28097706152476	6.78158603691342	414.639437779874	6.15799134869438e-12	7.60511931563756e-10
PPARGC1B	0.941084673586157	1.0190306752759	0.906496510024463	2.56999686470055	2.73804226831141	2.67388249657597	-1.67440994217596	4.5970952622666	412.744410428469	6.35580149981417e-12	7.78856667512112e-10
TICRR	0.864186908410882	1.02100478981577	0.965695462530855	3.00473048862488	3.05789392615202	3.20698823720107	-1.89913209029558	4.14731976156639	406.613648224336	7.04718365700573e-12	8.48988667054666e-10
HMGB3	61.8266684595008	67.2989585567524	60.7622829566124	137.459887097226	131.616077354945	125.219620897099	-1.25222383284386	8.63109313439154	405.995285979852	7.12155902640175e-12	8.48988667054666e-10
MCM7	14.3153376850661	16.3652868312524	15.3987799249789	34.0719724195355	35.6849812031446	36.4939981934057	-1.40483259850409	6.84297852155679	405.715996275876	7.15544459116136e-12	8.48988667054666e-10
RANGAP1	9.91951891920954	11.4141601975483	10.2742095411966	24.8859892802156	22.9794513998073	24.0215698480758	-1.38348458699066	6.57029727025112	405.124613862485	7.2278042668594e-12	8.48988667054666e-10
FER1L4	17.8691242176132	17.0462201827191	18.1407755437087	6.24196517175219	5.64384411305807	4.90583103125371	1.46246623058498	6.67224589828324	405.033332778612	7.23904730505303e-12	8.48988667054666e-10
SEL1L	77.136420888739	69.5149191236359	81.3397495041514	24.8510665696366	26.0206409948267	22.148208333576	1.4435074726318	8.85631633264346	404.695893121371	7.28078303456424e-12	8.48988667054666e-10
NOP56	18.9149436709338	22.1634539465268	19.5043204949549	50.3848392032758	48.9027547537045	54.441569987848	-1.5427405816009	7.63857015310167	414.531296587047	7.30674439725675e-12	8.48988667054666e-10
GLUL	6.2474257338931	7.02413593940816	6.82735572398143	14.3215138225791	14.7631496858669	14.2620720164875	-1.3078169197184	6.61826889017181	404.07928165378	7.35775856442872e-12	8.48988667054666e-10
OS9	328.694541232056	306.398141430366	345.741865314827	116.654604949681	120.768878516406	107.695373847581	1.30762294347776	10.1122962033862	401.764503770155	7.65512470910387e-12	8.70122837392526e-10
GOLGA2P6	4.58749033768106	5.23924807485836	5.06863337897307	0.565819490297408	0.608187116408506	0.562072412961106	2.90132553056615	2.43830212812945	401.762399063602	7.65540125410135e-12	8.70122837392526e-10
DDX21	46.4135534533127	55.0455989762407	49.768786199256	119.273391397611	123.075270010354	129.691330737905	-1.49844436336499	8.82019049856881	401.378400535828	7.70604739593583e-12	8.70122837392526e-10
RECQL4	0.923484271234641	1.35581236151497	1.0649806283188	5.83133952702126	5.27032571916856	5.63767582980953	-2.5131142407991	3.90232458496396	404.267037394452	8.18561753224012e-12	9.12772383841396e-10
TP53INP2	4.51300037240605	4.48207344822056	4.91278608964798	1.01849802426355	1.02219544700944	0.935394406100523	2.02507819373641	3.51290663641566	397.180978949756	8.2853055460394e-12	9.12772383841396e-10
AP1G2	13.3349832956258	13.0212411997613	13.6841250904125	4.27446335135879	3.8481781376502	3.21364799472686	1.62393113427511	5.83068353869656	397.021340602781	8.30829705379516e-12	9.12772383841396e-10
PRICKLE2	0.12900764185919	0.102752810624132	0.0818258134659882	1.10086637415154	0.972335374563494	1.25259633150361	-3.59465210563434	2.51126990529717	396.976777031471	8.31472819288721e-12	9.12772383841396e-10
TRMT6	12.4765388182809	13.393610285669	13.5974463166562	27.2007940198232	27.0058972359013	27.645813386691	-1.2519861373783	6.29396413354126	395.433470175712	8.54099091592749e-12	9.31144719992978e-10
LAMB2	60.3732283194745	52.7548718576006	61.5063017177899	20.3449217193432	19.7129418399322	17.2953162703775	1.40776877822664	8.00374039412465	395.033660719153	8.60074625672129e-12	9.31236964563358e-10
PKIB	46.4950194626666	47.9576167488657	52.1437597259673	16.6629984051191	16.8496041680142	14.2143637572192	1.42096503612192	6.74821260742929	394.279910087141	8.71470283872496e-12	9.33024074888535e-10
BAZ1A	21.8183327985455	24.0000516050469	22.5811221965408	48.7317627431599	51.372022889853	54.5958179840302	-1.37771210514864	8.2039844164523	394.144897078592	8.73529624769124e-12	9.33024074888535e-10
HERPUD1	14.6747681645806	13.632531910598	14.1719523916126	4.80553554105782	4.26904506371609	3.77270393232724	1.52803979233785	5.52019685302589	393.508593499407	8.83310117002526e-12	9.36860931000246e-10
ACLY	11.6412940081416	10.3955253100976	10.4948710116334	24.9666497149614	24.9286919785996	21.9423576010961	-1.3413696258721	6.54445972874986	393.143720098386	8.88974820660659e-12	9.36860931000246e-10
RP11-600F24.7	9.98131617035444	9.41168473733794	9.70537487626272	3.10969801353556	3.06060537656046	2.75969596341197	1.50597139122587	4.63767466908606	392.303288986788	9.0218092598867e-12	9.44481859472112e-10
CAV1	1.61329397225631	1.28229498993163	1.73327052837645	6.016558373611	5.612056808376	5.97280334188983	-2.13414064041655	3.98551783658051	390.604655434934	9.29561297382996e-12	9.66743749278316e-10
SNRPA	13.6602700398277	12.3269097111041	11.2719933697096	34.0727127134466	29.6700407402071	30.4918523297863	-1.53618321730399	5.74053839166822	389.174161587876	9.53356178124743e-12	9.85010095672937e-10
VDAC1	23.0447088888391	21.0611820724123	18.8902391418972	49.7446334329262	49.0888878139333	51.7863497658526	-1.45707285867988	6.86031861546429	388.385050313391	9.667791625099e-12	9.91895492790876e-10
CCT5	99.6115317380359	100.903741353026	98.8938202636547	188.558606005281	191.045142139585	188.829718919115	-1.12442547277189	9.75634678606999	388.04849069972	9.72569593766358e-12	9.91895492790876e-10
CYCS	85.7992631744807	87.2757745267097	87.9353162065972	162.815191143703	163.595508579993	164.205540919808	-1.11014482705529	9.15892229916708	387.248310889628	9.86495992568031e-12	9.99649272468938e-10
SEZ6L2	12.2226971953222	11.2084998322302	12.1055128295771	3.94341542727683	4.05779534895029	3.82256460779384	1.38787946723519	4.97353860149537	386.391564513234	1.00165958394045e-11	1.00854998107838e-09
GTPBP4	41.0526579301063	44.3789983572506	40.5539787235337	84.3456763959009	85.9527773038172	87.7869300433044	-1.23413276541272	8.74764697775395	385.567226153052	1.01650097081924e-11	1.0170156548551e-09
ARL10	1.42692145201059	1.75947784043497	1.65405134594348	4.39801458771253	4.94931826113355	4.70477007326247	-1.73597187197517	5.22796899548858	386.673003687815	1.05030633500933e-11	1.04422909080676e-09
CCDC86	8.9082837795077	10.5752625317543	10.1303079260383	27.3183769326027	26.0214416397883	30.1922728520358	-1.69567577378771	5.32257512048948	382.831673462216	1.06757915468756e-11	1.05476820483131e-09
NUDC	156.570167454612	166.746123791046	161.6504549772	314.503949297711	316.222856894103	325.50767968922	-1.1791819682546	9.45833175062548	381.730780072123	1.08895630959064e-11	1.06878305594693e-09
SNORD86	17.343952381324	15.7796283558598	18.1144705700858	97.6683123267401	103.899334565212	106.375595331335	-2.79043634080477	2.4559188538111	381.409518595098	1.09528627950027e-11	1.06878305594693e-09
RRM1-AS1	50.5110219695162	60.3023514264037	50.2772540582052	155.229243119972	165.293342828733	176.916812956763	-1.82410628487405	5.30477511613598	404.579284474872	1.11199895479441e-11	1.06923688787882e-09
PRICKLE2-AS1	0.0908537061496123	0.0856816319531425	0.06984954703556	0.952966802717783	0.86818768058606	1.03889450020426	-3.71984483912915	1.868741623741	380.350996199176	1.11644169178719e-11	1.06923688787882e-09
ACTL6A	93.3888688946792	104.409614398712	90.2119118543913	209.229574784722	215.715144478664	219.782736631637	-1.36200792565323	9.20001140090342	379.210303793962	1.13976272014498e-11	1.06923688787882e-09
SGO1	1.22776485134646	1.66491096690195	1.22088124531926	6.3786907851876	6.94028186667151	7.15248531889259	-2.50463807104698	4.0480687064127	409.104978549812	1.1552944891983e-11	1.06923688787882e-09
APLN	1.7913184033082	1.7617126866209	1.66072863312851	6.28977836637727	6.78370783182689	7.90549149187542	-2.2084278348477	3.87871576414283	378.24530670642	1.15992616760741e-11	1.06923688787882e-09
JAKMIP1	4.31152202775553	3.42008246874964	3.57584971248414	10.8185305714746	10.4541181737743	10.511540883536	-1.69113480158243	4.82832390849647	377.997997842226	1.16515892283222e-11	1.06923688787882e-09
LRP10	24.9694091284708	25.3369787860029	27.6589312862501	10.3730899625274	9.86832649590193	9.44726497043102	1.19403608476942	6.95367427560216	377.87696586905	1.16772961999449e-11	1.06923688787882e-09
DDX54	18.9676376906221	21.825970802558	18.7078232173632	43.9382448792788	44.4367022650876	44.0649027401017	-1.35282753752057	7.38165465420803	377.145372902588	1.18340692898177e-11	1.06923688787882e-09
FADS1	10.9243324331626	11.0765895624076	11.8526126920134	26.1098045504564	27.0456943800502	22.375669535353	-1.35612850396915	7.58352208795112	377.025749608387	1.18599310233426e-11	1.06923688787882e-09
UTP18	36.5828193245816	33.1656356365904	35.5682056737691	67.6945735421171	66.8462256088129	65.9085356099675	-1.1283305560703	7.15005927590831	376.485716022281	1.19774876900758e-11	1.06923688787882e-09
IPO5	23.6353618710983	24.8093206313014	23.071943448978	45.4249162888526	46.3172134134213	45.7584589791177	-1.14241659334191	8.43131593083923	376.462197536975	1.19826374024761e-11	1.06923688787882e-09
NME1-NME2	116.019077629504	121.907029253546	111.905997901023	240.589650008733	230.660065404033	215.390723982622	-1.17085423729653	7.77936986209621	376.282002146624	1.2022177679779e-11	1.06923688787882e-09
PKM	106.018170016013	108.145172834894	99.2888806789532	209.325379782672	217.407936816867	218.364135767537	-1.2411091182213	10.4573144864832	376.208373481024	1.20383768218127e-11	1.06923688787882e-09
MCM6	5.64500536695653	5.81992172942527	4.76817176502328	14.1342427650816	13.8881730497187	14.8489624789404	-1.59831696800292	5.39324722423845	376.093307139221	1.20637425943041e-11	1.06923688787882e-09
SELENBP1	8.079873051944	8.40270999930586	8.03041259183988	2.38360555792589	2.25493217267358	2.35655650781735	1.60924845834287	4.15216461233443	375.924794862755	1.21010003109029e-11	1.06923688787882e-09
VARS	8.64052176823617	8.79098824547274	7.48265754527894	19.8513127873373	18.1645891204085	18.814025622456	-1.38736966002135	6.41531910664438	375.776946992543	1.21337972673846e-11	1.06923688787882e-09
ALKBH2	32.2968772332394	39.0373535122423	32.5968184021376	91.6353312432791	88.0647598622033	94.2452753409438	-1.59656436317297	7.22105020112218	408.973064264097	1.21452748155879e-11	1.06923688787882e-09
FERMT1	1.8485430134721	2.06199819263788	1.7260126021366	5.63366085300082	5.41765915626338	6.00117535921871	-1.79308732882942	4.4000326980381	375.591782643051	1.21750151706849e-11	1.06923688787882e-09
THOP1	1.70426630712154	1.79215117638325	2.22193898399258	5.86440397143259	5.63039614664098	6.0030973920412	-1.81710244284218	4.90876770709048	375.176904939678	1.22679486462885e-11	1.07144603425706e-09
MRPS34	85.3782687458759	86.9472112245268	84.7027634994184	162.948971119835	154.663131448109	155.873137342733	-1.08027365499278	7.09458832092569	372.755366950396	1.28267936361403e-11	1.11040889828975e-09
GPSM2	4.94127303071861	5.28703694506635	4.97305476515355	11.3058533425569	11.176695890464	9.92456067953386	-1.28948295295134	6.04570635802915	372.638219638435	1.28545564516083e-11	1.11040889828975e-09
CYHR1	6.28595435970971	5.86573808450851	6.26419442881865	2.27249034533987	1.9614186224045	2.080407264518	1.34435352162498	5.2887619360563	371.641618007712	1.30935330725525e-11	1.12346680360821e-09
GRIPAP1	83.0673586770048	78.6359278326294	85.708772406107	31.6603053541518	33.6419724788355	30.8367454838587	1.16399840491184	8.57250668580317	371.39000321891	1.31546665556964e-11	1.12346680360821e-09
MELK	1.77774160316118	1.67990351393658	1.34572462501015	6.32326088921941	6.66509598646567	7.2010754824732	-2.26557411507603	3.75809431608131	371.126944784907	1.32189287367868e-11	1.12346680360821e-09
GRPEL1	21.1156848222023	23.6644505175685	22.6727224514298	47.03209714055	52.4003175421436	51.1592404201939	-1.35865597648767	7.28848087320917	370.623326339463	1.33429583274464e-11	1.12522270120619e-09
PNPT1	4.11675220505616	4.42273503037139	4.04582383853363	9.22178527851298	9.63172974428598	9.7094785864009	-1.38085349604636	5.18299258332764	370.417432359853	1.33940470389819e-11	1.12522270120619e-09
FDPS	17.447459480903	16.8157992949271	16.8647767289811	42.4208831170963	42.0607196626591	34.2664305808777	-1.41316597980904	6.75994365713011	370.180431481498	1.34531307267187e-11	1.12522270120619e-09
ABCE1	11.8052432344961	12.2035302753262	10.9461471237525	23.936185453868	24.3051920698758	25.5244320119972	-1.27694776446126	6.8670228313593	368.907304252242	1.37756498222906e-11	1.14613406521458e-09
STEAP3	6.99565571222585	6.78332790011132	5.7340651123231	16.5498973631395	16.9536207814641	18.2003657600319	-1.60459267281359	5.80963554040604	372.403425978492	1.39698407750217e-11	1.14794377132401e-09
ANKRD24	4.7617934562333	5.06433966127582	5.5204125732465	1.12643829147514	1.10822244877939	1.21423399574618	1.95070964477573	3.75092588577524	368.001184710296	1.40105686990409e-11	1.14794377132401e-09
ME2	1.46681537230932	1.47525476801592	1.37959276467856	3.48476121385117	3.60491224202161	3.37912852632106	-1.47390110956052	4.57695150353207	367.983286311535	1.40152547991861e-11	1.14794377132401e-09
PSPC1	10.9545686130822	13.0295768705486	12.518489306332	27.8454084167312	27.8849490682624	29.49352142859	-1.42270156004922	6.65520467792004	363.778179734594	1.51674658116178e-11	1.23591391520647e-09
RRS1	18.4760721689169	22.7273160040855	19.9943158576076	49.9144857776177	49.702787833482	49.7775924064539	-1.48524504175312	5.95062319805413	362.939899000088	1.54098635028363e-11	1.24922626796326e-09
SLC20A1	5.23802254263985	5.1403334795604	5.49356426230441	10.9244698496373	10.587682003927	10.2240165835719	-1.19910970900251	5.50556195146591	361.411439771932	1.58632939259592e-11	1.27247425893734e-09
ALPK3	2.70625721748671	2.79321881803274	2.85094556431922	0.514734664547652	0.690730851906907	0.572049387322452	2.03441275848191	4.14663638834343	361.298926202869	1.58972687994273e-11	1.27247425893734e-09
MXD1	15.3676559918513	12.1107769151341	13.6852053746631	3.89312151299413	3.93686838941206	3.38043968017937	1.67776025884919	5.73782681755921	380.560900570978	1.59381264720137e-11	1.27247425893734e-09
PRSS35	21.6147598328464	24.6302629957391	21.6810662953776	7.50541854273508	7.410983814417	7.16019057239772	1.42360905126491	5.14792525031615	360.659051171128	1.60920721378993e-11	1.27830892641162e-09
C1QBP	32.2891403575028	35.254605285543	34.7484936881552	70.7889511990302	66.6436141193395	73.4722954545022	-1.24351303864569	6.96824415509151	359.098984701723	1.65785333323263e-11	1.31036727458707e-09
KDM7A	5.318224434948	4.47655219521299	5.1762948069485	1.47783988547151	1.5520606972758	1.37338698052733	1.56602897758748	4.87680477434782	357.104589282559	1.72250422550229e-11	1.35121555234662e-09
METTL18	30.8717126431616	29.4543062878233	29.7402183963559	10.0759512058176	10.7200052068389	10.2866025957805	1.3351652177683	4.94960068271115	356.8086059547	1.73234180966679e-11	1.35121555234662e-09
EPHX1	44.2680232645104	41.2676020511325	40.1288850549399	16.6698924880339	14.8218289807296	14.7725412110545	1.24311714417362	6.12439664739463	356.723663644539	1.73517685429127e-11	1.35121555234662e-09
CAD	2.25558495883615	2.69607238731023	2.21197143696498	6.40816712630144	6.1516361266897	6.72642266083907	-1.62543602283717	5.26658503758918	356.178669553001	1.75349302377956e-11	1.35568142100481e-09
LETM1	14.2640805001128	14.9087437036789	14.1455666061335	27.1268819311866	26.5986045592013	27.7837248454925	-1.11143320986562	7.44618050716473	356.039289704685	1.75821264152475e-11	1.35568142100481e-09
HELLS	3.04503673084326	3.59148926259279	2.75043161904551	11.5411350207057	11.1669706767519	12.0319753244247	-2.0845602042122	6.28358397004656	510.365831637565	1.76663950358673e-11	1.35568142100481e-09
QSER1	3.40803737148515	3.34391031624977	3.30187527837886	6.70047544936551	6.67325708361774	7.11476359287883	-1.22712530168209	5.78466995834564	355.450180603335	1.77832145277486e-11	1.3580534070273e-09
PIGC	10.4977493344524	10.1940929215703	10.2613997720623	3.97134009154654	3.6688784090388	3.83029033347974	1.2323678290804	5.16569455353132	355.168398239685	1.78803252817906e-11	1.35890472141608e-09
AASS	6.77982506668918	6.88299562163373	6.44718904629059	2.04085276741663	1.96359962608225	1.72760292519579	1.61427187434955	4.25524678882653	354.638179113794	1.80646990604483e-11	1.36634814711755e-09
RAI14	37.8449808077203	40.4114525610585	33.4219483565888	97.9692751149688	108.699605035121	108.409376401061	-1.69635313725989	9.14619941612336	432.62941808019	1.81989613947395e-11	1.36994848441924e-09
ZNF469	0.728621801206014	1.00309704065221	0.825605589629043	3.49200164953256	3.33849186574092	3.56523299928988	-2.21773162157062	4.90927881972717	445.612619213993	1.84536544418869e-11	1.38253729581681e-09
SF3B3	5.35712153613178	5.97288148080516	5.46188457918514	11.1910567130159	11.4435159444309	11.0233166119337	-1.20174785895933	6.7437950938193	352.129017033629	1.89671522238816e-11	1.41430538846755e-09
PTMA	838.64191369438	931.098172135262	809.82086667024	1889.6104272741	1831.94832544752	1859.25360182947	-1.31222554094593	12.2054138530296	351.233091940061	1.93017575616118e-11	1.41946300050561e-09
PDE4DIP	9.29882043269492	8.02532274938386	8.95884172333271	3.14268353242125	3.37488780298559	3.10416356100893	1.24963881526505	7.32534481254048	351.225008244298	1.93048071076893e-11	1.41946300050561e-09
CLMP	3.8484761426119	3.80349235854129	2.83990024028108	17.6629731616108	18.0247778888306	18.0635118967669	-2.55218553819944	5.84173776454845	610.61089107293	1.93057024992855e-11	1.41946300050561e-09
PDGFA	1.39664213845964	1.2084392056605	1.32134684044822	0.0683994003285791	0.038324794379853	0.0575835334778633	4.34495633555185	1.42691507804865	350.956635392656	1.94063624296159e-11	1.42025822818226e-09
MILR1	5.84246554845073	5.21756787970169	4.02114314348338	22.1100527976502	21.2144162809314	20.2940330247983	-2.26932848951351	4.64176055042902	424.099619615243	1.95741669275189e-11	1.42075244536699e-09
FARSA	33.5982548776549	37.0312096776568	35.7072667053759	69.6211208290065	69.8302490275185	73.1767716716896	-1.1993275821429	7.05383169698966	350.467920820836	1.95928664657138e-11	1.42075244536699e-09
RP11-132A1.4	4.15159400772278	3.60917031543603	3.03834914172006	23.0563948811845	17.3377655078073	20.9593666379491	-2.69837083586994	3.16880588565647	349.654782558474	1.99077256975865e-11	1.4369923645089e-09
BCL10	6.52910009393928	5.86268409724757	6.4127303509537	14.0754331426958	13.722762038894	13.9367564068378	-1.35098023064066	4.87391975471127	348.143843115264	2.05082313521452e-11	1.47273713625141e-09
TUBB6	13.719464479637	14.2737494951879	13.2279927689455	26.8788252903188	26.3469246229827	27.7205734028449	-1.17280330842132	6.42646650802929	347.754362377868	2.06663570555998e-11	1.47273713625141e-09
RP11-66N24.4	5.31719157149966	5.47227463085128	5.60339060862635	1.6200729654145	1.3108929373695	1.41540853191565	1.71491180819565	4.0860575618861	347.714995773794	2.06824167666886e-11	1.47273713625141e-09
PLAU	4.27392259256572	3.60619908563639	3.69658009599716	11.1645442876665	11.4326369328146	9.7895183322997	-1.68229799544074	4.48694525645741	347.34746735756	2.08330396040584e-11	1.47658695042715e-09
RFC3	1.33175028592039	1.77911034984487	1.66002041976212	7.23645545005498	6.17192543284301	7.46257567057457	-2.32600499153209	3.69336883986473	346.886405612852	2.10237670092282e-11	1.47658695042715e-09
EPB41L5	0.551883321520092	0.516984606884228	0.611964367345003	0.030592167952153	0.0228547529319067	0.0210720164088852	4.27772289477949	1.36523566596703	346.804051493298	2.10580436326124e-11	1.47658695042715e-09
C19orf54	4.78639757010022	4.44451183013673	4.22156618458653	11.5112677894908	10.2679353808541	10.5076291411585	-1.4607746033839	4.7325754635561	346.679242342826	2.11101120190116e-11	1.47658695042715e-09
MT2A	98.1864152181763	94.5441474162102	88.7455663649159	25.3180020504148	27.3920591754905	20.9102497958754	1.73809123595435	6.20883762997193	411.649689258215	2.13454278700508e-11	1.48481753022263e-09
ZSWIM8	15.9841579419511	15.9085246572524	16.4662769618526	6.65516432351435	6.64776238762552	5.98099085198736	1.12786736505635	6.44666600933562	345.95389439033	2.1415637455134e-11	1.48481753022263e-09
ICA1	2.37066510600939	2.12057335821804	2.58127810626512	0.266065649356237	0.281894756235263	0.17771360938764	3.09303624396307	2.59073366374058	345.176257431517	2.17488024367178e-11	1.50133217868836e-09
AEN	0.607941545248538	0.777163365411389	0.760413447618463	2.94478380361949	2.78008767442272	3.23890804824239	-2.2616904312586	3.55239115408756	344.901451246192	2.18679488112404e-11	1.50299362960038e-09
JDP2	3.20022439514865	3.42798822903162	3.82069580415027	0.683061533513869	0.518805640722638	0.453069944895522	2.46120545074708	3.58374296552232	344.04278106094	2.22450623964185e-11	1.52229414009776e-09
PGAM1	32.5595419469124	28.262397610834	29.7125871842822	59.1880857589401	60.0806543833339	59.2834504301569	-1.17995301373657	6.88410788053265	343.249175223281	2.2600207656558e-11	1.53993139066754e-09
PROS1	8.48929121870263	7.4794562976631	7.93607266480698	2.62300786831283	2.38862807130417	2.32557858944505	1.50456725503638	4.47853198670955	342.256117405757	2.30537529390749e-11	1.56409324661329e-09
SRPK1	14.5803706197214	14.7998018256722	13.0024065471906	28.2603581980487	27.8694082941172	27.8410689531424	-1.18512687916471	7.17550589656576	340.13237974306	2.40589729248686e-11	1.62080180239762e-09
CDCA3	0.497842155874444	0.664446330594411	0.488003345816848	2.8377523364872	2.47648814601587	2.72921482883253	-2.47181519187811	3.27145165297722	340.058847672287	2.40946624217764e-11	1.62080180239762e-09
ARHGAP24	5.37023428945595	5.66907578089389	4.98646157337575	11.2647640999221	11.7450479221907	12.3488002726232	-1.34092332919822	6.12455449271053	339.313423763963	2.44598898298883e-11	1.63208142899477e-09
ZNF580	23.4699380853277	27.4916731446113	25.0405751777633	8.21789024777972	8.33252497302322	7.11146720985019	1.48695833934732	5.43441687299422	339.295332103473	2.44688321528188e-11	1.63208142899477e-09
NAA15	4.78419699188451	5.27476971347806	5.00928589003302	10.4976382266078	10.1776742456588	11.2788905616218	-1.28415991586319	6.29098650714114	338.803941065355	2.47131480100096e-11	1.64145144429509e-09
KCTD12	2.4865316288145	2.86513871604275	2.28358727387547	7.15706144536122	6.50826630273992	6.845364794188	-1.62041748956119	4.92014043545324	337.995661709078	2.5121094721359e-11	1.66156596382947e-09
CENPJ	2.95860003970007	3.42731014567288	2.63013572820563	8.7078103223797	9.11032301781162	9.30214552488467	-1.78412382111711	5.1860542928196	370.727140359347	2.53246662629021e-11	1.66805135118315e-09
RP1	0.0351271138191556	0.0462597663673466	0.0381263942493239	0.409976229443759	0.377664304519448	0.411624254748268	-3.50717261592423	1.69747700135521	335.888152434814	2.62213886963994e-11	1.70693379210056e-09
NOLC1	79.4171839428052	93.2878966084207	83.1079285901149	180.969989092082	185.553840937128	192.838090622765	-1.32821673082316	9.11618936631924	335.793312070477	2.62721805769038e-11	1.70693379210056e-09
RP4-777O23.3	27.6514359873625	27.1254403640683	24.8964105767051	60.4427430119724	57.9302325151929	62.5012297199977	-1.38140931856803	4.94440875762461	335.730407985052	2.63059308274654e-11	1.70693379210056e-09
S100A16	49.0889662853525	57.8400839499036	45.3913383281418	173.941481192581	154.456728253366	161.57564651583	-1.88254695732147	7.56367779648945	477.122235324566	2.63469031675441e-11	1.70693379210056e-09
CDCA7	2.58967264359756	2.50091466189085	1.91397600414311	8.17952971189093	7.35312098053761	7.893256796917	-1.93497666574655	4.38046240960747	335.250777933408	2.65649011375184e-11	1.71403247829343e-09
ARSG	5.52435419364747	5.24613010217427	5.22277192819511	1.8247351180112	1.57387562863901	1.53729286776213	1.49770808834829	4.47387603700172	333.375603633637	2.76056643760323e-11	1.77394448152975e-09
C9orf172	9.90490502815662	8.31334990596787	8.69266797311738	2.65351318470964	2.26039992516024	2.56578631468397	1.64542993408626	4.59985118868748	332.680447823517	2.80032468073004e-11	1.78695126139099e-09
SAT1	240.17327379183	210.695172927192	228.783720769141	87.1592684430778	91.4098304848057	88.8421902750016	1.14539403045224	8.58253683582714	332.472947958011	2.81231853633145e-11	1.78695126139099e-09
NSDHL	12.5910392008632	11.6308690683383	11.6096876136183	29.1251654453482	29.264107039087	24.3536357525418	-1.4048105487637	5.34516235458062	332.428460305659	2.814897620356e-11	1.78695126139099e-09
XRCC5	50.1041523042668	49.3842205152118	50.0638970517332	86.8244361017228	89.7790263215052	87.2061175421092	-1.01859054833951	8.58713681335818	332.237074673269	2.82602362947715e-11	1.78695126139099e-09
HIST1H4H	4.18957535693458	4.35813096077649	5.13159585844662	0.459427040071087	0.490325848268669	0.301386013701438	3.25980190681611	2.35076196952754	331.737298524236	2.85531484864433e-11	1.79827956682748e-09
RP11-196G18.22	10.6927301442725	9.54438706187808	9.9007032422447	3.41814935644672	2.97532584151207	2.71684145764005	1.52831278271804	4.83802607175166	329.735190752575	2.97617901298004e-11	1.86696181893605e-09
GOT2	11.0375029778882	10.9325194294254	10.6689870588594	20.5694244963957	19.8259337786195	19.9643025209886	-1.08596177381321	5.90161536414835	329.451945839366	2.99374472456343e-11	1.87055796861259e-09
ITPR1	10.803251997234	11.7040037451191	11.3083158836435	22.9155402580506	27.2155257514167	25.6799090707722	-1.36521754316813	7.92289258022398	333.884371999509	3.02512253998492e-11	1.88272193354652e-09
POLR3K	16.0455422901504	16.6513683932156	16.906199902097	33.3927332846586	31.9183048901121	30.5070294182324	-1.14838954347243	5.55302688368747	327.777711284696	3.10002100116187e-11	1.92176988181831e-09
ANP32E	105.96763210254	114.913494253688	97.1402093204194	221.607914400004	238.202748718161	237.600677761666	-1.33261171963821	9.29411744842231	327.048128000958	3.14767432546486e-11	1.93906758960028e-09
MFSD6	16.5096989552741	16.2973057197859	18.4043141134473	6.07302976099274	6.04058111702972	6.47105905021077	1.26124688339566	6.08928192699547	326.975603511261	3.15245679736382e-11	1.93906758960028e-09
TKT	8.62022359445121	8.22550680809429	8.03952290540187	16.1967482491118	15.6682162656075	14.376908560821	-1.09217883063858	6.84952475584633	326.25937291853	3.20013475191358e-11	1.9565566200603e-09
HIST2H4A	4.65049855660475	5.15403372870635	6.52215890217795	0.454039302927396	0.508804546281779	0.324327337132443	3.472132613448	2.37939441602837	326.177400245336	3.20564375376783e-11	1.9565566200603e-09
NUCB2	54.5965144968439	43.8295373224164	54.6270271935206	14.5671826367487	15.4694180151677	14.5405734549652	1.57901492448854	8.15803914096286	390.351787512581	3.33276539584866e-11	2.02632136067598e-09
NES	165.850374444514	182.423308535923	160.12074631612	389.610579419104	422.860793972367	458.478880433028	-1.52265624611335	10.7338258644337	348.048143734723	3.36640945642146e-11	2.03893489222645e-09
AGAP11	10.2496173285392	10.5733982864865	10.2595209847008	3.38226664327837	2.97188360447344	3.31808572004569	1.48356228972516	4.33915743336568	323.322451387098	3.4044320407508e-11	2.05409395802247e-09
GNPNAT1	19.8594650275646	19.6995134064883	19.4131487316436	36.8216046656725	35.0328309275242	33.2317811337624	-1.03185018169202	6.80779492449974	323.025193788509	3.42592612616896e-11	2.05540569490194e-09
NDUFA4L2	17.531715552789	16.0459427230306	17.2338163670913	5.02553584032143	5.83013771961659	4.80133912490438	1.5000149663285	4.90887581277897	322.933180870118	3.4326107252917e-11	2.05540569490194e-09
TCERG1	48.1893456191278	50.6824004548446	46.5187184849856	89.675819130139	93.0224153240833	94.2137417169446	-1.12927673074515	9.29539921393259	322.64973771124	3.45329610841362e-11	2.05998886346424e-09
ARNTL2	6.51283339362409	6.69070962753526	6.61371867220975	12.8789248509918	12.3743853113093	13.676507135716	-1.17414249811647	6.13287849297054	321.651316713228	3.5273004160334e-11	2.09622424724271e-09
GGCT	14.327033737756	14.2484581385757	12.0715875417744	32.2090863077013	30.3661760665871	32.8058015393635	-1.42799303018526	5.22455054957746	321.176163206563	3.56315345482474e-11	2.10024244007505e-09
DDX11	11.0737092489687	11.809753500509	10.8442023533621	20.9988990605599	21.8314524528492	22.3968282224669	-1.1511846829641	7.14590115403455	321.093503635693	3.56943293550939e-11	2.10024244007505e-09
PRKAB2	21.4319899237434	18.8626836867699	19.6989338002012	8.20750419699156	7.6192393616495	7.66915351095835	1.1529275128963	6.20697910817192	321.034544700203	3.57391963803256e-11	2.10024244007505e-09
WDHD1	3.70244860456212	4.23935188253889	3.7461869409853	11.7913370928065	10.9877875753499	13.4701752897109	-1.83204778362547	5.73010384155484	400.967354922942	3.66037903618776e-11	2.14308414089097e-09
ADAM19	4.82566531043097	5.07685139052711	5.5018628757511	14.6557464322158	12.324501537877	11.3501096455872	-1.51246125138248	6.15323645430059	335.201319231739	3.7448577222913e-11	2.18445427579265e-09
TCP1	24.5973052433306	24.3657438459016	23.5462391849339	43.0151499011901	41.8345013991403	40.6471838588345	-0.990249170660922	7.37593449463053	318.459119437844	3.77633022033806e-11	2.19471426923177e-09
XRCC6	63.8439064285074	64.9898418730969	55.4737296984859	125.879865090061	123.007969500969	128.198665736488	-1.23195533661672	8.3030593877465	317.96334731176	3.81677798242306e-11	2.21009620315545e-09
BCCIP	41.3948868264981	46.9736622966866	41.0559092409856	91.5647385628383	93.0950309651647	102.224400266653	-1.34827416055712	8.32791089769853	322.761307430634	3.83961860234995e-11	2.21520769583752e-09
TLCD2	10.4163570135985	10.7954751019406	10.941567981885	2.48849260257563	2.93962704777674	2.13259753985831	1.89271191187368	5.2458106314918	392.401573153614	3.85558613249145e-11	2.21633111208818e-09
AGPAT1	6.00192140836387	6.61196999127216	5.94149587978334	13.5111683067765	14.297314772245	12.6665171455872	-1.32199167425935	5.23183001488559	316.733015118296	3.91930719485581e-11	2.24479739624205e-09
TMPO-AS1	6.00250230064132	7.73839044950545	6.19711488833375	25.0983062315153	25.3217369692825	27.1866883136936	-2.15723712103334	5.83454725523387	483.944745543598	3.96763333418856e-11	2.25845473833524e-09
CFAP70	7.32370113077121	7.16746129705378	9.12307948339941	0.926925597203197	0.974478066359722	0.716724991791741	2.97772624864187	4.94174145904459	585.12566307127	3.98190819323016e-11	2.25845473833524e-09
CDC25A	0.84764005753612	0.912342751238816	0.827734946805291	3.29879104482424	3.20722768571141	3.85301191623701	-2.19860946870886	3.22733543214324	315.952106992058	3.98601260118631e-11	2.25845473833524e-09
AC013461.1	2.92463848689391	2.83265672236622	2.7000831135762	5.35314571952675	5.24369276026923	5.38720892543778	-1.11755182764289	5.84851866167569	313.78764384361	4.17777337540533e-11	2.3557423441577e-09
ZNF773	3.44074790655911	3.05876721199727	2.95082848245719	0.902691900112422	0.893336889220227	0.858645878425827	1.63284828232498	3.9754553409628	313.680641219769	4.18752276510826e-11	2.3557423441577e-09
EXO1	1.38675736294753	1.9901498150679	1.41893039902352	8.66408375036475	8.21048856382958	8.63948487769084	-2.59965692407238	4.4624158668688	440.814022754725	4.2611360860127e-11	2.38865387403152e-09
LIG1	2.0157179198168	2.60165731245217	2.20611718640776	6.33968794056731	6.36248118108461	6.84017007100038	-1.71465366080867	4.90838623002478	320.338497977252	4.30818886649106e-11	2.40649645234949e-09
NPR3	2.62147098001055	2.31620916785555	1.90138291248104	8.03152134560112	8.04084692615283	7.92461928371878	-2.00798289899235	5.72411546383316	436.425810307702	4.33841934794083e-11	2.41065329423986e-09
NOP16	11.6033403719312	14.7582530403731	12.678125119181	35.8296906956348	38.5208775259411	37.2187717134021	-1.71275480412377	6.2195224779202	387.369614605042	4.35946520104334e-11	2.41065329423986e-09
LPIN1	2.06427998080066	2.07372866534833	1.83057560804899	4.54418700447009	4.8598129089376	4.14409453265073	-1.37916193356101	5.313450847168	311.818861302653	4.36137931523659e-11	2.41065329423986e-09
DEPDC1B	0.354930325653166	0.37565608005045	0.32403929006306	1.91472194156794	1.8600464675379	1.88409811455552	-2.6135739162399	2.18313405729649	311.584731471742	4.38381992694446e-11	2.41242567383203e-09
FLRT2	0.489492861183715	0.527030789513205	0.478935584083771	1.41560240903533	1.24902216920229	1.10084870762373	-1.52704117585359	4.98278149132265	311.467480766065	4.39510750293285e-11	2.41242567383203e-09
HDGF	249.296781931287	285.85881747762	240.808991215307	560.946369359083	591.897031036906	613.114806719429	-1.38621724574702	10.6745014138475	313.465308543636	4.41525120837648e-11	2.41509657792441e-09
FOXM1	2.0508383536548	2.58208335575504	1.92120371512017	8.16695099513181	7.88557612719981	8.7469738908526	-2.112961372926	4.74402392862536	383.828308947601	4.43545727890804e-11	2.41778305741304e-09
TMEM106B	3.71194766163727	3.45137206039363	3.38897921797499	1.35817062671624	1.23327098926284	1.17056745483101	1.28987581335797	5.00470767316896	309.615372025261	4.57787841439745e-11	2.48684199226099e-09
SLC8A1	0.0770267778621904	0.0574818007411058	0.068102102126535	0.376676941187742	0.395502192781541	0.346933494013128	-2.66733945995931	2.35923129103605	309.130930866794	4.62710412500444e-11	2.50497472630378e-09
SRGAP3	1.42469934234706	1.34585096832136	1.38059342365849	0.4488541973343	0.385301829286106	0.373188954029748	1.58300591726856	4.02916430319309	308.942323524245	4.64643219872986e-11	2.50685324906217e-09
BBOF1	5.78698402987082	6.08447636356129	5.87282637133336	1.78221892037966	1.87666646540194	1.8531586678836	1.48718868459471	4.1161808226144	307.922059508135	4.75259632164507e-11	2.55540961403283e-09
RP11-804A23.2	18.4249692604371	23.9911543750911	21.8958512363295	64.3697632021356	60.6496373271796	68.2692860664934	-1.7851600502462	4.48537855409297	307.449341907109	4.80272106339771e-11	2.56945494413079e-09
FOXP2	2.73043583012811	2.61832310279643	2.96581762774841	0.95720845326006	1.00038730433574	0.945072298784916	1.31804310025274	4.87093499312221	307.369688384765	4.81122636299794e-11	2.56945494413079e-09
HIST1H2BD	12.6982843962478	8.37443537025971	13.0043943668808	0.570459637011344	0.761032441019755	0.498965134049912	4.02118005422289	2.29060901825329	321.569670765201	4.86409514288083e-11	2.58894330029159e-09
TNIK	18.2766161552514	16.4055395961029	16.9567675226321	5.5021818914908	6.43649325791041	6.17504333049748	1.31032618117695	6.58605016723801	306.368816852547	4.91957527984896e-11	2.60392673050997e-09
NOP58	26.8292781722117	29.5585313046284	28.3625442318753	52.7071718248998	55.5764990133562	57.3053667215826	-1.16630574953484	7.14162912062161	306.31763435716	4.92519036198432e-11	2.60392673050997e-09
KNOP1	9.50067062589172	10.5100219456736	9.66000065351661	18.5082915028973	18.8207274423929	19.229631509537	-1.12992401887892	6.8370073758765	305.909864381943	4.97018760582137e-11	2.61895752242747e-09
CENPP	0.864922211409666	0.880840131244721	0.871522308203576	2.18872843196619	2.17388598191117	2.34738284867984	-1.55799996711451	3.98222066896929	305.633025782977	5.0010038153497e-11	2.62644080774246e-09
CCDC137	38.4546511325676	41.8330728772086	38.0953699658064	75.6244852831279	70.212202741806	74.0249552173438	-1.09177850895628	7.31642092792131	305.248258128799	5.04419667013053e-11	2.64035301196766e-09
ELF3	2.19946816774152	1.90736731889523	1.72859138633212	5.01111530725291	5.71141141839851	5.40906376613738	-1.66534918005008	4.77229893921371	304.67277156908	5.10959544438264e-11	2.6657585737558e-09
CRABP2	193.930972184176	154.606544398092	157.879275639498	489.664648374311	435.896246829909	475.510166592461	-1.66788525154037	8.49938113365335	400.423146049615	5.15107618957102e-11	2.67650327258564e-09
MIA3	155.078510942277	152.362222110278	167.148037264018	64.4632690425336	67.4603159181427	64.1429295116244	1.07549264186103	10.1123537159664	304.043025388984	5.18227089599344e-11	2.67650327258564e-09
ULBP1	1.5137396197	1.5425207313403	1.59073339851352	0.0753039228633386	0.0337547679759749	0.027663821244906	4.86195676078766	1.2531190196265	303.985502915562	5.18896778832475e-11	2.67650327258564e-09
PRKDC	14.0359121919567	17.1896020976065	15.1886551696619	38.0452494423789	39.129204891818	41.5274680141093	-1.55428871792999	8.77648561584886	369.986642901126	5.22113890821565e-11	2.67650327258564e-09
KIF1C	20.4742089231721	20.9623929040095	21.6594246057953	36.312513528938	36.0199882957127	34.9553048689781	-0.965111724609751	7.95796880287723	303.648837851811	5.22836154930543e-11	2.67650327258564e-09
RP11-571M6.7	124.368783596735	114.716737168926	141.381628760979	38.6556259051514	43.6975028932586	39.5739669690461	1.44109386273382	5.82240600849259	305.54533298414	5.25592305992018e-11	2.67650327258564e-09
ALYREF	14.4291072279332	16.6582634980199	13.0727630421876	36.0018295361932	37.9859624541069	37.3992278726492	-1.53094513370617	5.39987177106699	309.67487076265	5.27260422528192e-11	2.67650327258564e-09
ZNF121	7.09494348460246	7.32905399417433	6.89295867898151	13.0587906826329	12.721485875438	13.236947707025	-1.07124352302574	6.22214725826328	303.086709842723	5.29489971374504e-11	2.67650327258564e-09
POLG2	33.5423562382082	31.964958701515	32.244345746914	14.2116594944068	13.139795643911	13.8537934562595	1.04664115487718	6.25695972645415	303.067209384725	5.29722522169066e-11	2.67650327258564e-09
CHCHD4	18.1531989349992	19.2824666884832	18.5353014796805	37.7205933929697	36.5694813087435	33.5391438447147	-1.14359341233053	5.63215423759883	303.04811384865	5.29950356983366e-11	2.67650327258564e-09
PFKFB3	6.80341135191508	6.23841707219149	7.31882778278688	13.5807169504246	14.1932425285908	13.2575973781882	-1.2117432503311	5.84737191718297	301.858573427129	5.44365953892983e-11	2.74055318443958e-09
DDX39A	4.97633036239697	6.22232778117322	5.02884906180169	16.0324483465224	15.8050503883069	17.2934038886828	-1.79481488798416	5.44293623055451	370.986169610451	5.46347255973383e-11	2.74179600711976e-09
SH3BGR	28.1430170715823	25.4973311601052	26.2028744999448	9.29010644472842	9.57709694472861	8.48848163700216	1.34695610774353	4.69463186142597	301.057247719202	5.54329011518778e-11	2.77304842218001e-09
WDR19	4.76398192736579	4.47080154721921	4.641667209502	1.74393802959927	1.73913709936489	1.65062255045947	1.23528805205965	4.77162891693654	300.684674814329	5.59031994966456e-11	2.78775324177594e-09
IL6ST	8.54406491163729	8.05332610081057	8.18362926650869	3.46300795163355	3.48122381608443	3.38156275032989	1.06345211370563	5.72747745829733	300.543549038423	5.60825293384834e-11	2.78790133265015e-09
RFC5	2.20016199944041	2.21520504916552	1.80805535609646	6.11720952707763	6.2266742065352	6.22001735202294	-1.77083560097962	3.80688142520124	300.396122785345	5.62705662140335e-11	2.78847997088226e-09
TM4SF1	9.09967782085513	9.55314040261969	8.1757104767658	19.4805582176271	20.0954060200263	17.7962689449216	-1.2933012296649	5.72647584656301	300.073185675143	5.66849786612682e-11	2.79232433632558e-09
NSMCE4A	6.00003409647948	6.0821688137414	5.56477625710098	14.3724481055064	12.0383914536538	12.4643770021814	-1.33609977990008	5.10459648330874	300.045422234635	5.672076856084e-11	2.79232433632558e-09
MACROD2	4.75831335889412	4.6035011006314	4.66913892338952	1.49546660509035	1.556644092318	1.73739844412918	1.34863600248265	5.10882081259229	299.923639184096	5.68780640369963e-11	2.79232433632558e-09
GSG2	1.4690312808191	2.00136687852745	1.68251287099995	6.27675562468232	6.83477330952359	7.30287296839516	-2.18039701064058	3.64746565158388	299.636303676449	5.72511630566601e-11	2.80193927430243e-09
RFWD3	2.48128688798173	2.53762435679724	2.51508146101674	5.40549845576601	5.94676517485476	6.20807171582408	-1.42137185094039	4.80449698356019	298.763503864495	5.84017033754902e-11	2.849426317777e-09
POP1	1.35146804981011	1.92785207462726	1.85285671682031	7.49996652162213	8.07671871852836	7.97182156356454	-2.39571368093509	4.60695210762658	409.574753815205	6.25000017394236e-11	3.04000008460556e-09
KIAA0319L	12.2901014421024	11.0834079380958	12.2384923733825	4.55812791625206	4.81328478434772	4.07788829362216	1.20602392732287	6.25665184259415	295.147011854374	6.34585598416538e-11	3.07715617784314e-09
CKS1B	3.17782570868166	3.845356396814	2.74854937328397	11.1926880989773	10.5127550116484	11.5341510267542	-1.95717315891835	4.1314644822562	297.486495579922	6.36604616379706e-11	3.07750635343437e-09
ZNF587B	6.4638984415552	6.93240864469481	7.30610086787001	13.7965520565274	15.1761475352823	13.8168628932028	-1.24719775904786	5.57421756919724	293.822956411071	6.54334646305145e-11	3.15357380755845e-09
AC240274.1	31.0071294284247	40.0058962707911	38.5440132270416	8.53766888746262	8.78728465203588	8.55255493248391	1.88303765349708	6.61449599704291	430.314198222321	6.66037012420928e-11	3.19524966792775e-09
ZFYVE1	7.25056621501187	6.89174482477167	6.49591196329262	2.19392430104056	2.29864498921203	1.8838613890731	1.4983056696597	4.53030598898441	292.995999958821	6.6702453847176e-11	3.19524966792775e-09
LSM4	14.6522079636465	14.0805814504017	14.9685589525644	30.9562667645389	26.8032359493505	26.371485149232	-1.14329554532265	6.04690195494949	292.20683538882	6.79396819770791e-11	3.24468426795669e-09
PPM1G	99.0920307838118	108.7642450295	103.512077250714	193.782440806093	209.082526654399	217.453315882659	-1.19483788755806	9.34888925148447	291.820080869245	6.85555657715135e-11	3.26187785166796e-09
PDHA1	39.4553448773418	39.9226955492131	37.7571270105631	66.41052119304	68.118267469289	65.8378719576507	-0.973755269649426	7.92321221927911	291.688352298505	6.87667874716211e-11	3.26187785166796e-09
NUP93	1.7437753034655	1.96719042952388	1.93518155725084	4.039026253908	4.23096586975511	3.77971241789793	-1.29158729326314	5.07907424502146	291.527375447845	6.90259159859943e-11	3.26187785166796e-09
G3BP1	12.8646662754267	13.3373310258684	11.7697455971475	25.0794355321733	24.5865964291436	27.6677413640217	-1.22616494752349	7.9357340975437	291.465961834919	6.91250683393703e-11	3.26187785166796e-09
NPHP3	2.74726602208768	2.50472954807042	3.00944717006919	0.820216990190715	0.800731725820548	0.739427701841725	1.60710986253929	4.00531953202746	291.027099162692	6.98383588536833e-11	3.285728502259e-09
NDC1	1.52361416667963	1.51485749197338	1.47896626806396	3.93496799403437	3.73318202282916	4.19364405133064	-1.59233976761047	3.86474135220201	290.840470968142	7.01442295276538e-11	3.29032635125564e-09
ZWILCH	2.46664925869715	2.88856968415093	2.36937573913732	6.60678633351144	6.50692938579143	6.22007528231979	-1.51791700963337	4.50091626699179	289.824895431058	7.18357031129609e-11	3.35669431344335e-09
POLR3G	11.3860526893239	13.0601342356669	10.247701704382	36.9595850496799	38.7390848667313	41.2809225363064	-1.95187830463937	6.72557461424779	450.162471696773	7.19837659575718e-11	3.35669431344335e-09
GART	15.8052578135205	16.5982454728154	15.8192932201905	27.6776785027369	27.605595133297	26.6584852882326	-0.963739492176631	7.42316287093525	289.140107555396	7.30024962895354e-11	3.39418665101463e-09
CYC1	44.3448451274755	43.0427171738033	43.8595663273635	86.5075528112384	76.2271363300447	74.1128198359074	-1.04969428784867	6.95230167588311	288.846272868426	7.35097691939776e-11	3.4077490657431e-09
EFTUD2	9.96330618832981	11.1179839307311	9.863220102095	19.3708167552517	20.056364114098	20.6303446882463	-1.15605040236623	7.33427570421702	288.431989017571	7.42318281997749e-11	3.43116005901182e-09
CCDC58	25.4673350361398	26.8977980160208	25.1684971728602	47.8630353578755	45.6940092025149	45.9240822217949	-1.04556844048085	6.01381862867751	288.088994867572	7.48357599340043e-11	3.43607882167863e-09
SH3BP2	4.73079926146014	4.25049052755746	4.17538676325976	1.75319371444653	1.7008072551285	1.63192284046961	1.17228383566812	5.36812490230179	288.037491491874	7.49269281956815e-11	3.43607882167863e-09
GMPS	8.40014420639688	7.86583837795196	7.75853885812733	14.3800405001429	14.3240266940479	15.219512017033	-1.07069102841344	6.68654702650397	287.953313446085	7.50762080557846e-11	3.43607882167863e-09
GINS4	0.380380504711797	0.442611884737099	0.349744382315887	1.71133425665931	1.69498257274793	1.71458090337195	-2.31508272391638	2.6041248668184	287.879325615171	7.5207696881377e-11	3.43607882167863e-09
BRCA1	0.615096203649243	0.651862829572459	0.60384952425312	1.93325477235024	1.90789348771266	2.29915438454974	-1.91377602246578	3.64104091211953	287.744594668473	7.54478115527467e-11	3.43711528825885e-09
RP11-468E2.2	7.34137540249274	9.09503335456645	7.83964671410677	20.2780916501705	17.7818736785301	18.8132963207355	-1.42493181608621	5.92342301193457	296.009785286873	7.59410511659484e-11	3.44964407135435e-09
AMD1	6.88056116820526	6.85917722657314	6.31366333772242	13.1282567960316	11.9912720419834	13.1115568425479	-1.1297834714583	6.12883704167457	287.091877318922	7.66235181083793e-11	3.47067213254229e-09
RP11-66N24.3	13.9630325217934	12.8525319721531	13.5905076892485	4.35563184104397	4.21057683510363	3.28327674315699	1.57379033786266	4.76840746016039	286.904912323237	7.69641282457467e-11	3.47613982659647e-09
LINC00704	0.131920392523042	0.201941672411301	0.185940637579222	2.1812016582125	2.20953085376069	2.08245177717123	-3.81635163686196	1.28572056695792	286.394705603101	7.79024347481884e-11	3.50849483902952e-09
CMSS1	10.0862075052661	10.378849671114	9.43943553961629	18.2490983559665	17.5414072218116	17.3266819276957	-1.02716520301568	6.67232747102978	286.069388546429	7.85075254982767e-11	3.52570159964988e-09
LTV1	56.6060143047798	62.1766054503838	59.2344985685264	106.529862566001	107.248976773878	100.908296280018	-1.02046401585769	7.27613345022062	285.503618812755	7.95726702002938e-11	3.56341294766642e-09
LDHA	96.4657425741869	104.467256272907	87.5764887529915	192.930171005813	192.303902711848	185.481237307314	-1.18276993727106	9.83247106516845	285.360601566005	7.98445243411738e-11	3.56548655589061e-09
WDR76	0.814339385592622	0.784393352377394	0.604852152025505	3.05764580212097	2.91280967871934	2.87743086254335	-2.19492700599043	2.98455345253939	285.105153246221	8.03327325923545e-11	3.57718263892941e-09
TRIQK	16.2312046703742	16.3871883007886	16.1406649824867	6.61888556101224	7.15304396559528	6.29534603408357	1.08208469762197	6.23129331586552	284.888397999164	8.07496623440604e-11	3.58564792790704e-09
GTPBP2	27.6682862472779	26.3607252308524	29.9212936646829	11.7227916226962	11.4853554500415	10.2634451963486	1.12787470311845	6.45957288833013	284.454292673345	8.15921077555364e-11	3.61290767338801e-09
LRP5	17.3451203528457	17.8877600805598	18.4968757425277	7.89962584296144	7.13186662336513	6.65223570835783	1.11126744463914	6.23634369084525	283.967379829245	8.25489837096935e-11	3.64506797341574e-09
GRWD1	11.1292618265029	11.6308311481449	12.5923283328461	25.1672426540416	22.235632725092	21.3792663722443	-1.15838128165749	6.67904889583068	283.558973806245	8.33614555834606e-11	3.6706905010121e-09
H2AFZ	13.759894582111	14.2262340130306	13.2469767774437	26.1570187004259	24.775911753155	25.004046334288	-1.07916567824901	5.52573773387072	282.86667109746	8.47596244294067e-11	3.72188928605572e-09
SKA2	15.9846615387513	17.7359700089824	15.4130762997401	33.2284109351795	33.025046293249	36.4673534239951	-1.26317526592399	6.3565257477215	282.280878722313	8.59635995321588e-11	3.76430077951348e-09
FARSA-AS1	94.1214595837981	98.8424882889507	90.7665259443681	183.982419353945	182.960156504765	181.233039384341	-1.1480633458614	5.10024219920743	281.980871545321	8.65877466679041e-11	3.78115773294538e-09
KNTC1	1.44380511422422	1.46574882756812	1.23229051082004	3.2612829043598	3.31985668941209	3.63412719006029	-1.50010617192636	4.81029862559109	281.846546252613	8.68688762286707e-11	3.78298400942927e-09
CDK2	9.6411876665359	10.0877488745368	9.65984923173861	27.3487100742265	20.7403111881512	22.5837270508795	-1.46274457144176	6.06524123597593	303.320028773607	8.85634422684636e-11	3.84618377851613e-09
LARP6	10.6258384586079	10.7944623164327	12.440924238384	3.31008331328134	2.72591022865831	2.45703943773581	1.79783285625142	5.23534571670307	348.96376702074	9.03326191599126e-11	3.91226861282164e-09
HSP90AB1	1293.7193844359	1349.4528632201	1241.28751057694	2365.61256942281	2418.23513051121	2405.53988639437	-1.0877000645783	12.4584619971788	279.478557941953	9.19998510763066e-11	3.97024025393924e-09
CYR61	3.02637739588502	3.10932595403144	3.19923932030401	9.73405193046745	8.84532351558454	7.5590067519528	-1.68199123309978	3.91359412531024	279.269872242777	9.24683662047832e-11	3.97024025393924e-09
ULK1	3.32552212767514	3.18838508018474	3.97583422366126	0.992073754969486	0.860810916212761	0.919694791179722	1.7168930023117	4.01694733639874	279.179725930502	9.26715925591547e-11	3.97024025393924e-09
ARMC6	2.13225721643035	2.54769454434001	1.99440231566622	7.70192243126082	6.14437158444606	6.75708632791729	-1.81827166661421	4.26244095283808	281.013423221763	9.28192034662257e-11	3.97024025393924e-09
CTD-2024P10.1	28.2121645336746	38.9395146212259	32.6145775917381	114.291224521271	107.751273674305	114.469221927276	-1.94916782124963	4.94798993427244	352.248001454045	9.29269290205919e-11	3.97024025393924e-09
HDAC2	13.2114363822226	13.6031442327742	13.4388141812642	22.2051450164104	22.2184969210195	21.7566354686168	-0.916557570799362	8.12729818529485	278.671525119411	9.38268575218442e-11	3.9978839992057e-09
PPP1R9A	4.68924093973634	4.40066598474991	4.97697150112996	1.89479148590703	1.6644300216653	1.73434123515448	1.20973911492784	5.1274643650206	278.063940021911	9.52296626557783e-11	4.04674867543695e-09
FOXN3	12.0525474180392	12.6271658626945	13.3109123809422	5.68297881752031	5.42880108617282	5.23109746192264	1.01815514357926	6.60609886227751	277.780531602607	9.58921713694254e-11	4.06397706436428e-09
IPO4	6.32894691883397	7.92279251617257	6.812523038362	17.6213254982808	15.5421762870884	16.3658022803818	-1.43015722274871	5.9251430084686	290.74883402901	9.71009924430192e-11	4.10420451481082e-09
MCM8	2.12600350001161	2.67190021903186	2.23231624657468	5.90051030257467	5.98822794380286	6.49270352216015	-1.58363705381173	5.07744558633252	289.671802540946	9.95371604392775e-11	4.18489137249598e-09
RP11-315D16.2	1.34108280369138	1.26004810872476	1.40555343649106	3.39570348776298	3.43367597848613	2.97244754446597	-1.49025659707028	4.08614722046391	276.161385182441	9.97794818433473e-11	4.18489137249598e-09
FH	21.2320801062918	18.6329375048411	19.5760879044445	38.6940735063046	36.3056246166952	35.1412152289423	-1.08894017638819	5.95357080218504	276.072452935819	9.9998145617989e-11	4.18489137249598e-09
RAD54B	1.52553903945336	1.51427747578887	1.16063762279315	4.23065460859739	4.4664711781272	4.12267476765983	-1.80196383628531	3.97355398317718	276.043730027975	1.00068885298803e-10	4.18489137249598e-09
BRCA2	0.149050444850717	0.217194661112131	0.158665818160533	0.902233400129825	0.935445475119412	1.11013339082513	-2.67632463487328	2.91813487499158	275.753545294252	1.00786771140587e-10	4.20379229073982e-09
PLS3	64.518158434169	54.2242211082642	56.1372554556197	112.864994168642	115.656730905805	106.322397640008	-1.13669173218646	8.47813562279837	275.410543280578	1.01642906805324e-10	4.22353997479931e-09
IFRD1	10.8453394670298	8.78523125538817	10.5915673051111	3.67434274957107	3.56522510840488	3.31650578247291	1.31766092835001	5.62388468851106	275.350120310842	1.01794580617316e-10	4.22353997479931e-09
MTHFD1L	4.96608506779963	6.24044411299294	5.67527818083232	12.5205992315569	12.6895103961448	12.7843493149928	-1.36833676067254	5.56512424097558	274.922498315844	1.02875405012502e-10	4.25721047758541e-09
GNL3	63.9452096753041	67.3893602654278	63.0321338055832	110.7293937699	107.671677119608	109.212881000416	-0.952282348974179	8.20230530274794	274.521536059024	1.03900749050237e-10	4.28841525061659e-09
EEA1	10.2645762757633	9.47593889025169	8.94033894786646	19.2454213404517	20.0908395620967	22.395745255246	-1.30697614419385	7.29821397277857	287.201848676622	1.04343225695518e-10	4.29546279113214e-09
LENG8	83.1152173678435	79.5766940244231	78.6668511179897	36.8348772002828	33.5968917760576	30.5307386307287	1.05964149115987	8.48936897667949	274.086664011749	1.05026004718639e-10	4.30317348015757e-09
VPS39	14.8901287355032	13.9555861044401	14.6269362627884	6.58777899246773	6.56670242245276	6.18551320516682	0.969289064281967	6.41547905929308	273.948347790929	1.05386813965706e-10	4.30317348015757e-09
THOC3	10.5954017356087	9.21457570377198	9.21111822839335	19.1654786274427	18.4748261829651	18.3505590820271	-1.14736386054032	5.64884143413898	273.921625806717	1.05456683269908e-10	4.30317348015757e-09
PAK1IP1	17.6050206792231	20.638438920435	17.7601481712033	39.2895623737681	37.3852620456309	39.0172993844487	-1.24423091302777	5.72676344642181	273.807990872479	1.05754392235611e-10	4.30317348015757e-09
E2F8	0.19033924589476	0.16389469065265	0.156787889394865	1.24589067122659	1.2168430788827	1.46440843309584	-3.13626282574201	1.72688092164243	273.75573996951	1.05891604490214e-10	4.30317348015757e-09
RNF187	51.0857871530731	50.3028407003713	54.7438876387664	23.5596563700868	22.4141266881952	20.4532567639895	1.03451454083937	6.89158304024846	273.361021628793	1.06934730048942e-10	4.33442105798376e-09
DDN	0.232710997391051	0.258554288496732	0.121198000391122	2.32250233753727	1.78224094472455	2.02866792631523	-3.4837180026225	2.18403861341986	272.916935041166	1.0812235646064e-10	4.37135092309412e-09
NDUFA6	91.5045555067549	88.0842193136414	87.3720444316789	150.117136434979	147.027425963805	140.830213405308	-0.913174741733923	7.40585214657655	272.250737985633	1.09932293939742e-10	4.4331880168353e-09
PTGES3	47.9979611544462	48.0524932763344	44.4288167744457	82.0703757945169	78.6850405009146	83.6017403279271	-0.998062368793328	7.79907154188895	271.442680228166	1.12174191321843e-10	4.50491467048616e-09
RRP1	15.028146025051	19.4331449894178	16.8268701959163	47.8664399076651	46.8476675867227	49.1952156202532	-1.68675742680873	7.16294346562181	376.20080271061	1.12280894494658e-10	4.50491467048616e-09
METTL5	38.3000431281324	38.4344695052127	37.7793143121458	63.2845914538688	62.9126313879169	65.0456870148707	-0.939633311665011	7.21901815562382	270.074866777081	1.16088974301539e-10	4.62272933483667e-09
COTL1	20.6057494116244	23.6381059667248	19.6400829613404	43.241107231843	42.6731575536426	45.4297608485315	-1.23879771328655	7.82014154727671	275.058760388849	1.16231136532943e-10	4.62272933483667e-09
PLCH1	1.91465109869401	1.81755951078679	1.90034003959146	3.89558646559091	4.09562557250831	4.19572776372578	-1.31436872285071	4.45760210555661	270.009173913242	1.16280877340624e-10	4.62272933483667e-09
E2F1	0.269849144913294	0.329173800814267	0.285262504316506	2.07962779225146	2.79656162393682	2.84754996437178	-3.31451218975366	1.95272423445494	269.853378421467	1.16737437649121e-10	4.62272933483667e-09
RUVBL1	19.388323422784	20.1176295810326	18.6309266248475	33.0488104584547	32.2926477256628	32.4776951268905	-0.949627957537986	7.50744853032692	269.713987782493	1.17147656720635e-10	4.62272933483667e-09
SYNE2	6.07190930571622	5.52027971973062	5.36780385416205	10.479575593314	10.9990606470436	11.901802269587	-1.1778961040796	8.07712538849815	269.705605136725	1.17172378745437e-10	4.62272933483667e-09
HOXB13	54.5651458768896	52.0866227681229	49.7544908715538	89.5713772420105	96.4214537209626	89.1259380385243	-1.01431585544362	7.99315266067454	269.58766095077	1.1752085021415e-10	4.62272933483667e-09
MAGOHB	10.6637461720987	12.101529380496	10.7403901604844	21.0781076668858	20.9232015608179	21.0542273725176	-1.11055797126495	6.32339357952764	269.575531025554	1.17556755605032e-10	4.62272933483667e-09
DDIT3	151.096435257144	122.198638547275	139.638935340839	14.7644463864867	14.0739785187411	10.7276518502536	3.18740747402534	6.49510691954972	762.223011012322	1.18788557466155e-10	4.65957696383369e-09
DCUN1D5	35.8906241242297	34.881266286385	34.3451249973069	70.174237356458	63.0106210531284	58.7730737888489	-1.06636266873735	6.42749495567648	268.971116915957	1.19361805727226e-10	4.67047382409899e-09
CH17-472G23.4	3.76965517832296	3.19491145804718	3.34762814984601	0.922722510792008	1.07514508195402	0.84021118149434	1.66456674263311	4.25339364879947	268.803001174883	1.19869478197262e-10	4.67875731195636e-09
AKNA	2.98659505759174	2.5945152138873	3.05232787712695	0.886068818769306	0.920412060202547	0.934708876905046	1.45289666595827	4.28125511563388	268.351486711859	1.21245184275647e-10	4.72079771682127e-09
HPRT1	17.242796789547	17.0556156329643	14.0891875854923	36.2920486305908	33.8939856089201	35.3914218287721	-1.32258989283736	5.42368749405496	268.013996910211	1.22285235015261e-10	4.74959458260747e-09
RP11-872D17.4	734.43320435036	825.558335381764	755.650576113828	1377.32976647112	1414.89546169823	1448.14971733206	-1.07232308513227	8.44196130066709	267.81863416811	1.22891937002881e-10	4.76146014740576e-09
RSRP1	24.3666245691786	20.6821039099194	20.8496784186957	8.79791978043243	8.1873444863337	7.32954041654469	1.2403698121405	6.63323972327555	267.64837128909	1.23423491582603e-10	4.77036321500682e-09
RUVBL2	40.1680404950058	38.4892657203825	35.6846321671001	75.7096953137375	68.2792147919924	64.9759408715589	-1.06763400933156	7.65469754308663	267.361479785187	1.24325098674089e-10	4.783388467179e-09
RP11-96C23.13	5.52985598599512	5.64373831844216	5.20277917972867	1.67595155659265	1.51759882324089	1.7536436018284	1.52564227769431	3.97215030901916	267.255351591511	1.24660526544766e-10	4.783388467179e-09
CTD-2510F5.6	4.34524141500193	4.26361592020988	3.72913098510443	16.3966788681744	17.3271647562418	15.2538658004643	-2.18051027750838	2.5858486226064	267.252904710817	1.24668272297428e-10	4.783388467179e-09
NBR1	32.736975360959	32.6143609515761	34.1888630992672	15.6544912726376	15.5363799473238	14.2711745823989	0.931831147576199	7.63202394635851	267.029083450421	1.2537911919763e-10	4.79901480938532e-09
ZNF419	7.93543113731679	7.24448097531452	7.95571275781702	2.36959478472229	2.85738030988333	2.23866053446501	1.43348842109281	5.30401792814083	270.599481285262	1.25793239566161e-10	4.80323558227506e-09
HSPA4	52.994676638478	54.637050623306	52.5097724359418	87.8228290696943	88.1721086545712	86.4772044708262	-0.912066722283818	8.5322065921572	266.797731704957	1.26118744915944e-10	4.8040605292319e-09
SSRP1	80.9350976482133	90.4052274650044	83.0753885655809	151.602276723733	154.020689404327	157.879654775726	-1.06492586887013	9.59618266356414	266.64369546626	1.26613954117886e-10	4.81133025647969e-09
CENPO	2.42260476785096	2.92043230489704	2.38207914233753	6.33319092361857	6.18412368711129	6.63554453163595	-1.50579832314387	4.6779504928618	266.399787228813	1.27402634065308e-10	4.82969026212084e-09
COL7A1	7.08197963568933	8.58438400803761	9.44063188862478	1.81856364407942	1.55587880477217	1.63497640243564	2.12608092909629	5.73736880592822	436.684324604737	1.27847362081913e-10	4.83495478418869e-09
SEPHS1	4.48058836607753	4.13232496323126	4.63286437066076	9.76117028603709	9.49961876323654	8.50082971840429	-1.26710048055032	4.77231463890443	266.13045843667	1.2828002771313e-10	4.8397390885183e-09
TANGO6	1.87647547662546	1.79293732253461	1.72264933426225	3.90939561294588	3.8226596083779	4.08925602479799	-1.33173159206631	4.34005472616581	265.897431506621	1.29044723852919e-10	4.84963716767237e-09
CFAP73	9.26143319621017	10.3755431688495	9.13857198661771	22.728329473088	20.0931612286372	20.1688009291852	-1.32611128118593	4.76579939504227	265.792093512351	1.2939210384932e-10	4.84963716767237e-09
MRPS6	9.17152056694273	8.6526299274626	8.3723419988726	17.1330805654051	17.0224847351835	19.475558596901	-1.23445895775121	5.87800486828434	265.770715659259	1.29462733094493e-10	4.84963716767237e-09
GCC1	29.5030465711314	27.6393238261596	31.3747751870738	13.0851490857383	12.9248915311624	12.1220512687918	1.01555967955443	6.68114791758184	264.850289418306	1.32545796150924e-10	4.95338994220759e-09
HSP90AA1	661.618306826131	721.485878755816	657.302215268688	1353.73814779491	1380.64691037094	1554.34018461134	-1.27227565888537	12.4742393061945	264.336445522667	1.34303346700265e-10	5.00723420905137e-09
FLNA	46.4725361732817	43.1042925818798	42.4261807548649	74.9379322812219	75.7607112011246	72.810154334163	-0.959245826946813	9.32166195610162	264.185351666865	1.34825193354509e-10	5.01486272128961e-09
GOLM1	297.19371748566	296.67535901831	376.403941835779	95.4748106496322	95.6659524577945	92.2379897876008	1.57590675082719	9.73617168608416	342.100007533427	1.36282164750241e-10	5.05715601026245e-09
PRR11	2.71773253093221	3.5517976500576	2.49776942031554	13.5931849434366	13.4846368280983	13.2829532794502	-2.39347317550765	5.13186189358141	452.380518744874	1.37267650074575e-10	5.07553292826216e-09
GNB4	3.74040098961328	3.40674309620089	3.63533949773031	7.50005663354143	6.49762250214657	6.75836393948367	-1.14423312658245	5.24503677250662	263.231430728405	1.38173723504594e-10	5.07553292826216e-09
CDC6	1.85238217834438	2.09198951263583	1.83827675788549	5.34671677659292	4.64519338083595	5.73381593265964	-1.64091164454372	4.25405767504415	263.170707566407	1.38390069073635e-10	5.07553292826216e-09
XRCC3	2.14062378418456	2.43718070074116	2.3216178229977	5.04286507284635	4.8493712996618	5.47083664594129	-1.35434607258169	4.84530101875576	263.137754039445	1.38507638176706e-10	5.07553292826216e-09
FKBP5	3.2649924773486	3.00974415788014	2.95906898931973	5.99304158650502	5.80282510257512	6.54269675208842	-1.19040068934409	5.64876907108652	262.963471204769	1.39131328634449e-10	5.07553292826216e-09
PHF19	1.28321791786362	1.39646580535722	1.17615367853198	3.25406447556068	3.13462627582387	3.22092257904321	-1.51257138653751	3.97001967424867	262.963142525335	1.39132507872027e-10	5.07553292826216e-09
GRN	34.7199178002673	31.022191915097	33.4604954454815	14.5499170303165	12.4934559796338	13.4631097881391	1.09266416183265	6.38212063778134	262.893559265666	1.39382415834563e-10	5.07553292826216e-09
RP11-378J18.8	51.2870855325661	48.6766434859894	51.5160208011698	22.4443825906232	21.934979768173	23.0439108222122	0.967484219941098	6.55827227242237	262.803150712577	1.39707882734349e-10	5.07553292826216e-09
NUP107	8.98411698823589	9.18931696813927	8.46094915194405	15.5926058565569	15.2266419508681	14.6520331980735	-0.970008298708581	6.67364922641671	262.789206177403	1.39758159567043e-10	5.07553292826216e-09
DHRS7	40.22163954627	34.0963094674747	38.1707067919012	15.7348103255874	15.0939256721805	15.3474332089231	1.08429829269137	6.38574885063461	262.725495594618	1.39988129853385e-10	5.07553292826216e-09
FGFBP1	0.124251731000363	0.106988965515921	0.0477631980937998	6.54624371150591	5.34579650269694	3.54970184879173	-5.90537471164841	1.94612164212427	325.006304360712	1.41113769074675e-10	5.10463721174478e-09
DTL	0.589652310490841	0.695047416029133	0.429125519082161	2.95034213619288	2.55111821113622	2.99250685211361	-2.49163197425725	3.14729026759444	265.123194900499	1.4145119354704e-10	5.10516088491235e-09
CCDC102B	5.36680790667383	5.94449491501175	5.63002218027048	1.98903021034738	1.87267731274808	2.01390235904841	1.32782774597516	4.42202274122398	261.969094937992	1.42751676525655e-10	5.13509647531024e-09
EPAS1	4.51321185850765	3.72687753685935	3.95577004426402	8.66449700290735	8.3116123652559	9.37999785880277	-1.31316672870207	5.59433774041902	261.920775617484	1.42930316873514e-10	5.13509647531024e-09
RP11-618P17.4	9.82405113381723	11.3452241420394	9.52993493629853	25.5795674225205	24.7721528984258	26.8835395928006	-1.52699133636567	4.18374986918529	261.750427029029	1.43562145831377e-10	5.1461006832254e-09
STEAP3-AS1	3.3845082680865	3.53931333871889	2.96513280695857	7.77899351533664	8.17347895685744	8.35974372460771	-1.49403334422904	4.24851561712754	261.576711281944	1.44209746009649e-10	5.15761915140391e-09
E2F2	0.0412578590017699	0.035525747757898	0.0475793924936587	0.576662179030037	0.651076711168625	0.661016793767094	-4.12145417788431	1.00736246284657	259.822681040006	1.50938723447042e-10	5.38304538905278e-09
DCAF5	25.1980937662015	24.1278303427839	25.251979613981	11.7461010701815	11.7660514614005	10.808643487832	0.920701298452244	7.20032655496505	259.694509654908	1.51444300787938e-10	5.38304538905278e-09
TRIP6	4.40818113229642	4.43546651125139	3.71274384337892	10.6018328171561	9.52874763121294	9.69854039191265	-1.44333519239514	4.375292236384	259.671728943336	1.51534362229788e-10	5.38304538905278e-09
TCOF1	8.27471578377078	10.5909257313209	9.45911429644178	29.7528910744671	30.4522643895324	32.7894995355945	-1.9144836137076	7.89032638847001	438.507528126745	1.52712796345237e-10	5.40722020263273e-09
RP11-973D8.4	62.0142588568495	66.0510107285106	62.0380540763114	179.94537441779	136.326098339996	147.494314406187	-1.48314638387272	5.98906975430851	297.066147389455	1.52899002440336e-10	5.40722020263273e-09
GAR1	6.35487482261536	7.08276364234359	6.44025796702014	15.114498426542	14.164323889504	13.6263451746051	-1.30613984575464	4.46376461997341	259.143424100344	1.53640197235181e-10	5.42130410244138e-09
NBPF1	9.09831570574901	12.0291885177593	10.5242522678315	2.29978747732276	2.41217370965751	2.1619609301725	2.00568347698458	6.23249111689967	424.481495760867	1.54123750345896e-10	5.42625444424929e-09
PFKP	24.0461014350244	20.6251097678639	21.3481495380828	41.2101589875344	41.0161298188182	37.6454439295297	-1.05968021699206	7.25917874850126	258.524661950917	1.56149155618997e-10	5.48534633783356e-09
BCAR3	3.87929330915305	3.98436286621901	4.01021876323902	8.24034608127503	8.11417558275147	9.5073837927111	-1.32427985804638	5.03132251415832	258.068494462684	1.5802875827187e-10	5.53906565579096e-09
VRK1	3.26147209503031	3.53250738911898	2.33004859388964	20.8926288198799	21.0259729057577	21.215191954779	-2.9791856608562	5.12646450039905	573.600669873729	1.58557112476863e-10	5.54528945582798e-09
SSB	71.549203777332	73.9644452881073	70.4833471220417	119.172435946012	119.581728506289	123.685937610383	-0.946483356046169	8.97430324905231	257.612787870434	1.59932267391926e-10	5.5711276635046e-09
ACAT2	6.10125422440444	5.5410652890526	5.64698991447854	17.4467926091662	16.448901010411	12.9702266700358	-1.63520900316908	5.57096480386056	315.317555899953	1.60000756530307e-10	5.5711276635046e-09
RP11-15B17.1	8.78443064953123	9.21815428789978	8.7102350222748	18.4562885400319	17.4493638486025	17.711035255694	-1.20303836862172	4.56087187080497	256.831400258566	1.63257343971566e-10	5.67202657912641e-09
MND1	3.20357308822777	3.81697826874042	2.29827595116271	22.4234449709878	20.7587690271256	19.5583765450087	-2.93171770947188	4.26251994426954	433.265553070617	1.64163082409503e-10	5.68093068503624e-09
MAPK8IP3	17.6820783973325	17.1621951406194	17.8226899227569	8.50719508997747	8.00715935647724	7.47289917611174	0.936213672508174	7.00345539460257	256.605707102529	1.64232371145089e-10	5.68093068503624e-09
ANXA2	27.1575011745833	26.9270820216611	25.7831145358348	44.1381876802384	45.2763520912956	47.3064353811257	-0.975735459384424	8.34557531335893	256.395073051196	1.65148335575172e-10	5.68855031092367e-09
DBF4	4.23711145088191	5.03378063632273	3.84532305386694	11.8431529437134	11.9294417293158	12.650110730187	-1.66920468273448	5.29532933804015	312.350871587037	1.65440994727557e-10	5.68855031092367e-09
MIR4435-2HG	0.76482787571006	0.775456022059397	0.721648540799445	2.02923518575398	1.94334737208411	2.25224349751961	-1.6593005810889	3.64692289736922	256.307194054433	1.65532207934267e-10	5.68855031092367e-09
PES1	33.2380333287812	40.7286706780292	35.866545726455	73.3906215464885	75.0745927743889	76.1858935658235	-1.23136220871139	8.02720749912758	265.796573194748	1.67649040092863e-10	5.73869549068905e-09
UBE2T	2.98606660008338	2.88975688971665	2.71220965851793	11.5525409700504	9.1368768825935	10.9975897895436	-2.08030527398109	2.91248056222877	255.811320872688	1.67717441592759e-10	5.73869549068905e-09
QRICH2	1.71538389769644	1.72883052537052	2.19177252135886	0.323667344160903	0.220379181258209	0.24457931657347	2.6303475830727	2.55787184632224	255.692737423474	1.68244882268082e-10	5.74430906888519e-09
KHNYN	22.9252349919352	19.8671300723343	21.8783366244409	8.95349643737789	9.45122342986044	8.36934482991467	1.07279378392193	6.89404722079681	254.414969744342	1.74049840151789e-10	5.92969800241266e-09
AFAP1L1	2.66467456704031	2.90529091086117	3.18982486773945	6.43509266082201	6.61033971161109	6.89042736433953	-1.38799575253651	4.54336421595996	254.319742192935	1.74491529559063e-10	5.93196150380574e-09
NAE1	8.74715395468099	8.40346053011353	8.40728607245369	15.6326497645145	14.1667217318045	15.4503879481347	-1.02366367495188	5.85950870904054	254.237914374077	1.74872088922166e-10	5.93214159159143e-09
PPIA	63.8805847789075	61.2058234920246	57.8216189429159	121.115883301394	107.505242171696	101.628615061698	-1.05007768474284	8.59713975555501	253.537171194282	1.78170103727131e-10	6.01953083727466e-09
CREG1	7.31844082330209	6.97780600206907	7.65495871592382	2.04212584626836	1.85442768083486	2.19886212496341	1.64416223513854	3.60110378303738	253.528828228886	1.78209794524579e-10	6.01953083727466e-09
DHX37	1.73076578243185	2.29221191168585	1.9469132611938	6.25655212849905	5.600950378164	6.47498112591219	-1.81474741420354	4.80275078450311	302.372152437797	1.85040273269406e-10	6.23692247301232e-09
CCT8	42.142925593872	43.1276330736042	39.5658767481573	71.8029733920858	67.7342562233373	67.6418103902683	-0.929349490965891	7.55867529412617	251.523353672653	1.88049952405465e-10	6.31833997801656e-09
NMRK1	7.52907623596794	7.15390783610747	7.93533324294345	2.82823999079208	2.46964380032243	2.45691593891353	1.3444632507305	4.24575576157198	251.482806973949	1.88255195448241e-10	6.31833997801656e-09
FAM135A	2.60194671008396	2.67297618331929	3.00674722218783	0.806633092405479	0.836320678239007	0.915246906052664	1.49175441487014	4.21004178555297	251.30194618788	1.89173809914806e-10	6.33571946426538e-09
CHCHD1	37.5746283221395	37.6485728848797	34.5341449219656	64.4880046812661	67.6536594791405	70.4354559291361	-1.08399023038767	6.30537205993406	251.206871877036	1.89658753400622e-10	6.33853186840809e-09
LPAR1	8.22839835514404	9.65474444391998	8.67758199866975	17.2603833705572	17.2002334506747	18.2188678641297	-1.18664993803213	5.81794660722645	250.30073538838	1.9435250233535e-10	6.48169695552155e-09
RP11-437B10.1	68.0390431736923	66.4590299851946	70.7307130463818	30.2228556257833	32.6528894231301	29.6250482611189	0.950042718090939	7.84136720834999	249.881649234075	1.96568054483909e-10	6.52544644237028e-09
ZKSCAN1	44.3050016792184	40.9957838001832	42.4410336617231	19.808411208205	20.4067379093719	19.2450668457775	0.903620950793908	8.29740874882599	249.874477993669	1.96606216003545e-10	6.52544644237028e-09
PSMB5	22.7535894397439	20.8142940765235	21.0912134793956	39.6397034055215	36.504203793576	38.8799569147338	-1.03064806251265	5.75683115644018	249.818816451737	1.96902704517372e-10	6.52544644237028e-09
EIF5A	54.5164732118431	62.592592544337	59.6182189856465	108.014561255988	101.564637425655	100.860847647303	-1.01109616400719	7.86717802039665	249.656052359316	1.97772618502204e-10	6.54056391900175e-09
AGR2	64.9218351637239	58.2103081585448	64.5793610073518	21.489881470826	19.1332169115108	15.9785648090797	1.53261530581566	6.80430774734278	321.977547301692	1.98833979292664e-10	6.56193641891112e-09
FARSB	8.41199708847829	8.99116974226631	7.93796281338773	16.5813068990215	15.7716823898003	17.4471549258529	-1.17322774331634	5.43756768984099	249.239012979742	2.00021612901849e-10	6.58270931969898e-09
DMGDH	1.78906884314969	1.41597472623379	1.5937217398215	0.198146492729555	0.105976736800094	0.0992612025331116	3.36754518541806	2.11215355155222	249.188451872799	2.00296253971104e-10	6.58270931969898e-09
STIP1	49.9225819257765	44.558124308129	45.3339876844136	78.1045205456646	79.2015040755807	79.2580240394293	-0.958786214970601	8.21975939794824	248.944643681502	2.01626638109971e-10	6.61268442996354e-09
ZSWIM8-AS1	34.118589189521	33.1792934096048	34.1223067916241	13.4994454147463	14.637385217516	13.2165611301588	1.09521471175875	5.08094968865065	248.711505771294	2.02908230605732e-10	6.61790289158292e-09
SPTBN2	8.43951699421424	9.15798964434134	8.59951629709622	14.8664646829351	14.5760842444215	14.5191236011786	-0.945585282230064	6.76874005496129	248.663553917923	2.03172979210175e-10	6.61790289158292e-09
RP11-574K11.31	11.4981009933226	11.2834649136242	11.5807448067092	4.97366490294902	5.19076447390875	4.70230042439549	1.00985579580177	5.54142185047039	248.650509093872	2.03245069574078e-10	6.61790289158292e-09
TCF19	3.78634147147348	4.23289836801077	3.60510220185462	8.98804465957048	8.48339941138643	9.62430830927023	-1.41815870444254	4.56141739482575	248.573256845584	2.03672591488919e-10	6.61790289158292e-09
SGK2	2.16187785460715	2.21055493256816	2.35214094974888	0.427338571680205	0.478883230307529	0.367630301212312	2.20488602029019	2.48498968329763	248.53603142972	2.03878966864934e-10	6.61790289158292e-09
IFFO2	3.46102714794346	3.64983139018745	3.70285968518815	6.68366855224295	6.85140239527474	7.17424858339139	-1.13770026008484	5.06080723877764	248.251225808773	2.0546582695203e-10	6.64429698773524e-09
RAD54L	0.367997109902384	0.392315079653338	0.212190832876549	2.29091319654376	2.16275373730498	2.32047525985077	-2.97089585008299	2.1539917320845	248.239275282801	2.05532719319492e-10	6.64429698773524e-09
ESRP1	3.56766862568982	3.21118327083571	3.54842351278457	0.397981618506708	0.652661421418542	0.427912498961205	2.61255321822977	3.19129407485905	270.888610058683	2.09039683274818e-10	6.74387614940475e-09
GOLGA2P5	7.30223578849215	6.58406891048766	7.2362683631352	3.16567327720425	3.01514149177967	2.98670046283999	1.00438392019943	5.75365106857905	247.375785111648	2.10432440929623e-10	6.77498172345312e-09
CCPG1	62.9791998353466	51.4678124424637	68.1293568510619	13.1876843696239	13.3468414692001	11.5262689418996	2.06280969521112	8.28559541690411	471.21748294243	2.10992030978119e-10	6.77919110915062e-09
CHEK1	1.72514377291493	2.08408240146339	1.91523650984038	4.33667460529437	4.31798527322309	4.35062521727328	-1.38112816033475	4.40241180998202	247.079439876107	2.12144599332451e-10	6.7900804575107e-09
PCDH1	1.36352750846562	1.36292668623856	1.6769106212002	0.22446003448501	0.143733668955464	0.195101876021905	2.75293376660176	2.21942930997245	247.071616494931	2.12190014297209e-10	6.7900804575107e-09
ASAH1	3.25754782074499	2.95939493397132	3.3219089964141	1.29857300843607	1.3120975261115	1.26185647730337	1.10029864891016	5.0648906767451	246.930011757453	2.13013953630474e-10	6.8026759171526e-09
SLIRP	74.8982917275634	75.0200648478928	69.2153277881715	124.678475447585	117.314247063298	118.783685327556	-0.918046366277413	8.01811793196243	246.442578179546	2.15878150989475e-10	6.85650891044254e-09
ORC6	3.58563851759078	4.48217719875072	3.62285908177732	11.2125146936634	11.8880861716379	12.9249976003064	-1.82038019125134	5.15702476751744	328.132929042158	2.16153625624419e-10	6.85650891044254e-09
ASAP1	12.2089030581067	12.5262370713097	12.7272569216281	21.0229763032432	22.8510321339656	23.750710250031	-1.05296249537925	7.2135286318207	246.367921612397	2.16320705738243e-10	6.85650891044254e-09
CALML4	1.71494764608491	1.72199568217338	2.02924857641765	4.68231661095077	4.54712502814427	4.1061720666248	-1.48766360895911	4.02951684838395	246.348738693409	2.16434586684642e-10	6.85650891044254e-09
SUMO2	31.1476096415021	30.5643392443155	31.0979851190407	49.3768938821122	48.9006134503122	48.8279038082203	-0.864057277943069	7.10153793488163	246.259895680768	2.16962902739051e-10	6.85949913299785e-09
DHCR7	2.30015043373509	2.3300962201304	2.44973539300178	5.80137077282072	5.62155638370268	4.89445814851866	-1.40252123919499	4.06624461272602	245.999320534357	2.18520947623057e-10	6.89028695510415e-09
SERPINB5	1.48609991137068	1.43958419936769	1.38422331596746	3.89235825875916	3.91758402707912	3.53063117954789	-1.59215700024017	3.41660904281832	245.951468005214	2.18808454672462e-10	6.89028695510415e-09
PCNA	6.44744850654197	7.90743734254994	7.52358038661815	18.2238872023303	17.087439151857	19.218654653857	-1.51622175085861	4.27927704020083	245.334041144045	2.22557029672466e-10	6.98865649020493e-09
ITGBL1	5.31499156227162	5.88358730698816	5.44597934183795	10.136378819385	11.3289453687477	10.6361926236725	-1.14643907241271	5.68565257793743	245.291747122853	2.22816477167465e-10	6.98865649020493e-09
ANAPC15	16.7413368982878	16.3486598476579	17.2350841288076	28.346632436658	29.2090322228676	27.1492242731603	-0.950621926690964	6.04945433673042	245.168591140334	2.23573929104477e-10	6.98920095039109e-09
PAIP2B	8.18428876775112	7.67629214383332	8.42519537517459	3.24818356264943	3.30215600122477	2.78934939637302	1.1805872201656	5.09609173031654	245.145204391286	2.23718097222792e-10	6.98920095039109e-09
TUFT1	24.1661286354742	23.0582188096246	24.7472177180782	8.07800210270426	9.81127418817923	7.90077450719492	1.28154862015737	5.93767305104884	247.788123773821	2.2540465577669e-10	7.01433688724093e-09
CTNNAL1	12.7457036753445	10.2551024954957	10.1584130445999	24.2121425020664	24.2533236608264	25.470727859309	-1.35726478048504	5.84746603679483	257.996773601016	2.2541011758087e-10	7.01433688724093e-09
CORO1C	12.7617294191713	10.8996564643797	11.4576614665529	21.5559692661278	21.0872861946481	23.0805672621965	-1.10505036306822	6.81321298434582	244.339946428387	2.28747402444307e-10	7.09043865074762e-09
NT5DC2	8.27770877206108	8.20604685348403	9.06459264929928	15.7636339521403	14.8051209145821	14.3024300724593	-1.01188382601641	5.8228709947584	244.339098594527	2.28752765174677e-10	7.09043865074762e-09
MCM4	2.85801741362933	3.76066057005102	3.26738701098392	15.3009603873734	14.5393864972553	17.0776118267536	-2.444670930474	6.08368709503547	514.893974017407	2.31461649236548e-10	7.16036350514942e-09
CACYBP	18.9283781412504	20.5961703930374	18.7420788157481	34.2450356790385	35.1957546060359	37.8527604561098	-1.08072349582308	6.99412824036239	243.801778543364	2.32180450934652e-10	7.16037733308428e-09
NAA16	4.14446339694002	4.12626004579288	4.25948895357891	7.95270007423546	7.12231932952483	7.60380936592887	-1.05545491309978	5.13995709676153	243.726817234802	2.3266328589837e-10	7.16037733308428e-09
CCND1	31.574950209297	34.2171976607472	31.3463787440161	58.1274129938719	52.6280057018726	53.7264685346558	-0.957957564899079	7.74738855566148	243.651174061218	2.33151673896353e-10	7.16037733308428e-09
WIPI1	22.2860928838456	19.5744520559526	21.3600686247813	7.21220775676556	6.00898867107404	5.26321682198939	1.57711822419804	5.48134229209171	294.03091252651	2.33273932599848e-10	7.16037733308428e-09
BRI3BP	0.952493808830628	1.04251477093199	1.15701821086382	2.67639747410846	2.74396611441761	2.72604737429101	-1.57133862355686	3.70023009366982	243.493810657817	2.34171436840915e-10	7.16158461897413e-09
TTBK2	4.37494606175871	3.69395202890317	3.90204843165259	1.59360753506116	1.5251356423419	1.54600968717627	1.15938260077138	5.12256059384599	243.486438536229	2.34219335020852e-10	7.16158461897413e-09
ERN1	7.0435257195906	6.22108237505655	7.06220914024284	1.0889401953084	1.06652980459509	0.754067029512921	2.61006835712766	5.32109283228568	502.101955135854	2.383250559058e-10	7.24851714598078e-09
SSTR5-AS1	61.5269888389913	78.1396782546644	67.1534770804627	13.8656839812404	11.6420631160857	13.5015164192184	2.20784027463836	7.29941742610322	500.482988764198	2.38421217107616e-10	7.24851714598078e-09
PNMA1	40.9432001257614	47.773629930445	42.1540282642221	17.3936593981508	18.1198592022691	16.6959706022659	1.12765971572277	6.26565122783244	242.843783043736	2.38438064012526e-10	7.24851714598078e-09
SPAG5	2.94185046873996	3.61369308525487	2.57410643411108	11.3632628759688	11.4740549598801	11.4050371930507	-2.10027499784411	5.36913987102645	392.397908054362	2.40938029012667e-10	7.30394595458308e-09
RP3-403A15.5	1.23972641496415	1.30423599313789	1.59387800226508	0.30132867361257	0.212781059189794	0.261578032024299	2.20893194419141	3.16690981330217	242.267866790603	2.42292432004064e-10	7.30394595458308e-09
FBXO5	2.29079606739725	2.95879058769076	2.24382981287641	6.98765394783831	6.75829369410131	7.23386191132972	-1.67827219283583	4.24188848753462	242.257818137121	2.42360311320565e-10	7.30394595458308e-09
CCT6A	50.5650875813177	50.4538404508974	47.189256111271	80.8192933634408	78.8838198064493	79.628139463895	-0.890569283316222	8.00420642986322	242.231224611527	2.42540057002655e-10	7.30394595458308e-09
CAPN5	4.05303262399693	3.15980093322127	4.24242702601654	0.468144679332896	0.66221424225588	0.525098898247353	2.59169536400225	3.67820576079458	311.465141651137	2.42784890335644e-10	7.30394595458308e-09
SMIM14	6.25167750154328	5.14514089922798	5.42769299951262	1.86228248269255	1.90938181797978	1.58100528886627	1.45469948815256	4.58669381188584	242.078294166339	2.43576669671006e-10	7.30394595458308e-09
SLC5A3	5.10785062779841	5.09948079468483	4.84190962265729	9.19971294307516	9.08167571025688	10.4595005880816	-1.13398979885516	6.43719688411518	242.062828563744	2.43681781607048e-10	7.30394595458308e-09
ITGB3BP	3.36643893528911	3.54239504489947	3.10341795212909	6.89140560106631	6.45009776250785	6.60774618719002	-1.19146673030823	4.80855674182629	242.022266266193	2.43957709009354e-10	7.30394595458308e-09
DDIAS	0.342628977271558	0.390342397318717	0.255312588574443	1.53777690945689	1.76795576086639	1.66057540510441	-2.51005800422933	2.49307352281928	241.929645092155	2.44589106681515e-10	7.30900680230886e-09
LHFP	18.93939180666	17.0578664070328	18.4242277573518	7.48350774682187	7.32648907074236	6.87289628219812	1.12827317711662	4.8445155014778	241.522626861328	2.47385925467102e-10	7.37863530147914e-09
NSUN5P1	21.0751627219999	19.40348727947	20.4611122020739	8.65555970184529	7.72006964416427	6.65597448263986	1.20665635386744	6.03402320363971	241.362750223504	2.48494477858762e-10	7.38776612855107e-09
CKS2	9.73298469686044	12.5315843695366	9.42415427837387	35.008265506102	30.7532092076447	31.407372572359	-1.80655455537312	3.7798368153526	241.343728878972	2.48626744710853e-10	7.38776612855107e-09
IFT80	20.3845658147754	20.5752529894854	20.4953347536673	9.87310309903846	9.6966839753612	8.81614367279447	0.916040444920434	6.71391267345542	241.092398786835	2.50381954252068e-10	7.42596235050037e-09
HSPD1	114.096896066415	115.878841223378	107.847242246271	186.558385535523	180.959796170049	184.906616918062	-0.908766932203913	9.3263891735317	240.576915945776	2.5402631936559e-10	7.51105865853014e-09
ZNF608	6.93614376251364	6.78468005431555	7.82541901066253	2.81998069416647	2.79622800909327	2.43920208664806	1.22075669242122	5.0515595055369	240.552358266941	2.54201441188868e-10	7.51105865853014e-09
CTD-2515O10.5	17.3729009230345	17.6155274241858	12.7947963201367	47.3664860745598	45.0744294167181	46.8447179038585	-1.73550919311249	4.07758508041909	240.46139488724	2.54851305309276e-10	7.51621163121088e-09
CDK4	29.6532168513074	30.9567404639597	26.7693050134715	77.1804072452249	61.4316532825889	63.9414211686106	-1.4094797986943	7.30004011745502	295.598584642727	2.55344181379839e-10	7.51672405819833e-09
WDR3	17.4390841552082	19.9217670873958	18.4654476194932	32.0746472914096	32.815887728204	33.0231515079949	-1.00986708651071	8.07179122930848	240.222734472028	2.56565377973996e-10	7.52646276978097e-09
CSGALNACT2	16.6217336752536	15.1894787162774	17.9503638270971	6.78732628501803	6.73877292020954	6.10535343273234	1.14239775959966	5.39062571841627	240.187330419611	2.5682077000109e-10	7.52646276978097e-09
CPE	33.261659121789	29.967652644241	32.7184204321588	14.9097897696633	13.7950019632361	13.3993898635164	0.989127631951859	6.05294720025524	240.12143958851	2.57296854877997e-10	7.52646276978097e-09
C5orf45	6.00225364097306	5.49635032113811	5.62310464338192	2.48969872315359	2.31563826764185	2.3632835201501	1.05633783469591	5.06759390371045	240.082390135189	2.57579476116618e-10	7.52646276978097e-09
LBR	5.38020394843831	5.68832468150381	5.29085310838113	10.1537133771389	9.34584897550365	9.89978812116368	-1.04399704039284	5.35935778546436	240.013577753284	2.58078369202644e-10	7.52712704862619e-09
HMBOX1	16.6762436099472	15.2542976904961	14.9898108641715	6.33062621352099	6.89437574206305	5.90252287026656	1.09588191485693	6.15181704849786	239.85738677317	2.59214855910383e-10	7.54635072234132e-09
FAM136A	15.7403912720515	16.8672992484566	17.0373463479177	28.0230396371293	28.0608986456866	27.9475367700164	-0.958674821441509	6.13371687003244	238.854594780453	2.66648863946551e-10	7.73282252700258e-09
TRIM38	5.98857571384036	5.46291591021075	5.96142101116437	2.59151894540895	2.44496689395212	2.42854435678775	1.02207853345281	5.25040679408715	238.850844867461	2.66677115819897e-10	7.73282252700258e-09
APLP2	596.657646056061	554.454698365513	597.097922143397	267.826233231015	269.716372665347	256.935807653102	0.938264911677125	11.5900045559597	238.79640907597	2.67087620176076e-10	7.73282252700258e-09
PPARA	2.09491858676428	1.70853745687873	1.9248651935936	0.442101646359351	0.567634978392564	0.456987743507745	1.76715307338108	3.93135852735694	238.538743591702	2.69040498962847e-10	7.7751228658221e-09
ATAD3B	1.80976964766489	2.11352648553354	2.04058968622598	6.19386234646215	5.04953445308808	6.51728226743829	-1.77379262214534	4.98157768959702	299.433153293175	2.71983560791872e-10	7.84294972854772e-09
RBCK1	17.1767519701307	14.2061751059123	16.5582271729684	3.42794909657414	2.71469198334812	2.39763658673358	2.29154033686996	5.17493247237729	418.908888290995	2.72379769798374e-10	7.84294972854772e-09
IRF9	9.74694898051111	8.05424719801743	8.93926523311812	2.79385890050609	3.00505514111891	3.05272892365226	1.39307013248138	4.44648647776266	237.761985097952	2.75026907104033e-10	7.88650964051546e-09
ZDHHC11B	8.53593988865348	10.9048503102103	10.6686060185199	3.03088954327889	2.87604222700255	3.12031042429178	1.53780187398809	4.93167131880111	253.452225403242	2.75314129311157e-10	7.88650964051546e-09
IFITM10	1.3059677654455	1.02828159279668	1.30254554266503	0.0544033064799897	0.110846029452877	0.0545065173608872	3.86345637884647	1.54208059624984	237.715589505062	2.75389253641481e-10	7.88650964051546e-09
CCDC28A	39.3292594245205	42.3072493786968	39.9927723261424	14.4600621440821	13.4419236013789	16.2938438581933	1.25905132761703	5.33870959166693	237.592129487951	2.76356123072932e-10	7.899887149253e-09
TRIM73	11.2033980297587	10.6653177637138	11.0349658193415	4.46408283217702	3.81646238376846	3.29633341728026	1.31049078143623	5.31618525613551	237.246742592717	2.79081627963545e-10	7.96214595689826e-09
NUDT1	1.82869102806268	2.3387798085284	1.70571440110897	7.08797364425009	6.60008929656561	7.75549875592052	-2.0584427125329	3.32495748605032	237.188853283151	2.79541435101122e-10	7.96214595689826e-09
NPM1	906.568332840618	1028.33890568994	897.220540179935	1777.87462931333	1726.40550397805	1741.635851726	-1.08809846354793	12.3644974838599	237.112967347761	2.80145496166488e-10	7.96500000611484e-09
DAAM1	7.2327974232698	6.56046508580404	7.45933898654429	2.6152000742508	2.99747034791359	2.61075634368871	1.16988941380803	5.6768552234403	236.877726169688	2.82027524524222e-10	8.00411329924398e-09
EIF2S1	29.0792915733444	30.0221620644457	30.0659020356217	48.3467895297458	45.474655178868	47.5435983281667	-0.864114216093102	7.78863176380949	236.31170175034	2.86615337259856e-10	8.11974059391362e-09
WNT2B	2.16433042680905	1.87520712284485	2.23240191405881	0.69506581928118	0.546709807617882	0.576074135718648	1.58532060060882	4.0306229046569	236.158714763314	2.87869916628328e-10	8.13844575370815e-09
CHTF18	2.53077841144046	2.73215203850584	2.54001151242279	5.53118005671791	4.98825119723255	5.539002169458	-1.23953360965639	4.59847942329021	236.10580481334	2.88305264554438e-10	8.13844575370815e-09
NAA25	3.79019305742874	3.65122028554083	3.43841971775106	6.38702475010359	6.50554996634516	6.88286142712271	-1.06188506906373	5.72803249154554	235.897276140773	2.90028383737819e-10	8.17249320878332e-09
FPGT-TNNI3K	3.6689977374792	2.91583231205547	2.97915419715421	0.970894330460121	0.983168035377165	0.842911430476399	1.57604752700294	4.21861655825024	235.716996511865	2.915275450064e-10	8.20011998480635e-09
AC024592.9	5.49594272778375	3.2841019452747	3.96126978130207	0.0597487185951035	0	0.0548735646158426	6.43946351887674	1.2656816896088	248.002943104193	2.92217633641942e-10	8.20330315522863e-09
SEC31B	3.05964017797626	3.04057302678241	3.29947847512254	1.06707688810666	0.941931520424058	0.804812281032359	1.54311122206583	3.96469526046756	235.57929642455	2.92678579171872e-10	8.20330315522863e-09
CCT2	26.73651737527	27.8830894095715	25.5916143685663	44.9560307572383	42.587403572809	44.1285538053603	-0.913925196460444	7.28201927989481	235.037940497332	2.97254285590614e-10	8.31680663117952e-09
SLC6A8	3.67016064756721	3.7552776623011	3.41197595753692	6.99744650936936	6.65993912486761	6.68734889899641	-1.10614139494003	4.87345538705612	234.838806069816	2.98957912767295e-10	8.34969378979754e-09
DOCK11	6.02137457951724	6.77846173128844	6.75081389085289	12.0432294391139	11.9809764074475	13.1427126773853	-1.12698267788552	6.02589409251171	234.254341366872	3.04022758507622e-10	8.46291971355767e-09
TRMT10C	23.3730141780938	25.0031172366874	23.8599942952198	41.1802852564566	40.1086024470796	41.9175904888962	-0.969469221526898	5.97360662433461	234.2474976524	3.04082641529653e-10	8.46291971355767e-09
SHMT1	0.591386020045611	0.565802790439575	0.530443081920574	1.59231442881388	1.61686312166419	1.61758315075231	-1.71298345690837	3.04573590124998	233.337905251889	3.12162685343937e-10	8.67252676611066e-09
LDHB	138.894233096827	129.88173483789	123.684042378361	228.83178359424	215.74146650679	208.288278207198	-0.932872175379164	9.04921746913949	233.153896779627	3.13826878619596e-10	8.70346543371679e-09
MIR100HG	2.87079736319256	2.7845168382265	2.45572645619456	7.36314356645495	7.16025276944013	5.74977661145209	-1.51707523690161	5.74837216949766	283.569902698916	3.17970787016075e-10	8.80294606155887e-09
TAF7	33.9204487803647	30.9342307734859	32.681551705174	12.3820058403294	14.31367031228	12.8959123929504	1.10061342450647	5.92113507298778	232.627299272835	3.18645673785577e-10	8.80620771189232e-09
RGS4	1.22209131204141	1.39304677246506	1.22142823512451	14.0465827440593	14.6552753650182	18.7238678508415	-3.82523528049294	5.46069160938946	760.943599498333	3.22259666677813e-10	8.88843444404948e-09
ARFGAP3	15.5822916172736	14.1556274361072	14.2452996650191	5.67543906214997	6.1561019350564	5.21235566925926	1.1696553426089	5.06385348863749	232.186367770305	3.22745532065056e-10	8.88843444404948e-09
GJB2	0.487023781214032	0.519207266521022	0.374430410767464	2.49570914556951	2.33789667591984	2.44428155067553	-2.58032602994835	1.90609579174901	231.687819762269	3.27453762262323e-10	9.00241578059617e-09
NCAPG2	3.5641914865985	4.23765409879697	3.05137323551977	15.310925496977	15.290914723507	15.7657059459816	-2.29026617957189	6.12474419691371	469.921206837985	3.30138685726958e-10	9.0604728193954e-09
PDE5A	2.66602903409567	2.67740570276263	2.64621066030438	1.03597860022986	0.92223896504794	0.882535328939729	1.29381485991795	4.09941070011909	231.300245684906	3.31168117238236e-10	9.07297330554946e-09
UBA2	42.1063956352396	44.2283717669911	44.3047408052827	68.8832367097403	68.4417669318171	68.5700063439569	-0.8557326592584	8.10321784786696	231.0854515737	3.33247298884825e-10	9.1141406587739e-09
NUP188	4.43792384613436	4.81586060211306	4.21379395614294	8.05357146458651	8.56663771879657	8.49631947671619	-1.09768534004465	5.72817313171673	230.092343327174	3.43056061965683e-10	9.34508451168732e-09
ADHFE1	2.57414796148073	3.16644542340921	2.61371683136815	6.80791239365072	6.51899983093554	6.75076541329942	-1.45975395620422	4.20165716515014	230.083867371708	3.43141182893656e-10	9.34508451168732e-09
HOXA13	28.5303570627366	26.5819722465431	26.6991957432598	13.0072232025159	12.5951078474695	11.3434857187976	0.948613876299263	6.61884572525505	230.051648924035	3.43464960860978e-10	9.34508451168732e-09
CENPL	6.59763037575556	7.08151994096774	6.10266707952319	12.1817350805988	12.3507109261495	11.837815803976	-1.07598569073354	5.55804728916294	229.775001835394	3.46259499553674e-10	9.39718536479766e-09
RILPL1	5.35593750497241	5.66275194886224	5.32308447461776	9.07121998634476	9.15617353101661	9.1155433892845	-0.941534707503376	6.01021338658493	229.744542282887	3.46568766933011e-10	9.39718536479766e-09
NFE2L1	138.734203469611	122.184245535861	146.674734074198	57.4472697558553	57.7171184048457	50.1373872173429	1.10305369391336	9.07946000032394	229.579268611741	3.48252354826045e-10	9.41224818171839e-09
PPIAP22	49.0524875866133	47.5901097875308	49.138835744923	96.7324555413931	82.3116795160006	90.6286504176981	-1.08683245863214	5.14309199851833	229.523029686675	3.48827367401988e-10	9.41224818171839e-09
TMEM59	12.9933439840817	14.2924113804532	12.7351387305723	6.10067788366775	5.77583778539082	5.40813796322968	1.01369079098689	6.41346166603167	229.514906128681	3.48910515845583e-10	9.41224818171839e-09
SLC16A8	2.28669997994246	2.66200007572592	3.04957070934206	0.1825821033056	0.264782635221435	0.276186148189044	3.25572452723735	1.61084553941924	229.34241937046	3.50681345129819e-10	9.44390239150286e-09
NDUFS6	46.1033436107175	46.2614830527337	39.7244971426691	84.1896093081886	77.0945059022717	79.1472697738886	-1.06200642325302	6.52631471522724	229.172380095928	3.52437086316967e-10	9.47504330016772e-09
NCAPD2	12.2211930153611	14.6025589170176	11.2719785362991	34.3217565938107	35.6699412870717	35.3433803273709	-1.66527075397214	7.32755511887336	348.559131667267	3.53723377288417e-10	9.49347902916009e-09
SLTM	41.3157569489025	48.7809085839436	43.3331395125279	79.6659836043826	82.9496400987408	82.7026757564715	-1.07785137003162	9.04157120899135	228.644208872175	3.57954982196453e-10	9.58530942247774e-09
PSMD5-AS1	15.3782624428522	14.6962308823898	16.3745684916878	5.49309283754304	5.70524388060518	4.87262339116533	1.33283995307356	4.15759535614098	228.606028830168	3.58357658697137e-10	9.58530942247774e-09
CLUH	3.01007921722141	3.54012531809725	3.31606386070139	7.02956663123261	6.33655022235022	7.41652012890471	-1.27384350366138	5.18165371327726	228.444962836184	3.60062082223637e-10	9.60438061516711e-09
SORD2P	0.904425164009824	0.88647216196961	0.920947941091681	3.00912931066047	2.82819949281368	3.05333397696276	-1.91289709556162	2.57254183206995	228.412244376078	3.60409442303155e-10	9.60438061516711e-09
HOXA11	14.7607501762525	12.1742729947827	14.0680941069514	4.18443041437957	3.11460526069777	3.05179793431776	1.78670286669969	4.24663063024118	247.556199529603	3.60893350544614e-10	9.60438061516711e-09
MT-RNR2	8148.94688543002	6740.81561574572	8735.41633917369	2807.25142398521	2866.61329926675	2809.12680069819	1.27715321248769	12.9815093715985	230.827003501624	3.62824467747368e-10	9.63793995093575e-09
CYP2R1	9.73414363724791	7.7861124889849	9.50799118192361	3.03877008124964	2.71249757600737	3.065094424596	1.41315696400203	4.7063455541579	228.134485709466	3.63373748150159e-10	9.63793995093575e-09
PSME4	4.74317424719764	4.79406887966367	4.56355180849734	8.08398237283954	8.1270001171231	8.92877181151962	-1.03439812986254	6.09915762804966	228.016406723626	3.64642329793585e-10	9.65538684987771e-09
PTBP1	3.43865717814917	3.73194547881992	3.28181676607539	6.8853648997549	6.4099828690823	6.20674785729473	-1.09621192303549	5.13845760874671	227.947314849162	3.65386960277531e-10	9.65892486298865e-09
TTI2	3.78617567424414	3.79967940699995	3.54377023242154	7.24609589881896	7.05249592261465	6.9894000701877	-1.13340971281613	4.5501444582291	227.764407072429	3.6736661591821e-10	9.6950441810268e-09
TUBA4A	2.64940391161746	2.22190298058819	2.0766803874323	5.78896091653191	5.4341783586485	5.74279633530959	-1.48621989378401	4.07393549745501	227.662308548414	3.68476971165748e-10	9.70710023837665e-09
CTD-2008A1.1	5.90737858342176	5.71533035126325	6.12360247259188	19.9774913627138	19.0103031946203	19.7311878804985	-1.92665197564937	2.50684149031898	227.609611004502	3.69051571562776e-10	9.70710023837665e-09
SRGAP2B	13.5187687814115	12.5455216570208	13.7990257543515	6.15238257533646	5.98865374969495	6.09219520451175	0.928290031291809	6.09581868274459	227.413073885484	3.7120359172633e-10	9.74748567775719e-09
SNRPG	10.974992729865	9.73370111254919	9.79981084276737	19.3897407025879	19.970712296052	20.349869080343	-1.16894393077473	4.79357588781968	227.27835524598	3.72686985727226e-10	9.7702087402587e-09
EIF3B	15.0348391934981	17.009961364078	16.1301596315163	29.6137438599633	26.4259693663381	29.4819965353147	-1.02692195706806	7.67912501393968	226.991714481318	3.75865751642123e-10	9.83492648212518e-09
AHCY	8.40532328049569	8.60041267403447	8.28463342221586	14.8014791692548	13.7270083241342	14.3526923585031	-0.960530695043727	5.49845353682312	226.891615179071	3.76983100352742e-10	9.83492648212518e-09
WDR1	17.5970263892071	16.2110631927263	16.3996286226185	26.9736265677203	26.724398474999	28.032083715697	-0.903153388482525	7.45510403965122	226.888126935168	3.77022105779849e-10	9.83492648212518e-09
RP11-161H23.5	119.276728235736	114.500928257208	91.6856380208819	337.23160871618	297.272880513026	314.86031755194	-1.74203883744818	7.2264927131832	362.460431764447	3.77943123233843e-10	9.83963144303242e-09
NR1D2	15.4738238194267	13.6029576034582	14.8278509562707	6.61436793832928	6.10923891730533	6.42563784583	0.996836808334725	5.89886998192478	226.760948086673	3.78447363193555e-10	9.83963144303242e-09
TPP1	6.52325390600234	6.52674166699656	6.52942701515418	2.70833224407546	2.33170650390742	2.42970873498363	1.19090998147682	4.42624202740847	226.215343165613	3.84631933340671e-10	9.98400919909578e-09
FAM84B	53.1613468295174	57.0085377061038	49.8777846474538	95.4169345743641	87.8791423872118	88.9222255984897	-0.964489668195645	8.6339121112122	225.242782180709	3.95944218065637e-10	1.02492201478097e-08
FEN1	5.04257448740216	6.11203608993043	4.95077691428191	20.9392494721988	22.2986067759674	25.9215810224998	-2.29934350863133	5.20782607390355	413.41872214487	3.9669055845737e-10	1.02492201478097e-08
SNRNP70	52.9393944102715	49.3041196775329	52.1817476882524	80.432541223564	81.5299903160936	78.866105250609	-0.840844981579799	8.29468269248232	225.170989096216	3.9679420106652e-10	1.02492201478097e-08
IRAK1	28.9150200336457	33.5031810029403	32.7626476029863	55.6051077107085	54.5098424690368	55.8963202815254	-1.00169717718868	7.47865545242392	225.093391966907	3.97715240991684e-10	1.02562520874332e-08
AC002550.5	17.4694870292055	18.6096792821089	18.0044570160434	32.1878782084322	32.3979070797978	34.9821958847568	-1.08035386541048	5.17840067443261	224.979553772407	3.99070860043866e-10	1.02744497647776e-08
SFN	101.229579587782	78.738893906552	97.0948202050048	201.293432946904	207.374513947503	195.042598070551	-1.32434308057203	7.63824456846106	271.201884702467	4.0132337503945e-10	1.03156421343474e-08
PSEN1	22.0968094228469	22.5008539626916	23.4171311161855	11.3105099165787	11.1287318561788	10.4903118010425	0.847575551384337	7.35527146380237	224.304969794944	4.07212967152175e-10	1.04500366635415e-08
PGK1	100.316992708344	87.9816793264529	85.749772308305	158.086171921192	159.899035036918	159.489270734709	-1.00096505168791	9.43608235118429	224.146728714814	4.09150236240716e-10	1.04827340915612e-08
RUSC1-AS1	8.95677932397628	7.75373315572403	8.29838700260482	21.4196097355327	21.5523521503346	16.8104135150786	-1.45503878116991	5.67851067325944	264.757494009723	4.13153249913141e-10	1.05681659783607e-08
PLCXD3	18.3470192783307	15.3560303165381	16.7292130413112	30.3935262772885	32.1903866408969	28.3604979590797	-1.05032659428993	7.54082018989315	223.64224733257	4.15396882420188e-10	1.0608390819545e-08
AC007405.6	7.3631678584388	5.6635554868609	8.12216394141297	0.587230425571731	0.493545671574259	0.808973668214532	3.25527340794586	1.81554002980335	223.509321961909	4.1706086173111e-10	1.06307590539383e-08
VEGFA	45.3357853137741	41.6483184185027	48.5038454015565	16.4546256925301	16.9805148503552	13.5083650665106	1.33090560578689	8.73095691733102	270.296734139076	4.17617748766175e-10	1.06307590539383e-08
DNA2	2.46330907591824	2.42977282441048	2.120550566531	5.0558685568538	5.37696392684233	5.72827249378301	-1.40232239292459	4.28145743587441	223.321945157675	4.19419398000638e-10	1.065446204948e-08
ZNF224	10.5575929751924	10.1925965737326	11.1610068207872	4.89263282320073	4.8893334770718	4.47201013252693	0.963643370077079	5.73770560047515	223.28415738071	4.19896878594766e-10	1.065446204948e-08
HEATR1	3.8284953050191	4.31689657544946	4.06719809711258	7.52512958318226	7.03514233158946	7.75159897951776	-1.06850147904874	5.73705960376909	222.862091846831	4.25272379098243e-10	1.07735669371555e-08
PLEKHH2	19.7272963590735	17.8119330943931	20.2320463472438	7.08972766498311	7.04983001433761	5.58327779588783	1.35284778678068	6.94203821853732	269.164076831053	4.28715340709342e-10	1.08434113694933e-08
RP1-170O19.14	38.114553695866	34.3010279541786	33.9144048450579	10.596155842359	8.72685207708358	10.7477179616282	1.61874203975153	3.6114377235167	222.484023353915	4.30154240413542e-10	1.08624252914653e-08
EBP	2.75705771228453	3.23911424739422	3.21991168619018	8.65292401352649	8.94818721846795	7.16212772136642	-1.62169972399863	3.82322818824197	222.206275336453	4.33781433370209e-10	1.09224268235821e-08
CYTH2	21.4838743214445	21.1111765391341	23.1066337489819	10.1743352710916	9.20990271528643	8.11244685423826	1.05915274998878	7.16809538778669	222.196311607572	4.33912199216194e-10	1.09224268235821e-08
RP11-1070N10.6	2.12298903290531	1.88082930186996	1.99750845361399	0.322174463012813	0.324931007905984	0.384652928434583	2.33156601966152	2.0495937229559	222.11060740258	4.35038855530791e-10	1.0927123082713e-08
RRP9	18.9046882736865	23.4344480684141	22.0069389239978	44.0522985754347	44.1738145592156	47.6598816385493	-1.27770742460621	5.76012998853798	230.791441999403	4.35481246337879e-10	1.0927123082713e-08
APBB2	5.3783660288081	4.95845051153776	5.27057084689461	2.28094745384475	2.39439743646188	2.28100547696111	0.965850922798208	5.57221052936277	221.966924736118	4.36935182120904e-10	1.09462303628641e-08
PHB	40.0293721192725	37.4228752177733	38.0193065656325	63.3617880587044	65.5743622633553	58.1521957631711	-0.895154822511065	7.62331550746067	221.772669439741	4.39513973426088e-10	1.09842504665957e-08
RP4-614O4.13	9.30395430908573	8.40939859651169	8.88572022032497	2.20248253843798	1.61518066517209	1.42783944725248	2.14467264127724	2.89509349202434	221.748014096468	4.3984251931649e-10	1.09842504665957e-08
SESN3	21.3820917559842	20.073074816739	22.7274670715476	5.85861813408346	5.99601430588307	4.50300577972489	1.77503765881854	7.0914663706433	364.068011770397	4.41820389992986e-10	1.0996291077859e-08
DYX1C1-CCPG1	118.772240493644	97.3808598196594	128.58978052524	26.7024822373502	27.9299337034103	23.8560460535427	1.93542004782768	8.27705298132832	415.597260065409	4.42336412747848e-10	1.0996291077859e-08
METTL3	5.83487730937794	6.12197794815937	5.35778852916679	10.2405694825075	10.3916177920336	10.4962869410717	-1.04453946518713	5.60664068449525	221.49751882824	4.4319643123139e-10	1.0996291077859e-08
DNAJC2	20.7728393832749	23.8195186544372	21.7652833405015	38.4248706167925	38.7374787706856	41.5960680075614	-1.03938256702694	7.69461264914347	221.462785006346	4.43663785024816e-10	1.0996291077859e-08
MEX3A	28.7863910738719	30.8966801734966	27.6748034279779	49.2218607545789	49.4221973135433	45.6882101772471	-0.922664839328833	7.91351255083911	221.452465922325	4.43802739604886e-10	1.0996291077859e-08
FAR2	2.46010849655487	2.40045987238864	2.59112922218562	4.87114927294739	4.74818421133419	4.87929530202671	-1.16105041782447	4.34681203625961	221.360389220223	4.45044824384259e-10	1.10081778202458e-08
UTP6	13.8097130281485	13.5479380598168	14.2550819791814	21.5952433677941	22.3296215769824	22.1072575317251	-0.866245874983821	6.8813488708893	221.313769889643	4.45675215394567e-10	1.10081778202458e-08
CGNL1	2.47546796820336	2.39448788988675	2.63746803021295	0.682803086796173	0.67028132098385	0.817725695214916	1.58477605899222	3.75577568910349	221.131171576786	4.48154151417865e-10	1.10521385735002e-08
TMEM127	8.41594228118308	7.71101922359598	8.39540416891814	3.51915917351766	3.67711464213103	3.40607377488581	1.0100079492805	5.18448643789738	220.792147195295	4.52798528422248e-10	1.1132361411071e-08
GMNN	9.87733515153676	10.5994910123476	8.08755753054229	21.4721836795421	21.8989851176443	21.1945819001272	-1.37210029419046	5.30873856271383	235.278888251615	4.52815560938678e-10	1.1132361411071e-08
CPEB4	4.21926073697788	4.06478389678356	4.3412478510425	1.89108882347797	1.76297847326933	1.68390046183289	1.04296808255863	4.90631604420274	220.274790771922	4.59992109679098e-10	1.12912348910049e-08
ARID5B	30.8559708240731	26.0614583601846	27.6488452405004	10.9492088321302	11.1266820749399	12.227744453049	1.10029025467018	7.2986831967018	220.123725861573	4.62117111875082e-10	1.13219932050563e-08
GPR87	0.762413890042866	0.5423168587724	0.439615513197262	4.4032483216236	3.82568946410861	3.30172105398787	-2.90892484785932	2.00612407314369	220.073315806591	4.62828710305476e-10	1.13219932050563e-08
SLC25A27	16.416759958423	15.3740995857655	15.6451710982385	7.04489726880295	6.13668970697768	5.61753097618389	1.13789234247215	5.14222927650625	220.011500076096	4.63703019831392e-10	1.13219932050563e-08
CD99L2	33.9650365699034	29.5111013254447	34.1448758071703	14.8606946525319	14.3155511684474	12.9278385080234	1.01431616081494	7.0309001112491	219.982767744725	4.64110045348967e-10	1.13219932050563e-08
ELAVL2	1.59878618383308	1.6029611350936	1.73009640285952	3.91272736947701	3.4716286332629	3.61038162958057	-1.35677910742022	3.81741599519112	219.87881474777	4.65586062874999e-10	1.13404999721541e-08
EPCAM	6.30117571590807	5.84901326682356	5.57882307040536	12.1449054723357	13.2624479987541	11.3954901260743	-1.25116733696811	4.55823696602427	219.692173388699	4.68249618119166e-10	1.13878307126581e-08
TUBE1	9.92048414770533	9.54654422682653	9.6020159293091	4.5841568124919	4.56292044946994	4.34100024407114	0.908755359154956	5.59569337082483	219.223502466194	4.7501495988186e-10	1.15346182577764e-08
EVI5L	24.4203243143528	23.0546845969754	23.8273956095238	11.9210735085624	11.5820129781582	10.8336847023996	0.855373238870114	6.75066312773746	219.161175504665	4.75923029713184e-10	1.15389436406534e-08
GTF3C6	66.5989860409984	72.2447752510234	60.1955288231251	123.55788618999	118.059768542272	126.815636361471	-1.08687480088708	6.6914265143511	218.885083249492	4.79969423716093e-10	1.16192291732067e-08
DDX12P	1.37515930040986	1.77615478415369	1.29952527531692	4.71282970304343	5.02936306991066	4.80019866430464	-1.89689634619887	3.28856278221032	218.770405557233	4.81661655648491e-10	1.16423661353079e-08
PKHD1	0.00644964296358022	0.0111071390807178	0.0148757158724588	0.214183443626586	0.161024592986341	0.19048238414946	-4.31814455482821	0.940895296421993	218.621625272343	4.83867268962837e-10	1.16778225767397e-08
RP11-166B2.1	5.76523005107442	6.14069050201045	6.99473503470977	1.64466093951156	1.09216971954923	1.24673384615973	2.04360686158606	3.31441427503125	218.480020940859	4.85977205121654e-10	1.17108653331755e-08
CCNE2	0.985677650448868	1.03060521467128	1.14408447378536	3.04029526915362	2.91254055683351	3.51375514190998	-1.78668560435125	3.27476331790539	218.236950498437	4.89623519439073e-10	1.17807741176452e-08
RP3-468K18.7	23.2330388258049	26.8733610585841	25.1440193237902	47.0679317309192	44.6455204862822	42.8788489621679	-1.03633190142705	5.74212598160644	217.99665943996	4.93258837344166e-10	1.18438881230185e-08
CDKN3	5.42626799746195	5.96585855751034	4.34855822645168	15.7736617091073	13.805957491472	13.3740864348024	-1.6388187352253	4.22088821176294	221.809100055645	4.93745083063586e-10	1.18438881230185e-08
NUDT15	3.59500885375789	3.17639427529692	3.03202967041394	8.08606919358671	7.86079041585786	7.71630077834409	-1.46886655941988	3.60066775214445	217.865480773645	4.95256397775964e-10	1.18621411152158e-08
NR3C2	1.3375067898406	1.22503741944074	1.55717640596362	0.26142212156005	0.220718989478138	0.269691901045201	2.24375814705366	2.36185861327836	217.725309122983	4.97401103974438e-10	1.18819571925791e-08
STRA13	11.746171070373	10.8739852864714	9.60297660120565	22.8105075270827	21.9076932463013	21.2757462117718	-1.23102020916513	4.68833084405038	217.71319047328	4.97587023120404e-10	1.18819571925791e-08
GCSH	22.99344373508	23.5369464142364	22.5977217415429	45.3576676592735	37.7970809877361	39.5415404053808	-1.0253938766562	5.94121421763026	217.502535035306	5.008315043636e-10	1.19413943001204e-08
FADS2	7.12636528785215	6.6000091665279	7.02909145058152	19.0060749715532	18.4657944052549	14.3020237196807	-1.51596562251708	7.10250152581501	301.56553408343	5.02629574012573e-10	1.19662173282993e-08
CHEK2	3.41086300577844	3.10079439047773	3.14207926967637	6.64344588400235	6.12608699289902	6.1643335624702	-1.17076790400554	4.34237160663164	217.321813574814	5.0363418386979e-10	1.19721040279904e-08
RAD1	4.32585541744688	5.14315533401056	4.32670617506248	8.96972560239291	9.18950609293908	9.70877670560777	-1.21246185173994	5.59399638452699	217.155701617831	5.06226079749863e-10	1.20156484514802e-08
EIF4E	2.36075639045049	2.14474201025438	2.17797738614287	3.92239060627407	3.74710798658669	4.05804580090596	-1.01152038932926	5.46475942209496	217.083038475081	5.07364644991828e-10	1.20205212398048e-08
MGST1	4.62241490073569	4.41991692680865	4.22701414227018	8.1094430157709	7.25225046355323	7.5178553638692	-0.984329471569427	5.51766650761944	217.045614228012	5.07952188018066e-10	1.20205212398048e-08
SNTB2	4.56273117282058	4.49077379863512	4.04579439108164	7.7558495623869	7.39448867393248	7.9878128267323	-1.01983178766773	5.93111700959278	216.365010899911	5.18773885550333e-10	1.2258262455575e-08
RSPH3	12.1219579704758	11.6012582175381	11.9511514923098	5.19297504826578	5.66577458979879	5.15676017105919	0.955928615825813	5.78675327124568	216.026860068618	5.24248146611421e-10	1.23691264203483e-08
HK1	40.8312404771467	38.8454242896233	38.8627428054746	60.7972972922657	61.8479448201033	63.2254060855801	-0.849045094062215	8.29328127073309	215.915275795746	5.26068997066222e-10	1.23935897252203e-08
OCIAD2	31.5433010512338	32.4700738193669	30.8342990874243	50.6370751040252	48.9175715235331	50.6360790042034	-0.862291981077014	6.69087992552934	215.740434593477	5.28936607554565e-10	1.24426040062836e-08
ZFP41	6.14177565035399	6.3125037975168	6.67419497855734	2.75982011668752	2.72434194993359	2.44343803817335	1.07248294441184	4.92444242732114	215.33895244159	5.35589126445831e-10	1.25803757962195e-08
POLA2	0.412855996160132	0.44013832897189	0.589474272248104	1.81813075934524	1.70866270004407	1.91265901506957	-2.12429137421672	2.79030355570314	215.251453191372	5.37051613072688e-10	1.25841326690941e-08
ZNF791	25.147366202927	24.2950243285792	26.239664253604	12.0689173149177	12.4707757672058	11.8104566444179	0.858285322795031	6.92277632140185	215.234160218167	5.3734119127268e-10	1.25841326690941e-08
EFHD2	21.6938073119941	20.6808698099602	21.016948873435	36.7574305651185	34.297925002983	39.4160868905287	-1.00185280695723	6.22861094851245	214.966449832822	5.4184690832463e-10	1.26708815485144e-08
MRPL12	10.8137079214737	12.06935442894	13.1335785326562	28.93116649078	24.6315404514567	26.5282725124333	-1.35308872238237	4.35933569148595	214.71592094812	5.46102514239528e-10	1.27515340400273e-08
KCNJ9	1.53875489024479	1.24361202578471	1.66556113295293	0.136175496769272	0.146242329889197	0.0677431920005654	3.47907216932364	1.65927362637117	214.406687876911	5.51407955723565e-10	1.28564262007052e-08
TCL6	1.69934174632496	1.71782297144878	1.72934103898986	0.429946486108547	0.539522014262974	0.401035080412206	1.71405513208368	3.46910266556313	213.47523459134	5.67747333580826e-10	1.32178937396844e-08
ATP5B	118.365505909161	116.437376697307	110.867268952099	178.054886760298	180.884642141721	177.44239140296	-0.833335197084463	8.4403697782765	213.317157965505	5.70574743541791e-10	1.32641846263362e-08
POLR1B	3.21494728120619	3.40387701261457	3.47678197582741	6.20204726862278	5.83156950248358	6.28653890620899	-1.05961502742737	4.94107146984006	213.243428658961	5.71898978797215e-10	1.3275446485795e-08
SYT1	14.2188541749094	11.6201977435564	13.3888503892193	4.4814299127353	3.88284048400323	3.40303979440523	1.53937312725534	5.73457854744684	275.025659176868	5.78598491188281e-10	1.34112682532322e-08
ACADSB	6.91089915618712	7.07812825890547	6.78158380302018	2.8369895160265	2.98419131136216	2.95985638894778	1.04251404585817	4.91009691025497	212.821082264511	5.79552528038177e-10	1.34137135625586e-08
LAS1L	54.2416496502209	56.5046457297709	49.8179001155016	87.7415224323559	90.5919510110877	87.740090560663	-0.927852450885566	8.66289797122251	212.569455530944	5.84167882780123e-10	1.35007688464739e-08
TMEM45B	9.11138312855985	8.82218921693773	10.2393835199946	2.17298213832103	2.55771262358026	1.71570982804817	1.93357263513628	4.06642862334324	248.417413188511	5.85843362787061e-10	1.35197253707122e-08
ATIC	8.54751002199534	8.52596918347511	7.00659851140961	15.6732692593294	15.5927177358061	15.6280694337432	-1.15898915623841	5.57567243010965	212.243842941479	5.90202636193887e-10	1.36004712433717e-08
C20orf194	2.82056230105075	2.71241642185043	2.9221363537692	0.922484957698057	1.05858801704587	0.918452792790352	1.34513522232163	3.97107709443601	212.00772391835	5.94623237122361e-10	1.36823932058665e-08
POLR1E	10.1054941873277	10.7273474389188	9.63833577075389	18.5836591672385	17.9436422837253	19.8960360876232	-1.08772375005144	5.22158065347492	211.805883602677	5.98432026366988e-10	1.37500195825717e-08
RAB3GAP1	37.224011718756	34.640506038971	37.6790460905198	17.9140160170485	18.1708830930182	16.6195132222838	0.85626632758022	7.45393256529263	211.659337761174	6.01214827391264e-10	1.37823940440958e-08
PIANP	2.1283910645073	1.74364824311044	2.15638554921247	0.137645241490986	0.22731242096252	0.24617497512288	3.08972713545841	1.78306745320147	211.639914887794	6.01584760274932e-10	1.37823940440958e-08
RP11-734K2.4	2.20496216330019	2.37477982131733	2.48629988216863	0.703253043491478	0.732022160728576	0.770181631954235	1.47808132011449	3.58997185825381	211.543988359356	6.03415611939846e-10	1.38043328415993e-08
CUL1	14.737803190248	13.5917901273446	14.7182200692001	23.3870764996502	22.7404815828425	23.0283378721547	-0.884016781067573	6.07966841634503	211.438909897214	6.05428433698037e-10	1.38123505876312e-08
TNS1	2.3153248414774	2.14437582246307	2.01036357416966	3.7519973138784	3.77100822082042	3.72732074367182	-0.997017867583587	5.55760399509885	211.434472720686	6.05513598002811e-10	1.38123505876312e-08
ADAM12	0.685022727908697	0.872486333136049	0.882146546863033	2.03969763479836	2.19967087834837	2.29200089770676	-1.62079176606172	3.93777716977391	211.350169671714	6.07134254737906e-10	1.3829363543079e-08
FAM214B	6.1125104951853	4.775515660892	4.79053176425046	1.61329930571382	1.72101389015031	1.52234970868393	1.49218954567598	4.40698455671704	211.234009571874	6.09375447330394e-10	1.38604418293509e-08
MPC1	27.1964214132885	22.5401390629328	24.5197598617935	9.74885754401814	9.50126850957378	8.99557323172002	1.19477831782852	4.68229705046146	211.161174410507	6.1078554089435e-10	1.38725543541062e-08
ACTG1	169.293108741756	160.250488429613	144.041286870755	276.873875513943	261.64230879996	266.775799897363	-0.964934685871505	9.33814054126036	210.995226549929	6.14012221731677e-10	1.39258324263047e-08
AIM1	4.86955038013208	4.95218444779594	4.60515683923008	7.88911160378864	8.0432545943145	8.44773607999755	-0.956614381093631	6.09908757699602	210.811041117835	6.17616296357682e-10	1.39875048894301e-08
KHSRP	26.8337576084202	29.4992289244543	27.708806605035	49.9861666071399	43.8632086695736	48.8233138756619	-0.962259005797943	7.48438482346543	210.72536966992	6.19300900728357e-10	1.40055917578167e-08
RP11-295P9.3	1.66286012140244	1.42860415734614	1.58038056618457	0.559517376771892	0.450383986977599	0.473333841542412	1.45448385710037	3.89797679071679	210.544403984511	6.22876580934648e-10	1.40663328448785e-08
ILF2	108.352466428161	102.297046750465	101.889926226664	165.011449233985	162.759409106658	152.595372281701	-0.819024752224849	8.25997760702859	210.406608902396	6.256150502593e-10	1.41080209907261e-08
MRPS25	39.4462314332321	39.6290367951704	39.8951051595847	60.3533760712668	60.8604047462019	57.8711311989146	-0.789226888425373	8.0864991208028	210.213867236069	6.2946856519182e-10	1.41746995420973e-08
PARVB	1.5852543723963	1.76763749456333	1.60456086401914	3.95353630977288	3.27355591031301	3.89806148165558	-1.36384198486993	4.35754714535298	210.103121264685	6.31694968645302e-10	1.42046003760241e-08
F8	1.01337120478379	1.19286183016604	1.21930363313665	0.26100657838985	0.198671522286319	0.248755591077751	2.06809337006322	2.67219163009368	209.255618194559	6.4903339050503e-10	1.45737497686129e-08
STAT2	4.417933110435	3.9509033698803	4.7548384889081	1.626683070345	1.43661099216524	1.47261281345224	1.33118383670694	4.12379492095393	208.619288775697	6.62408619274749e-10	1.48367538768345e-08
SHOC2	8.52106251817382	7.49587061287378	8.40505572163768	3.40830757634132	3.2087835744838	3.06152118104158	1.13558320149973	4.61459213215522	208.602586162281	6.62763907125451e-10	1.48367538768345e-08
FOSL1	5.98057755469237	7.46124716508529	5.58977491205062	52.8756211663796	42.5466418135922	52.1311077362502	-3.14723614883884	5.79216474025835	620.35173792044	6.63561803575531e-10	1.48367538768345e-08
SURF6	22.7103075504143	26.4855277746184	24.2115275193358	42.1193593302525	40.8433641086866	41.9801985734602	-0.965997210763215	7.28673968884172	208.265506127832	6.69980724170242e-10	1.49591176379706e-08
DAZAP1	4.98872523027396	5.12524935784014	4.82187939073747	8.04112164401346	8.04854212527369	7.89277593377609	-0.881934128108322	5.92727466684438	208.16058962477	6.72245222706261e-10	1.49885084351771e-08
SYNCRIP	66.5382557186624	74.7457381409172	67.5247890787282	115.144846808895	119.16763333694	121.107622374391	-0.966949278433038	9.62155997650365	208.073436453346	6.7413295907386e-10	1.49944971172704e-08
NAT10	20.5784403730208	24.7276460677921	21.9607430832701	40.1262454961744	40.1458520861471	42.3116008617754	-1.06492368682072	7.40739641895568	208.06062812665	6.74410896405572e-10	1.49944971172704e-08
RAPGEF2	5.92398201914939	5.4784143166108	5.98276726703731	2.78486263993777	2.6525413298125	2.61012589335392	0.911587476298919	5.63623124101739	207.972903308208	6.76318018299092e-10	1.50157798220113e-08
FAM46C	6.86080854361996	7.60573226296086	7.15580908655998	2.59603039604766	2.97370349645414	2.70915683333428	1.18651218893205	4.80192831074493	207.895650685685	6.78002570500171e-10	1.50320682110333e-08
LRR1	1.96846028690593	2.46541761994298	1.59592657912229	6.78020049725936	6.88991477755983	7.02837549874846	-1.96579063827987	3.46195002185809	209.104730325103	6.79082018418069e-10	1.50349139315866e-08
GLS	4.756848616658	4.07130193732849	4.07546401661193	7.77206370158722	7.55741844475469	8.14844793948453	-1.06392097149225	5.9310038484454	207.797839293741	6.80142291009062e-10	1.50373277430367e-08
RP13-1032I1.10	6.36951739133106	7.33798460000275	8.12221632850077	17.8376970472137	15.2298984134348	16.0882896199502	-1.37111528461667	4.55195926905003	207.727020723366	6.81696323576796e-10	1.50506361495838e-08
BSDC1	14.9578497687105	14.1471879323446	14.7396117305519	6.14621948432527	6.95944082657967	6.04668005435171	0.995495866885667	6.00550479629839	207.64727136312	6.83451181659334e-10	1.50683351180903e-08
MAP3K14-AS1	4.63707460093356	4.41650449649723	4.70276448431553	1.49170787553677	1.36259280200129	1.13398583385725	1.58963359537749	3.43164859484394	207.437367733934	6.88094718178213e-10	1.51495839901966e-08
SIM2	1.99708027572781	2.25482181009169	2.26065925572723	4.42474710645568	4.081799287606	4.58339121573812	-1.20701814213139	4.6848402350405	207.286257897195	6.91459881521647e-10	1.52025004271129e-08
CDC42BPA	32.1256894981477	31.089965736782	32.2611245653703	16.3881106444141	16.3462837548229	15.4575493429784	0.787170736479338	8.36492095736777	207.086185731676	6.95944333070469e-10	1.52798444683028e-08
BUB3	2.45827558757797	2.65687115991736	2.41262559585816	4.94589814433154	4.42119137581416	4.45594500753747	-1.07361505823303	4.91978564767233	206.966477094934	6.98643358725492e-10	1.53178283144696e-08
GALNT18	2.37434883482332	2.3518103784542	2.23704804967859	5.16003573693296	4.82478201317471	4.85882947829213	-1.28952447483675	3.76654257771692	206.627970391795	7.06340375646031e-10	1.54651366457236e-08
CKAP5	28.9505878355244	31.3116026709976	26.4643193013796	49.2109424860028	51.4791187108798	51.4972400736749	-1.01068000252484	8.44070891218422	206.211449124947	7.15944350989871e-10	1.56537320891395e-08
AC084219.4	19.4290094920786	18.7791860273308	20.6752341968823	8.92695189615191	9.19033074150232	8.24840293071811	0.96008423403125	5.59655634556738	206.14331906688	7.17529395331459e-10	1.5666719173204e-08
H2AFY	4.611137314887	4.86026793295829	4.95704411323337	7.56655345944488	7.48922539129173	7.67717379957365	-0.855550561301575	6.80550728202131	206.058209544613	7.19515091701317e-10	1.56884063029164e-08
ZDBF2	8.51639269023027	7.98235980154227	7.48915397948766	2.96785869004529	3.4771263106764	3.20274813732297	1.11420698379544	5.81888726620006	205.609789705102	7.30081260808616e-10	1.58968658000862e-08
HEMK1	1.08225656383382	0.965577479205234	1.05259761420769	0.371503229442296	0.318035946827021	0.302037659136468	1.44554584554336	3.68156454733509	205.550588784074	7.31489397184704e-10	1.59016623896761e-08
AC109333.10	46.8245738583788	48.4660013787123	45.8713494310519	78.6518603574185	78.3151724907562	77.3779382099927	-0.929780738574008	5.219916291185	205.51600629223	7.32313399524557e-10	1.59016623896761e-08
TP53INP1	0.966858408907426	0.72579459429009	0.85769273532603	0.100044366019708	0.0980975643318699	0.0842245410382701	2.97035959122467	1.35979634427484	205.309676823323	7.37251697317136e-10	1.59869339248138e-08
RP4-751H13.7	2.82599071986815	2.46888866050856	2.76736562266142	0.734151613873673	0.602452096945255	0.637085704995075	1.8274008088093	2.72315316690201	205.029873445645	7.44009311119333e-10	1.61113687536636e-08
DXO	7.03858783787862	7.91500747445342	7.58113330678511	2.55377044182889	2.49873646289167	2.3541488510423	1.407390911995	3.5884897709054	204.827633303176	7.48937659876953e-10	1.61959049621544e-08
SNRPD2	47.657609133034	49.7921854960403	46.3009848148424	75.5870337683622	77.0697553020706	79.1223566212689	-0.888692174850098	6.68119204499246	204.652668498404	7.53231393856605e-10	1.62665052924661e-08
TYMSOS	0.720876461874547	0.96832687180829	0.631810214129101	6.95754238296178	4.61828170253259	6.6347537020352	-3.14618883162508	1.85359019362211	204.602961411538	7.54456349180185e-10	1.62707311975994e-08
ZNF862	2.57727273775344	2.18470706096212	2.3446206050753	0.777456279968457	0.588159814453023	0.665044169593287	1.6053196224485	3.63261335606013	204.448582971402	7.58275279106928e-10	1.63103548989538e-08
TTN	0.238199453596384	0.323239746621237	0.256146890342153	1.07647127359381	1.03805756288501	0.981149076200725	-2.11605106926679	6.33928997454411	412.490984145584	7.59171063210533e-10	1.63103548989538e-08
SF1	15.7774315397953	19.0147088463367	16.7329590873217	34.3100913598969	29.9196820297923	32.238311096544	-1.10251121558711	7.23657419445989	209.703593780942	7.59388993271127e-10	1.63103548989538e-08
RP11-29G8.3	12.2864679604036	12.7313155847623	10.9530113158638	22.0578311477883	22.2433862396301	25.0689971884996	-1.14720772544061	6.23410880998444	207.677721747428	7.62643579781763e-10	1.63580321698645e-08
CASC4	24.4327402095257	23.0192579950706	24.4767829402449	12.1503508156509	12.051292635883	11.2559044019513	0.821345097394479	6.92761415798826	204.184216314594	7.64866351311157e-10	1.63834787012558e-08
NOL11	11.1544994461523	12.3555910580358	11.5896290463128	20.1563500197536	18.6101287440875	19.9963321231929	-0.942211626740317	6.2340325347352	204.015836469757	7.69098376537931e-10	1.64518364496774e-08
IFRD2	2.45644868836009	2.54603186122007	2.15959267157059	6.38042916385362	5.25715961756854	5.38565114785662	-1.44306015032908	3.95287537907446	203.773386862352	7.75239048416503e-10	1.65607822667136e-08
ATAD5	0.365958667220575	0.554875775501866	0.463316523473984	1.65874265887998	2.04994495040073	1.92267663236875	-2.21625331277609	3.12366050336602	209.003471050554	7.76384638852342e-10	1.65628722955166e-08
SCO1	6.93534174364213	6.49055932442189	6.64964566447006	11.9574532310975	10.7768085512457	10.1406347410077	-0.909597996363038	6.52357756190698	203.553416142395	7.80858798649156e-10	1.66358704704122e-08
PMF1	8.43173725755739	9.44317725275705	8.64181248939623	16.0365560709258	15.9507084490534	15.3834118860185	-1.03450929793754	4.99008081084999	203.50350977262	7.82140249382518e-10	1.66407443637131e-08
RABL6	12.2852647719631	12.7283967071427	12.3882920723033	19.2064245982479	19.350436449284	20.3891576600701	-0.856265020901091	7.37930362009556	203.267293041882	7.88238241358617e-10	1.6747943708867e-08
OAS3	0.552559540128025	0.628513167800536	0.503484658514887	1.53989631640843	1.63244456241973	1.52222766425779	-1.67043143935171	3.19384336602946	203.153689320537	7.9119024428107e-10	1.67881011833492e-08
RSL1D1	91.2834069211709	100.350635901537	91.0816112151261	155.348954823285	160.62970435029	170.396912868167	-0.982799708136295	9.65723125603718	203.086956485254	7.92930180325481e-10	1.680246687746e-08
RP11-281P11.1	2.58101743866363	2.94898950187932	2.17512087827161	11.6007353310366	10.4280503785954	10.9991011741089	-2.28420852549387	2.03443726882138	202.582649560154	8.06221061474383e-10	1.70467936404704e-08
NAAA	1.78615694802821	1.68473429327213	2.06711066197473	0.313067741927786	0.35082929904969	0.380115421362222	2.19951381360258	2.23130903194077	202.567771602425	8.06617006773271e-10	1.70467936404704e-08
PTPN21	8.32190080253522	8.63357988324142	9.63647707652817	3.90929176754918	3.82515319788424	3.40521778127983	1.05680672597578	5.50198044956727	202.424420034894	8.10443387850057e-10	1.71047918226084e-08
TNS4	0.0580627544286823	0.0399967001268515	0.0267836543055391	0.624828357365093	0.574377733802036	0.690408389629162	-4.08202421664639	0.848258294989481	202.31571997881	8.1335864225561e-10	1.71331443999959e-08
PYGL	41.0942012512517	39.6223198015838	36.6895425177352	61.449228394285	63.6720662701892	62.966077296	-0.879582789192708	7.95950656058584	202.293560166575	8.13954418294341e-10	1.71331443999959e-08
MIR6728	1063.74280257082	999.815489115909	956.513586671068	1601.20389562843	1611.41829950448	1673.44888880097	-0.89402988043398	6.90173044331094	202.181797347668	8.16966804389437e-10	1.7173685164612e-08
TAGLN2	23.16395494392	20.6277693845464	17.9697077624539	41.7745166252655	39.1478759710941	40.585256222627	-1.1747789232724	6.28409769590476	210.724409077094	8.19683011136394e-10	1.72079004515858e-08
BMS1P3	15.9436834911968	17.1087064952751	16.4713079812667	4.89965135706713	5.00700553985255	5.26927525628697	1.50556729825101	3.28540961986889	201.960988971518	8.22955786573162e-10	1.72536937322925e-08
RAET1E	0.487162745579987	0.282341885528451	0.410550445399469	2.48104366096978	2.23306780027212	1.92415506071052	-2.69957775864552	2.05877640172987	201.749118512096	8.28749456673506e-10	1.73521475643639e-08
RBM20	7.92362818310416	7.90645440281248	7.75788858703036	3.77721413997185	3.80076123337418	3.60213151658822	0.878269836503477	5.53238135964809	201.699051722278	8.30125335831391e-10	1.73579646942098e-08
RFC4	5.09898507503143	5.36085400635407	4.79733274788071	10.0815645658309	9.90860683167957	11.2383696900915	-1.2322410422362	4.58018992084647	201.62811992589	8.32079065425615e-10	1.73758333768139e-08
FSBP	2.55604397664591	2.38369868503095	1.81552689272256	6.17909155260914	6.32445223634581	5.96173170214133	-1.64314529283706	3.79804616093097	201.434497278318	8.37438912772176e-10	1.74275970797022e-08
FAM129A	23.1174783087997	22.6120641883959	26.3804238626057	10.1656464108324	10.9199174158149	9.21160143398993	1.05194009808712	7.1208089595299	201.433543136464	8.37465422564858e-10	1.74275970797022e-08
LONRF3	6.44900613914506	6.20067377203521	6.38500346900913	10.6855726128882	11.8629006194486	10.6418051503098	-1.00162987920799	5.1690463960485	201.419156910234	8.3786524421645e-10	1.74275970797022e-08
SNRPGP2	39.5994664989521	43.7480720409616	36.1888648778483	88.7791933362146	94.3254587481554	99.9961453601267	-1.440053754478	3.97426409269605	201.171040581306	8.44795255091929e-10	1.7548650975681e-08
H2AFX	2.5806484055726	3.87367669012013	3.07659804524458	11.2585243425599	9.79093225904365	10.6899415618164	-1.92659804410167	3.53899517276968	205.70713953917	8.49384978242115e-10	1.76009078826225e-08
PARP1	83.2356522483972	89.5055970502807	83.7476310984139	136.665830181146	137.435346395448	146.192820534905	-0.912432485063614	9.68750953546005	201.002578284089	8.4953774762405e-10	1.76009078826225e-08
RDH10	2.76617138290501	2.77807374939058	2.62885644204879	5.62053422297829	5.03279720871632	5.95010530417815	-1.22205714946126	4.50007172676022	200.647902444931	8.59622050738725e-10	1.77633646942047e-08
S100A6	236.650601842914	224.386106280125	207.565528507123	376.813446966481	346.188657021356	352.624646786947	-0.884667705969101	8.16744448839626	200.647750811775	8.59626391135285e-10	1.77633646942047e-08
MVP	11.8603042145017	10.1256928462609	11.415567677289	4.68509346318381	4.32623334727545	3.644655517914	1.20246051420119	5.51645299117149	202.419648263998	8.69866677108538e-10	1.79515044800676e-08
BAG2	3.47820779324021	3.76374826523905	3.44021059071411	6.57413776238844	6.00370494499521	6.10960337833766	-1.00423265898434	5.05799184787525	200.198141941233	8.72606748206313e-10	1.7984572979981e-08
ADSS	4.50626050764288	6.25325113260527	5.56853616008717	16.199628023674	15.7668650121057	16.0870251853489	-1.75406451099402	5.35259281100693	294.101461812187	8.80226936229196e-10	1.80999284004743e-08
TTF2	3.46915690254747	3.23947686260817	3.25475395932978	5.48228091127357	5.83102592857698	5.31669380074583	-0.938253659731361	5.52583877079717	199.928501270197	8.8049853637446e-10	1.80999284004743e-08
CDCP1	4.03525970920336	3.60497074954615	3.26196878599938	8.49770572018991	8.5773396904864	10.0250890774238	-1.51401459520371	5.41445366773429	252.797929389907	8.81638718899622e-10	1.80999284004743e-08
MRPL46	6.24379436585011	6.56687192188243	5.7674395862429	10.4250366799464	10.6766509538063	10.6318555203729	-0.970824019528938	5.78463664197548	199.638567164148	8.89075222175744e-10	1.82289249184879e-08
CCDC113	4.28294270264337	3.82282025384647	3.74545025875487	1.40517856966571	1.46730444413735	1.3528504734141	1.28929820558259	3.94812585757085	199.494411750961	8.93374990531556e-10	1.8293357319071e-08
TERF1	9.66251022093053	8.74539386218753	9.00039893709669	4.32163679143757	4.36852097233174	3.96901592698904	0.915538079802098	5.84883238383946	199.161919862632	9.03383061007312e-10	1.84743588983229e-08
MLST8	6.55563687047961	7.52271268219199	6.56158949191305	12.8728842261695	11.972253231203	12.0537533998892	-1.03507517067062	5.40718454236755	198.957292309928	9.09605930287635e-10	1.85558333937207e-08
SULT1C2	3.69253539860504	3.21414010810129	3.53184368350156	1.10428778246876	1.08595587145185	0.786510203918752	1.61517473031713	4.17874706846706	206.4115744258	9.09714757093469e-10	1.85558333937207e-08
TMEM198B	3.84890278509196	3.6587867833894	3.62321612996708	1.18891311294054	1.02437600141169	0.870433381927151	1.65589812432338	3.27196728219728	198.713253592846	9.17091331758466e-10	1.86715777806369e-08
RP11-253E3.3	0.576635523379034	0.703405256207834	0.4525610592294	2.30275710209791	2.58805605978344	2.43642374661987	-2.26140656407318	2.49037578851635	198.691839432344	9.17751514141881e-10	1.86715777806369e-08
RP13-514E23.2	12.7283190846474	12.6672503603453	11.2855210114199	31.0275095664372	32.7211432797833	37.6322906135449	-1.6650710716358	3.40134296079532	198.372058471898	9.2767487813315e-10	1.884920883487e-08
TMC7	1.37770001982205	1.22927247200352	1.04192476976896	3.08031244088811	3.11795450026961	3.4071052720256	-1.59321466552428	3.69561501894376	197.838025413247	9.44520920031507e-10	1.91668635479564e-08
FERMT2	16.2475491037231	15.8326067958661	16.120761287159	8.16300895028304	7.8016431367569	8.10723064529952	0.801990169398684	6.64998611730772	197.747649411587	9.47406207598092e-10	1.92007658073213e-08
ZNF674	1.64239435433061	1.67986301731794	1.60627334888832	0.293705937030775	0.406072089841558	0.357319526352267	2.02308631608085	2.57693582690599	197.608421142122	9.5187081375256e-10	1.92665477897573e-08
NAGK	4.88563282645863	4.95068161148641	5.40796581754218	1.92071909500374	2.20605284252248	1.87150074165856	1.14675990564508	4.93738722008305	197.158400924341	9.66466481937652e-10	1.95217161906187e-08
KIDINS220	15.9939290305744	15.6327126807622	16.095758139653	7.7416482616707	8.06293338080511	7.93744478142146	0.807205658280955	7.01455128526899	197.108758674208	9.68092119900351e-10	1.95217161906187e-08
EWSR1	26.720331141758	30.8227998309126	28.1239757022261	46.7321078671185	48.1449198233735	47.256182813993	-0.929548288099308	8.64346697743711	197.10600820851	9.68182280708824e-10	1.95217161906187e-08
TAGLN	2.16263674713972	1.78793392882919	2.04656829126118	0.446994242969342	0.392604920658014	0.355046112234852	2.1267824428919	2.17500928772682	197.022657752795	9.70919072440421e-10	1.95519601237429e-08
GSTZ1	4.30594469055588	3.65624724332742	4.44884017785825	1.59094971821243	1.58892297800226	1.45601051573814	1.22039195346715	4.54786747847765	196.835529373038	9.77095585029748e-10	1.96513066261454e-08
RRP1B	10.2959875020645	12.3940737645839	12.5888811331286	24.7732994856936	24.6139129540422	27.2359538229128	-1.31919221697124	6.78936593988714	244.00891063345	9.83400007446143e-10	1.97529699081431e-08
AURKB	2.19769209617443	2.73580953788805	1.62203053446253	15.0662752736922	15.9133547432831	16.0574594866215	-3.02508791794758	4.40671264511938	417.687431945277	9.92566255363195e-10	1.99117859959155e-08
CCDC103	9.79044624698178	11.0121723286676	9.24074409580316	18.4181292562311	19.9385341329861	20.9098289066369	-1.17914342011982	5.89617154003992	203.090561919872	9.97404690551937e-10	1.99834896682446e-08
DDX18	7.53491553744313	7.9696354324185	7.72622201155947	12.7027099931004	11.698608907034	12.5491669620965	-0.868636851707105	6.32644676599991	196.07535787831	1.00265143027798e-09	2.00631820377649e-08
LINC01239	6.5316348032177	7.44541960432322	8.72041053047839	2.12833870023586	2.08563192738159	1.73467133002886	1.73414266036414	3.56176194237784	196.028940746558	1.0042364325815e-09	2.00694937120712e-08
GEMIN6	7.18256775984203	8.00728135596474	7.90353333575571	12.8746500466791	13.4365416743255	13.4933856317271	-0.985021847396931	5.54688572562811	195.938011524932	1.00734967434712e-09	2.0106292489999e-08
APOBEC3B	0.237493814950062	0.178935659098622	0.239647311954809	1.77204110972566	1.69210907155091	1.74206202603207	-3.19190881223846	1.01326981264006	195.744201548301	1.01402215722942e-09	2.02139498883766e-08
ZNF586	6.97318546269196	6.60629794935223	7.10608294289549	12.1386090337335	12.2692992026675	11.13484074926	-0.9802516977453	4.9652451775717	195.374768867248	1.02688106447607e-09	2.04445036111307e-08
ERV3-1	11.8564918882683	12.9429865946867	13.2261245184149	1.28803293580052	1.03182289104347	0.745867787340658	3.44059567600757	4.8860305372729	544.807876539622	1.02943297111577e-09	2.04477170079317e-08
HIST1H3E	3.38262467228425	2.59606987601539	2.82270873214024	0.247291448966968	0.415678816832918	0.194669039980951	3.17902009867509	2.0360923085711	203.263110339814	1.02962947484271e-09	2.04477170079317e-08
EXOSC9	6.61310123078786	5.95151386066336	6.26229667421055	10.3310620257802	11.1494305785606	10.5674534637696	-0.967729609994321	5.35136157827315	194.98443308079	1.04067000984015e-09	2.06385274807314e-08
HIST1H2BC	4.99420446833835	3.2252554874323	4.98111740696203	0.22695916128212	0.190750865072865	0.182385516924599	4.2288434106631	0.864179346969805	194.95133959216	1.04184874301769e-09	2.06385274807314e-08
PMF1-BGLAP	20.51338086449	23.1741605400695	21.2070022471866	39.1208740004921	39.0738087822943	37.3530402965336	-1.02962789354174	4.95474026376261	194.807720131639	1.04698189427151e-09	2.06935283869686e-08
TCF3	6.46178484077778	6.27746317199605	5.9198516863739	12.6708164123816	10.2568748053523	10.8756877996545	-1.05470519450558	5.76514816865427	194.765308684245	1.04850324772735e-09	2.06935283869686e-08
MRPS7	10.0583346212514	10.9937921298283	10.0860743613698	17.9233213824604	17.4449241053236	16.4674180715565	-0.932712453141387	5.55237592744326	194.763939793326	1.04855239359577e-09	2.06935283869686e-08
CCDC80	14.9725759862125	13.4448566291187	15.2504920701778	5.85041021848002	6.66155549575405	6.44200787261958	1.00283438649425	7.05596075248921	194.726131643549	1.04991081913829e-09	2.06945015323418e-08
GKAP1	8.63185705508159	6.85920782600232	8.1785682712913	2.36534944883686	2.75260099261758	2.35873554946751	1.46255365452314	4.08527301892735	194.658557463248	1.05234372349105e-09	2.07166246338064e-08
TRAF3	5.35068132874934	5.92407859040294	5.71882071408653	9.22023309391121	9.38575976848605	9.69076581160771	-0.935179680399753	5.99303528822932	194.609225983664	1.05412388765955e-09	2.072585872652e-08
THSD4	0.908068556139329	1.02367098952954	0.946786197789258	1.83911513202416	1.78135315658373	1.79607756825956	-1.10957898740904	4.49067792159239	194.45643073664	1.05965944995125e-09	2.08088156333284e-08
KIAA0232	14.1095888624558	12.5342123815048	14.5606859640384	5.15581035744207	6.1146212119604	5.32062450104308	1.11189897090809	6.31587337016203	197.378277786087	1.07214996334103e-09	2.10279734745595e-08
NBEA	6.02946888469752	5.95634136954047	6.44267142392134	2.97216497933343	2.90240156336328	2.60962857382197	0.920582369324779	5.71065723014095	193.510532790681	1.0946750833889e-09	2.14431520671769e-08
TCEA1	60.6250964427458	60.3976223056966	66.3071373815977	31.8293166872114	29.4006988666658	30.5386945636002	0.830071446749477	7.64321343021641	193.275340252023	1.10358516436187e-09	2.1590933512664e-08
LRRC59	60.0610165206	59.5590949109078	59.8040129179409	88.3566665407961	91.8545973131008	93.3911567434195	-0.808914424633425	8.45545387011876	193.144863545566	1.10856382333794e-09	2.16615289484872e-08
CCDC146	3.49814481885946	3.73526396086778	3.96859451247064	1.0564141844668	1.16004087902177	1.19448805004017	1.51359773742294	3.39454313765125	193.04695729443	1.11231650019207e-09	2.17052866772124e-08
TTC14	35.3423935317545	31.5530295497797	34.7319119194853	17.4892475547657	16.1579928141646	15.7411479239923	0.842020725297679	7.58216454720097	192.959754985401	1.11567110418031e-09	2.17052866772124e-08
TMEM110-MUSTN1	8.50438803231518	7.19145499647454	9.4865548813559	3.01840122004924	3.13301679981503	2.85874558443562	1.28186596416727	5.11462218712055	200.092450070988	1.11593955157304e-09	2.17052866772124e-08
TTN-AS1	0.401965238506671	0.502165405976781	0.428984236350982	1.13181788771652	1.03341086701502	0.962665217531927	-1.42372577085435	3.98936910718882	192.943558901164	1.1162954243784e-09	2.17052866772124e-08
EVC	5.51993703614415	5.46157863885741	5.98430508002844	2.43622307314696	2.50009590727706	2.39552127745446	1.01036543023519	4.82024251967801	192.880615307528	1.11872553476966e-09	2.17251711594335e-08
NCAPD3	5.7681759808773	6.37066816454876	4.93912816943934	12.7881924916166	12.0847809960789	13.0632318597718	-1.34908651625793	6.4274331341268	242.555509583226	1.12006670641057e-09	2.17251711594335e-08
ESRP2	1.15850276997885	1.48978720757861	1.20765850668354	3.28771539667624	3.56511755228401	3.13664121248653	-1.56552390178191	3.73655426905109	192.75765995866	1.12348998739084e-09	2.17648648537676e-08
PSMD14	6.60253167462687	6.39980389730594	5.96148371656249	11.0034506856205	9.81631010634133	10.3229877652447	-0.914038882641782	6.03513020275208	192.580669846575	1.13038894214148e-09	2.18717116246909e-08
RP4-736L20.3	0.882779707389658	1.06418447192907	0.447937295046558	6.14519693936992	6.75334649907282	6.84342889404805	-3.19842919514869	1.66939010934983	192.542901480125	1.13186737464569e-09	2.187354457017e-08
FANCD2	0.406457993036698	0.561136564064824	0.36801549832299	2.13503609192262	2.35141765243857	2.66890661302483	-2.60742237145618	3.6500791276672	277.722541115251	1.13791572340539e-09	2.18954671722143e-08
SAPCD2	1.3969117101539	1.8325891893458	1.60251239342516	9.05714801098561	6.30474240496163	7.61789961331642	-2.4426666496478	4.22956889688602	312.494339166964	1.13831392710787e-09	2.18954671722143e-08
SGO1-AS1	0.526798219419361	0.778140792185992	0.493914063380566	2.98141650322802	3.27646760600276	3.396231888715	-2.60744852253625	3.72961424952998	285.415838859977	1.14044140899688e-09	2.18954671722143e-08
MB21D1	0.447037094277842	0.396593031739162	0.359310296707076	1.70833881326072	1.79314994918918	1.39113400779167	-2.21392160559556	2.15744471325101	192.324004323983	1.14047959530076e-09	2.18954671722143e-08
MRPL4	10.669453400848	10.5684462465865	10.685460629078	16.9111481247395	16.6382559228643	15.8035866093627	-0.827369248536236	5.81073662316309	192.306186929952	1.14118387982912e-09	2.18954671722143e-08
COL11A2	1.87480929749858	2.32981965084611	2.50876906640474	0.600288461184871	0.475999821908089	0.49649992055379	1.89295998510923	3.16354416162998	192.302939256173	1.14131230705368e-09	2.18954671722143e-08
SYNJ2BP	18.8727528790372	18.6081596816717	19.4195102676189	9.55707564795864	9.66147298649106	9.44793071599059	0.789401148854228	6.61851146071249	191.96417720591	1.15479941822617e-09	2.2127356610084e-08
HNRNPA3	113.612328986969	136.677658620375	118.754546707619	231.561432608785	238.976528501425	256.883593709125	-1.17887006196781	10.1433839397149	212.208066369745	1.16113476103078e-09	2.22175148741826e-08
RAN	48.0151951364281	52.8856989137659	45.8070847758049	88.3946194720317	77.4054754969693	84.5147971353446	-0.969080440362865	8.34807506771357	191.777342159627	1.16231558710457e-09	2.22175148741826e-08
PFN1	34.8848772256201	40.4899659228296	39.1029153964471	77.0662847871232	64.9848933536863	64.6976725082339	-1.04987305632445	6.76473567542079	191.676182867897	1.16640838607717e-09	2.22688209747679e-08
MLYCD	1.37920113363611	1.406506691827	1.43588834662997	0.471423711744251	0.547973495567901	0.470606772833104	1.30441921184524	3.90171102181853	191.621836188771	1.16861398097657e-09	2.22840166601659e-08
AAAS	16.547114677419	17.5979137437205	18.0706946624732	8.36522489623877	8.20804936781279	7.45161259622831	0.921748251428089	5.68339405228583	191.478332847488	1.17446078868978e-09	2.23685254790458e-08
KIAA0408	1.04334328056219	0.952022713484182	1.14035048396779	0.238928753236582	0.198060035030699	0.20440383842515	2.08464133206156	2.13066216193541	191.413217222061	1.17712481556081e-09	2.2372057021778e-08
TAOK3	24.9133595779371	24.7282067583156	25.4390204704584	12.8263597341322	12.9335944166397	12.8529358833856	0.759624572066973	7.61746149890891	191.404629190888	1.17747668535674e-09	2.2372057021778e-08
NHLRC3	5.85343138655316	5.50904696589046	5.65647355250292	2.49932180770767	2.31674946751004	2.04110139115306	1.11404932457969	4.63444046426691	191.323050023013	1.18082514455095e-09	2.24087441597376e-08
MRPL48	11.5113024684037	11.9120723862863	11.6545306976655	18.1041069410958	18.3351766879786	18.9009778859412	-0.857507196791059	6.07395701029983	191.215597212331	1.18525218511289e-09	2.24657872209408e-08
RP11-303E16.8	41.3953562876961	41.098918374833	39.7186521048916	70.4305218486208	63.7648308999915	64.0091257769578	-0.895723486141624	5.39603333441644	191.178400954448	1.18678907343779e-09	2.24679780513827e-08
CSK	6.95261844066005	7.52972887940607	7.39294352779676	11.9648573992605	11.8067272316928	11.6495256871533	-0.894106863048318	5.47653292671816	190.909173149093	1.1979811266496e-09	2.26521954536882e-08
SPIRE1	28.724662402976	29.9091322041625	35.5108007378376	13.7427906899158	13.5332073480186	12.8942459942741	1.0293382655474	7.1548595906623	190.87559078579	1.19938560189379e-09	2.26521954536882e-08
DBI	63.9359096484731	56.1251363116177	60.0464496581064	137.879657940728	121.866766706584	104.986142171465	-1.2152715857965	7.86708831892855	228.9306543915	1.20344116751183e-09	2.26984098142049e-08
RP11-321N4.5	130.165666982576	144.179098712241	133.473999666667	220.453451670997	210.304998962257	226.355622696198	-0.887431022375664	7.23909950503879	190.738706194954	1.20512982211642e-09	2.26984098142049e-08
ARHGEF2	9.88625525809607	9.66932539821601	10.1930664605901	5.02995911971862	4.86749851133882	4.46492409309676	0.851976115872621	6.0381516968423	190.714705932342	1.20614019761716e-09	2.26984098142049e-08
PM20D2	3.19209242060853	3.33023607604364	3.28824966248078	6.13122364648819	6.52158894304557	7.26484968549558	-1.22265542043079	4.58650285866999	190.465918799951	1.21667087375278e-09	2.28666634120088e-08
RP11-410D17.2	5.4068385518387	5.28306694203225	5.74814406958193	10.8935926362522	9.78992132127813	9.76827693893909	-1.08918409310987	4.41682495924858	190.435054298919	1.21798460400229e-09	2.28666634120088e-08
NEAT1_2	187.084056342519	222.712815859321	222.549209861053	46.4196330296587	29.0395483637119	40.9764424228475	2.23587694150427	3.64937470379785	239.188441283189	1.21942037299617e-09	2.28666634120088e-08
MRPL3	12.345610803777	12.4244335026091	11.4877880197614	24.5232508560376	20.0884197400475	20.753485306577	-1.04715250002207	5.55593301889129	190.160424303481	1.22974558286395e-09	2.30201647831262e-08
HNRNPF	59.3140255280566	64.3407399182199	62.2463344237485	96.31486090624	93.3423203342173	98.9035865631902	-0.833848014885993	8.03253899734554	190.142476841952	1.23051867672961e-09	2.30201647831262e-08
GFM1	6.47488811722188	7.09657737193834	6.09431331993289	11.3298970701765	10.7237593562283	11.418318790528	-0.965648818460431	6.35250101796173	190.058336685633	1.23415044455995e-09	2.30444433770461e-08
MIF	65.6247449478015	60.5278736785542	60.9886510642668	97.88488717951	94.1511181472634	94.6986107882719	-0.814996161821467	6.47775080869268	190.044889418238	1.23473200533642e-09	2.30444433770461e-08
MIF-AS1	49.5744203157954	46.3973305881575	46.0879912923636	73.8508734693673	71.2079699537185	71.5497747405597	-0.80790026526778	6.48813196268758	189.766134974844	1.24685811022444e-09	2.32433172245612e-08
ARMT1	25.1779670289218	23.7430109627534	26.307161314056	11.9687344433418	11.8604543735746	11.8246594735006	0.87697592729529	5.67132508311623	189.654552141574	1.25175009685056e-09	2.33070265382964e-08
CCDC18	12.3003919812241	13.7490982075594	12.7792289199905	20.5900469637966	21.2190273504417	21.5409085721084	-0.905540107648437	6.61264530052258	189.522530901222	1.25756643233078e-09	2.33877766615117e-08
CTD-2555O16.4	7.40447294075855	6.49237077292377	6.17861665523335	13.2473453016861	13.7250857739488	13.3981877651435	-1.20645804892262	4.27727106264111	189.381719397332	1.26380402548899e-09	2.34761622032078e-08
CHD2	56.4479465344418	57.3659457436655	56.8049868395343	27.584461771853	29.4671564582907	27.624848452237	0.811099379324577	9.47120554627155	189.319372793363	1.26657708611438e-09	2.35000593630235e-08
DNAJA1	194.269288173615	191.778014613018	201.174023999399	290.703385190592	294.804833121108	296.044448918603	-0.786075623201707	9.40795518049413	189.12603766239	1.2752204939421e-09	2.36073190455356e-08
AATF	38.7041110893229	41.4233176823997	38.8097920728473	60.5967600171996	65.4084878193883	65.9411691481826	-0.890596162201139	7.96009397912671	189.123268291797	1.27534479155411e-09	2.36073190455356e-08
RP11-527N22.2	1.46071022862884	1.63509866243061	1.01071224201603	8.14608654008397	7.93596202838614	9.66192459876044	-2.82411523881384	1.63538071507273	189.05826489688	1.27826630976662e-09	2.36337237716851e-08
CCDC186	9.3403139741521	8.02645712967442	9.11818097904188	3.61841589089466	3.99293263395659	3.80171086505676	1.01355675395393	5.79145836614849	188.913213115384	1.28481308847311e-09	2.37241021924226e-08
MAPKAPK3	2.85664901670231	2.54628826422207	2.44178843812737	5.36449321323505	5.49086167789956	5.90770392060019	-1.29529133113796	4.05335587202117	188.883561332548	1.28615609684376e-09	2.37241021924226e-08
NPHP3-ACAD11	4.94643248690084	4.10101526631055	5.01277087736669	1.76309865759513	1.81900532412076	1.55768200321991	1.2523807073259	4.65598323801717	188.740037618183	1.29267933925474e-09	2.38166375232389e-08
FANCI	2.19606854820743	2.56496607863131	1.76359120399163	10.9314766055132	11.0379808141256	11.3630250036512	-2.54627020605079	5.76091084149687	462.791549653208	1.30037111587506e-09	2.39304616993632e-08
SQSTM1	22.7342924684601	23.1977000327819	26.4126959693502	11.446930227755	10.5759566708096	11.1659029180961	0.92439496065005	7.03900931373296	188.331116079009	1.31147294751276e-09	2.41067027375369e-08
RP5-862P8.2	2.9046039600155	3.10106489367329	2.58705959437709	5.28445564079745	5.60030660053745	5.93482972372194	-1.16706675809623	5.10690405470882	188.231329307048	1.31610621412973e-09	2.41637712345677e-08
CALCOCO2	45.4449103222383	44.9792177681834	46.7644669277063	23.7456737441374	24.143890726033	23.012918068281	0.752827630298645	8.14645786563545	187.731450070108	1.33959926583350e-09	2.45665721511553e-08
ZDHHC21	6.40726868614636	6.0929568887942	6.12191338215811	3.02219743758199	2.86634238062653	2.55659814671673	0.94311332714975	5.3764476249248	187.538507473085	1.34879471893943e-09	2.46860832451328e-08
OGT	99.1774606911101	96.1169915234777	98.8471262068854	52.7586543824234	47.6215600112001	46.3455236791105	0.805065638209406	9.463135393249	187.529215729895	1.34923936764896e-09	2.46860832451328e-08
CENPH	3.0350312528177	3.97403932873577	2.71905414602966	9.77418743605781	9.47616975783996	9.97407733311492	-1.77640778039102	3.92578669076502	205.612310155383	1.36274349433332e-09	2.49043342871921e-08
KIAA0430	18.5343379212152	18.8178050045838	18.0837793249583	9.16386327060374	9.62326671686449	8.6350556973884	0.816682988583599	7.20616976607845	187.127008637166	1.36864784974828e-09	2.49833547445968e-08
USP47	22.4654824391991	20.5952272393946	22.5015773667544	11.0753497633986	10.8310180657192	11.0402385886051	0.792688966993814	7.48745316642307	186.988747812146	1.37539300567468e-09	2.50775232222669e-08
KDM2B	2.08459186511392	2.48643355245091	2.04872331136229	4.07492975627526	4.37101090153578	4.25305965983195	-1.13714300620583	5.50088757704524	186.939979609804	1.37778123629456e-09	2.50921264785074e-08
SIGMAR1	12.2132492118479	11.8847639992881	12.4145164881508	23.6066207682064	19.4028201201827	22.4522835942101	-1.0420531396955	5.25578308566577	186.895813711933	1.3799481686343e-09	2.51026704830507e-08
NUFIP1	4.31977581625662	4.78136811997892	4.05223957436006	8.36790043416991	8.80015896738364	9.04169261087642	-1.19183270813289	4.55933214650657	186.755499743967	1.38685829027544e-09	2.51993745433037e-08
RP11-344N10.2	715.857774446227	627.892870095346	653.674572807091	288.804362838913	314.618970640646	311.238332846246	0.926002922277443	7.10841345978457	186.522791582804	1.39840577677289e-09	2.53800212620275e-08
PSAT1	39.3847889731193	37.5234946688934	43.1646805003586	17.4317705724961	16.2745883177364	13.4967902321391	1.14951664004156	5.88972105706082	192.985132380119	1.40013338039743e-09	2.53822344923424e-08
TLE4	2.07970261735768	2.69946215081139	2.3943906480104	0.58667155129146	0.527890845237072	0.687437679401403	1.78949827165638	3.56420639616036	187.442679819131	1.40632685912725e-09	2.5465309265846e-08
C16orf58	16.8470457566249	14.4263125315974	16.3616585073467	6.94171476041293	6.60302774148649	5.59710359081595	1.11726346013869	5.29654178241132	186.310360953196	1.40904286226552e-09	2.54852969870634e-08
PRPS1	26.6371187896818	26.6031582129204	24.9961155666308	40.1398180860705	43.1788845263865	42.5925720465822	-0.886215778980821	6.30586551521835	186.201557124721	1.41452673482153e-09	2.55552441417813e-08
RALGAPA2	1.28260450845325	1.12146387142366	1.33635259308613	0.328907075933348	0.382575815608045	0.305893810844606	1.67997976452778	3.12003279550148	186.165240539736	1.41636255871671e-09	2.55592001463399e-08
HSPA5	739.323107634832	631.360200662453	777.776174419405	264.600349795865	249.830771631617	209.370226205168	1.37158637226806	10.8215775741671	240.660611734658	1.42262623581932e-09	2.5642959561952e-08
S100A4	2.38872437583186	2.38783714109754	1.80481981167806	7.52519080561315	7.5792297383635	7.67437583883929	-1.97996875828451	2.403793242706	185.926209614356	1.42851372523501e-09	2.57197550894249e-08
RPF2	7.91477507138074	8.52665501053328	7.62967767531042	14.1588924137971	12.9124036634867	13.2695528181942	-0.942424879476573	5.42647509632542	185.796407221156	1.4351620297128e-09	2.58100584365186e-08
RPAIN	25.5559806436024	24.8005029935214	24.7060574159344	13.4383955072206	12.486377050835	11.7920705467438	0.794617662439421	7.09584998521313	185.74299063076	1.43790819865999e-09	2.58246916304712e-08
ENOPH1	12.9944301046565	13.4268774189914	14.0238056625407	23.2632299724687	21.1853091637618	22.9961695766979	-0.937708916713394	5.21713202515344	185.717069014803	1.43924299888949e-09	2.58246916304712e-08
RP11-468E2.4	10.6225518792488	8.81842834589743	9.64588636251666	4.1866940780634	4.05065306162547	4.03982888211407	1.04396123967823	5.01121262512505	185.615177456791	1.44450348470729e-09	2.58896951091303e-08
LINC00963	8.57901552975499	8.87555958738548	9.14439681965522	4.32395456690699	4.51938054819778	4.088282626585	0.841525348730478	6.40839251370937	185.523915163373	1.44923382132632e-09	2.59450603029744e-08
AP000320.7	28.5820656998441	27.1439851715409	25.6197770842385	51.2336406838712	51.4155416765904	59.2911861890656	-1.19378963786684	4.74124625348619	185.124313562577	1.47015519845017e-09	2.62898341369913e-08
GOLGA8N	6.08247527606021	5.32666984371404	5.97699688853351	2.10398486885488	2.48332433761265	2.04664969967345	1.19090724611335	4.88659178726944	184.966883107503	1.47849197820832e-09	2.64090408943696e-08
POLA1	2.82496194089747	3.73668587018639	3.19633492698167	8.98471355873869	9.7127293779897	10.2887933654705	-1.76854734697441	5.4107296211194	286.914002525666	1.49155049050332e-09	2.65948511728144e-08
ABCF2	15.5836895340169	18.1529582502102	17.6868582926894	29.3256060034764	28.4755275766587	31.1781527414141	-0.990732219789514	6.73308868260448	184.693730277241	1.49308512474528e-09	2.65948511728144e-08
SDCCAG3	6.88978426233758	7.68061592228876	7.60358708550173	15.7308669039597	12.5928448530964	14.7802375402997	-1.15771561664605	5.12895561276819	184.677794696442	1.49394153855385e-09	2.65948511728144e-08
RWDD2A	6.77266516599777	5.87054797682854	6.84816334207858	2.13601668977495	2.36533110626946	1.82823943647976	1.42519680931168	3.96292642749077	184.440413703508	1.50676548225987e-09	2.67929682154826e-08
EXOSC2	20.065174671555	24.2558620107612	23.8131591152917	41.3723801573072	44.9806285785867	44.5822346421965	-1.14222366854455	7.17229262877232	206.683513586437	1.51488500688055e-09	2.6907081110975e-08
C16orf45	9.72185568036764	9.15965373128051	8.91459037828052	3.62477719589709	4.04042192997887	3.66486373309583	1.09595118418831	4.55138098157007	184.189196825393	1.52047379447091e-09	2.69760378709272e-08
GOLGB1	179.956389566277	177.191946127811	190.66033709114	90.2648289839119	93.2796327662996	86.1157280398996	0.823144719049533	10.6277530130849	184.144005048902	1.52295486824229e-09	2.69897651986257e-08
ZNF841	6.28901571135429	5.95226259059763	6.63183148116389	2.09174870110276	2.49248686932276	1.98696831874189	1.32415019940322	4.14041251327323	184.039127665476	1.52873055222567e-09	2.70255869845332e-08
DDX55	5.0040786392593	5.01708782210507	4.5098606799372	8.45549979261388	7.96730376459315	8.76955236990492	-0.992628238859236	5.27458812546271	183.998816863559	1.53095714384688e-09	2.70255869845332e-08
SNAP23	25.5052054714831	24.9394542687747	27.7133489935025	12.4518354932487	13.1268602518677	11.859386392026	0.862418042926002	6.79682089420949	183.992130849519	1.53132680735609e-09	2.70255869845332e-08
WHSC1	6.81802158120706	7.33999161252242	6.03445476062489	13.9132214817361	15.4680567110662	15.9952778177931	-1.36818125802488	7.79872596579855	254.745246903483	1.53181464689662e-09	2.70255869845332e-08
SMARCA4	37.3180424257224	42.2955309763806	37.3525364484535	67.7745798103024	71.1506069883274	78.1743468184334	-1.09269198575637	9.3016863529798	195.726484797117	1.53745785505425e-09	2.70751426264723e-08
PECAM1	0.315561603973149	0.181146286890406	0.234242197946291	1.10694146160703	1.11402045365534	0.988615266209487	-2.33913416336402	2.429145207664	183.87086884067	1.53804896752101e-09	2.70751426264723e-08
LMNA	56.4673420555799	52.2371211710288	52.652987124249	81.5973665520443	81.7333457577812	86.4281974766366	-0.83064813950321	8.92802244727539	183.61880152918	1.55213028475271e-09	2.72926313029709e-08
ARHGEF11	3.44319594339471	3.80688256639495	3.98889412460454	1.47778942380855	1.46643723702106	1.21639058385751	1.23689189641613	4.4802696845953	183.514674811198	1.55799001586459e-09	2.73652290786528e-08
PPIH	8.12717321249987	8.92794762239438	9.26004041492495	17.4995886828185	16.2501507388771	17.9076306021951	-1.17348306796992	4.27096460371534	183.35257983944	1.56716218655562e-09	2.7495782291977e-08
YEATS4	22.7245832129929	23.7947142124775	23.1767992766616	36.5260579483354	35.7650081719583	36.7786064973288	-0.845354898205785	5.70161058947097	183.235540560309	1.57382316180119e-09	2.75820360773317e-08
ABCA5	1.62980536620654	1.3610113626261	1.58353623447645	0.480114874182815	0.42719611582058	0.51690747735252	1.47816973068145	3.67074841336614	183.14150711499	1.57919821806263e-09	2.76455874098938e-08
ENOSF1	4.01891615302551	5.01962778032161	4.3167475003663	8.42916191369309	8.01475264851325	8.30838284807642	-1.08778478960316	6.10999539464274	184.883289527643	1.60404732654516e-09	2.80495355509136e-08
ARMC9	10.3122120311977	11.1043881639354	9.98075578244214	3.78381751483865	3.56781713266398	2.79805764365126	1.43387410070653	6.01599660529354	241.453531119815	1.60668470505566e-09	2.80646097431159e-08
RP11-33N14.3	3.24727120056719	3.59007417620091	2.91263656068152	10.4146612566542	10.4244532587684	10.9578287494406	-1.89665259661323	2.35745746720126	182.566357803053	1.61253364485723e-09	2.81263149462601e-08
DMAP1	17.6226858104961	17.7927961839513	19.4069747659688	8.78975255088674	8.70868492244881	7.53309469763579	0.932838830590926	6.18539292042363	182.545189289895	1.61377578797178e-09	2.81263149462601e-08
DHX40	17.8979921669248	16.9333141708752	17.6073934978048	9.12715751192916	8.30834198117254	8.63855337244818	0.808578617660576	6.25022429310069	182.441624588795	1.61986859101322e-09	2.82014126505913e-08
PAXIP1	2.77256727346295	2.91007101506527	3.10987307153137	4.96862982903801	4.99326935239582	5.47135475426292	-1.01298466786776	5.31665435488567	182.339164435768	1.62592224050869e-09	2.82641245637486e-08
HN1	9.76844617159491	9.97286642312402	9.70610722317998	15.8914790417325	15.0667481767864	14.9767220346417	-0.839974538490016	5.44963708756792	182.320181413343	1.62704664429474e-09	2.82641245637486e-08
SLC25A13	2.67775876718829	3.54023891472535	2.81685713739226	7.24483006801048	6.70363323178715	7.30383414826913	-1.42836277065749	4.27669217345556	182.010390945229	1.64552207279501e-09	2.85536914673364e-08
PRICKLE4	3.79683757489311	3.66390262061528	3.87759095034392	1.33087143623045	1.16620617699021	1.35094097839604	1.35615743643321	3.53938415587195	181.911120430523	1.65149294432767e-09	2.86258777016795e-08
TK1	0.786371245417668	1.26308493652206	0.732463143685627	5.84837537844388	5.38550884076222	6.83074152547346	-2.87455460103818	2.78845146625716	227.389725231931	1.65773546980615e-09	2.87026093173008e-08
TEX15	0.460886243734221	0.3906202631912	0.406279995995164	1.08940105519043	1.04575240613556	1.25576385923235	-1.63318865080815	3.2367744715905	181.571385286551	1.67211492530964e-09	2.8919904528769e-08
TMEM178A	11.5306612455228	9.90904076771244	11.2475950192935	1.5805592198397	2.00736325337611	1.16127569619406	2.5934420013144	3.87341200320535	288.513901318346	1.68995186896251e-09	2.91964580814856e-08
RND3	31.3692060068889	30.6991797825928	32.0035753932075	15.9250783281847	15.9868225712835	15.9014246177262	0.776527522082147	6.38050831577611	181.215237578945	1.69404906535676e-09	2.92352921672049e-08
IL31RA	0.356707821274426	0.2912620275163	0.241143611355126	1.35468729276206	1.21099287177269	1.23465520385646	-2.28512775377535	1.92842917112865	181.105505615484	1.70087313825281e-09	2.93058140903296e-08
SCFD1	18.3522794326176	17.2481729149473	17.5092535468411	9.20710386322951	9.05063650278842	8.45916375008079	0.792359151499665	6.42044135603442	181.089947633687	1.70184320185492e-09	2.93058140903296e-08
GINS2	0.155200461791814	0.259851416705719	0.298300488095009	1.69624854776246	1.42969643478633	1.99723635917957	-3.04873089075463	1.77894711559874	180.915277094689	1.71277759014976e-09	2.94620110392681e-08
STAG3L3	20.2963361317558	23.8738947515885	22.7915980392486	10.187517242696	10.026564818273	9.14756176064715	0.991733720202456	5.83554424767663	180.828726219203	1.71822535187048e-09	2.95235938721397e-08
NOC3L	17.0093772533891	17.4147549756843	15.6168324348062	25.9926199668892	26.5440682404745	26.8216673497276	-0.864466091969139	6.61636550712345	180.556593711749	1.73548332904447e-09	2.97877529484635e-08
ATAD3A	27.0792862210435	28.3626387996635	33.3116791397593	71.6136576812795	61.6335996509433	73.2969214068649	-1.41901299658259	7.28227778046219	259.020040940624	1.7438790286021e-09	2.98778418793652e-08
MSH2	4.98932662055512	5.15856275658746	5.46859762990625	8.77912388840584	8.71386157440947	9.38988915495332	-0.984596437769016	5.043942902879	180.415449519827	1.74451214920636e-09	2.98778418793652e-08
NFIC	3.51373712662208	3.98482101845945	3.58683119473556	6.2929265553933	6.04211069028814	6.32113875975485	-0.949242493572615	5.56503909482352	180.297503383772	1.75209811768516e-09	2.99752890090553e-08
CLNS1A	27.1746815538754	27.2462941113123	26.101188770861	41.1224719404569	38.437753205971	38.9596094867082	-0.7564456307874	7.27382241208886	180.254676614082	1.75486192114901e-09	2.99901159454309e-08
TVP23C-CDRT4	11.6588604787989	11.4318417846785	11.0349412461376	4.94295727758755	5.11110075438863	4.47649220312025	1.03424713684122	4.61542685913318	179.988708351356	1.7721377765063e-09	3.02526500766864e-08
TMEM110	9.17963331706585	7.76471016852669	10.2802781823905	3.26209234298293	3.44733086084128	3.14003199908541	1.265715363517	5.10167500415263	189.74522369728	1.77938742775488e-09	3.03265134552815e-08
GPRASP2	6.27996380943233	6.69379490739952	6.45835940776024	2.67259400278837	2.58139906537475	2.65132498619339	1.09808124701685	4.14344076420899	179.864053172084	1.7803013971724e-09	3.03265134552815e-08
RPA2	15.472386800127	15.7232446275664	14.8852977785965	24.820665304524	23.9141496861707	25.2923918927703	-0.883020493866319	5.36601360922579	179.707411126593	1.79062070184138e-09	3.04694639986098e-08
SDAD1P1	5.6303767613279	4.64198626941668	5.3171545099128	1.69961950362782	1.67907637658185	1.64309501609631	1.43282160572239	3.40149047456027	179.670099773384	1.79308875695466e-09	3.04714752897908e-08
PSRC1	3.17409859791576	3.19145648308158	2.47818224057186	7.65754645492916	7.37387389654355	8.99642001291303	-1.63799003488561	4.02523697488908	190.512415891613	1.79888128123941e-09	3.04714752897908e-08
WDR46	26.2644189981359	27.878399387755	26.7539429266452	41.9858501065795	39.3015625383712	40.7115230579582	-0.791560888883061	6.75061617548405	179.581026364026	1.79899644713694e-09	3.04714752897908e-08
SPDL1	16.0186023482588	16.2584817268969	16.027122594531	24.1954168250961	26.1535927559231	23.8906428091925	-0.819330277587435	6.63368695394314	179.575358315429	1.79937312438943e-09	3.04714752897908e-08
NPM1P27	28.9906983086782	32.8459346693081	27.4890728344941	53.620947605116	53.2843006853903	52.8063518225798	-1.03499023976984	5.14099090135435	179.560260722079	1.8003768927546e-09	3.04714752897908e-08
PRMT3	3.73730206584393	4.02036429947797	4.28024915465801	7.1020428565882	6.80440121710535	6.76899094460378	-0.979950179962418	4.92984681422888	178.433333004983	1.87713599397685e-09	3.1706509531782e-08
PMS2P7	45.9851843317845	55.1590981259971	52.4237207485197	22.2791165008125	22.3466922874359	19.9082606763154	1.05337194453549	5.56539472580688	178.430134308324	1.87735911701341e-09	3.1706509531782e-08
KIFC2	9.79657981263985	9.32918758267996	11.4435767906966	4.22451789870628	3.56545837791471	3.95311775457383	1.17862181876826	4.92987796064207	178.088498821644	1.901364742797e-09	3.20776668667395e-08
HAUS8	2.3448275564792	2.87309749723796	2.05887180187289	8.91170549478935	9.10967248074984	10.105026924923	-2.14429805421742	5.09502236251259	334.489107752193	1.91434291234618e-09	3.22621884417574e-08
NEFL	31.991634790773	34.3034946233252	31.6079169622479	50.6440573099752	53.6840968349617	48.2034033352624	-0.838309762483013	7.52288093667505	177.863381810933	1.91737430731391e-09	3.22788637380386e-08
FAM161B	5.97816462319608	5.67002369768757	5.78363110905222	2.62062417635486	2.47523393111166	2.36381771624417	1.02574725733265	4.35597189379875	177.811236428513	1.92110460554518e-09	3.23072570260193e-08
FAM63B	3.72997677075234	3.16561834687485	3.17547716542011	1.33393722619328	1.20876809558391	1.32393067427705	1.18009542157431	4.41789087181037	177.758044813536	1.92491827712314e-09	3.23369905682918e-08
MAZ	9.91109676550587	10.1039994312641	9.27156055874478	16.1720547060411	15.1413398574491	16.1548150075374	-0.895390985639362	5.51549713164154	177.721825186406	1.92752005153461e-09	3.23463237522921e-08
COQ2	1.7044076669163	1.91313163337022	1.74326203049957	4.53762871083909	4.16736316758325	4.8332255911024	-1.53407070661679	3.1859930509158	177.685918201276	1.93010332716564e-09	3.23553270369401e-08
ENO1	544.415928525207	496.127525230065	500.716979622956	798.60439187902	815.628385345021	769.952196987915	-0.828931320300993	11.3630136098342	177.066127495948	1.97532146005684e-09	3.30782644497654e-08
RP13-582O9.6	11.3368660416074	11.9617504265721	12.7826238289627	5.12085910853139	5.17108014791076	4.51550528681393	1.08686421310762	4.58163849646583	176.80636218571	1.99463156110961e-09	3.33662811830907e-08
PDK4	3.87363501184426	3.9682275968408	3.72023417310329	1.4241323251418	1.38468496965043	1.37044268699801	1.26937098254547	3.52923646312822	176.651059292018	2.00627906163673e-09	3.35256441927625e-08
U2AF2	67.8920365661233	79.801067397683	71.1409331238706	119.768665881181	117.913238271166	120.515309525748	-0.909817759849892	8.65637122369755	176.611257105187	2.00927664393237e-09	3.35402800288098e-08
DLG2	0.451295817295558	0.495534665100266	0.532546744959324	0.123530447843093	0.103822818412772	0.0931919497522086	2.00738683067481	2.21877324403757	176.579462167203	2.01167485419068e-09	3.35448903956183e-08
NPIPA1	9.74969713308492	9.62393458736283	10.1374778929596	5.07544714743367	4.67836352820458	4.79270856101927	0.821097656142162	5.70977072877366	176.551051148968	2.01382058608435e-09	3.35452853791585e-08
DIEXF	2.49804536651188	2.77922810527504	2.85577293799391	4.52641458547292	4.67119013185182	4.82724482556369	-0.986367317003255	5.29267361668303	176.44060501179	2.02218682213131e-09	3.3649188720265e-08
SERINC4	8.09218092484866	5.9503941900972	6.671990923782	2.14589620160849	1.85253241887359	1.64233611262062	1.67815549764173	3.65603622610147	177.197158552752	2.04035374387574e-09	3.39157854712804e-08
MRPS5	20.9093527640034	19.6633903495118	18.7030987500434	30.2103535799446	30.7604578152664	32.4315752289325	-0.856269572801614	7.44431625029001	176.122994206836	2.04646742024894e-09	3.39644923098057e-08
LRTOMT	5.89519254087344	5.94386914694983	6.05363553027809	9.20386999139807	9.23946398027663	8.94449820731324	-0.813443017786508	5.56103155473919	176.108530247388	2.04758104575182e-09	3.39644923098057e-08
PROX1-AS1	0.640601965697345	0.577210730995964	0.593642463910724	0.151953411310399	0.133638806210711	0.11659015403623	1.97312596376329	2.13235012879948	176.000575367796	2.05591469239857e-09	3.40545966297552e-08
PXN	2.69358099049729	2.81310705053384	2.48851384127474	5.15392766969827	4.82305635692213	4.41880780412927	-1.04421350342985	4.83332207680334	175.982399446552	2.05732159548432e-09	3.40545966297552e-08
ELAC2	5.75723186113693	5.72120331483933	5.56519169392495	9.14350319402628	8.49128452925148	8.73649416558956	-0.828533569481587	5.54733655649308	175.943054845053	2.06037081780467e-09	3.40693952801843e-08
TXLNG	20.9116499047587	23.1843529016778	21.7289031414226	35.6605002271141	35.0156145165483	39.5328845076249	-0.943606760420583	7.06185052985583	175.881650728062	2.06513996557768e-09	3.41125732245058e-08
SSPO	0.157059970414619	0.128362470545209	0.168845073851734	0.0123091854994453	0.01128591241989	0.0113048263084852	3.48115170175967	0.726720775074897	175.799900521238	2.07150890761584e-09	3.41820593022872e-08
KRCC1	24.9000681563173	28.3524725692353	27.5488753792633	11.8369948535828	12.1908627595969	10.8091844521539	1.01618301347112	5.0434503003725	175.601092650047	2.0870911931806e-09	3.43804738830681e-08
DKC1	104.510161897039	128.602683886769	113.812899659938	214.779627119048	231.242149822846	233.435198935066	-1.16943571771065	9.52630976694851	206.514170165925	2.08788302933612e-09	3.43804738830681e-08
AGAP5	10.6699528608471	10.9301335372537	11.1795553455482	5.11188169994987	4.53680877709578	4.44364893145282	1.01934383445414	4.57009055109954	175.525992694821	2.09301217497218e-09	3.44290701997505e-08
SLC1A4	2.28745664049177	1.99409762121666	2.51165657836053	0.736513387195672	0.649581055147976	0.601260536802385	1.57238355941794	3.29370465578174	175.458680787208	2.09833542017601e-09	3.44807550126219e-08
TBRG4	2.66250497540904	2.73524305557958	2.10849045329758	5.20669464135707	5.58798463032774	5.62813840712979	-1.32519218834107	4.57810993421516	176.343056467886	2.10660625991953e-09	3.45807183352108e-08
HSF4	9.0671017393786	9.60134880733152	10.1296026450674	3.87451951072091	2.9914051120503	2.78621864896337	1.38002928448535	4.39004055149946	176.211946032063	2.1169822884196e-09	3.47149958665322e-08
RRP7A	14.7195838921676	15.1441412931278	13.1903477365896	24.5821041064395	22.8899168897188	22.2888837722751	-0.893752578156963	6.2898404963272	175.173662675167	2.12104734461921e-09	3.47456128743424e-08
LYSMD3	20.7269944075076	17.1788551646232	18.6331101924482	8.91977752848489	7.69445954186947	7.93856437691102	1.00393063843971	5.87697515504765	175.114400301562	2.12580485029068e-09	3.47874980055849e-08
PSMD2	55.3054412138412	54.0298592300004	54.5957397853938	84.4627082787868	81.2886927852658	74.9210423223204	-0.752437638022876	8.54425657541986	175.04127398197	2.13169211707459e-09	3.48438434294696e-08
ATP2C1	15.6034939371447	15.1367506942773	16.1419682569441	8.26578323359585	8.10998550800244	7.81034808156669	0.755546193211877	6.63081712039326	175.011584804196	2.13408764392908e-09	3.48438434294696e-08
YPEL5	25.0991947048809	20.4928591038607	22.9206386849005	9.84874054681474	10.2383756485865	8.79741457153027	1.04700017448079	5.75762758439679	174.98963603988	2.13586059483527e-09	3.48438434294696e-08
APEX1	304.633983836878	348.808732616093	335.512698972989	521.045194934534	534.153498124946	515.699898166298	-0.866727484045027	9.6784870422051	174.712122970794	2.15842271091824e-09	3.51756146538099e-08
CHD3	48.5883796479757	53.7606065713448	49.8500651213156	77.4409521928883	78.9589142194284	80.0831932530348	-0.835292307632279	9.32961041316964	174.639715844951	2.16435411634605e-09	3.52359524935102e-08
EIF3D	36.260929121223	30.2882738345835	31.4583150609797	54.1400902322788	52.3381942381721	51.2922488365362	-0.886431794272725	7.46544913793101	174.201820769159	2.20062399783195e-09	3.5789572178732e-08
STAG3L2	12.2851477639869	13.8255835410321	13.288035521353	5.04124822997083	5.47215659105097	4.3234013849667	1.21319739645343	4.56575951012839	174.057073868069	2.21276512196301e-09	3.59500421870414e-08
RNF19A	18.5909102989859	14.6338233312279	17.3172756775068	7.39512990921919	7.25397295713176	6.99349978644716	1.02332579940547	6.14390911807181	173.946857569733	2.22206111632721e-09	3.60408263142047e-08
CHAF1B	1.13275918654669	1.18844923271364	1.20485886867918	2.57038567123789	2.75090476751917	2.96355846978035	-1.43323759139543	3.3862958778846	173.936785952209	2.22291280720835e-09	3.60408263142047e-08
JMJD6	6.34620555844359	5.39548633207478	6.21480506260921	10.3140562323079	9.70135443380133	9.73096115503206	-0.928717818543327	5.59765086347151	173.886648829494	2.22715811927451e-09	3.6072659374479e-08
AC007246.3	7.34782822221997	6.09689499616497	6.55264526265347	2.05682371195747	2.06104880706827	1.51506717791138	1.63228783784028	4.7944752871106	224.132770955366	2.23817967369349e-09	3.62140678421153e-08
FAM49B	9.74880768781238	9.14542989546833	8.92861612956952	15.8971768566488	13.9323128284006	13.7861673079128	-0.846589121005865	6.7896857703939	173.724864252394	2.24092025722578e-09	3.6221336836631e-08
GOLGA8R	9.76403344373868	8.50587617248775	10.0886799680414	3.4532683710103	3.95353005459729	3.12248283814021	1.23077362014948	4.80192824906173	173.665619165052	2.24598415576285e-09	3.62661057551574e-08
PIF1	0.247822959608006	0.43719331140591	0.285794419521954	1.51943455252032	1.78243081759561	1.57280647446594	-2.50386652025906	2.27068399111566	173.618318906668	2.25003645475426e-09	3.62888998344378e-08
CMAS	22.3275373298331	20.0900942285891	18.6560495547547	35.0334746185426	33.2809216208672	35.4699676166779	-0.964271074029803	5.82403697540218	173.595585708657	2.25198701528236e-09	3.62888998344378e-08
QSOX1	11.4887346030592	11.0637402996942	12.7993880228326	5.02382062059475	5.60700193455671	4.66991656184462	1.00893239698344	6.26010051538537	173.563470685897	2.25474584508764e-09	3.62963567404739e-08
FBXL17	3.10698908470269	2.7856766330903	2.92794870717196	1.12405540056285	1.20416032251721	1.13129366912869	1.15045194205855	4.01791837437214	173.528080356488	2.25779050390559e-09	3.63083950007524e-08
RIF1	5.32309846184943	5.21317663183992	5.39727162112795	7.81997122934166	8.56178002080383	8.65082380510307	-0.852575780805133	6.98146754804714	173.411731944372	2.26783314648052e-09	3.64328316865489e-08
GCN1	11.1242752377417	10.8815059030826	10.2771099669754	15.9550245068814	16.1986488197396	15.8709081858398	-0.772298970456364	7.03731615253937	173.372034617163	2.27127127954657e-09	3.64510217127636e-08
AFG3L2	18.609060201318	21.3063097848446	20.3285297843529	31.3937302448696	31.5338479455194	32.2242025947589	-0.8587325305954	7.44920236138639	173.332745171085	2.27467994065219e-09	3.64687023345131e-08
VEPH1	0.729983659165241	0.761671977724652	0.559570570771327	2.22020185026724	1.97017063005454	1.79038191294657	-1.7317507588486	3.19472969348218	173.224493020458	2.28410186662539e-09	3.65826568466202e-08
C5orf51	5.06089431186746	5.17973866134659	5.1024159296033	1.94906067600868	2.16511817328309	2.12541506019224	1.09808370921748	4.28926527021556	173.164608485827	2.28933314390479e-09	3.66293303024766e-08
USP7	28.422010464562	29.4724862192546	28.6919476625514	41.8430570585612	43.9322053854528	44.7169215848338	-0.79186773023065	8.1959190079712	172.936206001829	2.30941130895791e-09	3.69132193852443e-08
NUDT21	10.8667780059738	10.866998965499	9.71363384491792	16.7618336636752	16.6772449727923	17.8978139917589	-0.906587076449193	6.38924410040574	172.780440451575	2.3232193625844e-09	3.70616688388252e-08
HAUS6	2.72489121419254	3.44003514576589	2.86007439236146	5.98074730082454	6.33109143271217	6.49268001301823	-1.25632809731513	5.24319790584151	190.32030910396	2.32338776690762e-09	3.70616688388252e-08
WDR12	4.22547387555302	4.87696463642681	4.32354065101574	8.66788543797341	7.26245445711801	7.87465206036706	-1.02336808133143	5.85143681657498	172.689673591942	2.33130892320377e-09	3.71505357439568e-08
HNRNPR	72.8812018861585	84.1256048596955	75.010318918417	125.133898257675	136.30329959693	138.940320989593	-0.98723344840387	9.86765795171296	172.579880648502	2.34113713944816e-09	3.7257083546091e-08
ZNF581	10.9589167859387	11.348749746801	11.908925292464	4.4158983816971	3.42120906388752	3.56741388395392	1.38555975185483	3.67872652186559	172.562371837024	2.34270882115476e-09	3.7257083546091e-08
POLD2	7.66982900976546	7.00428815594923	6.42075048973281	15.2784669166157	12.7728224726193	12.2263945253557	-1.12928955925538	5.27549477954044	173.223208870327	2.37008785606509e-09	3.76546219383689e-08
IMP4	2.46369846417892	3.28253285691098	2.79075133664146	6.72862492486396	6.12556805455955	6.2527723372514	-1.35691341669009	4.19972586038079	172.065436365194	2.38782204933915e-09	3.78751358797524e-08
MBL1P	4.57216447072725	4.14073062237852	5.14864817984168	0.922542141243662	1.27706829162315	1.02170549897112	1.90606766467347	2.83985788793592	172.055223699929	2.38875951873185e-09	3.78751358797524e-08
UCHL5	8.75006580922488	8.61124645424201	8.55594407625253	12.7307018988382	13.0561679033209	13.1795411522308	-0.788195513629323	6.19550917640339	171.872969242089	2.40556031324131e-09	3.81025972500722e-08
ANTXR1	14.1007346378203	14.8743549741387	14.924981117438	7.79047372743633	7.27242042764972	7.26897406079391	0.776330376025931	6.46871424591421	171.847422672156	2.40792602813905e-09	3.81025972500722e-08
BUD13	12.0979089779479	10.8916082333308	11.572102869312	18.7581591772922	18.7870492265117	19.8993134896238	-0.934094895067575	5.10466685175252	171.565774467636	2.43418441945934e-09	3.84795873028132e-08
FAM210B	4.73639817643068	4.47128332540539	4.91771329683182	1.66688401622661	1.55661664844197	1.27572983881842	1.45367603342419	3.42689601937442	171.389329261025	2.4508009465416e-09	3.87035578051245e-08
EML1	4.87340030422613	5.17391856498221	4.50410607757615	7.93380265310309	7.87177954687368	8.32667341438917	-0.928568556610184	5.87263906500454	171.308089352678	2.45849508653836e-09	3.87863176926131e-08
UQCC2	8.54673838983433	8.30506123006939	7.99437674045025	13.5080269978504	12.8019906664471	12.1695031669346	-0.8291265222403	5.65504582186908	171.270316303798	2.46208190837424e-09	3.88041782727618e-08
LL22NC03-2H8.5	10.0504670744551	9.72116426074689	7.40169296132932	2.3135981188882	2.50409023572271	2.56694302693072	1.6810514446643	4.19599038964336	202.060864092808	2.47062067459314e-09	3.88999717370203e-08
MPHOSPH6	47.8688304071434	52.4716389355831	46.8598193594421	77.8095285130075	79.4462545883706	86.4434538783358	-0.927234512261152	7.18616058217329	171.127896516219	2.47565946096188e-09	3.89108329465872e-08
PTCD3	5.63746386833349	5.92235081782376	5.02281202811406	9.29984925145864	8.87725324126048	9.3470347207973	-0.929372340377003	6.2530137213346	171.121895663684	2.47623342258772e-09	3.89108329465872e-08
DDX47	4.50064915866971	5.18316959189007	4.35310375769885	8.73184844611298	8.24365439962619	8.05818296383649	-1.03057398079543	5.07060372150721	171.082060670732	2.48004735692802e-09	3.89320641691341e-08
RP3-468K18.5	44.799842136259	47.5755499098121	48.1289438429826	72.8445086015074	73.4886482384658	72.8608598517287	-0.841031720666509	5.54073443316581	170.992756934178	2.48862196130751e-09	3.90146515655974e-08
CLN6	0.295032309668051	0.313428872088337	0.265119889215006	0.892301761760938	0.960220896556041	0.923041341785785	-1.85943146962008	2.23448966912603	170.967051339677	2.49109637736131e-09	3.90146515655974e-08
SRM	8.31835225350773	8.40111404299071	8.0710242072897	14.6974292584596	16.5540193574694	17.68848488054	-1.18183498336967	4.58506293312686	170.950278618115	2.49271242922908e-09	3.90146515655974e-08
MGAT5	8.61875796771353	9.70958537763082	9.17883607741803	14.2989034098879	14.0886569803328	14.1682801784772	-0.828395130282922	6.67210068459625	170.873858559912	2.50009065199101e-09	3.90604275183808e-08
SDR39U1	12.8773146845769	12.7616189496706	13.9497205600225	6.2835060922533	5.81793216091875	5.42722395902363	0.976650078564884	4.84822495547697	170.855075213405	2.50190796217706e-09	3.90604275183808e-08
C14orf80	0.529414773218777	0.785094229559613	0.605686270243673	2.06296322143595	1.87635286595861	1.92707963021752	-1.80068829987716	3.18503756718317	170.826285356036	2.50469633853841e-09	3.90604275183808e-08
TEP1	3.64209595929905	3.33075406720759	3.59275130237819	1.66885006694607	1.57990818462761	1.45403320476768	0.969039757672907	4.81512740910955	170.817779375311	2.50552084410667e-09	3.90604275183808e-08
DHX9	12.9722108804707	15.024889709964	12.5968306452575	22.910230709118	23.2171004644232	24.5823459911712	-0.999564089323016	6.74238503169471	171.459437840368	2.53559227054296e-09	3.94902882884168e-08
HNRNPA1	740.979723384401	822.375641104703	711.826284130853	1261.98739906554	1229.32865066432	1247.22042053156	-0.915414984169844	12.3453128944574	170.438768263761	2.54257543047344e-09	3.95600712646891e-08
NFATC2	0.366817021932282	0.397741744358248	0.391685893129821	1.04224955174225	1.27356014452825	1.39516336045725	-1.88298476492235	2.82019591707984	170.300906944703	2.55620835031705e-09	3.97330792544857e-08
TOMM34	19.2169583107604	16.8878865133874	18.1792592317998	28.9732025815926	28.8031956106146	27.7999803728471	-0.856610062765868	5.61394136348843	170.222640367566	2.56398511440344e-09	3.98148101065713e-08
PRKAG2	2.05435673578909	2.1212864104926	1.73350645663283	4.0931950043366	3.72538703592529	3.95587923713961	-1.19023034349952	4.35371560416201	170.133135401727	2.57291164400924e-09	3.98671445521551e-08
P4HA1	271.475931893867	218.073501838842	244.960927426474	101.9091761827	109.992203238035	107.687161777862	0.99956501902056	9.04945200110786	174.013463176106	2.57430161548443e-09	3.98671445521551e-08
SPATS2L	11.2820143170931	11.4025358230745	10.3177157153892	16.6169790640639	16.8709334864326	17.2952516719811	-0.821302777485502	7.21287924263892	170.113034555609	2.57492121633036e-09	3.98671445521551e-08
FCRLB	0.542882273757375	0.729233817040811	0.726232793238713	2.6745850004447	2.61870323408674	2.23838415662125	-2.10769476910757	2.12068122702945	170.064457578074	2.57978507008891e-09	3.99033682856805e-08
JMJD4	1.63705614947095	1.47700560400943	1.81267148047314	4.41954971177538	3.93875117662276	3.43448744911468	-1.46007455850912	3.63635713230681	169.865542338782	2.5998113976747e-09	4.01738206983789e-08
CNKSR3	1.28160094436532	1.19007362873438	1.14233981016951	1.93988827919461	2.01525935966264	2.02345124413144	-0.925698945151498	5.13839242676654	169.581620844469	2.62870385084408e-09	4.05806156974055e-08
CTSA	6.93002572015398	6.45551247872193	6.5009945716968	3.19190388068514	2.95207810789338	2.82756281932373	0.94981450593749	4.78280347566547	169.490897636744	2.63801310493357e-09	4.06845962563804e-08
ATR	2.65755122795031	2.85847015173744	2.67775296022598	4.38332588707388	4.22243892347993	4.49344936164097	-0.875894115922996	5.49956182999978	169.439076837772	2.64334738850605e-09	4.07271301340192e-08
CDRT4	6.41782207487547	6.11612559771424	5.90092601904308	2.41344315518391	2.41856813329984	2.23660929132506	1.18488964212826	3.74856512953289	169.384972532745	2.64892985964137e-09	4.0773401383847e-08
PRKD1	25.5712433889276	28.0592639560966	28.5131789624612	12.8634256852755	13.8118042032652	12.1866919200163	0.881021758419822	6.67683932912941	169.307559018064	2.65694076737947e-09	4.08537406244023e-08
TUBA1C	26.192270260963	25.4365399159923	19.9524184990685	70.6442735214296	63.7524320188951	68.2163129830507	-1.69917518515854	7.77610558672211	315.70592584009	2.66012030865525e-09	4.08537406244023e-08
PSMD7	95.8711391774267	93.7657931783044	95.5885406405939	135.831951834448	135.397470244465	132.623958373727	-0.70118539319891	8.31846440069719	169.259745759441	2.66190238127115e-09	4.08537406244023e-08
POC1A	1.40276720606018	1.7471055236652	1.41548692668635	4.9806021284431	4.02376513288328	4.75795564807915	-1.78400644833273	2.84786532413064	169.065599718915	2.68215789913639e-09	4.11246867793871e-08
SOWAHC	1.49870479573812	1.60269791975987	1.67258371164631	3.24652238526506	3.49008137433189	3.5322220768779	-1.30566148423221	3.59319035223666	168.865744985956	2.70319282839483e-09	4.13687888778021e-08
RABGAP1	18.3504020940442	18.9695569683543	17.7295067659036	9.33817300918992	9.50373192370675	9.38262490303736	0.764448396973931	6.96231490492776	168.841717110655	2.70573443399434e-09	4.13687888778021e-08
PJA1	16.8840044670705	14.3594328755986	16.847077524371	6.8165294585074	6.85613808712653	5.62593993949761	1.11897970065046	5.0898629981491	168.8398775441	2.70592913079753e-09	4.13687888778021e-08
ORC1	0.32092132232403	0.606400714114393	0.472896510236902	3.11026430596114	3.55260646616701	4.19180498480047	-3.14079714737799	2.78743100598655	235.13914976612	2.70984618623749e-09	4.13886459053548e-08
NHP2	32.9515590612964	37.2321599995406	30.5851638993647	58.2424177875019	56.4879000520382	58.0376252277447	-0.97551685593085	6.13648353017062	168.604173762374	2.73100833598125e-09	4.16716020996058e-08
RAB8A	24.7003632783912	24.4710825686005	24.0146431545549	34.9779656970785	35.3814376204977	36.0463188023849	-0.739758927235255	7.30230224386485	168.564201024748	2.73528772680715e-09	4.16966522520419e-08
DVL1	9.59253334899239	9.43524017401518	9.70078818547461	17.2894055518939	14.3277706017854	15.6166078873523	-0.916134163684787	5.62238583045566	168.437602901857	2.74889158209547e-09	4.18636590845522e-08
PLEKHG5	8.23142580243968	8.2434224888359	7.92617158193721	12.2678970113317	11.8433408132502	12.0393869520098	-0.766135890972627	6.14991018698159	168.320504381592	2.76154336594982e-09	4.20096835634587e-08
NDUFAF4	1.38499099761724	1.50740712949538	1.25220437963158	3.57701934820701	4.00847172209813	3.88401139405301	-1.6617185217266	2.78908918648426	168.299728793813	2.76379497128018e-09	4.20096835634587e-08
SOGA3	1.76991922392379	2.1123332392803	2.57389524506931	0.459533265976306	0.324915982194635	0.386868146188734	2.25482326175978	2.39763443527395	168.203534586923	2.77424758060774e-09	4.20864203725787e-08
UFL1	39.7995211682059	34.1045182647295	36.6737546891817	18.583312621602	18.2487095496322	17.5696957319886	0.823716044578476	6.93268269600144	168.193482850015	2.77534241682853e-09	4.20864203725787e-08
RP11-101E3.5	25.9838967142387	26.9255563215069	23.7832296032067	49.7621470584933	52.046726777474	50.1857943815178	-1.18331871711211	3.89148136473344	168.179827999552	2.77683049396505e-09	4.20864203725787e-08
NOC2L	46.9575309217483	50.2422422669374	48.1875222410827	70.4816983752313	73.1909588460031	70.8664892947013	-0.760734406372035	8.39924737915482	168.11914470238	2.78345464971916e-09	4.2146409102261e-08
SLC35E2B	3.91890255588799	3.85072339721276	3.62244457881341	1.6938601585182	1.6960353569546	1.61259647161945	0.988995001920443	4.48671069966322	167.966364820007	2.80021196677811e-09	4.23595701156252e-08
UBL4A	7.42633226147457	7.38046903124498	6.9105901667881	12.1271269870019	12.9849843633936	13.3684522088135	-1.02472514220431	4.75714134029861	167.808082715074	2.81769423542387e-09	4.25586612138515e-08
KIAA0513	2.31526235272608	2.07037631780739	2.14849264074586	0.859456615699352	0.705089624035888	0.742609408117897	1.3016589818206	3.66167284334116	167.79849236531	2.81875748297713e-09	4.25586612138515e-08
SET	120.39136809267	138.503701528993	120.489998924773	207.207239009292	207.329589971894	223.800831575407	-0.950328282258312	9.55838860325993	167.702035557747	2.82947678341337e-09	4.26797414047696e-08
ABCA8	1.36922799414351	1.3040083089087	1.2499382117185	0.429310725161153	0.462226858315853	0.382684911002312	1.42633495649848	3.24134688578694	167.441260290066	2.85869038976521e-09	4.30792923559661e-08
ARHGAP12	4.65890632896016	4.41972713819009	4.82071271781374	2.04010983371412	2.00934095828692	1.90658375838366	1.02289118095096	4.26166264987776	167.352351151744	2.86872903865458e-09	4.31893987076681e-08
RP11-432B6.3	24.9099204675255	24.7162182626261	24.2543865434508	13.1681908017994	12.0735078794781	11.4534847744418	0.811581403228803	5.92256191670802	167.317980193267	2.87262060198894e-09	4.32068377509431e-08
MTFR2	0.172304186152545	0.138474289653464	0.105975814219549	1.4582589294338	1.12550796142585	1.14414741830029	-3.33378281644113	0.890182366136322	167.263579604052	2.87879228022393e-09	4.32386556930161e-08
ABHD4	5.60094442947952	4.54889742669978	5.56600859634064	1.52310787510545	1.73939480477868	1.24399854053429	1.6056639381431	3.72562917235394	168.174948052712	2.88020650586703e-09	4.32386556930161e-08
SLC22A23	5.67731126584516	5.80088688113381	5.67544671510123	2.69630697455071	2.61031561415288	2.16127101093147	1.00333343905293	5.15510311450916	167.074038762268	2.90041387905506e-09	4.35007045541768e-08
KLF13	3.95120900749923	3.60571803221369	4.15993647404748	1.67979690004523	1.61752030191345	1.72287479695544	1.0208989648327	4.67862262977598	166.791820293515	2.93295160417167e-09	4.39470132310386e-08
MATN2	2.54517116744297	2.05873898832119	2.66363017115179	0.511910267495911	0.558358294502918	0.354173124106408	2.15750153037943	3.26282993484004	194.06181445794	2.95414070453275e-09	4.42225911527024e-08
MRPS23	8.37805132762734	9.16287782767316	7.6571429883413	15.3928584635825	13.5335929641225	13.9972235294831	-0.965467775427493	6.20863766692405	166.542574037845	2.9620343851504e-09	4.42988075311803e-08
FAM129B	11.8493714133752	10.9726440796912	9.85081136577132	18.2628947785614	17.6934304789806	17.6364988065762	-0.912491624307917	6.08522904465738	166.507531082711	2.96614960988694e-09	4.43184244169118e-08
C10orf55	1.44409276142964	1.16634569745907	1.48462040853013	3.9057694566107	3.70188701513127	3.58708099004279	-1.65548619668796	2.74065979727356	166.464588460054	2.9712014154517e-09	4.43345661345831e-08
GSDMB	5.80494408013332	5.37599168553033	6.03483356968691	1.83113380213261	1.91729654439793	1.33581120514787	1.5647553521593	4.40452321440905	195.041567527709	2.97283907531997e-09	4.43345661345831e-08
PER3	2.56445815518308	2.22312872110034	2.10383058155166	4.50189147309564	4.19371629633403	4.00577699230712	-1.0796848540339	4.76051793369717	166.211035252521	3.00123039182686e-09	4.47157870254468e-08
SPATA13	1.37082765262039	1.45886434489494	1.47757893820187	2.4492960389009	2.65799998744479	2.5183822764942	-1.02350993667425	4.52675803657974	166.157589430601	3.00760420063834e-09	4.47685566889744e-08
LOXL1-AS1	1.7068496494492	2.00362881795435	2.09908562368946	4.43949540640121	4.08928098307948	4.00518521093715	-1.30811668500674	3.73576575686328	165.950799555841	3.0324112530136e-09	4.50953500354083e-08
ERLEC1	26.7532384507634	21.9050619657259	26.2946356172637	10.8352641485593	10.9760491022464	9.44816084086946	1.06244638589782	5.48160249858352	165.92255115979	3.0358180850177e-09	4.51035829774058e-08
FYN	11.0696120312593	11.097936086854	11.4300085013309	5.76586824584695	4.80843524618168	5.28954211098693	0.883428488147743	5.90093282214292	165.846743200219	3.04498232261398e-09	4.51972587379171e-08
KIF13A	9.36414247699062	8.62726188482292	9.48916213101828	4.62959664848912	4.73521963662321	4.37879800647248	0.800115948532978	6.22649961139714	165.788451487745	3.05205052304122e-09	4.52596760490016e-08
NEK9	8.57570196665347	8.44684180884205	9.04422080957072	4.55136016219491	4.45142528172127	4.09135914109312	0.794542169033332	6.10801423397645	165.736507619958	3.05836478015403e-09	4.53108064148781e-08
SAMD9L	2.68216560738276	2.09215535033545	2.73832740701495	0.686436154264586	0.795245302376657	0.648700130093496	1.61820554719613	3.46687042095659	165.694537075034	3.06347757056908e-09	4.53223644915646e-08
ALK	0.276071142652567	0.202757362951913	0.16854924289823	0.907918497105283	0.994480130371228	1.213139573645	-2.46177588066179	2.21398413004301	165.664906897873	3.06709294530589e-09	4.53223644915646e-08
PABPC4	30.4294815962715	33.3980916312905	30.2585599677458	46.8848952466883	48.1222918530351	47.6347527155585	-0.799557253498461	8.08833708307169	165.615352064139	3.07315033903764e-09	4.53223644915646e-08
SMTN	4.63829455348867	4.01517302966583	3.52373203792887	8.30034659063014	8.3125993806978	8.77089798713823	-1.25910555067365	6.04282784402249	202.40330930378	3.07322822881659e-09	4.53223644915646e-08
ZNF83	15.6455263067354	13.8038754549609	14.8408877413415	6.82876946562064	7.50381778736067	6.71007728031127	0.873828756900966	6.41773387430909	165.612656846534	3.07348018313241e-09	4.53223644915646e-08
ZKSCAN8	8.90606515127138	8.46313123876788	8.68758275440745	4.51003704914727	4.36707274625642	4.0214017479211	0.815947007441742	5.58826729941917	165.462317080299	3.09194304833497e-09	4.55521302032426e-08
TOMM40	1.49680312402875	1.85271695021116	2.11272766748288	4.6075696045024	4.46557814654792	4.73724547358908	-1.54071882188395	3.58979873509127	165.408321916054	3.09860491070591e-09	4.56077713486397e-08
RP11-440I14.2	4.80552880059716	4.53405825795402	3.46364526776257	0.870345094303606	0.999406326224181	0.878276072352751	2.02542650743228	2.46522287508167	165.257079080963	3.11735239067949e-09	4.5841029387778e-08
AHCTF1	16.2315121876063	17.3860242223355	17.1141593049955	25.8051786936379	24.2710376393119	26.6462466333558	-0.796394182743784	7.69770623743197	165.195037693799	3.12508019165267e-09	4.58956318923244e-08
MXD4	5.47469005940528	5.99473210592461	5.8398934886676	2.70194913662663	2.37044029819721	2.1705301458559	1.06011244791932	4.8157574958342	165.18067593212	3.12687218800818e-09	4.58956318923244e-08
PJA2	47.8328795042592	40.6298748379909	43.3170046556035	20.9620081712174	21.8894753010863	21.0135144452411	0.844813767218843	7.37891849342511	165.099269050829	3.13705194831308e-09	4.60023350639454e-08
NUP153	3.11300039581184	3.63294073352869	3.0248362064448	6.27807431208252	5.85250858976214	6.61988131458109	-1.13763568982637	4.88026139149264	165.047178700982	3.14358556583323e-09	4.60554222657012e-08
PSMD3	11.3955407562209	11.8431224158699	11.5855006006434	17.8549970071463	16.6542720435757	16.9321868214938	-0.761570870312887	6.18086550506787	164.935169218876	3.15768738393547e-09	4.62191871900481e-08
COA4	5.20006771358266	6.31180115907095	5.24541353384662	11.7986427743991	10.7899084612855	11.0294398976741	-1.19925491477081	4.27892991684049	164.752062461064	3.18089588560117e-09	4.64754875175958e-08
HMCN1	1.44206643264688	1.36953822723634	1.60187956171181	0.546334641789685	0.508052952648994	0.390645198899285	1.41452095585718	4.13373895084519	165.654687323861	3.18107777669779e-09	4.64754875175958e-08
CYP24A1	0.170048441520135	0.091514353056481	0.081709700666508	0.875652670407393	0.967921370982779	1.02850632893259	-3.25332717833854	1.21215882510493	164.652237850849	3.19363040415823e-09	4.66157981799938e-08
CHAC2	3.53651842080444	4.10915378835411	3.83269835301966	9.38538842040754	8.5905756736676	9.1295321962679	-1.43645983577621	3.14152567644786	164.616025903846	3.19826428655165e-09	4.66403707027754e-08
PSMA3	25.4541363125789	25.5615813619692	24.6925091175187	38.1951202494495	35.5338466254044	37.5100838951946	-0.754287791474034	6.62584334879797	164.587009526057	3.20198291791919e-09	4.66515631027341e-08
TCF25	24.8094911434654	24.0889904205377	25.4284164101268	13.6517590804916	12.7558329029102	11.9097869237698	0.757487386647957	7.09009422387811	164.525754729171	3.20984930848905e-09	4.67231103762383e-08
RP11-15L13.4	15.3915901748773	14.1721940159309	13.1504668667896	36.9311480734189	31.1186620841026	29.4937195204673	-1.38647190315182	3.59840595412109	164.49536038145	3.21376075463933e-09	4.67370101281863e-08
ACCS	1.90808303180141	2.13380181147266	1.88290790755254	0.499526362054635	0.573431282335421	0.395360924873775	1.82226396415997	2.79480135696752	164.460223521178	3.21828929005258e-09	4.67598502731169e-08
PRR3	5.40377482663879	5.6322905129431	6.36062207775621	2.35996970910611	2.15533773541337	1.93899412907446	1.23198161486176	4.04771232158712	164.12452405317	3.2619240241176e-09	4.73503167798448e-08
TAF5L	2.49740747250941	2.83071077921519	2.71302712166859	4.71955240001909	4.64787151520963	4.79197181304638	-1.01495937483026	4.60335529994143	164.083489967292	3.26730382670031e-09	4.7384898066494e-08
HAT1	5.03590069837592	5.08571811227283	4.55996448040045	8.06338435821966	7.68877687962556	7.54947107743653	-0.864060966596175	5.45364481574717	164.034964997524	3.27367878947788e-09	4.74297676525979e-08
AC003005.4	15.6816811543145	13.1814663782899	14.3168404077281	3.96303440950209	3.73751487700813	3.74778256241934	1.71305223480242	2.41024525535899	164.014296458538	3.27639842337025e-09	4.74297676525979e-08
GLT8D2	4.5772195298324	4.48210498840125	5.07017810349147	1.60581759374281	1.68602537786202	1.56115375210954	1.34145232525612	3.32914772069766	163.827838474094	3.30104998928033e-09	4.77429078047059e-08
EXOSC4	22.5224145149976	20.874482470149	21.0600568618514	34.9610263254095	34.0899046008792	31.6605257676909	-0.842356559701534	5.3022340647005	163.681555261329	3.32053818012868e-09	4.79808661348027e-08
PRRT2	1.43900380232858	1.43268339628151	1.48662477070966	0.20163402451056	0.254199022323467	0.127312515295132	2.71790511550651	1.56992430498648	163.529207637676	3.34097389298806e-09	4.82320687674478e-08
THRIL	1.22422836022058	1.33606326511878	1.34613942063148	3.78184908958871	3.62108243104938	3.5392200158297	-1.68327472839542	2.35821201369511	163.344033884332	3.36600624912882e-09	4.85491120312303e-08
THUMPD3-AS1	4.58361170472623	4.070371749256	4.81524967020081	1.75709793381132	1.89297814658446	1.68645046745729	1.13552703314811	4.25878069879062	163.299142948306	3.37210691098325e-09	4.85927675923639e-08
PFAS	1.97449076657369	2.65136215238204	2.14160481466894	5.57599307055834	6.06007627763015	6.33663744495714	-1.60519958299856	4.79120401511458	212.304226253812	3.42957262850069e-09	4.93758507389242e-08
TREX2	1.40974229161517	2.08859011466274	1.70942111012058	6.22231738138267	5.30287404902565	4.8342094582231	-1.84046960933462	3.34955780236773	168.031008792682	3.48992342088511e-09	5.01990076772991e-08
TRIM9	2.35967163819863	2.115815934979	1.83228865487895	3.9994035501683	3.992717352732	4.19294152271324	-1.14809314146225	4.82401134776884	162.41209714766	3.49528110790447e-09	5.02303670488671e-08
RP11-438J1.1	8.89572692790022	10.1262522195361	9.44108519607061	15.5060869975487	15.3457372967269	15.8248208540511	-0.912212172377742	5.25081097457057	162.312011953905	3.50949818841819e-09	5.03888713555992e-08
CTD-3065J16.9	15.9195072833713	15.3181705306927	15.0721041554435	25.7757106488617	25.6333547781224	24.3945988316398	-0.909453358107253	4.71560141719587	162.212623225968	3.52368163339665e-09	5.05466054997588e-08
ADCY6	8.04134007407994	6.79446083537477	7.15478509110373	3.4857729234692	3.20001020199824	2.87320855240375	1.00387968107158	5.43061730203477	162.093710605635	3.54073724116679e-09	5.07452169613459e-08
LRRC31	3.81508294385086	3.24611670011613	3.3883409119947	0.744853283404682	0.97097276194816	0.628234450018834	1.96477496592842	2.67557319521057	162.005803934979	3.55340620537543e-09	5.08454687012092e-08
TMEM57	17.9014768052714	18.837062360437	20.4159582913186	9.07411702743068	9.10244527641247	9.21842787643397	0.860777321493441	5.77816803226605	162.000549067466	3.55416516414703e-09	5.08454687012092e-08
ALAD	15.2716673011356	17.3613912223563	17.0188959026044	7.26955932469696	7.45467242894335	7.91051493084545	0.933061960532445	5.87513473233682	161.952428266221	3.56112383970433e-09	5.08989562911808e-08
C17orf51	6.11692973793296	4.84936646215084	5.10167388187475	2.29582405012692	2.19137032619553	2.08617265586778	1.09007508354073	5.00883829973404	161.909056013574	3.56740915059263e-09	5.09351075187261e-08
ABCA3	6.32893323431919	6.23524671760984	6.45858016294932	3.21072035173206	2.87431538023815	3.09353587828391	0.851354730838965	5.16673332946376	161.890532396867	3.57009736404027e-09	5.09351075187261e-08
LCA5	7.16788110860723	6.60678389015646	6.91112814269214	3.33643096010042	3.29429046808183	3.1516416538415	0.880971712912059	4.88944986235433	161.563476856544	3.61794339258291e-09	5.15711894949961e-08
PLD3	5.60254506517611	5.05789096178306	5.44674594929035	2.44181395091794	2.11235241343325	2.07490666203655	1.08154946245386	4.25927050228568	161.482804387142	3.62985739462363e-09	5.16944015263156e-08
NT5E	4.55081215827704	5.30314067589705	4.6323505931535	1.62329873975261	1.77230403359229	1.78805746355104	1.28389364015709	3.85482882656321	161.444745751204	3.63549356011294e-09	5.17280667851173e-08
CFAP53	3.07125307858435	3.05039933042679	3.47169553470444	0.575214567998241	0.315135680925349	0.516540783288191	2.55119926810878	1.70514163731908	161.273863597305	3.66092309374684e-09	5.2043050598876e-08
SLC22A3	3.34555579285835	3.1268387986266	3.82908057836652	6.74196831115071	6.56523683787674	7.13297336173034	-1.1926726353647	4.14180704924056	161.169550416777	3.6765459703326e-09	5.21857083412812e-08
EIF3C	112.93483991859	109.475409301586	108.191391007269	158.357894227997	159.230527696681	156.015431189991	-0.718105100546387	9.89127621639712	161.162792797525	3.67756067131751e-09	5.21857083412812e-08
NDUFAF2	87.7220886105368	82.1110328176218	84.9512859830972	126.747653379376	120.526975067088	118.563805684475	-0.721087899671362	6.73851747921306	160.920426650446	3.71416555915823e-09	5.26238873732668e-08
MCM2	2.72129540839045	3.81637628155507	3.03232000040178	18.6310692157755	18.2333623207522	20.7015056130906	-2.78411374918031	5.85391795181669	485.110961883853	3.7175678133769e-09	5.26238873732668e-08
CTB-50L17.5	5.98471892031891	8.00668564077146	5.93203810701695	18.836912357361	21.3885693190051	23.4484674779516	-1.86740412378187	3.05720217363747	160.892393090358	3.71842625227347e-09	5.26238873732668e-08
TFB2M	10.5536314018434	11.2116967475106	10.9413003269757	19.8451101048022	17.2171235357976	18.3434487430102	-0.958779380633382	4.79438038264813	160.576042661133	3.76689528302002e-09	5.32621472575853e-08
HAUS7	0.971671708368643	1.45959857982765	1.18598500508741	4.28130888626728	3.6550807772392	3.38434922411944	-1.83510598309642	3.36717383708408	166.721809614204	3.77715763008415e-09	5.33595244114121e-08
GBA	15.3058513898079	14.1292742506197	16.7613474258017	7.33553100041134	6.89751572440426	7.06461043399621	0.916290934134094	5.3256633669797	160.462887977914	3.7844067055177e-09	5.34141975007356e-08
SERBP1	161.778351782643	177.690782152216	153.265329592706	259.343780983422	263.337160549485	271.091937039859	-0.887437238780632	10.7118694919693	160.397448381222	3.79457627000119e-09	5.34845929907206e-08
AURKAIP1	23.978052891426	25.946298521198	25.629606178576	43.6351085146486	37.3171094702255	40.2309698061891	-0.880035975064005	5.80188047505876	160.387268798119	3.79616101566223e-09	5.34845929907206e-08
TTLL6	2.23620206278023	2.10142952809406	2.33050109404232	0.682380303484042	0.551407346671296	0.451907543322466	1.78728476086829	2.77492872100318	160.31044769252	3.80814480643358e-09	5.36056572574373e-08
NELFCD	6.43473238854851	5.9062648552178	5.33875459773063	10.485302436516	9.84290213291678	9.30888463386523	-0.942768676377304	5.66386158689902	160.269163482661	3.81460280024723e-09	5.364879098426e-08
G0S2	64.4754571247336	60.5545190436106	57.2648755935775	510.531136310126	500.803180253537	363.737977249211	-3.11116423401917	7.8879434309847	633.674997536077	3.82603779585334e-09	5.37617826460886e-08
NLN	1.16191484438758	1.31701090703023	1.08796302241857	2.43563894037687	2.18934880358019	2.48103895550257	-1.19062346703867	4.32582669679958	160.150644666762	3.8332119293054e-09	5.38147550430371e-08
EBNA1BP2	40.0293124031352	45.2403787090255	44.8319581528226	65.5530524103003	67.2278149236909	65.5132113247436	-0.807264461060671	7.63132247148087	160.033437667765	3.85171696878594e-09	5.40265677396345e-08
LONP1	74.2787477124299	78.8132478663859	81.5749350976683	114.063582046329	115.542169176361	115.444267816403	-0.755863342341121	8.96320900177369	159.802140506089	3.88853464979669e-09	5.44946416170089e-08
EEPD1	1.55027554324582	1.67986140532776	1.42622959176996	3.21688974612185	3.32592059192036	3.47894097631318	-1.30206054004095	3.61652375764985	159.75700987768	3.89576520866458e-09	5.45350391998074e-08
KIF9-AS1	0.913585078477253	0.875712764805235	0.894536049232236	0.11110480379016	0.108266109616694	0.155277175495218	2.62235827227175	1.27191335348164	159.741105616874	3.89831694684858e-09	5.45350391998074e-08
LZTFL1	3.47049009298224	2.96476511697303	3.73181739907266	1.32086071526062	1.24084748959981	1.14066298294907	1.25681296730171	4.01408780188571	159.628325591144	3.91646656944669e-09	5.47404982580135e-08
ALPK1	2.44096432044799	1.80297457461579	2.21721609689156	0.758287591289743	0.606657396277986	0.654101794653236	1.47576740589798	4.07375151778283	165.155233941511	3.93126330656784e-09	5.48987723941912e-08
CDKN2AIP	4.10731160518552	4.36391337186965	4.14709614366824	7.595366388272	7.39047589043663	7.07771025724667	-1.00353639169445	4.2410564010795	159.497674288148	3.93761280274381e-09	5.49389083722631e-08
ARHGAP19	1.26408557302226	1.05309618692192	1.14726938492503	2.44393283007168	2.45065526831897	2.42422457150269	-1.27997539332074	3.51669481947145	159.315961997889	3.96724022218184e-09	5.52838473648319e-08
FUT8	20.851035334826	18.7534490409421	20.5242133559359	10.1563547183715	10.510771249412	9.90495687602481	0.775949322270428	6.63312117165238	159.303204069605	3.96932988101494e-09	5.52838473648319e-08
PAGR1	20.0572736238715	23.7916240610541	22.1007361388896	42.2886124433941	38.525286496006	34.8802427133202	-1.00717355998976	5.71851306437377	159.25982340832	3.97644472422319e-09	5.53136820236988e-08
NASP	65.8398835079033	78.2144610399957	71.0854086451055	119.117359358913	134.446120894944	132.090978647963	-1.04213291820505	9.73224661237987	172.16857810607	3.97847017085941e-09	5.53136820236988e-08
AMER1	2.52663827315639	3.14285630165167	2.86764176905529	5.08351693834905	5.19107592268116	5.05993669332698	-1.04254663026079	5.10475265150928	159.186270265848	3.9885414037017e-09	5.54049758433361e-08
MXD3	8.68753204518577	8.39268650184338	8.45066646227338	12.8034757004366	12.3157552128128	12.3279627401907	-0.751848535080683	5.78116352476371	159.125866191801	3.99850695359152e-09	5.54946426008559e-08
NUP85	3.63100740187948	3.18720190079535	3.2811330406291	5.74084741579296	6.29543972891261	5.84569890781042	-1.02411779775689	4.63250535751547	159.049165136026	4.01120214939092e-09	5.56220031382207e-08
TTC27	2.38575026980446	2.60209928909256	2.27236601643841	5.31896787302394	4.99485781697864	4.7280510487901	-1.24543750047624	3.61075880106489	159.023210453124	4.0155084499757e-09	5.56329163691638e-08
YAP1	14.594496623049	16.369592111155	16.3357989277178	7.29055838206834	7.87934986160022	7.27897486004218	0.876047398916724	6.16218133753374	158.97541954131	4.02345153219973e-09	5.5675685167618e-08
PHF21A	10.8346843203196	10.2237708895845	10.7516559552511	5.59478671344477	5.51612635662722	4.86059148922679	0.795621129004741	6.44765573448148	158.962274564368	4.02563943234991e-09	5.5675685167618e-08
IDI2-AS1	2.38201084931888	2.01308626416282	2.51806756847097	8.86341335848742	8.1662598012033	6.0796125210587	-1.94135752323572	2.73944234711388	158.866874564054	4.04155889097183e-09	5.58469955843381e-08
HIST2H2BF	0.942209895700659	0.674823861499593	0.802237908408705	0.0222094736204577	0.0497766650409166	0.0339955124966735	4.29277762130218	0.376871543110823	158.789157103066	4.05458073177513e-09	5.59780019282981e-08
AKR1E2	0.40753231175233	0.300781969665157	0.375979564308082	1.76205571429829	1.57967286524554	1.63626294952131	-2.40287028536789	1.38849647970268	158.723781418385	4.065571725241e-09	5.60807659970416e-08
SLBP	20.1835161920084	20.5609714634764	22.2347824429294	33.7973669690202	32.3119349137323	36.6169725769994	-0.9069604766965	5.8355641205117	158.695878972577	4.07027304117431e-09	5.6096666290221e-08
TFAP2A	3.6147307554646	3.37116455921062	3.18055976090085	1.52092917631781	1.38601498795031	1.38101687714322	1.04693662039028	4.27752666236216	158.640152929779	4.07968095551088e-09	5.6177348906547e-08
TGOLN2	44.7998995100799	41.6865105771851	44.7432027804607	23.1091606510774	23.8895187351954	22.1656963506866	0.724431002897676	7.85796714898951	158.618485081009	4.0833457104349e-09	5.6178876406053e-08
KHDRBS1	41.6654700903693	47.1219748633328	42.504593784604	66.8204490377861	67.1948630543343	70.5011520664542	-0.838865106302583	7.67587102144338	158.556970933768	4.09377027682019e-09	5.62733222051945e-08
FHOD3	2.95033512300957	3.2645335517488	3.15790297001521	5.34700396918892	4.92005514404264	4.89434993956628	-0.891742415307035	5.05468066876187	158.381256012262	4.12371557847557e-09	5.66286847661542e-08
CCT4	28.8689676886231	32.3848793664823	27.8792690238924	49.4696588336332	45.1400126646742	47.73674370382	-0.873433548639894	6.79774793378264	158.363317148715	4.12678674409221e-09	5.66286847661542e-08
CENPM	0.284912433795546	0.545174368714424	0.273805622368422	2.48847700191485	2.78863174119178	2.49319799995851	-2.97015482642097	1.50541367286652	158.311398873032	4.13568995548705e-09	5.67016364408841e-08
RP11-464F9.1	23.2752353786236	21.6697725324505	21.6963575164738	11.1657652570768	10.2995453970577	8.82885409397072	0.940281473510545	5.9094867456436	158.07603284988	4.17632744822159e-09	5.72091718383769e-08
POSTN	0.128765634478323	0.159661058714645	0.142555313783618	1.61085344686711	1.31019033056088	0.851062474342051	-3.3087656809858	2.03255060068098	188.642381135627	4.22367079357721e-09	5.78076085756437e-08
ASAP3	10.9739711716575	9.14324524806903	10.5797877683044	4.81937859757008	4.5927056719709	4.52198656539953	0.93903007715166	5.17959494757576	157.464954459879	4.28397732373185e-09	5.85338060623148e-08
CACNA1A	0.133675907682624	0.18809646263663	0.194765150122266	0.5219024750482	0.467513977537538	0.531177224338069	-1.75771475759049	3.93252285437385	187.235353623604	4.28709189278954e-09	5.85338060623148e-08
RP11-407N17.3	40.0551001171359	38.6337592957359	40.1254907920587	21.7695925432045	21.2139109839209	21.1411652265447	0.690242116674489	7.03883218268651	157.44336391406	4.28783827303647e-09	5.85338060623148e-08
RP11-96C23.14	8.29741618023226	8.2603604934639	7.60256623616617	2.21697668609424	2.39871524027009	2.43979038022168	1.57568839878214	2.6460920640417	157.412990780997	4.29327649643772e-09	5.85574761481341e-08
NDEL1	37.4296820386349	33.2225148357157	36.0167896830444	18.1164123450986	18.9083623382291	17.8319287750647	0.759433095808785	7.71370401036491	157.116101783946	4.34684988706427e-09	5.92370715644068e-08
ODC1	34.2210743299665	36.7250798856887	36.1511245971228	55.8189922273431	50.3487165436465	55.6280391525149	-0.794491665237146	7.07982395137921	157.015887828921	4.36510521487112e-09	5.94346108843089e-08
MAGEA6	32.4785221169629	31.5432241930696	32.2983052153421	46.9145783844142	45.6707536857846	45.36108639036	-0.717585582963591	6.20677038800076	156.944897059022	4.37809005273309e-09	5.95601097707441e-08
YWHAH	17.1634543575569	16.0532515777431	16.7237006458979	25.5799536399629	25.260531293463	27.8423053325263	-0.856827908709128	5.74449277802949	156.898721752009	4.38655956679821e-09	5.96240186001256e-08
CTB-12A17.2	1.31621253310972	1.15395241377887	1.71106783375314	0.120716798794189	0.0901849328065587	0.110866997897315	3.4695436980114	0.755227545100102	156.866751329526	4.39243455612761e-09	5.96525820131145e-08
ALDH1B1	1.30233930030143	1.01386880855626	1.33729385217617	3.22472640328818	3.19348991858914	3.25088041504798	-1.61071390125048	2.86803251711916	156.779632173638	4.40848945250367e-09	5.98192285538009e-08
GOLGA8O	11.8886706465826	11.3221591401793	12.1968817115678	4.30389384583676	5.01887894760046	3.89252698804016	1.22481549155747	4.0928487547537	156.737837632406	4.41621537469449e-09	5.98580621316183e-08
AGPAT5	2.96811495161436	3.13518326595855	2.70228144979663	5.64740193983198	5.16815116007731	5.20052376387839	-1.05887981490863	4.31331715524133	156.722564138163	4.41904260519624e-09	5.98580621316183e-08
ZC2HC1A	11.7189650135434	11.5513921009057	11.628253879669	5.2119860442793	5.56795433514055	5.71183803278478	0.880736911493938	5.13174510076922	156.700725194298	4.42308873277342e-09	5.98580621316183e-08
JAK1	14.0559156024762	12.870305099381	14.8120996392206	7.14271953758137	6.78284348838488	6.73191010249625	0.814784727561067	6.00730907799141	156.662086073035	4.43025780410159e-09	5.98580621316183e-08
SMARCA1	24.8017191474293	23.7720015930425	27.1215378088175	37.3155739927919	38.395093103076	38.0609986693859	-0.788338258248168	7.13022110428911	156.661943918355	4.43028420382043e-09	5.98580621316183e-08
CLPB	3.39247438433239	3.18825360851989	2.93800795929373	6.00945437299363	6.52910149094387	5.51402110180097	-1.11979511910734	4.33021676780018	156.577874533447	4.4459283050512e-09	6.00181337713487e-08
PLEKHG3	6.24533955669119	5.75610066752213	5.90513742720109	9.05296932095744	8.59101215583123	9.43089977982528	-0.796793492267599	6.50532562765159	156.527318508924	4.45536638330554e-09	6.0094225074483e-08
ESF1	41.2081677207963	45.3238492370887	40.1651960686732	63.543431054832	63.8785263243948	64.6019514650685	-0.798915449673997	7.44116614061933	156.404754294805	4.47834234175925e-09	6.03526306381331e-08
CREB3	17.3767971934363	17.3183819955462	18.9648258184275	8.45461636536493	7.77457624633819	7.18241038821469	0.998032606599611	4.57660509724584	156.27693406722	4.50244765123987e-09	6.06258027860305e-08
STRN	17.8435833823537	17.1823445271325	20.5736899369753	8.1032579684773	7.75573130837125	8.78311075445152	0.972561176317573	6.76715762814147	159.134497042085	4.51541494933151e-09	6.07486634204532e-08
CPSF2	7.6821431667997	7.56312040639487	6.97324950047346	11.0009542842884	10.7773747682662	11.2030224714532	-0.769285544561121	6.99042499292773	156.12225217806	4.53181686209553e-09	6.09174838061276e-08
NUP160	4.44657044449557	5.08339181904755	4.97649806818203	7.69186721869016	7.59010948598296	7.83706604492692	-0.871628140883448	5.77716775177563	155.773772355951	4.59878624558965e-09	6.17651766952262e-08
SH3BGRL	22.2310291103645	21.2669823758152	20.0872234233311	10.5055051617297	8.70002773668272	9.38423694875621	0.954432308141442	5.1122996574346	155.703830939012	4.61236288052927e-09	6.18949341387154e-08
NUP37	2.71597845163896	3.1922051309003	2.54659092517123	5.97610379185252	5.64910981167681	5.88674549889132	-1.24478102755435	3.9628163329095	155.592064279511	4.63415339096262e-09	6.21346028874785e-08
SNRNP40	7.41101866713659	7.29300304178511	7.08308782780526	12.3697859860005	10.8421297549648	10.9965435811863	-0.848853250293208	5.20600388646548	155.3909604088	4.6736578110252e-09	6.26111717599037e-08
CTAGE5	23.6622993972568	22.8900582857864	23.8133796975297	12.9918286850406	12.6262198637643	12.5381336910081	0.683512256022267	7.08979585814249	155.358421093252	4.68008579604791e-09	6.2644196667168e-08
ZFAND1	32.6042262324311	29.4775418921784	32.524408680898	16.3051899394569	15.6607184480599	13.6237492299863	0.854980984605149	6.5893892996633	155.28540762075	4.69454598246791e-09	6.27845878941224e-08
TNKS	4.11452258610332	3.97505939687945	4.11122249465757	1.88470016896496	2.02418320706851	2.02349073929093	0.839714154465161	5.39220544061742	155.244745351314	4.70262115736508e-09	6.28394211797355e-08
CSAD	8.19929813998947	8.8375931898996	8.32447262777536	3.97754977493891	3.19501181313732	3.45995949428786	1.05571495407253	4.6835351161248	155.164465712742	4.71861055298687e-09	6.29998273831221e-08
LRP12	7.78632107790019	7.23247376613903	7.74115547921107	4.07530627771352	3.68820124101201	3.54053196476248	0.810985290933259	5.76449853915135	154.984909297704	4.75459795030353e-09	6.34041772750758e-08
LRRC45	6.79771710187138	6.46482159266795	6.24621037567595	11.1544196778213	10.0219319589878	11.3711538841702	-0.938059652837856	4.99907605169739	154.973388529661	4.75691765234311e-09	6.34041772750758e-08
RP11-216L13.19	12.5880761480503	10.0621456149576	11.080400875435	4.07713678086615	3.51078397248065	2.98253962970815	1.47690768764833	4.9506784779462	198.90676719354	4.77215571439916e-09	6.35536963211642e-08
WBP11	24.6483056384225	27.9807949634203	25.0053821757099	40.6568727345091	42.0987338661594	46.0151232401728	-0.930123325345642	7.54406646942557	156.503528585299	4.79366418617156e-09	6.37864002146465e-08
EXPH5	1.41714353233274	1.33870399455172	1.14040306860692	2.5421445943618	2.5088761294385	2.88182621261296	-1.22424812666079	4.46128445959218	154.53987745253	4.84515021919017e-09	6.44172705340272e-08
SERF1A	9.74939221536093	11.9726514821385	9.76122739344905	18.8059501015887	18.7900925207484	18.389409380301	-1.02714844658794	5.61517424935899	154.453429459651	4.86296736008119e-09	6.45998218724062e-08
NUBP1	6.21881502553634	7.41244726968542	6.44121540902197	13.3491167763264	12.165416936	12.4044008450471	-1.11341717915292	4.27898548639265	154.365683975485	4.88112836790817e-09	6.47866307639735e-08
RCC1	26.2972173408072	29.2005165199675	25.2511976959438	43.7366152404916	40.4057725571978	40.8274563398707	-0.827924163473582	7.08389200720348	154.227203977167	4.90994767211112e-09	6.50831749791578e-08
DNASE1	7.19022376598791	6.9181959797162	6.4787900517028	10.154416162203	9.93640481905684	9.98717165871189	-0.746106856755222	6.88748279128487	154.218791302208	4.91170469067151e-09	6.50831749791578e-08
SNX19	3.24169443452107	3.33530750410422	3.50349385821498	1.44540300499303	1.518916941177	1.32480078498199	1.03464415175479	4.25221899842292	154.059374644939	4.945135365675e-09	6.54712729150673e-08
SLC25A19	1.43430937427545	1.25695902248771	1.22342781607121	3.1038342174887	3.05442986539174	3.23065629457833	-1.46097479649816	2.93534874115961	153.975783957313	4.96276851929771e-09	6.56497445632286e-08
AC009133.12	7.33711239821148	7.79967836003046	7.24795592485089	11.6398610358986	11.297655655327	11.3787584323726	-0.814665756617476	5.28116472606097	153.641313588022	5.0340449429536e-09	6.6536941854691e-08
DMTF1	16.8134877396965	14.7400050917099	16.8323961690066	8.15818406649753	8.31442448060569	7.77173299224366	0.797090720723486	6.80273916325822	153.609741281271	5.04083316476775e-09	6.65710030648694e-08
CDV3	24.0829985794603	24.5326530908275	24.7928075560803	34.881211615491	34.7898652403446	36.7174639768537	-0.735426573760733	7.05466107604497	153.567462917164	5.04993960369192e-09	6.66355970410367e-08
CACNA1E	0.117189987243098	0.128180860097883	0.0894884678482984	0.391434630224316	0.437156630567924	0.355827476904577	-2.00492305058063	2.24665387592097	153.462580335562	5.07261162967502e-09	6.68789363151815e-08
DHX30	11.2986363733922	11.5407162373897	11.4539991548613	17.2442949418004	15.7668743516033	15.935470233411	-0.711882639780673	6.76864981304056	153.280238044159	5.11230469195753e-09	6.73460938087205e-08
MKNK2	8.89407741201126	8.5124158713425	8.50384358691442	4.47741173202395	4.19476533661673	4.04132610071353	0.828567274806339	5.04129716072632	153.113550437708	5.14890012591315e-09	6.7771701240995e-08
PRMT5	17.2900566375744	17.3971556722837	16.3351997311122	24.7251123617374	25.5201769564445	25.77883144532	-0.774856706981047	6.22259549623932	152.884183001254	5.19974602909208e-09	6.83840143326852e-08
MANBA	3.38903702082821	3.02732994270255	3.43900121318417	1.46107818248991	1.18162892167456	1.26717154690457	1.13290853534884	4.23619788822446	152.817054889847	5.21473505276833e-09	6.85241327632267e-08
LAMB1	67.6953653884007	64.3603491281561	66.0026549454319	35.7668748152148	36.3937418610342	35.2083621268386	0.683699192682495	8.66842570349241	152.706775238204	5.23946647255742e-09	6.87919318921824e-08
DNAJC11	39.5319972242962	45.6770371050013	42.4987408430315	64.0131996331823	66.6797550351121	65.9421984542498	-0.822003102586736	8.12743208062925	152.493807967396	5.28760626070271e-09	6.93249509792394e-08
CENPN	5.71063462999596	6.07862545318772	5.06656021842446	9.79443596315226	9.8239903206445	9.93316099210257	-1.00685506094317	4.82100259248516	152.488404640189	5.2888341903443e-09	6.93249509792394e-08
VPS41	24.9683144664044	25.5873896523813	26.2769347583026	14.4674464208003	13.5409884702719	13.298127599091	0.696614546477557	7.23638524863707	152.289400947451	5.33428600612619e-09	6.98627946850396e-08
NUP50	7.54495408386974	8.41366987146677	8.56052828465892	12.478790680065	12.638792741276	13.2317989291392	-0.845324812395941	6.47237939767151	152.166589300903	5.36255803463937e-09	7.01749316321019e-08
PPA1	7.12963689107964	7.13727713206139	5.89350849455579	12.2260367685365	11.0190256539897	11.6108684929984	-0.987063201756321	5.59922005012239	152.08225066968	5.38207230184138e-09	7.03720421402056e-08
ZNF846	3.12220588166327	2.72559312456971	2.81244288407613	0.780215629016428	0.779435730621102	0.511031110962265	1.87274722300474	2.75324332890352	151.985372769277	5.40458791748347e-09	7.06080378508914e-08
RP11-93B14.9	0.358212170805973	0.362086894638969	0.287372158093963	1.76766269844728	2.0248937984658	2.53736334534662	-2.83788095964474	1.26429186623057	151.570655733444	5.50219529331026e-09	7.18238672144084e-08
NFKBIZ	10.113747748022	9.99785779033925	10.5140864141405	15.0133081414623	14.393771986681	14.3479402571914	-0.714108060387147	6.21496656125972	151.235273849494	5.58260223989709e-09	7.27666338025497e-08
GBA2	46.3659575447493	49.2530819757433	50.9226695059958	21.3402568781552	19.7077455288586	15.970572247594	1.16530322760992	7.30681750490192	191.548360576359	5.58362391210101e-09	7.27666338025497e-08
NUDCD2	3.5882585347287	3.58824809574506	3.4447080847008	5.35149153610101	5.30766923297413	5.20467107886338	-0.777482401711046	5.3126652739209	151.141598800282	5.60529942180222e-09	7.2970727163661e-08
SGTB	2.32566685960362	2.21756408535166	2.29240915110007	0.802678505552173	0.802627074226221	0.809012762666139	1.30068088716351	3.10897924831894	151.128355174257	5.60851679553695e-09	7.2970727163661e-08
LCTL	1.51194719344203	1.49475871222009	1.13472895164373	3.3762271935639	3.89651205705836	3.69371776280513	-1.59712164109982	3.20661278808395	151.071266882843	5.62240981118296e-09	7.30913275453784e-08
CHAC1	4.74520258689945	3.67380768468373	4.24218661087184	0.52885454709835	0.463808225862302	0.211175234090123	3.20972896751204	2.17397965036562	188.864516677147	5.63479866650843e-09	7.31921917174735e-08
GPCPD1	2.67334359056481	2.57558131413378	2.46205103797061	1.04990095871699	0.845416348987749	0.958461178048899	1.2336904123054	3.69025767422404	150.956928510923	5.65035340154692e-09	7.33339791228684e-08
APBA2	3.40469459695514	3.59490867702052	3.19400828924184	5.624921292249	5.3731261291627	5.46649028735562	-0.889232131245878	4.96163954850069	150.788897405057	5.69170705890099e-09	7.37884881296719e-08
UNG	6.61092298175463	6.04172981736967	5.56300777798374	10.9868746146801	10.4425509613653	11.2331979809538	-1.04117459177866	4.48045005478717	150.776755057839	5.69470872458247e-09	7.37884881296719e-08
CCDC92	11.7117115917493	11.4784795920032	12.2155555343744	5.62235223998462	6.16508280538553	5.94051881424541	0.797540930289322	6.15712974544379	150.721403987625	5.70841475387601e-09	7.38662897529033e-08
RPS6KA4	2.14380744700785	2.81986322705143	2.48933206897378	5.50648710570098	5.5717090086952	5.00581823025091	-1.3041884242037	3.94599358165118	150.707107025373	5.71196107781724e-09	7.38662897529033e-08
ESCO2	0.134132026680061	0.197559895247479	0.089553749944088	1.14845235446341	1.34683556368706	1.54804981085065	-3.42509816248898	2.6729141965373	229.697650842792	5.71689698099691e-09	7.38662897529033e-08
GPRASP1	4.54993572529525	4.93451165456764	4.84266846641659	2.15706067851673	2.12867735879658	1.83367719235212	1.03054593851797	4.39862403298257	150.677133806528	5.71940401426832e-09	7.38662897529033e-08
CYLD	4.01701702681455	3.06794203570666	3.85332200054697	1.33334565164988	1.32223893610876	1.11719425949698	1.33649093592871	4.94283171961336	177.607098688884	5.7258922143813e-09	7.38897176530119e-08
NIFK	18.8961900484715	21.1333156808688	20.1600905268493	30.5159438213789	30.3501230308967	30.3259977002814	-0.798218896314662	5.97352806838569	150.606661335088	5.73694732129409e-09	7.39719928670611e-08
CTSO	4.60158336004545	4.61034068632978	5.47144088224746	1.61794837436003	1.63358679235387	1.64776732419895	1.38095762174925	3.22586350621136	150.421692686419	5.78328579034092e-09	7.4508705602045e-08
MTUS1	2.65964399469158	2.89746785927689	2.36184441078602	4.68087679694076	4.35356687122339	4.83088404160056	-1.00573796959473	5.47988354947605	150.306238164275	5.81242586288563e-09	7.48231498701108e-08
INO80B-WBP1	69.1849169676398	80.3846645416045	77.1285742018455	36.6041737896638	36.8601735368548	37.3350050075967	0.833505332578529	6.81221792460072	150.249378660182	5.82683839635697e-09	7.49391105263253e-08
ARFGEF3	5.4670511082122	6.4161988112774	6.02547335855908	2.05639691367975	2.14938028605396	2.47432305638623	1.22142289905427	5.88934307346211	184.578671123916	5.83091510294662e-09	7.49391105263253e-08
C7orf50	16.6101096524074	19.7488453511524	18.2653940633795	30.2898182366077	27.6100053792245	29.0272639856559	-0.868511773756709	6.89769992932566	150.13243145709	5.85661003916086e-09	7.52081978058935e-08
CCDC114	2.3567076403279	1.8319900497885	2.15914320259474	0.484327365806505	0.518075622375151	0.333606765480266	2.05538795865381	2.4027924663949	150.057792489644	5.87570181499462e-09	7.53921219898011e-08
VPS8	3.73303573928474	4.08870520988655	3.83850512699281	1.89448281186944	1.81861057729946	1.66653440211842	0.918793821966687	4.84807534360205	149.994085915304	5.89205336996777e-09	7.55406161171537e-08
ENO3	8.85862443236433	9.28781130801279	10.0344614515345	18.4234310689084	15.0425189997408	14.8646503126741	-0.975994375201865	5.80392511526377	149.710437560387	5.96549008958287e-09	7.64201518120956e-08
BYSL	4.36917836209174	6.03669056318481	4.80762722592411	11.588168288519	12.2546399842919	12.3052504054107	-1.44291830070618	4.31619940653709	166.789441986084	5.97842968122263e-09	7.65238999196497e-08
ANK3	3.26104765629953	3.10977876418809	2.94216936789253	4.6583846333467	4.70165806408107	4.33767237482619	-0.755222003569585	6.64104519459186	149.576059386366	6.00064468345915e-09	7.67461093496135e-08
WNT5A	5.9940777297594	6.61894601221692	6.2057275356289	2.99722611947053	2.99963397275917	2.56511873345103	0.939546427948276	5.07030157555065	149.521943331042	6.01486863701017e-09	7.68658394614848e-08
NOL4	1.1035506957909	1.11215283627958	1.09572320663082	0.220503975008622	0.275074352815644	0.259826859148129	1.93162676330635	1.90220718502587	149.388892696952	6.050003663865e-09	7.72523892717108e-08
MGME1	2.86731081465607	3.1432359627033	3.48725529507234	6.48232672977013	6.65129322073851	6.83711460491745	-1.27410336058539	3.56670158134463	149.363592420605	6.05671122693115e-09	7.72756183013136e-08
DBF4B	1.02789357062454	1.05803193605921	0.835675501157515	2.26804329780405	2.21138604339441	2.02520772985221	-1.34690538743352	3.53786430972198	149.302745835717	6.07287751516163e-09	7.74193933545766e-08
DMXL2	3.56705148658427	3.23118376686498	3.12633257255741	1.60741232887043	1.57853352223477	1.53291470750988	0.87355288240241	5.0439029729811	149.237619919873	6.09023532312956e-09	7.7578114414208e-08
NEU1	5.39281372338076	4.84961544280977	5.84891661302705	2.09028822731638	2.07298166371078	1.63132211422859	1.27592112690931	4.09294598488524	149.110935825659	6.1241623677962e-09	7.79474707810968e-08
LRCH1	11.9358436984855	11.769935602371	12.8541178931311	5.7540297366396	6.20132184876477	6.13505527108025	0.814339348134487	6.02683892020278	148.871834912665	6.1887845577649e-09	7.87066020025322e-08
TMA16	4.51826405589878	4.44237188839891	4.1296403694328	8.03500359477585	7.36636076266587	7.05774322281921	-0.975568018229307	4.4127373477796	148.833218317809	6.19929430044003e-09	7.87768844866206e-08
CATSPERG	0.437916370101879	0.416628303473153	0.363751315537313	0.0617901873262093	0.0403918589153205	0.0520194227348445	2.76959091599769	1.03154427593022	148.720209784978	6.23016739154421e-09	7.90148736668965e-08
SYTL2	3.24477137670224	3.14051767683164	3.03563803866477	1.34085932275855	1.26000960038583	1.46886462412257	1.0094184302843	4.62834458016332	148.70983763432	6.23300976027706e-09	7.90148736668965e-08
PTPN11	41.2659972423415	42.2773827047311	40.7712192843461	57.4298858977161	59.3389867934294	59.04892910326	-0.699822349668415	8.47642250445438	148.709807823967	6.23301793159286e-09	7.90148736668965e-08
RP11-221J22.2	1.94404707634018	1.58407654019435	2.18172855826929	5.48458334809017	5.7650624223297	4.57366200319641	-1.6751362741517	3.00936957299322	148.628727603133	6.25528810342878e-09	7.92336493100979e-08
BZW2	8.26922074522735	7.29239944283738	6.17728014582241	14.4986743071696	14.2346400606014	14.9830904585967	-1.20614418214657	5.35965409503987	172.600841648739	6.30384455857967e-09	7.97847676397337e-08
SDHA	19.6662047006238	17.2547752731441	16.8566712845073	27.7868960144629	26.5681390980648	26.3828275917188	-0.785480849725746	7.5775673318047	148.344385223722	6.33410818881459e-09	8.01036657990248e-08
KCNK9	1.70161195600262	2.03167211893231	1.59029226721345	3.81843867401856	4.10022178661458	3.76573999870771	-1.32674613601152	3.70491440351076	148.317743738637	6.34155109741381e-09	8.01336848504537e-08
HSPA1A	119.021273567735	107.677284174654	115.19401350465	177.410813753621	178.862545954852	207.777702681956	-0.923892361236503	8.57935759593638	151.416443202904	6.36758174242849e-09	8.03983483900236e-08
NSUN2	12.8447878497796	16.1171900698188	13.8874317752925	24.7777697279457	24.5448138647691	24.9306171159822	-0.991382941240043	6.77900485525297	157.147101507727	6.37314653021968e-09	8.04043897443836e-08
C10orf11	0.669254674263238	0.764669381508648	0.672849491195766	1.8719200671555	1.52376792414838	1.7754944102287	-1.49096808062907	3.05049222031285	148.060432963045	6.41395243255549e-09	8.08546730891843e-08
FXYD1	2.42561829381239	2.05087181327365	1.76935865835793	0.208841315463259	0.13766547375456	0.270777963711822	3.10898390678732	1.09365698140775	148.017527492709	6.42611651949565e-09	8.09434660877986e-08
PUF60	13.184256338291	14.4352553885158	12.2185287831624	21.3049125517921	20.2279616656233	21.3893998428572	-0.857809835933717	6.56463984510524	147.927729141627	6.45166041002314e-09	8.12005157337945e-08
STX17	6.82200983444052	6.32920988468838	6.58003047967346	3.17469900221274	2.99265571332144	2.97067419175995	0.910913839778721	4.48004575240781	147.764052220778	6.49851814241148e-09	8.17251987233419e-08
TOMM22	5.02232755590538	5.31997869994538	4.63644187210528	9.51387218100654	9.01561197289848	9.01529338812286	-1.07485917665341	3.99565635959117	147.730976136091	6.50803429650598e-09	8.17798141169846e-08
WDR74	2.35243020023822	3.21242745187368	2.65173470858105	6.59619100432649	5.96838661510304	5.65888964826661	-1.34217196750983	4.27161829777187	152.512541442803	6.52971590266376e-09	8.19870921281245e-08
MRPL19	8.89982391635563	8.4797068267471	7.99914705080889	14.3166292756427	12.7126061205723	12.4683806546374	-0.835758765480217	5.66264801380922	147.572043848539	6.55398211954615e-09	8.22264677347504e-08
PEBP1	18.9570098139478	20.8703314925747	18.3608307620619	32.1543435457842	29.597782964646	29.8969676734285	-0.852644442939305	5.50174187094129	147.533259129293	6.56525098731456e-09	8.23025278409743e-08
BRIX1	5.31858654296317	6.74132966692526	5.12312485448951	14.3115052804742	14.2863300063553	15.3900473369315	-1.5526871715008	5.72463469877185	231.801442011307	6.57826112357594e-09	8.23793848610884e-08
PRMT1	32.1567417748688	28.7754251305011	28.7331787578635	46.5957782034566	44.7305608117875	41.3122427477548	-0.763463123414699	7.4955909435533	147.476423931581	6.58180434460746e-09	8.23793848610884e-08
GRK3	1.39157130527011	1.01329004279905	1.10241958734783	0.333174731359732	0.273608464316061	0.284967392638997	1.77329604505835	2.71945673984276	147.226829039937	6.65506507727613e-09	8.32304341309977e-08
PGRMC1	44.0990371726149	46.3192530112342	46.5939455464046	72.2390963681551	63.9025338112133	64.2499384208417	-0.74670217834066	6.77595283397893	147.185956430874	6.66715034548125e-09	8.33156621828993e-08
NDUFA9	1.73066960915611	1.47389629830364	1.52108847483466	2.75291459045964	2.66904352578233	2.76669228089278	-0.993399827215227	4.51721990325157	147.095685920485	6.69393043672155e-09	8.35842435574204e-08
UMPS	2.12028799945553	2.34368511746907	2.21391781701399	3.71187830296779	3.7327923276886	3.83334457487625	-0.954694730453321	4.53682529713373	147.067507310088	6.70231514907065e-09	8.36169479556097e-08
ATP6V1G2	10.6699654849874	11.2191908175221	10.369908649208	3.09669231969666	2.92683080954606	1.94324493007534	1.82700703226974	3.79264143478788	180.45022117016	6.70712866951627e-09	8.36169479556097e-08
CDC25B	4.84707039503608	6.02173776981683	5.22862533792123	9.8174041930814	9.2007446121829	10.1144419630158	-1.05336905733685	5.05902542922966	147.002845146396	6.7216010752191e-09	8.37313394775915e-08
TYMS	7.46302679428599	10.4192092032778	8.19918141593355	38.1537416522517	35.3489154725536	39.483373670598	-2.31058526699844	5.90635564772548	375.501106731665	6.7436582520396e-09	8.39399603529465e-08
TMEM126B	14.5141553274799	15.9279822411828	14.1050694370753	23.8661508185604	22.3989361218157	23.7446272317825	-0.850359097418124	5.55545033261266	146.745880179048	6.7988706390031e-09	8.45606192457601e-08
KRBA2	9.47837475460234	8.77730733630223	8.90946900906702	3.67525188712558	4.09008359901585	3.43759118176098	1.08017861049239	4.12330612103989	146.690919209044	6.81552865469294e-09	8.47011611425991e-08
ZNF449	6.0668530234987	4.33284233714004	5.37061765823227	1.6158385165427	1.71622096333382	1.75714831414138	1.42828683966816	4.16442329672317	156.592502645596	6.88355657764164e-09	8.54793891432514e-08
CTD-2196E14.5	1.44886047326399	1.89024966375633	0.962007439922001	7.53001635411363	9.43100844912519	7.32241064427569	-2.66017194777088	1.70894126184485	146.316937251995	6.93012200936207e-09	8.59900853406559e-08
STAM2	9.27654909611471	8.33712086528885	7.91802342840763	4.19167327216321	4.1257192815403	3.80312578540088	0.876554933252464	5.42676303629633	146.225279056879	6.95854161126617e-09	8.62750006203103e-08
EML5	6.60593364352959	6.77202219264371	7.50007697020376	3.34258231308447	3.55051521555218	3.30887594633531	0.833312505751635	5.80200426320258	146.111960613736	6.99386112134353e-09	8.66449503183374e-08
SCN9A	0.472489865925832	0.671060516966926	0.695197864651834	0.0890350453476243	0.0460496588587716	0.0817702944738589	2.86392186052891	1.76769913111583	150.556594196889	7.00683162330908e-09	8.67178153241809e-08
MRAS	2.56890697856863	2.62317949331758	3.3194447150328	0.955341176568872	0.841461553733843	0.938842291699177	1.43321249880557	3.53024898711551	146.058119709352	7.01071406783295e-09	8.67178153241809e-08
IGKV1OR9-2	11.8871227342062	10.0606320551479	9.84197769241121	29.9813461727256	28.1416059641434	26.3583285686843	-1.60633231513011	2.48769890459574	146.026196468407	7.02072835171828e-09	8.67737871649434e-08
GNS	21.0042568532338	17.9665102182862	18.8047412467134	10.1020212521169	9.57369606718588	9.13597696613021	0.804726809444418	6.47259307791301	145.968063227123	7.03900661420052e-09	8.69317316853764e-08
UBR4	18.4620473085189	15.9235612229877	17.3619950955432	9.06242412235704	9.05840491049367	8.77651461822691	0.744177983433758	8.30876386405835	145.895262283779	7.06197328282818e-09	8.71472862255643e-08
UQCRC1	42.6928525353515	36.4393638301629	34.9724689914146	64.8543167613328	59.632752362189	58.0718320061593	-0.876593517859082	7.34801794332642	145.855770450564	7.07446760150506e-09	8.72333727336911e-08
L3MBTL1	3.14809465837261	3.39861364361684	2.82469378811136	1.29230533676357	1.34881984664649	1.13189450654467	1.11733476682379	4.51120751902592	145.633015004189	7.14541626735475e-09	8.80395482107123e-08
HNRNPD	117.091237765952	122.772205755787	116.39388496923	168.738186903656	178.004439231976	182.209569597387	-0.770401780502817	10.0319154299599	145.482259330253	7.19389309200317e-09	8.85678052946933e-08
SPG20	10.8879591645342	9.80019426657382	10.8437715180067	16.6516226825828	16.5553951053032	14.5784807975636	-0.798719856190579	6.42352612594811	145.368202408708	7.23081839237109e-09	8.89531339662274e-08
METTL8	1.93598479557341	2.50412484788761	2.18751322395438	4.2980644621302	4.37958229977104	4.71527004676314	-1.21291741374742	5.11195722263127	165.299165742697	7.26267623343336e-09	8.92755722380363e-08
PGD	44.728989371355	39.3234768435169	44.2181494390567	68.7638050906128	71.3367075374658	60.2225346096836	-0.842194629516834	7.36848783263472	145.158722732199	7.29920076694749e-09	8.96548296223046e-08
USP13	4.59491439865408	4.9872893598829	4.63754055501336	7.0448836270711	7.47365957501898	7.5256623259899	-0.831835512529007	5.70007471576869	145.112314566525	7.31444982235064e-09	8.97723779438811e-08
RP11-613M10.9	15.4238071175789	17.8544184932385	15.8956052296068	26.728777203333	25.2966125997519	27.7180331524209	-0.896120946120633	5.82814789651457	145.04535695076	7.3365151988399e-09	8.99733376751444e-08
VTI1B	62.6691368232454	58.5669222050064	64.99988762417	32.8688342022736	33.8288372137705	32.6981230025855	0.705872209285714	8.0792840811975	144.982614915683	7.35726027892493e-09	9.01578065808103e-08
DMPK	3.60087165217593	3.57631851055248	3.31425352352489	1.38939692857041	1.39260942393045	1.11138103695514	1.23535203914057	3.76036850343547	144.948247990073	7.36865174123094e-09	9.02274567973499e-08
PWWP2B	1.44377605497367	1.41686726022264	1.24874368037841	3.49864695773486	3.16052093453811	3.48367443411781	-1.49918277180403	2.71585451137612	144.899191249297	7.38494724161887e-09	9.03570015445132e-08
NLGN3	1.31371547488415	1.26427786921504	1.49879985630962	0.301219451010162	0.304458569964029	0.265792972492713	2.0243891088648	1.67472301960151	144.856699599074	7.39909519419893e-09	9.03938055895958e-08
HOXA9	10.4432985105508	10.7444436863009	10.9505134212747	5.27264195459596	4.42052062521947	4.55546601462522	0.974609229649629	4.51622070387438	144.855809988218	7.39939172779206e-09	9.03938055895958e-08
GLG1	20.3768127999686	17.8961165178783	20.7642676316041	9.85085350517386	10.3644863065784	9.28884893615293	0.800963854560465	7.67166919314573	144.834597748689	7.40646641019673e-09	9.04103637161312e-08
ERH	38.9058721480588	38.3270211456138	41.2309861918408	61.0165814452917	55.0090668986064	60.5011788193495	-0.775459138475985	6.17577591879243	144.511432008944	7.51520796842979e-09	9.16091727757019e-08
SNRPE	28.1621100275332	31.1708068568652	28.7339867718329	44.6884744214601	45.4018117358913	48.5164212046759	-0.853834235270267	5.82732888012175	144.508320605037	7.51626373292544e-09	9.16091727757019e-08
BANF1	13.4128421787967	14.731307409943	13.1596031008265	23.6173427291984	21.4049140945473	23.6981746313954	-0.932515111431285	4.94661217118709	144.348111187513	7.57085542513727e-09	9.22034534364945e-08
ELAVL1	4.00944938440743	3.67884541805062	3.35468831833034	6.32669870161148	5.79001270879095	6.01665443333018	-0.913621037844068	5.1101803253662	144.246450220382	7.6057310891976e-09	9.25106611619086e-08
DHX33	3.18238476422525	3.31800622517751	2.97357630966425	5.2825111973705	5.21979087250822	5.70262680124546	-0.973131670861404	4.68555661589081	144.240480808827	7.60778463502538e-09	9.25106611619086e-08
SEMA3C	5.639379298326	5.38554083603592	5.14683512222536	2.59706746710255	2.14043895086709	2.31235870598464	0.998770912280008	4.56676909004966	144.170823396354	7.6317943801095e-09	9.27312879022068e-08
GRSF1	7.95306840815428	7.81308050485343	7.42068923910492	11.5126455788244	10.7794453212371	11.1064094782465	-0.725341313881951	6.22058139114379	144.073111131406	7.66561993481624e-09	9.30557077155907e-08
SCARB2	32.7023343491421	27.1358456268147	31.8670764662518	15.4448703436668	14.9851665079327	13.7145109124522	0.855465731469908	6.97573904304372	144.059724357034	7.67026740595993e-09	9.30557077155907e-08
ZNF330	45.1331429140872	47.3288850214437	41.7206638491493	66.1766063698925	66.0768217465342	69.0542266035781	-0.784531540536496	7.17219765587257	143.9746512794	7.69987733634354e-09	9.33389646764019e-08
TTC3P1	1.51336401618277	1.84905645779662	1.74524180977619	0.513597273212177	0.523223882488964	0.485984327569614	1.54839593618192	2.7069364217528	143.947423440013	7.70938158528199e-09	9.33389646764019e-08
HNRNPA2B1	327.322582985979	379.173675021866	335.237311657244	541.875794749645	564.705807014959	585.37398521244	-0.899509823524564	11.7742680108461	143.941849372616	7.71132893897905e-09	9.33389646764019e-08
ZDHHC11	1.18594908700901	1.34182443051951	1.23229463248246	0.347097690420454	0.354643525499343	0.256271305940693	1.78120601364397	2.4052428138563	143.738316343071	7.78282084390436e-09	9.41322355779955e-08
ACTN4	87.5627193996607	79.1725275064026	85.3582786509957	122.337705892462	122.932238429077	114.247841364188	-0.711469407482452	9.30040933585395	143.682209845955	7.80266120251711e-09	9.43000522090142e-08
WBP1	5.67939474947436	5.46683772729528	5.6976127353681	1.29074877398151	1.64219438351697	0.935866618837874	1.93332002991629	3.01681081258947	150.586512527599	7.83168010674012e-09	9.45784561706248e-08
LINC00888	9.98410178607049	10.7007290702413	10.9655875342143	3.7417109309966	4.50408354234464	3.63015281336604	1.21712067947374	3.9110441794594	143.53740396192	7.8541345012283e-09	9.47772199965016e-08
CSPG4P10	16.8787529246534	15.0164930435018	17.4528642218285	8.76143622655487	8.12644393135723	7.78923293056548	0.800571052400085	6.43821965801567	143.4331563505	7.89143056316864e-09	9.51546409935697e-08
INO80B	91.7699038937339	106.294029304955	102.674949605328	49.0931902207893	49.2484393449262	50.4414246386056	0.815863235601151	6.80369167796895	143.403652361738	7.90202267491724e-09	9.52097366197345e-08
KIF20B	5.24985780433253	6.63215242921367	4.89834568242564	19.5334616756775	19.3816911673628	20.9179534114767	-2.03097781965206	6.51155944242004	337.799390600253	7.93001054044472e-09	9.54741863087206e-08
KIAA0391	6.3202879931597	5.97321601065339	5.55018349571125	9.10227485333621	8.95837860330243	9.48000166380167	-0.825647673015224	5.74961778605874	143.2726111052	7.94926363319776e-09	9.56331503147566e-08
EIF1	19.6527279025954	17.5242787209807	18.9015309000814	9.83513712417152	9.5431241511585	8.82872185960531	0.792371062266405	5.64002395859297	143.127721577247	8.00187230624969e-09	9.61928497469164e-08
TNFRSF10B	14.306124614519	13.1219020793664	15.1201218942774	7.29814727971784	7.09894247935675	6.42461141363074	0.831928106655233	5.73656952826823	143.061614870904	8.02600715306773e-09	9.64096664708926e-08
BAIAP2-AS1	5.06491759155441	4.40184613401881	5.37178369007798	2.04730430102493	1.78317889140712	1.57977922920431	1.25651758890006	3.96679270034196	143.023116062492	8.04010090032123e-09	9.65056302447062e-08
BX322557.10	18.1685068247788	15.9571728232042	17.2018279141311	6.79723640466697	7.13782594720367	5.41494744539654	1.21117210826174	4.14863900641736	142.978775976585	8.0563680231517e-09	9.66275157131882e-08
RWDD4	5.58602392162891	5.88366083019671	6.0677929831983	9.98070489627054	9.33160653079623	9.5342423177342	-0.917334615786492	4.45514331984513	142.803651980189	8.1209839728563e-09	9.73286691758245e-08
LINC00893	3.68576694167227	3.604020080326	4.28652173081432	1.15545135715991	0.868117560745043	0.681321384414463	1.90135486369059	3.04311363286592	148.886278847546	8.17261075241665e-09	9.78732051319716e-08
DNPH1	14.0940229494484	12.911342767289	13.9167439233112	27.4461713738467	22.7599354184181	22.2862178365232	-1.02346558785486	4.59564002309174	142.536228280923	8.22079969523847e-09	9.83757771251549e-08
SRGAP2C	6.7595592911638	6.38390908599371	6.51232684785243	3.25246820222668	3.41629555066487	3.21891887698908	0.791781242802612	5.14159631381442	142.516122395204	8.22836057799207e-09	9.83917730838871e-08
GINS1	1.09306703473697	1.31053592715299	0.813770771062726	4.51340762767968	4.9339671277193	5.65683322309691	-2.41749260528392	3.71353287085298	228.009736145935	8.2424792598113e-09	9.8486101390096e-08
RP5-966M1.6	0.436740407444983	0.51804514537816	0.534494011542778	0.0636941209156353	0.0377877010619405	0.0378510288941584	3.20494386874998	0.732393587252769	142.329700756795	8.29884396605647e-09	9.9084686869653e-08
TDRKH	10.5011257729785	9.76553759123308	9.81556232939806	4.80923209021782	4.76967068824381	3.83218353611755	0.968867850007321	5.17143645416263	142.312045953228	8.30555461399842e-09	9.90899678023298e-08
NOL6	2.10619938124608	2.31005407858238	2.28603432637497	4.04624068562438	3.78904986232446	4.3710055412113	-1.06520872018144	4.25649155078339	142.294886277939	8.31208299318742e-09	9.9093067840352e-08
SNX30	2.56442244001722	2.3818582470623	2.44996988888755	1.17709826538856	1.09007084441882	1.12797451065055	0.923214571208389	4.34889706931089	142.203159779519	8.34707964170631e-09	9.94352938779905e-08
NSFL1C	14.155536836648	13.0051550170255	13.188763910576	19.160977670985	20.2136042643536	21.0778007363619	-0.784077521666383	6.80239529967046	142.047268036592	8.40694360971725e-09	1.00073015498803e-07
MYO19	0.916935011280616	0.986000486939769	0.92835218517565	1.60873253453878	1.67907445988269	1.71346535121207	-1.01951149152513	4.13020016812017	142.001401662299	8.42464986349887e-09	1.00208325840625e-07
MRPS15	13.2028968977794	12.3741214082481	12.7661151547096	19.0273851377864	20.3040427837351	18.2498636689652	-0.785925524899647	5.56769538831953	141.952822455615	8.44344977135595e-09	1.00356431568116e-07
CRMP1	3.61030976343328	3.10039249760782	3.94053766530123	1.36119955501055	1.30226857120156	1.31730480002051	1.21711197333316	3.7867589206742	141.766603792701	8.51596000534931e-09	1.01142220709663e-07
MAP3K12	4.4874889848176	3.85186449296378	4.54395733344454	1.93831409409994	1.87606383367863	1.6329480643754	1.04289613102876	4.56902060013792	141.689630557825	8.54613925253987e-09	1.01366422759148e-07
TMEM254	22.2438799818114	19.1777185028249	21.1348086272837	10.313953033425	9.82341487720039	8.39169921467619	0.9347267370402	5.473004769554	141.685754851557	8.54766204060884e-09	1.01366422759148e-07
GGH	5.20600858927992	4.5291710553589	4.53127018746647	9.7287712234606	8.36939226906924	7.97689820909484	-1.06751504253818	4.43068763102606	141.638260546889	8.56634798799499e-09	1.01511865812762e-07
MTCL1	6.56411152226246	7.06421149191496	6.66271157302141	9.97794637051033	10.570158339333	11.526386135597	-0.861180012725283	6.81613279405042	141.519679564624	8.61320566330483e-09	1.01896616464733e-07
PGBD1	5.26546771016701	4.8309659438781	5.32891690010036	1.74019106597248	1.99285427971448	1.88559728939936	1.25598541718041	3.40318715232949	141.516201845875	8.61458430100615e-09	1.01896616464733e-07
MCFD2	41.0078597102435	43.6468927998481	43.3600910214771	23.3802298055662	22.5597744828419	23.350431991574	0.686165951054184	7.5968619715352	141.499654349302	8.62114751003705e-09	1.01896616464733e-07
HIST1H2BG	2.53177076654391	2.30640032636636	2.62348862124341	0.215936698755706	0.0691378624384049	0.254979640535676	3.53346566282384	0.974837920116643	141.490956153913	8.62459974884945e-09	1.01896616464733e-07
SEMA7A	0.496372545240254	0.416161998378361	0.625150319724569	1.5759019182573	1.62445897997537	1.73980654393512	-1.89718385273713	2.29107272847925	141.437383488366	8.64589706794044e-09	1.02071949850637e-07
NUDT3	10.3479927485818	11.7776542472045	10.2820880527678	16.467989473385	16.1415095990029	16.763090082074	-0.806158368898881	7.10203518967055	141.267366585987	8.71388396497641e-09	1.02797819192796e-07
SUB1	12.565356077756	11.5707120408638	11.3613710739877	16.8800511082661	16.9169871930789	17.5093281874405	-0.731482595129132	7.09812531627691	141.055211440707	8.79957797000285e-09	1.03698147725589e-07
GCC2	15.6119371919454	15.6231881420687	17.0656806387203	8.36008820970193	8.85143183759214	8.10496017816038	0.73241234693849	7.32065108319998	141.045416515746	8.80355749924511e-09	1.03698147725589e-07
PINX1	5.0621272676936	5.84636276445566	5.75666712100438	9.56721558694786	9.58567346834937	10.0041440929183	-1.00638203724114	4.45475308940282	141.029860583915	8.8098818570006e-09	1.03698147725589e-07
AP000350.10	52.7860142535516	48.8350318460629	49.2592529863774	74.9148844496626	73.4192333437435	71.3668311540826	-0.741322574025087	5.62830750762243	140.962901992066	8.83716349183584e-09	1.03920454798838e-07
RIN2	10.9386276526	11.9414549211353	10.1546610327705	18.4161324466413	17.489094800517	20.2978977032978	-0.965962328687566	6.26325937254644	145.484050498861	8.84418165196232e-09	1.03920454798838e-07
TMPO	7.04803592901724	9.0045352264767	7.06662157558046	28.5754209037209	30.3065453913243	32.6012193681913	-2.18312519534834	7.42255569139626	387.376360635917	8.84927099192362e-09	1.03920454798838e-07
RBM19	10.4774662676848	12.5181975820862	10.93547792027	19.1100899850273	17.3652979683925	19.3261130394181	-0.916086730161942	6.49537077576136	141.640403534074	8.85506405706195e-09	1.03920454798838e-07
PROCR	7.21828562861928	5.81534863241035	5.87483112214284	13.5461900231809	13.2259181765204	11.4030890997686	-1.2110789518231	4.05286030606517	140.833542108706	8.89014325842105e-09	1.04254736371751e-07
RP11-424C20.2	0.197772431985821	0.374649343053996	0.273690173757445	1.97863570982126	2.36635630437898	3.00828989656438	-3.29312737002714	1.09261945819837	140.675412865881	8.95539832062498e-09	1.04942132433239e-07
ZFYVE16	4.52311643363185	4.0342522742598	4.33546353227051	2.14494823956407	2.14918854879366	2.14625971184652	0.800925263910242	5.17784830555908	140.651667828052	8.96524425984988e-09	1.04979689822005e-07
PLXNA1	1.95437618552655	1.96627417874162	2.06699560434957	3.40724929462077	2.97026845034058	3.17887613963686	-0.874059400699448	4.85437500097564	140.536778840687	9.01305797567934e-09	1.05461451132153e-07
NEDD4	3.82685633918295	3.46832657992104	3.26441796095793	1.54754238489373	1.61470387114445	1.47143430341104	0.9901964126756	4.49254376220349	140.503762798756	9.02685211374138e-09	1.05544732406822e-07
RP11-66B24.8	15.8179723611553	18.0888178904591	14.1559448648321	41.0283009348589	33.9421548173451	44.3074846206644	-1.50684302502525	4.02959191192426	156.413114566245	9.04524426610796e-09	1.05681612238459e-07
ZC3H6	5.01199880407235	4.88643070750383	5.13375064191679	2.26521702930924	2.4732967584416	1.89444205743642	0.983204772421763	5.37823724113149	140.434218861332	9.05598648639656e-09	1.05728976644724e-07
KLHL28	4.16430230318733	3.24366935923651	3.65300639328949	1.58205373754048	1.39532037570326	1.33188659435333	1.16035032418563	4.33092582660684	140.334584181741	9.09791398726946e-09	1.06140091742255e-07
DHX15	17.8436796551628	20.1001488197674	17.1778978451928	28.4349144274627	27.255031408555	28.6892603272392	-0.812993201206793	7.59319800624153	140.276353848788	9.12252050886459e-09	1.06304867149457e-07
PLEKHA8	14.8727805882454	11.6718160717179	13.8145969515055	5.96883595036737	6.02918521275902	5.29065871237106	1.02365743791036	6.62891315396598	157.476181657025	9.12548739383938e-09	1.06304867149457e-07
PELP1	6.80789724203853	7.8737908580134	7.00224678662335	11.4507142816076	11.4571750397833	12.6077875839024	-0.911165505695568	6.00036738932149	140.188713241508	9.15969821093005e-09	1.06624822767586e-07
TOPBP1	4.37588277720842	4.54903451160132	3.95040503945609	6.85664005528656	6.84937607406767	7.46122132955847	-0.916004079073865	5.23922385406906	140.07642550396	9.20758416299059e-09	1.07103377813506e-07
UBE3B	4.72101201819123	4.31613229976648	4.85796944890626	2.310379744432	2.31226259425113	1.97179978272683	0.87680609629902	5.3780563929827	139.87983046802	9.29211275850664e-09	1.08007145945936e-07
LONRF1	0.698006228160616	0.494464042210258	0.582307739082352	0.033295328145873	0.00932783473883141	0.0458679294730843	4.04984426390606	0.761232739727759	139.83903576346	9.30976364355861e-09	1.08132802114162e-07
CENPI	0.280062423993992	0.476696380142392	0.225330431183085	1.85626174012522	1.87766658065477	1.92607354736302	-2.69086143659267	2.35323327946212	166.382029652542	9.36195095818593e-09	1.08659119491192e-07
CROCC	5.40272326377011	5.23942005660975	5.75125762153607	2.73651959985528	2.64814925455796	2.2486841616129	0.904948775963076	5.1178943621937	139.56756566624	9.42820080485353e-09	1.09284993117985e-07
U2SURP	38.0707840220002	38.6424599048026	38.8275942962859	52.7455754803326	53.9397397197618	55.4232478896685	-0.688638805431426	9.02767470487861	139.557876928383	9.4324594628441e-09	1.09284993117985e-07
GEMIN5	2.18673788847845	2.68252482351574	2.19361193416796	4.35685493721485	4.86825850695543	4.87641714718116	-1.19369362515702	4.35605398636617	139.547374715505	9.4370781594804e-09	1.09284993117985e-07
SESTD1	5.56214532483559	4.85770346006567	4.76431272468868	7.63248420790932	8.30778928466615	7.92494376968977	-0.852403880620745	6.23369231920102	139.532717131286	9.44352863102019e-09	1.09284993117985e-07
FAM81A	1.08475236113126	1.0687196431663	0.896035198660719	2.20995278337529	2.28637721188718	2.5516502671311	-1.40533180971354	3.28546831282011	139.46645376824	9.47275245692622e-09	1.09480537343215e-07
CPT1A	19.0635181899964	19.8662619512742	19.309915257746	10.8301264514549	10.6057480980513	10.3436460338317	0.675014828004822	6.59656722785349	139.463002742637	9.47427727008591e-09	1.09480537343215e-07
URB1	1.74098238406351	2.15033258014791	1.78968840783472	3.53637760767396	3.28971594874552	3.73320262599453	-1.09155318547437	4.99265386650087	141.663680312331	9.499696450531e-09	1.09694084360843e-07
RP11-500M8.7	20.1267298128064	17.2119479223911	17.1004219170436	32.106536363892	30.9550410563539	31.6651325828184	-0.998586276872593	4.38056638654104	139.376812546937	9.51245079324404e-09	1.09760793724677e-07
SLC4A7	10.1702354745995	8.08942722679215	7.91801668299843	16.9087879469091	15.893181166069	16.3675015069643	-1.10903818554946	6.94999511235144	172.511896416606	9.52130031315736e-09	1.09760793724677e-07
FAM210A	1.63531310477898	1.64624956616434	1.53227420981561	3.07823968623575	3.08135385886558	3.29593066169415	-1.17248079007454	3.521597410414	139.345632208427	9.52630370636747e-09	1.09760793724677e-07
EIF3CL	364.35692564561	391.475463093598	372.986823797985	535.220090761482	574.772530781322	583.059549024609	-0.785060082376151	10.5296569896545	139.063747370967	9.65259014517521e-09	1.11123947084511e-07
UCHL1	9.98941447326103	9.22807957890031	10.2684387474234	16.9107201451933	15.2672578887373	14.7976834739508	-0.871417370053092	4.88998632386987	139.050276039809	9.65867303226966e-09	1.11123947084511e-07
MGLL	2.76081270223105	2.41562380659094	2.5862551919732	4.70071357902075	4.27295533152532	3.82672226240618	-0.919736018821772	5.14221707588661	138.914961497829	9.72001648990473e-09	1.11748378670847e-07
MAP1LC3B	11.197880310432	11.6170624422718	12.0217623245101	6.29699538584917	5.41965106083367	5.30058184413407	0.835564936494618	5.49046808346166	138.852247666574	9.74859775742368e-09	1.11995518422495e-07
YIPF3	16.4820551994724	15.192257883861	16.5092563352953	8.46290791992067	8.14624280705218	8.00014513749427	0.769500227081421	5.18291983240709	138.812136961793	9.76692810350493e-09	1.12124618344376e-07
IGSF8	3.4744465520472	2.6177624201465	3.10527125384829	0.830673157134703	0.746739594095048	0.779661897250097	1.75953240173805	2.27104142327615	138.763710684065	9.78911101271388e-09	1.12297726334529e-07
B3GALNT1	4.73647717389288	5.08643906412974	4.29062072362408	9.18590483466063	7.65703066127539	9.17405192067533	-1.07971411350615	4.84325392037073	138.695758259959	9.82033532688208e-09	1.12480812165522e-07
ZGRF1	0.411185463091338	0.447231035462137	0.295921424551595	1.07346846410985	1.12721754200424	1.1696876280411	-1.7334400259345	2.84706909509365	138.689610734421	9.82316572888615e-09	1.12480812165522e-07
USE1	15.5359641752626	13.9058148752167	14.8457686270948	23.728622324231	22.1516602089081	20.8807569680267	-0.791014842307209	5.51609402714943	138.682551361064	9.82641710530026e-09	1.12480812165522e-07
RASA4	2.29966463628133	1.92015852930394	2.15376128564306	0.852445627835254	0.745172965908644	0.691419143008981	1.2780723610718	3.5023134082193	138.595700600017	9.86651906043281e-09	1.12858128297628e-07
HLF	0.0809932330142478	0.0550583172281646	0.0688232813490332	0.430060452535492	0.401611182143718	0.516752387048799	-2.92328367762467	0.9027294908177	138.573638022848	9.87673581020488e-09	1.12893304184902e-07
PLEKHA6	1.83845427240127	2.24972470343556	1.80939799153787	3.91139399549553	4.62740190922127	4.51401075525579	-1.34267802114065	4.74970379643429	163.033526762275	9.92413562662392e-09	1.13353132937624e-07
ATP2B1	29.5719577887953	27.0741815349533	30.4721631562752	15.9838553471777	15.7723215816116	15.1763874884233	0.692778192067264	7.70169843677875	138.436393268324	9.94056281708539e-09	1.1345878484656e-07
AC009120.6	49.2182700742322	48.9658024241707	49.986946553186	66.8263593426785	69.6916992854964	66.9561343649405	-0.657296136896263	7.61379266886508	138.205750588366	1.00488878806721e-08	1.14612423966569e-07
UTP11	23.4040156740042	22.7224650481585	23.8355572993726	33.5161187127783	32.0208997229201	31.1729830991771	-0.666190974753145	6.57489829596547	138.111085226464	1.00937381927761e-08	1.15040961320407e-07
TMEM44-AS1	9.33070539191871	10.6547241636847	12.1235289703128	3.36194666454164	3.31725811824661	2.77692602061299	1.56576234095106	2.90729688428635	137.998190235003	1.0147524049674e-08	1.15570648542685e-07
SAE1	35.269929521983	33.673595480881	32.1970579122081	47.4951642539685	48.0709592459525	46.3328723874539	-0.687731000850498	7.12461177397059	137.965339946703	1.01632360459604e-08	1.15666260197654e-07
FRMD4A	0.6630332653419	0.605461376767377	0.645303096695325	0.184625692273465	0.200926725296965	0.194017246320301	1.52211637238264	2.42830212959068	137.909912190314	1.01898095824131e-08	1.15791136801927e-07
STRADA	4.51243551974008	4.11639925361849	3.90408146920165	1.79646437508815	1.8276244489347	1.49136496382459	1.09677546208881	4.26779413164868	137.897016178591	1.01960036294879e-08	1.15791136801927e-07
DDAH1	2.1236528630131	2.06711948137553	2.15799394222223	3.80886319485006	3.82173446884067	3.64066657837079	-1.02746405446442	3.78406823834436	137.884931046401	1.02018121029553e-08	1.15791136801927e-07
DOT1L	4.59146632315825	4.35987627732561	3.98490497311533	7.81056536811413	7.44481740825328	9.09140856710542	-1.1130096748363	6.16654867672449	164.021414974072	1.02035079431354e-08	1.15791136801927e-07
LINC00886	6.34727386596126	6.44818464183025	6.1989057997012	2.48243263161383	2.55986463120155	1.85346878536024	1.26808576676704	4.0025065384208	137.830721345466	1.02279133670187e-08	1.15984831065876e-07
CIDEC	0.233794534343363	0.0503281426570222	0.134808278732033	2.65351318470964	2.34031305382752	1.74877434897218	-4.22374800098243	1.31916478398588	162.402419005515	1.03356526523971e-08	1.17122578587164e-07
CPD	9.74181360170157	8.66099665557184	9.37758475361096	4.84839968907448	4.76251575341396	4.06959379482441	0.823711426753664	6.40520628515626	137.536929018028	1.03707022448642e-08	1.17435573844423e-07
MARS	38.738694813672	34.1703239657825	37.4147928762918	18.071930005938	16.1168738883307	13.7744515116644	1.00444614613492	7.49732822698526	158.938138757321	1.04323935143547e-08	1.18049589602662e-07
GOLGA2P10	75.2561565719615	65.7240883315417	77.79622431363	38.5727939064007	35.8803679255746	33.80623600275	0.815794105921815	6.55129478702702	137.372556219267	1.04515817887963e-08	1.18151079885022e-07
AC009133.23	15.3711860559708	18.217793147016	16.93371864923	30.9309458736314	28.3275198977703	25.386967143737	-0.940752383445136	5.69403511372977	137.348438083252	1.04635095164408e-08	1.18151079885022e-07
FBXL20	1.35131355752298	1.42921575002454	1.67303388082944	0.550892062770508	0.504440818216791	0.435071107167973	1.38085312262042	3.40631903662608	137.347881603927	1.04637849088456e-08	1.18151079885022e-07
RBMX	30.3295792616049	35.8056798692952	31.1198104574493	49.5011937246535	50.0491419298979	51.2142199256533	-0.831482964002837	7.95145066220261	137.323382250825	1.04759174298114e-08	1.18203642205895e-07
RP13-279N23.2	4.50262507050493	4.67576552554984	4.92509194974608	7.33805617389806	7.57986917742394	7.82854482016781	-0.890354530121993	4.77636697330464	137.302595331543	1.04862240683091e-08	1.18235542133974e-07
NOL7	84.4441413043295	91.1498658637177	89.2558565867002	129.796514433681	120.942492051103	119.543752327927	-0.681869378535471	7.64513776604535	137.238012639641	1.05183195226893e-08	1.18512897373252e-07
COPS6	45.1471342619648	45.7897526385269	47.4281410458251	65.182254718486	64.3448130067025	60.5836995392588	-0.65728649379286	7.28298151986785	137.140106787532	1.05671893688339e-08	1.18978724745389e-07
ANAPC7	4.35563419480305	5.0893737510347	3.78075639429454	9.19802140600966	8.67486302245335	8.86338198067538	-1.21060029292609	5.36243922441446	165.301355634043	1.05765376322968e-08	1.18999221986724e-07
CDC42EP4	1.73118619094215	1.84397309020266	1.87976373085155	3.57246502459111	3.18786716348457	3.70194360784027	-1.14015261663144	3.77386574077445	137.076564999186	1.05990449004721e-08	1.19167639962064e-07
SERF1B	4.52907944350931	4.53524857214761	4.38266088467769	7.32847114803659	7.52587500238646	7.60654439064211	-0.939211796755093	4.22419961558835	137.04093839642	1.06169535652149e-08	1.19284152067461e-07
CCT3	194.815798115727	191.825490275177	184.084512657281	270.700060515554	260.478281902924	257.790106769332	-0.666191250197884	9.84985001911384	136.955775149112	1.06599031629205e-08	1.19681640056426e-07
RRP12	8.73096765991403	9.81935166870852	9.05652732902732	14.042609140257	13.2556307568562	14.6242006465465	-0.801949002067448	6.65231437194883	136.912032157831	1.06820406682239e-08	1.19845066631145e-07
EMP2	0.355096567776331	0.277965137524159	0.253148237109671	0.841334330664706	0.863739521635287	0.987044380454001	-1.8011309245821	2.45156353438152	136.776381008725	1.0751025276775e-08	1.20533480549829e-07
ZNF37BP	4.26700385591951	5.05878066262788	5.0252230743294	2.24008758573662	2.19229582370015	2.19502819081875	0.915574326807413	5.13257814408832	136.754445939034	1.07622278827796e-08	1.20573563693112e-07
CCDC34	7.71237783665381	9.17906857078747	7.5986475685883	14.0264318358912	13.2891472618899	13.4465957589039	-0.931592911112621	5.37409271871653	136.723729777734	1.07779375190011e-08	1.20664048371366e-07
DNAJC8	158.41166395971	153.159612736433	160.084072464328	213.902977958665	228.998593152436	217.69809924929	-0.686086991467308	9.11045919060595	136.495379131497	1.08955497267928e-08	1.21894444501868e-07
TSC1	7.89401548370485	8.47702687821591	8.40603612146704	4.25893640738283	4.16803439026434	4.39159045207456	0.750913725777505	5.92936698797798	136.431239298853	1.09288478243198e-08	1.22180499580514e-07
RP11-1021N1.1	15.8638869994756	15.2953540472742	15.36372278152	6.11754180353212	6.47736991729845	5.80428781006892	1.14008391162663	3.47333785361116	136.346672090278	1.09729282937635e-08	1.22586608104462e-07
PNO1	6.51478218672754	8.24683269533063	7.84068442246076	16.502176002703	13.5546537490989	14.2211594161477	-1.16686899604118	4.93555249668859	146.685954104104	1.09969097400536e-08	1.22724295950357e-07
RP4-800G7.2	6.55638070386897	6.93344107759149	7.05182074483632	3.21862472008594	2.992256253372	2.55406828778099	1.03217985596528	4.34762143884367	136.293439165384	1.10007798179185e-08	1.22724295950357e-07
NDUFS1	9.15772123816079	8.31009405772101	8.36509654362392	12.0944692587804	12.2716493521225	12.2855237604737	-0.704653383012543	7.01871829724458	136.049317019243	1.11295417934247e-08	1.24031602006719e-07
LARP1	19.5098847739525	22.0785122860985	21.5169776471584	30.3195336879132	31.1228500475081	32.0959175584903	-0.767578789226112	7.81620733734043	136.026888036977	1.11414579005269e-08	1.24031602006719e-07
TECPR2	5.42226927380869	5.03562993864498	5.34346961283233	2.60204905431566	2.70681657020811	2.69771635761646	0.780247893322085	5.19063351305978	136.026803745226	1.11415027106238e-08	1.24031602006719e-07
RP11-103H7.5	41.865645230453	43.2589103214953	45.1957288276709	70.2970832779845	69.4084857449949	64.2918637062709	-0.845288226337134	4.78102241565792	135.965259074883	1.11742752254555e-08	1.24308897089374e-07
VPS37B	6.3916275963009	6.59863835334224	7.0220325749876	9.85290795654553	10.1060147969421	10.8047366874023	-0.821361961770334	5.6815868509585	135.846134921471	1.1238021622842e-08	1.24930130670806e-07
SF3A3	101.445483055919	111.737650435985	105.622840977568	150.48871936904	160.72518992685	163.24038058671	-0.77368536163545	9.31539836234928	135.790388613809	1.12679952854641e-08	1.25137987275906e-07
PLAC9	3.42709320791043	3.90854849828325	3.29785623483618	0.70599856843182	0.470416246284534	0.613344843206112	2.36306337879033	1.32231325447525	135.778709055648	1.12742866934879e-08	1.25137987275906e-07
PARK2	2.37253848756144	2.40400864156503	2.0338260018686	0.589218226733341	0.757708069875068	0.629853089503585	1.58975010122819	2.80099751256626	135.767241866141	1.12804676029964e-08	1.25137987275906e-07
ATF6	11.0289238004224	9.79455503147742	11.1803476626965	5.571761113217	5.42385216421255	4.81418509703463	0.81859165086917	5.94364854874059	135.638491815576	1.13501308672175e-08	1.25822488603769e-07
DIAPH2	9.0499691546418	8.37624453147274	7.44258156014387	13.0268973716994	13.6319955919979	12.4145033239203	-0.850455270222845	6.6954356399671	135.618997918727	1.13607212095118e-08	1.25851633412728e-07
ERI1	2.85176696089487	2.61496279952489	2.33310692796778	5.20271441807048	4.59277893361188	4.32216336986681	-1.05177011867563	4.57860537808005	135.442192121325	1.14572898587634e-08	1.26832519669e-07
RNF146	9.3462414163037	9.61583151641499	9.34425428614149	4.82247781727982	4.37623157694677	4.24935378257735	0.875670141196374	4.57951222233944	135.405654966332	1.14773624181547e-08	1.26947943360866e-07
C9orf3	0.568519335741329	0.667749786264143	0.737203753263435	1.54403326076395	1.4439495990877	1.30072109579248	-1.31876996901314	3.53297817850026	135.385063849509	1.14886923084131e-08	1.26947943360866e-07
IFT88	3.86845595485667	3.81478426823116	4.17970189386811	1.76940682402112	1.78324434147402	1.73526535998729	0.965343347039692	4.09413779015428	135.379404704336	1.14918083849569e-08	1.26947943360866e-07
IMPDH2	38.8095554568088	37.385062008318	34.0819441474915	57.4319421009744	51.9195926545426	52.3775199182646	-0.750660371478827	6.9964304237243	135.275615029735	1.15491290451288e-08	1.27492061414382e-07
MIB2	2.72538171481389	2.72818200985452	3.01709830961111	1.28463493330702	1.01315319175522	1.11041511935296	1.11274798933251	4.08022055840897	135.238948033059	1.15694572788951e-08	1.27627341706052e-07
BUB1B-PAK6	0.264039953114166	0.31359431497064	0.220497235587019	1.32425273811496	1.43251369490017	1.06153984787089	-2.43211176148952	1.34821210375651	135.171493308811	1.16069609491484e-08	1.27951770351561e-07
SPATA32	4.26628470509598	4.95618410810059	4.35291844827151	1.45902317967077	1.30800593192822	1.2171441639662	1.57256387363135	2.47069443698447	135.156574700427	1.16152741505025e-08	1.27954183812643e-07
WNT10B	0.17127739564295	0.239656910583211	0.246900670252849	1.53896699444124	1.11947322069579	1.15716638353074	-2.72679344361188	1.08606852049475	135.114687902765	1.16386513465815e-08	1.28122423737299e-07
MYBBP1A	8.96511393413616	12.2395600773421	10.3910712406912	28.855654722569	28.7413550746804	29.4718546588395	-1.66033740149915	6.98949341349095	266.2367883585	1.16754696232968e-08	1.28438290748139e-07
NME2	37.4456101005628	38.8262020923309	35.2665525378221	60.3018936614885	52.5149741975128	52.3516322943416	-0.763847635383288	6.94608320443796	135.033683862049	1.16840124221584e-08	1.28442884818831e-07
PITPNC1	2.3935421860343	2.8451073836589	2.76443176976018	4.72665166702116	4.8898480487882	5.62771600785832	-1.13038946687869	4.96005022482457	142.135997394641	1.16970434674456e-08	1.28496777716039e-07
POLD3	4.27663494715221	4.43039791107147	4.18946463280101	7.46585622288358	8.44339241284586	9.54333778341802	-1.18213596671499	5.17824903709788	157.383408589076	1.17175814626029e-08	1.28633005389463e-07
TATDN2	5.18716413002782	6.28440165041631	6.04601339603679	9.79625921471032	9.28383638697869	10.1356949384213	-0.937094802565988	5.47058542051313	134.94983218466	1.17311806372608e-08	1.28692924020693e-07
MLLT4	2.5189231023253	2.35618242854236	2.65649195019093	1.15370769133303	1.1479253590092	1.20211502005803	0.902422900167054	4.62585135288131	134.841654704602	1.17923537306691e-08	1.29274291105698e-07
RP11-463O12.5	1.47486178844751	1.41408947329916	1.41041048697576	2.1046199579722	2.15246334376644	2.20070574970964	-0.786897956222841	5.09065723963362	134.763966506538	1.18365099563582e-08	1.29668433395779e-07
TNFRSF12A	1.21831242734122	1.52111909089032	1.38742010566787	5.71027039144632	3.65863875135698	4.632896669709	-1.95637379054166	2.55672844702082	134.723307789126	1.18596946060697e-08	1.29832446213815e-07
FOXO4	22.3135670602363	21.287358888126	19.9042839638567	10.302987913564	11.1688034801063	10.2881486369045	0.800608576151668	5.74549003287153	134.650778034035	1.19011816595729e-08	1.30196456522165e-07
OSBPL1A	27.3571736629517	25.5228899058053	29.3439030526873	14.8976748864437	14.3545138337811	12.861345696737	0.766621474859741	7.34763445857159	134.606743978254	1.19264498963003e-08	1.30382655574492e-07
TTLL1	7.72364104880475	7.14935869394384	6.73596271985107	2.51621018687304	2.54683487774817	2.58423428832346	1.298743115803	3.05537275727023	134.580201109012	1.19417106494028e-08	1.30459268794582e-07
SLC25A5	25.5913835237588	22.9405739859238	22.0911000399576	40.5383105924058	37.9862544378538	34.0870193508445	-0.870566491296714	5.54449713704316	134.496499462738	1.1989980729049e-08	1.30896143207739e-07
RYR1	0.172753878673039	0.148752525371557	0.174828562919347	0.00296404541981346	0.0116254676928217	0.00136109812639359	4.79377214578922	0.391603753917547	134.416090391433	1.20365616687096e-08	1.31313986790174e-07
RP11-96C23.11	7.69889432532941	7.18633813546424	6.77080390633306	2.37964724059809	1.9047679773799	2.48520481953268	1.47340831577977	3.0025510739896	134.29702029052	1.21059185123774e-08	1.31880939618823e-07
RPF1	28.7130434590275	31.3430304055041	28.5108977621474	44.1717297513717	42.8556921844	42.0262913001585	-0.741200769242304	5.99314259114667	134.292851356987	1.21083551092603e-08	1.31880939618823e-07
MRPL17	15.3945765615641	14.9060636929256	15.2864058911591	21.7788804573241	22.9845573346389	23.8208169208018	-0.790000276902504	5.46268316910063	134.28395264959	1.21135579660002e-08	1.31880939618823e-07
SH3BP5L	28.9337476040189	26.77592345651	28.600987822973	15.7565217476103	15.6567315138882	15.1691248603955	0.656326038472704	7.10941648721932	134.189875647335	1.21687187298742e-08	1.32390299849864e-07
RP3-412A9.16	4.87013912444403	4.29663132790003	4.46545252646736	8.91044081652765	10.64335713386	10.9882561859248	-1.36576869628934	3.42702505264364	134.155435175126	1.2188984017032e-08	1.3240484242395e-07
GRK6	3.2892757036591	3.70033190778917	3.51752099780387	6.53040460654891	5.61946354448987	5.90774718715096	-0.978717380431725	4.40769885818365	134.148469550653	1.21930873720887e-08	1.3240484242395e-07
C5	0.809870994865678	0.641712707677731	0.784923421176862	1.80722268318794	1.85474777315531	1.56663061042224	-1.42688863083903	3.07371441106939	134.144913408259	1.21951828548375e-08	1.3240484242395e-07
MMP13	0.873883381192393	0.513048709019538	0.732930825230475	2.6215224647105	2.6851179464897	2.23893437673222	-2.03844472637131	2.26374751311847	134.045269481189	1.22540660794345e-08	1.32952832246877e-07
SGO2	5.54728682563404	7.17090787586063	5.42175749972856	14.7141389323996	15.110813464178	14.5166912617097	-1.48549071284645	6.01740445630962	217.899484883328	1.22701526023114e-08	1.32977655935514e-07
GSR	5.34691241860461	5.44999212290741	5.07330154803735	9.22444906250854	9.03470818053027	10.9958689962734	-1.08302119394897	4.64411639028142	134.013044822732	1.2273178138279e-08	1.32977655935514e-07
NOL12	10.6879164860871	11.9443238282171	10.1280870095585	17.0350272456116	17.5383435391291	18.4665063647297	-0.89377384787763	5.71123707119003	133.985584262245	1.22894914980353e-08	1.33063206575988e-07
PLD6	0.45072800778706	0.804611351013779	0.722632932410159	3.39195342611859	2.46500785872677	2.76717097564329	-2.31444013078069	2.26391244495391	139.43215547397	1.24179570190084e-08	1.34362124953103e-07
SMARCA2	10.9562554900062	10.8740337775417	11.610668856949	5.81801938530716	5.97722797433527	6.15220837672863	0.697390712749026	7.18483641778128	133.699045430126	1.24611976597006e-08	1.3473776511939e-07
PBXIP1	123.950587523009	102.362560948781	128.101120538043	32.5078333301299	33.5233624314541	26.1425014403061	1.74463420688279	8.10585127246079	289.201578029646	1.24739529739871e-08	1.3478349187477e-07
MRM3	14.2418657819872	15.7485166707583	15.292399801893	22.5490795957796	22.7137631785142	23.1821013501626	-0.795221741995779	5.31697665700294	133.638182529227	1.24980206060998e-08	1.3495130446805e-07
SLC16A3	3.60743731890321	3.56961933445213	3.25092149942946	5.94734560160506	5.04347832011278	5.46449196795667	-0.855876369451652	5.3605115998389	133.598716934339	1.25219641886492e-08	1.35073467889995e-07
HLA-E	56.3617128445335	46.5843801487153	50.7826750932943	27.0564691433864	25.3557591083664	24.6296905258185	0.797303320300683	6.80801344013169	133.591376143328	1.25264235783611e-08	1.35073467889995e-07
CYP51A1	12.0474771165536	11.4919384712411	11.1290537720465	19.049193816595	19.212179912523	15.9427504948833	-0.842174561483587	5.94072689204654	133.566487561224	1.25415563999256e-08	1.35144460511264e-07
REXO4	50.1993379114056	63.94261636306	57.0715597286388	103.253890306074	98.9543471281068	104.351159791805	-1.03897200339628	7.75570810043374	162.236750987097	1.25967670959576e-08	1.35646930689985e-07
AC009133.21	5.06674638900145	4.01723540839594	3.35542852063234	13.2431277450794	12.3355626274126	12.2012984851697	-1.7948468317725	2.30369456740797	133.426699095197	1.26269393403924e-08	1.35810096561076e-07
RALGAPA1	5.285944712982	5.16170732876804	5.18990126797589	2.89574691566758	2.76896460197756	2.80273139220786	0.685603951537857	5.81456404938471	133.423172665891	1.26291018436729e-08	1.35810096561076e-07
GLRX3	2.14350448989047	1.96749667301945	2.06412635442847	3.88776699770188	3.50586299007689	3.45713003998068	-1.01235266616266	3.91146260557747	133.403426056124	1.26412188140434e-08	1.35847985732425e-07
GDI2	51.6106506971045	48.5801662716203	46.9725709031365	73.8092380221718	66.6310792051513	66.6014590522456	-0.690978246115024	7.91529353271391	133.339852783597	1.26803189709198e-08	1.36175599383356e-07
TFAP4	2.37536079007635	3.2281917786253	2.48353451748464	7.21814950461248	7.73490272182145	7.52413037312418	-1.66994177550917	5.37775083266574	230.743925259536	1.2747935564119e-08	1.36808802035026e-07
CMC2	2.67535918488166	2.49705515279572	2.45298645952397	3.78760408303344	3.76731839176535	3.60437015619218	-0.74818555670334	5.34647351692153	133.093217062658	1.28333210288993e-08	1.37631708836391e-07
CARS	32.8003401119229	27.4996391204311	31.0711357620223	16.2561279983069	15.5144860465914	14.0788826458048	0.795978953505318	7.81204455554285	133.075944859511	1.28441145930559e-08	1.37654076940357e-07
GEN1	0.180846309075865	0.297098596428227	0.23599712581444	0.760208605241496	0.789131506407808	0.911308537041122	-1.97654747616764	2.72191998766321	137.429172960708	1.291918879751e-08	1.3836486213485e-07
RP11-510N19.5	5.47462946073333	4.91043580331432	3.91302540979098	11.3148454813049	13.3512077120859	11.9107325116917	-1.54808620918686	3.1227841863774	132.83558959624	1.29953944517139e-08	1.39064336360559e-07
PHLDA2	31.0604607261233	35.5248177645012	33.1007965277632	51.6814528668029	53.8894163830303	58.8414692002527	-0.921744521818198	5.42473410873622	132.825020433185	1.30020931895816e-08	1.39064336360559e-07
PFDN2	1357.72390040613	1330.30941007374	1311.19534934662	1980.87600888588	1826.35838647129	1760.50962727221	-0.675723982643995	10.0952255009792	132.799095487373	1.30185411086358e-08	1.39146110781146e-07
AC004490.1	3.48447143435588	2.94725684059737	2.79744410983124	5.94536847472562	6.2944998755783	6.64278770600813	-1.2324405646313	3.72684545005217	132.774095462684	1.30344246950492e-08	1.39221435976347e-07
PTRH2	13.2165308019709	14.6420493616701	12.8450959207778	22.6072512280212	19.4103090191129	21.5832316277868	-0.841856732184117	6.39093770542318	132.760294352469	1.30432025987456e-08	1.39221435976347e-07
RBM28	9.62283295180474	12.0416599921142	10.0969582481395	20.3573291306275	21.4742000283561	22.4160967035629	-1.21573357649356	8.02630292902694	190.744041339796	1.30690850766047e-08	1.3940357415045e-07
PCDHA4	2.14422987212056	1.98876486312201	2.12503585804825	0.948884337188487	0.978506520951162	0.978170283531516	0.906130451031794	4.32860146562571	132.609488839469	1.31395598532878e-08	1.39971748414323e-07
PARP2	21.1965839027909	19.7898894789786	20.0388013822949	28.1834822309819	29.2719683223804	30.4250873184706	-0.726722691642499	6.69024552798443	132.608708762209	1.31400603901098e-08	1.39971748414323e-07
TRIM65	1.6787821243417	1.47035872078275	1.58702580210055	3.62236931722203	3.02071038378958	3.20997709324196	-1.25702119727321	3.29447157157228	132.573584732339	1.31626202835761e-08	1.40117644069206e-07
CCNF	0.762792188816068	0.714429882425146	0.514425314704976	1.70637567228812	1.81133199804252	1.8771299279428	-1.62906585158634	3.02029634307119	132.551200011093	1.31770208627134e-08	1.40176544951395e-07
WDR43	40.224752971804	50.2086651086733	43.2132099232321	78.28586704175	78.9396359646724	83.794404471786	-1.04991156567406	8.04363429975189	163.168067537468	1.32373331545973e-08	1.40723444860709e-07
KPNA2	5.7271936015099	8.29632985384009	6.70807497610646	34.4056716705975	30.8208443932224	31.5084008024168	-2.41668720903925	6.00986954621701	379.828505974103	1.33506721481319e-08	1.41832947122089e-07
TSEN2	6.06860188132585	7.84247807733884	6.32837089831204	13.7821221021078	14.8549718595875	13.5586797414366	-1.25655333854046	5.92208417262939	177.858321700109	1.34390538996673e-08	1.42676000030854e-07
AC004381.6	1.90174009380162	1.89081021421569	1.59356558268276	3.49673784120221	4.04740508360247	3.77131044087064	-1.2665277234667	3.56467730750185	132.07942069866	1.3484746815526e-08	1.43006859588868e-07
ZNF692	9.92777339302954	9.22075236207368	7.76477157507069	17.7589189539924	15.3930462023766	15.3641511710647	-1.04667755802628	5.65919486790432	144.387556387355	1.34883114655239e-08	1.43006859588868e-07
MRPS12	1.91645545356857	2.05709240926438	2.25550786968554	5.05434029578206	4.32837200829986	4.71288161770581	-1.37919862187483	2.91437801225009	131.899353655135	1.36043533726882e-08	1.44091480711206e-07
NACC1	13.1656984199423	13.3297753009623	13.0139555274694	19.0595474294667	17.7848960897698	19.1217569650109	-0.701776407354155	6.17564644367132	131.892630632266	1.36088424026967e-08	1.44091480711206e-07
TXNDC12	18.8085287646443	18.2114671847283	18.9544896369263	10.3702048674338	9.80958656727473	9.93710370134168	0.694638415538355	5.67701413644327	131.854214040941	1.36345259754901e-08	1.44266791580019e-07
RPA1	8.82928230413989	8.96603375833426	8.76973018343584	12.7565037292426	12.0840256233715	12.5584127567209	-0.692651796109193	5.89338832825936	131.837480285023	1.36457306783142e-08	1.44288769607218e-07
MRPL32	15.6801359971549	15.1130541933619	15.6397916121582	22.180874890608	20.9549055163111	21.4040441022604	-0.67452066742821	6.05116448023303	131.793333619158	1.36753411350882e-08	1.44505208999648e-07
ZNF160	16.3481466809896	16.212278924356	16.3514791720259	8.77364757736036	8.91912137372838	9.11477567485713	0.667468350421797	6.72186830097995	131.685234417653	1.37481563232818e-08	1.45177591956205e-07
EIF2A	21.9298891196861	21.4817837144571	21.4560298399992	29.7946943394249	29.5695240182295	28.5892467151037	-0.638394742945008	6.73632693156766	131.609046095468	1.37997421269936e-08	1.45625049094469e-07
VIMP	19.8929132885162	16.2153907958517	19.4161775796528	8.0794990538683	7.94867870598774	6.5374435711792	1.10063849548567	5.57542644549009	151.015663512731	1.39816342200326e-08	1.47446079886775e-07
AGAP3	2.49491213705652	2.55905056228245	2.46531617311182	3.66102799185726	3.75892631103885	3.62822099210146	-0.753887688345377	5.11834211648579	131.215276313143	1.40699010612619e-08	1.48177742684871e-07
TRIB2	4.13434906413393	4.37334886024126	3.80576287932617	6.93105972222327	6.80196464222231	6.37026111283568	-0.903394738134382	4.66231427560548	131.198953091697	1.4081229674573e-08	1.48177742684871e-07
SPAG4	9.59877903691468	10.8074855752977	9.38879479101319	4.28846427716355	4.10736003350871	3.56991733229353	1.12109545860069	3.92753943101136	131.188520663461	1.40884754186211e-08	1.48177742684871e-07
ZNF397	6.47515570739965	6.19596929221541	6.24881643359861	3.14296095248631	3.42160185482482	3.08609935409871	0.772099151650578	5.34632072513563	131.188472601886	1.40885088091701e-08	1.48177742684871e-07
RP11-42O4.2	5.92746731242176	5.14683200481901	4.94006726903961	13.6937718023312	13.3275772559583	12.6148983377391	-1.5036681449339	2.4509635933272	131.098649394326	1.41510710530252e-08	1.48736789365839e-07
ZNF91	2.62563494848849	2.03243018189079	2.30997103948306	0.80559915047956	0.948672283465203	0.783757270890894	1.25794570154932	3.99994034583427	131.078991613569	1.41648050010657e-08	1.487822175793e-07
LRRD1	6.65570392767747	6.37553171413141	6.12704458530612	10.5100076646917	10.5599459229638	8.77658053987879	-0.836893355256585	5.92202834464662	131.054836101503	1.41817021188515e-08	1.48860788243562e-07
ZNF724P	0.37275519300109	0.627344388706993	0.420099037779557	1.82332513434594	1.77188145527347	2.07356662051654	-2.17846242022614	2.06327689447262	130.965629580718	1.42443028310168e-08	1.49418672297752e-07
CDC45	2.19527399504261	3.03125377561869	1.89302370182232	22.3386308919737	23.272275780861	23.9594256228909	-3.47326666263448	5.27162892358208	505.5849348639	1.42840003636375e-08	1.49676428945815e-07
MIR616	77.1756962993906	47.9663518799627	48.8499339514598	8.2933685274688	9.29369678695218	8.06471687797374	2.56120199600069	1.63468273406961	130.903891691839	1.42878119483322e-08	1.49676428945815e-07
PTGES2	4.67661191877231	4.4494946971572	4.63491622489498	7.97247265060508	7.14553117168807	7.46497156227052	-0.914308265606055	4.23423984425708	130.862452219227	1.43171009808987e-08	1.49699452241461e-07
CUL4A	15.0210537171999	17.4056322145433	16.3739636072952	24.8842593031971	23.1179430997363	25.0906288483188	-0.781826225629976	7.34477953527221	130.861150190914	1.43180223512396e-08	1.49699452241461e-07
TALDO1	9.11253098524112	8.83839226473689	8.27307864167338	14.6765917266769	12.9263069581075	12.900565042518	-0.824568425823923	5.08934084863275	130.852624853959	1.43240569117084e-08	1.49699452241461e-07
CTD-2231E14.8	15.3507365844994	13.6561320411371	14.0250300480618	20.5937264024938	20.6875554955623	20.7394406904381	-0.727377427507117	6.12609247670943	130.847213017623	1.43278891220477e-08	1.49699452241461e-07
KDM5A	13.7817222794507	12.4101182919935	14.1486060503737	5.98410274250891	7.08087846509959	6.09070698464179	0.874092683047298	6.87340654296422	132.127542408432	1.43700073611923e-08	1.50040341060586e-07
PRSS3	43.2292978575507	52.9951259065908	41.114985736049	91.2720563498437	89.2310537095663	92.9529164918779	-1.19131349870964	6.86959524480155	178.898602302637	1.43858133044319e-08	1.50106228855749e-07
PNPLA8	9.62264768608442	8.75603130060011	10.7534694514284	4.22031721627757	4.68258373595155	3.87596345013061	0.989357625447457	5.27129922058215	131.936596804101	1.43990060767166e-08	1.50144781042702e-07
CCDC15	1.11451715958371	1.34153248684597	1.11705275873654	2.48722159025008	2.68277268911934	2.72131011384526	-1.33792569864778	3.25619613300524	130.705112258852	1.44289326503155e-08	1.50357658099003e-07
MAN1A1	13.4709295915033	14.2092185932802	16.1822362907544	7.27180276039122	6.96967291246092	6.1063968103937	0.909926034645463	5.71237743647801	130.655895499978	1.44641184806284e-08	1.50625023018297e-07
VLDLR-AS1	5.48092461313026	4.77113046848885	5.10918487868939	2.15003622698796	2.29625305450556	1.88190107181671	1.08177236737498	4.04640385658506	130.588082447859	1.45127595069981e-08	1.50946774762021e-07
SLC9A9	3.06426293047568	3.1780984510631	3.47818223143499	0.833645933243744	0.960148469850498	1.13248725916738	1.52588512322305	3.06227561148665	130.586199237761	1.45141129578866e-08	1.50946774762021e-07
SLC38A2	38.9961102954915	42.3912337112048	41.0825830167051	22.5674222467999	20.4741380656868	22.2532668078785	0.708248135094191	7.66403163532583	130.566585248889	1.45282179649406e-08	1.50994128592887e-07
RP11-190A12.8	7.34332822496205	6.68724882411195	7.53738501066296	1.64847694091081	1.23154178734202	0.890570966716135	2.31969896628384	1.57462425417172	130.532247387129	1.45529490065932e-08	1.51151785739964e-07
MYB	0.491849561054415	0.780855838706725	0.691288165529624	2.11492842686283	1.85837111676213	2.29048432357161	-1.86876831778199	2.98365570817383	137.914430099177	1.45789724330959e-08	1.51322650178844e-07
RBM3	24.9749476076143	27.6364025551355	24.8697698167899	38.3920187564738	36.0797260076431	36.9426309466317	-0.722384058694288	6.89813296004434	130.39979547582	1.46487952149285e-08	1.51947608108655e-07
TDG	8.2999801520514	8.35774100870922	8.02937547135345	11.7554476616517	11.8268259690181	11.4300415184838	-0.702887086822253	5.63073995573305	130.269600451103	1.47437104886408e-08	1.52831852724219e-07
IGF2R	34.0807765583503	34.276588930267	36.8517994337269	19.5872255519973	19.7573045264315	18.7555643173452	0.657307482778675	8.63925499990599	130.233724737748	1.47699878619376e-08	1.53003910957739e-07
PC	3.11961569361052	2.4327037979023	2.54624907941668	4.98199674699661	4.7374250193337	5.00444687319851	-1.0631344058958	4.5308790594899	130.191129883271	1.48012560885291e-08	1.53227410771099e-07
SPTLC3	3.38244712221834	2.77598693342859	3.38645278991915	1.4162970900783	1.22302200778585	1.15025811574308	1.13271222139635	4.20348942598808	130.159423558898	1.48245802272915e-08	1.53368432089675e-07
ITIH4	0.360675795498125	0.470285256878754	0.49318431484679	0.017327347172216	0	0.0159135346670624	4.98656728113801	0.263571158924006	129.987960369627	1.49514423555654e-08	1.5457972580561e-07
ZBTB20	1.3209699278077	1.07129448956146	1.1914049614879	0.515940083199811	0.552382713440172	0.520885659297675	0.972508835391807	4.74610989713733	129.967338645069	1.49667831895391e-08	1.54633038187648e-07
ATRN	6.44013060600701	5.92743681890912	6.4591308338229	3.22483350033675	3.3593552612644	3.11810740024784	0.756638085035239	5.35138526730756	129.954742098685	1.49761627951221e-08	1.54633038187648e-07
DIRAS1	2.83449038511489	2.51021900971523	2.48651645881342	4.88825097441489	4.67900651384617	5.24386584373078	-1.11983954669071	3.75897899365032	129.932178903544	1.49929805023257e-08	1.54705636932614e-07
ATXN10	4.64817975172073	4.47773374840595	4.30994469044859	7.24016641806809	7.35932402841438	6.43628809291669	-0.844185239574723	4.89981749295272	129.747818427071	1.51312053288015e-08	1.5595620720591e-07
CTB-55O6.12	6.81933746995026	7.28663360339084	7.14093542574407	3.34930387514473	3.03758478953918	3.03509716152034	0.974522838867345	3.99387765617177	129.744232493861	1.51339082650472e-08	1.5595620720591e-07
ZNF143	4.06886993806009	4.03024627576346	3.64190154140091	6.39442558299744	6.33263130588818	6.31928792456237	-0.895643044849041	4.47238571343641	129.719845754815	1.51523046479773e-08	1.56044059853567e-07
AC022201.5	40.2043101022604	44.9197085949041	47.8345100463545	76.6698887951384	79.0811879088146	77.3797563860868	-1.01034474033754	4.16570583621871	129.662791913069	1.51954435023219e-08	1.56386439378063e-07
MDC1-AS1	103.38173344317	111.215682025541	109.94272731957	151.228378621665	163.936411149757	167.656138836521	-0.773489930962417	6.65844833542614	129.648394522992	1.5206351602058e-08	1.56396881018434e-07
HIST1H2BE	1.12136586397407	0.778080873197896	0.979302615926299	0.073223961512297	0.0615420585960424	0.0252184892702596	3.96291384495213	0.338699338071493	129.487627947892	1.53287640245083e-08	1.57538599660594e-07
HOXA11-AS1_3	109.700331850453	84.8155024127466	73.8518955342484	22.9361917708958	18.1271714941183	20.8429956046952	1.91366720450885	2.38478191882452	129.476483172665	1.53372915534954e-08	1.57538599660594e-07
MLX	8.16735597569282	7.65282599839964	7.61273491703034	11.249705903126	12.4821113739099	11.6634476660905	-0.794758559010726	5.40991085031309	129.299750104716	1.54732462848296e-08	1.58831868357524e-07
HEY1	4.92851103419418	4.7911161635206	4.62926915881304	8.97517446876496	7.62124070474139	9.64803583805654	-1.07155511101459	4.48861545153259	129.234907982461	1.55234713582333e-08	1.59231583884279e-07
CYP46A1	0.451395697255918	0.471600312816812	0.506677030933661	0.0404798846255962	0.0878898072710625	0.0441476368872541	2.86878766732714	1.26312655392415	129.223493604515	1.55323318794002e-08	1.59231583884279e-07
FRAS1	3.99379780023632	4.30341182073605	4.94335389357199	1.81235727424676	1.81498338936915	1.46614926803701	1.18072138857674	5.91888909630069	163.942705534034	1.56021833090924e-08	1.59844014096003e-07
RP11-418J17.1	6.17786112574646	7.18737845418473	7.01153604240015	3.07560412306834	2.97085217686168	3.19066370074601	0.941421812982675	4.72109976963277	128.877422022008	1.58037315607302e-08	1.61804008103642e-07
RP11-613M10.8	4.66280015516113	5.65712885225567	4.42890452999053	9.58334529389191	8.89306978380274	10.2266448318436	-1.15664177047891	4.58304412455325	131.480706228749	1.58975358827184e-08	1.62459935559296e-07
VAMP4	9.039150860169	8.0416548129827	8.68782391503038	4.09093998193169	2.98601455949206	3.27696971803949	1.11621157247395	4.91800308126152	135.807926646353	1.58983472359307e-08	1.62459935559296e-07
CLCN3	35.6933290882011	35.9019573128568	37.0664175867447	20.560915601369	20.2171256990987	20.5955446150519	0.624461490337378	7.82239534476641	128.758011814887	1.58986285621351e-08	1.62459935559296e-07
STX16	90.2684926859636	86.6333339019952	95.0675172803199	48.0355793330101	51.1463710004083	48.4459427909292	0.681413085973665	8.45190146340935	128.697652423096	1.59468441970048e-08	1.6284735986192e-07
ARHGDIB	0.776543763154983	0.922283565722404	0.802885271858384	2.36379802015643	2.62368649428481	2.64646169671535	-1.80225069901293	1.9073648702394	128.560361746096	1.6057135559239e-08	1.6386778497124e-07
RP11-66B24.4	7.40867410541654	7.72087948936495	6.30752692848245	15.2998944846288	14.0301305449044	17.132476980722	-1.31512376732337	6.30652520765482	189.895576116088	1.60833436571849e-08	1.63974990138127e-07
MPP6	1.75124121600304	2.22957056187694	1.96760517488426	3.62395205772799	3.44695303218767	3.87794274895131	-1.07819940960502	4.75919839926878	128.521656353825	1.60883862414116e-08	1.63974990138127e-07
FBL	20.7138796594689	26.3431153231681	20.8236161075306	52.0704332221357	49.4076211808852	55.0617744039201	-1.40316196841171	6.39526941104497	206.927771086999	1.61263078918347e-08	1.64255589661161e-07
TUBA1B	38.190719864906	46.6285242699223	33.1270788041635	195.957073274864	182.989215575359	191.939622355228	-2.4724527675102	8.74845615959085	427.947148381088	1.61937262761717e-08	1.64703841779752e-07
RP5-1159O4.1	3.13965450567363	3.89408912811619	3.33931015759721	0.902654629596315	0.766311278760933	0.816442516307393	1.86159450320613	1.85285300102034	128.386124214936	1.6198362678963e-08	1.64703841779752e-07
RNF103	5.01456048360606	4.81534820909696	5.19776922074811	2.57808762241233	2.53664260668618	2.34199420587821	0.811963395189548	4.80261567116743	128.373303678237	1.62088101093884e-08	1.64703841779752e-07
USP1	18.7025961444505	18.5257680616026	18.5000882581541	26.3412380265388	27.5468322344999	30.5789020867122	-0.801131849472056	6.66397134689306	128.36940025979	1.62119925233612e-08	1.64703841779752e-07
ARHGEF6	6.38619908680605	5.89441188667119	6.06830540954283	2.94193255376574	3.14430595228985	2.95181227973292	0.821959316593025	4.84725857534665	128.330800882158	1.62435005624839e-08	1.6491795561448e-07
BOLA2B	17.380632521131	15.1789125197066	14.8603906157221	29.2766094798706	24.6107744326575	25.6460950828311	-0.944252766058007	4.88296256361772	128.309405818878	1.62609950813571e-08	1.64989608630355e-07
RP11-307N16.6	2.6809321049667	2.82145112668953	2.77941138929188	4.61598736327377	5.27480976490764	4.78821682330823	-1.02435050588778	4.02824853898319	128.19842739396	1.63520865020829e-08	1.65747002695562e-07
PREPL	8.29136845405871	7.82006927679334	8.32773884154418	4.42273895094068	3.77568794978461	4.18180579680778	0.781198016865293	5.6160951127587	128.192932156503	1.63566121081146e-08	1.65747002695562e-07
KCND1	0.27139813260007	0.467383515964851	0.51977331819193	0.0162979111855767	0.0182637301499075	0.0112260710803549	4.55252427364388	0.290759229429919	128.032389875754	1.64894593721846e-08	1.66986145903584e-07
FSCN1	7.22632182661431	5.96635905379869	6.19741079058493	13.2273176195548	10.3989187743623	11.8890741623794	-1.07258557208884	5.11285421418642	136.304003526183	1.65153716561551e-08	1.67141482164213e-07
AIP	35.0929694581621	32.7145509306308	32.1582477409741	46.6861914243945	47.9683759251802	48.1635983670249	-0.714557188192527	6.07481910055671	127.8927488239	1.66060123848266e-08	1.67951275610582e-07
DTYMK	1.27453076089173	1.64123954077239	1.43008978184887	3.67794682446138	3.45087070917826	3.49310201779773	-1.48282100325022	2.67249648066907	127.82944662251	1.66591575862568e-08	1.68381050590503e-07
METAP1	11.3542752868346	11.9252026710312	10.6659560288339	16.7238361331682	16.2164644831754	17.2224354557279	-0.762288477508994	5.87549621829138	127.639300487551	1.68199644059686e-08	1.69897761871918e-07
EIF2AK3	13.5173490167151	12.0228505444432	15.1703968505764	6.53559060324901	6.5236866061348	6.18627238984921	0.88037706258414	5.73023351351649	127.560477884306	1.68871432420345e-08	1.70392390820384e-07
AC004754.3	7.55668879442129	6.93915541595302	8.03415551879082	3.09211611112965	3.01568439451727	2.62658851931925	1.1680571645063	3.50778778422213	127.556559628069	1.68904906639387e-08	1.70392390820384e-07
GOLGA2	137.844586561643	117.708119423719	124.836247360915	64.8394707864383	68.5198974773183	60.4885626171855	0.773024516134367	9.35023469076258	127.401675101981	1.70234188720514e-08	1.71623855567212e-07
TRAF2	2.07442386277019	2.02437843596587	1.67458711351223	4.30190773884745	3.72779161240542	4.53819210066158	-1.31883166488668	3.53573637733575	127.207934638051	1.71913776710119e-08	1.7320669102827e-07
METTL13	12.7735617071697	14.0446290904081	12.4240165660935	19.0112397787451	20.5283718412112	20.344485204952	-0.808818807341673	6.00878620091929	127.193333689811	1.72041120132735e-08	1.73224587710718e-07
NUP155	1.13998574512854	1.29393147837676	1.27247305360281	2.12952120875146	2.21120600982874	2.35821417210543	-1.05384431243197	4.03971350359316	127.08543488952	1.7298551071223e-08	1.74064605559448e-07
MRPL38	7.17596995491615	7.33010231062152	6.99073668021771	11.0066828633574	10.1917098840133	10.4586048019168	-0.756790442003196	5.04525220620028	127.057919303702	1.73227287642844e-08	1.74197007828122e-07
PRKAB1	4.46521452416555	4.53932289570072	4.5985842775684	1.88647539172321	2.19467329758747	2.01087103070621	0.959537274712554	4.32573161013167	126.989599145936	1.73829278819552e-08	1.74691242185599e-07
MMACHC	5.39903801826428	4.78162494720113	4.44296497374137	8.4169879135078	7.43964391696764	7.91895165494641	-0.899548901092052	5.112523447657	126.868824651132	1.74899308410898e-08	1.75654908980907e-07
ZNF326	8.63968076887978	9.22195401324734	9.08884435453122	12.4161579694958	13.9910132866682	13.8977393849975	-0.78116314611554	6.96873270830902	126.836595673936	1.75186116871414e-08	1.75831246698623e-07
TBC1D30	0.784281581203901	0.793008695084158	0.889437681061825	1.60053054460473	1.57896631316386	1.53024148207852	-1.13401379039145	3.41260714518191	126.801116258975	1.75502471692907e-08	1.76036996987403e-07
PRPS2	5.1632946476507	4.85011471375076	4.49523044452847	8.10702156369094	8.25810153755083	8.90312643012954	-0.99975901726798	4.22881399103552	126.772398727354	1.7575901082407e-08	1.76182526512802e-07
CUTC	9.00701210818082	8.99009438641674	7.72740312017547	15.9832784760058	13.7710295071596	15.0400966139768	-0.996879507788075	4.44271074152702	126.74863768306	1.75971596060723e-08	1.76283839703924e-07
IDH2	4.33046424733303	4.20245356659766	4.27890530982851	7.53368917449902	7.15153056718279	6.67959872903722	-0.935932935511071	4.03536218100773	126.636030947846	1.76983061868035e-08	1.77184815833432e-07
CDKN1A	1.48558221263107	1.31891085719119	1.83025443082451	0.310301541818505	0.260797084378311	0.199487896544414	2.3863345594015	1.39929173448928	126.581668401728	1.77473733735611e-08	1.77563593853958e-07
CLGN	157.329095435987	152.806622191469	167.3092743359	78.9641510695126	75.5578999853975	87.3992163673448	0.779887364362507	8.52132410583467	126.476100210522	1.78431021800003e-08	1.78408449880737e-07
RP3-477O4.14	34.9188090244543	32.9846088048209	34.0024157795754	48.9284321787268	52.9655357936055	48.8988210225334	-0.764981747013843	5.16801512444043	126.305006401317	1.79995026700122e-08	1.79858494442195e-07
SLC12A7	3.57431366550845	4.35740453571979	4.39857628809186	7.07363322132177	7.25334627193766	6.55093525810898	-0.957881883202489	5.0808037308693	126.272539861768	1.80293571933736e-08	1.80043006009381e-07
DNAH11	1.11706562323133	1.09970987001329	1.07520936026445	1.68602084776682	1.93910571238905	1.91518961988385	-0.951150517850352	4.59097603375456	126.211250155227	1.80858700472925e-08	1.80493329360859e-07
TAX1BP1	30.0345717378229	28.0457652277142	29.9585474812957	16.8088889342059	16.8604200533123	15.8285895559896	0.631434537774525	7.69009063915256	126.159959204203	1.81333187420084e-08	1.80808567752114e-07
MUC20	0.430523913780384	0.547509547229511	0.580510020230645	0.0334109097156898	0.0187204308626465	0.04091302723064	3.80633725882258	0.19462250893114	126.152389639463	1.81403332777615e-08	1.80808567752114e-07
FANCB	0.350146402134772	0.640685865815015	0.555219322165018	2.13422794508917	1.88033481054098	1.89925685107076	-2.12418314942463	2.08299151933107	126.097635749803	1.81911646546019e-08	1.81200964625046e-07
ANAPC1	1.92589716885143	2.06381449556684	1.74853731891657	3.12999537703416	2.90271375310589	3.10287835309699	-0.868233535503759	5.07545553966131	125.764569497406	1.85038925451141e-08	1.84199958030959e-07
NEAT1	91.144956329602	125.856841064327	106.568515624844	23.8402819611887	20.6436389056592	20.9577826593987	2.10879388998374	10.4641395702579	334.261020260725	1.85569242745473e-08	1.84611616697321e-07
LINC00950	0.987765530605602	0.689716728070453	1.06731835457253	0.125612407062645	0.168134186777837	0.0897268963958801	2.64765921121961	1.74987809550067	129.858140154741	1.86092976510851e-08	1.85016212118461e-07
RASA3	4.62058352928351	5.62706251573125	5.21952578589723	8.41008060261979	8.48927453785862	9.16097052875296	-0.951720884881437	5.07548092308207	125.615198641784	1.8646130400633e-08	1.85265888983788e-07
COG3	5.62298978059207	4.71689557966025	4.82834247485698	2.27323216452727	2.26094945740539	2.26835057134054	0.956606782831774	4.42885121835361	125.577643963629	1.86820875979939e-08	1.85494030402031e-07
GOLGA8A	92.8135856341472	93.1013936114183	100.317490746257	52.4982514260667	54.1757325067865	51.4049700140988	0.656948497958787	8.93987096870338	125.54925076113	1.87093255238097e-08	1.85494030402031e-07
ZNF367	0.339630485778832	0.651353282379842	0.373865581568555	3.85472643522069	3.82516696350452	4.75603000743917	-3.35969692222479	3.16659047207011	242.802839180333	1.87136266736962e-08	1.85494030402031e-07
RGL3	3.28055361917481	2.96378828990978	2.81505855750128	1.1509922954328	1.04037570259682	0.872587890747566	1.36857350872693	3.09808860678368	125.542270713173	1.87160284976746e-08	1.85494030402031e-07
STXBP5L	1.38620544168551	1.07337874050283	1.50783698231299	0.371396094368697	0.296597375768688	0.241116967551508	1.92630993089787	3.11044541692408	144.983561469713	1.8750333555892e-08	1.85717589505978e-07
NEAT1_3	659.148399840078	904.69869240263	809.540246876647	167.706761756264	139.909161230583	150.742858751099	2.17448667655596	6.16557592922587	333.908759285276	1.88632818052825e-08	1.86719322966754e-07
DCLRE1B	1.68572386520138	1.91895843022313	2.10051998520506	3.93340675867968	3.70124457736562	4.42319927245551	-1.2826624582046	3.59210887462096	125.371067320215	1.88812964834813e-08	1.86780685113187e-07
KDM4A	35.7501202939474	38.158073784632	41.1712811021228	20.5313786979332	20.0908385519446	17.3814243965649	0.790468591798812	7.19115286211167	125.235772620772	1.90130785265257e-08	1.87966695026466e-07
RITA1	5.32633107851081	5.4469152697167	4.97579166698869	9.42730756109489	8.45152728471824	8.82749061473604	-0.959126221130834	4.06489717905068	125.160730779645	1.9086624152606e-08	1.88575846627747e-07
CHORDC1	7.72579304874502	7.1823384492714	7.67591127394999	10.3790842085923	10.1802241832773	10.286792578999	-0.649760292871925	6.58767661195436	125.123140410482	1.9123586960933e-08	1.88823024783529e-07
PSMA7	42.954284913255	48.3136796600935	50.6484910108781	77.349530260974	69.9221821035811	67.3503708186439	-0.794811108127599	6.72400949137449	125.109199326902	1.9137316048846e-08	1.88840631772883e-07
ADM2	1.44137528968113	1.47914246490224	1.59391243030747	0.45373255150145	0.409248932689071	0.355728533945547	1.69067820926508	1.98818535735604	125.062443436379	1.91834430784314e-08	1.89177709409759e-07
CUL2	24.020259179223	24.1341289165805	23.0470886531598	32.3073521930075	31.7276095472596	32.8967606241911	-0.644601191936528	7.19175067705068	124.865442482405	1.93791920840538e-08	1.90938356513076e-07
DDX10	17.7253442825271	21.6467343352032	17.8596990303339	40.0223341887621	44.1697256358685	46.2489786117988	-1.38837387621742	8.09162676763997	214.784148900812	1.93861375381761e-08	1.90938356513076e-07
KIF3A	18.6950041975511	18.1888805465736	19.3642414107418	10.1953959210178	10.6830494690284	9.40785667871499	0.694161332400927	6.60195082652654	124.82194066711	1.9422723892699e-08	1.91179588602607e-07
NDUFA6-AS1	1.31903499144565	1.48954287756319	1.32164420633965	0.413581410544208	0.407443261546343	0.333921345952727	1.64469395293	2.15865101921767	124.741394542872	1.95036202872203e-08	1.91758555043186e-07
OAF	6.18508372668906	5.64622812031598	5.33424389189946	9.28987223768427	9.24162716037689	10.126038649261	-0.939307811792428	4.63321407555799	124.739225137147	1.9505804435061e-08	1.91758555043186e-07
AGO4	6.65332370014839	6.53260607547113	6.87331612607544	3.47076992883757	3.64495058137927	3.23840868441822	0.755265072235559	5.17555468060849	124.678577646287	1.95669771028565e-08	1.92240381629556e-07
RP1-122P22.2	5.78882995779103	6.36422240326526	6.73540040557443	0.9342526907598	1.65562642485649	1.09747129231685	2.16555610882295	1.98099859271394	124.565861068397	1.96812518624415e-08	1.9324299965309e-07
TSR1	24.0776326397811	29.8094315062396	24.3954604257067	56.1152637880443	60.9902240715259	64.0846837252477	-1.41036364247157	7.9499501302864	217.923499211689	1.9727244958486e-08	1.9357435648898e-07
WBSCR22	21.0753787209017	19.358336149881	19.7002088306951	28.1549139229969	26.4843313060288	26.7192814388658	-0.635374287994776	7.56794067152137	124.449102523718	1.98004277405265e-08	1.9417193655226e-07
TMEM184C	10.7268375765199	11.3142193371357	12.8869862476577	5.65903546673301	5.6663775120637	5.63078235755386	0.842163379315762	5.31821588323528	124.432398823648	1.98175444690774e-08	1.942193074812e-07
TRIM3	3.49795472991053	3.2936656674654	3.4244718208873	1.57619078628263	1.60429721602415	1.52206674311485	0.919854993107493	4.02976987172022	124.406454854124	1.98441634193118e-08	1.94233937055388e-07
RP11-218E20.5	60.7047508422541	60.7863307011514	55.5073087679146	85.7084758661214	90.1984184039878	92.606063589443	-0.80057904630776	5.33885129609649	124.40623836133	1.98443857160555e-08	1.94233937055388e-07
ERC2	1.34098833392892	1.10885910125253	1.24370960592967	0.435450890494706	0.374336249521539	0.350615308615635	1.47025281382125	2.63925213315342	124.395030018347	1.98558984236783e-08	1.94233937055388e-07
NGEF	2.6530719385566	2.21194769011438	1.85239629306643	6.73196143698862	6.34803220917992	7.85027455825278	-1.83791246623315	4.49078861540138	200.974724132677	1.99021578126294e-08	1.94566054855934e-07
KCTD3	23.1698850226174	23.7069444763797	21.2350730904396	31.9601459705528	31.8721127414049	31.5654920205266	-0.684935201187133	7.09040841366549	124.302266656253	1.99514737390802e-08	1.94850412465283e-07
RP11-386G11.10	76.3758716973272	92.8931693091987	65.7255408769336	393.790624395931	367.951873352736	385.719600593819	-2.48504609675742	8.62283182818703	423.477640787911	1.99558968738166e-08	1.94850412465283e-07
RPL7L1	11.233420951738	11.6122280163364	11.2048829568922	15.367655049672	16.1754974833898	16.6265003505628	-0.700570416477563	6.76360506912148	124.218041703209	2.00387064825707e-08	1.95538192639801e-07
BTBD9	1.62301136514315	1.61095967673816	1.27615182072731	0.471373973691474	0.519889612649574	0.512659600217215	1.38692027779226	3.21911514943047	124.205193422203	2.00520517943205e-08	1.95547708059605e-07
ZNF226	7.9566432258143	8.52461090415809	10.1369418220805	4.09153562535426	4.06410673650406	4.01824796770851	0.928153531939782	5.45051272682937	124.189389499042	2.00684809899089e-08	1.95587267255537e-07
POLE2	0.819052273487674	0.877472444589208	0.494239996518837	2.82644801183497	2.38674195776789	2.50022901518682	-1.99449293033291	2.36589655691892	124.086452004091	2.01758675453707e-08	1.96512701267541e-07
IQCG	4.95910536302835	5.30117154496887	5.33680886081372	2.60854239663589	2.6535655530313	2.32882997081707	0.841205474051624	4.82264355216374	124.056607047276	2.02071248689144e-08	1.96571695408887e-07
TSPYL4	6.35574356831907	5.5770685797035	5.23318965373032	2.52454059411311	2.42308359656435	2.14180186942678	1.07893984660668	4.04353651830888	124.056592084625	2.02071405534951e-08	1.96571695408887e-07
DARS2	6.16415228892342	6.24053961910772	4.97075836383204	10.1530386902346	10.1055040836678	9.62502255749135	-0.977996637865774	4.89380474191815	124.045063698138	2.02192292974982e-08	1.96571695408887e-07
PRSS16	0.707565457565302	0.783335182964065	0.834384246170931	0.152071218745647	0.160389385225729	0.115016651126742	2.24833475607528	1.23488433794459	123.998805638582	2.02678188250219e-08	1.96922974791608e-07
COA6	10.0078986722333	10.3525229675292	9.44993164386136	18.5782865237338	16.1575239520829	16.2153347887236	-0.969626149148996	4.11493627149555	123.968750297271	2.02994603636499e-08	1.97109256405761e-07
AFTPH	9.22809871377876	9.24442544071156	9.39267390182174	5.18586138381611	5.01598368951534	4.81547642956521	0.692980696219908	5.33976085855356	123.907849561402	2.03637480743774e-08	1.97518199493971e-07
NRGN	2.79495203919458	3.70252111372898	3.14881346394316	7.97118198668792	7.5147680373893	7.30417868499956	-1.43289726646634	2.87960786869799	123.905185722325	2.03665653577412e-08	1.97518199493971e-07
WDR34	1.69679480807927	2.3358230311169	2.34314804289192	5.21548491994677	4.72452680251134	5.3156553077863	-1.45792674506675	3.28569453745717	123.772355276196	2.05076125395773e-08	1.98764156361519e-07
LYRM5	11.9716240503203	12.224595643779	12.0686619533835	5.96789390697369	5.0856841548847	5.7541140822715	0.909169523832489	4.41671308472661	123.663732652178	2.06237827590235e-08	1.99767621234463e-07
CAPS	1.31562884684226	1.12189818006279	1.36328981876266	0.288542592239768	0.197600320255021	0.294443517450863	2.0679214023289	1.70805358932512	123.562167631558	2.0733084351979e-08	2.00629360331458e-07
STIL	0.779713269573395	1.07355084661391	0.685514241959881	2.46307966751045	2.683802666425	2.51841889888263	-1.78063835713205	3.69422454672618	155.792655688377	2.07381309957998e-08	2.00629360331458e-07
DNAL1	4.04215328493235	3.96063901406407	4.2267607746714	2.02142209092961	2.02648102166165	2.05950049493355	0.801183443406787	4.73484904068015	123.534729873745	2.07627253811738e-08	2.00744442095166e-07
AKAP8	24.900281165988	28.9318111116638	26.0033590471379	38.4207625987195	40.4381177481565	39.1250048492092	-0.762413396420976	7.16976791753579	123.489688898259	2.0811488023427e-08	2.01092911170131e-07
PPM1H	2.05205348886661	2.35365120669663	2.18266589618435	3.81221018511202	3.47994070752285	3.58422346026799	-0.920549491001664	4.39397756282095	123.438500319106	2.0867064873064e-08	2.01506757185947e-07
FRG1HP	46.4633095266559	43.3598128873707	45.4829762697932	25.5683721876878	24.51681910247	22.6124302809657	0.697633265529868	5.85377314229894	123.208357117512	2.11190380555752e-08	2.03815478377615e-07
RP11-284F21.9	3.78210005958881	3.54244051045523	3.51546477143178	1.40993624215484	1.29197893497366	1.12628757764584	1.30485668131406	2.93956046841208	123.142886185546	2.11913518748798e-08	2.04388584770043e-07
CEP83	7.69310199516322	8.21647445756076	7.40491654952843	11.0871188980621	11.7773578157422	12.2974154357945	-0.792516846583447	6.10252428667634	123.127987933335	2.12078466766706e-08	2.04422951380981e-07
MBD5	2.06640474128002	2.07203345274261	1.96421820076492	1.05250954304874	1.04391587995125	0.868086399598021	0.845133997644896	5.1657452523452	123.005930792805	2.13435366560973e-08	2.05605501194142e-07
NIN	86.4385321530598	84.6640793652468	84.4477585184499	44.343321735184	48.1513985398811	46.5900024112731	0.677407127516032	9.78785999852477	122.91792825217	2.14419827489354e-08	2.06428053163929e-07
HSPA4L	8.14914830443804	7.77182631178302	7.59640764520132	10.6116932485845	10.894597532096	10.6022469755825	-0.64877199439926	6.7710658591917	122.800257266403	2.15744283587966e-08	2.07576727629858e-07
USP49	2.78312045026178	2.32544498877807	2.37744478379174	0.990096612177737	1.11437560136561	0.869515621637286	1.13501057568863	4.21269652643518	122.748021844788	2.16335212309032e-08	2.08018676166738e-07
EEF1A2	34.8350505427412	31.6865208415659	32.7301362666415	47.0497033082969	45.0453508451631	48.6919454075235	-0.704693418717252	6.34840185500039	122.70143653296	2.16863780082053e-08	2.08396619054412e-07
SOGA1	4.17457233663608	4.77195326901058	4.79703782272553	6.63457228021218	7.03521167133427	7.120258519374	-0.797149998943032	6.46949091029808	122.690161987796	2.16991924951646e-08	2.08396619054412e-07
ERBIN	23.1568325669265	22.5749283046792	23.2611777322713	13.0276302535819	13.1871099467009	13.1345269728974	0.610265872409742	7.50359777221848	122.586611202816	2.18172915882138e-08	2.09216945071611e-07
GLUD1P3	10.6494490669703	10.7492687882747	10.7341747622671	3.77463110937782	4.12675023270479	3.76257570295867	1.26343226658347	2.87168976452224	122.582870381051	2.18215716733407e-08	2.09216945071611e-07
MRPL27	6.74056404918968	7.0609536200899	5.75764287982945	11.3886150199055	10.5899813763991	10.8039468251569	-0.941092500095394	4.75512480063236	122.580474744357	2.18243131593552e-08	2.09216945071611e-07
TMED10	41.4280601122086	36.4518116521437	41.6878950233543	22.6615574132048	20.4481552594113	19.947500528796	0.724125008816853	7.21403910992666	122.561717358525	2.1845792063639e-08	2.0929592784364e-07
SLC9A3	12.1147446826287	12.8871149911057	14.950567502793	5.80672526804903	5.19235780941247	6.02004213232145	1.02867933358202	4.68842274459219	122.530798189951	2.18812499529414e-08	2.09508660966746e-07
KIF24	0.247875211525925	0.272725011835847	0.254093046652646	0.725521546561452	0.838980236104206	0.91442217414311	-1.87478213470971	1.8169165997377	122.483389269032	2.1935745727789e-08	2.0990331020877e-07
FAM234A	5.59386634280865	4.73933339721607	5.48400594278807	2.28598927940032	2.22316703055555	1.78500821300686	1.13185976131562	4.07501470314182	122.433692369739	2.19930377330694e-08	2.10324222918549e-07
FAM216A	6.77763179021397	6.90988214353236	5.29325710280672	12.5650708783408	11.1624246691259	11.5319397202628	-1.08812890507033	4.67450445945852	123.611123130748	2.20369112188002e-08	2.10616380016199e-07
CEP19	5.5749002468014	5.46095790182674	6.1046835735398	1.99947824481642	1.90334870455714	2.21149689944739	1.28251521242441	3.0543721809109	122.104293223042	2.23771214258023e-08	2.13738692144461e-07
MYO1D	4.50948197336541	4.0694157239698	4.12228832790992	2.03431689848771	1.96558655823069	2.10983092481187	0.854927758846036	4.65271060701431	121.907079026367	2.26107347747653e-08	2.15744476320593e-07
NFAT5	7.30129489906607	6.3844153392298	7.1119812583638	3.57049686574361	3.81040001632628	3.50837502863786	0.733437861136215	6.40882522925982	121.903994816358	2.26144102519751e-08	2.15744476320593e-07
MRPS26	21.3007928678436	23.6309385604281	20.9935784146879	38.5244044847541	34.1604841135104	32.3538821689903	-0.867836810866221	5.03326084255437	121.815386344693	2.27202972204788e-08	2.16623919457978e-07
COA7	7.12866338787979	9.58265357391827	7.58194612026628	17.9115325457919	18.1621844680314	17.6082879013382	-1.34002211603003	5.80116968597717	180.067323690645	2.27751629869988e-08	2.17016140143748e-07
TAF5	1.32620092687383	1.23834489446832	1.22153502199591	3.14942296976516	2.54758636994195	3.29140640636398	-1.44796526966048	2.85794800973559	121.754105393731	2.27938586069044e-08	2.17063443890328e-07
SLC2A11	5.57478662126619	7.11997725541038	6.60054086989476	2.3793566200127	2.60968211074097	2.12899554702339	1.24239311340725	5.24904351149533	156.875823359137	2.28615618930251e-08	2.17577104397917e-07
WDR5	2.51263089864774	2.73781490290329	2.73663777626054	4.68776361346714	4.71252929405008	4.51484387358963	-0.999325527460009	3.76423519002982	121.662052688009	2.29048693120774e-08	2.17858107151215e-07
WDR4	1.62403093400658	2.01794162058919	1.14979694344758	5.76389647186336	5.4713729687719	5.18248551018317	-1.9579275126776	3.34294459642481	152.856201440108	2.29333135281541e-08	2.17898616427865e-07
APLP1	2.57875019665757	2.17407664827922	2.64540966772747	0.770130912219819	0.768742682161815	0.582476284357664	1.60490948040504	2.48832634780149	121.635754679694	2.29366964660911e-08	2.17898616427865e-07
RP11-73E17.2	2.37959379112576	2.22069066307751	2.33026648649977	6.45997387897782	4.92212919524582	4.75246023863274	-1.41622829165633	3.07646675047404	121.617004224499	2.29594199983749e-08	2.17983490290877e-07
QTRT2	3.74937389096198	4.13712142387196	3.55418327767296	5.80495819540528	5.8072199046941	5.77108563030318	-0.801028096545576	5.30062824431217	121.507382166882	2.30927850750977e-08	2.19118095118334e-07
PPP1R1B	0.420229503923495	0.292669090451161	0.327829223280171	1.06508585321706	1.14115427493306	1.19290357860527	-1.91026963016793	1.83429644722628	121.453982779724	2.31580700822457e-08	2.19605741967691e-07
RRBP1	127.792682820029	117.863343897271	129.480942362122	66.4188669473314	71.349486577972	62.9669908734001	0.702542672224278	9.3606560000129	121.424224006606	2.31945438782652e-08	2.19819753973391e-07
NUDT4	23.0941408198041	27.3492905180331	26.0143125719454	12.8233389941175	13.1098538332481	13.2022594872545	0.766828290229336	7.57291103413254	121.264831760465	2.33910214660581e-08	2.2154899181273e-07
C6orf89	7.48052129518489	7.54062310279148	7.67160579519327	3.83274191528514	4.06746333733167	4.04105675987024	0.726099009646298	5.37887400280401	121.143789592443	2.35414945798825e-08	2.22840686418433e-07
ZFAND3	4.09314941055967	3.75263266373826	3.98853473239582	1.72939675576808	1.51754695902493	1.58290383717415	1.09219820254466	3.45228523794604	121.113510285529	2.35793086055345e-08	2.23065057113279e-07
APITD1	7.99462359595265	9.0856333809432	8.75298370679795	14.0411893764797	14.0271538962151	14.0451081683554	-0.903487061860417	4.33164104560149	121.066617975038	2.36380064109529e-08	2.23486606067191e-07
TCEA2	9.01959668329137	10.1736212806627	12.2196602110297	3.88757364280061	3.290829793023	3.63824760446698	1.33695393547264	5.03356867497518	161.461811036582	2.37652989255993e-08	2.24539384608199e-07
C16orf59	0.532488760289224	0.492471632789999	0.398012704507987	1.69950980222512	1.43998857322876	1.84255201270688	-1.99995862183493	1.6995456365775	120.955499511293	2.37777663103571e-08	2.24539384608199e-07
TTYH1	0.402156865340947	0.586282274742488	0.58775494021029	0.0836887824124964	0.0562698859192026	0.0614882048326929	2.75899808674636	1.02165989883671	120.801114381424	2.3973512193866e-08	2.26127895476436e-07
CCNL2	40.6245478545702	41.2031765005739	42.4379954655663	24.8832391866589	22.2875538498465	21.2858161977566	0.662194178582015	7.75555838486527	120.800266604747	2.39745921570411e-08	2.26127895476436e-07
SIL1	6.72878418639926	6.37996727199205	6.9263424825866	3.38007036623728	2.88875088434831	2.79005603783469	0.94626319253753	4.24894116114247	120.786056869377	2.39927018727301e-08	2.26163763389455e-07
WRB	7.65097135573243	6.56183268036723	6.77948238477863	3.28215900802134	3.50630840773107	3.1199146108534	0.884139038298636	4.80799787545173	120.506082081435	2.43527195939761e-08	2.29420614625491e-07
SEH1L	3.44504254392139	3.23923613832535	2.814777180823	5.05672200578195	5.1784100650489	4.74156602819074	-0.854274611195254	5.44556882227823	120.453742437571	2.44207042172304e-08	2.29924057335305e-07
STX7	2.5709462718105	2.54204724385203	2.60242828703389	1.30813487903075	1.32515220789407	1.36052418436312	0.749615511478416	4.97266871068705	120.31760540448	2.45985503224248e-08	2.31460644938626e-07
CDK18	1.66855832440211	1.24517394846494	1.39683756006334	3.24894481404099	2.61999705979528	2.96794410356992	-1.23721512888912	3.94690751155327	120.244304761065	2.46949200154335e-08	2.32229206189157e-07
GOLGA2P7	15.4944057366636	15.0328421366932	16.8053330521985	8.85282722778689	8.31305077268416	7.79005889274332	0.724577345719036	5.86045413212513	120.220144430014	2.47267783383364e-08	2.32390554085863e-07
RP11-500G22.5	2.93489388149697	2.67726491870017	2.51330096319594	6.5106053363094	5.87231018851834	5.14921972061643	-1.30409742123202	3.09873076301663	120.065643162362	2.49316187381293e-08	2.34176487826707e-07
GOLGA6L9	23.3583617969429	24.2108902872673	23.1963104611107	13.5572895346525	13.4991045591073	12.2924795478847	0.648433645265858	6.89025451189688	120.041659454758	2.49635899546839e-08	2.34337547508102e-07
UTP15	4.02488331477779	4.84199966313192	4.6775177690896	6.99970275178706	7.30707688135002	7.3876954567854	-0.87882726474864	5.24374276587841	119.940847759504	2.50984881805273e-08	2.35464036295416e-07
STIM1	7.14824739363752	7.71853359965328	7.61533951812412	3.80293470939067	3.9269530124622	3.95893143515398	0.743888100151475	5.31727038938587	119.889890062166	2.51669919328738e-08	2.35966671693279e-07
ESYT2	7.79107192810076	6.82812079159092	6.87693153416799	10.5502196342613	10.0895060625657	10.5924997596567	-0.738902120402329	5.98615505351099	119.876995173401	2.51843606562077e-08	2.35989551424618e-07
CPNE7	9.33483932394019	11.2180984162341	9.35958885796056	17.0622580888868	15.3014361093112	16.4685505144318	-0.90389798539734	5.35203252368764	119.778656172568	2.53172685919767e-08	2.37094420558037e-07
ACTN1	26.7393092748631	28.9970453383365	33.4538523222458	58.8595389071913	49.9645915479436	49.5375364939443	-1.02612749715626	8.80616893211104	149.289602388244	2.54621392291864e-08	2.38309944899337e-07
EIF4G3	44.1267022570891	43.2941396225846	46.7040830224378	24.3089616699806	25.7655796723448	24.5877029159163	0.645127681398744	8.3584000663926	119.65111766315	2.54908336323746e-08	2.38437336130519e-07
RP11-736K20.5	12.9162122684848	14.1259692031551	14.6287734930218	5.88598460327527	5.83403220500359	5.13811190255141	1.1079675009925	3.53546819411606	119.594186991048	2.55687474203799e-08	2.39024694986023e-07
FRMD4B	5.79307376325876	6.62509335367968	6.0278847995989	8.93572490095632	9.01589413518922	9.59831062032167	-0.77811342298466	6.28449114273947	119.384433820787	2.58581629276902e-08	2.41587375627025e-07
PCDHB10	0.975168372693125	0.810221907546863	1.154178083056	0.129449503387811	0.145063423833529	0.105677478846802	2.74607232500794	0.809212539673326	119.359572936984	2.5892712737896e-08	2.41767278771802e-07
GLO1	12.6715370233017	11.4880084050307	11.2323323925408	25.2499304144511	18.9839283557806	20.464200028546	-1.06759234703696	5.32747377005351	136.033969058816	2.59446649347717e-08	2.420717383294e-07
GABPB1-AS1	15.880924820532	16.155803998789	14.9815989475851	7.87122154964332	7.46705415017932	6.01845360586198	0.941961045040107	7.57824693402633	138.2907839795	2.59695609935625e-08	2.420717383294e-07
CEP126	3.77599508749468	3.52652140418906	3.39171770206994	1.79959551546341	1.67353551663183	1.53868396056241	0.895953583041843	4.39181096326257	119.303193908095	2.59712593754214e-08	2.420717383294e-07
RAD51AP1	1.24322162982361	1.96099731927159	1.23070525064874	6.35447943363373	7.27642217047695	7.58593780608726	-2.44157368993926	3.53046573531783	198.932376844466	2.60217669748633e-08	2.42333426991615e-07
NCOA2	6.23435476919851	6.54044482998183	6.70401933172853	3.51863100064019	3.53313371708472	3.46994020269158	0.689070153525575	5.62232873079101	119.261161796079	2.60299948780214e-08	2.42333426991615e-07
ERP29	115.009364931841	101.797467378479	120.777581313865	62.1327758012972	60.1238930858553	55.7521112098867	0.724086742253056	8.02123971047641	119.211080563487	2.61001760722696e-08	2.42843780665355e-07
KRT15	7.14937759900188	7.8678131714354	8.37697811072975	3.73132048153227	3.59680966953994	2.90200322146719	0.996763537698572	5.28293396733814	125.626917794308	2.61279637493093e-08	2.42959324087695e-07
RIBC2	0.186069534357569	0.106812124250606	0.178815939971003	1.12110322891176	1.86988396219086	1.40077244946624	-3.42618963469927	0.683479349234342	119.169699626865	2.61583279799106e-08	2.430986764882e-07
PPAT	4.14978850733756	4.32620769798949	3.57429688724719	6.72098933827104	6.29344585152796	6.7918521234391	-0.914041937251234	4.88345909602319	119.156887665137	2.6176362352085e-08	2.43123346687285e-07
MED13L	6.01762487643955	6.37990856783975	6.49289572291991	3.39649176072912	3.48259889107497	3.46120483476022	0.669641903309897	6.37132059983453	119.005980302222	2.63898531891979e-08	2.44962301359272e-07
TRIM68	3.41764803298057	2.88056920851992	3.44105844688243	1.22667663454758	1.17649003890107	1.23823057156496	1.21592232264061	3.21685876395216	118.967004400548	2.64453151708813e-08	2.45333064683856e-07
SNHG15	3.21788815981624	2.7774593606117	2.50065290990707	5.33285574097322	5.21999392267675	5.14797392155823	-1.08315147311663	3.91762913526491	118.940582628955	2.64829884618785e-08	2.45538464284678e-07
RP11-1012A1.4	222.833888902603	209.567231085937	238.326952351203	119.008746178414	125.31667528792	118.811914502852	0.685056670093038	7.08787406197289	118.919487715995	2.65131104342e-08	2.45640605092583e-07
MRPS9	29.2305279140351	29.3706499216688	29.5909099534573	41.9464084875347	39.2108075896623	38.6372935021984	-0.640528493179607	6.07213253140188	118.905909363297	2.65325199849348e-08	2.45640605092583e-07
CH17-264L24.1	1.16315557493	1.25194243466389	1.16792080887593	0.421505211941704	0.384174960796395	0.294205724586413	1.51091917308828	2.67494308780224	118.900244741181	2.65406220583333e-08	2.45640605092583e-07
TUG1	13.7090009553755	12.3537290427264	12.656196324812	7.39107393200186	6.76813160680884	6.69203840450931	0.693956715662744	6.04929700581735	118.888994850935	2.65567210732389e-08	2.45645785094067e-07
BAZ2B	11.119047687388	10.7507917147625	10.2846159053057	5.66016594318704	6.08646024870986	5.87252201233405	0.667938153971667	7.37546822069439	118.876370771133	2.65747998670803e-08	2.45669260993453e-07
ANKRD18B	1.98447431288432	2.4328161866726	1.81752954385414	4.03161543085772	4.61296624206688	4.45209457152952	-1.26477083808382	4.28312059848185	129.356781856375	2.66055040151751e-08	2.45685541610176e-07
DDX23	94.2757314819032	99.6598363836486	95.9278882189651	129.610946992485	136.466562189864	140.420510120716	-0.688088846120129	9.31767205901435	118.853460894622	2.66076446885514e-08	2.45685541610176e-07
LIN9	2.59128635350679	2.70589111704652	2.1480858560992	4.55419206256869	4.7274608811665	5.27838725423586	-1.16435522821274	4.06939192236547	118.828175514766	2.66439489158449e-08	2.45877142125906e-07
RP11-234B24.6	10.4883756708595	9.27637631784798	8.72948962935168	16.8975018561727	16.1187697695932	16.654728341802	-1.00015934433382	3.98593834964592	118.8157708484	2.66617799331441e-08	2.4589814304734e-07
AREG	7.70176013306045	5.72004688601915	6.28226620170576	12.2896733219016	12.8871423339489	13.1328955470402	-1.16128647480353	4.034954511856	118.752526566907	2.67529019052562e-08	2.46594678319703e-07
PRPH	3.7239553947235	2.62204073620187	3.32528635991562	1.11426624754204	0.968478031007442	0.958453219589191	1.46647151562213	3.15824483546422	118.702516885527	2.68252070512345e-08	2.47117058896221e-07
PLEKHM1P1	2.66841925947344	2.71830802395659	2.94697917080443	1.34101268515259	1.07697996981038	1.14179000550287	1.02717499897142	4.03492027995709	118.652798364358	2.68973122376252e-08	2.47636990013034e-07
OPA1	14.1048217662263	13.9752816475548	13.0542621176487	18.5799843356211	18.620946811594	18.6098549997948	-0.639507525101448	7.11205431869245	118.61661426612	2.69499278623027e-08	2.47976984660816e-07
XPO1	9.40584436292292	9.57273899797338	8.92043812871913	12.67901694093	12.7023490523509	13.4485039533424	-0.676771799891704	7.04566748406405	118.560128278428	2.70322994685883e-08	2.48590221058431e-07
HNRNPA1P48	19.6612799004083	21.5052482515565	20.8825072554807	31.1349401055582	30.808273342197	28.6576294579365	-0.744009628942207	5.15478522428709	118.509447724919	2.71064496578446e-08	2.49008041275161e-07
KIAA1109	5.59010783649505	5.12480019463717	5.07834212088288	2.97634432591241	2.91955986968828	2.7812613952237	0.664998795721027	6.35812925378184	118.50500386282	2.71129624800117e-08	2.49008041275161e-07
IL7	11.1012254840145	11.7878688494804	11.4339139917927	5.30128960742404	5.29193061791033	5.89373144482423	0.856901576061722	4.81529727677395	118.496800160668	2.71249903261531e-08	2.49008041275161e-07
EXOSC3	8.17385676111454	7.49515568790871	7.39714163055368	12.8281664941582	11.8933132823003	10.8829362964078	-0.823819614686442	4.91208070914037	118.473157554662	2.71596879526388e-08	2.49181861378592e-07
SOD1	100.152341584606	107.386160063234	96.063217629474	146.9317760095	136.143871387442	136.966374139317	-0.666608863307094	7.94739219955024	118.43875030229	2.72102741288857e-08	2.49501167882497e-07
ZNF425	2.84712377751565	2.9445034740525	3.38018870415487	1.07168490863341	1.05712297966744	1.10211478354553	1.30230143722672	2.89111162326371	118.399203436111	2.72685494381077e-08	2.49890567836294e-07
GNL2	43.9560125645445	46.1291724175455	39.4827929867723	62.9093166074711	63.3483456892307	69.1840171755957	-0.792989212887116	8.30639094460732	118.379870645778	2.72970895623526e-08	2.50007179491118e-07
TTC21B	5.91757522664605	5.83160828475618	6.04496560348245	3.12627362608203	3.25010322452886	2.98073086519785	0.728242364776876	5.06585450678592	118.352459131805	2.73376143547816e-08	2.50191825120952e-07
TRMU	3.29732846023425	3.50930820471606	3.48921263176076	4.98308585935506	4.84147976347277	4.92355184130487	-0.717646257166436	5.1537992025006	118.344830943425	2.73489039605899e-08	2.50191825120952e-07
ASCC3	4.02077372875048	3.74928789115859	3.88431938616066	5.53846326654276	5.27303944948293	5.75710743969921	-0.708030978014801	5.80868642144542	118.332720419924	2.73668382792799e-08	2.5021109283913e-07
MDC1	24.1016463165113	26.8894953085763	25.0375910471935	35.746004576275	40.3370900505002	41.4523236131276	-0.82912248401145	8.04950527568657	121.80955275726	2.74125864888016e-08	2.50484489719639e-07
SNRNP25	12.4988105229674	13.0668140972019	12.9396122835879	18.054656907238	18.6727019209972	17.3910465551316	-0.689864179033275	5.58376628522117	118.126154781366	2.76748136256989e-08	2.52734519812275e-07
YBX1	1792.34564060653	1885.12655828941	1765.00213325393	2520.85998180336	2534.59520123054	2604.34918935453	-0.692724741183867	12.0618222087989	118.042909835581	2.780004216357e-08	2.53731562656879e-07
BEND6	0.906539562076738	0.823956716352483	0.964127676339717	0.194771413373015	0.175560432904393	0.10110562299297	2.32367684639357	1.50548755730058	117.962701589582	2.7921314141254e-08	2.54547321790403e-07
BAG3	32.6917974064139	35.7540414248127	35.7041468374645	53.4019125936287	48.0965078017744	57.5957888210078	-0.811356394728853	6.93870404104187	117.962496167865	2.7921625505096e-08	2.54547321790403e-07
CDON	2.21692634478974	1.81747505170171	1.81564813312349	0.752225093769222	0.667861967495212	0.803597470042121	1.19247704134831	3.7968699130062	117.914845839885	2.79939576441246e-08	2.54984573880585e-07
IGFBP4	8.64758160926801	7.13772020304673	8.52683809751726	13.5725189160637	13.0643533389632	13.0774679192476	-0.909891750971875	4.58335465922514	117.909656102104	2.80018484474125e-08	2.54984573880585e-07
PAQR5	0.35721374496385	0.432175944170716	0.265939869592157	1.08722700404997	1.05648518971591	1.15911588804211	-1.82861739682356	2.25499662509709	117.898392398868	2.80189832180278e-08	2.54993717162109e-07
XXbac-BPG283O16.9	14.9448077703384	18.2107142255415	19.1437759112129	7.92300897773969	7.93427862974831	7.7749296507071	0.946747529787991	5.51824312709443	121.661085064821	2.8111686090472e-08	2.55690180505283e-07
STIM2	19.6785230095258	24.4469553922149	22.003134477144	11.0066323780006	10.9181333546664	10.6369414720204	0.823793707832601	6.79862594412362	118.380301706048	2.81303642620544e-08	2.55712937466679e-07
PCDH7	0.716843932266608	0.775519329759786	0.874371844604719	0.231795175740005	0.242436890150573	0.269650551176161	1.46479992709335	2.6254938059576	117.743829537109	2.8255322063994e-08	2.5670122482047e-07
SUPT16H	138.109760605934	155.899761811471	143.213601303311	207.736543925249	220.39073799055	234.668675262919	-0.800576834202948	10.3813998061993	117.662802327093	2.83801269313696e-08	2.57686988243016e-07
HIST1H2BK	20.8302646041633	16.7913705564043	16.7812423664913	5.15438551911775	5.01058965262266	3.87830799993546	1.75879270654546	2.07570437268373	117.636168496808	2.84212877806502e-08	2.57912581651273e-07
FABP5P1	22.048787097444	20.6363752829067	14.2139093889359	82.2072588343258	75.2208168024807	64.9254403647418	-2.15417307237991	4.32280006382756	222.225843436061	2.84404348615419e-08	2.57938264079893e-07
NAA50	15.5320069357148	16.3674415780968	15.7888279227675	22.1899833925198	20.9239413416729	22.840737599746	-0.667399540096139	6.95006246239762	117.53725823512	2.857474416903e-08	2.58862655618023e-07
PLIN5	2.92243167929204	2.18424139131476	2.66246350495765	0.928729614648375	0.798459747776448	0.726587535960055	1.46235632833151	2.99030046589075	117.537023359443	2.85751096946768e-08	2.58862655618023e-07
LSM6	17.3179487008623	16.1212246428615	17.1806423767494	23.7149888997001	23.0741179829965	22.922783878494	-0.661512434721922	5.72774166288542	117.449992688377	2.87109191212058e-08	2.59943991676988e-07
TPI1	192.769243600683	184.996522299633	182.674092560255	251.975482657595	291.6187921479	286.303920854451	-0.767448874948152	9.31297783595867	117.428443615082	2.87446595713687e-08	2.60100502864451e-07
SLC3A2	30.3659784432079	32.965866522948	32.442557340695	18.3234019274393	17.9886022926102	17.138864543236	0.642797557105824	6.98419498035003	117.415876506743	2.87643573894426e-08	2.60129840739307e-07
KLHL3	0.5294324959476	0.645995294232879	0.717330385814163	0.187623274926956	0.143151653086571	0.14848358854545	1.77923001982647	2.18180254499667	117.387643824647	2.88086657581206e-08	2.60244835757341e-07
BRIP1	0.31696552827461	0.539791530810336	0.381776842928954	1.49821164274965	1.50970322381847	1.77026473078535	-2.13538809198369	3.07962844159048	150.668107343577	2.8809998897732e-08	2.60244835757341e-07
UNC5C	3.94291965897601	4.47692497527273	3.72998168765718	6.39508680616312	6.20116155756439	6.96537348511627	-0.88579500757039	5.84888411609	118.440675914539	2.89479865307118e-08	2.61341959495997e-07
MIR1199	2.35521425790217	1.8118131356528	2.33003854490253	0.542764060508791	0.428014472945996	0.443091213346617	1.99276584692998	1.58490955771957	117.159070640035	2.91702686427636e-08	2.63198405653429e-07
CEP164	13.6333694209732	14.5160806593317	15.4292460173899	7.55474676068628	8.15499785195279	7.46089710835018	0.711815506216262	7.01584474673772	117.136101204602	2.92068916503158e-08	2.6337851865841e-07
PNISR	132.8754298204	123.302947113855	120.27493243221	67.6315698661923	70.2813753332917	68.5682293895186	0.666523914401667	10.0187781971554	116.938430917973	2.95242384579693e-08	2.66088461541379e-07
TRIM56	17.2817721407076	15.0369098522605	16.2725706231752	9.22236150673441	8.78987088409157	8.06144870954412	0.699341051493685	7.09210774079829	116.81206939287	2.9729163780281e-08	2.67782690050531e-07
BDNF	2.56705039438464	2.2636252581918	2.47816020993534	1.10354493740073	0.876961083043002	0.968582221940106	1.10801817564262	3.69002110736258	116.79059312742	2.97641537015513e-08	2.67945183208498e-07
XPO6	4.93150108062546	5.10728068314952	5.25988416205574	7.15675479243362	7.16056877957604	7.08337331165932	-0.68381297983087	5.45535845834206	116.723034614126	2.98745291452272e-08	2.68785746572426e-07
TUBGCP6	5.38776448554677	5.49646939813203	5.77429670532971	3.01564347930651	2.85178621312538	2.57740897491752	0.782087883321459	4.97930490736257	116.570893037353	3.01248079109621e-08	2.70883369429175e-07
PDHX	12.7541758218022	12.3936330653276	12.9388788734044	17.8775157907875	18.2286295435257	16.5632935986292	-0.666690012529369	5.85007815198182	116.516523799139	3.02148267151694e-08	2.71538363111653e-07
DNAH5	0.398016569206596	0.370665625111852	0.366412583762129	0.771209985231317	0.80146624473893	0.668714738394656	-1.17798526083501	3.25619255709907	116.43771186735	3.03458603265317e-08	2.72561000023757e-07
CTD-2517M22.16	13.1202876790593	12.9355644705421	14.6766621499277	3.91583909561755	2.71942258924393	2.48197353800888	1.95881158788639	1.78557853337944	116.367172808597	3.04636891953444e-08	2.73317648618349e-07
GPR107	15.3602548586336	14.4167660299846	14.9970301106581	8.02318267368261	8.63407001307602	8.11276141567185	0.654103431846054	6.70202803027921	116.36657963797	3.04646822409875e-08	2.73317648618349e-07
ITM2C	31.9263181026529	26.5439992231171	28.8627829142854	15.5773216074045	14.6433251219743	13.4490882596721	0.801082042495561	5.80302944292823	116.337475115497	3.05134524149116e-08	2.73599918193376e-07
NCR3LG1	1.54747251372167	1.73899445767048	1.67871171231398	2.82250051085611	2.97349725333685	2.74746261455874	-0.980575813513494	3.89303116092577	116.326350031011	3.05321181322761e-08	2.73612088115091e-07
SASS6	1.33913147697106	1.7692774924253	1.25832939026422	3.40134472654844	3.25088074254216	3.64353837802716	-1.42854313146922	3.33486265069261	116.302174051368	3.05727256150252e-08	2.7367320613128e-07
HN1L	6.835070001865	7.78627455035521	7.04509676245863	11.1652911636404	11.1940912968631	12.9340490449634	-0.903888093243238	5.53099391923353	116.846047744502	3.05735628813158e-08	2.7367320613128e-07
RP11-65L3.2	0.250438416654792	0.417810356713037	0.613722561491133	2.10549433269508	2.3742011176116	2.47755059817247	-2.65556741903416	1.40859146480311	116.197838653632	3.07486818143483e-08	2.7508498139288e-07
HK2	20.039833066473	20.8042548794176	18.9303536133665	27.3164756659285	27.4937928927056	29.1297186473986	-0.689572190205382	7.20377197183047	116.135623810658	3.08541534649294e-08	2.75872430980545e-07
COPS3	8.85273528399486	8.65712650164948	9.35935970452243	13.1286879469094	12.8957984406004	12.8602536298392	-0.733466513058279	4.9574198085036	116.057893856393	3.09865078467536e-08	2.76899217660532e-07
FNBP1	15.6534872226937	15.9864371214328	15.366994841258	8.57872101588496	8.23552409128984	8.91256436490516	0.669692451672181	6.29728549250367	115.931465356849	3.12031689945571e-08	2.78671042081787e-07
FAM60A	4.05890068760294	4.40140096027972	4.1500510494053	6.73015054655284	5.96896226464787	6.24905652657537	-0.785361236504315	4.94428867033909	115.9216617897	3.12200414680443e-08	2.78671042081787e-07
CDT1	0.126542342947762	0.334148091040283	0.330777327806072	1.90787544952782	1.72470573836716	1.62192834693661	-2.92083115083156	1.8498691684362	138.120955622091	3.13881404945285e-08	2.80013388790918e-07
TXNIP	37.2186548527353	37.6831516926623	41.8379724354306	22.0678966504104	21.3285251406328	20.5070609550664	0.670130081314011	6.74421180097511	115.803585767898	3.14240762293663e-08	2.80175858451112e-07
PMM2	6.35012484610588	6.44100162207609	6.0240388640447	8.69666240731032	8.62540729884029	8.87104205176635	-0.676493204524591	5.86330718068152	115.652965583637	3.16865580835558e-08	2.82356882855045e-07
CEP250	29.0825568866753	28.4862306354475	28.5572951786265	37.5983304353137	41.7037931502079	40.1860379503267	-0.672770451965418	9.14545849482548	115.601708462771	3.17764521010017e-08	2.82804244633332e-07
BCAS3	1.42102178249533	1.44012868432597	1.66867190276819	0.602376911591681	0.675034317991706	0.547062315700671	1.11361600599617	3.86284743692655	115.599809717314	3.1779787676362e-08	2.82804244633332e-07
ZSCAN30	3.17267720544804	2.77726524754419	3.24956113233446	1.42376497074714	1.40681739752553	1.23434692540356	0.979019537262361	4.11214932410828	115.593752282284	3.17904315987748e-08	2.82804244633332e-07
CTD-2020K17.4	5.77023649184353	5.93968236840696	5.80743511286999	1.8081643897672	1.58147222338137	1.76188634496273	1.5629005349833	1.98407547989501	115.582546920064	3.18101320053353e-08	2.82820341248786e-07
ACOT7	4.91342684081941	4.99467763965877	5.14685521108098	7.59614261743141	7.24580389579524	7.52433130637333	-0.770906572038766	4.71113552139435	115.43905983434	3.2063634579573e-08	2.84913960333834e-07
EHBP1	16.7851404897063	15.352382843348	14.7487252398336	21.5446071719721	21.5624833578826	21.7484386472623	-0.667785516583844	7.27813081567398	115.405326221153	3.21235666892334e-08	2.85286147316518e-07
DSN1	3.4831992651575	3.31777117871799	3.75621194384871	6.31464770501503	5.97275153020962	5.84700970436762	-0.981377214979199	3.74647160743444	115.330195173181	3.22575063768314e-08	2.86314801125745e-07
MRPS17	8.73359029085695	7.46407848931073	8.11753139256969	14.115198898562	12.5633167025318	12.3797201728044	-0.883312132679996	4.54044314169964	115.279925376273	3.23474803724966e-08	2.86952283798219e-07
PRMT9	9.67744453668244	9.10471038589893	9.35940604836779	5.13948992487585	4.48613380609286	4.53089889789454	0.792255592028371	4.7961940077042	115.220496948514	3.24542160886105e-08	2.87450989695609e-07
DYNC2H1	3.49521928626344	4.13101068878341	3.65358370991438	5.59377509013463	5.59467319510057	5.82801511573397	-0.791883568675328	6.09952580624032	115.22009444457	3.24549403691397e-08	2.87450989695609e-07
FAM105A	7.09447190292465	8.13120077131809	7.75130230508323	11.3424010743323	11.7147438490994	11.05698286246	-0.768421451827531	5.30184118415273	115.217156796747	3.24602270398848e-08	2.87450989695609e-07
LYST	1.34301335673504	1.18854627629044	1.23770825136858	0.550075691293434	0.559648683668966	0.597146585391247	0.9412299240325	4.13091929277345	115.208154501552	3.24764339319558e-08	2.87450989695609e-07
NIP7	7.60738243993596	10.1402599097184	7.80151443904337	18.5367023291968	17.9623925484711	18.2255321137145	-1.29440186006311	5.49507203683716	163.186513963953	3.25046458698676e-08	2.87539698886887e-07
SMC3	56.4901121616954	59.6103474267297	54.2360666994716	80.1800130455571	81.8503261111012	92.3280648800322	-0.779078732514658	8.26573894940384	115.002251901058	3.28496531409938e-08	2.90177943940669e-07
SQLE	7.26946224938433	5.92174604534325	6.77749795613439	19.5329594822883	18.4276412946397	14.2544313133926	-1.58459217705298	5.74114730836848	210.594280411861	3.28569714764826e-08	2.90177943940669e-07
NR2C2AP	1.06673643303656	1.26973359241889	1.03118188794315	3.57413237723084	3.05935041289942	2.87067658100672	-1.68453449735708	2.01718575990177	114.997703339926	3.28579529133222e-08	2.90177943940669e-07
RP1-261G23.7	1008.35831379882	900.874690520799	1087.59088595661	329.233236949666	356.674693350688	266.307246693941	1.45602629166629	6.90136702608466	210.256301822807	3.31191785447792e-08	2.92321593766538e-07
NIT1	11.0999086578136	9.71108912412902	11.8251881546919	5.52681160332287	5.11693093051249	4.86388397524512	0.873359618717811	4.89563734381676	114.790797544033	3.32380354517757e-08	2.9320695559245e-07
JADE2	2.41339834561407	2.73317432094186	3.00333654932971	4.28078366014601	4.42935212154112	4.21310306679944	-0.865186186164252	5.14464753529164	114.718041088034	3.33728775784873e-08	2.94232263670233e-07
S100A2	0.700432460620108	0.742299957299998	0.497078643595206	2.32528133682437	3.11336574671576	2.56543544591999	-2.22288131281978	1.47126927034027	114.654187642604	3.34917336544982e-08	2.95104894031477e-07
ACAT1	12.8972028449461	12.7327406917212	11.967234366521	17.0631811521961	17.0178192977328	17.4065157579798	-0.653020324593862	6.39374564490542	114.64483096617	3.35091905861906e-08	2.95104894031477e-07
GTF2H2C	6.59583087183457	6.55320808454474	5.93934240677616	9.14393910637406	8.88491273631284	9.37101356500948	-0.720526544057967	5.78221647659257	114.569422374292	3.36502613039935e-08	2.96182255397288e-07
SMC2	8.12788433669074	9.38148326007233	7.08010766400493	19.2268937715835	20.3408016630066	21.7971237078114	-1.51782118849668	6.58189780423272	215.017518160831	3.3982331432397e-08	2.98938617297347e-07
ARHGEF39	1.95822717308424	1.38772725622545	1.36395326625511	3.80257916201694	3.49797033560267	3.54248730781377	-1.40184855717589	4.12111073627045	133.881506227306	3.43397993114407e-08	3.0191520996399e-07
HECTD4	4.15854096633118	3.81382099711352	4.22700990688631	2.34318623474788	2.20043897498753	2.07965964154138	0.682176940640458	6.05810496428725	114.153613659091	3.44404068398518e-08	3.02631434866247e-07
RBM12	10.7877366244248	10.822048800842	10.7263550025354	14.6086419320246	16.2401506798346	14.4768941420257	-0.686533778867496	6.45987467342245	114.112416638002	3.45198375021311e-08	3.03160884018716e-07
RIPK1	18.7509253426591	19.4161834878084	21.225063252377	9.90374198304032	10.7097751711	10.3436734147903	0.739651948347233	5.96625227156816	114.054944318579	3.46309973312457e-08	3.03968243094021e-07
RP11-552F3.12	7.95587859135406	8.25798620883828	8.09774448662244	11.5731686265556	10.8634539487151	10.9937484781795	-0.658247229051335	5.62706860535764	113.914554846223	3.49042517395605e-08	3.06196676747488e-07
SRGAP2	7.07929290674635	6.32608860101087	6.62560114418873	3.89284914332897	3.56231347599618	3.49481068791257	0.672363567998034	6.31286989062765	113.89002732642	3.49522440735941e-08	3.06447628572033e-07
RP13-20L14.10	6.59787953098123	5.15408836414101	4.70647875839086	1.65837893497563	1.42584830925463	1.15542838654555	1.76231660750481	2.46721840646261	113.833359091211	3.50634133467539e-08	3.07251905867786e-07
CENPQ	5.76501503774479	7.06154953729075	5.88049580778269	11.6459320004633	11.4288716521124	13.5169453270213	-1.16535773668804	4.04123787519994	113.812182175047	3.51050607606026e-08	3.07446426871804e-07
CDH11	4.68384268876869	4.21057668356275	4.44829540049978	6.08442978189653	6.19018702980201	6.40806442311857	-0.686333406301598	6.17977850633261	113.730461287649	3.52663062662126e-08	3.08687579986871e-07
UBE2E1	11.9749727812718	10.8315364174286	10.3256607210256	17.8338846031238	15.7757915349185	18.6761480986214	-0.858210644485081	5.47994899514802	113.623746122987	3.54781418708067e-08	3.10369931761877e-07
RNF8	9.43807644758007	8.82339219016253	9.37372194766471	12.9979770555047	13.1099950824201	14.8821113217027	-0.770347643592045	6.25751112051908	113.595550610876	3.55343536572508e-08	3.10689747020919e-07
UIMC1	12.5304422918419	13.1161947179149	12.6697451453394	17.6692304669332	16.8687120255458	17.2454679683463	-0.633483226367543	6.17264150113494	113.523645045677	3.56781680901372e-08	3.11635693151915e-07
MAGT1	9.38872350680923	8.67742784865674	9.83265161317926	4.67175501051307	4.67355312630089	4.89392741438126	0.768832195383174	5.06590417051717	113.52174790066	3.56819714451522e-08	3.11635693151915e-07
PASK	0.505657802521411	0.582807521726047	0.546688822651381	1.05615337384113	1.06692674578001	1.07775254927691	-1.16636767491347	3.1529243436783	113.400457312688	3.59260947340047e-08	3.13489740819836e-07
CHMP4C	38.30828690344	32.5703996403565	38.8382759393771	17.979945581603	15.1754273428708	13.7529738506317	1.0277499808292	5.56852644102609	130.295750177662	3.5933920190128e-08	3.13489740819836e-07
NPHP1	2.80401394269272	2.66165407554605	2.99360503431434	1.2249630171954	1.4290666271709	1.25617219074676	0.913300520431891	4.56796976889451	113.381471963006	3.59644789708915e-08	3.13583278307696e-07
RERG	0.121860550225759	0.0816122226728377	0.14053203653723	0.728540545621507	0.586798667922011	0.616822691212195	-2.70531303632533	0.778283045712669	113.311578443334	3.61061920172457e-08	3.14645360203208e-07
RP11-256I23.1	9.7369813528912	9.19555829730033	10.3595498079852	1.53159438470127	2.36735448617217	1.89166815162293	2.13960006656747	1.34369110202498	113.200570760146	3.63325773008218e-08	3.16429273807748e-07
PCDHA5	4.26061700676049	4.05700081824897	4.41615548571625	1.96893612562374	2.07970461017453	2.11373526269449	0.845771551503996	4.45664205517045	113.191604280051	3.63509337825702e-08	3.16429273807748e-07
ALS2CL	1.0129870338231	0.9257610951217	1.00335939818111	0.344836592514436	0.354227536674453	0.333494588794793	1.31015939085342	2.54826441968705	113.132325844215	3.64725570530411e-08	3.17313253656838e-07
ACSL4	8.43632452512124	7.18490527063997	7.43203924721101	12.8980113008765	12.325152310362	10.5380852953819	-0.831336182837436	5.9993755203894	113.067303081142	3.6606500173274e-08	3.18303385445058e-07
KRT18	40.6753177128432	43.5410845201546	44.2853678753574	59.6438519814847	55.7724587287984	57.8767071596225	-0.630553235418515	7.35728053719375	113.055874317483	3.66301006855073e-08	3.18333497326278e-07
GNAI1	13.071926996961	14.5174167314287	13.889951876362	7.68562734034028	7.37061007034135	6.8864815082749	0.720851164037269	5.56059390494417	113.034548247965	3.66741856500564e-08	3.18541498217633e-07
GLRX	11.9785121832027	9.50627700674958	9.61484626704562	4.20639058023291	4.45301270404505	3.64947990558481	1.13917081396333	5.51719773397979	141.392805735206	3.68307114047854e-08	3.19653465236633e-07
TRAP1	21.7143271187472	28.1412500831054	24.6750602636741	56.8766192964225	48.4532742646767	53.5495023499906	-1.28961363436707	7.70711009618205	187.702347064707	3.68426501556898e-08	3.19653465236633e-07
SCPEP1	7.44296246974886	7.39631684679026	8.22959407301532	3.83185760698792	3.77793648185191	3.33308839045766	0.877337965153897	4.41802494808392	112.863009182703	3.70309981105976e-08	3.21111364855912e-07
ARNTL	2.85363330996419	2.4859902580517	2.91931777109216	0.953314523454078	1.14714269124774	0.801222574158887	1.31297565139496	3.60146361013955	112.786476337716	3.71914674731005e-08	3.22326051433538e-07
DIMT1	4.4293613592319	4.48855366087646	3.90051841649542	6.77642586807207	6.99053926430711	6.8574917939248	-0.883272454332743	4.41160175094235	112.727481552048	3.73157054843901e-08	3.2321917641749e-07
PSPH	4.23877447566192	4.5096894838266	4.64147783358838	8.72063049594746	7.13257678933031	7.26166794192882	-0.985699789786073	4.10486506765148	112.71814374444	3.73354134702895e-08	3.2321917641749e-07
EXT2	10.3872543145397	9.73721026564368	9.80529392513525	5.39813734993854	5.5627008327369	4.94534765422097	0.713536773254234	5.3094257507	112.693292338176	3.73879216696892e-08	3.2349658771453e-07
PXK	8.84134380171861	8.64041806424746	8.28653572547169	4.59156738394542	4.22922528751206	4.62684385696227	0.738314273705985	5.10304488857739	112.665898135302	3.74459001217613e-08	3.23821000615319e-07
PRKX	2.7261912073371	2.82442909460568	2.90244710499585	4.2905728920464	4.66015124891126	4.15940259005332	-0.832052274943407	4.56345217150218	112.631960939035	3.75178687421643e-08	3.24265975438017e-07
PARPBP	0.996422943735685	1.01630498149249	0.636106145150798	2.74252284721044	2.31337181906915	2.54164637118438	-1.70660088108425	3.08336121553342	121.317401383186	3.75535331052032e-08	3.24396858648662e-07
TFDP1	4.8522443226866	5.96594323306523	5.12722802055588	10.4103637422577	10.0004748505416	12.2503142792905	-1.23332281171122	4.96421403042432	140.560451753327	3.77711559933859e-08	3.26098543934159e-07
MGAT1	4.13538977529038	4.19304599004668	4.1774437392932	2.20539663754235	2.33626966569029	2.03671179793045	0.72869316396449	5.1760525468316	112.501484426162	3.77960355620875e-08	3.26135223889453e-07
DNAJB11	103.271270112611	95.3336649000566	108.49888829064	57.4069358048693	58.5296279830951	54.4783906917761	0.650080813586862	8.80767321964058	112.453840612183	3.78981945283295e-08	3.26838330116657e-07
DDAH2	12.4747416097439	10.894347433631	11.0101793393138	5.67739951586664	5.33839369395609	4.70044619454005	0.93179578483773	4.37314853548086	112.443239208187	3.79209691135547e-08	3.26856422980956e-07
DUT	4.9254109899367	4.867706725298	4.54053289489243	8.06285701951648	7.05077292582752	7.25119655055338	-0.839273303194891	4.5188618917185	112.388937077789	3.8037869288099e-08	3.27685361147831e-07
LYRM1	5.16960513978411	4.95046549011618	4.54353237731219	7.86927041847339	7.65987094752105	7.26347003535661	-0.833540564101961	4.51597810594137	112.344022013899	3.8134871862504e-08	3.28342077561255e-07
CHCHD6	4.09464092029536	3.63100336062014	3.82930161134428	7.43297413871073	6.46785578907581	6.17372287241435	-0.995315243107662	3.89917488867024	112.313834748456	3.82002254953428e-08	3.28725729248981e-07
SGSM3	10.2011061880012	9.51538999814761	9.66848790394785	5.327331030057	5.10276559434544	5.31631659602696	0.69994937810226	5.13988420638729	112.284691433561	3.8263440245792e-08	3.29079601577364e-07
PLBD2	3.44029657357936	3.26638735527634	3.97975951569493	1.44391979333368	1.54247096863294	1.3880716755752	1.08784915156114	3.68610168771715	112.275693159558	3.82829824962533e-08	3.29079601577364e-07
TTL	3.54381622290901	3.82010181220463	3.64738142697527	5.01424372026734	5.0965837542123	5.29297596267048	-0.683932210617698	6.13579228216593	112.213447278764	3.8418478850324e-08	3.30064844383653e-07
LINC00894	2.51920728491469	2.21519443277683	2.00181659194171	0.789556212388497	0.712864611999337	0.512060700077998	1.54963399198536	3.15959094964287	113.798275461148	3.85386383677129e-08	3.30835735717211e-07
ACAP2	7.75139387517861	7.75786699508431	8.3446796527486	4.54135318261129	4.30361624950103	4.42050677602314	0.646784372970029	6.08217190829697	112.153236952104	3.8550064852676e-08	3.30835735717211e-07
NET1	16.5824723343934	21.6791036107174	18.1282100886818	36.0319549029357	37.2344317957334	34.3254847477909	-1.12943400924912	6.86947470015323	156.411238205273	3.86122515030716e-08	3.31189621139748e-07
LRCH3	6.0454380369765	6.52080349272097	7.06929909940192	3.42205715692478	3.54322108901192	3.22880065844029	0.746652023009755	5.9457967426635	112.11376833155	3.86366000107553e-08	3.31218748899143e-07
ACRC	1.95081394227207	1.80024224949926	2.05253143357768	0.450862741478213	0.300217945332853	0.534096633891399	1.95719321868585	2.04868826162259	112.057316205842	3.87607569093599e-08	3.32103005541009e-07
TMSB4X	144.990182965853	112.139809641654	125.899111903068	252.383213052963	251.552171897475	213.705274407898	-1.10475260849612	8.32146254092652	157.050727823172	3.88177899874438e-08	3.32411497357265e-07
SLC25A15	1.45540915721302	1.411503034165	1.94341874878664	4.2503878856876	3.81044841846155	4.51869018321598	-1.59721452565169	2.47691473980525	111.998604044057	3.88903673227228e-08	3.32852694443748e-07
WDR62	0.195777510063181	0.347071109617377	0.265617130268947	0.835076208129211	0.851714808897215	0.855859198090165	-1.84041996454569	2.52172097030406	113.107645259607	3.89793801681558e-08	3.33323252224994e-07
NCSTN	10.8055703870051	10.1227193298772	10.1213248436808	5.57650890602213	5.1568068596513	4.45528657226823	0.83462924857977	4.97772377543981	111.954741684263	3.89875185579462e-08	3.33323252224994e-07
EBLN3	7.56644744034675	6.74322585895396	6.87349110485946	3.83940123044445	3.68084732694978	3.36859189353896	0.761697302941899	5.08718820103677	111.918917388805	3.90670715717412e-08	3.33776555053177e-07
CTD-2369P2.5	47.0889697406867	47.7532660643195	45.8543091033157	68.3009861587163	65.2750291437798	60.929023864038	-0.66508400659477	5.70100299115345	111.911858608801	3.90827684339215e-08	3.33776555053177e-07
CTD-2066L21.3	0.287466977237817	0.198022477543258	0.19890761861943	1.83676959636183	2.24789860096593	3.32940729129832	-3.62707948386308	0.560722795767165	111.864165982792	3.9189012908541e-08	3.34503194415883e-07
SMARCB1	14.6897247511887	17.0539376072615	17.8431064066349	27.9138499531784	24.8151421641225	24.2874245438024	-0.833320480645536	5.73592402957506	111.845003947207	3.9231792748066e-08	3.34687630740112e-07
ENDOV	1.48611271727782	1.54692945252611	1.67354264734201	0.639384605332628	0.566624484764219	0.551262568891322	1.22149001199309	2.9296845769653	111.492097027308	4.00292705507594e-08	3.41306746961383e-07
EMP3	10.4671089288428	8.19880767174378	8.89740704790929	3.3354623590044	3.59462967930353	2.81563600658711	1.30298298881473	3.33225924762777	111.441191462965	4.01458226887169e-08	3.42115991947836e-07
EN1	2.593916334387	2.74573500534285	2.0579632841881	5.14037728254173	5.4939686093509	6.46024993153001	-1.40392505967727	3.61239245054457	115.643041221532	4.01854254352863e-08	3.42268968362611e-07
ANKRD27	4.03783325775598	3.77609075032106	3.61117140337875	5.49116205519465	5.36025715458481	5.48020298861588	-0.714608410475067	5.2069846725849	111.39701964381	4.02472711074198e-08	3.42611126368385e-07
KANSL1L	1.46498805154156	1.40985777182216	1.64740844754936	0.574026789319769	0.537094768833125	0.412026732498841	1.37351273238457	3.05317942422046	111.366495663068	4.03175456721235e-08	3.43024629701253e-07
RP11-158H5.8	2.25589745947369	1.97844884400978	2.44095702717468	0.550244013108395	0.341105208497444	0.419330693679898	2.13686719581446	1.38003813682058	111.250457939285	4.05859764566058e-08	3.45122708889739e-07
SLC25A29	3.25584226489115	2.51078734829996	3.13182283482833	1.19080455125122	1.08890045564478	1.23071146558619	1.13754186101898	3.90733473301125	111.131319304327	4.0863703404539e-08	3.47297539472555e-07
ZNF432	2.77433250998054	3.19867511187826	3.36752093868699	1.03576425257797	1.27587947044226	1.19814159131133	1.21181303993623	3.6421336904211	111.086715543554	4.09682374485898e-08	3.47998870277973e-07
FANCD2OS	0.252470337845329	0.294120852694033	0.15414028387474	1.38591803407196	1.30123294606698	1.47924072550697	-2.73402503864989	0.753009230796315	111.031850345555	4.10972388916262e-08	3.48907170998296e-07
FBXO45	4.17247542259403	4.5497702097486	4.62713174786411	6.90493625017148	6.58422447184912	7.82146633961116	-0.876015511643369	5.1394382792065	110.96201712704	4.12621044145651e-08	3.50118811908452e-07
RP11-313J2.1	0.324542195728668	0.331202742906918	0.360406785616384	0.879184020375216	0.800262883252732	0.791979283384918	-1.48196224352952	2.09402791837817	110.948312310894	4.12945478513109e-08	3.50206122550173e-07
CTD-2527I21.5	2.32586917946961	1.41442617659982	1.44170351601621	0.146655945642527	0.191736148466837	0.202034487903784	3.04750545922744	0.838237662246442	110.932761379544	4.13313968406836e-08	3.50330681639424e-07
EXOSC7	7.74218074324033	9.01236315596947	7.18220543042693	13.2204733325094	12.3140805528365	12.430381847093	-0.861742202693391	5.54632426394414	110.837963173619	4.15568404031583e-08	3.52052804444333e-07
REST	14.5614906683385	14.3021921101857	15.1688291845898	8.25663448858867	8.48593169630378	8.26857359101114	0.61611381734034	6.4927400894425	110.771483024341	4.17157762723307e-08	3.53209957853778e-07
LRPPRC	10.5247963433684	11.7986904995718	10.9535939228487	15.1102305480839	15.5744758827173	15.5382369417798	-0.673322495455847	7.03558334952598	110.68909925601	4.19136960787032e-08	3.54695774952966e-07
IL3RA	1.06976380681453	1.11953628915739	0.948979330547865	0.0415096360765982	0.077527398377568	0.0127075623320899	4.38889607119178	-0.114335670719598	110.649251639295	4.20098106183613e-08	3.55318933255782e-07
RP11-196G18.3	0.500426213804596	0.417220728775254	0.732827391583109	0	0	0	9.12981556674775	-0.0976563638386107	142.102058177166	4.21366811787823e-08	3.56201420360529e-07
NORAD	195.804553688143	199.002000791184	199.423447161266	113.644815752486	117.708110797908	106.822210986202	0.614222046171835	9.6722606339206	110.530701808397	4.22972487272746e-08	3.57367668562671e-07
CCT7	119.523573756252	114.362757639242	113.796178580268	160.398504864874	150.093043258972	146.003839975554	-0.591508643782464	8.9273226026931	110.507774687466	4.23530967238739e-08	3.57648372334935e-07
FAM102B	2.74661406588505	2.56965651350522	2.4111480179361	3.99104834478429	3.9396017788058	3.61662249944621	-0.777043788664093	4.93489861885499	110.411062572782	4.25896044456707e-08	3.59453532876222e-07
LINC01605	0.758123324530141	0.557263484972054	0.341183633164121	2.61167066405719	2.75247733162304	2.455682150535	-2.41546600124839	1.36734378155436	110.400884244806	4.26145828458728e-08	3.59472425628365e-07
PRR36	0.80841700744222	0.696100558401613	0.597243634333131	0.106196106659161	0.119005252446716	0.0975311112561655	2.50529330385358	0.817164002187191	110.363394905894	4.27067287755872e-08	3.60057583191724e-07
WEE1	0.791988790844398	0.820968634675666	0.63933617762335	1.53912285212255	1.48083288737809	1.44411494695903	-1.1798214137973	3.41594554158809	110.286584193671	4.28962342806879e-08	3.61462511465412e-07
TCF7	0.324415182381352	0.375668101713163	0.516030497541281	1.00397797124945	1.07501371956796	1.11424472814696	-1.60180270264253	2.94562213253912	110.665204319401	4.32035647839733e-08	3.63858258979782e-07
SMYD5	1.2406241253449	1.3837186784159	1.40190638854781	2.82105872874419	2.66712600098923	2.69374004003523	-1.22157678571952	2.83155994888853	110.12301168908	4.33030009405601e-08	3.64501511644501e-07
RP1-122P22.4	2.57863809333066	2.27919605998192	2.81618829731638	0.330213185051094	0.563108591371049	0.290084038187634	2.50988920377555	1.22677988962813	110.106736537531	4.33437135127138e-08	3.64650038961671e-07
ARR3	3.06008514138662	2.25651423423155	2.83442397849351	0.643171284263774	0.598068501769811	0.477580914019202	2.04484266053808	1.4591416792383	110.078038418089	4.34156087530676e-08	3.65060608068347e-07
MRPS31P5	5.17372273559685	5.30585710936587	6.3016343957558	2.46807100328403	1.82786905640311	2.0647081911535	1.19773755923928	3.86092540542984	110.042297013775	4.35053392539801e-08	3.65620628881934e-07
IARS2	37.6366398772421	37.2076925350379	34.7460408533066	50.7805865610001	47.0001429819405	48.5571364437792	-0.616011034961148	7.49100207088415	110.007796649878	4.35921547310679e-08	3.66155569600808e-07
NBPF11	13.3119736038946	13.6425233408381	14.3693055565449	7.61098407168042	7.89590544881826	7.1032431489535	0.671099475230942	5.96039845958476	109.764043882219	4.42111854583049e-08	3.71157949933555e-07
CCDC13	0.651721096099872	0.780765225593433	0.836538847645254	0.119112427324109	0.0961052485727565	0.153150947558514	2.40177449553779	1.08531502895487	109.725901338739	4.43089559814988e-08	3.71781303691897e-07
TMEM18	2.43266364853487	2.7817024978464	2.58019277061846	4.54071308517522	4.36824775450071	3.97635346066761	-0.921185089823494	4.15206089895176	109.686873958976	4.44092499168863e-08	3.72425157923681e-07
NANP	3.62082207530448	3.49067694087345	3.14398480126614	5.49730415013415	5.51825314132967	5.61338293289169	-0.895200777046303	4.18326471768225	109.662825102089	4.4471180433563e-08	3.72746776401783e-07
SNAPC4	8.31739117021392	9.47224526450156	9.48241967024426	13.0660321669692	13.0443343802593	13.3394644455193	-0.732068295758385	5.83345888343289	109.614996214369	4.45946421595676e-08	3.73583520539717e-07
SEPHS2	26.1020691459677	25.4014283980158	28.4729511440225	14.1907305458257	13.9483672555712	11.5336445981893	0.8136499103642	5.63829056352545	109.542001040998	4.4783820460159e-08	3.7496961537828e-07
MRPS18B	18.9607615016169	18.0335624833397	16.7260622833205	26.0791763903488	25.3066182106574	24.9295719382068	-0.704855015254257	5.3774251832312	109.532349753471	4.48089017073371e-08	3.74981004864788e-07
WASL	15.4136163397685	14.725577645505	16.0848465939598	8.60527046340139	8.33394185382386	8.56948147625503	0.657358904467661	5.70388524381371	109.491794027684	4.49144709916663e-08	3.75665585945111e-07
STK3	4.28551066275648	3.84683111900581	3.94989332343053	2.25555678311399	2.02877467607188	2.0934177331842	0.722220260160297	5.16865313371341	109.282767028148	4.54631013020177e-08	3.79930316870298e-07
RPTOR	3.51300628479012	3.81987868998265	3.58806972443465	5.16100636600039	5.46722982155377	5.89709933815126	-0.797730776989208	5.45156391493375	109.279238060242	4.54724291193449e-08	3.79930316870298e-07
AF011889.5	7.96436333315392	6.94567129392903	8.17503704299324	3.59445115056523	3.57956010255885	3.01239462362852	0.981602981948123	4.16395902485122	109.262993673146	4.55153946679684e-08	3.80088409356178e-07
MAK16	8.89124208348999	12.1415034407257	10.8764075943237	25.1398836587475	25.7976177684234	26.6758900157368	-1.48089982205125	6.51339692957061	202.732061723538	4.58254006377766e-08	3.82475149568095e-07
DSC3	11.5387965402618	13.0712585917927	12.2994499662793	6.74002126600887	6.4219187569337	6.67357734565225	0.696913744024825	6.03488062598229	108.9591074734	4.63277546457203e-08	3.86463928991845e-07
TOP1MT	18.2376887528	19.8687279367319	18.074277125709	25.9269921618257	25.3000030316035	24.5908199571513	-0.630851046093905	7.16550397551945	108.898742262148	4.64910867648949e-08	3.87621887963849e-07
ZNF276	10.4432684865061	11.7102786419953	10.6625053420706	5.9732628998067	6.01544551811514	5.67020431093297	0.695835605617813	5.9399153304732	108.810791001193	4.67302362276524e-08	3.89410423978244e-07
RBBP4	8.16949883102215	8.03757710298498	8.13947688740763	10.8283605882689	10.4265591122342	10.7548246412211	-0.594381905253674	6.49286227959265	108.664394135378	4.71314239582559e-08	3.92546654337255e-07
KANK1	4.27061066915932	4.24911869662208	3.8620143541663	5.72437681188338	5.75576478700509	5.78832238803622	-0.678855800024445	5.90051589458745	108.604891681762	4.72956068501958e-08	3.93706663026801e-07
MRPL36	4.88566006551142	5.49327705727156	5.14531963855586	9.57282482489584	9.56723689619765	9.04114800643238	-1.05672595832207	3.38462840245187	108.583355121313	4.73551925695929e-08	3.93995202179013e-07
DOC2A	1.68612847378761	1.7799527428223	2.05053965149754	0.670122883066651	0.680807826088728	0.530905580344875	1.35476166645294	2.94401109179488	108.567992769143	4.73977482760574e-08	3.94141822592275e-07
TTLL7	2.23958942644954	1.7744357898305	2.27798244309071	0.861768865071215	0.78715715514798	0.878018671766498	1.11175132711253	3.91587437515997	108.52385325897	4.75202633313822e-08	3.94952851073864e-07
KIAA1324L	7.86201105376181	7.2893104969462	7.13892066444307	4.24518511062112	3.85218022415357	3.56140591643524	0.737304192414533	5.49358573008685	108.44477996975	4.77406458734148e-08	3.965760010336e-07
TRIM66	1.77455044774585	1.96489844716766	1.88141118497319	0.894706125974236	0.857990901053522	0.81165794762398	0.934494551612295	3.85338049109723	108.309034365865	4.81217017028212e-08	3.99523725378171e-07
NBEAP1	1.44949125605872	1.28752185825801	1.17010772104365	2.86055290956704	2.60184386791446	2.60358627320145	-1.24167832642072	2.92985958758043	108.300403719675	4.81460461061118e-08	3.99523725378171e-07
ADCY3	2.6201158184834	2.73611298638488	2.67333962681805	4.12437770670617	3.94783129103759	4.25774658217333	-0.818316088531142	4.39081328404214	108.289437480271	4.81769987649099e-08	3.99570827112117e-07
TET1	0.699939378072299	0.790546857114009	0.789712644452041	1.38325231073083	1.74136152557367	1.49498560342929	-1.21697087133818	3.46173350852315	108.152146193296	4.85664358855967e-08	4.02589522013379e-07
CTD-3199J23.6	9.38100569052743	12.6819370274297	13.1984045292597	2.12944433072949	1.94438715130941	1.81082763232281	2.37965379070362	1.00126502847258	108.120037314387	4.86580323865672e-08	4.03137408787659e-07
TAB3	4.15580544751475	4.01500271039132	4.48871478861833	2.04756052395776	2.30079068368944	1.87194359914418	0.826509419079567	5.29153756766386	108.108033571432	4.86923258606914e-08	4.03210208070094e-07
STRC	0.381277115279692	0.196396642819265	0.36903093647578	0.0114481638145209	0.0192435250357771	0.0210281181447913	3.95012224995667	0.393220611992925	108.093497189764	4.87338917342975e-08	4.03343120699359e-07
PCDHA8	4.63060952181088	4.46025131257942	4.94937209696463	2.20117679815161	2.19099046352483	2.31489968028424	0.863981307673049	4.21525223450025	108.084197279859	4.87605054706449e-08	4.03352208519076e-07
WDR72	0.889729074474895	0.944216312441083	1.03362580699874	0.314663573525123	0.327872520530051	0.32447867980026	1.36642713506913	2.41667282261994	108.070122357267	4.88008154878522e-08	4.03474524702912e-07
SNRPB	64.5880039678802	79.7906626766907	67.5258940262094	143.814324127166	140.580103897488	164.198708406961	-1.2815254906592	7.1771709330097	178.865514108012	4.8941917831124e-08	4.04245944977344e-07
TBC1D8	23.8165532531152	28.119122027102	25.5173460049018	12.858280950434	12.9098160928187	13.8812100292686	0.766318907960249	6.85116991946908	108.019794275095	4.89452643399947e-08	4.04245944977344e-07
TMEM132B	0.193558291010055	0.148148001412354	0.140542974662301	0.00904049897356976	0	0.0083028459228964	4.49293719700043	0.347959562785466	108.495292875402	4.89807577358653e-08	4.04327842448334e-07
TBC1D3L	3.83085552664777	3.58967492417954	3.69595366317289	1.37879204886103	0.978955840901088	1.11162906254692	1.47765280674484	2.411310197201	107.997337311515	4.9009876354979e-08	4.04357059195985e-07
SLC25A36	15.626245654384	15.103504364111	15.9214324371734	9.32698300154233	7.99975448055557	8.56595449141469	0.650344109434828	6.78428686898574	107.908121523567	4.92675260555587e-08	4.06270762590648e-07
NISCH	9.26529194278924	8.59701476262499	9.28553640732623	5.32044696879616	5.04181126154497	4.87921288901388	0.633592808905478	5.99178503142385	107.886042447574	4.93315272944464e-08	4.06586435594687e-07
NBR2	3.14192079902207	4.1043488762984	4.56786854288998	0.857918623491524	0.898148992082112	0.528734022414865	2.18109995604056	2.24194857697269	118.634018243732	4.94081549351365e-08	4.07005791148847e-07
AC004556.1	19.3958631169013	20.8600289717836	18.5081747164851	35.9063961472855	29.416618880068	33.3583814646277	-0.944857298369177	4.31305039087852	107.835300795181	4.94789732343409e-08	4.07376879629407e-07
KIZ	14.4741693331472	12.5330268593117	15.2146883558024	5.37552577353773	5.50451973016779	4.12730984067737	1.29493700068288	5.58876681407241	159.293266396635	4.95614140699368e-08	4.07739224774713e-07
TCF20	8.82545328675613	9.32655895635661	8.69424990166642	11.9368250771623	12.9585998720559	12.3907823998686	-0.673261329222061	6.35530572970298	107.799577595093	4.95830797969879e-08	4.07739224774713e-07
HSPA9	148.297291599045	154.247563428082	154.986561220853	204.642593227943	196.979838386034	196.946085913248	-0.586729234548068	9.72450341394062	107.793655500761	4.96003624267316e-08	4.07739224774713e-07
OSBPL3	3.06446185890563	3.53023960659757	2.99708761016583	5.33967659337929	5.26032012147175	6.21315080956981	-1.0087466151758	5.19065818528942	120.131821375524	4.9904935423366e-08	4.0979198967894e-07
TIMM8A	4.38898326335061	5.19871144495887	4.62938756724091	8.10882609351789	8.06827546447418	7.60423623463058	-0.938119462353642	4.09121511652868	107.680031101907	4.99332901267192e-08	4.0979198967894e-07
C12orf45	0.528354243318615	0.578514096883459	0.517787053434402	0.894797474401209	0.921811458284677	0.815071795566321	-0.891623199126858	4.23012567547864	107.675470293849	4.99467067305703e-08	4.0979198967894e-07
YPEL2	0.636440676823599	0.578773640555755	0.733956184207736	0.136497591806052	0.165198568505472	0.0902593212372739	2.12383135939273	1.70188659855269	107.673070473359	4.99537679726289e-08	4.0979198967894e-07
SH3GLB1	8.69934563453794	8.45214382421956	8.376725091413	4.79674278830215	4.42741046528882	3.81797519106805	0.772010027360959	5.43850468176669	107.655665465055	5.00050146290345e-08	4.09999622020631e-07
RP11-134F2.8	625.662523240087	606.647294702405	675.273234578399	342.8646227788	367.76119527624	352.319828918758	0.643395334479573	7.92956227081066	107.635420132145	5.0064699680833e-08	4.10276191059932e-07
EIF2B5	14.4712953444194	14.4327026203181	13.6206660469371	19.3947987096723	18.6976995362436	18.2353073742504	-0.604128899664406	6.57174505184891	107.611756639652	5.01345647791699e-08	4.10635854937367e-07
UBTF	48.917256185483	57.8293029463715	51.5253029670799	74.408916410701	77.586666427293	78.0232878935965	-0.738731845891764	8.84458738513273	107.522544876269	5.03989590076431e-08	4.12587645775672e-07
RP11-229P13.23	1.24160369433451	1.55505886776617	0.824394076189843	5.56717472086141	4.67900651384616	5.22912792221559	-2.26495659381438	1.35727117011131	107.486771487878	5.05054259355589e-08	4.13245224218072e-07
LINC00176	0.34921991986635	0.442208041776572	0.408649894931907	0.0345408650564394	0.0145151661925885	0.00396531598318863	4.28408067262276	0.165704366822128	107.456565994615	5.05955217360901e-08	4.13768239836581e-07
AC137932.5	10.614871042473	12.421170566111	12.1157310816523	2.70013358076595	3.58995341810247	3.02621871243115	1.71897186284147	1.89873310421725	107.412251078066	5.07280345174495e-08	4.14637419675203e-07
CENPK	1.78830859870444	2.65259191219298	1.8590927636526	8.38981751619611	8.68849841288642	9.44385245725308	-2.26454606152433	4.63010492089539	241.29924156625	5.08986978647612e-08	4.15794567803197e-07
APITD1-CORT	6.4839304037469	7.49451982103974	7.20260087618494	11.2819639229578	10.9885759037296	11.1942071816319	-0.858274951685977	4.3835539759898	107.345397314655	5.09286938153494e-08	4.15794567803197e-07
NATD1	1.39259707269643	1.26300571429011	1.34269701751497	0.321487122645566	0.268853886079175	0.414239215019291	1.77909396731801	1.99796013059538	107.338810781484	5.09485120087799e-08	4.15794567803197e-07
APOLD1	4.63934314282331	5.12228690534368	4.52121896212614	7.37287473646042	6.89673802869276	6.53428013231933	-0.739247948494301	5.42810091170072	107.327089422105	5.09838021175951e-08	4.15867876096462e-07
TERF2IP	62.7575121735344	61.2458792208055	63.2005068449746	37.2097832149436	36.9663208715002	36.2637124072269	0.561860773865992	7.36691568605809	107.283570844337	5.11150698866666e-08	4.16723581623737e-07
EFHC1	0.849142756470155	0.729036438754382	0.787966722106562	0.355906424031142	0.290379934510773	0.329733743746324	1.07554554049836	3.62821829987763	107.187044878749	5.1407605077583e-08	4.1889248508579e-07
PCDHGB2	1.21565559168504	1.11789896239429	1.29303159779829	0.327446531600257	0.166792012445764	0.241494312048082	2.08939748894993	1.7443202244121	107.144085785734	5.15384121538374e-08	4.19741998623318e-07
CTSV	0.407175566142042	0.515595759348004	0.372888303756552	1.36425393292598	1.19596733871642	1.11886030729052	-1.68943491701805	2.0360150861085	107.091882267998	5.16978789953099e-08	4.20823929535458e-07
KDM3A	8.57729887803346	8.59700136204381	9.63521910320918	5.04479845915203	4.84342068397933	4.93589819052573	0.654904076511909	6.51626866868038	107.083154696406	5.17245941014575e-08	4.20824695602594e-07
RP11-474G23.1	26.5076466086196	26.2821919878924	25.8824441542113	36.5783417126849	33.7121134252889	34.2628062677835	-0.609076923786163	6.15632145696952	107.042219678186	5.18501065275109e-08	4.21512212226245e-07
RASA4B	3.11666470048928	2.35320461239616	2.46095437385092	0.86038154776949	0.903898985629373	0.94282761021766	1.34825306988575	3.06130082509287	107.038207393308	5.18624274278875e-08	4.21512212226245e-07
AP000695.6	2.39515038907083	4.04335621804487	4.03417170730773	12.2939177486436	10.9561059579533	10.3174591189904	-1.87569050243676	2.7802279188536	119.33720489383	5.19514982624007e-08	4.21802421443615e-07
BLM	0.274943228908757	0.399506040978548	0.168443469021685	2.18871294360839	2.30295781857396	2.39158612041779	-3.1927893567038	3.17064610383919	214.251158029152	5.19515001613562e-08	4.21802421443615e-07
OR13E1P	3.99862823902091	2.99627123490955	4.43529471930245	0.564567067679546	0.690178835014185	0.518501621402626	2.48399147049084	0.965700030592063	106.971762212716	5.20669531846336e-08	4.22522790524994e-07
GNPDA1	6.33058020973992	6.98052355126367	5.65362641814403	10.4533860102011	9.49858403883792	10.5769523103813	-0.883886297939113	5.06041152700235	106.953505130724	5.21233115351911e-08	4.22763113775424e-07
DNAH1	1.02858345265947	1.06211537046774	1.1136551555547	0.455403079188111	0.470194282028659	0.438608769074728	1.03269875925312	3.3687826631063	106.905336370378	5.22723393999808e-08	4.23754431402511e-07
RBM48	6.05142751642569	5.53913064229483	5.54711446586821	2.85360868272962	2.82015929783928	2.54589136453379	0.861972234667871	4.1721972003676	106.853188270553	5.24342269213493e-08	4.24728850104895e-07
RDH13	1.96483712391778	1.89769716824956	1.94866512008893	2.89905732715092	2.86308303321841	3.03420036135076	-0.798579223796941	4.41531689021787	106.849314616298	5.24462750129527e-08	4.24728850104895e-07
YWHAG	63.3405504224412	66.3661112212501	66.2430086996418	85.240867876016	86.1469565511048	83.1879727668039	-0.576849536250556	8.15409706297311	106.79369722015	5.26196084222576e-08	4.25914372728647e-07
EIF3I	30.0844773797088	28.4895799408779	25.6254126426967	41.5876020017508	38.8416310779357	41.293168547855	-0.730551035709164	5.91083471860993	106.755153975183	5.27401129687232e-08	4.26531616351055e-07
CBLB	3.16133553253416	2.76100658192073	2.76306873729517	1.3468895260057	1.16224308760317	0.948849208693471	1.13307760535231	4.54372382989562	115.709909072515	5.27498298308649e-08	4.26531616351055e-07
TFAP2E	2.53274297080937	2.05908548571048	2.55014893285279	0.680955245093943	0.569289813394714	0.536051304588935	1.79564768120296	1.65912561598443	106.700491978928	5.29115524962444e-08	4.27620563323431e-07
[truncated: 13,852 more rows]
