# Supplementary material for: Ginsenoside Rh2 repressed the progression of prostate cancer through the mitochondrial damage induced by mitophagy and ferroptosis
Source: Front Oncol. 2025 Aug 21;15:1633891. doi: 10.3389/fonc.2025.1633891 (PMC12408308; doi:10.3389/fonc.2025.1633891)
Supplement: Supplementary file 4 [file DataSheet2.zip › supp/DEG/GRh2___Ctrl/RPKM_of_diff_genes.xls]

Geneid	GRh2_1	GRh2_2	GRh2_3	Ctrl_1	Ctrl_2	Ctrl_3
PLEKHN1	2.51330155986951	2.40362625969258	2.26830513051109	4.50159036068241	4.07121463347363	4.54081168373499
SCNN1D	0.678229231290306	0.668288963110195	0.540246270314876	0.270405629298983	0.243734583619813	0.248342075289985
PUSL1	0.508813084861874	0.613370447340072	0.612852300491216	1.56849388228367	1.38484055117183	1.48416567695401
ATAD3B	1.80976964766489	2.11352648553354	2.04058968622598	6.19386234646215	5.04953445308808	6.51728226743829
ATAD3A	27.0792862210435	28.3626387996635	33.3116791397593	71.6136576812795	61.6335996509433	73.2969214068649
MIB2	2.72538171481389	2.72818200985452	3.01709830961111	1.28463493330702	1.01315319175522	1.11041511935296
PLCH2	0.0757023926422305	0.0651847713562127	0.123426288590503	0.324807800706968	0.324635643479912	0.251947078052519
PER3	2.56445815518308	2.22312872110034	2.10383058155166	4.50189147309564	4.19371629633403	4.00577699230712
UTS2	0.54997520798737	0.365321618432505	0.362424266942903	0.792646317040569	0.962274743681372	0.788635149755326
ERRFI1	25.1713941509804	23.8277665641161	20.8329754353627	47.7788207454912	45.3771974285951	64.0373712537051
TMEM201	0.177762381732647	0.26438530754968	0.200340080893438	0.611382236787105	0.544294422201169	0.598930069605476
MASP2	0.244952159879686	0.245123272087112	0.244310275076825	0.0166975953166274	0.0686092855084477	0.046005500891758
SRM	8.31835225350773	8.40111404299071	8.0710242072897	14.6974292584596	16.5540193574694	17.68848488054
EFHD2	21.6938073119941	20.6808698099602	21.016948873435	36.7574305651185	34.297925002983	39.4160868905287
NBPF1	9.09831570574901	12.0291885177593	10.5242522678315	2.29978747732276	2.41217370965751	2.1619609301725
ALDH4A1	1.10619069541324	1.20869398938507	1.37245717656247	0.487448477863441	0.438432253985585	0.37698986761288
IFFO2	3.46102714794346	3.64983139018745	3.70285968518815	6.68366855224295	6.85140239527474	7.17424858339139
MRTO4	6.18308667058151	7.20463769609136	6.78543760871538	18.0933178427996	18.2744330711462	18.2263458782768
KIF17	0.125919539470167	0.140952576716613	0.152473591767221	0.296417803929534	0.35589758718293	0.21389641831464
SH2D5	0.343595505734896	0.334210500124514	0.388903444393185	1.05383609202831	0.737342875910192	0.933458512705403
TCEA3	0.872713758407531	0.723887645059004	1.01566436458636	0.134625846734913	0.248925808844732	0.166915548470153
E2F2	0.0412578590017699	0.035525747757898	0.0475793924936587	0.576662179030037	0.651076711168625	0.661016793767094
FUCA1	4.70195986247247	4.0960518996176	4.61379193623764	1.84937899862519	1.63205210106798	1.71971124437496
RSRP1	24.3666245691786	20.6821039099194	20.8496784186957	8.79791978043243	8.1873444863337	7.32954041654469
STMN1	66.4279038448512	72.2403940715619	65.8237599180519	156.314278320548	161.822835066363	164.432825193099
SFN	101.229579587782	78.738893906552	97.0948202050048	201.293432946904	207.374513947503	195.042598070551
NUDC	156.570167454612	166.746123791046	161.6504549772	314.503949297711	316.222856894103	325.50767968922
IFI6	3.38366910456018	3.97813421721223	5.47796947201341	1.94207511216177	1.41001275292012	2.05994727191404
SESN2	15.412234370797	14.3868089815176	15.0855558740524	2.33658498818662	1.92734055358448	1.81240089699033
GMEB1	1.86051529487005	2.38615705812518	1.85414605289487	3.72911928004442	3.6739992830763	3.33400870159201
COL16A1	1.08394185937586	0.813082664191366	1.01542528863672	0.388002467329428	0.346125666162533	0.194582406062522
ADGRB2	1.44053349373623	0.859215470548343	1.28883041210147	0.4392871234099	0.341856243490566	0.445469200937586
SPOCD1	0.202582056549146	0.17785688579344	0.0458081765769047	0.470872187928892	0.426625011707075	0.552066010701096
CCDC28B	1.26833327469516	1.10931763269232	0.94439944449554	0.251886010258988	0.291676890560318	0.254466906458421
TSSK3	2.77448274188123	2.55491700558707	2.1034336927762	0.86391574855905	0.629277614215733	0.714082644603791
FAM229A	2.58183741851774	2.19757967587132	2.09902886863677	0.806702206915682	0.643055025277276	0.626310857717273
AZIN2	2.66455459695878	2.09484851210016	1.95947810176488	0.948728395219216	0.893379451772122	0.785179720433917
TRIM62	1.40483519117608	1.4821610405174	1.98504820689971	0.480218444791803	0.654496248508378	0.488714862919814
CSMD2	0.418495049255231	0.289616189325896	0.396818343848191	0.661977761873645	0.698015585017972	0.843729788481079
KIAA0319L	12.2901014421024	11.0834079380958	12.2384923733825	4.55812791625206	4.81328478434772	4.07788829362216
TFAP2E	2.53274297080937	2.05908548571048	2.55014893285279	0.680955245093943	0.569289813394714	0.536051304588935
CLSPN	1.58632788889902	2.95579014137407	1.93135094801798	11.5350913662794	13.774144291084	14.7463146905696
SH3D21	9.13358533480945	6.71634350800216	8.32777087265043	2.44854896222062	3.04020383007394	2.37504169567953
EVA1B	2.44014598886552	1.76094472391688	1.95641766857622	0.879209054801605	1.1166250061945	0.376819622911104
OSCP1	0.96905654191962	1.09517865382313	0.651895700812507	0.407354247867908	0.218734044346467	0.29617553814175
CDCA8	2.14292718082522	3.15058453676927	1.55111421075697	10.4742480243343	9.89053665279997	10.8781674534677
MYCL	0.578090810871925	0.50734704188658	0.435896964472075	0.271046527492067	0.230423126759953	0.128757248199923
RIMS3	0.217831230961798	0.123928268902029	0.16149044253912	0.0392433878042753	0.0659652611489024	0.0180206758157902
CTPS1	6.70856979626513	8.02590594050628	7.46906847906525	20.1820276188386	19.2377241452661	20.214167410836
CCDC30	0.525180709570404	0.437859313403651	0.600842215357245	0.204996862407312	0.115843294169325	0.183442846639336
PPIH	8.12717321249987	8.92794762239438	9.26004041492495	17.4995886828185	16.2501507388771	17.9076306021951
CDC20	2.34755294512708	2.24731949474402	1.21029787829245	10.7157186635226	9.99167632397375	10.4917824742236
DPH2	1.45037391734093	1.83608401127545	1.46214071325095	3.22202612044394	2.8052746675733	3.05553986832899
KLF17	0.062919552699162	0.061917599972804	0	0.392956120507943	0.330265231414884	0.1665660677448
C1orf228	0.675574635957124	0.719488965508364	0.748332847961402	0.149466156435003	0.092121943365891	0.150997629479855
KIF2C	6.53016797656572	10.4216525180775	4.84244943745938	41.2728284983225	41.6986832105226	39.6991427062059
BTBD19	3.00618591446447	3.28384696841559	3.0611053723786	1.49222424691271	1.29558854606877	0.944511230950191
ZSWIM5	0.595816438167802	0.549110336493846	0.735419741208892	0.133056028310366	0.241199200046651	0.22283423063979
TESK2	0.982718236093783	0.962900689643292	0.771809860106629	0.36324055410798	0.255406335895275	0.327060981154029
NASP	65.8398835079033	78.2144610399957	71.0854086451055	119.117359358913	134.446120894944	132.090978647963
CCDC17	0.550495368538324	0.488597967555481	0.634842326755312	0.142404409050021	0.0558533228154974	0.0980887673241364
RAD54L	0.367997109902384	0.392315079653338	0.212190832876549	2.29091319654376	2.16275373730498	2.32047525985077
STIL	0.779713269573395	1.07355084661391	0.685514241959881	2.46307966751045	2.683802666425	2.51841889888263
SLC5A9	0.335109795339679	0.39007917316935	0.393611934015553	0.135650012492874	0.152011824999633	0.124581746700048
ORC1	0.32092132232403	0.606400714114393	0.472896510236902	3.11026430596114	3.55260646616701	4.19180498480047
COA7	7.12866338787979	9.58265357391827	7.58194612026628	17.9115325457919	18.1621844680314	17.6082879013382
LRP8	5.36357948673654	5.6105845815189	4.60977487362076	13.1703463188247	13.2468461207138	13.292583419176
NDC1	1.52361416667963	1.51485749197338	1.47896626806396	3.93496799403437	3.73318202282916	4.19364405133064
TMEM59	12.9933439840817	14.2924113804532	12.7351387305723	6.10067788366775	5.77583778539082	5.40813796322968
JUN	9.82620596058636	9.22770760713337	9.47982098031018	26.3206270383325	25.2710410189443	29.9124171264713
PATJ	0.0735176143270457	0.0449250876519622	0.0793121850541309	0.219318629982532	0.20108648538481	0.183112257418671
ITGB3BP	3.36643893528911	3.54239504489947	3.10341795212909	6.89140560106631	6.45009776250785	6.60774618719002
ROR1	4.71495073797916	6.51025066918817	6.66018142938608	2.18811107699679	2.09272021294385	2.43672948409067
LEPR	1.33660767094586	0.929251389671002	1.17317882726886	0.443244055941934	0.503703075896896	0.449123476090617
RPE65	1.01357992518342	1.72694947441389	0.820703503797946	6.59048969110404	7.27367398295473	7.94266464936073
DEPDC1	1.94484264315813	3.02502058063271	1.60516381886572	10.5678724407815	9.97432525650913	9.47372017398151
HHLA3	5.89575480386667	3.92646001349634	5.07276823486478	1.85876209992754	1.90938181797978	1.60040412676647
FPGT	3.09034565451107	2.55663954641294	2.61659482686516	1.20000584294166	1.19251234595314	1.04490819357957
FPGT-TNNI3K	3.6689977374792	2.91583231205547	2.97915419715421	0.970894330460121	0.983168035377165	0.842911430476399
TNNI3K	1.69967363115087	1.0321748545371	1.24483404364429	0.366013129295879	0.460728620491739	0.372986746899294
AK5	0.105754942023579	0.126085854143203	0.0562886424709992	0.372740813620328	0.321897254023815	0.427123962415208
GIPC2	0.297509870880055	0.164684374178861	0.310418710792853	0.0595532156145507	0.100104594431645	0.0546940135612225
TTLL7	2.23958942644954	1.7744357898305	2.27798244309071	0.861768865071215	0.78715715514798	0.878018671766498
MCOLN3	0.603398523956619	0.607380056535275	0.602744443889876	0.207203468019377	0.180151994720032	0.170610968227304
BCL10	6.52910009393928	5.86268409724757	6.4127303509537	14.0754331426958	13.722762038894	13.9367564068378
DDAH1	2.1236528630131	2.06711948137553	2.15799394222223	3.80886319485006	3.82173446884067	3.64066657837079
CYR61	3.02637739588502	3.10932595403144	3.19923932030401	9.73405193046745	8.84532351558454	7.5590067519528
GBP2	7.60973549561427	6.69148983343758	6.21073403741063	12.3693556566876	12.7164204011848	15.4180027662208
GBP7	0.0458728884622368	0	0.052901537253035	0.848461021027778	0.669882214832092	1.06258834170531
CDC7	1.95426629650853	2.43896942558041	2.00734340259829	8.26154955413746	8.30391016392266	7.57523620156406
BTBD8	1.40735541105165	1.32807693849212	1.53806663063588	0.650070227435954	0.493362318851057	0.518056226255456
KIAA1107	1.98697316101946	1.9851388018587	2.25948126657824	0.919645221416589	0.724008633999813	0.727003861242514
BCAR3	3.87929330915305	3.98436286621901	4.01021876323902	8.24034608127503	8.11417558275147	9.5073837927111
ABCA4	0.226489346021757	0.248210225326901	0.18204295608071	0.0173104445045685	0.0420298516262245	0.0688913816954903
SASS6	1.33913147697106	1.7692774924253	1.25832939026422	3.40134472654844	3.25088074254216	3.64353837802716
CDC14A	2.31036060562551	2.22827197591678	1.92554863195339	0.933018168848434	0.893475821129972	0.98152765014235
S1PR1	0.421549588177397	0.299854778963053	0.496707709515675	0.107862877203274	0.103605484513689	0.148592824273965
NTNG1	1.93718075487254	1.83511014193855	2.12389425220319	0.33142296434106	0.34238298193534	0.335294413864105
GPSM2	4.94127303071861	5.28703694506635	4.97305476515355	11.3058533425569	11.176695890464	9.92456067953386
CELSR2	0.533279293444834	0.435640631066246	0.528259269094836	0.137950883843517	0.197531950971884	0.207638831271285
PSRC1	3.17409859791576	3.19145648308158	2.47818224057186	7.65754645492916	7.37387389654355	8.99642001291303
SORT1	1.7819814302967	1.46032929918391	1.43142550374604	0.588929290885885	0.671543001841677	0.550365079518198
CYB561D1	1.49865275442697	1.36709898440832	1.24344644935548	0.494832797025599	0.465981902374838	0.435362425486397
GSTM2	0.132750080526332	0.154181004824776	0.124608189849253	0.0207639250229583	0.0523539561663349	0.0262208476817256
OVGP1	2.78470055947873	2.40725172410823	2.56656949756977	1.29962191331367	1.12585366447954	0.922696744479249
WDR77	4.37445826852402	4.38872169347342	4.09593688380638	8.7303421758963	6.41827358161928	7.38275394055031
WNT2B	2.16433042680905	1.87520712284485	2.23240191405881	0.69506581928118	0.546709807617882	0.576074135718648
DCLRE1B	1.68572386520138	1.91895843022313	2.10051998520506	3.93340675867968	3.70124457736562	4.42319927245551
DENND2C	0.151857639668595	0.0915316362204199	0.245175396447494	0.0319175671977081	0.0143069581789442	0.0117253104480635
NGF	1.42462264068182	0.740645675319386	1.20892896951742	0.180786953686044	0.329213766176378	0.0622634142919017
FAM46C	6.86080854361996	7.60573226296086	7.15580908655998	2.59603039604766	2.97370349645414	2.70915683333428
WDR3	17.4390841552082	19.9217670873958	18.4654476194932	32.0746472914096	32.815887728204	33.0231515079949
FAM72B	1.79083491421542	2.61265783891179	1.51949331383866	9.99310615695672	9.79099725504242	9.60759586526166
FAM72C	2.15636526103547	2.99615681139624	1.14447650913526	10.9804462659393	15.2368170324638	13.5847547932898
FAM72D	1.87854932476144	2.56786907596849	1.38106779169093	8.85417681668915	9.20315229200948	7.9232207792247
PRKAB2	21.4319899237434	18.8626836867699	19.6989338002012	8.20750419699156	7.6192393616495	7.66915351095835
AC245100.1	2.52701949130465	1.42008132584129	2.33136774665407	0.939263409899585	0.576399353154962	1.12962782356621
PDE4DIP	9.29882043269492	8.02532274938386	8.95884172333271	3.14268353242125	3.37488780298559	3.10416356100893
FCGR1A	0.413039610123289	0.266740834806122	0.508802326858785	0	0	0
HIST2H2BF	0.942209895700659	0.674823861499593	0.802237908408705	0.0222094736204577	0.0497766650409166	0.0339955124966735
HIST2H4A	4.65049855660475	5.15403372870635	6.52215890217795	0.454039302927396	0.508804546281779	0.324327337132443
HIST2H2AA3	7.58682427430634	5.07612947044801	7.44870989289045	2.0686769454567	1.73864722918874	0.94994236449721
HIST2H2AA4	3.79232144936215	3.13654086936702	4.20074786639326	1.21658561054285	0.470112947608657	0.539395464947219
HIST2H2BE	1.47513535243025	1.24809894161224	1.36092459691696	0.215683614983236	0.0483397816684198	0.178276558150285
ANP32E	105.96763210254	114.913494253688	97.1402093204194	221.607914400004	238.202748718161	237.600677761666
CA14	0.21292655754654	0.107477435877656	0.1439437993166	0.327160476356387	0.373539262519417	0.328811905060442
ECM1	0.108886673193622	0.209153874997419	0.231822093605264	0.387299729464689	0.457688533993286	0.336296560288521
ADAMTSL4	0.809461778333757	0.862773189966194	0.630734862887457	0.312677529215047	0.391614610274749	0.212839814993166
CTSK	0.790450399996747	0.84757713062931	0.911563293349793	0.539163317560902	0.295072482855164	0.230311940518004
SELENBP1	8.079873051944	8.40270999930586	8.03041259183988	2.38360555792589	2.25493217267358	2.35655650781735
TUFT1	24.1661286354742	23.0582188096246	24.7472177180782	8.07800210270426	9.81127418817923	7.90077450719492
S100A4	2.38872437583186	2.38783714109754	1.80481981167806	7.52519080561315	7.5792297383635	7.67437583883929
S100A2	0.700432460620108	0.742299957299998	0.497078643595206	2.32528133682437	3.11336574671576	2.56543544591999
S100A16	49.0889662853525	57.8400839499036	45.3913383281418	173.941481192581	154.456728253366	161.57564651583
S100A1	1.43037116469428	1.15966504949064	1.43530774786626	0.546612039424511	0.542538269042229	0.523526404592336
PBXIP1	123.950587523009	102.362560948781	128.101120538043	32.5078333301299	33.5233624314541	26.1425014403061
CKS1B	3.17782570868166	3.845356396814	2.74854937328397	11.1926880989773	10.5127550116484	11.5341510267542
DCST2	1.02638160599714	0.678618710284803	0.856028180229142	0.246543719321769	0.22447854977966	0.155668673048916
FDPS	17.447459480903	16.8157992949271	16.8647767289811	42.4208831170963	42.0607196626591	34.2664305808777
PMF1-BGLAP	20.51338086449	23.1741605400695	21.2070022471866	39.1208740004921	39.0738087822943	37.3530402965336
PMF1	8.43173725755739	9.44317725275705	8.64181248939623	16.0365560709258	15.9507084490534	15.3834118860185
PAQR6	2.33082798214827	2.18583852056513	2.22222244710581	0.776071916807248	0.674002031651477	0.472196135365849
IQGAP3	1.58205331802576	2.13862880601705	1.27086095812082	6.53804474133794	7.42103480459167	7.49363555944917
GPATCH4	45.211500041974	70.7055278170847	51.4000313831388	103.941924960757	115.815868767372	129.125845446445
NES	165.850374444514	182.423308535923	160.12074631612	389.610579419104	422.860793972367	458.478880433028
CRABP2	193.930972184176	154.606544398092	157.879275639498	489.664648374311	435.896246829909	475.510166592461
HDGF	249.296781931287	285.85881747762	240.808991215307	560.946369359083	591.897031036906	613.114806719429
ARHGEF11	3.44319594339471	3.80688256639495	3.98889412460454	1.47778942380855	1.46643723702106	1.21639058385751
SLAMF8	1.29630719488597	1.05958714629695	0.920788689553619	0.42645747611405	0.362846855824519	0.290119246834095
VSIG8	0.665648918634785	0.839757449631154	0.58911885173615	0.286320592079506	0.145843620710277	0.191242522225511
CFAP45	2.53019124910226	1.45859585101649	1.63202753898106	3.42513797112045	3.71706219055512	4.13075651899008
TAGLN2	23.16395494392	20.6277693845464	17.9697077624539	41.7745166252655	39.1478759710941	40.585256222627
KCNJ10	0.2224183289666	0.179292421444707	0.158264284519484	0.0556998311570966	0.075793558797239	0.0255775216268902
KCNJ9	1.53875489024479	1.24361202578471	1.66556113295293	0.136175496769272	0.146242329889197	0.0677431920005654
IGSF8	3.4744465520472	2.6177624201465	3.10527125384829	0.830673157134703	0.746739594095048	0.779661897250097
FCRLB	0.542882273757375	0.729233817040811	0.726232793238713	2.6745850004447	2.61870323408674	2.23838415662125
RGS4	1.22209131204141	1.39304677246506	1.22142823512451	14.0465827440593	14.6552753650182	18.7238678508415
NUF2	3.16420596462169	4.90138027030404	2.60644709645419	22.8511657805494	21.2856291765619	21.7105414050172
UCK2	3.69491653974149	4.88175161903697	4.73183343815363	10.3523410328866	8.44174221392405	9.98689129371637
CREG1	7.31844082330209	6.97780600206907	7.65495871592382	2.04212584626836	1.85442768083486	2.19886212496341
TBX19	0.563323346922267	0.405323016739985	0.338166585681383	0.188142112516087	0.13086335739301	0.184707397648501
METTL18	30.8717126431616	29.4543062878233	29.7402183963559	10.0759512058176	10.7200052068389	10.2866025957805
VAMP4	9.039150860169	8.0416548129827	8.68782391503038	4.09093998193169	2.98601455949206	3.27696971803949
DNM3	0.273257293483454	0.263099928042264	0.289342784321514	0.0543007155667036	0.0468079623005177	0.0709689706727272
PIGC	10.4977493344524	10.1940929215703	10.2613997720623	3.97134009154654	3.6688784090388	3.83029033347974
SUCO	64.1542427417182	63.2562974670475	63.4917662549345	17.8068135698898	17.0761411611644	15.4262144183486
TNFSF4	0.721066647445411	0.706949538121755	0.51868870258712	0.102036624450085	0.134522426408566	0.0551241288378328
ANKRD45	0.425383974974106	0.64099658298881	0.568605203827408	0.186943087929991	0.163950073655894	0.209013426472162
CENPL	6.59763037575556	7.08151994096774	6.10266707952319	12.1817350805988	12.3507109261495	11.837815803976
CACYBP	18.9283781412504	20.5961703930374	18.7420788157481	34.2450356790385	35.1957546060359	37.8527604561098
BRINP2	0.0711940730371422	0.0735633716853716	0.0328409745557672	0.359127132258957	0.348785037375834	0.324327337132443
QSOX1	11.4887346030592	11.0637402996942	12.7993880228326	5.02382062059475	5.60700193455671	4.66991656184462
CACNA1E	0.117189987243098	0.128180860097883	0.0894884678482984	0.391434630224316	0.437156630567924	0.355827476904577
ZNF648	0.701840107841597	0.650817776803756	0.711539448719911	0.168586683106381	0.268849465352082	0.345392171032248
GLUL	6.2474257338931	7.02413593940816	6.82735572398143	14.3215138225791	14.7631496858669	14.2620720164875
RNASEL	1.70925752663324	1.32935318067325	1.73800335320061	0.533085383475137	0.640673762657793	0.613759700359534
FAM129A	23.1174783087997	22.6120641883959	26.3804238626057	10.1656464108324	10.9199174158149	9.21160143398993
HMCN1	1.44206643264688	1.36953822723634	1.60187956171181	0.546334641789685	0.508052952648994	0.390645198899285
PLA2G4A	1.38023144594543	0.92717567854928	0.970830611133002	2.63351569404227	2.92349751920197	2.63026650176697
RGS2	15.320220648223	14.1166478252404	19.4482809826096	4.26701631157626	3.9467955708397	2.52962944057308
CFH	0.207315042884584	0.273718362605374	0.342681154942588	0.0551932914314989	0.149743527474021	0.0747008084052134
ASPM	1.82422738194842	3.03300218904083	1.55183888222503	11.2461968219486	11.7566918713542	12.4383892550445
NR5A2	0.722284073539749	0.452024486995531	0.52381549924301	0.244148487890668	0.171875134543099	0.221352656735848
KIF14	2.20441386983673	3.18355760052556	1.44502544536688	12.6674837196679	13.26629408582	12.7357644939235
C1orf106	0.259957667389454	0.201456684097733	0.275805335824478	0.681883768692243	0.602487999288893	0.337209357727949
IGFN1	0.257830545967781	0.352014536260043	0.369660188878648	0.0937358569705948	0.105042074262641	0.118370376757978
PKP1	2.70510081979305	2.19271395707908	2.28873462886408	7.06271988617412	7.10778078540309	6.9482602050422
ELF3	2.19946816774152	1.90736731889523	1.72859138633212	5.01111530725291	5.71141141839851	5.40906376613738
UBE2T	2.98606660008338	2.88975688971665	2.71220965851793	11.5525409700504	9.1368768825935	10.9975897895436
RABIF	1.1118228966551	1.03713253979138	1.05512442603877	0.35052581575794	0.403716748588373	0.554426238044514
ETNK2	0.226553804690734	0.325129705134475	0.420929203952313	0.0846529250935992	0.130437420705014	0.155491460378345
PLEKHA6	1.83845427240127	2.24972470343556	1.80939799153787	3.91139399549553	4.62740190922127	4.51401075525579
CDK18	1.66855832440211	1.24517394846494	1.39683756006334	3.24894481404099	2.61999705979528	2.96794410356992
SLC45A3	1.96134478780882	1.62338848486233	1.91995283358655	3.41933104310066	3.44500596647939	2.81162539994368
RASSF5	0.338878072536255	0.455063516385559	0.502458436827923	1.08534369558078	1.06422357635263	0.909567090547465
G0S2	64.4754571247336	60.5545190436106	57.2648755935775	510.531136310126	500.803180253537	363.737977249211
NEK2	8.02917094481653	10.4683431087784	6.16594337498718	34.9212051795811	34.0446227315476	33.5392191260978
DTL	0.589652310490841	0.695047416029133	0.429125519082161	2.95034213619288	2.55111821113622	2.99250685211361
ATF3	20.3479586302208	15.9134036705104	17.7056993076337	3.26795912141654	3.06490368922646	2.82381536723606
PROX1	0.457071849840886	0.483140022704458	0.632525336046621	0.190810423900492	0.184127571146724	0.197146556744822
CENPF	31.3810288732314	45.3441109562854	23.4154196103808	152.924908138577	154.96277193222	162.299725132628
KCNK2	0.215931077275568	0.154942459650615	0.190912312380806	0.611178963920654	0.467900651384617	0.372354326441825
ESRRG	0.123796262778221	0.0799475829194302	0.0951762261135981	0.021683002715965	0.0388773757259945	0.0597413808317641
RRP15	5.71928369258846	7.76513506803421	5.67747981624157	11.5015866426423	11.7352071273947	13.2838437551647
C1orf115	0.610191404423408	0.923026689017375	0.703684995531947	0.23570370558584	0.18644737353738	0.254672506157324
HLX	0.79059005554445	0.787786594848328	0.647955039016833	1.48400615902821	1.38661724250141	1.55488026379662
MIA3	155.078510942277	152.362222110278	167.148037264018	64.4632690425336	67.4603159181427	64.1429295116244
FAM177B	2.80024641626578	1.62918752233474	1.7206311365554	3.76313635088576	4.63466710008965	5.38448170348772
LBR	5.38020394843831	5.68832468150381	5.29085310838113	10.1537133771389	9.34584897550365	9.89978812116368
EPHX1	44.2680232645104	41.2676020511325	40.1288850549399	16.6698924880339	14.8218289807296	14.7725412110545
LIN9	2.59128635350679	2.70589111704652	2.1480858560992	4.55419206256869	4.7274608811665	5.27838725423586
JMJD4	1.63705614947095	1.47700560400943	1.81267148047314	4.41954971177538	3.93875117662276	3.43448744911468
WNT9A	0.609493696337466	0.45158450038085	0.490381663632389	0.178749629037983	0.0934780114408954	0.109443120563453
TRIM17	0.674226733676577	0.566893759080204	0.649467759423992	0.266747379522672	0.306394921096465	0.220484086009992
HIST3H2A	28.1115723597705	17.9784496734441	26.6530652871304	11.341174647833	10.1909981724292	7.04098341953449
RNF187	51.0857871530731	50.3028407003713	54.7438876387664	23.5596563700868	22.4141266881952	20.4532567639895
TAF5L	2.49740747250941	2.83071077921519	2.71302712166859	4.71955240001909	4.64787151520963	4.79197181304638
URB2	0.839460099285658	1.19529548476078	0.935632579090067	1.93195156743774	1.78058510394712	1.81052587800981
RP5-862P8.2	2.9046039600155	3.10106489367329	2.58705959437709	5.28445564079745	5.60030660053745	5.93482972372194
HEATR1	3.8284953050191	4.31689657544946	4.06719809711258	7.52512958318226	7.03514233158946	7.75159897951776
FH	21.2320801062918	18.6329375048411	19.5760879044445	38.6940735063046	36.3056246166952	35.1412152289423
CHML	7.23688077679378	7.96801053863571	7.82463868482563	18.295882776025	18.5195660072682	18.0879485362055
EXO1	1.38675736294753	1.9901498150679	1.41893039902352	8.66408375036475	8.21048856382958	8.63948487769084
ZBTB18	0.34584352776138	0.372242714122215	0.747813205178271	0.109034527943138	0.0135762264439981	0.0778850594547444
ADSS	4.50626050764288	6.25325113260527	5.56853616008717	16.199628023674	15.7668650121057	16.0870251853489
ZNF695	0.247262929542656	0.258072424806775	0.241944251047027	0.655136109323946	0.621209952495018	0.584324571452407
ZNF670-ZNF695	0.360920769451008	0.439635295584191	0.365462418445584	0.769687590435015	0.729829396800528	0.645712699670941
NLRP3	0.118322543920884	0.285273920244681	0.231968292108694	0.0497382647964284	0.100327657013309	0.100495794604419
ZNF692	9.92777339302954	9.22075236207368	7.76477157507069	17.7589189539924	15.3930462023766	15.3641511710647
GTPBP4	41.0526579301063	44.3789983572506	40.5539787235337	84.3456763959009	85.9527773038172	87.7869300433044
IDI1	3.22284202185019	2.82909648616334	3.4634440398758	9.14380138918857	8.48844007011769	6.19990246474858
PFKP	24.0461014350244	20.6251097678639	21.3481495380828	41.2101589875344	41.0161298188182	37.6454439295297
AKR1E2	0.40753231175233	0.300781969665157	0.375979564308082	1.76205571429829	1.57967286524554	1.63626294952131
NET1	16.5824723343934	21.6791036107174	18.1282100886818	36.0319549029357	37.2344317957334	34.3254847477909
PFKFB3	6.80341135191508	6.23841707219149	7.31882778278688	13.5807169504246	14.1932425285908	13.2575973781882
OPTN	41.3107502440393	35.1703943442057	42.9976291872216	10.7434661640757	11.6522864954262	11.0468239212779
MCM10	0.330244424749041	0.568724621972422	0.357041728324939	4.19936868383275	4.63782713858679	5.7332914475523
SEPHS1	4.48058836607753	4.13232496323126	4.63286437066076	9.76117028603709	9.49961876323654	8.50082971840429
FRMD4A	0.6630332653419	0.605461376767377	0.645303096695325	0.184625692273465	0.200926725296965	0.194017246320301
SUV39H2	0.797319698241182	1.0400137743258	1.11066517777781	2.09061855751843	1.98578873925645	2.41985493418958
PDSS1	0.273512697882386	0.594979045058361	0.664042825672367	1.5854345400714	1.4104831230145	1.74506355974229
MASTL	1.59665698615972	2.09561063521284	2.03794029960893	3.03657106435308	3.90668908872036	3.56679681255101
MKX	0.335851884195697	0.424933280475802	0.284555127075141	0.17287257109348	0.0904045746302474	0.137598202943185
MPP7	0.885316249697903	0.656220385134179	0.947286648103236	0.360643149178552	0.395544359097098	0.288933742533751
BAMBI	2.28646811126079	3.04745168565369	2.72095421880682	1.10429265206369	1.05415819470691	1.29590776107458
ARHGAP12	4.65890632896016	4.41972713819009	4.82071271781374	2.04010983371412	2.00934095828692	1.90658375838366
CCDC7	1.05316903802179	1.05340959337591	1.10412337154652	0.447183756636949	0.506133319742573	0.349091700050891
CSGALNACT2	16.6217336752536	15.1894787162774	17.9503638270971	6.78732628501803	6.73877292020954	6.10535343273234
ZNF239	0.201902872574126	0.415312486904071	0.336322208339243	0.999606302011982	1.07790584495938	0.779471439979526
ZNF485	0.258300532154698	0.262852740059767	0.135398803106954	0.927862453476901	0.68581182945263	0.879350589913954
C10orf10	2.18228833284173	1.26086441988929	1.57972087955249	2.38272835485005	4.84183196151386	3.34082197624913
DKK1	5.54950699280975	7.4039177083527	5.72304225645634	15.8094134355559	14.639393906875	10.943768809668
ZWINT	15.2194785340853	24.5081440949965	15.0128689719136	84.9708185423317	90.6037731757411	99.4112387487291
CDK1	7.50289541872761	10.6770687341554	5.86189674494104	49.4697502876443	42.0479735711345	47.4509622870282
ARID5B	30.8559708240731	26.0614583601846	27.6488452405004	10.9492088321302	11.1266820749399	12.227744453049
RTKN2	0.259382645821035	0.464457386484309	0.22774311248611	0.693856086910879	0.644253654887909	0.714620707854245
DNA2	2.46330907591824	2.42977282441048	2.120550566531	5.0558685568538	5.37696392684233	5.72827249378301
TET1	0.699939378072299	0.790546857114009	0.789712644452041	1.38325231073083	1.74136152557367	1.49498560342929
DDX21	46.4135534533127	55.0455989762407	49.768786199256	119.273391397611	123.075270010354	129.691330737905
DDIT4	230.668810477867	157.267228963577	166.123396873323	72.9934243375528	76.0903161650766	55.2434412379762
CFAP70	7.32370113077121	7.16746129705378	9.12307948339941	0.926925597203197	0.974478066359722	0.716724991791741
AGAP5	10.6699528608471	10.9301335372537	11.1795553455482	5.11188169994987	4.53680877709578	4.44364893145282
CHCHD1	37.5746283221395	37.6485728848797	34.5341449219656	64.4880046812661	67.6536594791405	70.4354559291361
ZSWIM8	15.9841579419511	15.9085246572524	16.4662769618526	6.65516432351435	6.64776238762552	5.98099085198736
RP11-574K11.31	11.4981009933226	11.2834649136242	11.5807448067092	4.97366490294902	5.19076447390875	4.70230042439549
PLAU	4.27392259256572	3.60619908563639	3.69658009599716	11.1645442876665	11.4326369328146	9.7895183322997
C10orf55	1.44409276142964	1.16634569745907	1.48462040853013	3.9057694566107	3.70188701513127	3.58708099004279
COMTD1	0.623421264243912	0.736192426005757	0.534071152356431	1.64724948228019	0.872624843510551	1.07274345813554
ZNF503	17.8006474874633	22.7632369785885	17.5123687323439	46.0273280794732	37.0504062254153	46.3554560912513
C10orf11	0.669254674263238	0.764669381508648	0.672849491195766	1.8719200671555	1.52376792414838	1.7754944102287
PPIF	6.18851684296574	7.3405873441954	6.40848510071096	20.8378683573005	20.0791322910938	21.6161623125445
EIF5AL1	0.190551678088838	0.126213545257063	0.0845184716269192	0.320402503466242	0.248572221048078	0.328212508358509
NUTM2B	0.919634022417847	1.03514983259651	1.07970683753948	0.265481904749739	0.516717057926712	0.342203647053129
SFTPD	1.06521639180857	1.48589936096734	1.35127185523129	0.286576745661299	0.441571646777307	0.625085087312036
PLAC9	3.42709320791043	3.90854849828325	3.29785623483618	0.70599856843182	0.470416246284534	0.613344843206112
NUTM2A	0.708836321362167	0.858311712728082	0.945169968418156	0.293311891285053	0.313038609741774	0.324965525517198
NUTM2D	0.942801144559808	0.954055145250243	0.919986891157898	0.281148301042786	0.337835211426831	0.248875379675003
PTEN	1.06664496189671	1.03273892493655	1.20781258853163	0.460549803803039	0.350129739131346	0.344712514470642
KIF20B	5.24985780433253	6.63215242921367	4.89834568242564	19.5334616756775	19.3816911673628	20.9179534114767
PCGF5	0.169413779626669	0.134206360668238	0.125037681116251	0.0113944100956711	0	0.0156970370247101
HECTD2	0.097464994187298	0.094414288400089	0.109588626067943	0.0204852749468926	0.0459123294287935	0.0188137935825746
CPEB3	0.386930986478616	0.41875896751284	0.37662317931834	0.179065281763327	0.107020666983363	0.180900035923267
KIF11	8.19390311857797	10.7353190296675	6.81156275037689	29.5902209468995	27.3436262692557	28.4188158791204
CEP55	6.88303688696602	10.0013912964325	5.45713885894385	39.2629635082702	39.2730430564495	41.3871824495424
HELLS	3.04503673084326	3.59148926259279	2.75043161904551	11.5411350207057	11.1669706767519	12.0319753244247
SORBS1	0.455220259499667	0.275502272371828	0.33598025951849	0.992870285969321	0.769526967092178	0.895789766909295
ARHGAP19-SLIT1	0.819031311205256	0.711166564617936	0.857214491394373	1.55074884007365	1.54326733146014	1.38701690986428
ARHGAP19	1.26408557302226	1.05309618692192	1.14726938492503	2.44393283007168	2.45065526831897	2.42422457150269
PGAM1	32.5595419469124	28.262397610834	29.7125871842822	59.1880857589401	60.0806543833339	59.2834504301569
PYROXD2	2.40024185794737	2.1104751953111	2.39169199380437	1.10956187750227	1.03843964886872	0.699881847071428
SCD	32.6673141091996	29.3896313843497	30.7179406017419	73.6599407618785	68.5061703424109	51.7392832119327
SEC31B	3.05964017797626	3.04057302678241	3.29947847512254	1.06707688810666	0.941931520424058	0.804812281032359
C10orf2	24.741466547537	35.7001560896786	25.9233668413549	60.459707907827	64.6533418120944	68.6772381741036
NPM3	10.5233048748266	11.6203505460814	7.69409534810575	20.8049158749433	15.7714788527056	17.2106677985853
PPRC1	2.82584519242139	3.30793381026158	2.68906021622513	8.69945263907535	8.59161299985699	8.65632057347946
NOLC1	79.4171839428052	93.2878966084207	83.1079285901149	180.969989092082	185.553840937128	192.838090622765
PSD	0.377430806419138	0.397638383037716	0.430140079015132	0.13812531158969	0.108768322242558	0.147426168866925
PCGF6	2.28332170653481	2.86567057520515	2.88158499820091	5.00736792487735	5.05325540837117	5.1060765384441
TAF5	1.32620092687383	1.23834489446832	1.22153502199591	3.14942296976516	2.54758636994195	3.29140640636398
COL17A1	0.0864874525863009	0.089365706291418	0.0398956276640897	0.181780059647057	0.203705979142043	0.20701532858761
SHOC2	8.52106251817382	7.49587061287378	8.40505572163768	3.40830757634132	3.2087835744838	3.06152118104158
ACSL5	0.139519206445521	0.108693818011749	0.0996025048067943	0.251350841681951	0.281668239147963	0.13850522966775
CCDC186	9.3403139741521	8.02645712967442	9.11818097904188	3.61841589089466	3.99293263395659	3.80171086505676
SFXN4	1.41619036655714	1.40105143171867	0.886086589047958	2.93856224559387	2.54072391535223	2.21021788099358
NSMCE4A	6.00003409647948	6.0821688137414	5.56477625710098	14.3724481055064	12.0383914536538	12.4643770021814
ACADSB	6.91089915618712	7.07812825890547	6.78158380302018	2.8369895160265	2.98419131136216	2.95985638894778
BUB3	2.45827558757797	2.65687115991736	2.41262559585816	4.94589814433154	4.42119137581416	4.45594500753747
BCCIP	41.3948868264981	46.9736622966866	41.0559092409856	91.5647385628383	93.0950309651647	102.224400266653
ADAM12	0.685022727908697	0.872486333136049	0.882146546863033	2.03969763479836	2.19967087834837	2.29200089770676
MKI67	11.1807348215984	17.5195872087724	8.79356391609567	80.093178270664	84.8037506036499	87.3218497048426
GLRX3	2.14350448989047	1.96749667301945	2.06412635442847	3.88776699770188	3.50586299007689	3.45713003998068
PWWP2B	1.44377605497367	1.41686726022264	1.24874368037841	3.49864695773486	3.16052093453811	3.48367443411781
ADAM8	0.482788158968567	0.344737248300464	0.488863327100641	0.193045859829033	0.205236757127562	0.154564366943035
PKP3	0.483046239675957	0.505520743189632	0.668470362336806	2.01804570849287	1.3022637617095	1.68698174989038
LRRC56	2.46975556099476	2.25789605556298	2.66063782404308	0.863022661224182	1.09159920835848	0.886775828613119
LMNTD2	1.46758064483711	1.2967215774468	1.54864111610878	0.467726165198479	0.478957608381663	0.436968631112661
IRF7	0.771041563604995	0.544043774989351	0.839781708950576	0.24308725236638	0.322853823380557	0.115760670559449
PANO1	1.05536314018434	1.24049884481228	1.23638449922808	0.309839783571751	0.505035623716729	0.413903458816642
TSPAN4	1.39727357486028	1.55993978072212	1.08350336507853	0.623817129738708	0.426699332826923	0.558036250330603
MUC5AC	0.353239382088292	0.497215396996189	0.36086015946349	1.95950319546596	1.86457658704564	2.9242250898858
IFITM10	1.3059677654455	1.02828159279668	1.30254554266503	0.0544033064799897	0.110846029452877	0.0545065173608872
RRM1	15.8670828833077	18.0833763822655	15.9983329429383	45.5026901517569	48.0775293839123	51.2997020320858
TRIM68	3.41764803298057	2.88056920851992	3.44105844688243	1.22667663454758	1.17649003890107	1.23823057156496
SMPD1	1.40203394138428	1.057440030081	1.5342407649512	0.326944988152406	0.289247675401399	0.173839452702989
TPP1	6.52325390600234	6.52674166699656	6.52942701515418	2.70833224407546	2.33170650390742	2.42970873498363
WEE1	0.791988790844398	0.820968634675666	0.63933617762335	1.53912285212255	1.48083288737809	1.44411494695903
MTRNR2L8	0.99353705701672	1.26465391164714	1.49447857734783	0.690022039462101	0.325579373693056	0.383567480062237
GALNT18	2.37434883482332	2.3518103784542	2.23704804967859	5.16003573693296	4.82478201317471	4.85882947829213
ARNTL	2.85363330996419	2.4859902580517	2.91931777109216	0.953314523454078	1.14714269124774	0.801222574158887
CYP2R1	9.73414363724791	7.7861124889849	9.50799118192361	3.03877008124964	2.71249757600737	3.065094424596
NUCB2	54.5965144968439	43.8295373224164	54.6270271935206	14.5671826367487	15.4694180151677	14.5405734549652
LDHA	96.4657425741869	104.467256272907	87.5764887529915	192.930171005813	192.303902711848	185.481237307314
TMEM86A	0.650015477967256	0.434057990193511	0.680769098826677	0.10595082694074	0.0874855487701616	0.0973058449610181
E2F8	0.19033924589476	0.16389469065265	0.156787889394865	1.24589067122659	1.2168430788827	1.46440843309584
BDNF	2.56705039438464	2.2636252581918	2.47816020993534	1.10354493740073	0.876961083043002	0.968582221940106
WT1	0.0478971844155303	0.147295165872576	0.0315634263114388	0.195588803103446	0.296538057689254	0.316993896249069
PRRG4	0.0814264508400211	0.00876419554768758	0.0586891376215858	0.406464157965243	0.316446371822507	0.294709741246026
QSER1	3.40803737148515	3.34391031624977	3.30187527837886	6.70047544936551	6.67325708361774	7.11476359287883
C11orf91	0.568545799425905	0.924716075688114	0.182127346266762	0.902869525437119	1.81523746908286	1.21941254701873
NAT10	20.5784403730208	24.7276460677921	21.9607430832701	40.1262454961744	40.1458520861471	42.3116008617754
EHF	0.436325846071043	0.160227318739473	0.27378897511976	19.4149823840893	18.8852924408985	14.0902702772259
FJX1	0.0689216744610179	0.138474289653464	0.317927442658648	0.386293756141404	0.432887677471482	0.611985828393177
ACCS	1.90808303180141	2.13380181147266	1.88290790755254	0.499526362054635	0.573431282335421	0.395360924873775
CREB3L1	11.0564342520509	13.1639758513149	13.6187584145218	5.89021427457996	5.78626707603617	4.65602943361673
CKAP5	28.9505878355244	31.3116026709976	26.4643193013796	49.2109424860028	51.4791187108798	51.4972400736749
SSRP1	80.9350976482133	90.4052274650044	83.0753885655809	151.602276723733	154.020689404327	157.879654775726
MRPL16	21.0050259517094	19.7833479868192	21.4652355100462	46.0290868103277	42.1124321770928	42.3307870298341
TCN1	4.18773772313583	2.53636703305998	2.74210748804209	36.9228998077307	37.1468667620902	42.0486507207972
MS4A2	0.0316000640821719	0	0.014576731688631	0.361310014446204	0.273896481310555	0.195193636540523
CCDC86	8.9082837795077	10.5752625317543	10.1303079260383	27.3183769326027	26.0214416397883	30.1922728520358
PPP1R32	2.63840785046084	1.6761158810138	2.24481060641097	0.966136779682823	0.464001479289745	0.552302427858456
FEN1	5.04257448740216	6.11203608993043	4.95077691428191	20.9392494721988	22.2986067759674	25.9215810224998
FADS2	7.12636528785215	6.6000091665279	7.02909145058152	19.0060749715532	18.4657944052549	14.3020237196807
FADS1	10.9243324331626	11.0765895624076	11.8526126920134	26.1098045504564	27.0456943800502	22.375669535353
INCENP	22.1910174852383	34.7811009223489	22.1010985014596	74.800586931082	78.8377206036678	89.9316998780947
GNG3	1.88258277462965	2.74750574709254	1.83985788575606	0.938908435065912	0.601232885377058	0.566653544808497
STX5	7.28202125379001	5.7334613948233	6.78724144680365	2.94576801523648	2.61971846019655	2.43583194139656
WDR74	2.35243020023822	3.21242745187368	2.65173470858105	6.59619100432649	5.96838661510304	5.65888964826661
PLA2G16	2.79254164241216	2.84956354755638	3.04266497856909	1.20436785601109	0.802948067990353	0.959085253717363
C11orf95	1.9588448331599	2.69300831467122	2.2589792443445	1.01833996239025	0.980692914244825	0.935249241172774
DNAJC4	1.49387586165506	1.70934596953777	1.65339448306996	0.556320808408131	0.53841079585761	0.379325489065127
RPS6KA4	2.14380744700785	2.81986322705143	2.48933206897378	5.50648710570098	5.5717090086952	5.00581823025091
SF1	15.7774315397953	19.0147088463367	16.7329590873217	34.3100913598969	29.9196820297923	32.238311096544
SAC3D1	1.71526289149599	1.95559768542773	1.26377055543276	4.00572673199678	3.63599998282515	3.58077879439002
CDCA5	0.896274429031284	1.27184666038404	0.636698641799935	4.94308379673936	4.53277514254295	5.13767554485268
TM7SF2	0.858824464625751	0.703951604532354	0.885658350569407	0.166623187068035	0.295641452263754	0.140275379968668
POLA2	0.412855996160132	0.44013832897189	0.589474272248104	1.81813075934524	1.70866270004407	1.91265901506957
FOSL1	5.98057755469237	7.46124716508529	5.58977491205062	52.8756211663796	42.5466418135922	52.1311077362502
C11orf68	2.07756514440982	1.6788336650207	1.73241269270033	3.11711202428697	3.61354279320317	3.09722477487581
RIN1	0.545467143826609	0.46525234455703	0.486618693470183	1.62668590307854	1.01325715509815	1.43038496464336
SLC29A2	0.941549468203672	1.11364892873879	0.692057132380421	2.39214538787014	2.08605707075642	1.75756799607802
PC	3.11961569361052	2.4327037979023	2.54624907941668	4.98199674699661	4.7374250193337	5.00444687319851
LRFN4	0.288595295288503	0.419878724815577	0.367242920562795	0.811551548329249	0.768804229172743	1.02963607948199
SYT12	0.340418766055151	0.43185310554439	0.335639005330613	1.71500338526998	1.74803881394474	1.87202457723787
TBC1D10C	0.253642252798158	0.262083324098785	0.227504157553734	0.108990852987022	0.0424824678471913	0.034816633827957
CARNS1	0.402043101022604	0.354733519791281	0.274752110939572	0.150225349610546	0.0514388135267039	0.0881461069702107
NUDT8	0.954000578697705	1.05146579262291	1.62825551847494	2.24574166705935	1.72568104646259	2.43080590644011
LRP5	17.3451203528457	17.8877600805598	18.4968757425277	7.89962584296144	7.13186662336513	6.65223570835783
GAL	0.173187797363583	0.0745630790441728	0.199723649875304	1.05562197591718	0.3467263801286	1.03635058342167
DHCR7	2.30015043373509	2.3300962201304	2.44973539300178	5.80137077282072	5.62155638370268	4.89445814851866
CLPB	3.39247438433239	3.18825360851989	2.93800795929373	6.00945437299363	6.52910149094387	5.51402110180097
RELT	0.596514439669729	0.563469013181803	0.60577364542217	1.24253140321662	1.17431567045807	1.12739917127848
COA4	5.20006771358266	6.31180115907095	5.24541353384662	11.7986427743991	10.7899084612855	11.0294398976741
DNAJB13	1.12572068286329	0.871690672278999	0.93395951380538	0.374482616115497	0.373871695542816	0.225115838032648
POLD3	4.27663494715221	4.43039791107147	4.18946463280101	7.46585622288358	8.44339241284586	9.54333778341802
MAP6	1.09369722802667	1.20543451276138	1.41262646810607	0.430324518878958	0.424526680436532	0.334410574724
RP11-111M22.2	0.533516911309617	0.46601924402608	0.570892541853284	0.217800742702311	0.239238302430523	0.194087978090742
CAPN5	4.05303262399693	3.15980093322127	4.24242702601654	0.468144679332896	0.66221424225588	0.525098898247353
DDIAS	0.342628977271558	0.390342397318717	0.255312588574443	1.53777690945689	1.76795576086639	1.66057540510441
ANKRD42	7.72635477604713	6.66371479396484	8.22478861547766	1.74884961394103	1.90852992246313	1.57706820566365
DLG2	0.451295817295558	0.495534665100266	0.532546744959324	0.123530447843093	0.103822818412772	0.0931919497522086
SYTL2	3.24477137670224	3.14051767683164	3.03563803866477	1.34085932275855	1.26000960038583	1.46886462412257
SESN3	21.3820917559842	20.073074816739	22.7274670715476	5.85861813408346	5.99601430588307	4.50300577972489
CNTN5	0.182405581371345	0.196994622763084	0.106959551042745	0.0103967889986426	0.0349524819226122	0.00954847043298855
BIRC3	0.306960281972566	0.22563315353218	0.267653068966972	0.1132984480303	0.0987499822909805	0.104053942160608
MMP10	1.47278587632854	0.895986942439221	0.812300396250527	0.592185251877749	0.482627899797557	0.197769570765631
MMP13	0.873883381192393	0.513048709019538	0.732930825230475	2.6215224647105	2.6851179464897	2.23893437673222
DCUN1D5	35.8906241242297	34.881266286385	34.3451249973069	70.174237356458	63.0106210531284	58.7730737888489
GUCY1A2	0.0928869214513443	0.140708701515117	0.182499148318306	0.0679691431142391	0.058341013924859	0.0478135527879379
EXPH5	1.41714353233274	1.33870399455172	1.14040306860692	2.5421445943618	2.5088761294385	2.88182621261296
DDX10	17.7253442825271	21.6467343352032	17.8596990303339	40.0223341887621	44.1697256358685	46.2489786117988
SIDT2	0.726792406439715	0.636514089401475	0.666223078852343	0.292459460007729	0.237022844040988	0.201447329586292
TAGLN	2.16263674713972	1.78793392882919	2.04656829126118	0.446994242969342	0.392604920658014	0.355046112234852
H2AFX	2.5806484055726	3.87367669012013	3.07659804524458	11.2585243425599	9.79093225904365	10.6899415618164
NECTIN1	0.570096177531079	0.453129736302725	0.497299180153092	0.903283315636454	0.774669952623537	0.973487390964345
BLID	0.359133628523672	0.73092577485297	0.301207360600807	2.47035305189036	2.21465737546315	2.1931601486601
HSPA8	113.90696082633	108.421313663762	107.398313870614	232.07190901635	224.992120535429	230.702950727021
CLMP	3.8484761426119	3.80349235854129	2.83990024028108	17.6629731616108	18.0247778888306	18.0635118967669
NRGN	2.79495203919458	3.70252111372898	3.14881346394316	7.97118198668792	7.5147680373893	7.30417868499956
ESAM	0.934887895871056	1.02907263201376	1.04478724378263	0.397042512198421	0.490334244259222	0.364646112262264
CCDC15	1.11451715958371	1.34153248684597	1.11705275873654	2.48722159025008	2.68277268911934	2.72131011384526
CHEK1	1.72514377291493	2.08408240146339	1.91523650984038	4.33667460529437	4.31798527322309	4.35062521727328
HYLS1	0.900876838570157	1.03428612478746	1.01726533906145	1.57789213495572	2.06881048261421	1.68100837892187
CDON	2.21692634478974	1.81747505170171	1.81564813312349	0.752225093769222	0.667861967495212	0.803597470042121
TMEM45B	9.11138312855985	8.82218921693773	10.2393835199946	2.17298213832103	2.55771262358026	1.71570982804817
SNX19	3.24169443452107	3.33530750410422	3.50349385821498	1.44540300499303	1.518916941177	1.32480078498199
NCAPD3	5.7681759808773	6.37066816454876	4.93912816943934	12.7881924916166	12.0847809960789	13.0632318597718
WNT5B	0.307252451188007	0.264564699744423	0.256323615693625	0.0769446912639382	0.0246358840837429	0.0403808252504041
FKBP4	32.8317089118865	29.8421450574137	29.2346456422206	81.1993390548651	78.0228852599402	78.0138103744569
FOXM1	2.0508383536548	2.58208335575504	1.92120371512017	8.16695099513181	7.88557612719981	8.7469738908526
TEAD4	0.867082392170229	0.917270272572461	1.11421534426474	2.73886863743083	1.98390974545414	2.63972760486494
RAD51AP1	1.24322162982361	1.96099731927159	1.23070525064874	6.35447943363373	7.27642217047695	7.58593780608726
AKAP3	0.337593443606767	0.4492486496391	0.336230517442749	0.0258020638644067	0.0144571266331125	0.0947870516373988
RP11-234B24.6	10.4883756708595	9.27637631784798	8.72948962935168	16.8975018561727	16.1187697695932	16.654728341802
SCNN1A	0.368790387085064	0.247443846385529	0.276166551265631	0.463062737375938	0.672335120238957	0.56210850942083
CD27	0.918140982477153	0.721834063087205	0.966747454183654	0.335609823598028	0.188045179043463	0.261992082974364
NCAPD2	12.2211930153611	14.6025589170176	11.2719785362991	34.3217565938107	35.6699412870717	35.3433803273709
NOP2	13.8763628018832	15.4228805326114	14.6522246660174	30.8742420566142	31.1135131956914	31.0533564701468
PIANP	2.1283910645073	1.74364824311044	2.15638554921247	0.137645241490986	0.22731242096252	0.24617497512288
GNB3	0.474918530739533	0.564050059688244	0.30217136437346	1.39057884720964	1.57373626127616	1.38459558270129
CDCA3	0.497842155874444	0.664446330594411	0.488003345816848	2.8377523364872	2.47648814601587	2.72921482883253
SPSB2	2.00857585135681	2.06553717131951	2.32956622611489	1.0614413466569	0.789375623121682	0.638073031944088
C12orf57	7.30845792168998	5.87710647947841	6.88277998843536	2.94773578450926	2.73071587242185	2.35828714907156
C1S	0.736021337836182	0.836267278509196	1.02458046941602	0.366148136237403	0.389796529447104	0.289194385106335
CLEC2B	2.20834136990809	1.73617783559072	1.64859077939149	3.31856794865601	3.19619777784336	3.58321464773505
GABARAPL1	8.40984430846843	6.77883499459963	8.15745976959492	3.13851859263442	2.63456542328	2.13789341613441
MAGOHB	10.6637461720987	12.101529380496	10.7403901604844	21.0781076668858	20.9232015608179	21.0542273725176
GPR19	0.107293240837142	0.332591698367069	0.13610599472059	0.550244013108395	0.475095463789946	0.621328581429861
DDX47	4.50064915866971	5.18316959189007	4.35310375769885	8.73184844611298	8.24365439962619	8.05818296383649
GPRC5A	2.16407797149963	1.89212647562627	1.53815607131455	3.42572534511774	3.60017396930296	3.92632057719282
ARHGDIB	0.776543763154983	0.922283565722404	0.802885271858384	2.36379802015643	2.62368649428481	2.64646169671535
RERG	0.121860550225759	0.0816122226728377	0.14053203653723	0.728540545621507	0.586798667922011	0.616822691212195
SPX	2.71459884822646	2.13544751534666	2.70539626952258	0.0563512773174421	0.0315741235428738	0.0258766675651964
CASC1	0.667347965789553	0.697765941258562	0.769599091236988	0.0961808640799227	0.0538909964331875	0.0736108793627157
ARNTL2	6.51283339362409	6.69070962753526	6.61371867220975	12.8789248509918	12.3743853113093	13.676507135716
FAR2	2.46010849655487	2.40045987238864	2.59112922218562	4.87114927294739	4.74818421133419	4.87929530202671
DDX11	11.0737092489687	11.809753500509	10.8442023533621	20.9988990605599	21.8314524528492	22.3968282224669
FGD4	0.759906472814387	0.503856727100171	0.775575656092124	0.204794930459762	0.219518730037754	0.192173635267676
CPNE8	2.91865588401694	3.36023454904553	3.40345993740289	1.35255036671372	1.29550708227452	1.41005349817025
AMIGO2	3.00211152785837	2.73815756019773	2.90422218379092	7.00364934076011	7.12456409771773	3.97137020678278
ZNF641	0.146128481372389	0.231634771753345	0.202987955457996	0.0362976638337966	0.0187734507282003	0.01025722520079
ADCY6	8.04134007407994	6.79446083537477	7.15478509110373	3.4857729234692	3.20001020199824	2.87320855240375
WNT10B	0.17127739564295	0.239656910583211	0.246900670252849	1.53896699444124	1.11947322069579	1.15716638353074
DDN	0.232710997391051	0.258554288496732	0.121198000391122	2.32250233753727	1.78224094472455	2.02866792631523
TUBA1B	38.190719864906	46.6285242699223	33.1270788041635	195.957073274864	182.989215575359	191.939622355228
TUBA1C	26.192270260963	25.4365399159923	19.9524184990685	70.6442735214296	63.7524320188951	68.2163129830507
PRPH	3.7239553947235	2.62204073620187	3.32528635991562	1.11426624754204	0.968478031007442	0.958453219589191
TROAP	0.790054348746999	1.42799422372787	0.681277877514711	5.09831554482528	4.64705578651338	4.96809766197213
RACGAP1	4.39048628261814	5.85977395764463	4.02162508719272	16.7105194861247	17.3315462288748	18.5094269063635
SCN8A	4.47296732925112	4.03677506932995	4.97636884445403	0.923336295167258	0.986446537696436	0.852743583972618
CSAD	8.19929813998947	8.8375931898996	8.32447262777536	3.97754977493891	3.19501181313732	3.45995949428786
ITGB7	0.320306599118656	0.216317792362028	0.253498830320418	0.0897630827007893	0.0591706544189428	0.0339454409986868
ESPL1	0.208935784783401	0.468849957094405	0.288408588894738	1.64212867399087	1.80440877371233	1.81856795291091
MAP3K12	4.4874889848176	3.85186449296378	4.54395733344454	1.93831409409994	1.87606383367863	1.6329480643754
CALCOCO1	43.6820868482382	42.1612815994519	46.8297303182421	10.205548489473	9.99429060487303	8.94057985426001
MMP19	0.307211872998865	0.155605740727886	0.222295158251623	0.0557074953339621	0.0170254945923341	0.0930219674138428
CDK2	9.6411876665359	10.0877488745368	9.65984923173861	27.3487100742265	20.7403111881512	22.5837270508795
RP11-603J24.9	223.475123290295	237.324826792079	216.168176364271	568.480832577613	567.700319972378	568.933157708685
PA2G4	42.2627284034117	45.5095114395366	40.579556464289	109.243517971138	107.468786063389	109.880734432489
STAT2	4.417933110435	3.9509033698803	4.7548384889081	1.626683070345	1.43661099216524	1.47261281345224
TIMELESS	6.65603153841479	8.03046155535901	6.67175856879777	25.8728177535255	26.6556465389748	27.5228370352426
PRIM1	0.923857761890268	1.53134267794865	1.02545841980498	3.53402515107616	3.49245500561599	4.77933661514169
RDH16	0.178737406343767	0.335792157358284	0.356031621818708	0.122947132259208	0.168393806406704	0.0627307493876261
NDUFA4L2	17.531715552789	16.0459427230306	17.2338163670913	5.02553584032143	5.83013771961659	4.80133912490438
INHBC	2.07681903088484	1.69095737741993	2.26468772166588	0.582010108242665	0.545727500025231	0.272715004867893
INHBE	1.53083077934975	1.26188428133629	1.80844299887092	0.784759289010314	0.483678395848111	0.418021901192926
ARHGAP9	0.0933160308595473	0.226874201889818	0.240548768866785	0.0184595221873696	0.0517151750441355	0.0169533306712492
MARS	38.738694813672	34.1703239657825	37.4147928762918	18.071930005938	16.1168738883307	13.7744515116644
DDIT3	151.096435257144	122.198638547275	139.638935340839	14.7644463864867	14.0739785187411	10.7276518502536
OS9	328.694541232056	306.398141430366	345.741865314827	116.654604949681	120.768878516406	107.695373847581
CDK4	29.6532168513074	30.9567404639597	26.7693050134715	77.1804072452249	61.4316532825889	63.9414211686106
CYP27B1	0.188165521118137	0.232467739171149	0.207561641948899	0.309512257373472	0.40850628575343	0.423228318717307
TBC1D30	0.784281581203901	0.793008695084158	0.889437681061825	1.60053054460473	1.57896631316386	1.53024148207852
HMGA2	1.38860565957298	1.18466853983543	1.26423786683388	4.28878109704223	3.52710151478724	2.79612571623487
KCNMB4	0.288705550590709	0.198875672460863	0.213082269050386	0.0873797427463885	0.0924793381549406	0.0713333823155476
PHLDA1	7.09766262742223	8.09068085972556	7.43301673783045	22.0799986372992	17.9347419504164	24.5198943001103
BBS10	4.47783192348959	3.58607965695062	4.33336430883832	1.87572750504684	1.64470224330003	1.73476783469256
SYT1	14.2188541749094	11.6201977435564	13.3888503892193	4.4814299127353	3.88284048400323	3.40303979440523
PPFIA2	0.0525240024665014	0.10175994690503	0.0605717356439743	0.137994241010504	0.160824361687469	0.13687347553309
RASSF9	0.678562713623156	0.639730746815105	0.696853459834197	0.204041558539139	0.251984511305337	0.206514661341989
EEA1	10.2645762757633	9.47593889025169	8.94033894786646	19.2454213404517	20.0908395620967	22.395745255246
SOCS2	1.00926109037699	0.747446449834038	0.900465983425406	0.352672631187981	0.340429488094179	0.259758627304865
SNRPF	31.8516433764474	33.8290459836954	28.7008398109915	74.8536187677832	72.1368620635613	71.0168155246151
AMDHD1	0.754392118076666	0.550339926303323	0.78539875346534	0.29069108510827	0.157941148146706	0.0728106419549006
TMPO	7.04803592901724	9.0045352264767	7.06662157558046	28.5754209037209	30.3065453913243	32.6012193681913
GAS2L3	1.75505798475524	1.71081634518179	0.988116527824761	3.21551627133737	3.25238781944947	2.97232480904876
UTP20	3.43084266375435	5.18553336778422	3.76549015171679	10.6406125775123	11.2284020042468	12.4756341069646
MYBPC1	0.0609733612925277	0.0590648628853637	0.0175789265293091	0.224270071693469	0.208237437267087	0.241280215329132
NUP37	2.71597845163896	3.1922051309003	2.54659092517123	5.97610379185252	5.64910981167681	5.88674549889132
PARPBP	0.996422943735685	1.01630498149249	0.636106145150798	2.74252284721044	2.31337181906915	2.54164637118438
PMCH	0.955246010262584	0.980708905182821	0.550804452169165	2.96528366333088	1.76531707898374	2.32618066606481
GLT8D2	4.5772195298324	4.48210498840125	5.07017810349147	1.60581759374281	1.68602537786202	1.56115375210954
SLC41A2	2.29471309844002	1.78771894039125	1.64449219575546	0.822214748378046	0.669164847964798	0.906995785554813
TCP11L2	11.4065476328554	12.0056448977917	11.7636102942909	3.23627048331868	3.25870424177697	2.61766482989024
PWP1	30.9025201363202	39.4502466020743	32.398669090299	62.0799989170326	60.7267582770028	71.3853941732373
CORO1C	12.7617294191713	10.8996564643797	11.4576614665529	21.5559692661278	21.0872861946481	23.0805672621965
ALKBH2	32.2968772332394	39.0373535122423	32.5968184021376	91.6353312432791	88.0647598622033	94.2452753409438
UNG	6.61092298175463	6.04172981736967	5.56300777798374	10.9868746146801	10.4425509613653	11.2331979809538
ACACB	0.684900725699314	0.72172742487431	0.886054248154143	0.296877604039042	0.354621704760764	0.286136982646251
MVK	1.44780236132194	1.54989375643341	1.42896671324734	3.61870657160889	3.01066926157412	2.31298051352464
ANAPC7	4.35563419480305	5.0893737510347	3.78075639429454	9.19802140600966	8.67486302245335	8.86338198067538
FAM216A	6.77763179021397	6.90988214353236	5.29325710280672	12.5650708783408	11.1624246691259	11.5319397202628
TMEM116	0.669316966278713	0.661258499221385	0.625620770826072	0.308009916963417	0.252233338168701	0.242078346641727
NAA25	3.79019305742874	3.65122028554083	3.43841971775106	6.38702475010359	6.50554996634516	6.88286142712271
OAS1	1.1946702213528	1.07767538945995	1.08249249288086	2.38183248366751	2.11707625769672	1.69991581251407
OAS3	0.552559540128025	0.628513167800536	0.503484658514887	1.53989631640843	1.63244456241973	1.52222766425779
CFAP73	9.26143319621017	10.3755431688495	9.13857198661771	22.728329473088	20.0931612286372	20.1688009291852
DDX54	18.9676376906221	21.825970802558	18.7078232173632	43.9382448792788	44.4367022650876	44.0649027401017
PLBD2	3.44029657357936	3.26638735527634	3.97975951569493	1.44391979333368	1.54247096863294	1.3880716755752
SDSL	2.14628604923168	2.56983536191277	2.65088982489052	0.822138053881722	0.801652890985376	1.01001035810063
RFC5	2.20016199944041	2.21520504916552	1.80805535609646	6.11720952707763	6.2266742065352	6.22001735202294
CIT	3.21421759600611	5.08471730261925	2.45069070382708	12.9014960963152	14.0187467773751	13.8279889673703
BICDL1	0.677403036733928	0.600964276760109	0.893639507442612	0.146691602327584	0.203064104721989	0.194158761452555
PXN	2.69358099049729	2.81310705053384	2.48851384127474	5.15392766969827	4.82305635692213	4.41880780412927
KDM2B	2.08459186511392	2.48643355245091	2.04872331136229	4.07492975627526	4.37101090153578	4.25305965983195
KNTC1	1.44380511422422	1.46574882756812	1.23229051082004	3.2612829043598	3.31985668941209	3.63412719006029
DNAH10	0.193567402107175	0.186965136897545	0.207697067117635	0.0438681381264049	0.0237868154112993	0.0428880228708033
DNAH10OS	0.563977127823375	0.331761318961424	0.553797223612575	0.0563345061039547	0.0526078774704926	0.0732954041654469
DHX37	1.73076578243185	2.29221191168585	1.9469132611938	6.25655212849905	5.600950378164	6.47498112591219
BRI3BP	0.952493808830628	1.04251477093199	1.15701821086382	2.67639747410846	2.74396611441761	2.72604737429101
TMEM132B	0.193558291010055	0.148148001412354	0.140542974662301	0.00904049897356976	0	0.0083028459228964
ULK1	3.32552212767514	3.18838508018474	3.97583422366126	0.992073754969486	0.860810916212761	0.919694791179722
PUS1	2.47454302234429	3.8894557980125	2.97259662944642	8.78393722530889	7.55372760123769	8.53730040751771
POLE	1.02852738650433	1.18910804755405	1.14508306095345	3.1753409551689	3.1001810473863	3.52200468628791
PGAM5	1.33166604058347	1.89473613689551	1.50285476674263	2.93361370349035	3.02580490398605	3.31007561131072
PSPC1	10.9545686130822	13.0295768705486	12.518489306332	27.8454084167312	27.8849490682624	29.49352142859
GJB2	0.487023781214032	0.519207266521022	0.374430410767464	2.49570914556951	2.33789667591984	2.44428155067553
SKA3	0.803294778617999	1.42313225833161	0.660175778377196	6.35759298216481	6.30673176762401	8.11307813221793
SACS	2.38487886395227	2.54707286397602	2.16228278506985	6.05915344418584	6.21422567646823	6.15809368674017
MIPEP	1.38773902789135	1.36564019147531	1.04786035853275	3.11815707692509	4.06237196006955	2.5831001740795
RP11-307N16.6	2.6809321049667	2.82145112668953	2.77941138929188	4.61598736327377	5.27480976490764	4.78821682330823
SPATA13	1.37082765262039	1.45886434489494	1.47757893820187	2.4492960389009	2.65799998744479	2.5183822764942
CENPJ	2.95860003970007	3.42731014567288	2.63013572820563	8.7078103223797	9.11032301781162	9.30214552488467
ATP8A2	0.0378302677870525	0.0465348068926667	0.0373942503367109	0.138578016935508	0.188388228337925	0.350516419276311
SHISA2	0.236165178223068	0.30503077790798	0.204262823736107	0.529465567858148	0.482079459002332	0.600232376028679
HMGB1	77.5126396645898	85.9843218814486	70.3648943345482	229.478898742517	231.237717660284	230.078980422583
HSPH1	23.8561546380326	25.2208059617948	26.0298356974702	56.0294000303714	52.7000760676709	57.1168273310344
B3GLCT	0.191071732198653	0.329050819697784	0.319859656091363	0.518188623820871	0.505201535551064	0.523498132865989
BRCA2	0.149050444850717	0.217194661112131	0.158665818160533	0.902233400129825	0.935445475119412	1.11013339082513
STARD13	0.556955273471943	0.673138908037671	0.653899706092102	1.22984916043827	1.05577010751941	1.16576886201039
RFC3	1.33175028592039	1.77911034984487	1.66002041976212	7.23645545005498	6.17192543284301	7.46257567057457
DCLK1	0.101804305232854	0.134861916879895	0.112887280364302	0.0362108407930812	0.0737791172038352	0.0393028327850237
POSTN	0.128765634478323	0.159661058714645	0.142555313783618	1.61085344686711	1.31019033056088	0.851062474342051
NHLRC3	5.85343138655316	5.50904696589046	5.65647355250292	2.49932180770767	2.31674946751004	2.04110139115306
LHFP	18.93939180666	17.0578664070328	18.4242277573518	7.48350774682187	7.32648907074236	6.87289628219812
SLC25A15	1.45540915721302	1.411503034165	1.94341874878664	4.2503878856876	3.81044841846155	4.51869018321598
NAA16	4.14446339694002	4.12626004579288	4.25948895357891	7.95270007423546	7.12231932952483	7.60380936592887
NUFIP1	4.31977581625662	4.78136811997892	4.05223957436006	8.36790043416991	8.80015896738364	9.04169261087642
NUDT15	3.59500885375789	3.17639427529692	3.03202967041394	8.08606919358671	7.86079041585786	7.71630077834409
CAB39L	1.11312772276734	1.04561089670414	0.907653422825245	0.387566997646864	0.386645830582174	0.477485512318439
ATP7B	0.517987492373245	0.413446914873722	0.486608261832991	0.144345885767345	0.1754647601787	0.146049586724412
NEK5	0.327620635642162	0.355240883919852	0.312516705665044	0.108815142575043	0.106697666982408	0.134289603086888
DIAPH3	1.76402710670477	2.65064093502532	1.26082604429478	9.65455007212616	9.32879206585723	10.2438112541264
DACH1	1.88525313840067	2.24387963332506	2.4270555801093	0.706873130961109	0.747853827659955	0.927423318836694
MZT1	2.0565580113205	2.03434934016779	1.41170478924476	4.79590671364333	3.82895646863096	3.34597467686267
BORA	1.55320508140435	1.89973351280622	1.33321329467562	3.08647378691846	3.00146994621866	3.41382744607235
LMO7	14.1684723657517	14.369105093104	13.2626053885927	26.7780057830534	29.5539169698256	34.8220376520927
KCTD12	2.4865316288145	2.86513871604275	2.28358727387547	7.15706144536122	6.50826630273992	6.845364794188
IPO5	23.6353618710983	24.8093206313014	23.071943448978	45.4249162888526	46.3172134134213	45.7584589791177
ITGBL1	5.31499156227162	5.88358730698816	5.44597934183795	10.136378819385	11.3289453687477	10.6361926236725
FGF14	0.355904133327663	0.415654347168258	0.370335752412508	0.706771018508951	0.786239047896819	0.735965413180401
TFDP1	4.8522443226866	5.96594323306523	5.12722802055588	10.4103637422577	10.0004748505416	12.2503142792905
PNP	6.479897383237	6.97306204905127	6.1632527616147	20.1734424395167	21.1909970453936	19.398912108527
METTL3	5.83487730937794	6.12197794815937	5.35778852916679	10.2405694825075	10.3916177920336	10.4962869410717
ABHD4	5.60094442947952	4.54889742669978	5.56600859634064	1.52310787510545	1.73939480477868	1.24399854053429
LRP10	24.9694091284708	25.3369787860029	27.6589312862501	10.3730899625274	9.86832649590193	9.44726497043102
REM2	1.56282263998375	0.935677683884034	0.633613531328921	0.256621394399794	0.184047689337116	0.226255252975691
PSMB5	22.7535894397439	20.8142940765235	21.0912134793956	39.6397034055215	36.504203793576	38.8799569147338
SLC7A8	4.58480798896083	4.36849286337918	4.41510613926901	11.7413861445108	12.2105070115688	10.2175291742681
AP1G2	13.3349832956258	13.0212411997613	13.6841250904125	4.27446335135879	3.8481781376502	3.21364799472686
PCK2	17.1921653583622	14.2424558837897	16.38637429375	4.86313776493485	4.44332487755551	2.98274305634456
RP11-468E2.4	10.6225518792488	8.81842834589743	9.64588636251666	4.1866940780634	4.05065306162547	4.03982888211407
IRF9	9.74694898051111	8.05424719801743	8.93926523311812	2.79385890050609	3.00505514111891	3.05272892365226
IPO4	6.32894691883397	7.92279251617257	6.812523038362	17.6213254982808	15.5421762870884	16.3658022803818
RP11-468E2.2	7.34137540249274	9.09503335456645	7.83964671410677	20.2780916501705	17.7818736785301	18.8132963207355
LTB4R	1.63248408097196	1.8507174098702	2.26785868951354	0.725977039467313	0.736345332675455	0.65700800993571
KHNYN	22.9252349919352	19.8671300723343	21.8783366244409	8.95349643737789	9.45122342986044	8.36934482991467
NPAS3	0.103545350117281	0.14160610726385	0.136970958888079	0.0563284099556911	0.0688610416495053	0.042326454775644
BAZ1A	21.8183327985455	24.0000516050469	22.5811221965408	48.7317627431599	51.372022889853	54.5958179840302
KLHL28	4.16430230318733	3.24366935923651	3.65300639328949	1.58205373754048	1.39532037570326	1.33188659435333
MIS18BP1	10.8114214382191	11.5698038491262	9.20686081195178	29.7857208785415	29.5221604057356	29.6604874201841
MDGA2	0.468708161780546	0.335832978189473	0.288016265091879	0.126557460831641	0.109590151754724	0.087173321468494
LRR1	1.96846028690593	2.46541761994298	1.59592657912229	6.78020049725936	6.88991477755983	7.02837549874846
POLE2	0.819052273487674	0.877472444589208	0.494239996518837	2.82644801183497	2.38674195776789	2.50022901518682
KLHDC1	0.964314956211902	0.781969749456936	0.91772552026036	0.10232415280359	0.14112771920228	0.144577056472879
SOS2	10.46540559883	10.0487666450386	11.0584952579415	2.83052880193696	2.8891415257015	2.63715802781632
CDKL1	0.645335080028152	0.583262986180633	0.533089023187255	1.09279230575374	1.31946614002427	1.47010107994071
TRIM9	2.35967163819863	2.115815934979	1.83228865487895	3.9994035501683	3.992717352732	4.19294152271324
GNPNAT1	19.8594650275646	19.6995134064883	19.4131487316436	36.8216046656725	35.0328309275242	33.2317811337624
CDKN3	5.42626799746195	5.96585855751034	4.34855822645168	15.7736617091073	13.805957491472	13.3740864348024
WDHD1	3.70244860456212	4.23935188253889	3.7461869409853	11.7913370928065	10.9877875753499	13.4701752897109
DLGAP5	8.01235610109952	11.7034753806517	6.10690325668626	61.4514674601329	60.5846491093345	59.5128723580626
PELI2	0.268967987304068	0.192999368344665	0.320518600269782	0.0753758922066294	0.101361084084594	0.0830707802021294
TMEM260	1.26481554995473	1.53912707114519	1.48271998955651	0.641531245690449	0.525232046455432	0.691419143008981
C14orf37	27.6965977657542	25.5847953081147	24.7585383089804	9.83012929644236	9.28791555182947	12.3945346730568
DACT1	0.651864983395225	0.712417837638088	1.02641942558411	0.158087923587935	0.15353532881366	0.111311453568173
DAAM1	7.2327974232698	6.56046508580404	7.45933898654429	2.6152000742508	2.99747034791359	2.61075634368871
DHRS7	40.22163954627	34.0963094674747	38.1707067919012	15.7348103255874	15.0939256721805	15.3474332089231
SYNE2	6.07190930571622	5.52027971973062	5.36780385416205	10.479575593314	10.9990606470436	11.901802269587
MTHFD1	11.8820736468374	12.5622924550454	11.7021083275158	28.5984880789734	28.2137556047659	29.3911402718355
HSPA2	0.126660627291179	0.134231611919577	0.202247421113126	0.335842200141977	0.45896434559682	0.331008132202334
SPTB	0.379516109117151	0.269600506624217	0.260411036306635	0.545606395844654	0.638232767683285	0.602184740247865
PLEKHH1	0.606205322887924	0.629515872581038	0.714090058142498	0.275605256819939	0.259824650640991	0.295303683407362
RDH12	0.800331979539904	0.956565816685112	1.2260200705949	0.361535540021984	0.382635224250578	0.534947382044428
ACTN1	26.7393092748631	28.9970453383365	33.4538523222458	58.8595389071913	49.9645915479436	49.5375364939443
PLEKHD1	0.218971233235727	0.293298019952687	0.296613176454308	0.0847417913234739	0.0392951022528763	0.0885621517104893
ZFYVE1	7.25056621501187	6.89174482477167	6.49591196329262	2.19392430104056	2.29864498921203	1.8838613890731
PNMA1	40.9432001257614	47.773629930445	42.1540282642221	17.3936593981508	18.1198592022691	16.6959706022659
FAM161B	5.97816462319608	5.67002369768757	5.78363110905222	2.62062417635486	2.47523393111166	2.36381771624417
BBOF1	5.78698402987082	6.08447636356129	5.87282637133336	1.78221892037966	1.87666646540194	1.8531586678836
ALDH6A1	2.64999367335708	2.4994816579291	2.68191787332557	0.977589213708148	0.992304275641028	0.644090786586675
PROX2	0.203398940727599	0.260056292986958	0.305643671376191	0.0777282935731307	0.0929106272277819	0.142772218054361
JDP2	3.20022439514865	3.42798822903162	3.82069580415027	0.683061533513869	0.518805640722638	0.453069944895522
VASH1	0.813732268449319	0.969021866999785	0.958378633668025	0.403924127124941	0.440410948396471	0.344229922108734
GSTZ1	4.30594469055588	3.65624724332742	4.44884017785825	1.59094971821243	1.58892297800226	1.45601051573814
AHSA1	68.3814217380407	70.6604049951512	59.350545090786	170.952676935542	156.963632807998	151.527206123446
CEP128	4.8471855998821	6.22066283653366	4.96493871112891	9.55229460415887	10.3180389741148	10.5182115664708
SEL1L	77.136420888739	69.5149191236359	81.3397495041514	24.8510665696366	26.0206409948267	22.148208333576
FLRT2	0.489492861183715	0.527030789513205	0.478935584083771	1.41560240903533	1.24902216920229	1.10084870762373
KCNK10	0.190846325503585	0.319859175967525	0.165065864664441	0.607413952954242	0.526562935359777	0.731523490122171
PTPN21	8.32190080253522	8.63357988324142	9.63647707652817	3.90929176754918	3.82515319788424	3.40521778127983
FOXN3	12.0525474180392	12.6271658626945	13.3109123809422	5.68297881752031	5.42880108617282	5.23109746192264
UNC79	0.150689854055463	0.135563817490205	0.127091789509479	0.00756349158911883	0.00423789183171554	0
IFI27	0.373249563283585	0.315549080594462	0.360003444132602	0.12551985444913	0.134266162321604	0.136237815597954
IFI27L2	0.745061823796403	0.641547551342763	0.546776538467289	0.199306194880417	0.350972409983647	0.156894812908835
SERPINA1	2.32515746919438	2.02683196300205	2.76748855931866	0.878459740225683	0.865422121424015	0.664930587144237
AK7	1.61508616267629	1.3713135763023	1.51859463837402	0.539351360179434	0.471861418079667	0.47796290235275
VRK1	3.26147209503031	3.53250738911898	2.33004859388964	20.8926288198799	21.0259729057577	21.215191954779
CYP46A1	0.451395697255918	0.471600312816812	0.506677030933661	0.0404798846255962	0.0878898072710625	0.0441476368872541
SLC25A29	3.25584226489115	2.51078734829996	3.13182283482833	1.19080455125122	1.08890045564478	1.23071146558619
BEGAIN	0.0714471111235905	0.119965349947308	0.057675971498644	0.375420356747604	0.309637225507972	0.284105477729245
HSP90AA1	661.618306826131	721.485878755816	657.302215268688	1353.73814779491	1380.64691037094	1554.34018461134
XRCC3	2.14062378418456	2.43718070074116	2.3216178229977	5.04286507284635	4.8493712996618	5.47083664594129
CDCA4	9.22795307082523	10.1348522580634	9.50535158180915	30.8349037588499	30.5131550930804	28.958830436844
JAG2	0.778695329321567	0.560650946072333	0.471834243980075	1.47207691735768	1.3097609813132	1.26704150105938
C14orf80	0.529414773218777	0.785094229559613	0.605686270243673	2.06296322143595	1.87635286595861	1.92707963021752
NSMCE3	1.16341533987525	1.09193760857372	1.3819241793253	0.381463088045795	0.515161389632505	0.404236015483388
GOLGA8R	9.76403344373868	8.50587617248775	10.0886799680414	3.4532683710103	3.95353005459729	3.12248283814021
GOLGA8Q	10.2194577667515	8.75427072165792	8.27703591112852	3.01153672312391	4.19366267798472	3.47760252833542
ARHGAP11B	2.90807090602478	3.83390135035219	2.54792270563103	10.2793298485417	10.889830636392	11.8279538335998
KLF13	3.95120900749923	3.60571803221369	4.15993647404748	1.67979690004523	1.61752030191345	1.72287479695544
GOLGA8O	11.8886706465826	11.3221591401793	12.1968817115678	4.30389384583676	5.01887894760046	3.89252698804016
GOLGA8N	6.08247527606021	5.32666984371404	5.97699688853351	2.10398486885488	2.48332433761265	2.04664969967345
ARHGAP11A	15.0478453134767	21.0285746492266	11.7238217469196	66.6896086291863	71.8668128159412	73.6816410842089
RYR3	0.0552636564979525	0.0678095748303044	0.0653244387478751	0.125445910499528	0.098924503614617	0.122677571556479
FSIP1	1.94550168844554	1.43706374809804	1.92464970970145	0.825832170131169	0.655895976921167	0.603813754729123
BMF	2.41284908618119	2.46467456983722	3.17579669998619	0.625502281837191	0.52084406393037	0.343083186443388
BUB1B	6.41957560993868	10.5626864041407	4.7711017120011	51.7560059630931	54.3615674127663	54.1791859965751
BUB1B-PAK6	0.264039953114166	0.31359431497064	0.220497235587019	1.32425273811496	1.43251369490017	1.06153984787089
PLCB2	0.313976516989081	0.817657710334739	0.574035660355892	1.59346174408329	1.37802577328422	1.40727175997658
KNSTRN	6.66220847479986	7.84555003161148	6.38621016483467	20.7077874161434	21.0794322830043	20.9925173796371
CASC5	1.43323462549912	1.96701039741896	0.899243555292224	6.01091928153885	5.73745104426288	6.22430040409728
RAD51	0.51740280893257	0.620543024875174	0.362269588168436	1.97300233459287	1.52331411454283	2.24718596525943
RHOV	2.7400239494913	2.1745742554085	2.17001795539004	4.13538227798884	4.02769612521303	4.38422080130707
DLL4	0.556583969015093	0.356892499106866	0.580408776331294	0.0896042217853772	0.0502060450675688	0.0182873398593509
CHAC1	4.74520258689945	3.67380768468373	4.24218661087184	0.52885454709835	0.463808225862302	0.211175234090123
OIP5	0.204924881589192	0.313695801803963	0.498905152904533	1.56970905357621	0.986780769640696	1.05485104795503
NUSAP1	12.6276493990752	16.697591083692	9.04227115718063	72.1501002802142	69.0019193648869	72.0980234492964
JMJD7-PLA2G4B	1.06314882603154	0.739750720611229	0.800850682055326	0.403269651937239	0.310267369950623	0.40906001971576
CAPN3	0.523984101633064	0.606431448682587	0.610766516885941	0.118420883702007	0.127396373550166	0.113108753009953
TTBK2	4.37494606175871	3.69395202890317	3.90204843165259	1.59360753506116	1.5251356423419	1.54600968717627
LCMT2	0.0566339282739905	0.0835981050085595	0.121292571614656	0.142840403575357	0.182936577801661	0.156173146384028
STRC	0.381277115279692	0.196396642819265	0.36903093647578	0.0114481638145209	0.0192435250357771	0.0210281181447913
CKMT1A	0.190094357833139	0.171478293716898	0.187903401699989	0.433788380871237	0.426413159297656	0.524202273750571
SERINC4	8.09218092484866	5.9503941900972	6.671990923782	2.14589620160849	1.85253241887359	1.64233611262062
WDR76	0.814339385592622	0.784393352377394	0.604852152025505	3.05764580212097	2.91280967871934	2.87743086254335
SORD	1.22917220202235	1.14495911683758	1.18564636281309	4.99025488556513	4.52453371125667	4.74890208106478
DUOX1	0.438933667896946	0.485542818912419	0.306668115629914	0.148147437500154	0.159979692963547	0.131111836766542
SLC30A4	0.202191872928499	0.225130069577817	0.196989912316625	0.0703396285801887	0.0591178823748679	0.0592169571328157
CEP152	7.50089962840777	7.07290323744186	5.61845025099144	12.563119031415	13.3902763542059	14.4671116521617
SECISBP2L	18.5215280761937	16.9678362109287	17.6359610421993	5.90764338984615	5.61742549278899	5.21328511597797
TMOD2	2.98457228139675	2.96352354597403	3.22988980880762	0.691351621832652	0.560547875584527	0.504218075689747
FAM214A	9.66056576653684	9.39792835928754	9.37804307471091	3.06585308442881	3.33047673441145	2.8223273634779
WDR72	0.889729074474895	0.944216312441083	1.03362580699874	0.314663573525123	0.327872520530051	0.32447867980026
CCPG1	62.9791998353466	51.4678124424637	68.1293568510619	13.1876843696239	13.3468414692001	11.5262689418996
PRTG	1.02401476369206	0.845143783481596	1.10738578010808	0.456446410159875	0.469635282386592	0.364005444695948
CGNL1	2.47546796820336	2.39448788988675	2.63746803021295	0.682803086796173	0.67028132098385	0.817725695214916
FAM63B	3.72997677075234	3.16561834687485	3.17547716542011	1.33393722619328	1.20876809558391	1.32393067427705
SLTM	41.3157569489025	48.7809085839436	43.3331395125279	79.6659836043826	82.9496400987408	82.7026757564715
CCNB2	3.73766595881064	4.97464312616201	2.90832858596536	18.1867334843135	16.4519726833391	16.7648633207408
FAM81A	1.08475236113126	1.0687196431663	0.896035198660719	2.20995278337529	2.28637721188718	2.5516502671311
APH1B	0.466147534312703	0.471956875457064	0.519848597236413	0.155037810755696	0.207520553429289	0.20567099427911
KIAA0101	0.678326603225069	0.590573932172312	0.573657242879657	4.84108631993492	4.53740829851017	5.07458498784838
PIF1	0.247822959608006	0.43719331140591	0.285794419521954	1.51943455252032	1.78243081759561	1.57280647446594
UBAP1L	0.649504962875084	0.454226817045102	0.627353603828678	0.116417606334789	0.205008017359239	0.239293998273211
ZWILCH	2.46664925869715	2.88856968415093	2.36937573913732	6.60678633351144	6.50692938579143	6.22007528231979
LCTL	1.51194719344203	1.49475871222009	1.13472895164373	3.3762271935639	3.89651205705836	3.69371776280513
SMAD6	0.759200857589105	1.17160601254157	0.852784765685603	3.37375469113979	3.17379767619485	2.66961205540618
RP11-315D16.2	1.34108280369138	1.26004810872476	1.40555343649106	3.39570348776298	3.43367597848613	2.97244754446597
CALML4	1.71494764608491	1.72199568217338	2.02924857641765	4.68231661095077	4.54712502814427	4.1061720666248
CLN6	0.295032309668051	0.313428872088337	0.265119889215006	0.892301761760938	0.960220896556041	0.923041341785785
PAQR5	0.35721374496385	0.432175944170716	0.265939869592157	1.08722700404997	1.05648518971591	1.15911588804211
KIF23	2.46698236522103	3.07425083231757	1.85254098951298	14.2363666248655	14.50244996315	14.7853494056428
LARP6	10.6258384586079	10.7944623164327	12.440924238384	3.31008331328134	2.72591022865831	2.45703943773581
LRRC49	0.771813299731113	0.800409391200834	0.877076883022618	0.300758938603237	0.252113419406184	0.302318135393298
THSD4	0.908068556139329	1.02367098952954	0.946786197789258	1.83911513202416	1.78135315658373	1.79607756825956
PKM	106.018170016013	108.145172834894	99.2888806789532	209.325379782672	217.407936816867	218.364135767537
SEMA7A	0.496372545240254	0.416161998378361	0.625150319724569	1.5759019182573	1.62445897997537	1.73980654393512
CYP1A1	0.745564644399997	0.58554266585635	0.72752319332307	0.303074722795075	0.169815471730079	0.20875916809311
CPLX3	2.91973664143217	2.73523302689659	3.47621794541611	5.81852650941135	4.4063266593729	6.03261309211863
COX5A	6.86123166025819	10.5450477840288	9.01658150039468	22.6879138473659	16.1228417224097	17.9106381549944
CSPG4	0.278374837137485	0.22216019932341	0.148768822434259	0.0713525107468667	0.115140811679689	0.0419395543312399
ISL2	1.49521657561761	2.36765472741571	1.78276513227281	0.756368740216087	0.835662276973876	0.635950271594682
DNAJA4	0.21776572153705	0.191187382164546	0.443173779309107	0.111284367997799	0.0804562896226013	0.0956103802227791
ABHD17C	0.240538607449421	0.293976297306775	0.196860228371716	0.508827797067978	0.519029580205158	0.515239624085232
ALPK3	2.70625721748671	2.79321881803274	2.85094556431922	0.514734664547652	0.690730851906907	0.572049387322452
AEN	0.607941545248538	0.777163365411389	0.760413447618463	2.94478380361949	2.78008767442272	3.23890804824239
FANCI	2.19606854820743	2.56496607863131	1.76359120399163	10.9314766055132	11.0379808141256	11.3630250036512
TICRR	0.864186908410882	1.02100478981577	0.965695462530855	3.00473048862488	3.05789392615202	3.20698823720107
BLM	0.274943228908757	0.399506040978548	0.168443469021685	2.18871294360839	2.30295781857396	2.39158612041779
PRC1	17.028435487837	23.5750911683782	13.3286165166784	92.470772113508	95.9172340433265	94.6441762408312
IGF1R	0.179162000751801	0.182971801785057	0.247455369737798	0.0455379973836098	0.0549561304954913	0.0643420877574171
LYSMD4	0.849675080974575	0.723119206106819	0.877318648083113	0.365477153870838	0.325786539785673	0.324213478140998
ADAMTS17	0.136583436406611	0.149949409749717	0.110257535420121	0.246882111195686	0.250924639543801	0.232010917220685
ALDH1A3	26.6607791662183	30.253465517585	23.9983259478547	61.7337176037308	59.7767671517419	72.9451064529869
VIMP	19.8929132885162	16.2153907958517	19.4161775796528	8.0794990538683	7.94867870598774	6.5374435711792
SNRPA1	14.2594354690846	11.3140174927411	10.1814696548248	25.2726820269794	22.9588864183081	23.5126269838808
TARSL2	0.613940162992633	0.428200928411398	0.375244313820039	0.123876924417073	0.0925457949219137	0.0758461835527877
POLR3K	16.0455422901504	16.6513683932156	16.906199902097	33.3927332846586	31.9183048901121	30.5070294182324
FAM234A	5.59386634280865	4.73933339721607	5.48400594278807	2.28598927940032	2.22316703055555	1.78500821300686
AC004754.3	7.55668879442129	6.93915541595302	8.03415551879082	3.09211611112965	3.01568439451727	2.62658851931925
CAPN15	0.595488905107976	0.70390085888702	0.690793267535406	1.52858572215463	1.12537517379473	1.15900223568727
C16orf13	1.6916567638656	2.0127956856733	2.34102310919414	4.31836312364086	3.33240718927842	3.70477522153912
RHBDL1	1.70292141515944	1.72357860529391	1.56762923170439	0.615373745020907	0.450350237709185	0.565162764228137
METRN	2.85851338078098	3.15055263566927	3.3140764085823	1.4355228424323	1.01978347096647	1.07119381066983
RPUSD1	1.23995958206321	1.40024561585301	1.68780549190398	3.22138161664868	2.45131050298044	2.97423043402099
CHTF18	2.53077841144046	2.73215203850584	2.54001151242279	5.53118005671791	4.98825119723255	5.539002169458
SSTR5	106.104546741979	135.772414288162	102.67914551271	48.2243225820285	40.3361051012524	45.4541667355742
MRPS34	85.3782687458759	86.9472112245268	84.7027634994184	162.948971119835	154.663131448109	155.873137342733
MLST8	6.55563687047961	7.52271268219199	6.56158949191305	12.8728842261695	11.972253231203	12.0537533998892
CCNF	0.762792188816068	0.714429882425146	0.514425314704976	1.70637567228812	1.81133199804252	1.8771299279428
C16orf59	0.532488760289224	0.492471632789999	0.398012704507987	1.69950980222512	1.43998857322876	1.84255201270688
TNFRSF12A	1.21831242734122	1.52111909089032	1.38742010566787	5.71027039144632	3.65863875135698	4.632896669709
ZNF213	1.48075163545963	1.60976630374739	1.52629104621066	0.694060700687867	0.720163711453895	0.519386848445219
TRAP1	21.7143271187472	28.1412500831054	24.6750602636741	56.8766192964225	48.4532742646767	53.5495023499906
TFAP4	2.37536079007635	3.2281917786253	2.48353451748464	7.21814950461248	7.73490272182145	7.52413037312418
C16orf71	0.368712208197277	0.484035451913686	0.341559184306725	0.188023673723251	0.136672011572826	0.116677038165129
ROGDI	5.41006138655451	4.38207397749422	5.25203244377497	2.27418255974368	2.06614831940044	2.02962163079787
ABAT	0.323482954845774	0.218853043992543	0.36638549276694	0.0412795949899668	0.0163265826632563	0.0223008329103794
EMP2	0.355096567776331	0.277965137524159	0.253148237109671	0.841334330664706	0.863739521635287	0.987044380454001
NUBP1	6.21881502553634	7.41244726968542	6.44121540902197	13.3491167763264	12.165416936	12.4044008450471
TVP23A	0.25046805574027	0.32121000724388	0.264262261598881	0.613801833217488	0.481988173363438	0.448506446331799
RMI2	0.375101301213241	0.287099600910551	0.384510544002807	0.788391088755827	1.06018214974967	0.884965744045207
SNN	0.866723351842209	0.885323998614764	1.32289781676917	0.414344374605174	0.336232956007061	0.314926544751793
RP11-166B2.1	5.76523005107442	6.14069050201045	6.99473503470977	1.64466093951156	1.09216971954923	1.24673384615973
NPIPA3	1.70042669339499	1.11869928504835	0.881333146089259	0.481883758934032	0.450006283861647	0.236034558999307
NPIPA2	3.11386323341037	2.61336281944037	2.79550171700465	1.29237984591426	0.779834418974361	0.806503063135368
RP11-1021N1.1	15.8638869994756	15.2953540472742	15.36372278152	6.11754180353212	6.47736991729845	5.80428781006892
C16orf45	9.72185568036764	9.15965373128051	8.91459037828052	3.62477719589709	4.04042192997887	3.66486373309583
NPIPA7	2.26992214781499	2.45616423832161	2.45556022062963	0.911967593460166	0.870564619040614	1.28735497629801
TMC7	1.37770001982205	1.22927247200352	1.04192476976896	3.08031244088811	3.11795450026961	3.4071052720256
KNOP1	9.50067062589172	10.5100219456736	9.66000065351661	18.5082915028973	18.8207274423929	19.229631509537
AC004381.6	1.90174009380162	1.89081021421569	1.59356558268276	3.49673784120221	4.04740508360247	3.77131044087064
SCNN1B	0.287320235544485	0.179366263397481	0.314776298616642	0.0664281312404979	0.108277162818288	0.088738873253185
PLK1	3.90218303933704	4.76005370683782	2.74095534203871	24.8484878835591	22.5093634791099	21.1364670697175
AQP8	1.12888949548219	0.716246325793778	0.525311148071042	3.01375732162043	2.20175629058771	1.9726679625867
NUPR1	92.6527245148321	81.0272275429089	100.488381329577	18.9609199307308	20.3320452831429	14.6142789811995
KIF22	7.17934108968936	7.06421193564951	5.78802564878078	20.9004675730484	20.5314198164386	19.7544832617033
PRRT2	1.43900380232858	1.43268339628151	1.48662477070966	0.20163402451056	0.254199022323467	0.127312515295132
PAGR1	20.0572736238715	23.7916240610541	22.1007361388896	42.2886124433941	38.525286496006	34.8802427133202
MVP	11.8603042145017	10.1256928462609	11.415567677289	4.68509346318381	4.32623334727545	3.644655517914
SEZ6L2	12.2226971953222	11.2084998322302	12.1055128295771	3.94341542727683	4.05779534895029	3.82256460779384
HIRIP3	26.2100192060704	30.7613007987503	23.4888679427567	42.6562988549136	46.7154740060439	51.7903151988778
DOC2A	1.68612847378761	1.7799527428223	2.05053965149754	0.670122883066651	0.680807826088728	0.530905580344875
TBX6	0.0807418404986422	0.185397518821979	0.217263932164321	0.437458899806292	0.270468552070164	0.387910796595769
YPEL3	1.00858344739402	1.24174131165201	1.09169913932941	0.431407912195013	0.291733089776639	0.280077709871997
DCTPP1	2.22509622640594	2.4830778694976	2.40180005898433	4.54951912672545	4.31005259519163	5.09918065724297
ZNF785	2.08003720682535	2.99976361522119	2.28076987084985	0.907813729219626	0.963769516179945	1.09263993646618
ORAI3	1.51203496941532	0.806849814855597	1.0806084726511	0.474463150160436	0.27086189807736	0.361754441871526
HSD3B7	1.15053616885827	1.44718120349261	0.92357178775003	2.42768981815519	2.49734549403012	2.2121854201683
STX1B	0.686922753966136	0.716952683117046	0.642140340644759	0.214379462947372	0.264751478039373	0.212959758535005
SLC5A2	6.00275185076498	5.33690077849742	6.13072931521889	2.73250093170301	2.37964692665542	1.82379685439853
C16orf58	16.8470457566249	14.4263125315974	16.3616585073467	6.94171476041293	6.60302774148649	5.59710359081595
SHCBP1	1.64099224907185	3.53794201587147	1.60128290716352	15.5207312735385	15.8408347909894	15.7260572402037
ORC6	3.58563851759078	4.48217719875072	3.62285908177732	11.2125146936634	11.8880861716379	12.9249976003064
CYLD	4.01701702681455	3.06794203570666	3.85332200054697	1.33334565164988	1.32223893610876	1.11719425949698
MT2A	98.1864152181763	94.5441474162102	88.7455663649159	25.3180020504148	27.3920591754905	20.9102497958754
MT1X	2.19048863839727	1.44878627922829	1.28136295393773	0.427036526811704	0.299090470898232	0.245120491684982
NUP93	1.7437753034655	1.96719042952388	1.93518155725084	4.039026253908	4.23096586975511	3.77971241789793
HERPUD1	14.6747681645806	13.632531910598	14.1719523916126	4.80553554105782	4.26904506371609	3.77270393232724
ADGRG1	0.0487521949501945	0.03358309369122	0.0862070841216018	0.131158753095707	0.131668543774167	0.0928522310603218
USB1	8.2981890627279	7.33000625812346	7.86147566795927	2.58791110436171	2.64983300937398	2.5345013975451
MMP15	1.61763438248063	1.68353274759727	1.45419969104728	0.663928734531333	0.480006702785757	0.70810367699792
CCDC113	4.28294270264337	3.82282025384647	3.74545025875487	1.40517856966571	1.46730444413735	1.3528504734141
GINS3	1.06948977705915	1.54749426537319	1.06806182989144	2.48423584997498	3.1266701053021	3.01792781504455
GOT2	11.0375029778882	10.9325194294254	10.6689870588594	20.5694244963957	19.8259337786195	19.9643025209886
BEAN1	0.301300765504134	0.203611064201122	0.153940677417779	0.0480969492417556	0.0431186397806667	0.017669005221201
NAE1	8.74715395468099	8.40346053011353	8.40728607245369	15.6326497645145	14.1667217318045	15.4503879481347
CES3	0.895330026390764	0.908430623613149	0.887829294658458	0.393142936214833	0.343854041679475	0.295016295113989
RP11-5A19.5	8.11090437254662	8.87779417987364	9.83830348471121	4.0513735400196	3.3918333265296	2.82305233670236
HSF4	9.0671017393786	9.60134880733152	10.1296026450674	3.87451951072091	2.9914051120503	2.78621864896337
NOL3	63.3500066768405	67.1186085269701	66.3094866809014	13.5778963007373	15.1890476604779	12.3756027492436
PLEKHG4	0.541507288085849	0.664687928297024	0.761773473528215	1.31088427686222	1.13974162489293	1.52417915340708
HSD11B2	0.168395016135122	0.299060965874627	0.230608365366493	0.787503305222822	0.555274769531482	1.072681738818
CTC-479C5.12	0.499990276909378	0.490201421156721	0.365369561777162	0.973888348266784	1.08669274707386	1.02438375823222
PSMB10	1.01758345590719	1.00698383868345	0.788170096984978	2.31114363411907	2.40389325482005	2.47437429306063
DDX28	1.47916272298773	1.6311747813029	1.96017390351339	3.17436760535977	2.88491995290469	2.81517324859037
ESRP2	1.15850276997885	1.48978720757861	1.20765850668354	3.28771539667624	3.56511755228401	3.13664121248653
TANGO6	1.87647547662546	1.79293732253461	1.72264933426225	3.90939561294588	3.8226596083779	4.08925602479799
HAS3	2.54346041977998	3.22556863023383	2.4115809397167	32.8759614010861	30.6852827132596	40.6085543230371
UTP4	5.10745477922925	7.19610493978945	6.40418225143639	12.4070775122595	10.8465756820416	13.0088888101317
SNTB2	4.56273117282058	4.49077379863512	4.04579439108164	7.7558495623869	7.39448867393248	7.9878128267323
NIP7	7.60738243993596	10.1402599097184	7.80151443904337	18.5367023291968	17.9623925484711	18.2255321137145
CLEC18C	0.287525715892749	0.21786923382339	0.278527566489365	0.0290075511610065	0.0433418393872142	0.0177604671743961
SF3B3	5.35712153613178	5.97288148080516	5.46188457918514	11.1910567130159	11.4435159444309	11.0233166119337
PKD1L3	0.232765865373733	0.200426818550166	0.16854924289823	0.0864684282957412	0.091798165880421	0.0334370941917656
CLEC18B	0.832739607908735	0.979189019264471	0.939679755816438	0.165615919949266	0.0590520495437155	0.0760513036801179
RFWD3	2.48128688798173	2.53762435679724	2.51508146101674	5.40549845576601	5.94676517485476	6.20807171582408
MLKL	4.66742939486537	4.77677912393844	4.28211084358002	10.8284580337907	10.8162979109606	11.1780111892646
CHST6	0.19273763019858	0.268969425528336	0.275920026395213	0.0670506342576294	0.144014763404877	0.0513164047417019
CENPN	5.71063462999596	6.07862545318772	5.06656021842446	9.79443596315226	9.8239903206445	9.93316099210257
GCSH	22.99344373508	23.5369464142364	22.5977217415429	45.3576676592735	37.7970809877361	39.5415404053808
HSD17B2	1.92728095966647	2.33448802452436	1.69921953427942	0.901824009756293	0.799595668125334	0.871472649021531
MLYCD	1.37920113363611	1.406506691827	1.43588834662997	0.471423711744251	0.547973495567901	0.470606772833104
COTL1	20.6057494116244	23.6381059667248	19.6400829613404	43.241107231843	42.6731575536426	45.4297608485315
KIAA0513	2.31526235272608	2.07037631780739	2.14849264074586	0.859456615699352	0.705089624035888	0.742609408117897
GINS2	0.155200461791814	0.259851416705719	0.298300488095009	1.69624854776246	1.42969643478633	1.99723635917957
FOXL1	0.66935556370145	1.11386320645892	0.641816378875076	6.67703905591288	6.27785463313299	7.76981519630545
ZNF469	0.728621801206014	1.00309704065221	0.825605589629043	3.49200164953256	3.33849186574092	3.56523299928988
MVD	2.67290049778861	2.31695639408515	2.47008234568594	5.61792488261613	5.87959111223324	4.1138072732608
CTU2	1.10755361635049	1.2212554141295	1.28644196904393	2.71975084395424	2.28960445208497	2.39324557975166
CDT1	0.126542342947762	0.334148091040283	0.330777327806072	1.90787544952782	1.72470573836716	1.62192834693661
MC1R	9.49561373705202	8.2590733574755	7.91843629828114	1.38154151692235	1.11468965816745	1.39764921100589
FAM57A	1.54067611705743	1.60079311123119	1.37401124093047	2.84962136715625	2.96109390328805	3.11673836278626
SCARF1	0.289315434519391	0.283312646640326	0.130840931686099	0.0667701866339959	0.0427564930379009	0.0525618179912284
TLCD2	10.4163570135985	10.7954751019406	10.941567981885	2.48849260257563	2.93962704777674	2.13259753985831
RTN4RL1	0.0776359091629857	0.0534797256592688	0.196968840911507	0.300243491842319	0.24868650712672	0.311712122088119
TSR1	24.0776326397811	29.8094315062396	24.3954604257067	56.1152637880443	60.9902240715259	64.0846837252477
CLUH	3.01007921722141	3.54012531809725	3.31606386070139	7.02956663123261	6.33655022235022	7.41652012890471
P2RX5	0.429869473169753	0.589920303177644	0.232375368291673	1.77877211397451	1.7908273936447	1.80996327545774
ITGAE	1.22177135852295	1.29592132272958	1.02869530495711	2.12898228115261	2.13883383230192	2.36003312874158
GSG2	1.4690312808191	2.00136687852745	1.68251287099995	6.27675562468232	6.83477330952359	7.30287296839516
SPNS2	0.123224107829842	0.182734862897115	0.102631041197174	0.293525935477186	0.245085397546795	0.216717877670353
MYBBP1A	8.96511393413616	12.2395600773421	10.3910712406912	28.855654722569	28.7413550746804	29.4718546588395
GLTPD2	0.88032897975624	1.27916132671088	1.87179911356743	0.693856086910879	0.544283260163923	0.276137938066821
GP1BA	2.10425597456453	1.86035031281743	1.88164274297755	0.851437157428824	0.614887434713091	0.556063823120318
PFN1	34.8848772256201	40.4899659228296	39.1029153964471	77.0662847871232	64.9848933536863	64.6976725082339
ZNF594	2.69567099914102	2.90941935261747	2.98044513268943	1.16655044254407	1.27732005697268	1.24720156836686
SCIMP	0.635358037500076	0.575879293948578	0.524464432300882	0.23615510638635	0.220533022476114	0.144590799539083
C1QBP	32.2891403575028	35.254605285543	34.7484936881552	70.7889511990302	66.6436141193395	73.4722954545022
NLRP1	0.393316681434512	0.368944029858249	0.418105118853966	0.158869640886543	0.198733568358238	0.130637471288747
FAM64A	1.82436136170725	2.65249635600817	1.58654015177248	10.1162644436198	10.5850851102584	9.22155793208384
C17orf100	0.921416484558677	0.70524496751562	0.918292852599672	0.267782454237068	0.460839903209586	0.131749787315321
EIF5A	54.5164732118431	62.592592544337	59.6182189856465	108.014561255988	101.564637425655	100.860847647303
ACAP1	0.872240119453433	0.506146760119958	0.524809482895625	0.18492232430836	0.232237443192742	0.190330892495862
TNK1	1.15196805629793	1.04214458923138	1.08463912189406	0.373909338441275	0.370926423118375	0.275846281814977
HES7	18.1091576659753	11.7402920898647	13.5692867852246	6.97908533328544	6.60020458457422	5.11839930335354
AURKB	2.19769209617443	2.73580953788805	1.62203053446253	15.0662752736922	15.9133547432831	16.0574594866215
PFAS	1.97449076657369	2.65136215238204	2.14160481466894	5.57599307055834	6.06007627763015	6.33663744495714
KRBA2	9.47837475460234	8.77730733630223	8.90946900906702	3.67525188712558	4.09008359901585	3.43759118176098
HS3ST3A1	1.28506927267499	0.885223769474198	1.25967256342586	2.69196623916843	1.9976580321672	1.89351382557956
CDRT4	6.41782207487547	6.11612559771424	5.90092601904308	2.41344315518391	2.41856813329984	2.23660929132506
TVP23C-CDRT4	11.6588604787989	11.4318417846785	11.0349412461376	4.94295727758755	5.11110075438863	4.47649220312025
CENPV	2.35502330355949	2.64207021404786	2.36651720555374	0.985853856819208	1.19682921245371	0.82996266481462
PLD6	0.45072800778706	0.804611351013779	0.722632932410159	3.39195342611859	2.46500785872677	2.76717097564329
SHMT1	0.591386020045611	0.565802790439575	0.530443081920574	1.59231442881388	1.61686312166419	1.61758315075231
SLC47A1	0.0738145228315675	0.0381355142864496	0.0964743106802812	0.239956035791631	0.259626636427205	0.186180564400386
ALDH3A1	1.81011748393025	2.52349777469559	1.95492648614546	4.61373566070367	4.96721484428896	3.51627785265746
NATD1	1.39259707269643	1.26300571429011	1.34269701751497	0.321487122645566	0.268853886079175	0.414239215019291
KCNJ12	0.470970910580156	0.470250502962404	0.577801194672191	1.19208107450882	0.816625610184652	1.08707686953757
C17orf51	6.11692973793296	4.84936646215084	5.10167388187475	2.29582405012692	2.19137032619553	2.08617265586778
RP1-66C13.4	3.04640906444963	2.83134715958113	2.7324734744538	1.1789592514539	1.09337609258261	0.709396392043986
LYRM9	0.544028582796386	0.531504476086251	0.446408343819802	0.193505887137748	0.202061185882948	0.0969364977897711
TMEM97	0.844104994566246	0.439293025021289	0.663222073992647	1.25555019866494	1.17103678735899	1.28918513046053
SARM1	0.353777713030576	0.485225747842904	0.486666117310862	0.220947402947	0.190459694676328	0.130726893812296
SLC46A1	0.2477504692446	0.253522079169074	0.277429349070857	0.126784981841511	0.111632331983827	0.0970333765725413
SPAG5	2.94185046873996	3.61369308525487	2.57410643411108	11.3632628759688	11.4740549598801	11.4050371930507
ANKRD13B	1.43868860879658	1.93449035973959	1.71633582271336	3.22345164365162	3.09145137836676	3.1847948083965
ATAD5	0.365958667220575	0.554875775501866	0.463316523473984	1.65874265887998	2.04994495040073	1.92267663236875
ADAP2	0.315201791201722	0.478197880269962	0.346187659783861	0.0378567881018576	0.0565639898562736	0.0521518358108968
RAD51D	0.246475467983603	0.285119346398122	0.338791665459922	0.548394289780536	0.577011242064893	0.555551152591604
NLE1	0.484247410713662	0.399225711521518	0.356453521194255	0.98747799826372	0.669775415308018	0.962592612898669
SLFN5	16.6797767628474	15.6522239021642	17.9989539591963	3.07327903222079	3.08001462180778	2.58510905247465
TBC1D3H	3.43440208331174	2.86336666741061	2.67184785850135	0.882255654916172	0.937311877914946	0.473533618137683
MYO19	0.916935011280616	0.986000486939769	0.92835218517565	1.60873253453878	1.67907445988269	1.71346535121207
PIGW	0.794318809808861	0.857115780009382	0.649333767011529	1.50466869465225	1.28830094795907	1.38189632820347
TBC1D3L	3.83085552664777	3.58967492417954	3.69595366317289	1.37879204886103	0.978955840901088	1.11162906254692
TBC1D3D	2.02161559304372	1.69493577600412	2.59211282358249	0.436086583167665	0.476155987388882	0.523736536380698
TBC1D3	2.78292558536248	1.80895884932664	2.81602601345027	0.699607390394241	0.681173835672224	0.53719171642344
GPR179	0.171981282520058	0.201398685758521	0.289565118142972	0.00578354743672965	0.0194434394366621	0.0106232860366041
C17orf96	1.10483476538075	1.4595838005958	1.2915713308688	2.48120250062592	2.38123142292897	2.80461606942172
FBXL20	1.35131355752298	1.42921575002454	1.67303388082944	0.550892062770508	0.504440818216791	0.435071107167973
PPP1R1B	0.420229503923495	0.292669090451161	0.327829223280171	1.06508585321706	1.14115427493306	1.19290357860527
GSDMB	5.80494408013332	5.37599168553033	6.03483356968691	1.83113380213261	1.91729654439793	1.33581120514787
CDC6	1.85238217834438	2.09198951263583	1.83827675788549	5.34671677659292	4.64519338083595	5.73381593265964
TOP2A	11.0394777234341	17.0688869233402	8.75788359840424	54.2276288320165	56.945963746916	59.5353539667143
TNS4	0.0580627544286823	0.0399967001268515	0.0267836543055391	0.624828357365093	0.574377733802036	0.690408389629162
ACLY	11.6412940081416	10.3955253100976	10.4948710116334	24.9666497149614	24.9286919785996	21.9423576010961
PSMC3IP	7.2955275502314	9.96444412333418	6.72311100848224	30.603233288715	33.7586773894443	33.181850450352
TUBG1	10.2603533827959	13.0562703838547	9.7190282959851	27.0069164393177	23.6990741925555	26.4075900259104
AOC2	0.910914365132133	0.747875821049005	0.610746953419966	0.276053921518062	0.269434699517675	0.269886241023648
BRCA1	0.615096203649243	0.651862829572459	0.60384952425312	1.93325477235024	1.90789348771266	2.29915438454974
MPP2	0.055245575798951	0.0713551468032735	0.063710308728422	0.178043948622347	0.164820230543902	0.0924224147365804
C17orf53	0.224769520704817	0.233862569048695	0.388813095431125	0.716507428716522	0.69704999978873	0.78097591064571
SLC4A1	0.484398440233401	0.559187835086335	0.478815445842535	0.0626530917138744	0.0300900740440268	0.0822013678376156
RUNDC3A	0.331834720502495	0.295584476796375	0.323297329158795	0.129870562963783	0.064682342537414	0.0795159114823595
GRN	34.7199178002673	31.022191915097	33.4604954454815	14.5499170303165	12.4934559796338	13.4631097881391
ITGA2B	0.228145517604252	0.235738071919516	0.140321065486162	0.106559595404706	0.0429885303920293	0.0548043671825314
DBF4B	1.02789357062454	1.05803193605921	0.835675501157515	2.26804329780405	2.21138604339441	2.02520772985221
EFTUD2	9.96330618832981	11.1179839307311	9.863220102095	19.3708167552517	20.056364114098	20.6303446882463
CCDC103	9.79044624698178	11.0121723286676	9.24074409580316	18.4181292562311	19.9385341329861	20.9098289066369
KIF18B	0.465523590657752	0.994307869316225	0.439241861567869	4.06625006464636	3.73650416343805	4.14525870032907
C1QL1	0.56503354738312	0.449105804281504	0.400989567317214	0.950073832672101	0.737079018397388	1.00679219712156
HEXIM2	2.83087266912383	2.37811586745399	2.70724525407521	1.28867255866848	1.23594954528321	0.799678542242653
FMNL1	1.83509113428744	1.48417533261104	1.50794519177236	0.559032229262845	0.398975476233451	0.28682591853054
SPATA32	4.26628470509598	4.95618410810059	4.35291844827151	1.45902317967077	1.30800593192822	1.2171441639662
WNT3	0.701302686601497	0.821931495462704	0.733871509982516	1.72513051456319	1.37037815757008	1.74982605541484
RP11-290H9.2	0.444629354093221	0.339349022220787	0.442834304481151	0.169913770654657	0.190408403914745	0.124839822407892
EFCAB13	0.666456339524881	0.602919381659641	0.812350202111972	0.262421530232451	0.369579801078676	0.221468127694156
LRRC46	0.997979328779514	1.25461634774681	1.04730974203229	0.201365894158817	0.338481322278233	0.161818639484166
SP6	0.379844402193135	0.362751666760914	0.430079761387925	0.14515639609608	0.0780791271022182	0.0746549796884004
NFE2L1	138.734203469611	122.184245535861	146.674734074198	57.4472697558553	57.7171184048457	50.1373872173429
PRAC2	2.74148111503998	2.2130594236855	2.56874405090764	5.1138355312631	5.52887172539204	4.89502264079955
HOXB13	54.5651458768896	52.0866227681229	49.7544908715538	89.5713772420105	96.4214537209626	89.1259380385243
TTLL6	2.23620206278023	2.10142952809406	2.33050109404232	0.682380303484042	0.551407346671296	0.451907543322466
ATP5G1	2.24928893612264	2.7522757953112	1.30316817437758	3.66443575077732	4.06587474887053	3.92219032867165
SAMD14	0.268754581498862	0.259047185248249	0.245171028299752	0.124777398069478	0.117153004218782	0.0805271124978215
EME1	2.22991118873193	3.1045313572885	1.7636495645865	10.2284582303137	10.8182494260633	11.0826609191341
CHAD	5.87223885622361	5.32534310376528	4.970924360104	2.69167645702026	2.1776508303435	1.83293540585838
NME1	13.8586759459537	15.0064160755204	14.0468814833766	41.8153440421187	44.314011468443	38.9596562849486
NME1-NME2	116.019077629504	121.907029253546	111.905997901023	240.589650008733	230.660065404033	215.390723982622
UTP18	36.5828193245816	33.1656356365904	35.5682056737691	67.6945735421171	66.8462256088129	65.9085356099675
HLF	0.0809932330142478	0.0550583172281646	0.0688232813490332	0.430060452535492	0.401611182143718	0.516752387048799
ANKFN1	0.394107334291297	0.374903718320261	0.532405501718144	0.0694226242198642	0.0990133858180304	0.115923881503727
NOG	0.267745405543595	0.640406994961844	0.480307931782577	2.22598714393851	1.93392341111401	1.68831920899441
SKA2	15.9846615387513	17.7359700089824	15.4130762997401	33.2284109351795	33.025046293249	36.4673534239951
PRR11	2.71773253093221	3.5517976500576	2.49776942031554	13.5931849434366	13.4846368280983	13.2829532794502
CTD-2510F5.6	4.34524141500193	4.26361592020988	3.72913098510443	16.3966788681744	17.3271647562418	15.2538658004643
GDPD1	0.758061065901207	0.791448170662474	0.721224291216377	0.302726840881858	0.348168498168351	0.24876015959182
YPEL2	0.636440676823599	0.578773640555755	0.733956184207736	0.136497591806052	0.165198568505472	0.0902593212372739
BCAS3	1.42102178249533	1.44012868432597	1.66867190276819	0.602376911591681	0.675034317991706	0.547062315700671
BRIP1	0.31696552827461	0.539791530810336	0.381776842928954	1.49821164274965	1.50970322381847	1.77026473078535
MRC2	1.75586170650688	1.2293125714134	1.89715631705532	0.465621938206156	0.355586306494432	0.307259965601129
STRADA	4.51243551974008	4.11639925361849	3.90408146920165	1.79646437508815	1.8276244489347	1.49136496382459
ERN1	7.0435257195906	6.22108237505655	7.06220914024284	1.0889401953084	1.06652980459509	0.754067029512921
PECAM1	0.315561603973149	0.181146286890406	0.234242197946291	1.10694146160703	1.11402045365534	0.988615266209487
MILR1	5.84246554845073	5.21756787970169	4.02114314348338	22.1100527976502	21.2144162809314	20.2940330247983
POLG2	33.5423562382082	31.964958701515	32.244345746914	14.2116594944068	13.139795643911	13.8537934562595
PITPNC1	2.3935421860343	2.8451073836589	2.76443176976018	4.72665166702116	4.8898480487882	5.62771600785832
KPNA2	5.7271936015099	8.29632985384009	6.70807497610646	34.4056716705975	30.8208443932224	31.5084008024168
ARSG	5.52435419364747	5.24613010217427	5.22277192819511	1.8247351180112	1.57387562863901	1.53729286776213
WIPI1	22.2860928838456	19.5744520559526	21.3600686247813	7.21220775676556	6.00898867107404	5.26321682198939
FAM20A	0.2949050636229	0.199239567170267	0.177893465349195	0.0610298050973038	0.10258663322313	0.115603376172792
ABCA8	1.36922799414351	1.3040083089087	1.2499382117185	0.429310725161153	0.462226858315853	0.382684911002312
ABCA5	1.62980536620654	1.3610113626261	1.58353623447645	0.480114874182815	0.42719611582058	0.51690747735252
CDC42EP4	1.73118619094215	1.84397309020266	1.87976373085155	3.57246502459111	3.18786716348457	3.70194360784027
HID1	0.508718191093805	0.449773253595216	0.544759471093067	0.103104147711241	0.0684683544096276	0.07014180628752
NT5C	3.40367488453255	5.15201924267661	3.86320968210427	9.59371977278933	8.18553123417391	7.95334860791048
NUP85	3.63100740187948	3.18720190079535	3.2811330406291	5.74084741579296	6.29543972891261	5.84569890781042
SLC25A19	1.43430937427545	1.25695902248771	1.22342781607121	3.1038342174887	3.05442986539174	3.23065629457833
TRIM47	0.546379389359173	0.539882255969106	0.433836381412779	1.18980198124075	0.987326963297265	1.46618252598002
TRIM65	1.6787821243417	1.47035872078275	1.58702580210055	3.62236931722203	3.02071038378958	3.20997709324196
QRICH2	1.71538389769644	1.72883052537052	2.19177252135886	0.323667344160903	0.220379181258209	0.24457931657347
SPHK1	0.414242778453997	0.323765181311597	0.433616506607672	0.846548420529537	0.75051999108719	0.747950543785507
ST6GALNAC2	0.635897738867257	0.672704344507628	0.481902609043867	0.267307049621735	0.213963607530086	0.21042541886256
TK1	0.786371245417668	1.26308493652206	0.732463143685627	5.84837537844388	5.38550884076222	6.83074152547346
BIRC5	3.65896106618737	5.43098704833539	2.80738682164173	25.7009387113528	25.715116620439	25.7968178667051
CARD14	2.09152539152841	2.35598617813185	2.38826464854546	1.07521487892855	0.98524402104826	0.725390016456797
SGSH	1.85300365643369	2.06123095391366	2.18526770197246	1.0327013736262	0.793890722370145	0.783352218719713
SLC26A11	0.642875364474244	0.70183277542088	0.589129774897326	0.241285871544575	0.205495833023633	0.323533552093571
ENDOV	1.48611271727782	1.54692945252611	1.67354264734201	0.639384605332628	0.566624484764219	0.551262568891322
CCDC137	38.4546511325676	41.8330728772086	38.0953699658064	75.6244852831279	70.212202741806	74.0249552173438
MRPL12	10.8137079214737	12.06935442894	13.1335785326562	28.93116649078	24.6315404514567	26.5282725124333
RP13-1032I1.10	6.36951739133106	7.33798460000275	8.12221632850077	17.8376970472137	15.2298984134348	16.0882896199502
SLC25A10	0.805313346191787	0.933816508822958	1.25065410285327	2.48250112743486	2.02322550516049	1.94831511756975
ALYREF	14.4291072279332	16.6582634980199	13.0727630421876	36.0018295361932	37.9859624541069	37.3992278726492
STRA13	11.746171070373	10.8739852864714	9.60297660120565	22.8105075270827	21.9076932463013	21.2757462117718
FASN	5.25652892548029	5.55361164879948	5.1850511837555	21.5077010574415	19.4242396285327	17.1839110858826
SECTM1	0.484732816835764	0.30281020787105	0.350747375667539	0.926922369937411	0.877544168869494	1.11548449893847
FN3K	0.348880376920442	0.369252851413227	0.284987904328785	0.0794386372230353	0.150649830938229	0.106629313060331
TYMS	7.46302679428599	10.4192092032778	8.19918141593355	38.1537416522517	35.3489154725536	39.483373670598
ENOSF1	4.01891615302551	5.01962778032161	4.3167475003663	8.42916191369309	8.01475264851325	8.30838284807642
NDC80	4.52633524567949	7.17566075968158	4.0118101198911	17.6796458322911	16.6451324316639	17.6133167703932
MYOM1	2.2475028844814	1.89838688089724	2.08336618348023	0.96455917357182	0.992171445132576	0.740417504667433
PTPRM	11.9280908719555	10.3785780730172	10.9691658109545	3.47737542223502	3.30224429416598	3.47239916889052
GNAL	0.3665757108199	0.33286300532449	0.491918521895362	0.162499534481035	0.166401613142901	0.162106061579164
TUBB6	13.719464479637	14.2737494951879	13.2279927689455	26.8788252903188	26.3469246229827	27.7205734028449
SPIRE1	28.724662402976	29.9091322041625	35.5108007378376	13.7427906899158	13.5332073480186	12.8942459942741
FAM210A	1.63531310477898	1.64624956616434	1.53227420981561	3.07823968623575	3.08135385886558	3.29593066169415
SNRPD1	44.6596257868458	47.8686917263571	47.1653359562423	106.879491260783	109.546640316091	104.718881966659
NOL4	1.1035506957909	1.11215283627958	1.09572320663082	0.220503975008622	0.275074352815644	0.259826859148129
RP11-322E11.6	2.28855303659021	3.40859789916219	3.06718462308503	5.92812341155462	4.72014063704481	5.11011578000546
INO80C	0.304398414736878	0.486089689344018	0.376568435236869	1.10276042037122	0.84991983283302	0.735014401792384
MYO5B	0.386402980387858	0.381239999403487	0.377528733674477	0.184988595558753	0.0935384915207614	0.103594258142037
CFAP53	3.07125307858435	3.05039933042679	3.47169553470444	0.575214567998241	0.315135680925349	0.516540783288191
SKA1	0.152640092591633	0.262866448155728	0.0440069059047281	0.529353392949703	0.503323638551587	0.685045300905848
ME2	1.46681537230932	1.47525476801592	1.37959276467856	3.48476121385117	3.60491224202161	3.37912852632106
ELAC1	0.510402324723911	0.506634523228353	0.392404148369616	0.166875010524561	0.247111259211523	0.191573704175209
SERPINB5	1.48609991137068	1.43958419936769	1.38422331596746	3.89235825875916	3.91758402707912	3.53063117954789
CCDC102B	5.36680790667383	5.94449491501175	5.63002218027048	1.98903021034738	1.87267731274808	2.01390235904841
PARD6G	0.972746328705259	0.688437519583982	0.814450726586676	0.347289426834039	0.351516272189201	0.288086214233174
MADCAM1	0.435256016572944	0.530182587696212	0.538673744476962	0.169577276012659	0.180029673486348	0.172134501450527
HCN2	0.644118348469313	0.689730359996346	0.599962108450243	0.124967390301026	0.124480611479475	0.153027687238547
RNF126	0.853306581689852	1.01895054386023	1.04903475996432	2.02359475873416	1.49408779699378	1.59120780506169
MISP	0.910900080536716	0.669961583454891	0.798793592935198	1.93049197586175	2.01137333282328	1.56051093331662
PTBP1	3.43865717814917	3.73194547881992	3.28181676607539	6.8853648997549	6.4099828690823	6.20674785729473
WDR18	0.955214834843693	0.843065785543999	0.867488699872053	1.97756344295342	1.54114073974653	1.30914309948157
TCF3	6.46178484077778	6.27746317199605	5.9198516863739	12.6708164123816	10.2568748053523	10.8756877996545
ATP8B3	0.280868433848127	0.307490313851254	0.226732187358442	0.505998557819953	0.498987292893774	0.539065881991734
IZUMO4	0.751835113103643	0.892334321413115	1.01934768957116	0.298959292320626	0.22972739562566	0.243186960008695
DOT1L	4.59146632315825	4.35987627732561	3.98490497311533	7.81056536811413	7.44481740825328	9.09140856710542
AMH	0.848533178037657	1.00229264544303	0.978545520745838	0.310961247454377	0.204981602204316	0.226790936556857
TIMM13	4.26495798499904	5.01118311264943	3.56956675302986	9.58171999917137	7.78095305216891	9.20741145841987
LMNB2	19.6687448015352	21.8951559307265	20.8678005911875	51.9597040238701	53.3387934220468	52.8140964702897
GNG7	0.629376834312956	0.600379100613297	0.526568053003845	0.197127541639798	0.209278081303358	0.195335934028244
DIRAS1	2.83449038511489	2.51021900971523	2.48651645881342	4.88825097441489	4.67900651384617	5.24386584373078
THOP1	1.70426630712154	1.79215117638325	2.22193898399258	5.86440397143259	5.63039614664098	6.0030973920412
ZNF554	0.612718834856221	0.58966106266523	0.616542857272485	0.217161404533068	0.113188346830857	0.176251312772508
TLE6	0.531727321451035	0.298599406084619	0.364364407802359	0.259151068605268	0.101643259428203	0.130903202336588
DOHH	0.636666494287995	0.832470069764225	0.883779242483411	1.99235819241552	1.67728106703576	1.7478621134779
TJP3	0.767476159172863	0.603382753706995	0.65418138816757	0.297369244931001	0.301799803596433	0.237035061190939
ANKRD24	4.7617934562333	5.06433966127582	5.5204125732465	1.12643829147514	1.10822244877939	1.21423399574618
CHAF1A	7.87533136476239	11.1215888253314	8.19115515669681	27.1223324851643	27.7540511986688	33.0321244305081
PLIN5	2.92243167929204	2.18424139131476	2.66246350495765	0.928729614648375	0.798459747776448	0.726587535960055
CTB-50L17.14	6.22798880286264	4.66381100344237	5.76019400638704	2.03404123536742	1.74997784757086	1.49446007592698
TNFAIP8L1	0.527655187332801	0.51977187619288	0.472197994774184	1.29179830406069	1.12945569965748	0.935426783518786
UHRF1	3.48984351635948	5.59549170436446	4.07502238010886	38.8087262866346	41.8458088222433	45.5167099557852
TINCR	0.559275243715521	0.358092749040168	0.363827795314249	0.192900831092268	0.202657606969133	0.143943495868717
CTB-54O9.9	1.06565641234907	1.00101896135034	0.614468199917567	1.62894957409026	2.09924446002737	2.43105947196521
DUS3L	13.7624144438463	20.3006274308692	14.3294315520091	36.5236928042015	37.005091695768	39.4145876083178
FUT3	6.0377588892716	4.36490202188468	5.11514815738859	0.0304412898857008	0.0170565263719063	0.0768830001500838
AC104532.2	3.34804858265376	3.96919838877386	5.09209219401908	1.71334601323062	0.548573177485413	0.936634982235935
VMAC	1.42338240734711	1.87069304345518	1.871855414204	0.640323889256131	0.28231805052488	0.404905557538019
CAPS	1.31562884684226	1.12189818006279	1.36328981876266	0.288542592239768	0.197600320255021	0.294443517450863
PRR36	0.80841700744222	0.696100558401613	0.597243634333131	0.106196106659161	0.119005252446716	0.0975311112561655
MARCH2	0.952493808830628	1.20290165876768	1.34741361265153	0.533855879143975	0.311089181576415	0.333401477431275
HNRNPM	80.6191664669018	126.733327438457	102.868886124989	232.997269485115	242.350978759977	259.005766334622
ZNF177	0.837650598863793	1.2050530288355	1.20160417302474	0.455174630081318	0.211729998327703	0.181411407085697
ZNF121	7.09494348460246	7.32905399417433	6.89295867898151	13.0587906826329	12.721485875438	13.236947707025
ZNF846	3.12220588166327	2.72559312456971	2.81244288407613	0.780215629016428	0.779435730621102	0.511031110962265
DNMT1	31.8145948398022	39.5728166626818	32.299377570241	84.6473685571726	88.2449992958266	100.402221675208
SMARCA4	37.3180424257224	42.2955309763806	37.3525364484535	67.7745798103024	71.1506069883274	78.1743468184334
LDLR	3.87143034995772	2.3668572285705	2.92768244324033	11.094947227124	11.8736338248676	9.48220280716506
SPC24	8.49544404027687	8.84303934983198	6.96201187065333	30.8028110303949	30.250103988718	30.1111485969338
EPOR	4.47875231083966	3.02223847506098	3.94225554438832	1.95954063128728	1.59310116770014	1.28445844397305
RGL3	3.28055361917481	2.96378828990978	2.81505855750128	1.1509922954328	1.04037570259682	0.872587890747566
ECSIT	5.29611207338637	4.5500781885078	3.35506236736732	11.1114465077446	8.77099842708041	9.32461621302428
ZNF44	1.29547958471728	1.09950093871852	1.22088124531926	0.347431750233596	0.459331607942331	0.566462496433599
RNASEH2A	4.9964552132971	8.27178444325252	5.73017828234689	31.133448527858	30.116371499616	30.5966815050443
SYCE2	2.52862499065657	2.41000349791265	1.95888079095806	5.69604450606653	6.1103075462024	4.56060292585003
FARSA	33.5982548776549	37.0312096776568	35.7072667053759	69.6211208290065	69.8302490275185	73.1767716716896
GADD45GIP1	42.4830055682135	52.3824459345679	53.9461199642149	104.108822778713	78.7694029616774	83.9321656112988
CACNA1A	0.133675907682624	0.18809646263663	0.194765150122266	0.5219024750482	0.467513977537538	0.531177224338069
PODNL1	0.567181726010776	0.360471699313839	0.42827018252412	0.11353403341488	0.0318070660330234	0.0364946067934539
MIR1199	2.35521425790217	1.8118131356528	2.33003854490253	0.542764060508791	0.428014472945996	0.443091213346617
SAMD1	5.01177016343246	8.94147396182607	10.1251859177836	15.2334678149598	11.4821400089376	15.5748780537035
ASF1B	0.586312855657965	0.98867277118033	0.394419534258956	5.86377658587258	3.57897966416445	4.77228532268406
DDX39A	4.97633036239697	6.22232778117322	5.02884906180169	16.0324483465224	15.8050503883069	17.2934038886828
KLF2	0.488109810458563	0.672471773341896	0.852388471036204	0.0468988950716769	0	0.0646083198846591
NWD1	0.0695707308420516	0.0599050046470253	0.0687688847422325	0.242314638380048	0.118604599095335	0.148362099128508
HAUS8	2.3448275564792	2.87309749723796	2.05887180187289	8.91170549478935	9.10967248074984	10.105026924923
AC010646.3	0.49181971581406	1.03519614595308	2.01662714437201	2.25119249634833	1.75046327831915	2.70041868276488
BST2	12.6253749507903	8.74900114253789	13.2836752832614	3.38309098318656	3.64898393007127	3.10705009299356
UNC13A	0.359711426638923	0.26641572084294	0.255277814910337	0.105740492329554	0.0900559590020445	0.0815746448597332
PDE4C	0.158329209966708	0.176095410541501	0.159764874636539	0.0554629455313197	0.0528298516370348	0.035656240298902
KIAA1683	0.264398019243618	0.270020326667504	0.287181837610192	0.0439401762707272	0.0695154998779854	0.0569716362365052
LSM4	14.6522079636465	14.0805814504017	14.9685589525644	30.9562667645389	26.8032359493505	26.371485149232
PGPEP1	16.2121741960232	19.2575016116479	18.1437781133397	4.87683024915885	4.97497026806862	4.79676681328063
GDF15	10.9632356872048	13.1092754088563	15.8465452198021	3.40112494925649	3.0744981309636	1.91581572216998
ARMC6	2.13225721643035	2.54769454434001	1.99440231566622	7.70192243126082	6.14437158444606	6.75708632791729
SLC25A42	1.93058979689987	1.71599031214737	1.64465950895879	0.628293672856676	0.49872128144189	0.413537091515188
NR2C2AP	1.06673643303656	1.26973359241889	1.03118188794315	3.57413237723084	3.05935041289942	2.87067658100672
YJEFN3	117.717513448792	154.816034143829	132.299200077505	40.6922090761983	46.4606318759683	43.0045553830984
ZNF493	0.105404558320533	0.170715806532828	0.185226142206453	0.040088225317421	0.0756607675980118	0.0445682563332526
ZNF724P	0.37275519300109	0.627344388706993	0.420099037779557	1.82332513434594	1.77188145527347	2.07356662051654
RP11-15H20.8	0.650363839889507	1.17092230221679	0.750012655781737	2.23681127177467	2.311652027674	2.54504976055453
ZNF91	2.62563494848849	2.03243018189079	2.30997103948306	0.80559915047956	0.948672283465203	0.783757270890894
NUDT19	0.626032735667149	0.767745893090489	0.798524366918031	1.45934281737444	1.12598943407016	1.31097329094351
FAAP24	0.296867268687577	0.224947685723981	0.16432958534044	0.409316538021139	0.570562397679975	0.52261860780962
CEBPA	0.363687791879057	0.257895864424923	0.197370387562064	0.449648281331452	0.725592800322781	0.693772046135078
GPI	3.5209657003516	3.63548199542909	3.34808906040965	8.60003856133068	8.10969599134904	9.10739779785882
RP11-618P17.4	9.82405113381723	11.3452241420394	9.52993493629853	25.5795674225205	24.7721528984258	26.8835395928006
PDCD2L	1.33733414456156	1.42248222075885	1.40616056778036	2.94309411343931	2.89045545649197	2.30814088145129
WTIP	0.0901691364705178	0.0970519943140311	0.0708987688882334	0.0172289321806313	0.0270298684505786	0.0316462995527178
LGI4	0.738971542700418	1.12823546898812	1.12432692353127	0.120077521836761	0.0819067041994254	0.182201544646778
FXYD1	2.42561829381239	2.05087181327365	1.76935865835793	0.208841315463259	0.13766547375456	0.270777963711822
APLP1	2.57875019665757	2.17407664827922	2.64540966772747	0.770130912219819	0.768742682161815	0.582476284357664
WDR62	0.195777510063181	0.347071109617377	0.265617130268947	0.835076208129211	0.851714808897215	0.855859198090165
ZFP14	0.208813482173695	0.235602923422166	0.224200464072636	0.0786967899008808	0.0881890272960643	0.100073882200774
ZNF382	0.0944897198020964	0.12632506102421	0.0688215439577388	0.020905188693816	0.0281120730642816	0.00767977790700607
CATSPERG	0.437916370101879	0.416628303473153	0.363751315537313	0.0617901873262093	0.0403918589153205	0.0520194227348445
RYR1	0.172753878673039	0.148752525371557	0.174828562919347	0.00296404541981346	0.0116254676928217	0.00136109812639359
CCER2	2.18328041614924	2.47603034479704	2.39498321870339	0.514845155122235	0.928128381333724	0.575627326831091
SARS2	1.01910646777318	0.607512552100851	0.863861964409588	1.61837476216932	1.78896091409408	1.41234467144954
CTC-360G5.8	1.08737635863765	0.665267939616285	0.8414894500974	1.64793466254273	1.99498057767106	1.69022853733842
MRPS12	1.91645545356857	2.05709240926438	2.25550786968554	5.05434029578206	4.32837200829986	4.71288161770581
LRFN1	0.183125221997874	0.172017751122315	0.163187395084451	0.566844098685756	0.415634907717184	0.482030425640499
TIMM50	0.989546107422153	1.17115066274706	0.967406913554596	1.88297944002511	1.83770559215981	1.78279137756104
DYRK1B	1.02274122189961	1.14636062158295	1.07776938255079	0.59299480109426	0.382099320575157	0.285920152472022
FBL	20.7138796594689	26.3431153231681	20.8236161075306	52.0704332221357	49.4076211808852	55.0617744039201
FCGBP	0.0868544620679957	0.108441789984003	0.140227236622581	0.0219061731937298	0.0163656324327618	0.0100593773263824
ZNF546	0.41869260437349	0.400878994417017	0.439604902717654	0.123464322248481	0.144243826136481	0.118215459954015
PLD3	5.60254506517611	5.05789096178306	5.44674594929035	2.44181395091794	2.11235241343325	2.07490666203655
PRX	0.936961900076955	0.617695699902091	0.754115220397911	0.254369783066929	0.275856114913767	0.203470835052051
SPTBN4	1.06246042455709	1.02395915978923	1.10722198313849	0.491689169216264	0.44538815720451	0.374426910207539
C19orf54	4.78639757010022	4.44451183013673	4.22156618458653	11.5112677894908	10.2679353808541	10.5076291411585
SNRPA	13.6602700398277	12.3269097111041	11.2719933697096	34.0727127134466	29.6700407402071	30.4918523297863
CYP2A6	2.32628712541381	3.00463081323554	2.46402099492388	1.03102775322332	1.19112175404889	0.741902426180773
CYP2A7	0.61014671157902	0.713011247538161	0.364381610544859	0.0458004114666298	0.0821196136124762	0.03365068770867
CYP2S1	1.89970261373938	1.57674708730327	1.32124074225965	0.724468805011192	0.424377533498921	0.627551956086818
MEGF8	18.0039086524588	17.1135445424041	18.9131113265118	6.19392247291758	6.57496694435998	6.13757828528405
LYPD3	0.513925678957041	0.384803504396287	0.515364717820357	0.958066789000961	0.926266209436795	0.845388366658047
CADM4	1.67905800872308	1.03578275430908	1.24271505209589	0.495121616425675	0.401375150638629	0.416022732982444
TOMM40	1.49680312402875	1.85271695021116	2.11272766748288	4.6075696045024	4.46557814654792	4.73724547358908
RELB	0.658370415842617	0.622792109973569	0.941037295952835	0.358610430948404	0.183460222453935	0.386628107329548
CD3EAP	7.61037609966306	11.067352404426	8.15588245188692	41.297609254792	43.7222762004478	50.2916444534427
ERCC1	6.82882031883982	8.77881301874094	6.96131480510499	28.2856605863279	29.5290959867731	33.9004079775669
GIPR	1.43210876567807	1.18708956079616	1.21980713104797	0.59950572374141	0.63822597296128	0.371647900890576
DMPK	3.60087165217593	3.57631851055248	3.31425352352489	1.38939692857041	1.39260942393045	1.11138103695514
AC011530.4	9.86152286210276	9.76090598197583	10.390163683123	4.15917855309989	4.19785140085849	3.92100046114135
NOVA2	0.187965798036823	0.18417527009414	0.25413937484133	0.0272460761903051	0.103810293451677	0.0650596754127955
IGFL4	0.15865861973241	0.351297191201405	0.313659960206854	0.114332581515677	0.135241083129513	0.0933366189009339
IGFL2	0.116005841185418	0.139844191941874	0.107024214689982	0.565667175883074	0.480887176745937	0.277670189292697
DACT3	0.535457515631672	0.542428666801481	0.593284671565794	0.097095847118176	0.128590491768949	0.040533354948468
TMEM160	1.23099169694704	4.67846770473241	4.79728374700486	16.3089669707286	6.79855647310981	8.52154179916615
INAFM1	1.65942889505744	1.62196976725571	1.68094107713777	0.527883499428293	0.528174706078252	0.328979043959841
MEIS3	1.34616149600501	1.09762908237615	1.24827281172065	0.267924359369843	0.403772135712613	0.250305732855242
LIG1	2.0157179198168	2.60165731245217	2.20611718640776	6.33968794056731	6.36248118108461	6.84017007100038
CCDC114	2.3567076403279	1.8319900497885	2.15914320259474	0.484327365806505	0.518075622375151	0.333606765480266
EMP3	10.4671089288428	8.19880767174378	8.89740704790929	3.3354623590044	3.59462967930353	2.81563600658711
GRWD1	11.1292618265029	11.6308311481449	12.5923283328461	25.1672426540416	22.235632725092	21.3792663722443
CYTH2	21.4838743214445	21.1111765391341	23.1066337489819	10.1743352710916	9.20990271528643	8.11244685423826
LMTK3	0.261643389392979	0.262840991401113	0.144580116484399	0.673657254863096	0.462191230304386	0.416669228587932
NTN5	0.641462026350672	0.653474175892751	0.896031462923717	0.19748725735319	0.0851183635477633	0.132542118834543
FUT1	0.920172328842893	0.624935776469696	0.792134439120911	0.207022499981376	0.146521963132185	0.110075637792591
PPP1R15A	220.003236266986	226.51940379265	234.268480005289	37.7282733022877	37.1012591079583	37.2563295216599
RUVBL2	40.1680404950058	38.4892657203825	35.6846321671001	75.7096953137375	68.2792147919924	64.9759408715589
DKKL1	1.07871934018385	0.729809740131192	1.15514362864225	0.356283940041438	0.39925814195265	0.252846568784293
IL4I1	4.05180386243225	6.47663108552828	5.14115013676286	9.28695104137454	9.83814518264416	10.5046372365882
NUP62	4.70764421778794	6.25147011139039	5.11086848227419	9.85722846339896	9.92747351038524	10.5473189534497
CTC-326K19.6	7.68426726997986	9.90392202086731	8.86165150859775	18.0231230311018	18.8597868352304	20.7095695828779
POLD1	5.75257635901219	6.07570910655328	5.60515090878434	14.4359201232382	13.9830828670273	14.9130489736457
ASPDH	3.26888038580992	3.72364317912672	3.3181553143984	0.629801374955283	0.0962409083307741	0.289206591006183
IGLON5	0.896343214482475	0.84620224970507	0.722331312384783	0.31777330764702	0.478194705111676	0.233475857429188
ZNF432	2.77433250998054	3.19867511187826	3.36752093868699	1.03576425257797	1.27587947044226	1.19814159131133
ZNF841	6.28901571135429	5.95226259059763	6.63183148116389	2.09174870110276	2.49248686932276	1.98696831874189
TMC4	1.04778051801449	0.696441561287833	1.11292775179536	0.332266877935148	0.311730022477014	0.319349092571625
TTYH1	0.402156865340947	0.586282274742488	0.58775494021029	0.0836887824124964	0.0562698859192026	0.0614882048326929
LENG8	83.1152173678435	79.5766940244231	78.6668511179897	36.8348772002828	33.5968917760576	30.5307386307287
LENG9	0.705044269016675	0.961225497072583	0.542047484003958	1.7782416123002	1.41151657881163	1.61046465839147
UBE2S	2.53367908356067	5.3715905401801	5.21516560650006	15.1230264520961	9.08221792829896	15.3621575178261
ISOC2	1.14283122863277	1.30290861238145	1.03078789352613	2.82337093658931	1.73835140672461	1.87326996447187
ZNF628	0.102311669437069	0.188779543152606	0.151698695373998	0.380927171889634	0.261632321297033	0.293418967169419
ZNF580	23.4699380853277	27.4916731446113	25.0405751777633	8.21789024777972	8.33252497302322	7.11146720985019
ZNF581	10.9589167859387	11.348749746801	11.908925292464	4.4158983816971	3.42120906388752	3.56741388395392
AC006116.20	0.798555084576282	0.562589009985053	0.627893030831111	0.427231594012795	0.284978184061998	0.102764078876445
ZNF547	1.37244533925317	1.38551909770983	1.73736625084214	0.689655612842136	0.579630291233185	0.651654338537692
ZNF419	7.93543113731679	7.24448097531452	7.95571275781702	2.36959478472229	2.85738030988333	2.23866053446501
AC003005.4	15.6816811543145	13.1814663782899	14.3168404077281	3.96303440950209	3.73751487700813	3.74778256241934
ZNF773	3.44074790655911	3.05876721199727	2.95082848245719	0.902691900112422	0.893336889220227	0.858645878425827
ZNF587B	6.4638984415552	6.93240864469481	7.30610086787001	13.7965520565274	15.1761475352823	13.8168628932028
ZNF837	1.65387672578663	1.412424413975	1.68841524822331	0.626843492775219	0.600277168362731	0.512893375629003
ID2	0.791322928996872	0.637421333325468	0.706505428130329	1.59882693514081	1.25056440158428	1.65561383526657
KLF11	0.588740387638244	0.749855327498055	0.622368314059022	1.28897867529206	1.16133981679468	1.17433493872144
RRM2	1.40289106290229	2.49421399628086	1.362393413882	17.5674979095275	16.4704806487396	20.3002731221528
LPIN1	2.06427998080066	2.07372866534833	1.83057560804899	4.54418700447009	4.8598129089376	4.14409453265073
GEN1	0.180846309075865	0.297098596428227	0.23599712581444	0.760208605241496	0.789131506407808	0.911308537041122
SDC1	3.15483612791312	3.50519064213219	6.8882436825909	11.14247952998	9.25605971005173	14.3737906303098
RP11-507M3.1	0.974703353202543	0.626807119978963	0.654508672870627	0.197084330867847	0.278976276143393	0.171476882324299
CENPO	2.42260476785096	2.92043230489704	2.38207914233753	6.33319092361857	6.18412368711129	6.63554453163595
CENPA	0.397379968736412	1.86971714849798	0.900166475421348	7.29024758265096	2.99506754155761	6.72827937214041
CAD	2.25558495883615	2.69607238731023	2.21197143696498	6.40816712630144	6.1516361266897	6.72642266083907
PPM1G	99.0920307838118	108.7642450295	103.512077250714	193.782440806093	209.082526654399	217.453315882659
WDR43	40.224752971804	50.2086651086733	43.2132099232321	78.28586704175	78.9396359646724	83.794404471786
ALK	0.276071142652567	0.202757362951913	0.16854924289823	0.907918497105283	0.994480130371228	1.213139573645
YPEL5	25.0991947048809	20.4928591038607	22.9206386849005	9.84874054681474	10.2383756485865	8.79741457153027
GALNT14	0.936662709630066	0.84367136185847	0.653792109839238	1.67856351885837	1.48624453311864	1.58918264732862
TTC27	2.38575026980446	2.60209928909256	2.27236601643841	5.31896787302394	4.99485781697864	4.7280510487901
SRSF7	18.2912217258813	23.4302263772737	18.8071046322629	37.8684867384774	38.0902362161781	41.9610619611573
TMEM178A	11.5306612455228	9.90904076771244	11.2475950192935	1.5805592198397	2.00736325337611	1.16127569619406
SLC8A1	0.0770267778621904	0.0574818007411058	0.068102102126535	0.376676941187742	0.395502192781541	0.346933494013128
PLEKHH2	19.7272963590735	17.8119330943931	20.2320463472438	7.08972766498311	7.04983001433761	5.58327779588783
EPAS1	4.51321185850765	3.72687753685935	3.95577004426402	8.66449700290735	8.3116123652559	9.37999785880277
EPCAM	6.30117571590807	5.84901326682356	5.57882307040536	12.1449054723357	13.2624479987541	11.3954901260743
STON1	0.17888284297672	0.1666038444073	0.147350922125541	0.0429688540525689	0.0756669017243251	0.067650584785182
CHAC2	3.53651842080444	4.10915378835411	3.83269835301966	9.38538842040754	8.5905756736676	9.1295321962679
ERLEC1	26.7532384507634	21.9050619657259	26.2946356172637	10.8352641485593	10.9760491022464	9.44816084086946
PSME4	4.74317424719764	4.79406887966367	4.56355180849734	8.08398237283954	8.1270001171231	8.92877181151962
PNPT1	4.11675220505616	4.42273503037139	4.04582383853363	9.22178527851298	9.63172974428598	9.7094785864009
SLC1A4	2.28745664049177	1.99409762121666	2.51165657836053	0.736513387195672	0.649581055147976	0.601260536802385
PNO1	6.51478218672754	8.24683269533063	7.84068442246076	16.502176002703	13.5546537490989	14.2211594161477
APLF	1.9445700653525	2.18046060862882	2.23341986186767	0.941777139184263	0.958753682304568	0.864933506791328
MXD1	15.3676559918513	12.1107769151341	13.6852053746631	3.89312151299413	3.93686838941206	3.38043968017937
PCYOX1	26.6807308353246	28.7493384668955	29.9559956459054	8.9401997455196	9.53975297405637	9.58041958252421
SNRPG	10.974992729865	9.73370111254919	9.79981084276737	19.3897407025879	19.970712296052	20.349869080343
NAGK	4.88563282645863	4.95068161148641	5.40796581754218	1.92071909500374	2.20605284252248	1.87150074165856
PAIP2B	8.18428876775112	7.67629214383332	8.42519537517459	3.24818356264943	3.30215600122477	2.78934939637302
EMX1	0.229593141446919	0.175728793976477	0.364796187906761	0.115814593767014	0.0961362227887174	0.0866676024171902
SMYD5	1.2406241253449	1.3837186784159	1.40190638854781	2.82105872874419	2.66712600098923	2.69374004003523
BOLA3	1.55161120736861	2.44940659692795	1.61452776218115	4.85804790280492	3.62094219760782	3.82821354970145
SLC4A5	0.455899341969558	0.326126364417504	0.347805359128645	0.1651074870486	0.161894597135363	0.140804541130147
C2orf81	0.237493814950062	0.265208209021171	0.265323809664253	0.0998333019563755	0.11187497993725	0.0945527086497668
WBP1	5.67939474947436	5.46683772729528	5.6976127353681	1.29074877398151	1.64219438351697	0.935866618837874
DOK1	0.239986370567773	0.23048770744222	0.24482359508329	0.682887289472669	0.434804366105744	0.45612188311706
EVA1A	1.21023178369049	0.900789384225339	1.01717857398228	2.42295860436907	2.1934264014738	1.91641524936787
TCF7L1	1.14127776524994	1.00467583283919	0.852920435013477	0.268016454051438	0.21024081526495	0.18707236074744
TMEM150A	0.882311782787163	1.17483843031785	1.1958243742534	0.451185863366515	0.34278435998873	0.25986020321633
POLR1A	3.24959313919225	4.50817343987949	3.60105330698317	7.20368277180476	7.12724472747956	7.77641904150698
KRCC1	24.9000681563173	28.3524725692353	27.5488753792633	11.8369948535828	12.1908627595969	10.8091844521539
RPIA	2.31479361194833	2.20300006266874	1.56304290385367	4.02023520832768	3.60124833957099	4.16255183014463
PROM2	0.222804687355426	0.151880921358327	0.0963535668621582	0.448780578067131	0.376090358086926	0.401410578565372
TMEM127	8.41594228118308	7.71101922359598	8.39540416891814	3.51915917351766	3.67711464213103	3.40607377488581
NCAPH	2.18928290215177	3.52627862380198	1.81186151255853	15.2371262360855	15.651405254522	16.9702943456243
TSGA10	0.683064414347557	0.525732896311456	0.686507732113758	0.166826523838694	0.0862840523231293	0.132589413078551
C2orf15	0.737781667748821	0.831637773895922	0.665190182794895	0.0451105673282383	0.075827560281587	0.0207149014183734
AFF3	0.110477416470057	0.125569446926082	0.193655262303526	0.066874282192965	0.0416336189764125	0.0562995793671847
PDCL3	10.9590230322437	15.4847683268961	13.0458484571744	29.4883910596802	30.3083434861024	28.1978795482184
CREG2	0.314886904297424	0.257581545788961	0.34497721342098	0.774343392992541	0.789868652057667	0.741552910131633
NCK2	0.357670451076966	0.307977935182453	0.499309124688261	0.0158264164305425	0.0886768235623019	0.0726753564811829
ST6GAL2	0.547671582866807	0.370977436604051	0.572637864847461	1.06208230760595	0.904680769910318	0.693508454932139
SULT1C2	3.69253539860504	3.21414010810129	3.53184368350156	1.10428778246876	1.08595587145185	0.786510203918752
SOWAHC	1.49870479573812	1.60269791975987	1.67258371164631	3.24652238526506	3.49008137433189	3.5322220768779
BUB1	2.55209388895151	3.20990841359343	1.91545310764031	11.1359645869087	11.0154197338016	10.6091923949416
MERTK	1.46104173733321	1.33023705911785	1.5537012656523	0.704780629555859	0.68260399992777	0.49932608755114
POLR1B	3.21494728120619	3.40387701261457	3.47678197582741	6.20204726862278	5.83156950248358	6.28653890620899
SLC20A1	5.23802254263985	5.1403334795604	5.49356426230441	10.9244698496373	10.587682003927	10.2240165835719
NT5DC4	0.293087041692218	0.441642852800101	0.353357226702462	0.884818420132174	1.1672598498447	1.19836072425434
CKAP2L	2.9334740921519	4.2114067111029	2.03349596574995	9.5612145653882	10.1911911691372	10.3549223719183
IL1B	0.236343166621815	0.125235145681427	0.104829112095404	0.32097567431323	0.359691069216856	0.50534724622962
EN1	2.593916334387	2.74573500534285	2.0579632841881	5.14037728254173	5.4939686093509	6.46024993153001
STEAP3	6.99565571222585	6.78332790011132	5.7340651123231	16.5498973631395	16.9536207814641	18.2003657600319
DBI	63.9359096484731	56.1251363116177	60.0464496581064	137.879657940728	121.866766706584	104.986142171465
EPB41L5	0.551883321520092	0.516984606884228	0.611964367345003	0.030592167952153	0.0228547529319067	0.0210720164088852
GLI2	0.207018515442779	0.369717487700298	0.168000754390411	0.380321226333197	0.458701133514683	0.488412847295894
CYP27C1	0.31959338023841	0.253607444310786	0.202347496533653	0.711237251412655	0.678947356533011	0.590303196107902
IMP4	2.46369846417892	3.28253285691098	2.79075133664146	6.72862492486396	6.12556805455955	6.2527723372514
ARHGEF4	0.464143623365084	0.497860159295038	0.51384936778775	0.903072235254236	0.947031035991293	0.937923727004632
MCM6	5.64500536695653	5.81992172942527	4.76817176502328	14.1342427650816	13.8881730497187	14.8489624789404
TNFAIP6	0.926812468475161	0.245552888555857	0.411084143188562	1.75318405949863	2.04860872064956	1.29361214012674
CACNB4	0.136571385369981	0.120269662625017	0.093066330729366	0.19962806673873	0.201774737720729	0.230073170005059
ACVR1C	0.404010685530056	0.390047210660654	0.40237962087439	0.0977812634496049	0.0865069176023761	0.051991135936185
CCDC148	0.735134219020224	0.684150679092641	0.88202495772768	0.174800472765833	0.153909273190718	0.154804261971659
PLA2R1	0.899799529995892	0.81739235248333	0.877050442043748	0.358982533524322	0.410914899937522	0.352331377572478
SCN9A	0.472489865925832	0.671060516966926	0.695197864651834	0.0890350453476243	0.0460496588587716	0.0817702944738589
SPC25	2.18601381924838	4.15949387172002	2.04497055955974	19.5478594184293	19.5437264653118	20.7384518196057
ERICH2	13.6266521927295	10.2818888116237	17.1725783815414	2.63769218263775	2.95584493581297	1.73550202365713
METTL8	1.93598479557341	2.50412484788761	2.18751322395438	4.2980644621302	4.37958229977104	4.71527004676314
CYBRD1	0.951512362350638	0.823996932250133	1.07849227473237	0.370266595374138	0.266373116836683	0.302271073092524
AC013461.1	2.92463848689391	2.83265672236622	2.7000831135762	5.35314571952675	5.24369276026923	5.38720892543778
CDCA7	2.58967264359756	2.50091466189085	1.91397600414311	8.17952971189093	7.35312098053761	7.893256796917
GPR155	0.930976365992618	0.698698951527324	0.768662264290334	0.341096044166563	0.324219999135949	0.285294506624162
CHN1	0.345347825662144	0.35586583188956	0.346030966516005	0.847227454502445	0.565383875675638	0.716899774775957
HNRNPA3	113.612328986969	136.677658620375	118.754546707619	231.561432608785	238.976528501425	256.883593709125
TTN	0.238199453596384	0.323239746621237	0.256146890342153	1.07647127359381	1.03805756288501	0.981149076200725
CCDC141	0.333738047334757	0.425308415925138	0.31303038649521	6.76575236008869	6.94458918666377	7.97285259698963
NUP35	0.542549513490712	0.718724686782684	0.449205440896013	1.53799049536402	1.42205099930619	1.61121588639696
FAM171B	8.33276767052514	7.67835895512384	9.17499799922791	2.01435020796015	1.5200480023812	1.75301542161013
COL3A1	0.155599396001765	0.141033031801869	0.429712421436209	0.540476841625895	0.470646467322224	0.297193884658828
MFSD6	16.5096989552741	16.2973057197859	18.4043141134473	6.07302976099274	6.04058111702972	6.47105905021077
GLS	4.756848616658	4.07130193732849	4.07546401661193	7.77206370158722	7.55741844475469	8.14844793948453
SLC39A10	3.05557406690159	2.61703795213952	1.91436720930066	16.377972877665	16.0611842311822	17.6365239170627
HECW2	0.0620867064295859	0.0343676341323992	0.0715996381131922	0.091346055438023	0.112809328178138	0.123270963940033
CCDC150	0.215076243240431	0.472997741432233	0.271492568572105	1.08003074596077	0.868021828741677	0.933558973516002
HSPE1	62.4925872252131	69.8307561594649	61.8567480114562	160.465293016473	156.980629094196	172.311652758268
HSPE1-MOB4	139.57671612805	156.452608944989	136.676055007364	354.98714292423	345.342224585985	381.76315764943
SGO2	5.54728682563404	7.17090787586063	5.42175749972856	14.7141389323996	15.110813464178	14.5166912617097
ALS2CR12	1.33505773584356	1.63699207692805	1.92144004718746	0.350193248570314	0.36224566558809	0.214412987204826
NOP58	26.8292781722117	29.5585313046284	28.3625442318753	52.7071718248998	55.5764990133562	57.3053667215826
ICA1L	0.225717725144791	0.242375738164914	0.284801251060628	0.0848366406321115	0.102574936785267	0.0881663576409293
WDR12	4.22547387555302	4.87696463642681	4.32354065101574	8.66788543797341	7.26245445711801	7.87465206036706
ZDBF2	8.51639269023027	7.98235980154227	7.48915397948766	2.96785869004529	3.4771263106764	3.20274813732297
MDH1B	0.805378945135313	0.903867549828076	1.05400784680979	0.319530767740759	0.383648444061342	0.31442023197888
MAP2	1.63370226274174	1.1782114704921	1.50496841458076	0.21083404568363	0.252321197937893	0.118434612858901
KANSL1L	1.46498805154156	1.40985777182216	1.64740844754936	0.574026789319769	0.537094768833125	0.412026732498841
BARD1	0.677250781679745	0.742927003167999	0.481450202641557	1.59894543449827	1.44218595366612	1.59383872698266
ATIC	8.54751002199534	8.52596918347511	7.00659851140961	15.6732692593294	15.5927177358061	15.6280694337432
TMEM169	0.82226014597236	0.561072783325777	0.742495239165702	0.117389433888064	0.0438495649037402	0.0359370423173214
XRCC5	50.1041523042668	49.3842205152118	50.0638970517332	86.8244361017228	89.7790263215052	87.2061175421092
TUBA4A	2.64940391161746	2.22190298058819	2.0766803874323	5.78896091653191	5.4341783586485	5.74279633530959
ASIC4	0.777283328643702	0.54928134895874	0.766558389521406	0.0811216887896948	0.0101007124743346	0.0289732421171649
TMEM198	1.56107503539033	1.87058461488824	2.85776033156528	0.963674057092476	0.586237045761176	0.76703792649205
FARSB	8.41199708847829	8.99116974226631	7.93796281338773	16.5813068990215	15.7716823898003	17.4471549258529
AP1S3	1.1102170600134	1.18223556117541	1.04547218684727	2.07664453873402	1.88150526482703	2.27241114644431
DOCK10	1.37599387579991	1.14978087319584	1.26711253694048	3.89815435549516	3.68541359575303	3.65274945806101
ARMC9	10.3122120311977	11.1043881639354	9.98075578244214	3.78381751483865	3.56781713266398	2.79805764365126
NCL	599.597762331121	814.112012334972	595.854712662693	1291.36981054016	1433.32575798643	1544.85105352064
PTMA	838.64191369438	931.098172135262	809.82086667024	1889.6104272741	1831.94832544752	1859.25360182947
NGEF	2.6530719385566	2.21194769011438	1.85239629306643	6.73196143698862	6.34803220917992	7.85027455825278
HJURP	5.18520911237737	7.32507610473865	3.66085975612186	24.8060542292661	25.3555375230826	27.0301923154053
SCLY	0.357394489360416	0.555584861965125	0.39002540933844	0.857045030218692	0.842909750399117	0.864900541339556
PASK	0.505657802521411	0.582807521726047	0.546688822651381	1.05615337384113	1.06692674578001	1.07775254927691
DTYMK	1.27453076089173	1.64123954077239	1.43008978184887	3.67794682446138	3.45087070917826	3.49310201779773
TRIB3	5.72858734217706	6.07589213556659	7.30570383516647	2.15659119756141	1.29715032067022	1.39213306620041
RBCK1	17.1767519701307	14.2061751059123	16.5582271729684	3.42794909657414	2.71469198334812	2.39763658673358
TBC1D20	2.56767022501831	3.02548868150425	3.40636545705694	1.28223557710802	1.20499195934814	1.09935342452799
SNRPB	64.5880039678802	79.7906626766907	67.5258940262094	143.814324127166	140.580103897488	164.198708406961
RP4-734P14.4	97.1498317136881	120.31110670317	101.308790019525	206.533388307826	204.898414044977	241.854402606225
NOP56	18.9149436709338	22.1634539465268	19.5043204949549	50.3848392032758	48.9027547537045	54.441569987848
C20orf194	2.82056230105075	2.71241642185043	2.9221363537692	0.922484957698057	1.05858801704587	0.918452792790352
CDC25B	4.84707039503608	6.02173776981683	5.22862533792123	9.8174041930814	9.2007446121829	10.1144419630158
PCNA	6.44744850654197	7.90743734254994	7.52358038661815	18.2238872023303	17.087439151857	19.218654653857
GPCPD1	2.67334359056481	2.57558131413378	2.46205103797061	1.04990095871699	0.845416348987749	0.958461178048899
TRMT6	12.4765388182809	13.393610285669	13.5974463166562	27.2007940198232	27.0058972359013	27.645813386691
MCM8	2.12600350001161	2.67190021903186	2.23231624657468	5.90051030257467	5.98822794380286	6.49270352216015
FERMT1	1.8485430134721	2.06199819263788	1.7260126021366	5.63366085300082	5.41765915626338	6.00117535921871
SPTLC3	3.38244712221834	2.77598693342859	3.38645278991915	1.4162970900783	1.22302200778585	1.15025811574308
MACROD2	4.75831335889412	4.6035011006314	4.66913892338952	1.49546660509035	1.556644092318	1.73739844412918
MGME1	2.86731081465607	3.1432359627033	3.48725529507234	6.48232672977013	6.65129322073851	6.83711460491745
DZANK1	0.922652168686109	0.944570807954962	1.05421438548398	0.293119865571869	0.312452164846654	0.354559995692757
RALGAPA2	1.28260450845325	1.12146387142366	1.33635259308613	0.328907075933348	0.382575815608045	0.305893810844606
KIZ	14.4741693331472	12.5330268593117	15.2146883558024	5.37552577353773	5.50451973016779	4.12730984067737
FOXA2	0.194611720049359	0.204812145664939	0.274303514523324	0.681727599798146	0.57042056616488	0.467489884333817
GINS1	1.09306703473697	1.31053592715299	0.813770771062726	4.51340762767968	4.9339671277193	5.65683322309691
TPX2	17.9006763232006	24.2531668480436	14.1524012096107	90.9074847432089	90.369505465157	90.8196613687913
E2F1	0.269849144913294	0.329173800814267	0.285262504316506	2.07962779225146	2.79656162393682	2.84754996437178
ZNF341	0.087672950378761	0.133221554092117	0.107053633110732	0.251476739727384	0.179774912785367	0.274759992589937
TP53INP2	4.51300037240605	4.48207344822056	4.91278608964798	1.01849802426355	1.02219544700944	0.935394406100523
PROCR	7.21828562861928	5.81534863241035	5.87483112214284	13.5461900231809	13.2259181765204	11.4030890997686
MMP24	1.9191318845823	1.53171889268926	1.55143286024003	0.509231262697733	0.552633000125012	0.388913592080204
SPAG4	9.59877903691468	10.8074855752977	9.38879479101319	4.28846427716355	4.10736003350871	3.56991733229353
RBL1	1.33766775802113	1.99838819927341	1.71160551476107	3.50496379596053	3.97225701354626	4.20438044830878
SRC	3.3547102910003	3.43563105011435	3.48234919831284	7.05644560224212	6.40722954439324	8.68458150195632
FAM83D	1.27354259071403	2.0659245032138	0.839242811597239	8.49865773296752	8.07750915750574	9.17486000376889
L3MBTL1	3.14809465837261	3.39861364361684	2.82469378811136	1.29230533676357	1.34881984664649	1.13189450654467
RP1-138B7.6	1.29278877007269	1.92665199827037	1.83491692464944	0.418029903951607	0.562142125338409	0.652665789741789
SGK2	2.16187785460715	2.21055493256816	2.35214094974888	0.427338571680205	0.478883230307529	0.367630301212312
MYBL2	2.93895388936221	4.8518359320425	3.23732833633854	36.8667451649122	40.3110087054129	42.8729906985812
SERINC3	75.2704012004203	75.6071691377713	79.4779004324415	28.3137732920684	28.6149107877169	28.6437898125014
PABPC1L	11.564385827167	11.3142441019526	13.5121023660372	2.79140642604989	3.06426108771948	2.94295823070119
DBNDD2	0.254549720256714	0.28932309071952	0.328778077761445	0.770421248454952	0.661899980793723	0.605356270718623
UBE2C	4.22364097575069	5.87923500394955	2.22087728866007	25.2611635224779	19.7517625931826	21.9833911320557
SULF2	16.5425305394474	12.6971167800022	14.421235602195	27.7940591629606	27.5459493188083	22.2750568057158
CSE1L	23.9585947964655	26.299182853396	23.1883099419371	57.3704680214664	58.1990426880566	60.7294403850575
KCNB1	0.358671508384233	0.460526771122372	0.386174062206028	0.116080914286274	0.109149553256322	0.23527586222702
NFATC2	0.366817021932282	0.397741744358248	0.391685893129821	1.04224955174225	1.27356014452825	1.39516336045725
CYP24A1	0.170048441520135	0.091514353056481	0.081709700666508	0.875652670407393	0.967921370982779	1.02850632893259
FAM210B	4.73639817643068	4.47128332540539	4.91771329683182	1.66688401622661	1.55661664844197	1.27572983881842
AURKA	3.16224474608968	3.32707181595669	2.78218182011236	15.2564924727431	14.3800614580819	13.8112714088227
SLCO4A1	1.41027708356732	1.36987340357012	1.00946475714561	3.80810692458824	2.77514020832742	3.83532487912359
LINC00176	0.34921991986635	0.442208041776572	0.408649894931907	0.0345408650564394	0.0145151661925885	0.00396531598318863
TCEA2	9.01959668329137	10.1736212806627	12.2196602110297	3.88757364280061	3.290829793023	3.63824760446698
RGS19	0.874265323229628	1.23076877268426	0.880192367238922	2.68338919607595	2.28797573614273	1.78939771951425
CH507-9B2.5	0.635191383350781	1.05594549644422	0.647831604047587	1.50019561460394	1.56699409276492	1.54505058256897
CH507-42P11.8	0.286934630983673	0.363041208829306	0.263368420949801	0.684313039190361	0.717201026189487	0.646562675211389
HSPA13	10.005064008996	9.21593612291919	11.1201642325959	2.27352849383771	2.30752149248255	2.13465231621458
C21orf91	0.713167072543705	0.72290908231279	0.843259836883302	0.318762048973139	0.204120252087595	0.271841966937313
ADAMTS1	0.565808923143804	0.741091342050253	0.606551364834388	1.50411456337021	1.61045799733258	2.70124308851099
MIS18A	1.68237420683284	2.78475573795271	1.95898414561384	4.79251996791508	4.61654734389929	4.95639182474426
MRAP	1.02452290973814	0.75615603934098	1.10916365736843	2.07424823366419	2.04865862220902	2.14716263089688
URB1	1.74098238406351	2.15033258014791	1.78968840783472	3.53637760767396	3.28971594874552	3.73320262599453
EVA1C	0.226282011832157	0.172575929558934	0.298231960530549	0.375045712587321	0.456829259909171	0.594041318391217
DNAJC28	1.25759858894752	1.40481163416557	1.33269705985635	0.571509482214033	0.576399353154962	0.402406140516179
MRPS6	9.17152056694273	8.6526299274626	8.3723419988726	17.1330805654051	17.0224847351835	19.475558596901
SLC5A3	5.10785062779841	5.09948079468483	4.84190962265729	9.19971294307516	9.08167571025688	10.4595005880816
CBR3	3.03337908555977	2.9436151393401	2.99841749812797	6.03150280921383	5.19400409421247	5.55795512812167
CHAF1B	1.13275918654669	1.18844923271364	1.20485886867918	2.57038567123789	2.75090476751917	2.96355846978035
SIM2	1.99708027572781	2.25482181009169	2.26065925572723	4.42474710645568	4.081799287606	4.58339121573812
KCNJ6	0.174774654249582	0.300985093825549	0.175120380203722	0.433584999894016	0.457539909040391	0.399313072192537
LCA5L	0.611909462093982	0.452216585368913	0.694553439152905	0.162030423308755	0.13164128353171	0.148809666754827
SH3BGR	28.1430170715823	25.4973311601052	26.2028744999448	9.29010644472842	9.57709694472861	8.48848163700216
WDR4	1.62403093400658	2.01794162058919	1.14979694344758	5.76389647186336	5.4713729687719	5.18248551018317
U2AF1	9.52030248128851	9.09391764530375	9.21780722089182	18.1094752748323	18.1081313706154	17.4688155934553
SIK1	0.299516350332026	0.282701809106284	0.252413740888253	0.60047095331436	0.444981244392247	0.502554701070349
RRP1B	10.2959875020645	12.3940737645839	12.5888811331286	24.7732994856936	24.6139129540422	27.2359538229128
RRP1	15.028146025051	19.4331449894178	16.8268701959163	47.8664399076651	46.8476675867227	49.1952156202532
TRPM2	0.26443103288735	0.31443267113706	0.256542868687705	0.614008308139748	0.553618468951224	0.638448400120972
SUMO3	13.2989147289212	20.1793838097677	18.6034684487621	31.8273463292292	29.3191480638845	31.1234342252378
FAM207A	16.4201055381985	24.2675698772155	23.2417357183708	41.2792901645612	37.4264898110619	35.8807358244847
FTCD	0.781986581270182	0.805083079380604	0.656747580192503	0.164358601318092	0.13613539539933	0.118133122495236
BID	1.91164893288751	1.39533247334125	1.67166358996508	3.78376298082838	3.38735094449682	3.03026486380605
CDC45	2.19527399504261	3.03125377561869	1.89302370182232	22.3386308919737	23.272275780861	23.9594256228909
RANBP1	15.3075605620852	23.1739210400161	20.7355884764795	68.9082411076245	58.6218843649861	68.0623581994044
SERPIND1	0.0220470168990069	0.037967882004475	0.0762751894353395	0.454118345326826	0.415422957228802	0.595806976557445
TMEM191C	0.366598966273228	0.287481515505272	0.543560526527346	0.0990669611876943	0.1480216063929	0.121311551083733
YDJC	1.89331585772332	1.94803483306683	1.96136822639802	5.92186786513522	4.38378983528347	3.89007897297169
SLC2A11	5.57478662126619	7.11997725541038	6.60054086989476	2.3793566200127	2.60968211074097	2.12899554702339
ADORA2A	0.510104769244039	0.520145495359422	0.46441821757315	0.0959285412788544	0.126469688743755	0.160655349206793
GRK3	1.39157130527011	1.01329004279905	1.10241958734783	0.333174731359732	0.273608464316061	0.284967392638997
CHEK2	3.41086300577844	3.10079439047773	3.14207926967637	6.64344588400235	6.12608699289902	6.1643335624702
KREMEN1	0.649155715327961	0.644026093286136	0.602150404851582	0.231354947971112	0.206078846082231	0.196133267434738
GATSL3	0.512436581784091	0.494190837073542	0.319114171095374	0.0516980900881158	0.212423942240649	0.0870463392085253
MTFP1	1.65937600657914	2.32899711813977	2.14326086540716	4.50609616631043	4.15850382382318	3.83092543913575
PES1	33.2380333287812	40.7286706780292	35.866545726455	73.3906215464885	75.0745927743889	76.1858935658235
SMTN	4.63829455348867	4.01517302966583	3.52373203792887	8.30034659063014	8.3125993806978	8.77089798713823
SELM	1.74845226864553	1.15576281919741	1.67010833673576	0.445443851214201	0.549089562654053	0.490917814347946
TOM1	2.37760798288278	2.13808454387438	2.27755039331487	0.963184759447279	1.00258732659146	0.699532800222811
MCM5	1.17358452220008	1.31435462992147	1.11898862844078	6.01024231925103	6.19319032435948	6.95014301400103
C1QTNF6	0.559471989943257	0.505490284574278	0.504342060006412	0.145745719277766	0.0631029391246228	0.0699689803333466
CYTH4	0.0730868808870827	0.0275330311354477	0.0368748014499527	0.0960091404141413	0.176446872269154	0.165769645289736
CDC42EP1	2.71257995870673	1.88363783049795	1.95512609064681	5.69212782623636	3.225416978906	4.74629675568792
SH3BP1	1.12663293625297	0.993670854847182	0.862663738926558	1.64127890068831	1.81346260023406	1.77502196439033
H1F0	236.021940952715	185.262530867433	224.139525247219	46.8566580548269	47.0109738646558	45.2027075181195
SLC16A8	2.28669997994246	2.66200007572592	3.04957070934206	0.1825821033056	0.264782635221435	0.276186148189044
BAIAP2L2	0.681937039945144	0.948542431456626	0.877164678506405	0.143330104066912	0.123552517451669	0.0708804851421788
TOMM22	5.02232755590538	5.31997869994538	4.63644187210528	9.51387218100654	9.01561197289848	9.01529338812286
APOBEC3B	0.237493814950062	0.178935659098622	0.239647311954809	1.77204110972566	1.69210907155091	1.74206202603207
APOBEC3C	0.479370056577697	0.722346365474066	0.575853319814354	0.990751640352021	1.0914361066128	1.25691229553705
PDGFB	0.471419855227249	0.296388734833923	0.474615825780519	1.45951456388443	1.28306710572011	1.13242929838427
RANGAP1	9.91951891920954	11.4141601975483	10.2742095411966	24.8859892802156	22.9794513998073	24.0215698480758
XRCC6	63.8439064285074	64.9898418730969	55.4737296984859	125.879865090061	123.007969500969	128.198665736488
CENPM	0.284912433795546	0.545174368714424	0.273805622368422	2.48847700191485	2.78863174119178	2.49319799995851
CYP2D6	0.679671718061136	0.783629576119172	0.650961752817074	0.338975538161332	0.314742831399394	0.257948430637878
ARFGAP3	15.5822916172736	14.1556274361072	14.2452996650191	5.67543906214997	6.1561019350564	5.21235566925926
TTLL1	7.72364104880475	7.14935869394384	6.73596271985107	2.51621018687304	2.54683487774817	2.58423428832346
MCAT	0.74246653078295	0.933599691549735	0.543636400414355	1.82308652919331	1.52113430635786	1.21025163366298
TTLL12	4.13438091553535	4.43030843412072	5.56132274750145	9.39867251122492	7.88203044500352	10.5170612206996
PARVB	1.5852543723963	1.76763749456333	1.60456086401914	3.95353630977288	3.27355591031301	3.89806148165558
RIBC2	0.186069534357569	0.106812124250606	0.178815939971003	1.12110322891176	1.86988396219086	1.40077244946624
WNT7B	0.144866055011115	0.115143935170174	0.141360532232075	0.393482751009211	0.346455837691242	0.68833677569982
PRR34	0.479540226991818	0.593566577055582	0.218901941423501	0.940708259542077	0.912990384727526	0.740530149959487
PPARA	2.09491858676428	1.70853745687873	1.9248651935936	0.442101646359351	0.567634978392564	0.456987743507745
PKDREJ	0.321927141856134	0.324450678669399	0.48937875993104	0.156854948751685	0.148201991491033	0.118634749342349
GTSE1	0.344987479425337	0.679803649701411	0.359592026384403	2.57130765484387	3.00021162603997	2.71496080659431
ADM2	1.44137528968113	1.47914246490224	1.59391243030747	0.45373255150145	0.409248932689071	0.355728533945547
SCO2	0.289494664953822	0.320495233217054	0.667702135879967	1.46030960716203	0.818224504258183	1.06973212078438
CPT1B	1.11831101478984	1.19333645520476	1.49537118400665	0.542195587758199	0.581738986363126	0.508550324825908
ARSA	1.62215889669079	1.46290624898228	1.6714594334295	0.613300625797488	0.651103225664814	0.459500599743577
SETMAR	1.0809064588749	0.910351021130846	0.87347601291134	2.08944635759832	1.85831022183405	1.57171918970323
ITPR1	10.803251997234	11.7040037451191	11.3083158836435	22.9155402580506	27.2155257514167	25.6799090707722
LMCD1	0.191113587999792	0.148636148806566	0.110198016018274	0.373177538791586	0.435613968978011	0.309407569159209
RAD18	2.05138131024422	2.32856128634655	2.15654635552026	8.9417213053847	8.9305168003067	9.718255241147
SRGAP3	1.42469934234706	1.34585096832136	1.38059342365849	0.4488541973343	0.385301829286106	0.373188954029748
TTLL3	6.95090436114334	5.86595260295173	6.46910008242996	1.66182716703765	1.66786004822225	1.43189033039245
CIDEC	0.233794534343363	0.0503281426570222	0.134808278732033	2.65351318470964	2.34031305382752	1.74877434897218
IL17RE	0.186576888199113	0.134742946519089	0.208223437369998	0.63755818285314	0.515998223333335	0.590184198387502
FANCD2	0.406457993036698	0.561136564064824	0.36801549832299	2.13503609192262	2.35141765243857	2.66890661302483
FANCD2OS	0.252470337845329	0.294120852694033	0.15414028387474	1.38591803407196	1.30123294606698	1.47924072550697
TSEN2	6.06860188132585	7.84247807733884	6.32837089831204	13.7821221021078	14.8549718595875	13.5586797414366
CHCHD4	18.1531989349992	19.2824666884832	18.5353014796805	37.7205933929697	36.5694813087435	33.5391438447147
COLQ	0.680825083647859	0.661691515829127	0.668536049582606	0.170015515427504	0.127014947282052	0.0832763845283782
SGO1	1.22776485134646	1.66491096690195	1.22088124531926	6.3786907851876	6.94028186667151	7.15248531889259
SLC4A7	10.1702354745995	8.08942722679215	7.91801668299843	16.9087879469091	15.893181166069	16.3675015069643
RP11-9J18.1	1.69574614886762	1.57668745645033	1.79949031075769	0.622468404079341	0.765053964640193	0.749943890727182
RBMS3	0.446568404374854	0.358097125623836	0.412347275936731	0.159981519051964	0.199519226447882	0.131524205586672
OSBPL10	10.8285757069014	10.4774947870312	13.5012753713927	4.04614969692532	4.46112692417614	3.16622667174679
EPM2AIP1	0.595692706905262	0.572573976415996	0.682970824625895	0.197995753670803	0.234929197347925	0.192536927679905
XYLB	0.953375648503911	1.3606401285433	1.03870876303762	1.84217946967677	1.98001754216848	2.06196431125809
TTC21A	0.542121466537267	0.563922446552568	0.591618374630629	0.256946525578219	0.147397274795154	0.157320771676914
CCDC13	0.651721096099872	0.780765225593433	0.836538847645254	0.119112427324109	0.0961052485727565	0.153150947558514
KIF15	3.71690178163944	6.00666620682244	2.88626182766819	21.5697735424255	21.5024769859262	23.5472692911547
CDCP1	4.03525970920336	3.60497074954615	3.26196878599938	8.49770572018991	8.5773396904864	10.0250890774238
LZTFL1	3.47049009298224	2.96476511697303	3.73181739907266	1.32086071526062	1.24084748959981	1.14066298294907
ALS2CL	1.0129870338231	0.9257610951217	1.00335939818111	0.344836592514436	0.354227536674453	0.333494588794793
CDC25A	0.84764005753612	0.912342751238816	0.827734946805291	3.29879104482424	3.20722768571141	3.85301191623701
COL7A1	7.08197963568933	8.58438400803761	9.44063188862478	1.81856364407942	1.55587880477217	1.63497640243564
LAMB2	60.3732283194745	52.7548718576006	61.5063017177899	20.3449217193432	19.7129418399322	17.2953162703775
MST1	0.420705998709728	0.400387894946089	0.593690727525676	0.232695638903039	0.203395051054288	0.175241383773175
FAM212A	0.514151273423138	0.559223092831296	0.374481843516196	1.4105293643721	1.01978347096647	0.501459959720162
TRAIP	1.09536106898282	1.74525135212954	1.1736748349246	3.38628563506886	3.59158800133212	3.52953225301044
MON1A	0.912847199806398	1.19240051935711	1.11000428756272	2.40155043673523	2.1120228725709	1.65419823429312
IFRD2	2.45644868836009	2.54603186122007	2.15959267157059	6.38042916385362	5.25715961756854	5.38565114785662
CACNA2D2	0.547546836413259	0.302816680553486	0.385025622090363	0.116019498493118	0.155177427881959	0.127176126028365
HEMK1	1.08225656383382	0.965577479205234	1.05259761420769	0.371503229442296	0.318035946827021	0.302037659136468
CISH	0.165158550889567	0.194357008658764	0.146022523749795	0.42581481139609	0.36306845014847	0.195535378138143
MAPKAPK3	2.85664901670231	2.54628826422207	2.44178843812737	5.36449321323505	5.49086167789956	5.90770392060019
DOCK3	0.456460128402591	0.398578195233271	0.426309047063935	0.105397968016308	0.118110844038835	0.114172113425721
RRP9	18.9046882736865	23.4344480684141	22.0069389239978	44.0522985754347	44.1738145592156	47.6598816385493
ACY1	0.493119197749878	0.39427911008965	0.392656529010168	0.982152277882465	1.00106404137844	0.834023239918389
POC1A	1.40276720606018	1.7471055236652	1.41548692668635	4.9806021284431	4.02376513288328	4.75795564807915
DNAH1	1.02858345265947	1.06211537046774	1.1136551555547	0.455403079188111	0.470194282028659	0.438608769074728
NT5DC2	8.27770877206108	8.20604685348403	9.06459264929928	15.7636339521403	14.8051209145821	14.3024300724593
ITIH4	0.360675795498125	0.470285256878754	0.49318431484679	0.017327347172216	0	0.0159135346670624
RP5-966M1.6	0.436740407444983	0.51804514537816	0.534494011542778	0.0636941209156353	0.0377877010619405	0.0378510288941584
TMEM110-MUSTN1	8.50438803231518	7.19145499647454	9.4865548813559	3.01840122004924	3.13301679981503	2.85874558443562
TMEM110	9.17963331706585	7.76471016852669	10.2802781823905	3.26209234298293	3.44733086084128	3.14003199908541
TKT	8.62022359445121	8.22550680809429	8.03952290540187	16.1967482491118	15.6682162656075	14.376908560821
ERC2	1.34098833392892	1.10885910125253	1.24370960592967	0.435450890494706	0.374336249521539	0.350615308615635
FAM107A	0.169249491879465	0.26414471715517	0.0609943490034523	0.502468644933977	0.393654435137217	0.57173283636578
PRICKLE2	0.12900764185919	0.102752810624132	0.0818258134659882	1.10086637415154	0.972335374563494	1.25259633150361
GBE1	9.698483160232	8.53848912318835	8.45426617909122	21.468774145948	21.1099714367034	21.2634797591647
PROS1	8.48929121870263	7.4794562976631	7.93607266480698	2.62300786831283	2.38862807130417	2.32557858944505
CMSS1	10.0862075052661	10.378849671114	9.43943553961629	18.2490983559665	17.5414072218116	17.3266819276957
ABI3BP	21.3161948396982	24.8554916890281	18.4389156216291	41.1720157991998	38.4914846599207	47.3810687209813
ZPLD1	0.433391490965887	0.472378181079068	0.164489750628297	1.25912562765681	1.10605755018664	1.30887892020526
CBLB	3.16133553253416	2.76100658192073	2.76306873729517	1.3468895260057	1.16224308760317	0.948849208693471
MYH15	26.10562943071	28.4975552686892	17.4339615027135	103.169465170037	122.195614052769	141.055329246785
KIAA1524	6.57633288198145	8.81151914124875	6.26562618575835	28.4452962574697	27.2902876098034	29.6645124166408
CCDC80	14.9725759862125	13.4448566291187	15.2504920701778	5.85041021848002	6.66155549575405	6.44200787261958
SIDT1	0.265368399186136	0.15032878839551	0.128853967661487	0.129163979255717	0.0296066168990266	0.0647045109316338
GRAMD1C	0.767143925805865	0.824926821521467	0.722701075022297	0.248292857719504	0.234129965051683	0.275308833785448
ADPRH	0.0914724281849912	0.0945165790700782	0.140650457658665	0.23583589554245	0.229810359654416	0.235427211136226
POPDC2	0.448907020773705	0.465828643108278	0.398222001285116	0.14515639609608	0.184353494546904	0.186637449221001
STXBP5L	1.38620544168551	1.07337874050283	1.50783698231299	0.371396094368697	0.296597375768688	0.241116967551508
POLQ	0.607769411226724	0.897136621265526	0.566237794593283	3.70009830516826	3.53995049549319	4.16105072959283
EAF2	0.795000482248088	0.711929963755097	0.476741480634554	0.34755525799728	0.299597403899754	0.196428760116372
CD86	0.245933734968677	0.31058899805758	0.245800297326875	0.565150128231926	0.679657611876285	0.924139240264945
CCDC58	25.4673350361398	26.8977980160208	25.1684971728602	47.8630353578755	45.6940092025149	45.9240822217949
MUC13	2.44512066012033	2.07770797565214	2.41163881315565	7.45180417409386	7.97931748160048	8.4770953465126
MCM2	2.72129540839045	3.81637628155507	3.03232000040178	18.6310692157755	18.2333623207522	20.7015056130906
ABTB1	1.87650626107477	1.71826122955916	1.93706605455171	0.569483314266031	0.745972687007187	0.664372603434746
GATA2	3.83739725936803	4.49987095106233	3.67567212780717	1.66085090209148	1.39737093689283	1.81285816341983
H1FX	10.7940702504144	10.2753068616447	19.942545597204	3.86229672903822	4.09943481560377	4.96024981169777
MRPL3	12.345610803777	12.4244335026091	11.4877880197614	24.5232508560376	20.0884197400475	20.753485306577
NPHP3-ACAD11	4.94643248690084	4.10101526631055	5.01277087736669	1.76309865759513	1.81900532412076	1.55768200321991
NPHP3	2.74726602208768	2.50472954807042	3.00944717006919	0.820216990190715	0.800731725820548	0.739427701841725
MRAS	2.56890697856863	2.62317949331758	3.3194447150328	0.955341176568872	0.841461553733843	0.938842291699177
ESYT3	0.117549276684482	0.113561331673837	0.109109420584385	0.0241040062791982	0.0324136555563915	0.0730529484922404
SLC9A9	3.06426293047568	3.1780984510631	3.47818223143499	0.833645933243744	0.960148469850498	1.13248725916738
PLSCR4	3.05598411068282	2.20143654239715	2.45697416454124	0.901192170037714	0.765259798889437	0.637452452542308
CP	1.85922892386276	0.966530043942249	1.69481777315033	8.37651484264478	9.09251019096915	5.36695952869358
TM4SF1	9.09967782085513	9.55314040261969	8.1757104767658	19.4805582176271	20.0954060200263	17.7962689449216
GPR87	0.762413890042866	0.5423168587724	0.439615513197262	4.4032483216236	3.82568946410861	3.30172105398787
PLCH1	1.91465109869401	1.81755951078679	1.90034003959146	3.89558646559091	4.09562557250831	4.19572776372578
GMPS	8.40014420639688	7.86583837795196	7.75853885812733	14.3800405001429	14.3240266940479	15.219512017033
VEPH1	0.729983659165241	0.761671977724652	0.559570570771327	2.22020185026724	1.97017063005454	1.79038191294657
PTX3	1.8568588583312	1.62386087093624	1.90715495563918	0.536629728247981	0.355347230089348	0.582451774520325
IL12A	0.689779830185841	0.974071596336866	0.477280780952014	2.11088708165995	1.520677117	1.70430835983323
SMC4	28.2228837393981	37.5630136025505	27.1360959375186	85.2219775312377	88.8609194581613	91.1310729132217
TRIM59	2.10043878207486	2.59122105273344	1.86106128292897	4.06424989872931	3.84652211693469	3.85972211420973
B3GALNT1	4.73647717389288	5.08643906412974	4.29062072362408	9.18590483466063	7.65703066127539	9.17405192067533
SERPINI1	13.2451420295536	10.4428398338747	12.375349810822	3.32695098082909	2.35756393825582	2.01302922898416
ACTRT3	0.42109252476183	0.616400516287863	0.501799444512143	1.22727741976097	0.753775114200654	0.780326720362546
LRRC31	3.81508294385086	3.24611670011613	3.3883409119947	0.744853283404682	0.97097276194816	0.628234450018834
SKIL	12.6213222281961	9.67202520446418	13.2456149705274	5.73725899095712	5.76828949177617	3.30053702606871
TNIK	18.2766161552514	16.4055395961029	16.9567675226321	5.5021818914908	6.43649325791041	6.17504333049748
ECT2	6.59689925536817	7.71190238341031	4.90456126023576	22.4686474208834	21.9337825504798	21.5442056768662
GNB4	3.74040098961328	3.40674309620089	3.63533949773031	7.50005663354143	6.49762250214657	6.75836393948367
ACTL6A	93.3888688946792	104.409614398712	90.2119118543913	209.229574784722	215.715144478664	219.782736631637
PEX5L	0.263943888127384	0.198864015035748	0.161704742901679	0.402200635607367	0.406678011770725	0.454299077745698
LAMP3	0.885000536842211	0.546131566898488	0.833490336547228	0.173609484219735	0.138964204639037	0.170832795502152
KLHL24	13.8437615768304	12.6123663703447	12.9407648691604	4.05100456494589	3.8622088449551	3.5496408478226
CRYGS	0.614933427412538	0.653423542530292	0.42247448021043	0.23099504594927	0.1848979793942	0.272760647546532
RFC4	5.09898507503143	5.36085400635407	4.79733274788071	10.0815645658309	9.90860683167957	11.2383696900915
RPL39L	1.69920103073704	1.5545698555436	1.34719254397021	3.95085583374339	2.92658614969812	3.44398915732338
MASP1	0.076981127161839	0.0773334874973755	0.0715141478639444	0.0215732779244686	0.0241754002690935	0.0115575960120899
HRASLS	3.10560239712072	3.87645092293379	3.91460062255596	6.76014073247457	6.60024101054947	7.43539147574805
MUC20	0.430523913780384	0.547509547229511	0.580510020230645	0.0334109097156898	0.0187204308626465	0.04091302723064
TFRC	8.29624885145541	11.8937423188155	8.493383056698	45.2720290703953	45.9320198629628	49.4798835281632
CEP19	5.5749002468014	5.46095790182674	6.1046835735398	1.99947824481642	1.90334870455714	2.21149689944739
PIGZ	0.306759762536711	0.399984128475826	0.36386899774853	0.140002914577876	0.140375052683644	0.108277454190588
SLC26A1	1.11444512046797	1.21362570421886	1.1718004731503	0.440912975796152	0.314985530515151	0.47073925871704
IDUA	1.28050727675699	1.15712578291676	1.67143729489395	0.443634235568643	0.437487109044616	0.543248289696842
TACC3	6.83849012954336	8.72863254491747	5.78294366183685	28.086639556189	27.4446277579419	29.0043149982466
LETM1	14.2640805001128	14.9087437036789	14.1455666061335	27.1268819311866	26.5986045592013	27.7837248454925
WHSC1	6.81802158120706	7.33999161252242	6.03445476062489	13.9132214817361	15.4680567110662	15.9952778177931
MXD4	5.47469005940528	5.99473210592461	5.8398934886676	2.70194913662663	2.37044029819721	2.1705301458559
SH3BP2	4.73079926146014	4.25049052755746	4.17538676325976	1.75319371444653	1.7008072551285	1.63192284046961
NOP14	101.881221778639	132.418485677593	106.26336871828	242.831019072666	236.291151449659	258.922760302428
LYAR	32.3784258503586	41.1720667167155	31.1115446191592	107.966939331031	103.141929271799	124.757356257417
EVC	5.51993703614415	5.46157863885741	5.98430508002844	2.43622307314696	2.50009590727706	2.39552127745446
CRMP1	3.61030976343328	3.10039249760782	3.94053766530123	1.36119955501055	1.30226857120156	1.31730480002051
JAKMIP1	4.31152202775553	3.42008246874964	3.57584971248414	10.8185305714746	10.4541181737743	10.511540883536
S100P	1.2532437289689	0.814077366908059	1.26777707440379	0.203332357968962	0.124286110524039	0.169765090530263
KIAA0232	14.1095888624558	12.5342123815048	14.5606859640384	5.15581035744207	6.1146212119604	5.32062450104308
CCDC96	1.29207538922616	1.59930851034488	1.83151649275895	0.362092664771474	0.507209378194706	0.290979476069088
GRPEL1	21.1156848222023	23.6644505175685	22.6727224514298	47.03209714055	52.4003175421436	51.1592404201939
CPEB2	0.631325867148495	0.601013532493437	0.583350565767182	0.19120921954749	0.166245877251048	0.187718511696833
FGFBP1	0.124251731000363	0.106988965515921	0.0477631980937998	6.54624371150591	5.34579650269694	3.54970184879173
LAP3	6.31266089663761	8.40632229990083	7.32276076920617	12.577255228028	13.1416006816012	13.5259494903647
NCAPG	3.04248833206295	3.34859590911648	2.06430484490605	11.8999632381754	11.40640556979	12.3685304567434
SLIT2	1.30399070039251	1.17522068829147	1.40687749146358	0.436081977851659	0.374018608276624	0.570544950052285
PCDH7	0.716843932266608	0.775519329759786	0.874371844604719	0.231795175740005	0.242436890150573	0.269650551176161
PGM2	0.850976758104	0.935561311711105	0.990125680571079	1.9482856997615	1.56051099174891	1.97118169911597
WDR19	4.76398192736579	4.47080154721921	4.641667209502	1.74393802959927	1.73913709936489	1.65062255045947
SMIM14	6.25167750154328	5.14514089922798	5.42769299951262	1.86228248269255	1.90938181797978	1.58100528886627
PAICS	7.69749143264244	8.26894329761854	7.50823558722064	19.8361612526529	19.5409885802861	19.4809111308608
CXCL1	0.803465765160914	0.5235524840293	0.250425101116798	1.27795870328416	1.28889299802707	0.972481506247433
AREG	7.70176013306045	5.72004688601915	6.28226620170576	12.2896733219016	12.8871423339489	13.1328955470402
NAAA	1.78615694802821	1.68473429327213	2.06711066197473	0.313067741927786	0.35082929904969	0.380115421362222
FAM47E	0.115437280794248	0.0968504444883818	0.143364946402919	0.024884826003009	0.00557727602968622	0.0182834931324137
FRAS1	3.99379780023632	4.30341182073605	4.94335389357199	1.81235727424676	1.81498338936915	1.46614926803701
PRKG2	1.40275006904877	1.23154421017056	1.31317519012521	0.508728338937199	0.409428313011168	0.488456241713345
COQ2	1.7044076669163	1.91313163337022	1.74326203049957	4.53762871083909	4.16736316758325	4.8332255911024
ARHGAP24	5.37023428945595	5.66907578089389	4.98646157337575	11.2647640999221	11.7450479221907	12.3488002726232
EIF4E	2.36075639045049	2.14474201025438	2.17797738614287	3.92239060627407	3.74710798658669	4.05804580090596
H2AFZ	13.759894582111	14.2262340130306	13.2469767774437	26.1570187004259	24.775911753155	25.004046334288
MANBA	3.38903702082821	3.02732994270255	3.43900121318417	1.46107818248991	1.18162892167456	1.26717154690457
CENPE	7.41719287284714	11.1311686775124	5.46416751763361	32.7448790562314	31.660583783811	33.1816331457779
HADH	2.56096849292958	1.86407697610432	2.05035449074116	4.24417346150122	3.94894875991272	4.35309922480481
GAR1	6.35487482261536	7.08276364234359	6.44025796702014	15.114498426542	14.164323889504	13.6263451746051
EGF	0.353682440755971	0.387601447291808	0.503220800546762	0.123573651385205	0.103859129408043	0.163142949737586
ALPK1	2.44096432044799	1.80297457461579	2.21721609689156	0.758287591289743	0.606657396277986	0.654101794653236
ZGRF1	0.411185463091338	0.447231035462137	0.295921424551595	1.07346846410985	1.12721754200424	1.1696876280411
SYNPO2	0.068181742940986	0.113964517991842	0.12950585819191	0.0269750520891104	0.0188929530035117	0.0154837762490193
PDE5A	2.66602903409567	2.67740570276263	2.64621066030438	1.03597860022986	0.92223896504794	0.882535328939729
MAD2L1	0.660979002203133	1.18466826612893	0.773546930297315	6.12093814233888	5.56764872753476	6.08271745387765
CCNA2	2.69561421557686	2.90137785237109	2.25028165200821	11.6780343925718	10.0352816617551	10.2126018720707
ANKRD50	20.4208087256955	15.894467588834	19.5675350968064	5.77387048460501	6.13261645196622	4.02772213875757
PLK4	1.30605701715509	1.88695163779235	1.15135203115867	8.01352693253846	8.63107233102234	9.51229936979209
SLC7A11	26.9204225507951	30.2504228408345	31.3648442539402	8.49030220454439	8.47800081243915	9.29802256746031
NOCT	0.528243531295674	0.512918944303465	0.259225983264672	1.19058389098294	0.825926868658149	1.07608287415988
NAA15	4.78419699188451	5.27476971347806	5.00928589003302	10.4976382266078	10.1776742456588	11.2788905616218
RNF150	1.50341546634781	1.62257849623471	1.53916222410036	0.7093633638601	0.539585621414439	0.71860589606487
ABCE1	11.8052432344961	12.2035302753262	10.9461471237525	23.936185453868	24.3051920698758	25.5244320119972
NR3C2	1.3375067898406	1.22503741944074	1.55717640596362	0.26142212156005	0.220718989478138	0.269691901045201
MND1	3.20357308822777	3.81697826874042	2.29827595116271	22.4234449709878	20.7587690271256	19.5583765450087
FGB	0.166280750792214	0.161076075483165	0.095879152451217	0.419388346770948	0.469974066383367	0.545655593787079
CTSO	4.60158336004545	4.61034068632978	5.47144088224746	1.61794837436003	1.63358679235387	1.64776732419895
GLRB	0.406808572876298	0.413341150815847	0.469139825162431	0.082083235259882	0.214629189610752	0.238721422474472
FAM198B	0.203572585416268	0.0553545701025902	0.259475998172389	0.0330286063705927	0.0538362847616818	0.0220608442516484
C4orf46	1.38828824160084	1.28636303927413	1.29646350472006	2.95597574655925	2.60878656299251	2.24872750480409
MSMO1	2.14089341485066	1.93562349904608	2.22202919596747	4.45065973534978	4.99665690995675	3.38121342134964
ANXA10	0.388286659376135	0.374461379305724	0.197023192136924	13.149070646582	12.6279809721555	12.5318865945519
SAP30	7.97385483694832	9.56469193875346	10.3757949168174	17.9425401941096	15.1252430261982	17.5321038947617
HPGD	16.5630995751363	17.5841560437144	18.5726016609491	3.5946488973549	3.09310341980607	2.73147087241313
NEIL3	0.551637374164168	1.50688480123066	0.50454014289216	4.7257016239012	4.21147482771554	5.19932124508772
CDKN2AIP	4.10731160518552	4.36391337186965	4.14709614366824	7.595366388272	7.39047589043663	7.07771025724667
CENPU	1.19128924278625	2.09258895217942	1.26391320929385	6.37783680347922	6.26719621777837	6.77726616743368
ACSL1	4.20532989023166	3.10817927365071	4.63275278722932	6.81123982298898	7.67920971453429	7.08193823869594
LRP2BP	0.195012754164497	0.210721745124836	0.211663650683067	0.0996569659610721	0.0684474231871518	0.0649535998550572
SLC9A3	12.1147446826287	12.8871149911057	14.950567502793	5.80672526804903	5.19235780941247	6.02004213232145
CEP72	0.907839260373623	1.16593989101331	1.11791736774108	2.25091618702953	2.46443025788508	2.20982355130919
TPPP	0.373869373252505	0.38228745690615	0.447321940832476	0.0942962174573005	0.101267106548979	0.0902106093817406
ZDHHC11B	8.53593988865348	10.9048503102103	10.6686060185199	3.03088954327889	2.87604222700255	3.12031042429178
ZDHHC11	1.18594908700901	1.34182443051951	1.23229463248246	0.347097690420454	0.354643525499343	0.256271305940693
TRIP13	4.65624636380954	6.92954907352938	7.78557570546218	20.4769599968088	16.6534078281199	20.7899289292971
MRPL36	4.88566006551142	5.49327705727156	5.14531963855586	9.57282482489584	9.56723689619765	9.04114800643238
NDUFS6	46.1033436107175	46.2614830527337	39.7244971426691	84.1896093081886	77.0945059022717	79.1472697738886
CCT5	99.6115317380359	100.903741353026	98.8938202636547	188.558606005281	191.045142139585	188.829718919115
DNAH5	0.398016569206596	0.370665625111852	0.366412583762129	0.771209985231317	0.80146624473893	0.668714738394656
NPR3	2.62147098001055	2.31620916785555	1.90138291248104	8.03152134560112	8.04084692615283	7.92461928371878
RAI14	37.8449808077203	40.4114525610585	33.4219483565888	97.9692751149688	108.699605035121	108.409376401061
RAD1	4.32585541744688	5.14315533401056	4.32670617506248	8.96972560239291	9.18950609293908	9.70877670560777
BRIX1	5.31858654296317	6.74132966692526	5.12312485448951	14.3115052804742	14.2863300063553	15.3900473369315
SPEF2	0.411508799807523	0.373854843348803	0.418256466281616	0.142197507972436	0.129779135648397	0.121170622237214
IL7R	0.0557287466764006	0.0639815199718975	0.0964012666477336	0.257688532871555	0.253767900035881	0.32272175625555
C5orf42	1.67230393268349	1.74395686989292	1.72496698463708	0.632675260021306	0.800017641755158	0.766128579686026
NUP155	1.13998574512854	1.29393147837676	1.27247305360281	2.12952120875146	2.21120600982874	2.35821417210543
FYB	0.0092272187119942	0.031780984510631	0.0691665918625542	0.232726156363879	0.226024139794536	0.22798616747933
CARD6	0.281494146658245	0.396630154497305	0.413158721042344	1.07572141685206	1.12108953525662	1.33867048427228
PLCXD3	18.3470192783307	15.3560303165381	16.7292130413112	30.3935262772885	32.1903866408969	28.3604979590797
C5orf51	5.06089431186746	5.17973866134659	5.1024159296033	1.94906067600868	2.16511817328309	2.12541506019224
GHR	2.11604833352139	1.91004438111264	1.99345957647855	0.655048432549162	0.742081466769853	0.861307424511786
CCDC152	0.935092960116695	0.882869450938362	0.643237053664271	0.268947598362803	0.2241086380381	0.253336421893019
SEPP1	1.54865758498686	1.35479856174671	0.958589247819235	0.36605544050671	0.349609312303907	0.389671768980857
HMGCS1	15.5857967789027	11.6114314234622	13.790998728895	35.5913789669873	36.8562152110077	22.4970878285345
C5orf34	1.09356791676358	0.973826995487246	0.948538091403804	2.05094272969629	1.81400208252953	1.89081437264128
IL31RA	0.356707821274426	0.2912620275163	0.241143611355126	1.35468729276206	1.21099287177269	1.23465520385646
IL6ST	8.54406491163729	8.05332610081057	8.18362926650869	3.46300795163355	3.48122381608443	3.38156275032989
MAP3K1	0.692998087558403	0.408280208607608	0.513157252304032	0.153320973066751	0.237103621943215	0.14362707503649
DEPDC1B	0.354930325653166	0.37565608005045	0.32403929006306	1.91472194156794	1.8600464675379	1.88409811455552
CENPK	1.78830859870444	2.65259191219298	1.8590927636526	8.38981751619611	8.68849841288642	9.44385245725308
SGTB	2.32566685960362	2.21756408535166	2.29240915110007	0.802678505552173	0.802627074226221	0.809012762666139
NLN	1.16191484438758	1.31701090703023	1.08796302241857	2.43563894037687	2.18934880358019	2.48103895550257
CCNB1	8.18545922644927	13.3101508868434	6.38190454717854	54.3321865984928	52.2617102329698	50.1283527365296
CENPH	3.0350312528177	3.97403932873577	2.71905414602966	9.77418743605781	9.47616975783996	9.97407733311492
OCLN	5.77762279179947	6.33334007071326	5.94762022729908	1.57829938562507	1.50984063664759	1.45916121001252
SERF1A	9.74939221536093	11.9726514821385	9.76122739344905	18.8059501015887	18.7900925207484	18.389409380301
F2RL1	6.12714773296112	6.46377198914876	4.83863964137559	16.1656036075588	12.8717497200826	17.9246224051426
DMGDH	1.78906884314969	1.41597472623379	1.5937217398215	0.198146492729555	0.105976736800094	0.0992612025331116
JMY	34.5080325450822	32.6403135805871	34.766648065968	10.4041272321517	10.829193686713	10.8914012338248
THBS4	0.378907070236287	0.426248220594538	0.239625008808047	0.0770700083506872	0.109396967352321	0.0755003051913092
RASGRF2	0.181449091565986	0.203790886006546	0.136467874202314	0.0707471278300459	0.0520278242522607	0.050761380087539
SSBP2	0.78064200136523	0.652856452460499	0.727679772731164	0.232746780801699	0.357159187988257	0.215681703105446
XRCC4	2.14543179469461	1.85641447732362	1.81923167627449	3.58974588222958	3.46787353729256	3.23188070701559
HAPLN1	3.52799178930704	3.64400786674332	3.11673407043765	8.69410853834351	8.37436334510449	8.5970057115912
POLR3G	11.3860526893239	13.0601342356669	10.247701704382	36.9595850496799	38.7390848667313	41.2809225363064
LYSMD3	20.7269944075076	17.1788551646232	18.6331101924482	8.91977752848489	7.69445954186947	7.93856437691102
GLRX	11.9785121832027	9.50627700674958	9.61484626704562	4.20639058023291	4.45301270404505	3.64947990558481
FBXL17	3.10698908470269	2.7856766330903	2.92794870717196	1.12405540056285	1.20416032251721	1.13129366912869
TMEM232	0.0941730154021367	0.141906100450062	0.111996033928299	0.0197933640603668	0.0166355977696089	0.0499904313430117
LVRN	0.186602283175048	0.186239155388361	0.190739697270154	0.0392202257685761	0.0359598149798304	0.0458437375271597
LOX	2.39328875974502	1.76828223757372	2.59973130575618	0.549539604166961	0.804935161062782	0.540466476947846
SNX24	0.990951305337405	1.00345101446066	1.47190703939793	0.353241156584234	0.403317181193501	0.403993094309764
PPIC	1.7438475783154	1.50156820286764	2.25855271367569	0.293218687633549	0.379137801407935	0.517872535459335
ZNF608	6.93614376251364	6.78468005431555	7.82541901066253	2.81998069416647	2.79622800909327	2.43920208664806
LMNB1	8.4979052374142	12.4400072352461	7.36113314569316	54.2439423514265	57.2106106114948	57.0552759198258
P4HA2	17.0274852759609	11.5834997414189	16.6627242298491	4.80890745118868	5.19559407532154	4.46764530882183
VDAC1	23.0447088888391	21.0611820724123	18.8902391418972	49.7446334329262	49.0888878139333	51.7863497658526
TCF7	0.324415182381352	0.375668101713163	0.516030497541281	1.00397797124945	1.07501371956796	1.11424472814696
CDKL3	1.37170740715269	1.3079637270997	1.10413139774048	0.441167182246868	0.390299856405225	0.511794267035298
PITX1	0.721410292350443	0.862752801529342	0.693287377628958	2.81014679551314	1.65384422776505	1.95575573391287
KLHL3	0.5294324959476	0.645995294232879	0.717330385814163	0.187623274926956	0.143151653086571	0.14848358854545
KIF20A	5.49634972115541	8.25930215511407	4.29673289208746	42.4669376382637	44.5746891387275	44.1571095910227
CDC25C	0.895921449275839	1.30430328620099	0.916028226782862	2.46932610280413	3.01952296523121	2.48892225932652
IGIP	2.00207698080082	1.54171779978553	1.50168157800981	0.67054027508351	0.536728142613933	0.477580914019202
PCDHB2	0.491104515063966	0.317155122933891	0.770867456195885	0.149096656969265	0.192785047831762	0.263329272756588
PCDHB8	0.410846964548647	0.371454755092321	0.331657885741838	0.0690817301128788	0	0.0158612639327545
PCDHB9	0.401587786072409	0.362260032955268	0.529278981549504	0.0643093795614794	0.0840772782404973	0.0689057853296108
PCDHB10	0.975168372693125	0.810221907546863	1.154178083056	0.129449503387811	0.145063423833529	0.105677478846802
PCDHB12	0.493864557643251	0.544069950961029	0.410399887001835	0.103800870601868	0.0821090175333005	0.100939037053349
PCDHB13	0.189065911960837	0.21068010873971	0.250098524221447	0.028050376483297	0.0523895875224823	0.0343488347565678
PCDHB14	0.33808926887982	0.276059452757786	0.376446813145251	0.0882122755066068	0.0659015001950164	0.063011400627637
TAF7	33.9204487803647	30.9342307734859	32.681551705174	12.3820058403294	14.31367031228	12.8959123929504
PCDHGA1	0.526668745581435	0.449620614197907	0.545071141394335	0.193007856805296	0.135710148407566	0.118173012474041
PCDHGA2	0.43528759301674	0.371207476353909	0.429581095526709	0.123158423516974	0.102524334677771	0.0937192171398478
PCDHGA3	0.588717748421123	0.492015395456575	0.585735888682702	0.155278047997775	0.108754594934899	0.129238723553802
PCDHGB1	0.778310968667267	0.609252060071808	0.754769607086906	0.168543211222391	0.155542083985668	0.150238370500698
PCDHGA4	0.662256386992422	0.545453258815056	0.690675196008317	0.164611570936049	0.119360782769147	0.146733730795955
PCDHGB2	1.21565559168504	1.11789896239429	1.29303159779829	0.327446531600257	0.166792012445764	0.241494312048082
PCDHGA5	0.510530921933466	0.401558532267371	0.503838005637814	0.132066241415865	0.101747103679194	0.109919416718705
PCDHGB3	0.627109482780686	0.51451189186987	0.620856311232093	0.169110100307857	0.150491485519963	0.13247172925128
PCDHGA6	0.377137776180496	0.309422638384952	0.369274131406615	0.101701232258467	0.0770961460983502	0.0851615523671408
PCDHGA7	0.56875470840971	0.431857627570742	0.542607656169587	0.139102656997456	0.0974255750326227	0.115775861849777
PCDHGB4	0.42381606942435	0.354406757837384	0.408860860137868	0.116486641639802	0.0844651238622679	0.0912493507165272
PCDHGA8	0.331438372162729	0.271400654297142	0.326012365790569	0.0874189772586481	0.0734724495881629	0.0727592675266524
PCDHGB5	0.614957701419857	0.494551034476656	0.5820641311301	0.165833178141512	0.131178084082267	0.138863714538051
PCDHGA9	0.663722449361385	0.612331034475203	0.656072633829174	0.169394977293003	0.145161850152313	0.160149000963483
PCDHGB6	0.423265665187466	0.360886621885133	0.425907296715068	0.118616447532361	0.0781904165294258	0.0929177257517453
PCDHGA10	0.906609311052027	1.05789104319032	1.20674514479453	0.334801490438677	0.251453458594473	0.189723924747354
PCDHGB7	0.821735295082447	0.790524790913351	0.895357985370311	0.29539881976379	0.266959023813213	0.20565984386429
PCDHGA11	0.493737141606707	0.404300149100026	0.48565412798626	0.146504597917405	0.10032957437097	0.115863068321996
PCDHGA12	0.619555516009911	0.558642383492946	0.65382015185036	0.20638435881075	0.143172092704742	0.166979744288957
PCDHGC3	0.528458715261671	0.432732155167074	0.519807271743762	0.148095866561943	0.10250400867962	0.124011023421223
PCDHGC4	0.577118564797224	0.462833748590438	0.56767050665704	0.152218689593315	0.106611862666378	0.126692403708954
PCDHGC5	0.637306799416593	0.519625465683589	0.604874480709527	0.199146430395543	0.148778029431581	0.152414349814745
RELL2	1.30090988004233	1.26019071381475	1.18768638095147	0.729136904889399	0.326833531527005	0.552455887827297
PCDH1	1.36352750846562	1.36292668623856	1.6769106212002	0.22446003448501	0.143733668955464	0.195101876021905
TCERG1	48.1893456191278	50.6824004548446	46.5187184849856	89.675819130139	93.0224153240833	94.2137417169446
STK32A	3.54321164005647	2.85460759149309	4.1654041819094	0.435114510880082	0.61034880065303	0.212381018605761
C5orf46	0.159903506088536	0	0	1.9396994715339	2.17366184639444	1.97544832617033
ADRB2	0.923659869035376	1.16836425048885	0.999198335492918	2.03412889887995	2.17936880028211	2.45510990057591
SH3TC2	0.194515436661431	0.315655488477026	0.215691454141935	0.65727958341266	0.636119336644601	0.878035382828949
AFAP1L1	2.66467456704031	2.90529091086117	3.18982486773945	6.43509266082201	6.61033971161109	6.89042736433953
PPARGC1B	0.941084673586157	1.0190306752759	0.906496510024463	2.56999686470055	2.73804226831141	2.67388249657597
TCOF1	8.27471578377078	10.5909257313209	9.45911429644178	29.7528910744671	30.4522643895324	32.7894995355945
CCDC69	0.896202626553492	0.970678978143648	1.04001900595993	0.435963411948089	0.33985974277753	0.322053862908602
G3BP1	12.8646662754267	13.3373310258684	11.7697455971475	25.0794355321733	24.5865964291436	27.6677413640217
GEMIN5	2.18673788847845	2.68252482351574	2.19361193416796	4.35685493721485	4.86825850695543	4.87641714718116
ADAM19	4.82566531043097	5.07685139052711	5.5018628757511	14.6557464322158	12.324501537877	11.3501096455872
ZBED8	1.06799141707543	0.878187375409147	0.887660666112464	0.388274749762642	0.326330710709271	0.349164712694039
PTTG1	7.28391052871057	7.6683663383606	5.86868052167126	26.3638772082919	28.0159292157913	25.8319554345662
HMMR	9.8815166648696	15.2995443884782	7.66850523053998	41.5741784985466	41.9474043486824	40.6718511198845
NPM1	906.568332840618	1028.33890568994	897.220540179935	1777.87462931333	1726.40550397805	1741.635851726
CREBRF	6.06080056289002	5.64513183982164	5.88154813014572	1.20671773473954	1.13083262376855	1.00606429390058
CPEB4	4.21926073697788	4.06478389678356	4.3412478510425	1.89108882347797	1.76297847326933	1.68390046183289
THOC3	10.5954017356087	9.21457570377198	9.21111822839335	19.1654786274427	18.4748261829651	18.3505590820271
ARL10	1.42692145201059	1.75947784043497	1.65405134594348	4.39801458771253	4.94931826113355	4.70477007326247
NOP16	11.6033403719312	14.7582530403731	12.678125119181	35.8296906956348	38.5208775259411	37.2187717134021
CDHR2	0.247330179948461	0.199373977249752	0.230608365366493	0.0707868139526133	0.0743671566336806	0.117832463733795
FGFR4	0.518684721344134	0.55200457151153	0.725854225577054	1.05342843263349	1.20245332029056	0.953975045895469
PRELID1	19.8577128457085	23.4316961332281	35.3111412979538	58.2237401006569	35.0272507184975	57.7146982973925
PRR7	0.937041764798733	1.21712023778369	1.19050849424825	2.35002634943811	1.48133332633617	2.34222174564553
HNRNPAB	52.8862946741628	68.618725366176	80.6079154770169	160.900177974896	141.401730122573	175.268520032229
C5orf45	6.00225364097306	5.49635032113811	5.62310464338192	2.48969872315359	2.31563826764185	2.3632835201501
GFPT2	3.27942688470112	2.47906638851363	1.96903284526647	4.53410275906139	4.50411477804271	4.90969165583757
MYLK4	0.634987123041213	0.747107668514426	0.804948916135398	0.179307900930259	0.210069071869773	0.149706728128651
SLC22A23	5.67731126584516	5.80088688113381	5.67544671510123	2.69630697455071	2.61031561415288	2.16127101093147
PPP1R3G	0.332646217679188	0.335814967775875	0.423298544671524	1.00293100738567	0.778086267637756	0.876814031872629
EEF1E1	2.80495186759956	3.68037979145419	2.83423689191818	6.40079770350582	5.49918357718133	6.39418964617071
TFAP2A	3.6147307554646	3.37116455921062	3.18055976090085	1.52092917631781	1.38601498795031	1.38101687714322
PAK1IP1	17.6050206792231	20.638438920435	17.7601481712033	39.2895623737681	37.3852620456309	39.0172993844487
SYCP2L	1.34961465007588	0.844057065908923	0.999374396460856	0.501635884741929	0.381453585051063	0.301652255763012
PHACTR1	0.0703701087698075	0.136334974408773	0.13911809868078	0.0464842682979587	0.0402522141603126	0.0271672657823032
ATXN1	18.3432317250697	18.7358561161657	19.1065162658202	6.1809754031472	6.00822995304174	6.50566763618272
NUP153	3.11300039581184	3.63294073352869	3.0248362064448	6.27807431208252	5.85250858976214	6.61988131458109
RNF144B	0.761356983579038	0.866300507735438	1.14141583479461	0.420630978909529	0.348401386795888	0.260339276994815
ALDH5A1	1.34475230894076	1.38599605752698	1.29232949919315	0.376854904181388	0.451104217745169	0.495560430782278
GMNN	9.87733515153676	10.5994910123476	8.08755753054229	21.4721836795421	21.8989851176443	21.1945819001272
TRIM38	5.98857571384036	5.46291591021075	5.96142101116437	2.59151894540895	2.44496689395212	2.42854435678775
HIST1H1C	64.6149644291469	37.1421692808823	59.4504509208266	6.85490906049991	7.02093916148256	5.48325376516439
HIST1H2BC	4.99420446833835	3.2252554874323	4.98111740696203	0.22695916128212	0.190750865072865	0.182385516924599
HIST1H2AC	39.4305940625227	37.0032690382435	44.8884291322711	2.7518798305457	2.22542675918343	1.95413053847785
HIST1H1E	3.91912041447764	1.28557032834781	3.18524786439063	0.502079417796519	0.351649472747059	0.63402983412894
HIST1H2BD	12.6982843962478	8.37443537025971	13.0043943668808	0.570459637011344	0.761032441019755	0.498965134049912
HIST1H2BE	1.12136586397407	0.778080873197896	0.979302615926299	0.073223961512297	0.0615420585960424	0.0252184892702596
RP1-34B20.21	0.790823937258879	0.429295675009975	0.77321235863454	0.0433607072027996	0.0647877098231601	0.0530969617296852
HIST1H2BG	2.53177076654391	2.30640032636636	2.62348862124341	0.215936698755706	0.0691378624384049	0.254979640535676
HIST1H3E	3.38262467228425	2.59606987601539	2.82270873214024	0.247291448966968	0.415678816832918	0.194669039980951
HIST1H2BH	1.57109075885047	1.35281314527959	1.21312726653628	0.505369744078196	0.720778996954943	0.189873188631906
HIST1H4H	4.18957535693458	4.35813096077649	5.13159585844662	0.459427040071087	0.490325848268669	0.301386013701438
HIST1H2BJ	1.06647222587049	0.816269496904629	1.22987721239003	0.22415203481363	0.111639453663698	0
HIST1H2AG	0.400256242795837	0.516970681372932	0.548130461324447	0.126189293672859	0.0471366582135614	0.193154947447766
HIST1H4I	2.58811362559374	1.91017470657985	2.20714698084765	0.786245116103108	0.430295034890026	0.772470520125339
HIST1H2BK	20.8302646041633	16.7913705564043	16.7812423664913	5.15438551911775	5.01058965262266	3.87830799993546
PRSS16	0.707565457565302	0.783335182964065	0.834384246170931	0.152071218745647	0.160389385225729	0.115016651126742
HIST1H2AI	1.79041062880842	2.40884698701354	2.19378362934604	0.564465031339825	0.21084986278432	0.432006592204248
HIST1H2BN	1.96286881894184	1.48220836789014	1.58808927370267	0.367197711869853	0.329190647556823	0.170601982523018
PGBD1	5.26546771016701	4.8309659438781	5.32891690010036	1.74019106597248	1.99285427971448	1.88559728939936
ZSCAN31	10.5486636512003	9.61595972482622	10.8030872751293	4.81610591017428	5.11887277074597	3.34913611723532
ZKSCAN3	3.01075647316804	2.80766488780025	2.76156512993631	1.15321690314415	1.31421909517364	1.00975518531012
ZSCAN12	0.650439157068417	0.62622130989783	0.620161014740197	0.193761995516787	0.25090941815226	0.324268314869089
GABBR1	0.159488172306488	0.0514987027636849	0.218410898107439	0.0363148055876733	0.00939115829225322	0.0205241384537178
PRR3	5.40377482663879	5.6322905129431	6.36062207775621	2.35996970910611	2.15533773541337	1.93899412907446
TUBB	57.6098200012503	51.0487385763276	47.4120696233832	128.220287626175	124.930913328266	122.881825100226
PSORS1C2	2.78982951840033	3.51905314358477	2.62462926847003	0.864122337107619	0.830015068543146	1.0014664123107
TCF19	3.78634147147348	4.23289836801077	3.60510220185462	8.98804465957048	8.48339941138643	9.62430830927023
ATP6V1G2	10.6699654849874	11.2191908175221	10.369908649208	3.09669231969666	2.92683080954606	1.94324493007534
LY6G6E	2.11582465302657	3.79738144860382	3.14555703098447	0.900127434487103	0.744515831158493	1.49590108757101
VARS	8.64052176823617	8.79098824547274	7.48265754527894	19.8513127873373	18.1645891204085	18.814025622456
NEU1	5.39281372338076	4.84961544280977	5.84891661302705	2.09028822731638	2.07298166371078	1.63132211422859
ZBTB12	1.65105700153283	2.37806513431549	2.05981657571397	4.1011520443679	3.45040338123269	4.10261108379055
XXbac-BPG116M5.17	2.42075595356446	1.95340973853744	2.56035509624492	0.895481900910246	0.905750175490988	0.950584375188379
DXO	7.03858783787862	7.91500747445342	7.58113330678511	2.55377044182889	2.49873646289167	2.3541488510423
AGPAT1	6.00192140836387	6.61196999127216	5.94149587978334	13.5111683067765	14.297314772245	12.6665171455872
GPSM3	1.54832132756278	1.13714728153937	0.770239534308752	0.472188902295284	0.429035117235085	0.574307792775518
TAP1	0.25819281717048	0.243494546026733	0.354468033035572	0.00516830331228942	0.0521252363927817	0.0379727943868478
COL11A2	1.87480929749858	2.32981965084611	2.50876906640474	0.600288461184871	0.475999821908089	0.49649992055379
KIFC1	9.12018849195671	13.1705815405828	7.60681404906242	44.8099313574865	45.847269805029	47.5200148177267
PHF1	5.9322599945104	3.99615389565857	5.10833779123502	2.23708772848852	2.07189600636292	1.75845664406875
HMGA1	33.6700298785067	48.3202076487377	55.8863592912252	118.149945676726	74.9056596439507	132.452664221057
FKBP5	3.2649924773486	3.00974415788014	2.95906898931973	5.99304158650502	5.80282510257512	6.54269675208842
LHFPL5	2.19555452331493	2.1605917534583	1.97295398812991	4.20311350506102	3.599721998832	3.8675021772406
SRPK1	14.5803706197214	14.7998018256722	13.0024065471906	28.2603581980487	27.8694082941172	27.8410689531424
SRSF3	12.8023446583006	18.4998771770106	16.3825722850969	35.0187256473965	35.83425706071	37.1100096069391
CDKN1A	1.48558221263107	1.31891085719119	1.83025443082451	0.310301541818505	0.260797084378311	0.199487896544414
ZFAND3	4.09314941055967	3.75263266373826	3.98853473239582	1.72939675576808	1.51754695902493	1.58290383717415
BTBD9	1.62301136514315	1.61095967673816	1.27615182072731	0.471373973691474	0.519889612649574	0.512659600217215
GLO1	12.6715370233017	11.4880084050307	11.2323323925408	25.2499304144511	18.9839283557806	20.464200028546
DAAM2	0.110790727182609	0.117844773711265	0.082672178499137	0.220989548452565	0.241504877570447	0.355595947250422
UNC5CL	1.08587533981552	1.10501246765878	1.06596766255992	0.241433597588377	0.228280611166602	0.200946433688883
TSPO2	0.683636042224671	1.10372978848282	1.4782178033534	0.191582935738146	0.375709699829753	0.219938578824632
FRS3	0.965015980761045	1.04291780433548	0.908470065912861	0.281475418881901	0.269040145944269	0.212889462722345
PRICKLE4	3.79683757489311	3.66390262061528	3.87759095034392	1.33087143623045	1.16620617699021	1.35094097839604
USP49	2.78312045026178	2.32544498877807	2.37744478379174	0.990096612177737	1.11437560136561	0.869515621637286
BYSL	4.36917836209174	6.03669056318481	4.80762722592411	11.588168288519	12.2546399842919	12.3052504054107
DNPH1	14.0940229494484	12.911342767289	13.9167439233112	27.4461713738467	22.7599354184181	22.2862178365232
GTPBP2	27.6682862472779	26.3607252308524	29.9212936646829	11.7227916226962	11.4853554500415	10.2634451963486
VEGFA	45.3357853137741	41.6483184185027	48.5038454015565	16.4546256925301	16.9805148503552	13.5083650665106
SLC29A1	1.09768743453516	0.923369663230793	1.04191267993005	2.31422759548559	1.83762962094948	1.87113422313824
HSP90AB1	1293.7193844359	1349.4528632201	1241.28751057694	2365.61256942281	2418.23513051121	2405.53988639437
CYP39A1	1.19411065684631	1.78378565022905	1.76306998865334	0.593223535829494	0.502844051579096	0.488940922902976
SLC25A27	16.416759958423	15.3740995857655	15.6451710982385	7.04489726880295	6.13668970697768	5.61753097618389
TDRD6	0.404666764661619	0.45029798869725	0.434361936254084	0.159638319476089	0.161297463055199	0.180261571628197
CENPQ	5.76501503774479	7.06154953729075	5.88049580778269	11.6459320004633	11.4288716521124	13.5169453270213
PKHD1	0.00644964296358022	0.0111071390807178	0.0148757158724588	0.214183443626586	0.161024592986341	0.19048238414946
MCM3	30.6720334002067	33.8332524693039	33.1219785794918	100.566816885654	106.565975752337	114.30539355813
EFHC1	0.849142756470155	0.729036438754382	0.787966722106562	0.355906424031142	0.290379934510773	0.329733743746324
COL21A1	0.477135073267855	0.297862540261937	0.486046887411997	1.310386138027	1.39352157829722	0.871898922146952
BEND6	0.906539562076738	0.823956716352483	0.964127676339717	0.194771413373015	0.175560432904393	0.10110562299297
BAG2	3.47820779324021	3.76374826523905	3.44021059071411	6.57413776238844	6.00370494499521	6.10960337833766
PRIM2	1.04925754670138	1.36041272350789	1.03617074621937	2.55008094268727	2.49974778398467	2.25354336587334
COL9A1	0.546195401445924	0.230005814731104	0.377010572969037	0.0670363863540473	0.0375610854867946	0.0492532802671737
FAM135A	2.60194671008396	2.67297618331929	3.00674722218783	0.806633092405479	0.836320678239007	0.915246906052664
MB21D1	0.447037094277842	0.396593031739162	0.359310296707076	1.70833881326072	1.79314994918918	1.39113400779167
TTK	1.36443542037372	1.97399197578726	1.04190842681728	7.31155208071201	7.4638618139267	7.87288851371095
RWDD2A	6.77266516599777	5.87054797682854	6.84816334207858	2.13601668977495	2.36533110626946	1.82823943647976
PRSS35	21.6147598328464	24.6302629957391	21.6810662953776	7.50541854273508	7.410983814417	7.16019057239772
NT5E	4.55081215827704	5.30314067589705	4.6323505931535	1.62329873975261	1.77230403359229	1.78805746355104
RP3-382I10.7	2.43162045519337	2.10065105125864	2.43643050219697	0.978592610281729	0.923871824405319	0.867966105917901
PNRC1	4.0634302723675	4.82716190202416	10.7605121523727	2.19049346261166	1.68373340460373	2.20785401160214
PM20D2	3.19209242060853	3.33023607604364	3.28824966248078	6.13122364648819	6.52158894304557	7.26484968549558
MDN1	12.3604155184834	17.7077291888194	13.4395001712606	33.2686723736758	36.5274575998227	39.5582412263065
EPHA7	1.74006583556859	1.70957059584245	1.76291747685334	4.01111354620004	3.82637639267141	5.80261451065672
NDUFAF4	1.38499099761724	1.50740712949538	1.25220437963158	3.57701934820701	4.00847172209813	3.88401139405301
MMS22L	0.197580948559266	0.229064293213755	0.178709272361237	0.429934155701819	0.35891062370086	0.451689029014215
GRIK2	1.65996100693401	1.31433224077864	1.35101201127515	0.587101035816944	0.438610599309241	0.565714829135152
PRDM1	0.309312481552953	0.239704670031314	0.26498113384304	0.635255805995608	0.699389888708047	0.498126866357287
BEND3	0.139912645186986	0.180711074010406	0.142367713575392	0.536244530979303	0.472986280144122	0.540150368465934
SMPD2	0.558947707479291	0.625678270033029	0.451212813769928	1.55073734776725	1.27700790157768	1.4026271630703
AMD1	6.88056116820526	6.85917722657314	6.31366333772242	13.1282567960316	11.9912720419834	13.1115568425479
GTF3C6	66.5989860409984	72.2447752510234	60.1955288231251	123.55788618999	118.059768542272	126.815636361471
TSPYL4	6.35574356831907	5.5770685797035	5.23318965373032	2.52454059411311	2.42308359656435	2.14180186942678
RFX6	0	0	0	0.30059751119237	0.30446503824115	0.42472380333005
VGLL2	0.214447014888794	0.445339770624654	0.261851938989361	0.678741158258316	0.724955887473252	0.730499717207766
ROS1	0.0752295517443009	0.0493543802227213	0.0082624982445868	0.265036067413718	0.239628346156327	0.0995770795778325
TBC1D32	1.89737354678202	1.65129388377991	1.8218426106247	0.609312453172982	0.859261998684713	0.716785937794444
SERINC1	96.9799217544803	87.3763056414752	96.1651547365413	36.5353605286496	35.1101989156082	34.7526511878745
PKIB	46.4950194626666	47.9576167488657	52.1437597259673	16.6629984051191	16.8496041680142	14.2143637572192
NCOA7	15.831346815587	15.3857862433061	16.3230027085589	3.70943272161744	3.96020261461762	3.82913628236444
CENPW	8.67300526105366	10.2113902275903	7.55244304952999	40.1484332935581	41.6559099825977	40.3712062330685
RP3-403A15.5	1.23972641496415	1.30423599313789	1.59387800226508	0.30132867361257	0.212781059189794	0.261578032024299
KIAA0408	1.04334328056219	0.952022713484182	1.14035048396779	0.238928753236582	0.198060035030699	0.20440383842515
SOGA3	1.76991922392379	2.1123332392803	2.57389524506931	0.459533265976306	0.324915982194635	0.386868146188734
MYB	0.491849561054415	0.780855838706725	0.691288165529624	2.11492842686283	1.85837111676213	2.29048432357161
MTFR2	0.172304186152545	0.138474289653464	0.105975814219549	1.4582589294338	1.12550796142585	1.14414741830029
IL20RA	0.29154499714747	0.348381405259243	0.343077094130412	0.800354928157665	0.992186793528056	1.04285295358294
ARFGEF3	5.4670511082122	6.4161988112774	6.02547335855908	2.05639691367975	2.14938028605396	2.47432305638623
CCDC28A	39.3292594245205	42.3072493786968	39.9927723261424	14.4600621440821	13.4419236013789	16.2938438581933
LTV1	56.6060143047798	62.1766054503838	59.2344985685264	106.529862566001	107.248976773878	100.908296280018
RP3-468K18.7	23.2330388258049	26.8733610585841	25.1440193237902	47.0679317309192	44.6455204862822	42.8788489621679
RAET1E	0.487162745579987	0.282341885528451	0.410550445399469	2.48104366096978	2.23306780027212	1.92415506071052
RAET1G	1.04163252956731	0.880607023704733	1.09202870473543	0.334367660724684	0.446069485954379	0.321708273844698
ULBP2	2.7120772567129	1.65265831239494	2.64644940068278	0.596335616875073	0.511025668178899	0.708759814578534
ULBP1	1.5137396197	1.5425207313403	1.59073339851352	0.0753039228633386	0.0337547679759749	0.027663821244906
MTHFD1L	4.96608506779963	6.24044411299294	5.67527818083232	12.5205992315569	12.6895103961448	12.7843493149928
AKAP12	368.950092127197	362.793608993311	289.114320980832	1027.33257792831	1186.3610934483	1291.5549407891
ZBTB2	0.819699526356766	1.03519614595308	0.787744978270315	2.01382185897826	1.55310712439101	2.03937869271306
CCDC170	0.379117963872579	0.313030088255201	0.431217328573734	0.0873242021172208	0.0880713534623194	0.0240597138821262
FBXO5	2.29079606739725	2.95879058769076	2.24382981287641	6.98765394783831	6.75829369410131	7.23386191132972
SYNJ2	3.18279056086235	4.13287341663044	3.80131218503219	8.53552090367328	8.61095665051943	11.3172620214236
ACAT2	6.10125422440444	5.5410652890526	5.64698991447854	17.4467926091662	16.448901010411	12.9702266700358
SLC22A3	3.34555579285835	3.1268387986266	3.82908057836652	6.74196831115071	6.56523683787674	7.13297336173034
PARK2	2.37253848756144	2.40400864156503	2.0338260018686	0.589218226733341	0.757708069875068	0.629853089503585
PDE10A	1.17832360106965	1.12843986041301	0.972496311042491	0.371731094699565	0.412273978544269	0.441708197971841
MPC1	27.1964214132885	22.5401390629328	24.5197598617935	9.74885754401814	9.50126850957378	8.99557323172002
RPS6KA2	3.95019662159659	4.04520307516124	4.10265765075045	0.820926952954876	0.726949857503214	0.819848201362212
PDGFA	1.39664213845964	1.2084392056605	1.32134684044822	0.0683994003285791	0.038324794379853	0.0575835334778633
DNAAF5	0.347006515664739	0.427820945335418	0.331963261404764	0.779069041958853	0.661280356400845	0.688099276847338
GPER1	0.500479185775995	0.908064173180066	0.463791422582777	1.09699330399952	1.0103920068007	1.23520411375973
NUDT1	1.82869102806268	2.3387798085284	1.70571440110897	7.08797364425009	6.60008929656561	7.75549875592052
EIF3B	15.0348391934981	17.009961364078	16.1301596315163	29.6137438599633	26.4259693663381	29.4819965353147
ACTB	96.5817176774756	101.710131271726	97.1260525837092	259.84394750964	272.83905868029	272.998950102445
FSCN1	7.22632182661431	5.96635905379869	6.19741079058493	13.2273176195548	10.3989187743623	11.8890741623794
COL28A1	0.238103785467383	0.311195808822371	0.26477942705179	0.0214477950418441	0.0520753608077757	0.039395555076973
ICA1	2.37066510600939	2.12057335821804	2.58127810626512	0.266065649356237	0.281894756235263	0.17771360938764
TMEM106B	3.71194766163727	3.45137206039363	3.38897921797499	1.35817062671624	1.23327098926284	1.17056745483101
BZW2	8.26922074522735	7.29239944283738	6.17728014582241	14.4986743071696	14.2346400606014	14.9830904585967
AGR2	64.9218351637239	58.2103081585448	64.5793610073518	21.489881470826	19.1332169115108	15.9785648090797
FAM221A	0.0867912835406802	0.142967555689417	0.139254891304852	0.0602774683171841	0.0391067407745255	0.0582728119814258
MPP6	1.75124121600304	2.22957056187694	1.96760517488426	3.62395205772799	3.44695303218767	3.87794274895131
OSBPL3	3.06446185890563	3.53023960659757	2.99708761016583	5.33967659337929	5.26032012147175	6.21315080956981
CYCS	85.7992631744807	87.2757745267097	87.9353162065972	162.815191143703	163.595508579993	164.205540919808
HOXA11	14.7607501762525	12.1742729947827	14.0680941069514	4.18443041437957	3.11460526069777	3.05179793431776
CPVL	3.82542806901149	3.90339951223761	4.01315971624442	1.65765127541816	1.43685659112821	1.63950382040245
PLEKHA8	14.8727805882454	11.6718160717179	13.8145969515055	5.96883595036737	6.02918521275902	5.29065871237106
GGCT	14.327033737756	14.2484581385757	12.0715875417744	32.2090863077013	30.3661760665871	32.8058015393635
RP4-777O23.3	27.6514359873625	27.1254403640683	24.8964105767051	60.4427430119724	57.9302325151929	62.5012297199977
PDE1C	0.0570150117939588	0.0350669281374085	0.0375719187957305	0.0924438606785104	0.132370417980888	0.150935057697408
EEPD1	1.55027554324582	1.67986140532776	1.42622959176996	3.21688974612185	3.32592059192036	3.47894097631318
ANLN	7.04043540845971	10.6291455119481	5.62511760065468	42.8344645813184	45.5930737847864	48.4766870353563
STK17A	4.30429312282343	5.43195726558904	6.46738149062632	9.48238635820603	7.55254568180065	12.3266696687028
PGAM2	1.87182260569451	1.97935828267787	2.87816461605602	0.469344659955935	0.61877176768094	0.456404630783811
POLM	1.20344304626811	0.912110716369976	0.925223144188492	1.83381991362005	1.94281242998824	1.75678511501072
POLD2	7.66982900976546	7.00428815594923	6.42075048973281	15.2784669166157	12.7728224726193	12.2263945253557
CAMK2B	0.841634534313774	0.977161076945481	0.572807134095125	3.07392108315733	2.85974332831387	3.10009074252788
PPIA	63.8805847789075	61.2058234920246	57.8216189429159	121.115883301394	107.505242171696	101.628615061698
TBRG4	2.66250497540904	2.73524305557958	2.10849045329758	5.20669464135707	5.58798463032774	5.62813840712979
ABCA13	0.240500775016667	0.464993092812434	0.374337867413344	0.0260496143355815	0.016680950138489	0.0307595760130329
ZNF107	0.660154547336753	0.609039391801747	0.670672127827572	1.1364436528762	1.26241276928075	1.25610048553193
ZNF273	0.247210968266326	0.193259020754227	0.195060661285983	0.530528843891612	0.573068335164007	0.46463677112305
ZNF117	7.35756549575087	7.91068865455552	7.95060226744983	0.615248052819919	0.518333493707961	0.434964489739497
ERV3-1	11.8564918882683	12.9429865946867	13.2261245184149	1.28803293580052	1.03182289104347	0.745867787340658
TRIM74	5.56738135134633	7.42969633643755	5.75851753931771	2.99174141185652	2.72173345140338	2.21583258883824
ABHD11	0.491795842229485	0.688136760510332	0.680578623428298	1.19904636845115	0.903504097474882	1.19614302318571
CLDN4	1.1611538306863	1.01529160693389	1.3045539338144	2.34994683692677	2.04130200526083	2.05191187261079
ELN	0.533435358739866	0.337083928879763	0.381999720126069	0.166368489441823	0.12969425983554	0.119577734204135
LAT2	0.12384165928089	0.138626626605778	0.0928308493644842	0.353996368389207	0.22168230347962	0.372922918339746
RFC2	6.65707730820332	8.53799526775597	6.86973476843822	11.8677007024423	14.1865671641731	16.0099767329924
GTF2IRD2	0.883546833483243	0.982288807914027	0.997427685825802	0.354170838481082	0.41796397657574	0.241795503163517
GTF2IRD2B	1.27516843924483	1.25608289891938	2.25446168604837	0.625718244807678	0.504857543454488	0.563169947711113
TRIM73	11.2033980297587	10.6653177637138	11.0349658193415	4.46408283217702	3.81646238376846	3.29633341728026
CCDC146	3.49814481885946	3.73526396086778	3.96859451247064	1.0564141844668	1.16004087902177	1.19448805004017
SEMA3D	4.7963911506269	5.2602023327181	4.61746363075332	14.7327800383997	14.9476324440719	15.8783213823076
RUNDC3B	1.29661034066526	1.30683273356613	1.31611948683753	0.567650883162142	0.3039864104537	0.369085886842865
DBF4	4.23711145088191	5.03378063632273	3.84532305386694	11.8431529437134	11.9294417293158	12.650110730187
STEAP1	17.78638678924	20.8180116691331	18.5343547084282	33.3430941358669	29.5002962481181	43.2325346606742
SAMD9L	2.68216560738276	2.09215535033545	2.73832740701495	0.686436154264586	0.795245302376657	0.648700130093496
TFPI2	0.612953432276295	0.527793481029913	1.09686758521454	2.26564986997129	2.42940530973012	2.57854238894783
COL1A2	1.28656675389987	1.25335616688405	1.21313856442052	28.8736057513159	28.1590407551344	30.1912817866657
PPP1R9A	4.68924093973634	4.40066598474991	4.97697150112996	1.89479148590703	1.6644300216653	1.73434123515448
PDK4	3.87363501184426	3.9682275968408	3.72023417310329	1.4241323251418	1.38468496965043	1.37044268699801
SLC25A13	2.67775876718829	3.54023891472535	2.81685713739226	7.24483006801048	6.70363323178715	7.30383414826913
ASNS	84.5174916724354	64.5397425767028	77.9067936390701	15.7789727063158	14.9028020412573	10.0186934863058
AZGP1	1.20955538358783	1.11333534104489	1.27463500151987	0.403254041470324	0.275065715770134	0.33814639744005
MCM7	14.3153376850661	16.3652868312524	15.3987799249789	34.0719724195355	35.6849812031446	36.4939981934057
GAL3ST4	0.828466796337424	0.556424508027607	0.726107470108923	0.201988308609411	0.218546472435558	0.134332812288886
PPP1R35	0.56902477651051	0.653290667278347	0.464815992232964	1.27571316265737	1.16153938731817	1.09839586796329
TRIP6	4.40818113229642	4.43546651125139	3.71274384337892	10.6018328171561	9.52874763121294	9.69854039191265
SRRT	35.8780529319278	49.8023024193416	41.5875092333803	77.3143209490857	83.4613197646344	90.6755754685793
CLDN15	0.953341055311118	0.879524739848738	0.830168299257012	0.384390995676483	0.430755410135164	0.255381152432667
MYL10	0.585731772550276	0.912640263821144	0.514649642889783	1.43041629968614	1.41900494869864	2.34743562247595
RASA4B	3.11666470048928	2.35320461239616	2.46095437385092	0.86038154776949	0.903898985629373	0.94282761021766
RASA4	2.29966463628133	1.92015852930394	2.15376128564306	0.852445627835254	0.745172965908644	0.691419143008981
RP11-514P8.6	3.91116180092598	3.25913150207088	3.8375033035021	1.46510755297536	1.22579744758929	1.43689096518302
DNAJC2	20.7728393832749	23.8195186544372	21.7652833405015	38.4248706167925	38.7374787706856	41.5960680075614
SLC26A5	0.641697457658228	0.896986996200628	0.624690865208144	0.287260940216198	0.23554370961026	0.34747299548273
PUS7	10.64354773664	14.9202053554462	11.6430168885123	35.290044778281	37.1117220259791	38.9428292175352
DNAJB9	16.4275066163343	15.9304005236691	18.4297338708958	3.69460634674015	3.88790201690989	3.17868227316446
IFRD1	10.8453394670298	8.78523125538817	10.5915673051111	3.67434274957107	3.56522510840488	3.31650578247291
LSMEM1	0.60802814660826	0.364616908520405	0.726232793238713	0.182565529040594	0.132981023605967	0.251503837822612
FOXP2	2.73043583012811	2.61832310279643	2.96581762774841	0.95720845326006	1.00038730433574	0.945072298784916
CAV1	1.61329397225631	1.28229498993163	1.73327052837645	6.016558373611	5.612056808376	5.97280334188983
TSPAN12	3.99416928747516	2.94997930007008	3.69070684653036	1.37691702567623	1.19661053362812	0.987137628546518
CPED1	0.416392465432885	0.358541476779572	0.35803801608081	0.175035441418388	0.137647606723573	0.149472598852343
AASS	6.77982506668918	6.88299562163373	6.44718904629059	2.04085276741663	1.96359962608225	1.72760292519579
IQUB	0.778434037445769	0.74019007705483	0.649872897736121	0.116435480119832	0.0719887873616244	0.15487139431371
GPR37	1.16447439058186	1.05884014928666	1.18174784558791	0.454256394800509	0.394950897395158	0.438770548447631
GCC1	29.5030465711314	27.6393238261596	31.3747751870738	13.0851490857383	12.9248915311624	12.1220512687918
RBM28	9.62283295180474	12.0416599921142	10.0969582481395	20.3573291306275	21.4742000283561	22.4160967035629
SMKR1	0.598209058526387	1.14726283456855	0.815297024853296	1.89741148095059	1.28088745145547	1.55363762077551
WDR91	1.85691657733583	1.65918920502389	1.9100726213829	0.729584153985567	0.742859511178163	0.850176368491079
NUP205	4.04839830823654	4.32879825937967	3.77414522782477	10.8349466537096	10.1790960712692	10.7950900459512
SLC13A4	0.228234074816326	0.214665383523929	0.166021062669272	0.0177121591243875	0.0363890296564455	0.0298227382990157
KDM7A	5.318224434948	4.47655219521299	5.1762948069485	1.47783988547151	1.5520606972758	1.37338698052733
TAS2R4	1.11246577154278	1.16171660159235	1.11914114154265	0.39798978239968	0.289896394606112	0.365516090628657
EPHB6	1.24727737631801	1.07853918561078	1.3103934305199	0.648719608318217	0.448130201326112	0.436639000920654
TRPV6	0.0613600372210599	0.140216104617658	0.111585645056119	0.00396821678216536	0	0.00911108242678142
RP11-298A10.1	0.672771560400436	0.722498811850265	0.627656917416348	0.197011890806739	0.263505694082661	0.402730400097578
CNTNAP2	0.13509188561902	0.127955361854275	0.151895911566632	0.022714981460373	0.0318185170348353	0.0208615687871102
ZNF425	2.84712377751565	2.9445034740525	3.38018870415487	1.07168490863341	1.05712297966744	1.10211478354553
SSPO	0.157059970414619	0.128362470545209	0.168845073851734	0.0123091854994453	0.01128591241989	0.0113048263084852
ZNF862	2.57727273775344	2.18470706096212	2.3446206050753	0.777456279968457	0.588159814453023	0.665044169593287
GBX1	0.4604174572038	0.363412416609295	0.530962668380155	1.19350814567888	1.35554040108018	1.30349964535302
WDR86	2.29653700139025	1.72579233396008	2.04650067796932	0.924420827165785	0.826115393394204	0.822126491826082
PRKAG2	2.05435673578909	2.1212864104926	1.73350645663283	4.0931950043366	3.72538703592529	3.95587923713961
XRCC2	1.3395913751361	1.7177317612072	1.34421465362706	7.75194378244817	8.0258829363473	8.13585116323233
PAXIP1	2.77256727346295	2.91007101506527	3.10987307153137	4.96862982903801	4.99326935239582	5.47135475426292
INSIG1	2.66009339443723	1.97183594650378	2.00065642426461	9.25028024338198	8.49912690049317	6.03080019137426
NCAPG2	3.5641914865985	4.23765409879697	3.05137323551977	15.310925496977	15.290914723507	15.7657059459816
AGPAT5	2.96811495161436	3.13518326595855	2.70228144979663	5.64740193983198	5.16815116007731	5.20052376387839
ERI1	2.85176696089487	2.61496279952489	2.33310692796778	5.20271441807048	4.59277893361188	4.32216336986681
CTD-2135J3.4	3.54797876373057	3.77387860136579	3.68429180139342	6.61360031728116	6.47355987730456	6.47063564681692
PINX1	5.0621272676936	5.84636276445566	5.75666712100438	9.56721558694786	9.58567346834937	10.0041440929183
FDFT1	16.046172363382	11.4829578429956	13.1392591462084	38.2606811698416	38.2118865297437	26.4627290675086
LONRF1	0.698006228160616	0.494464042210258	0.582307739082352	0.033295328145873	0.00932783473883141	0.0458679294730843
DLC1	0.382748551700431	0.227290924083378	0.385584973575115	0.144248743158164	0.0911858911040835	0.0662394350419785
PDGFRL	1.77573208587817	1.3278356542113	1.6166920600118	0.707162915974924	0.495287115413355	0.414934351615687
MTUS1	2.65964399469158	2.89746785927689	2.36184441078602	4.68087679694076	4.35356687122339	4.83088404160056
ASAH1	3.25754782074499	2.95939493397132	3.3219089964141	1.29857300843607	1.3120975261115	1.26185647730337
HR	1.06689716357433	1.63870701382941	1.15647132761642	2.43500515454799	2.20953085376069	2.96856988905378
CDCA2	3.44226257937982	3.67091515048589	2.11771973943396	10.9402533425116	9.86486549038293	9.79737447743946
PTK2B	0.333473289389731	0.345182034274202	0.413206151970053	0.0954412910673328	0.150402957397047	0.142437469125102
CLU	37.4673056781283	39.426242354932	39.9507675702808	12.0126352057644	12.3674949480752	13.1509440867361
ESCO2	0.134132026680061	0.197559895247479	0.089553749944088	1.14845235446341	1.34683556368706	1.54804981085065
PBK	1.01392855962283	1.38794091708091	1.06434716417382	9.51884019535737	8.90343980055808	8.0596466813222
HMBOX1	16.6762436099472	15.2542976904961	14.9898108641715	6.33062621352099	6.89437574206305	5.90252287026656
GSR	5.34691241860461	5.44999212290741	5.07330154803735	9.22444906250854	9.03470818053027	10.9958689962734
TEX15	0.460886243734221	0.3906202631912	0.406279995995164	1.08940105519043	1.04575240613556	1.25576385923235
TTI2	3.78617567424414	3.79967940699995	3.54377023242154	7.24609589881896	7.05249592261465	6.9894000701877
MAK16	8.89124208348999	12.1415034407257	10.8764075943237	25.1398836587475	25.7976177684234	26.6758900157368
PLPP5	1.47507281091911	1.09290714956872	1.26592269545537	0.611412045769884	0.445999889545063	0.513847724042844
GINS4	0.380380504711797	0.442611884737099	0.349744382315887	1.71133425665931	1.69498257274793	1.71458090337195
ANK1	0.0729701340868881	0.0987361820846071	0.0661183487641646	0.175279137428732	0.159592005364695	0.15695292747978
PRKDC	14.0359121919567	17.1896020976065	15.1886551696619	38.0452494423789	39.129204891818	41.5274680141093
MCM4	2.85801741362933	3.76066057005102	3.26738701098392	15.3009603873734	14.5393864972553	17.0776118267536
MRPL15	5.17491245900632	6.85686081638374	4.65979926188919	12.1580364810752	10.0625485732981	10.6004116310282
RP1	0.0351271138191556	0.0462597663673466	0.0381263942493239	0.409976229443759	0.377664304519448	0.411624254748268
NKAIN3	0.230996036155258	0.298354317652812	0.210891507862518	0.525968541941848	0.571274051109125	0.62425248063659
[truncated: 1,026 more rows]
