# Supplementary material for: Ginsenoside Rh2 repressed the progression of prostate cancer through the mitochondrial damage induced by mitophagy and ferroptosis
Source: Front Oncol. 2025 Aug 21;15:1633891. doi: 10.3389/fonc.2025.1633891 (PMC12408308; doi:10.3389/fonc.2025.1633891)
Supplement: Supplementary file 4 [file DataSheet2.zip › supp/DEG/GRh2___Ctrl/RPKM_of_diff_genes_with_anno.xls]

Geneid	GRh2_1	GRh2_2	GRh2_3	Ctrl_1	Ctrl_2	Ctrl_3	uniprotAc	Refseq	pfam	interpro	eggNOG	GO(GO_term,class,description)	KEGG(KO,pathway,description)
PLEKHN1	2.51330155986951	2.40362625969258	2.26830513051109	4.50159036068241	4.07121463347363	4.54081168373499	G3QXN5,Pleckstrin homology domain containing N1	-	-	IPR001849,Pleckstrin homology domain;IPR037839,PLEKHN1, PH domain;IPR011993,PH-like domain superfamily	-	-	-
SCNN1D	0.678229231290306	0.668288963110195	0.540246270314876	0.270405629298983	0.243734583619813	0.248342075289985	A6NNF7,Amiloride-sensitive sodium channel subunit delta	NP_001123885.2,amiloride-sensitive sodium channel subunit delta	PF00858,Amiloride-sensitive sodium channel	IPR020903,Epithelial sodium channel, conserved site;IPR004724,Epithelial sodium channel, chordates;IPR001873,Epithelial sodium channel	KOG4294,Non voltage-gated ion channels (DEG/ENaC family);ENOG410ZNFK,-	GO:0006814,biological_process,sodium ion transport;GO:0015629,cellular_component,actin cytoskeleton;GO:0005272,molecular_function,sodium channel activity;GO:0015280,molecular_function,ligand-gated sodium channel activity;GO:0006811,biological_process,ion transport;GO:0035725,biological_process,sodium ion transmembrane transport;GO:0005886,cellular_component,plasma membrane;GO:0016020,cellular_com…	-
PUSL1	0.508813084861874	0.613370447340072	0.612852300491216	1.56849388228367	1.38484055117183	1.48416567695401	A0A0D9S8Y7,tRNA pseudouridine synthase	XP_007979223.1,tRNA pseudouridine synthase-like 1 isoform X3	PF01416,tRNA pseudouridine synthase	IPR020097,Pseudouridine synthase I, TruA, alpha/beta domain;IPR001406,Pseudouridine synthase I, TruA;IPR020095,Pseudouridine synthase I, TruA, C-terminal;IPR020103,Pseudouridine synthase, catalytic domain superfamily	-	GO:0003723,molecular_function,RNA binding;GO:0043231,cellular_component,intracellular membrane-bounded organelle;GO:0009982,molecular_function,pseudouridine synthase activity;GO:0009451,biological_process,RNA modification;GO:0001522,biological_process,pseudouridine synthesis;GO:0016853,molecular_function,isomerase activity;GO:0008033,biological_process,tRNA processing	-
ATAD3B	1.80976964766489	2.11352648553354	2.04058968622598	6.19386234646215	5.04953445308808	6.51728226743829	K7CVM9,ATPase family, AAA domain containing 3A	-	PF12037,omain of unknown function (DUF3523);PF00004,ATPase family associated with various cellular activities (AAA)	IPR003959,ATPase, AAA-type, core;IPR003593,AAA+ ATPase domain;IPR021911,ATPase family AAA domain-containing protein 3, domain of unknown function DUF3523;IPR027417,P-loop containing nucleoside triphosphate hydrolase	-	GO:0005524,molecular_function,ATP binding	-
ATAD3A	27.0792862210435	28.3626387996635	33.3116791397593	71.6136576812795	61.6335996509433	73.2969214068649	G3QP44,ATPase family, AAA domain containing 3A	-	PF12037,omain of unknown function (DUF3523);PF00004,ATPase family associated with various cellular activities (AAA)	IPR003959,ATPase, AAA-type, core;IPR003593,AAA+ ATPase domain;IPR021911,ATPase family AAA domain-containing protein 3, domain of unknown function DUF3523;IPR027417,P-loop containing nucleoside triphosphate hydrolase	-	GO:0005524,molecular_function,ATP binding	-
MIB2	2.72538171481389	2.72818200985452	3.01709830961111	1.28463493330702	1.01315319175522	1.11041511935296	K7CIZ4,Mindbomb homolog 2	-	PF12796,Ankyrin repeats (3 copies);PF13920,Zinc finger, C3HC4 type (RING finger);PF06701,Mib_herc2;PF00569,Zinc finger, ZZ type	IPR002110,Ankyrin repeat;IPR036770,Ankyrin repeat-containing domain superfamily;IPR010606,Mib-herc2;IPR001841,Zinc finger, RING-type;IPR013083,Zinc finger, RING/FYVE/PHD-type;IPR020683,Ankyrin repeat-containing domain;IPR000433,Zinc finger, ZZ-type;IPR037252,Mib/herc2 domain superfamily	-	GO:0004842,molecular_function,ubiquitin-protein transferase activity;GO:0046872,molecular_function,metal ion binding;GO:0008270,molecular_function,zinc ion binding;GO:0016567,biological_process,protein ubiquitination	-
PLCH2	0.0757023926422305	0.0651847713562127	0.123426288590503	0.324807800706968	0.324635643479912	0.251947078052519	H2PXU9,Phosphoinositide phospholipase C	-	PF09279,Phosphoinositide-specific phospholipase C, efhand-like;PF00387,Phosphatidylinositol-specific phospholipase C, Y domain;PF16457,Pleckstrin homology domain;PF00168,C2 domain;PF00388,Phosphatidylinositol-specific phospholipase C, X domain	IPR018247,EF-Hand 1, calcium-binding site;IPR001192,Phosphoinositide phospholipase C family;IPR017946,PLC-like phosphodiesterase, TIM beta/alpha-barrel domain superfamily;IPR000909,Phosphatidylinositol-specific phospholipase C, X domain;IPR028393,1-phosphatidylinositol 4,5-bisphosphate phosphodiesterase eta-2;IPR001849,Pleckstrin homology domain;IPR011993,PH-like domain superfamily;IPR002048,EF-h…	KOG0169,Phosphoinositide-specific phospholipase C;ENOG410XPSW,-	GO:0006629,biological_process,lipid metabolic process;GO:0004435,molecular_function,phosphatidylinositol phospholipase C activity;GO:0016787,molecular_function,hydrolase activity;GO:0035556,biological_process,intracellular signal transduction;GO:0004871,molecular_function,signal transducer activity;GO:0005509,molecular_function,calcium ion binding;GO:0004629,molecular_function,phospholipase C act…	-
PER3	2.56445815518308	2.22312872110034	2.10383058155166	4.50189147309564	4.19371629633403	4.00577699230712	A6H8X0,PER3 protein	-	PF08447,PAS fold;PF12114,Period protein 2/3C-terminal region	IPR000014,PAS domain;IPR035965,PAS domain superfamily;IPR015524,Period circadian protein 3;IPR013655,PAS fold-3;IPR022728,Period circadian-like, C-terminal	ENOG410Y118,-;KOG3753,Circadian clock protein period	GO:0032922,biological_process,circadian regulation of gene expression	-
UTS2	0.54997520798737	0.365321618432505	0.362424266942903	0.792646317040569	0.962274743681372	0.788635149755326	Q5H8X8,Urotensin-2	-	-	-	-	-	-
ERRFI1	25.1713941509804	23.8277665641161	20.8329754353627	47.7788207454912	45.3771974285951	64.0373712537051	I6S2Y9,ERBB receptor feedback inhibitor 1	NP_061821.1,ERBB receptor feedback inhibitor 1;XP_006710760.1,-	PF11555,R receptor inhibitor Mig-6	IPR021619,Mig-6 domain	ENOG410IEVS,-;ENOG4111HB5,-	GO:0050732,biological_process,negative regulation of peptidyl-tyrosine phosphorylation;GO:0061469,biological_process,regulation of type B pancreatic cell proliferation;GO:0007175,biological_process,negative regulation of epidermal growth factor-activated receptor activity;GO:0042536,biological_process,negative regulation of tumor necrosis factor biosynthetic process;GO:0005886,cellular_component,…	-
TMEM201	0.177762381732647	0.26438530754968	0.200340080893438	0.611382236787105	0.544294422201169	0.598930069605476	K7CX57,Transmembrane protein 201	XP_016809144.1,-	PF09779,Ima1 N-terminal domain;PF10476,Protein of unknown function C-terminus (DUF2448)	IPR018861,Transmembrane protein 201;IPR018617,Ima1, N-terminal domain	-	GO:0005521,molecular_function,lamin binding;GO:0007097,biological_process,nuclear migration;GO:0016020,cellular_component,membrane;GO:0031965,cellular_component,nuclear membrane;GO:0005639,cellular_component,integral component of nuclear inner membrane;GO:0051015,molecular_function,actin filament binding;GO:0010761,biological_process,fibroblast migration;GO:0016021,cellular_component,integral com…	-
MASP2	0.244952159879686	0.245123272087112	0.244310275076825	0.0166975953166274	0.0686092855084477	0.046005500891758	H2PY01,Uncharacterized protein	XP_016809399.1,-;XP_001135757.2,mannan-binding lectin serine protease 2 isoform X1	PF00084,Sushi repeat (SCR repeat);PF00089,Trypsin;PF00431,CUB domain;PF07645,Calcium-binding EGF domain	IPR037571,Mannan-binding lectin-associated serine peptidase 2;IPR035914,Spermadhesin, CUB domain superfamily;IPR018097,EGF-like calcium-binding, conserved site;IPR001254,Serine proteases, trypsin domain;IPR033116,Serine proteases, trypsin family, serine active site;IPR000436,Sushi/SCR/CCP domain;IPR009003,Peptidase S1, PA clan;IPR035976,Sushi/SCR/CCP superfamily;IPR001881,EGF-like calcium-binding…	KOG3627,Trypsin;COG5640,Secreted trypsin-like serine protease	GO:0006508,biological_process,proteolysis;GO:0001867,biological_process,complement activation, lectin pathway;GO:0016787,molecular_function,hydrolase activity;GO:0005509,molecular_function,calcium ion binding;GO:0004252,molecular_function,serine-type endopeptidase activity;GO:0008233,molecular_function,peptidase activity;GO:0005615,cellular_component,extracellular space	K03993,ko05150,Staphylococcus aureus infection;K03993,ko04610,Complement and coagulation cascades
SRM	8.31835225350773	8.40111404299071	8.0710242072897	14.6974292584596	16.5540193574694	17.68848488054	A0A0D9S8N0,Spermidine synthase	-	PF01564,Spermine/spermidine synthase domain;PF17284,Spermidine synthase tetramerisation domain	IPR001045,Spermidine/spermine synthases;IPR030668,Spermidine/spermine synthase, eukaryotes;IPR035246,Spermidine synthase, tetramerisation domain;IPR030373,Polyamine biosynthesis domain, conserved site;IPR030374,Polyamine biosynthesis domain;IPR029063,S-adenosyl-L-methionine-dependent methyltransferase;IPR037163,Spermidine synthase, tetramerisation domain superfamily	-	GO:0008295,biological_process,spermidine biosynthetic process;GO:0042803,molecular_function,protein homodimerization activity;GO:0003824,molecular_function,catalytic activity;GO:0016740,molecular_function,transferase activity;GO:0006595,biological_process,polyamine metabolic process;GO:1990830,biological_process,cellular response to leukemia inhibitory factor;GO:0004766,molecular_function,spermid…	-
EFHD2	21.6938073119941	20.6808698099602	21.016948873435	36.7574305651185	34.297925002983	39.4160868905287	A0A0D9S8I7,EF-hand domain family member D2	XP_007978635.1,-	PF13499,-hand domain pair	IPR002048,EF-hand domain;IPR011992,EF-hand domain pair	-	GO:0005509,molecular_function,calcium ion binding;GO:0045296,molecular_function,cadherin binding	-
NBPF1	9.09831570574901	12.0291885177593	10.5242522678315	2.29978747732276	2.41217370965751	2.1619609301725	S4R3K2,Neuroblastoma breakpoint family member 1	-	PF06758,Repeat of unknown function (DUF1220)	IPR010630,Neuroblastoma breakpoint family (NBPF) domain	-	-	-
ALDH4A1	1.10619069541324	1.20869398938507	1.37245717656247	0.487448477863441	0.438432253985585	0.37698986761288	A0A024RAD8,Aldehyde dehydrogenase 4 family, member A1, isoform CRA_a	NP_733844.1,-;NP_003739.2,delta-1-pyrroline-5-carboxylate dehydrogenase, mitochondrial isoform a precursor	PF00171,Aldehyde dehydrogenase family	IPR016163,Aldehyde dehydrogenase, C-terminal;IPR016160,Aldehyde dehydrogenase, cysteine active site;IPR015590,Aldehyde dehydrogenase domain;IPR005931,Delta-1-pyrroline-5-carboxylate dehydrogenase;IPR016162,Aldehyde dehydrogenase, N-terminal;IPR016161,Aldehyde/histidinol dehydrogenase;IPR029510,Aldehyde dehydrogenase, glutamic acid active site	COG1012,NAD-dependent aldehyde dehydrogenases;KOG2455,Delta-1-pyrroline-5-carboxylate dehydrogenase	GO:0010133,biological_process,proline catabolic process to glutamate;GO:0016491,molecular_function,oxidoreductase activity;GO:0005739,cellular_component,mitochondrion;GO:0008152,biological_process,metabolic process;GO:0016620,molecular_function,oxidoreductase activity, acting on the aldehyde or oxo group of donors, NAD or NADP as acceptor;GO:0055114,biological_process,oxidation-reduction process;…	K00294,ko00250,Alanine, aspartate and glutamate metabolism;K00294,ko00330,Arginine and proline metabolism
IFFO2	3.46102714794346	3.64983139018745	3.70285968518815	6.68366855224295	6.85140239527474	7.17424858339139	G3QS11,Uncharacterized protein	-	PF00038,Intermediate filament protein	-	-	-	-
MRTO4	6.18308667058151	7.20463769609136	6.78543760871538	18.0933178427996	18.2744330711462	18.2263458782768	H2N8T6,Ribosome assembly factor mrt4	XP_002811429.1,-	PF00466,Ribosomal protein L10	IPR001790,Ribosomal protein L10P;IPR033867,Ribosome assembly factor Mrt4	COG0244,Ribosomal protein L10;KOG0816,Protein involved in mRNA turnover	GO:0042254,biological_process,ribosome biogenesis;GO:0005730,cellular_component,nucleolus;GO:0005737,cellular_component,cytoplasm;GO:0000027,biological_process,ribosomal large subunit assembly;GO:0005622,cellular_component,intracellular;GO:0005634,cellular_component,nucleus	-
KIF17	0.125919539470167	0.140952576716613	0.152473591767221	0.296417803929534	0.35589758718293	0.21389641831464	A0A024RAF4,Kinesin family member 17, isoform CRA_a	-	PF00225,Kinesin motor domain	IPR027640,Kinesin-like protein;IPR019821,Kinesin motor domain, conserved site;IPR001752,Kinesin motor domain;IPR036961,Kinesin motor domain superfamily;IPR027417,P-loop containing nucleoside triphosphate hydrolase	COG5059,Kinesin-like protein;KOG4280,Kinesin-like protein	GO:0003777,molecular_function,microtubule motor activity;GO:0003774,molecular_function,motor activity;GO:0008017,molecular_function,microtubule binding;GO:0007018,biological_process,microtubule-based movement;GO:0000166,molecular_function,nucleotide binding;GO:0005524,molecular_function,ATP binding	-
SH2D5	0.343595505734896	0.334210500124514	0.388903444393185	1.05383609202831	0.737342875910192	0.933458512705403	K7AWL1,SH2 domain containing 5	-	-	IPR011993,PH-like domain superfamily;IPR006020,PTB/PI domain;IPR036860,SH2 domain superfamily;IPR000980,SH2 domain	-	-	-
TCEA3	0.872713758407531	0.723887645059004	1.01566436458636	0.134625846734913	0.248925808844732	0.166915548470153	H2R320,Transcription elongation factor A	XP_513192.4,-	PF08711,TFIIS helical bundle-like domain;PF07500,Transcription factor S-II (TFIIS), central domain;PF01096,Transcription factor S-II (TFIIS)	IPR001222,Zinc finger, TFIIS-type;IPR035441,TFIIS/LEDGF domain superfamily;IPR017923,Transcription factor IIS, N-terminal;IPR036575,Transcription elongation factor S-II, central domain superfamily;IPR006289,Transcription elongation factor, TFIIS;IPR035100,Transcription elongation factor, IIS-type;IPR003618,Transcription elongation factor S-II, central domain;IPR003617,Transcription elongation fac…	COG1594,DNA-directed RNA polymerase, subunit M/Transcription elongation factor TFIIS;KOG1105,Transcription elongation factor TFIIS/Cofactor of enhancer-binding protein Sp1	GO:0003746,molecular_function,translation elongation factor activity;GO:0003676,molecular_function,nucleic acid binding;GO:0046872,molecular_function,metal ion binding;GO:0006355,biological_process,regulation of transcription, DNA-templated;GO:0006414,biological_process,translational elongation;GO:0005634,cellular_component,nucleus;GO:0008270,molecular_function,zinc ion binding;GO:0006351,biologi…	-
E2F2	0.0412578590017699	0.035525747757898	0.0475793924936587	0.576662179030037	0.651076711168625	0.661016793767094	Q5U0J0,E2F transcription factor 2	-	PF02319,2F/DP family winged-helix DNA-binding domain;PF16421,2F transcription factor CC-MB domain	IPR003316,E2F/DP family, winged-helix DNA-binding domain;IPR036388,Winged helix-like DNA-binding domain superfamily;IPR037241,E2F-DP heterodimerization region;IPR015633,E2F Family;IPR036390,Winged helix DNA-binding domain superfamily;IPR032198,E2F transcription factor, CC-MB domain	KOG2577,Transcription factor E2F/dimerization partner (TDP);ENOG410XNYI,-	GO:0046983,molecular_function,protein dimerization activity;GO:0003677,molecular_function,DNA binding;GO:0005667,cellular_component,transcription factor complex;GO:0003700,molecular_function,DNA binding transcription factor activity;GO:0006355,biological_process,regulation of transcription, DNA-templated;GO:0006351,biological_process,transcription, DNA-templated;GO:0005634,cellular_component,nucl…	-
FUCA1	4.70195986247247	4.0960518996176	4.61379193623764	1.84937899862519	1.63205210106798	1.71971124437496	G3QV26,Fucosidase, alpha-L- 1, tissue	XP_018868217.1,tissue alpha-L-fucosidase	PF01120,Alpha-L-fucosidase;PF16757,Alpha-L-fucosidase C-terminal domain	IPR031919,Alpha-L-fucosidase, C-terminal;IPR016286,Alpha-L-fucosidase, metazoa-type;IPR000933,Glycoside hydrolase, family 29;IPR028755,Tissue alpha-L-fucosidase;IPR017853,Glycoside hydrolase superfamily;IPR018526,Glycoside hydrolase, family 29, conserved site;IPR013780,Glycosyl hydrolase, all-beta	-	GO:0005975,biological_process,carbohydrate metabolic process;GO:0004560,molecular_function,alpha-L-fucosidase activity;GO:0006004,biological_process,fucose metabolic process;GO:0016139,biological_process,glycoside catabolic process	K01206,ko00511,Other glycan degradation
RSRP1	24.3666245691786	20.6821039099194	20.8496784186957	8.79791978043243	8.1873444863337	7.32954041654469	A0A024RAH6,Chromosome 1 open reading frame 63, isoform CRA_b	XP_011540099.1,-;NP_064713.3,arginine/serine-rich protein 1;NP_001308701.1,-	PF17069,Arginine/Serine-Rich protein 1	-	ENOG410Z5YZ,-;ENOG410JBP1,-	-	-
STMN1	66.4279038448512	72.2403940715619	65.8237599180519	156.314278320548	161.822835066363	164.432825193099	A0A140VJW2,Stathmin	NP_001138926.1,stathmin isoform b	PF00836,Stathmin family	IPR030514,Stathmin, conserved site;IPR000956,Stathmin family;IPR036002,Stathmin superfamily	-	GO:0007409,biological_process,axonogenesis;GO:0005737,cellular_component,cytoplasm;GO:0051272,biological_process,positive regulation of cellular component movement;GO:0000281,biological_process,mitotic cytokinesis;GO:0007420,biological_process,brain development;GO:0016020,cellular_component,membrane;GO:0005829,cellular_component,cytosol;GO:0031110,biological_process,regulation of microtubule poly…	-
SFN	101.229579587782	78.738893906552	97.0948202050048	201.293432946904	207.374513947503	195.042598070551	G1SAD1,Stratifin	XP_003271711.1,-	PF00244,14-3-3 protein	IPR023410,14-3-3 domain;IPR000308,14-3-3 protein;IPR036815,14-3-3 domain superfamily;IPR037435,14-3-3 protein sigma;IPR023409,14-3-3 protein, conserved site	KOG0841,Multifunctional chaperone (14-3-3 family);COG5040,14-3-3 family protein	GO:0019901,molecular_function,protein kinase binding;GO:0008630,biological_process,intrinsic apoptotic signaling pathway in response to DNA damage;GO:0010839,biological_process,negative regulation of keratinocyte proliferation;GO:0005634,cellular_component,nucleus;GO:0043588,biological_process,skin development;GO:0061436,biological_process,establishment of skin barrier;GO:0031424,biological_proce…	K06644,ko04960,Aldosterone-regulated sodium reabsorption;K06644,ko04110,Cell cycle;K06644,ko04115,p53 signaling pathway
NUDC	156.570167454612	166.746123791046	161.6504549772	314.503949297711	316.222856894103	325.50767968922	H2PYE7,Nuclear distribution gene C homolog	-	PF04969,CS domain;PF14050,N-terminal conserved domain of Nudc.;PF16273,Nuclear distribution C domain	IPR025934,NudC N-terminal domain;IPR032572,Nuclear migration protein nudC;IPR007052,CS domain;IPR037898,NudC family;IPR008978,HSP20-like chaperone	ENOG410XQVU,-;KOG2265,Nuclear distribution protein NUDC	GO:0005737,cellular_component,cytoplasm;GO:0006457,biological_process,protein folding;GO:0032502,biological_process,developmental process;GO:0051082,molecular_function,unfolded protein binding;GO:0045296,molecular_function,cadherin binding;GO:0005829,cellular_component,cytosol	-
IFI6	3.38366910456018	3.97813421721223	5.47796947201341	1.94207511216177	1.41001275292012	2.05994727191404	G3QER5,Interferon alpha inducible protein 6	XP_004025317.1,interferon alpha-inducible protein 6	PF06140,Interferon-induced 6-16 family	IPR038213,IFI6/IFI27-like domain superfamily;IPR009311,Interferon alpha-inducible protein IFI6/IFI27-like	-	GO:0016021,cellular_component,integral component of membrane	-
SESN2	15.412234370797	14.3868089815176	15.0855558740524	2.33658498818662	1.92734055358448	1.81240089699033	K7C5U8,Sestrin 2	-	PF04636,PA26 p53-induced protein (sestrin)	IPR029032,AhpD-like;IPR006730,Sestrin	KOG3746,Uncharacterized conserved protein;ENOG410XP7Z,-	GO:1901031,biological_process,regulation of response to reactive oxygen species;GO:0005634,cellular_component,nucleus	-
GMEB1	1.86051529487005	2.38615705812518	1.85414605289487	3.72911928004442	3.6739992830763	3.33400870159201	G3R1F0,Glucocorticoid modulatory element binding protein 1	XP_004025364.1,-	PF01342,SAND domain	IPR000770,SAND domain;IPR010919,SAND-like domain superfamily;IPR024830,Glucocorticoid modulatory element-binding protein 1/2	-	GO:0003677,molecular_function,DNA binding;GO:0003700,molecular_function,DNA binding transcription factor activity;GO:0003713,molecular_function,transcription coactivator activity;GO:0045944,biological_process,positive regulation of transcription by RNA polymerase II;GO:0006366,biological_process,transcription by RNA polymerase II;GO:0001077,molecular_function,transcriptional activator activity, R…	-
COL16A1	1.08394185937586	0.813082664191366	1.01542528863672	0.388002467329428	0.346125666162533	0.194582406062522	A6NCT7,Collagen alpha-1	-	PF01391,Collagen triple helix repeat (20 copies)	IPR008160,Collagen triple helix repeat;IPR001791,Laminin G domain;IPR013320,Concanavalin A-like lectin/glucanase domain superfamily	ENOG411131D,-;KOG3544,Collagens (type IV and type XIII), and related proteins	-	-
ADGRB2	1.44053349373623	0.859215470548343	1.28883041210147	0.4392871234099	0.341856243490566	0.445469200937586	G3RKG0,Adhesion G protein-coupled receptor B2	-	PF00002,7 transmembrane receptor (Secretin family);PF16489,PCR-Autoproteolysis INducing (GAIN) domain;PF00090,Thrombospondin type 1 domain;PF01825,PCR proteolysis site, GPS, motif	IPR001879,GPCR, family 2, extracellular hormone receptor domain;IPR036445,GPCR family 2, extracellular hormone receptor domain superfamily;IPR032471,GAIN domain, N-terminal;IPR000884,Thrombospondin type-1 (TSP1) repeat;IPR000203,GPS motif;IPR017981,GPCR, family 2-like;IPR008077,GPCR, family 2, brain-specific angiogenesis inhibitor;IPR000832,GPCR, family 2, secretin-like;IPR036383,Thrombospondin t…	-	GO:0016525,biological_process,negative regulation of angiogenesis;GO:0007166,biological_process,cell surface receptor signaling pathway;GO:0004888,molecular_function,transmembrane signaling receptor activity;GO:0007422,biological_process,peripheral nervous system development;GO:0007186,biological_process,G-protein coupled receptor signaling pathway;GO:0004871,molecular_function,signal transducer …	-
SPOCD1	0.202582056549146	0.17785688579344	0.0458081765769047	0.470872187928892	0.426625011707075	0.552066010701096	H2R1B9,Uncharacterized protein	-	PF07500,Transcription factor S-II (TFIIS), central domain;PF07744,SPOC domain	IPR036575,Transcription elongation factor S-II, central domain superfamily;IPR012921,Spen paralogue and orthologue SPOC, C-terminal;IPR003618,Transcription elongation factor S-II, central domain	ENOG410ZCN4,-;KOG1634,Predicted transcription factor DATF1, contains PHD and TFS2M domains	GO:0006351,biological_process,transcription, DNA-templated;GO:0010923,biological_process,negative regulation of phosphatase activity	-
CCDC28B	1.26833327469516	1.10931763269232	0.94439944449554	0.251886010258988	0.291676890560318	0.254466906458421	H2R219,Uncharacterized protein	-	PF13270,omain of unknown function (DUF4061)	-	-	-	-
TSSK3	2.77448274188123	2.55491700558707	2.1034336927762	0.86391574855905	0.629277614215733	0.714082644603791	H2PYK5,Uncharacterized protein	XP_001162347.1,testis-specific serine/threonine-protein kinase 3	PF00069,Protein kinase domain	IPR011009,Protein kinase-like domain superfamily;IPR017441,Protein kinase, ATP binding site;IPR000719,Protein kinase domain	COG0515,Serine/threonine protein kinase;KOG0583,Serine/threonine protein kinase	GO:0007283,biological_process,spermatogenesis;GO:0035556,biological_process,intracellular signal transduction;GO:0005737,cellular_component,cytoplasm;GO:0005634,cellular_component,nucleus;GO:0004672,molecular_function,protein kinase activity;GO:0006468,biological_process,protein phosphorylation;GO:0005524,molecular_function,ATP binding;GO:0004674,molecular_function,protein serine/threonine kinase…	-
FAM229A	2.58183741851774	2.19757967587132	2.09902886863677	0.806702206915682	0.643055025277276	0.626310857717273	A0A0D9S7X0,Family with sequence similarity 229 member A	XP_007977775.1,-	PF14982,UPF0731 family	IPR028025,FAM229 protein	-	-	-
AZIN2	2.66455459695878	2.09484851210016	1.95947810176488	0.948728395219216	0.893379451772122	0.785179720433917	G3RFZ8,Antizyme inhibitor 2	XP_018869645.1,-;XP_018886430.1,-;XP_018891148.1,-;XP_018881899.1,antizyme inhibitor 2 isoform X1	PF02784,Pyridoxal-dependent decarboxylase, pyridoxal binding domain;PF00278,Pyridoxal-dependent decarboxylase, C-terminal sheet domain	IPR031173,Antizyme inhibitor 2;IPR002433,Ornithine decarboxylase;IPR022653,Orn/DAP/Arg decarboxylase 2, pyridoxal-phosphate binding site;IPR009006,Alanine racemase/group IV decarboxylase, C-terminal;IPR022657,Orn/DAP/Arg decarboxylase 2, conserved site;IPR000183,Ornithine/DAP/Arg decarboxylase;IPR022644,Orn/DAP/Arg decarboxylase 2, N-terminal;IPR029066,PLP-binding barrel;IPR022643,Orn/DAP/Arg dec…	-	GO:0006596,biological_process,polyamine biosynthetic process;GO:0042978,molecular_function,ornithine decarboxylase activator activity;GO:0043085,biological_process,positive regulation of catalytic activity;GO:0003824,molecular_function,catalytic activity;GO:1902269,biological_process,positive regulation of polyamine transmembrane transport	-
TRIM62	1.40483519117608	1.4821610405174	1.98504820689971	0.480218444791803	0.654496248508378	0.488714862919814	A0A1U7QUN1,E3 ubiquitin-protein ligase TRIM62	XP_005079533.1,E3 ubiquitin-protein ligase TRIM62	-	IPR035830,TRIM62, PRY/SPRY domain;IPR017907,Zinc finger, RING-type, conserved site;IPR003879,Butyrophylin-like, SPRY domain;IPR001870,B30.2/SPRY domain;IPR003877,SPRY domain;IPR001841,Zinc finger, RING-type;IPR013320,Concanavalin A-like lectin/glucanase domain superfamily;IPR013083,Zinc finger, RING/FYVE/PHD-type;IPR000315,B-box-type zinc finger;IPR006574,SPRY-associated	-	GO:0008270,molecular_function,zinc ion binding;GO:0016874,molecular_function,ligase activity;GO:0046872,molecular_function,metal ion binding;GO:0005622,cellular_component,intracellular	-
CSMD2	0.418495049255231	0.289616189325896	0.396818343848191	0.661977761873645	0.698015585017972	0.843729788481079	A0A087X0K4,CUB and sushi domain-containing protein 2	-	PF00084,Sushi repeat (SCR repeat);PF00431,CUB domain	IPR000859,CUB domain;IPR035914,Spermadhesin, CUB domain superfamily;IPR000436,Sushi/SCR/CCP domain;IPR035976,Sushi/SCR/CCP superfamily	-	GO:0016021,cellular_component,integral component of membrane;GO:0016020,cellular_component,membrane	-
KIAA0319L	12.2901014421024	11.0834079380958	12.2384923733825	4.55812791625206	4.81328478434772	4.07788829362216	H2PYM3,KIAA0319-like	XP_009451884.1,-;XP_009451881.1,dyslexia-associated protein KIAA0319-like protein homolog isoform X2	-	IPR000601,PKD domain;IPR035986,PKD domain superfamily;IPR029865,Dyslexia-associated protein KIAA0319-like protein;IPR013783,Immunoglobulin-like fold;IPR013980,MANSC domain;IPR022409,PKD/Chitinase domain	ENOG410XQ5Y,-;ENOG410IFQB,-	GO:0031410,cellular_component,cytoplasmic vesicle;GO:0016021,cellular_component,integral component of membrane;GO:0016020,cellular_component,membrane	-
TFAP2E	2.53274297080937	2.05908548571048	2.55014893285279	0.680955245093943	0.569289813394714	0.536051304588935	G3R2S6,Transcription factor AP-2 epsilon	-	PF03299,Transcription factor AP-2	IPR004979,Transcription factor AP-2;IPR013854,Transcription factor AP-2, C-terminal	-	GO:0006355,biological_process,regulation of transcription, DNA-templated;GO:0003700,molecular_function,DNA binding transcription factor activity;GO:0005634,cellular_component,nucleus	-
CLSPN	1.58632788889902	2.95579014137407	1.93135094801798	11.5350913662794	13.774144291084	14.7463146905696	Q1RMC5,Claspin homolog	-	-	IPR024146,Claspin	KOG4156,Claspin, protein mediating phosphorylation and activation of Chk1 protein kinase in the DNA replication checkpoint response;ENOG410Y041,-	-	-
SH3D21	9.13358533480945	6.71634350800216	8.32777087265043	2.44854896222062	3.04020383007394	2.37504169567953	H2N7Z7,SH3 domain containing 21	-	PF07653,Variant SH3 domain;PF14604,Variant SH3 domain	IPR036028,SH3-like domain superfamily;IPR001452,SH3 domain;IPR035468,SH3D21, SH3 domain	ENOG410XQBY,-;KOG4348,Adaptor protein CMS/SETA	-	-
EVA1B	2.44014598886552	1.76094472391688	1.95641766857622	0.879209054801605	1.1166250061945	0.376819622911104	F7CFD0,Eva-1 homolog B	XP_001499105.2,protein eva-1 homolog B	PF14851,AM176 family	-	ENOG4111P45,-;ENOG410IYHF,-	GO:0016021,cellular_component,integral component of membrane;GO:0016020,cellular_component,membrane	-
OSCP1	0.96905654191962	1.09517865382313	0.651895700812507	0.407354247867908	0.218734044346467	0.29617553814175	G7MFW4,Uncharacterized protein	XP_002802362.2,-	PF10188,Organic solute transport protein 1	IPR019332,Organic solute carrier protein 1	ENOG41107FG,-;KOG4033,Uncharacterized conserved protein	-	-
CDCA8	2.14292718082522	3.15058453676927	1.55111421075697	10.4742480243343	9.89053665279997	10.8781674534677	A8K7A2,cDNA FLJ78084, highly similar to Homo sapiens cell division cycle associated 8, mRNA	-	PF10444,Nbl1 / Borealin N terminal;PF10512,Cell division cycle-associated protein 8	IPR018867,Cell division protein borealin;IPR018851,Borealin, N-terminal	ENOG4111N8R,-;ENOG410IICJ,-	GO:0051301,biological_process,cell division	-
MYCL	0.578090810871925	0.50734704188658	0.435896964472075	0.271046527492067	0.230423126759953	0.128757248199923	K7D0B2,V-myc myelocytomatosis viral oncogene homolog 1, lung carcinoma derived	-	PF00010,Helix-loop-helix DNA-binding domain;PF01056,Myc amino-terminal region	-	-	-	-
RIMS3	0.217831230961798	0.123928268902029	0.16149044253912	0.0392433878042753	0.0659652611489024	0.0180206758157902	F6VN04,Regulating synaptic membrane exocytosis protein 3	NP_001248496.1,regulating synaptic membrane exocytosis protein 3;XP_014991649.1,-	PF00168,C2 domain	IPR000008,C2 domain;IPR035892,C2 domain superfamily	KOG2060,Rab3 effector RIM1 and related proteins, contain PDZ and C2 domains;ENOG410ZNB1,-	GO:0048791,biological_process,calcium ion-regulated exocytosis of neurotransmitter;GO:0044325,molecular_function,ion channel binding;GO:2000300,biological_process,regulation of synaptic vesicle exocytosis;GO:0048786,cellular_component,presynaptic active zone;GO:0042391,biological_process,regulation of membrane potential	-
CTPS1	6.70856979626513	8.02590594050628	7.46906847906525	20.1820276188386	19.2377241452661	20.214167410836	K6ZWB2,CTP synthase	XP_524681.3,-;XP_009453494.2,-;XP_009453492.2,-	PF00117,lutamine amidotransferase class-I;PF06418,CTP synthase N-terminus	IPR027417,P-loop containing nucleoside triphosphate hydrolase;IPR017926,Glutamine amidotransferase;IPR017456,CTP synthase, N-terminal;IPR004468,CTP synthase;IPR029062,Class I glutamine amidotransferase-like;IPR033828,CTP synthase GATase domain	COG0504,CTP synthase (UTP-ammonia lyase);KOG2387,CTP synthase (UTP-ammonia lyase)	GO:0044210,biological_process,'de novo' CTP biosynthetic process;GO:0003883,molecular_function,CTP synthase activity;GO:0006221,biological_process,pyrimidine nucleotide biosynthetic process;GO:0006241,biological_process,CTP biosynthetic process;GO:0006541,biological_process,glutamine metabolic process;GO:0016874,molecular_function,ligase activity;GO:0000166,molecular_function,nucleotide binding;G…	K01937,ko00240,Pyrimidine metabolism
CCDC30	0.525180709570404	0.437859313403651	0.600842215357245	0.204996862407312	0.115843294169325	0.183442846639336	H2PYT5,Uncharacterized protein	XP_009453688.2,coiled-coil domain-containing protein 30 isoform X1	PF15742,omain of unknown function (DUF4686)	IPR031476,Protein of unknown function DUF4686	ENOG41115HA,-;ENOG410IIEM,-	-	-
PPIH	8.12717321249987	8.92794762239438	9.26004041492495	17.4995886828185	16.2501507388771	17.9076306021951	A0A287D5Z0,Peptidyl-prolyl cis-trans isomerase	XP_005317945.1,-;XP_013218657.1,-	-	IPR024936,Cyclophilin-type peptidyl-prolyl cis-trans isomerase;IPR029000,Cyclophilin-like domain superfamily;IPR020892,Cyclophilin-type peptidyl-prolyl cis-trans isomerase, conserved site;IPR002130,Cyclophilin-type peptidyl-prolyl cis-trans isomerase domain	-	GO:0000413,biological_process,protein peptidyl-prolyl isomerization;GO:0016853,molecular_function,isomerase activity;GO:0006457,biological_process,protein folding;GO:0003755,molecular_function,peptidyl-prolyl cis-trans isomerase activity	-
CDC20	2.34755294512708	2.24731949474402	1.21029787829245	10.7157186635226	9.99167632397375	10.4917824742236	G3R4G2,Cell division cycle 20	XP_004025653.1,-	PF00400,WD domain, G-beta repeat	IPR033187,Cell division cycle protein 20 homologue;IPR019775,WD40 repeat, conserved site;IPR033010,The WD repeat Cdc20/Fizzy family;IPR017986,WD40-repeat-containing domain;IPR024977,Anaphase-promoting complex subunit 4, WD40 domain;IPR036322,WD40-repeat-containing domain superfamily;IPR015943,WD40/YVTN repeat-like-containing domain superfamily;IPR001680,WD40 repeat	-	GO:0031145,biological_process,anaphase-promoting complex-dependent catabolic process;GO:0019899,molecular_function,enzyme binding;GO:0097027,molecular_function,ubiquitin-protein transferase activator activity;GO:0005680,cellular_component,anaphase-promoting complex;GO:1904668,biological_process,positive regulation of ubiquitin protein ligase activity;GO:0008022,molecular_function,protein C-termin…	K03363,ko05203,Viral carcinogenesis;K03363,ko04110,Cell cycle;K03363,ko04120,Ubiquitin mediated proteolysis;K03363,ko04113,Meiosis - yeast;K03363,ko04114,Oocyte meiosis;K03363,ko05166,HTLV-I infection;K03363,ko04111,Cell cycle - yeast
DPH2	1.45037391734093	1.83608401127545	1.46214071325095	3.22202612044394	2.8052746675733	3.05553986832899	K7CQR5,2-	-	PF01866,Putative diphthamide synthesis protein	IPR016435,Diphthamide synthesis DPH1/DPH2;IPR010014,Diphthamide synthesis DHP2, eukaryotes	-	GO:0017183,biological_process,peptidyl-diphthamide biosynthetic process from peptidyl-histidine;GO:0016740,molecular_function,transferase activity	-
KLF17	0.062919552699162	0.061917599972804	0	0.392956120507943	0.330265231414884	0.1665660677448	H2PYV8,Uncharacterized protein	XP_009454085.1,Krueppel-like factor 17 isoform X1	PF00096,Zinc finger, C2H2 type	IPR013087,Zinc finger C2H2-type;IPR036236,Zinc finger C2H2 superfamily	KOG1721,FOG: Zn-finger;COG5048,FOG: Zn-finger	GO:0003676,molecular_function,nucleic acid binding	-
C1orf228	0.675574635957124	0.719488965508364	0.748332847961402	0.149466156435003	0.092121943365891	0.150997629479855	H2R944,Uncharacterized protein	XP_513134.3,uncharacterized protein C1orf228 homolog isoform X5;XP_016816838.1,-	-	IPR011989,Armadillo-like helical;IPR016024,Armadillo-type fold	ENOG410Y6DF,-;ENOG410IFBB,-	-	-
KIF2C	6.53016797656572	10.4216525180775	4.84244943745938	41.2728284983225	41.6986832105226	39.6991427062059	A0A140VKF1,Kinesin-like protein	NP_006836.2,kinesin-like protein KIF2C isoform 1	PF00225,Kinesin motor domain	IPR027640,Kinesin-like protein;IPR019821,Kinesin motor domain, conserved site;IPR001752,Kinesin motor domain;IPR036961,Kinesin motor domain superfamily;IPR027417,P-loop containing nucleoside triphosphate hydrolase	-	GO:0005874,cellular_component,microtubule;GO:0000775,cellular_component,chromosome, centromeric region;GO:0003774,molecular_function,motor activity;GO:0005524,molecular_function,ATP binding;GO:0008017,molecular_function,microtubule binding;GO:0007018,biological_process,microtubule-based movement;GO:0000166,molecular_function,nucleotide binding;GO:0003777,molecular_function,microtubule motor activ…	-
BTBD19	3.00618591446447	3.28384696841559	3.0611053723786	1.49222424691271	1.29558854606877	0.944511230950191	H2RFW9,BTB	XP_530095.3,BTB/POZ domain-containing protein 19 isoform X2	PF00651,BTB/POZ domain;PF07707,BTB And C-terminal Kelch	IPR011333,SKP1/BTB/POZ domain superfamily;IPR000210,BTB/POZ domain;IPR011705,BTB/Kelch-associated	ENOG410Z7D9,-;KOG4350,Uncharacterized conserved protein, contains BTB/POZ domain	-	-
ZSWIM5	0.595816438167802	0.549110336493846	0.735419741208892	0.133056028310366	0.241199200046651	0.22283423063979	H2PYW9,Uncharacterized protein	-	-	IPR007527,Zinc finger, SWIM-type	KOG3615,Uncharacterized conserved protein;ENOG410XPZG,-	GO:0008270,molecular_function,zinc ion binding	-
TESK2	0.982718236093783	0.962900689643292	0.771809860106629	0.36324055410798	0.255406335895275	0.327060981154029	H2PYX2,Testis-specific kinase 2	XP_009454550.2,dual specificity testis-specific protein kinase 2 isoform X3	PF07714,Protein tyrosine kinase	IPR001245,Serine-threonine/tyrosine-protein kinase, catalytic domain;IPR017441,Protein kinase, ATP binding site;IPR011009,Protein kinase-like domain superfamily;IPR008266,Tyrosine-protein kinase, active site;IPR000719,Protein kinase domain	COG0515,Serine/threonine protein kinase;ENOG410IF1S,-	GO:0035556,biological_process,intracellular signal transduction;GO:0005737,cellular_component,cytoplasm;GO:0004871,molecular_function,signal transducer activity;GO:0005524,molecular_function,ATP binding;GO:0004672,molecular_function,protein kinase activity;GO:0005654,cellular_component,nucleoplasm;GO:0006468,biological_process,protein phosphorylation;GO:0016604,cellular_component,nuclear body;GO:…	-
NASP	65.8398835079033	78.2144610399957	71.0854086451055	119.117359358913	134.446120894944	132.090978647963	H2PYX6,Nuclear autoantigenic sperm protein	XP_001158313.1,nuclear autoantigenic sperm protein isoform X2	PF10516,SHNi-TPR	IPR013026,Tetratricopeptide repeat-containing domain;IPR011990,Tetratricopeptide-like helical domain superfamily;IPR019734,Tetratricopeptide repeat;IPR019544,Tetratricopeptide, SHNi-TPR domain	KOG4563,Cell cycle-regulated histone H1-binding protein;ENOG4110P5E,-	GO:0032991,cellular_component,protein-containing complex;GO:0006336,biological_process,DNA replication-independent nucleosome assembly;GO:0042393,molecular_function,histone binding;GO:0006335,biological_process,DNA replication-dependent nucleosome assembly;GO:0000790,cellular_component,nuclear chromatin;GO:0005654,cellular_component,nucleoplasm	-
CCDC17	0.550495368538324	0.488597967555481	0.634842326755312	0.142404409050021	0.0558533228154974	0.0980887673241364	H2PYX7,Uncharacterized protein	XP_001158794.3,coiled-coil domain-containing protein 17	-	-	ENOG410IXRK,-;ENOG4111MM2,-	-	-
RAD54L	0.367997109902384	0.392315079653338	0.212190832876549	2.29091319654376	2.16275373730498	2.32047525985077	A8K996,cDNA FLJ75816, highly similar to Homo sapiens RAD54-like	NP_001136020.1,-	PF00271,Helicase conserved C-terminal domain;PF00176,SNF2 family N-terminal domain	IPR001650,Helicase, C-terminal;IPR038718,SNF2-like, N-terminal domain superfamily;IPR000330,SNF2-related, N-terminal domain;IPR014001,Helicase superfamily 1/2, ATP-binding domain;IPR027417,P-loop containing nucleoside triphosphate hydrolase	KOG0390,DNA repair protein, SNF2 family;COG0553,Superfamily II DNA/RNA helicases, SNF2 family	GO:0005524,molecular_function,ATP binding	K10875,ko03440,Homologous recombination
STIL	0.779713269573395	1.07355084661391	0.685514241959881	2.46307966751045	2.683802666425	2.51841889888263	H2R409,SCL/TAL1 interrupting locus	-	PF15253,SCL-interrupting locus protein N-terminus	IPR026123,SCL-interrupting locus protein	ENOG4111HAF,-;ENOG410IF1P,-	-	-
SLC5A9	0.335109795339679	0.39007917316935	0.393611934015553	0.135650012492874	0.152011824999633	0.124581746700048	H2N7G7,Solute carrier family 5 member 9	XP_009248880.1,sodium/glucose cotransporter 4 isoform X1	PF00474,Sodium:solute symporter family	IPR038377,Sodium/glucose symporter superfamily;IPR001734,Sodium/solute symporter;IPR018212,Sodium/solute symporter, conserved site	COG4146,Predicted symporter;ENOG410IP49,-	GO:0055085,biological_process,transmembrane transport;GO:0022857,molecular_function,transmembrane transporter activity;GO:0016021,cellular_component,integral component of membrane;GO:0016020,cellular_component,membrane	-
ORC1	0.32092132232403	0.606400714114393	0.472896510236902	3.11026430596114	3.55260646616701	4.19180498480047	A8K794,cDNA FLJ76308, highly similar to Homo sapiens origin recognition complex, subunit 1-like	-	PF09079,CDC6, C terminal winged helix domain;PF00004,ATPase family associated with various cellular activities (AAA);PF01426,BAH domain	IPR027417,P-loop containing nucleoside triphosphate hydrolase;IPR015163,Cdc6, C-terminal;IPR001025,Bromo adjacent homology (BAH) domain;IPR020793,Origin recognition complex, subunit 1;IPR003593,AAA+ ATPase domain;IPR003959,ATPase, AAA-type, core	COG1474,Cdc6-related protein, AAA superfamily ATPase;KOG1514,Origin recognition complex, subunit 1, and related proteins	GO:0005524,molecular_function,ATP binding;GO:0003682,molecular_function,chromatin binding	-
COA7	7.12866338787979	9.58265357391827	7.58194612026628	17.9115325457919	18.1621844680314	17.6082879013382	H2PZ14,Sel1 repeat containing 1	NP_001229523.1,-	PF08238,Sel1 repeat	IPR006597,Sel1-like repeat;IPR011990,Tetratricopeptide-like helical domain superfamily	KOG4014,Uncharacterized conserved protein (contains TPR repeat);COG0790,FOG: TPR repeat, SEL1 subfamily	GO:0005739,cellular_component,mitochondrion;GO:0005634,cellular_component,nucleus	-
LRP8	5.36357948673654	5.6105845815189	4.60977487362076	13.1703463188247	13.2468461207138	13.292583419176	H2PZ23,Uncharacterized protein	XP_009456320.1,low-density lipoprotein receptor-related protein 8 isoform X3	PF14670,Coagulation Factor Xa inhibitory site;PF00057,Low-density lipoprotein receptor domain class A;PF00058,Low-density lipoprotein receptor repeat class B	IPR023415,Low-density lipoprotein (LDL) receptor class A, conserved site;IPR018097,EGF-like calcium-binding, conserved site;IPR000033,LDLR class B repeat;IPR002172,Low-density lipoprotein (LDL) receptor class A repeat;IPR011042,Six-bladed beta-propeller, TolB-like;IPR001881,EGF-like calcium-binding domain;IPR000152,EGF-type aspartate/asparagine hydroxylation site;IPR000742,EGF-like domain;IPR0130…	ENOG410IPT5,-;ENOG410YQ6J,-	GO:0006898,biological_process,receptor-mediated endocytosis;GO:0005901,cellular_component,caveola;GO:0005509,molecular_function,calcium ion binding;GO:0016020,cellular_component,membrane;GO:0030229,molecular_function,very-low-density lipoprotein particle receptor activity;GO:0043235,cellular_component,receptor complex;GO:0006897,biological_process,endocytosis;GO:0016021,cellular_component,integra…	-
NDC1	1.52361416667963	1.51485749197338	1.47896626806396	3.93496799403437	3.73318202282916	4.19364405133064	H2PZ26,NDC1 transmembrane nucleoporin	-	PF09531,Nucleoporin protein Ndc1-Nup	IPR019049,Nucleoporin protein Ndc1-Nup	KOG4358,Uncharacterized conserved protein;ENOG4110XEC,-	GO:0006999,biological_process,nuclear pore organization;GO:0005816,cellular_component,spindle pole body;GO:0030474,biological_process,spindle pole body duplication;GO:0006913,biological_process,nucleocytoplasmic transport;GO:0071790,biological_process,establishment of spindle pole body localization to nuclear envelope;GO:0070762,cellular_component,nuclear pore transmembrane ring;GO:0017056,molecu…	-
TMEM59	12.9933439840817	14.2924113804532	12.7351387305723	6.10067788366775	5.77583778539082	5.40813796322968	H2PZ29,Transmembrane protein 59	XP_009456596.1,-	PF12280,Brain specific membrane anchored protein	IPR022065,Uncharacterised protein family, TMEM59	ENOG410XTCW,-;ENOG410IIST,-	-	-
JUN	9.82620596058636	9.22770760713337	9.47982098031018	26.3206270383325	25.2710410189443	29.9124171264713	K6ZFP8,Jun proto-oncogene	XP_513442.2,-	PF00170,bZIP transcription factor;PF03957,Jun-like transcription factor	IPR002112,Transcription factor Jun;IPR004827,Basic-leucine zipper domain;IPR015558,Transcription Factor c-Jun/v-Jun;IPR005643,Jun-like transcription factor;IPR008917,Transcription factor, Skn-1-like, DNA-binding domain superfamily	-	GO:0006355,biological_process,regulation of transcription, DNA-templated;GO:0003700,molecular_function,DNA binding transcription factor activity;GO:0003677,molecular_function,DNA binding;GO:0006351,biological_process,transcription, DNA-templated	K04448,ko05200,Pathways in cancer;K04448,ko05142,Chagas disease (American trypanosomiasis);K04448,ko04013,MAPK signaling pathway - fly;K04448,ko01522,Endocrine resistance;K04448,ko05321,Inflammatory bowel disease (IBD);K04448,ko04915,Estrogen signaling pathway;K04448,ko05166,HTLV-I infection;K04448,ko05120,Epithelial cell signaling in Helicobacter pylori infection;K04448,ko05168,Herpes simplex in…
PATJ	0.0735176143270457	0.0449250876519622	0.0793121850541309	0.219318629982532	0.20108648538481	0.183112257418671	K7DKU2,InaD-like	-	PF09045,L27_2;PF00595,PDZ domain (Also known as DHR or GLGF)	IPR036034,PDZ superfamily;IPR004172,L27 domain;IPR036892,L27 domain superfamily;IPR015132,L27-2;IPR001478,PDZ domain	KOG0708,Membrane-associated guanylate kinase MAGUK (contains PDZ, SH3, HOOK and GUK domains);ENOG4110362,-;KOG3528,FOG: PDZ domain	-	-
ITGB3BP	3.36643893528911	3.54239504489947	3.10341795212909	6.89140560106631	6.45009776250785	6.60774618719002	G7NW16,Uncharacterized protein	-	PF06729,Kinetochore component, CENP-R	IPR009601,Centromere protein R	-	GO:0006355,biological_process,regulation of transcription, DNA-templated;GO:0034080,biological_process,CENP-A containing nucleosome assembly	-
ROR1	4.71495073797916	6.51025066918817	6.66018142938608	2.18811107699679	2.09272021294385	2.43672948409067	K7CHI3,Receptor tyrosine kinase-like orphan receptor 1	XP_016775314.1,-	PF01392,z domain;PF00051,Kringle domain;PF07714,Protein tyrosine kinase;PF07679,Immunoglobulin I-set domain	IPR000719,Protein kinase domain;IPR001245,Serine-threonine/tyrosine-protein kinase, catalytic domain;IPR000001,Kringle;IPR036790,Frizzled cysteine-rich domain superfamily;IPR038178,Kringle superfamily;IPR020067,Frizzled domain;IPR013806,Kringle-like fold;IPR036179,Immunoglobulin-like domain superfamily;IPR013783,Immunoglobulin-like fold;IPR008266,Tyrosine-protein kinase, active site;IPR007110,Imm…	COG0515,Serine/threonine protein kinase;ENOG410IMMJ,-	GO:0016301,molecular_function,kinase activity;GO:0007169,biological_process,transmembrane receptor protein tyrosine kinase signaling pathway;GO:0016310,biological_process,phosphorylation;GO:0004672,molecular_function,protein kinase activity;GO:0016020,cellular_component,membrane;GO:0006468,biological_process,protein phosphorylation;GO:0000166,molecular_function,nucleotide binding;GO:0005524,molec…	-
LEPR	1.33660767094586	0.929251389671002	1.17317882726886	0.443244055941934	0.503703075896896	0.449123476090617	H2RDQ7,Uncharacterized protein	XP_009458195.1,-;XP_001161937.1,leptin receptor isoform X1;XP_009458209.1,-;XP_016775598.1,-;XP_016775608.1,-	PF06328,Ig-like C2-type domain	IPR003529,Long hematopoietin receptor, Gp130 family 2, conserved site;IPR003531,Short hematopoietin receptor, family 1, conserved site;IPR010457,Immunoglobulin C2-set-like, ligand-binding;IPR036116,Fibronectin type III superfamily;IPR003961,Fibronectin type III;IPR013783,Immunoglobulin-like fold;IPR007110,Immunoglobulin-like domain;IPR015752,Leptin receptor	ENOG410IKH4,-;ENOG4110JZP,-	GO:0019953,biological_process,sexual reproduction;GO:0038021,molecular_function,leptin receptor activity;GO:0060259,biological_process,regulation of feeding behavior;GO:0033210,biological_process,leptin-mediated signaling pathway;GO:0010507,biological_process,negative regulation of autophagy;GO:0008203,biological_process,cholesterol metabolic process;GO:0042593,biological_process,glucose homeosta…	K05062,ko04152,AMPK signaling pathway;K05062,ko04630,Jak-STAT signaling pathway;K05062,ko04080,Neuroactive ligand-receptor interaction;K05062,ko04920,Adipocytokine signaling pathway;K05062,ko04932,Non-alcoholic fatty liver disease (NAFLD);K05062,ko04060,Cytokine-cytokine receptor interaction
RPE65	1.01357992518342	1.72694947441389	0.820703503797946	6.59048969110404	7.27367398295473	7.94266464936073	G1RDQ9,RPE65, retinoid isomerohydrolase	XP_003260227.1,-	PF03055,Retinal pigment epithelial membrane protein	IPR004294,Carotenoid oxygenase	KOG1285,Beta, beta-carotene 15,15'-dioxygenase and related enzymes;COG3670,Lignostilbene-alpha,beta-dioxygenase and related enzymes	GO:0050908,biological_process,detection of light stimulus involved in visual perception;GO:0060041,biological_process,retina development in camera-type eye;GO:0016020,cellular_component,membrane;GO:0001895,biological_process,retina homeostasis;GO:0008286,biological_process,insulin receptor signaling pathway;GO:1901612,molecular_function,cardiolipin binding;GO:0031210,molecular_function,phosphatid…	K11158,ko00830,Retinol metabolism
DEPDC1	1.94484264315813	3.02502058063271	1.60516381886572	10.5678724407815	9.97432525650913	9.47372017398151	B7Z5R5,cDNA FLJ61652, highly similar to Mus musculus DEP domain containing 1a	-	PF00610,omain found in Dishevelled, Egl-10, and Pleckstrin (DEP)	IPR008936,Rho GTPase activation protein;IPR036390,Winged helix DNA-binding domain superfamily;IPR036388,Winged helix-like DNA-binding domain superfamily;IPR000591,DEP domain	ENOG410IEI5,-;ENOG410YMM7,-	GO:0005622,cellular_component,intracellular;GO:0007165,biological_process,signal transduction;GO:0035556,biological_process,intracellular signal transduction	-
HHLA3	5.89575480386667	3.92646001349634	5.07276823486478	1.85876209992754	1.90938181797978	1.60040412676647	H2R8Z7,HERV-H LTR-associating 3	-	-	-	ENOG4110P5X,-;ENOG410KCAI,-	-	-
FPGT	3.09034565451107	2.55663954641294	2.61659482686516	1.20000584294166	1.19251234595314	1.04490819357957	A0A0A0MRP2,Fucose-1-phosphate guanylyltransferase	NP_003829.3,fucose-1-phosphate guanylyltransferase isoform 1	PF07959,L-fucokinase	IPR012887,L-fucokinase;IPR012120,Fucose-1-phosphate guanylyltransferase;IPR011004,Trimeric LpxA-like superfamily	ENOG410XT7S,-;ENOG410IE28,-	GO:0016772,molecular_function,transferase activity, transferring phosphorus-containing groups	K00976,ko00051,Fructose and mannose metabolism;K00976,ko00520,Amino sugar and nucleotide sugar metabolism
FPGT-TNNI3K	3.6689977374792	2.91583231205547	2.97915419715421	0.970894330460121	0.983168035377165	0.842911430476399	V9GXZ4,FPGT-TNNI3K readthrough	NP_001106279.2,FPGT-TNNI3K fusion protein isoform a	PF12796,Ankyrin repeats (3 copies);PF07714,Protein tyrosine kinase	IPR001245,Serine-threonine/tyrosine-protein kinase, catalytic domain;IPR002110,Ankyrin repeat;IPR011009,Protein kinase-like domain superfamily;IPR017441,Protein kinase, ATP binding site;IPR036770,Ankyrin repeat-containing domain superfamily;IPR020683,Ankyrin repeat-containing domain;IPR000719,Protein kinase domain	ENOG410IT5N,-;COG0666,FOG: Ankyrin repeat	GO:0035556,biological_process,intracellular signal transduction;GO:0005737,cellular_component,cytoplasm;GO:0004871,molecular_function,signal transducer activity;GO:0005634,cellular_component,nucleus;GO:1903779,biological_process,regulation of cardiac conduction;GO:0004672,molecular_function,protein kinase activity;GO:0002027,biological_process,regulation of heart rate;GO:0006468,biological_proces…	-
TNNI3K	1.69967363115087	1.0321748545371	1.24483404364429	0.366013129295879	0.460728620491739	0.372986746899294	H2PZ86,Uncharacterized protein	NP_001191726.1,serine/threonine-protein kinase TNNI3K	PF12796,Ankyrin repeats (3 copies);PF13637,Ankyrin repeats (many copies);PF07714,Protein tyrosine kinase	IPR001245,Serine-threonine/tyrosine-protein kinase, catalytic domain;IPR002110,Ankyrin repeat;IPR011009,Protein kinase-like domain superfamily;IPR017441,Protein kinase, ATP binding site;IPR036770,Ankyrin repeat-containing domain superfamily;IPR020683,Ankyrin repeat-containing domain;IPR000719,Protein kinase domain	ENOG410IT5N,-;COG0666,FOG: Ankyrin repeat	GO:0035556,biological_process,intracellular signal transduction;GO:0005737,cellular_component,cytoplasm;GO:0004871,molecular_function,signal transducer activity;GO:0005524,molecular_function,ATP binding;GO:1903779,biological_process,regulation of cardiac conduction;GO:0004672,molecular_function,protein kinase activity;GO:0002027,biological_process,regulation of heart rate;GO:0006468,biological_pr…	-
AK5	0.105754942023579	0.126085854143203	0.0562886424709992	0.372740813620328	0.321897254023815	0.427123962415208	G3REZ3,Adenylate kinase 5	XP_004026057.2,adenylate kinase isoenzyme 5 isoform X1	PF00406,Adenylate kinase	IPR000850,Adenylate kinase/UMP-CMP kinase;IPR006267,Adenylate kinase, isozyme 1/5;IPR033690,Adenylate kinase, conserved site;IPR027417,P-loop containing nucleoside triphosphate hydrolase	-	GO:0046034,biological_process,ATP metabolic process;GO:0016301,molecular_function,kinase activity;GO:0046939,biological_process,nucleotide phosphorylation;GO:0016740,molecular_function,transferase activity;GO:0004017,molecular_function,adenylate kinase activity;GO:0005524,molecular_function,ATP binding;GO:0005737,cellular_component,cytoplasm;GO:0019205,molecular_function,nucleobase-containing com…	-
GIPC2	0.297509870880055	0.164684374178861	0.310418710792853	0.0595532156145507	0.100104594431645	0.0546940135612225	G3QQL5,GIPC PDZ domain containing family member 2	XP_004026063.1,PDZ domain-containing protein GIPC2	PF00595,PDZ domain (Also known as DHR or GLGF)	IPR036034,PDZ superfamily;IPR017379,PDZ domain-containing protein GIPC1/2/3;IPR001478,PDZ domain	-	GO:0042802,molecular_function,identical protein binding	-
TTLL7	2.23958942644954	1.7744357898305	2.27798244309071	0.861768865071215	0.78715715514798	0.878018671766498	H2PZA3,Tubulin tyrosine ligase-like family, member 7	XP_513518.2,tubulin polyglutamylase TTLL7 isoform X1	PF03133,Tubulin-tyrosine ligase family	IPR013815,ATP-grasp fold, subdomain 1;IPR004344,Tubulin-tyrosine ligase/Tubulin polyglutamylase	KOG2158,Tubulin-tyrosine ligase-related protein;ENOG410XNWC,-	GO:0048487,molecular_function,beta-tubulin binding;GO:0018095,biological_process,protein polyglutamylation;GO:0070740,molecular_function,tubulin-glutamic acid ligase activity;GO:0043014,molecular_function,alpha-tubulin binding;GO:0016874,molecular_function,ligase activity;GO:0005524,molecular_function,ATP binding;GO:0006464,biological_process,cellular protein modification process	-
MCOLN3	0.603398523956619	0.607380056535275	0.602744443889876	0.207203468019377	0.180151994720032	0.170610968227304	G3QWU1,Mucolipin 3	XP_018871751.1,mucolipin-3	PF08016,Polycystin cation channel	IPR013122,Polycystin cation channel, PKD1/PKD2	-	GO:0005737,cellular_component,cytoplasm;GO:0005886,cellular_component,plasma membrane;GO:0016021,cellular_component,integral component of membrane;GO:0016020,cellular_component,membrane;GO:0007626,biological_process,locomotory behavior;GO:0042491,biological_process,inner ear auditory receptor cell differentiation	-
BCL10	6.52910009393928	5.86268409724757	6.4127303509537	14.0754331426958	13.722762038894	13.9367564068378	K7CTH9,B-cell CLL/lymphoma 10	-	PF00619,Caspase recruitment domain	IPR033238,B-cell lymphoma/leukemia 10/E10;IPR001315,CARD domain;IPR011029,Death-like domain superfamily	ENOG4111JRA,-;ENOG410IVMM,-	GO:0042981,biological_process,regulation of apoptotic process;GO:0006915,biological_process,apoptotic process;GO:0051092,biological_process,positive regulation of NF-kappaB transcription factor activity	-
DDAH1	2.1236528630131	2.06711948137553	2.15799394222223	3.80886319485006	3.82173446884067	3.64066657837079	F7HB67,Dimethylarginine dimethylaminohydrolase 1	NP_001253633.1,-	PF02274,Amidinotransferase	IPR033199,Dimethylarginine dimethylaminohydrolase/arginine deiminase;IPR033197,N(G),N(G)-dimethylarginine dimethylaminohydrolase 1	ENOG410IFS6,-;COG1834,N-Dimethylarginine dimethylaminohydrolase	GO:1900038,biological_process,negative regulation of cellular response to hypoxia;GO:0016787,molecular_function,hydrolase activity;GO:0006527,biological_process,arginine catabolic process;GO:0008285,biological_process,negative regulation of cell proliferation;GO:0043116,biological_process,negative regulation of vascular permeability;GO:0003073,biological_process,regulation of systemic arterial bl…	-
CYR61	3.02637739588502	3.10932595403144	3.19923932030401	9.73405193046745	8.84532351558454	7.5590067519528	Q6FI18,CYR61 protein	NP_001545.2,protein CYR61 precursor	PF00093,von Willebrand factor type C domain;PF00007,Cystine-knot domain;PF00219,Insulin-like growth factor binding protein	IPR012395,IGFBP-related, CNN;IPR000867,Insulin-like growth factor-binding protein, IGFBP;IPR000884,Thrombospondin type-1 (TSP1) repeat;IPR017891,Insulin-like growth factor binding protein, N-terminal, Cys-rich conserved site;IPR009030,Growth factor receptor cysteine-rich domain superfamily;IPR006207,Cystine knot, C-terminal;IPR001007,VWFC domain;IPR006208,Glycoprotein hormone subunit beta;IPR0363…	ENOG410IIY0,-;ENOG41119KZ,-	GO:0098609,biological_process,cell-cell adhesion;GO:0003281,biological_process,ventricular septum development;GO:0001649,biological_process,osteoblast differentiation;GO:0005520,molecular_function,insulin-like growth factor binding;GO:0003278,biological_process,apoptotic process involved in heart morphogenesis;GO:0005615,cellular_component,extracellular space;GO:0010518,biological_process,positiv…	-
GBP2	7.60973549561427	6.69148983343758	6.21073403741063	12.3693556566876	12.7164204011848	15.4180027662208	H2PZD0,Uncharacterized protein	XP_009423049.1,-;XP_009423057.1,-	PF02841,uanylate-binding protein, C-terminal domain;PF02263,uanylate-binding protein, N-terminal domain	IPR027417,P-loop containing nucleoside triphosphate hydrolase;IPR003191,Guanylate-binding protein/Atlastin, C-terminal;IPR030386,GB1/RHD3-type guanine nucleotide-binding (G) domain;IPR015894,Guanylate-binding protein, N-terminal;IPR036543,Guanylate-binding protein, C-terminal domain superfamily;IPR037684,Guanylate-binding protein, C-terminal	ENOG410XR6Z,-;KOG2037,Guanylate-binding protein	GO:0005525,molecular_function,GTP binding;GO:0015629,cellular_component,actin cytoskeleton;GO:0003924,molecular_function,GTPase activity;GO:0005829,cellular_component,cytosol;GO:0000166,molecular_function,nucleotide binding;GO:0005654,cellular_component,nucleoplasm	-
GBP7	0.0458728884622368	0	0.052901537253035	0.848461021027778	0.669882214832092	1.06258834170531	G3QXI6,Guanylate binding protein 7	-	PF02841,uanylate-binding protein, C-terminal domain;PF02263,uanylate-binding protein, N-terminal domain	IPR027417,P-loop containing nucleoside triphosphate hydrolase;IPR003191,Guanylate-binding protein/Atlastin, C-terminal;IPR030386,GB1/RHD3-type guanine nucleotide-binding (G) domain;IPR015894,Guanylate-binding protein, N-terminal;IPR036543,Guanylate-binding protein, C-terminal domain superfamily;IPR037684,Guanylate-binding protein, C-terminal	-	GO:0005525,molecular_function,GTP binding;GO:0003924,molecular_function,GTPase activity;GO:0000166,molecular_function,nucleotide binding	-
CDC7	1.95426629650853	2.43896942558041	2.00734340259829	8.26154955413746	8.30391016392266	7.57523620156406	B2R6V2,cDNA, FLJ93132, highly similar to Homo sapiens CDC7 cell division cycle 7	NP_001127892.1,-	PF00069,Protein kinase domain	IPR011009,Protein kinase-like domain superfamily;IPR017441,Protein kinase, ATP binding site;IPR008271,Serine/threonine-protein kinase, active site;IPR000719,Protein kinase domain	KOG1167,Serine/threonine protein kinase of the CDC7 subfamily involved in DNA synthesis, repair and recombination;ENOG410YKCM,-	GO:0006468,biological_process,protein phosphorylation;GO:0005524,molecular_function,ATP binding;GO:0051301,biological_process,cell division;GO:0004672,molecular_function,protein kinase activity	-
BTBD8	1.40735541105165	1.32807693849212	1.53806663063588	0.650070227435954	0.493362318851057	0.518056226255456	A0A1B0GUL6,Uncharacterized protein	-	PF15363,omain of unknown function (DUF4596);PF00651,BTB/POZ domain	IPR027907,Domain of unknown function DUF4596;IPR000210,BTB/POZ domain;IPR011333,SKP1/BTB/POZ domain superfamily	-	GO:0005654,cellular_component,nucleoplasm	-
KIAA1107	1.98697316101946	1.9851388018587	2.25948126657824	0.919645221416589	0.724008633999813	0.727003861242514	E9PEZ5,Uncharacterized protein KIAA1107	-	PF15363,omain of unknown function (DUF4596)	IPR027907,Domain of unknown function DUF4596	ENOG410IFU8,-;ENOG4111MST,-	-	-
BCAR3	3.87929330915305	3.98436286621901	4.01021876323902	8.24034608127503	8.11417558275147	9.5073837927111	B3KP06,cDNA FLJ30880 fis, clone FEBRA2004767, highly similar to Breast cancer anti-estrogen resistance protein 3	NP_001248338.1,-	PF00017,SH2 domain;PF00617,RasGEF domain	IPR001895,Ras guanine-nucleotide exchange factors catalytic domain;IPR028849,Breast cancer anti-estrogen resistance protein 3;IPR036860,SH2 domain superfamily;IPR000980,SH2 domain;IPR023578,Ras guanine nucleotide exchange factor domain superfamily;IPR036964,Ras guanine-nucleotide exchange factor catalytic domain superfamily	ENOG410IFQG,-;ENOG410XTJR,-	GO:0005085,molecular_function,guanyl-nucleotide exchange factor activity;GO:0065009,biological_process,regulation of molecular function;GO:0007264,biological_process,small GTPase mediated signal transduction;GO:0007165,biological_process,signal transduction;GO:0005622,cellular_component,intracellular	-
ABCA4	0.226489346021757	0.248210225326901	0.18204295608071	0.0173104445045685	0.0420298516262245	0.0688913816954903	H2R1I8,Uncharacterized protein	-	PF12698,ABC-2 family transporter protein;PF00005,ABC transporter	IPR003439,ABC transporter-like;IPR027417,P-loop containing nucleoside triphosphate hydrolase;IPR005951,Retinal-specific ATP-binding cassette transporter;IPR026082,ABC transporter A;IPR003593,AAA+ ATPase domain;IPR017871,ABC transporter, conserved site	COG1131,ABC-type multidrug transport system, ATPase component;KOG0059,Lipid exporter ABCA1 and related proteins, ABC superfamily	GO:0042626,molecular_function,ATPase activity, coupled to transmembrane movement of substances;GO:0055085,biological_process,transmembrane transport;GO:0000166,molecular_function,nucleotide binding;GO:0005887,cellular_component,integral component of plasma membrane;GO:0043231,cellular_component,intracellular membrane-bounded organelle;GO:0016887,molecular_function,ATPase activity;GO:0016020,cellu…	-
SASS6	1.33913147697106	1.7692774924253	1.25832939026422	3.40134472654844	3.25088074254216	3.64353837802716	H2PZH1,Spindle assembly 6 homolog	-	PF16531,Centriolar protein SAS N-terminal	IPR032396,Spindle assembly abnormal protein 6, N-terminal;IPR038558,SAS-6, N-terminal domain superfamily	ENOG410XQWJ,-;ENOG410IF03,-	GO:0098536,cellular_component,deuterosome;GO:0007099,biological_process,centriole replication;GO:0005814,cellular_component,centriole;GO:0005815,cellular_component,microtubule organizing center;GO:0005813,cellular_component,centrosome;GO:0005829,cellular_component,cytosol;GO:0051298,biological_process,centrosome duplication	-
CDC14A	2.31036060562551	2.22827197591678	1.92554863195339	0.933018168848434	0.893475821129972	0.98152765014235	H2R046,Uncharacterized protein	XP_016812445.1,dual specificity protein phosphatase CDC14A isoform X10	PF00782,ual specificity phosphatase, catalytic domain;PF14671,ual specificity protein phosphatase, N-terminal half	IPR029260,Dual specificity/tyrosine protein phosphatase, N-terminal;IPR029021,Protein-tyrosine phosphatase-like;IPR000387,Tyrosine specific protein phosphatases domain;IPR026068,Dual specificity protein phosphatase CDC14A;IPR000340,Dual specificity phosphatase, catalytic domain;IPR003595,Protein-tyrosine phosphatase, catalytic;IPR020422,Dual specificity protein phosphatase domain;IPR016130,Protei…	COG2453,Predicted protein-tyrosine phosphatase;KOG1720,Protein tyrosine phosphatase CDC14	GO:0008138,molecular_function,protein tyrosine/serine/threonine phosphatase activity;GO:0004725,molecular_function,protein tyrosine phosphatase activity;GO:0007096,biological_process,regulation of exit from mitosis;GO:0035335,biological_process,peptidyl-tyrosine dephosphorylation;GO:0005737,cellular_component,cytoplasm;GO:0051256,biological_process,mitotic spindle midzone assembly;GO:0006470,biol…	-
S1PR1	0.421549588177397	0.299854778963053	0.496707709515675	0.107862877203274	0.103605484513689	0.148592824273965	G3S6E8,Sphingosine-1-phosphate receptor 1	-	PF00001,7 transmembrane receptor (rhodopsin family)	-	-	-	-
NTNG1	1.93718075487254	1.83511014193855	2.12389425220319	0.33142296434106	0.34238298193534	0.335294413864105	G7MIC2,Netrin G1	XP_015001689.1,-;XP_015001696.1,-	PF00055,Laminin N-terminal (Domain VI);PF00053,Laminin EGF domain	IPR013032,EGF-like, conserved site;IPR002049,Laminin EGF domain;IPR008211,Laminin, N-terminal;IPR038684,Laminin, N-terminal domain superfamily;IPR000742,EGF-like domain	KOG1836,Extracellular matrix glycoprotein Laminin subunits alpha and gamma;KOG3512,Netrin, axonal chemotropic factor;ENOG410XS7U,-	GO:0046658,cellular_component,anchored component of plasma membrane;GO:0007409,biological_process,axonogenesis;GO:0005886,cellular_component,plasma membrane	K07522,ko04514,Cell adhesion molecules (CAMs);K07522,ko04360,Axon guidance
GPSM2	4.94127303071861	5.28703694506635	4.97305476515355	11.3058533425569	11.176695890464	9.92456067953386	H2PZJ5,G-protein signaling modulator 2	XP_009425203.1,-;XP_016779213.1,-;XP_001146355.2,G-protein-signaling modulator 2 isoform X1;XP_009425212.1,-;XP_016779221.1,-;XP_016779236.1,-;XP_016779205.1,-	PF02188,oLoco motif;PF13176,Tetratricopeptide repeat;PF13181,Tetratricopeptide repeat;PF13424,Tetratricopeptide repeat	IPR003109,GoLoco motif;IPR011990,Tetratricopeptide-like helical domain superfamily;IPR019734,Tetratricopeptide repeat;IPR013026,Tetratricopeptide repeat-containing domain	ENOG410XP6N,-;KOG1130,Predicted G-alpha GTPase interaction protein, contains GoLoco domain	GO:0032991,cellular_component,protein-containing complex;GO:0099738,cellular_component,cell cortex region;GO:0000132,biological_process,establishment of mitotic spindle orientation;GO:0097431,cellular_component,mitotic spindle pole;GO:0050790,biological_process,regulation of catalytic activity;GO:0005737,cellular_component,cytoplasm;GO:0005938,cellular_component,cell cortex;GO:0051661,biological_…	-
CELSR2	0.533279293444834	0.435640631066246	0.528259269094836	0.137950883843517	0.197531950971884	0.207638831271285	H2N6I9,Cadherin EGF LAG seven-pass G-type receptor 2	-	PF16489,PCR-Autoproteolysis INducing (GAIN) domain;PF00053,Laminin EGF domain;PF00002,7 transmembrane receptor (Secretin family);PF00008,-like domain;PF02210,Laminin G domain;PF01825,PCR proteolysis site, GPS, motif;PF12661,Human growth factor-like EGF;PF00028,Cadherin domain	IPR001879,GPCR, family 2, extracellular hormone receptor domain;IPR002126,Cadherin;IPR015919,Cadherin-like;IPR036445,GPCR family 2, extracellular hormone receptor domain superfamily;IPR032471,GAIN domain, N-terminal;IPR000832,GPCR, family 2, secretin-like;IPR000203,GPS motif;IPR017981,GPCR, family 2-like;IPR001791,Laminin G domain;IPR001881,EGF-like calcium-binding domain;IPR013320,Concanavalin A…	ENOG410XTGH,-;KOG4289,Cadherin EGF LAG seven-pass G-type receptor	GO:0016021,cellular_component,integral component of membrane;GO:0007155,biological_process,cell adhesion;GO:0004888,molecular_function,transmembrane signaling receptor activity;GO:0007186,biological_process,G-protein coupled receptor signaling pathway;GO:0004871,molecular_function,signal transducer activity;GO:0005509,molecular_function,calcium ion binding;GO:0007166,biological_process,cell surfa…	-
PSRC1	3.17409859791576	3.19145648308158	2.47818224057186	7.65754645492916	7.37387389654355	8.99642001291303	G3QRB4,Proline and serine rich coiled-coil 1	XP_018866665.1,-;XP_018866445.1,-;XP_018866604.1,-;XP_018866509.1,-;XP_018866555.1,-;XP_018866400.1,-;XP_018866348.1,proline/serine-rich coiled-coil protein 1 isoform X2	PF15259,-2 and S-phase expressed 1	IPR032768,G2 and S phase-expressed protein 1, N-terminal;IPR026658,Proline/serine-rich coiled-coil protein 1;IPR026657,Proline/serine-rich coiled-coil protein 1/G2 and S phase-expressed protein 1	-	GO:0030496,cellular_component,midbody;GO:0007080,biological_process,mitotic metaphase plate congression;GO:0060236,biological_process,regulation of mitotic spindle organization;GO:0009987,biological_process,cellular process;GO:0005737,cellular_component,cytoplasm;GO:0005654,cellular_component,nucleoplasm;GO:0005819,cellular_component,spindle;GO:0045893,biological_process,positive regulation of tr…	-
SORT1	1.7819814302967	1.46032929918391	1.43142550374604	0.588929290885885	0.671543001841677	0.550365079518198	K7D492,Sortilin	XP_016779462.1,sortilin isoform X1	PF15902,Sortilin, neurotensin receptor 3,;PF15901,Sortilin, neurotensin receptor 3, C-terminal	IPR015943,WD40/YVTN repeat-like-containing domain superfamily;IPR031778,Sortilin, N-terminal;IPR031777,Sortilin, C-terminal;IPR006581,VPS10	ENOG410ZJ6Q,-;ENOG410ISX8,-	GO:0016020,cellular_component,membrane;GO:0032868,biological_process,response to insulin;GO:0038180,biological_process,nerve growth factor signaling pathway;GO:0005886,cellular_component,plasma membrane;GO:0005769,cellular_component,early endosome;GO:0030659,cellular_component,cytoplasmic vesicle membrane;GO:0051005,biological_process,negative regulation of lipoprotein lipase activity;GO:0046323,…	K12388,ko04142,Lysosome;K12388,ko04722,Neurotrophin signaling pathway
CYB561D1	1.49865275442697	1.36709898440832	1.24344644935548	0.494832797025599	0.465981902374838	0.435362425486397	G3S2E9,Cytochrome b561 family member D1	XP_004026314.1,cytochrome b561 domain-containing protein 1 isoform X5	PF03188,ukaryotic cytochrome b561	IPR006593,Cytochrome b561/ferric reductase transmembrane	-	GO:0055114,biological_process,oxidation-reduction process;GO:0016021,cellular_component,integral component of membrane;GO:0016020,cellular_component,membrane	-
GSTM2	0.132750080526332	0.154181004824776	0.124608189849253	0.0207639250229583	0.0523539561663349	0.0262208476817256	F6XZQ7,Glutathione S-transferase	-	PF00043,lutathione S-transferase, C-terminal domain;PF02798,lutathione S-transferase, N-terminal domain	IPR036249,Thioredoxin-like superfamily;IPR036282,Glutathione S-transferase, C-terminal domain superfamily;IPR010987,Glutathione S-transferase, C-terminal-like;IPR003081,Glutathione S-transferase, Mu class;IPR004045,Glutathione S-transferase, N-terminal;IPR004046,Glutathione S-transferase, C-terminal	-	GO:0005829,cellular_component,cytosol;GO:0045171,cellular_component,intercellular bridge;GO:0008152,biological_process,metabolic process;GO:0016740,molecular_function,transferase activity;GO:0004364,molecular_function,glutathione transferase activity	-
OVGP1	2.78470055947873	2.40725172410823	2.56656949756977	1.29962191331367	1.12585366447954	0.922696744479249	B2RA77,cDNA, FLJ94743, highly similar to Homo sapiens oviductal glycoprotein 1, 120kDa	-	PF00704,lycosyl hydrolases family 18	IPR017853,Glycoside hydrolase superfamily;IPR029070,Chitinase insertion domain superfamily;IPR011583,Chitinase II;IPR001223,Glycoside hydrolase family 18, catalytic domain	COG3325,Chitinase;KOG2806,Chitinase	GO:0005975,biological_process,carbohydrate metabolic process;GO:0008061,molecular_function,chitin binding	-
WDR77	4.37445826852402	4.38872169347342	4.09593688380638	8.7303421758963	6.41827358161928	7.38275394055031	A0A024R0H7,Testis tissue sperm-binding protein Li 44a	NP_077007.1,methylosome protein 50 isoform 2	PF00400,WD domain, G-beta repeat	IPR036322,WD40-repeat-containing domain superfamily;IPR015943,WD40/YVTN repeat-like-containing domain superfamily;IPR019775,WD40 repeat, conserved site;IPR001680,WD40 repeat;IPR017986,WD40-repeat-containing domain	ENOG4111F0R,-;ENOG410IP8S,-	GO:0060528,biological_process,secretory columnal luminar epithelial cell differentiation involved in prostate glandular acinus development;GO:0005794,cellular_component,Golgi apparatus;GO:0006357,biological_process,regulation of transcription by RNA polymerase II;GO:0008285,biological_process,negative regulation of cell proliferation;GO:0060770,biological_process,negative regulation of epithelial…	-
WNT2B	2.16433042680905	1.87520712284485	2.23240191405881	0.69506581928118	0.546709807617882	0.576074135718648	H2N6D1,Protein Wnt	XP_002810473.1,-	PF00110,wnt family	IPR005817,Wnt;IPR009140,Wnt-2 protein;IPR018161,Wnt protein, conserved site	KOG3913,Wnt family of developmental regulators;ENOG410XQZ1,-	GO:0060638,biological_process,mesenchymal-epithelial cell signaling;GO:0060492,biological_process,lung induction;GO:0021871,biological_process,forebrain regionalization;GO:0005578,,;GO:0071425,biological_process,hematopoietic stem cell proliferation;GO:0060070,biological_process,canonical Wnt signaling pathway;GO:0016055,biological_process,Wnt signaling pathway;GO:0002062,biological_process,chond…	K00182,ko04310,Wnt signaling pathway;K00182,ko04550,Signaling pathways regulating pluripotency of stem cells;K00182,ko05166,HTLV-I infection;K00182,ko05200,Pathways in cancer;K00182,ko05205,Proteoglycans in cancer;K00182,ko04916,Melanogenesis;K00182,ko04390,Hippo signaling pathway;K00182,ko04150,mTOR signaling pathway;K00182,ko05217,Basal cell carcinoma
DCLRE1B	1.68572386520138	1.91895843022313	2.10051998520506	3.93340675867968	3.70124457736562	4.42319927245551	H2PZQ0,DNA cross-link repair 1B	XP_524804.1,5' exonuclease Apollo isoform X1	PF07522,NA repair metallo-beta-lactamase	IPR036866,Ribonuclease Z/Hydroxyacylglutathione hydrolase-like;IPR011084,DNA repair metallo-beta-lactamase	KOG1361,Predicted hydrolase involved in interstrand cross-link repair;COG1236,Predicted exonuclease of the beta-lactamase fold involved in RNA processing	GO:0035312,molecular_function,5'-3' exodeoxyribonuclease activity;GO:0031848,biological_process,protection from non-homologous end joining at telomere;GO:0000781,cellular_component,chromosome, telomeric region;GO:0010833,biological_process,telomere maintenance via telomere lengthening;GO:0000075,biological_process,cell cycle checkpoint;GO:0016604,cellular_component,nuclear body;GO:0042803,molecul…	-
DENND2C	0.151857639668595	0.0915316362204199	0.245175396447494	0.0319175671977081	0.0143069581789442	0.0117253104480635	H2RCK2,Uncharacterized protein	XP_009426984.2,DENN domain-containing protein 2C isoform X2	PF02141,NN (AEX-3) domain;PF03455,dDENN domain;PF03456,uDENN domain	IPR001194,cDENN domain;IPR005113,uDENN domain;IPR037516,Tripartite DENN domain;IPR005112,dDENN domain	ENOG410XT3N,-;KOG3569,RAS signaling inhibitor ST5	-	-
NGF	1.42462264068182	0.740645675319386	1.20892896951742	0.180786953686044	0.329213766176378	0.0622634142919017	G1QYK5,Nerve growth factor	-	PF00243,Nerve growth factor family	-	-	-	-
FAM46C	6.86080854361996	7.60573226296086	7.15580908655998	2.59603039604766	2.97370349645414	2.70915683333428	G2HIG9,Family with sequence similarity 46, member C	XP_009426363.1,-;NP_001233516.1,protein FAM46C	PF07984,Nucleotidyltransferase	IPR012937,FAM46 family	KOG3852,Uncharacterized conserved protein;ENOG410XTG4,-	-	-
WDR3	17.4390841552082	19.9217670873958	18.4654476194932	32.0746472914096	32.815887728204	33.0231515079949	Q5TDG3,WD repeat domain 3, isoform CRA_b	NP_006775.1,WD repeat-containing protein 3	PF12894,Anaphase-promoting complex subunit 4 WD40 domain;PF00400,WD domain, G-beta repeat;PF04003,ip2/Utp12 Family	IPR007148,Small-subunit processome, Utp12;IPR019775,WD40 repeat, conserved site;IPR017986,WD40-repeat-containing domain;IPR024977,Anaphase-promoting complex subunit 4, WD40 domain;IPR036322,WD40-repeat-containing domain superfamily;IPR015943,WD40/YVTN repeat-like-containing domain superfamily;IPR020472,G-protein beta WD-40 repeat;IPR001680,WD40 repeat	ENOG410XR1C,-;KOG0306,WD40-repeat-containing subunit of the 18S rRNA processing complex	GO:0031965,cellular_component,nuclear membrane;GO:0005634,cellular_component,nucleus;GO:0005730,cellular_component,nucleolus	K14556,ko03008,Ribosome biogenesis in eukaryotes
FAM72B	1.79083491421542	2.61265783891179	1.51949331383866	9.99310615695672	9.79099725504242	9.60759586526166	A0A087X1Y7,Protein FAM72B	XP_011540320.1,protein FAM72B isoform X1	PF14976,AM72 protein	IPR026768,Protein FAM72	ENOG410IKHG,-;ENOG4111KE6,-	-	-
FAM72C	2.15636526103547	2.99615681139624	1.14447650913526	10.9804462659393	15.2368170324638	13.5847547932898	H2N3Y6,Uncharacterized protein	XP_002809597.2,-	PF14976,AM72 protein	IPR026768,Protein FAM72	ENOG410IKHG,-;ENOG4111KE6,-	-	-
FAM72D	1.87854932476144	2.56786907596849	1.38106779169093	8.85417681668915	9.20315229200948	7.9232207792247	H2N3Y6,Uncharacterized protein	XP_002809597.2,-	PF14976,AM72 protein	IPR026768,Protein FAM72	ENOG410IKHG,-;ENOG4111KE6,-	-	-
PRKAB2	21.4319899237434	18.8626836867699	19.6989338002012	8.20750419699156	7.6192393616495	7.66915351095835	G3SCS5,Protein kinase AMP-activated non-catalytic subunit beta 2	XP_004026557.1,-;XP_018877104.1,-;XP_018877100.1,-	PF16561,lycogen recognition site of AMP-activated protein kinase;PF04739,5'-AMP-activated protein kinase beta subunit, interaction domain	IPR013783,Immunoglobulin-like fold;IPR032640,AMP-activated protein kinase, glycogen-binding domain;IPR006828,Association with the SNF1 complex (ASC) domain;IPR037256,ASC domain superfamily;IPR014756,Immunoglobulin E-set	-	GO:0006468,biological_process,protein phosphorylation;GO:0031588,cellular_component,nucleotide-activated protein kinase complex;GO:0042802,molecular_function,identical protein binding;GO:0004679,molecular_function,AMP-activated protein kinase activity	K07199,ko04211,Longevity regulating pathway;K07199,ko04068,FoxO signaling pathway;K07199,ko04910,Insulin signaling pathway;K07199,ko04931,Insulin resistance;K07199,ko04152,AMPK signaling pathway;K07199,ko04932,Non-alcoholic fatty liver disease (NAFLD);K07199,ko04921,Oxytocin signaling pathway;K07199,ko04213,Longevity regulating pathway - multiple species;K07199,ko04920,Adipocytokine signaling pat…
AC245100.1	2.52701949130465	1.42008132584129	2.33136774665407	0.939263409899585	0.576399353154962	1.12962782356621	B9EK34,Uncharacterized protein	-	-	-	ENOG4111A5N,-;ENOG410JBYT,-	-	-
PDE4DIP	9.29882043269492	8.02532274938386	8.95884172333271	3.14268353242125	3.37488780298559	3.10416356100893	A0A075B749,Myomegalin	XP_011508477.1,myomegalin isoform X15	PF06758,Repeat of unknown function (DUF1220);PF07989,Centrosomin N-terminal motif 1	IPR010630,Neuroblastoma breakpoint family (NBPF) domain;IPR012943,Centrosomin, N-terminal motif 1	ENOG411281S,-;ENOG410J2NR,-	GO:0005815,cellular_component,microtubule organizing center	-
FCGR1A	0.413039610123289	0.266740834806122	0.508802326858785	0	0	0	H2PZV3,Uncharacterized protein	XP_001165641.1,high affinity immunoglobulin gamma Fc receptor I isoform X2	PF13927,Immunoglobulin domain;PF13895,Immunoglobulin domain;PF00047,Immunoglobulin domain	IPR013151,Immunoglobulin;IPR036179,Immunoglobulin-like domain superfamily;IPR013783,Immunoglobulin-like fold;IPR003599,Immunoglobulin subtype;IPR003598,Immunoglobulin subtype 2;IPR007110,Immunoglobulin-like domain	ENOG410IVK2,-;ENOG410YF57,-	GO:0005886,cellular_component,plasma membrane;GO:0016021,cellular_component,integral component of membrane;GO:0016020,cellular_component,membrane	K06498,ko04145,Phagosome;K06498,ko05140,Leishmaniasis;K06498,ko04640,Hematopoietic cell lineage;K06498,ko05322,Systemic lupus erythematosus;K06498,ko05152,Tuberculosis;K06498,ko05202,Transcriptional misregulation in cancer;K06498,ko04380,Osteoclast differentiation;K06498,ko05150,Staphylococcus aureus infection;K06498,ko04666,Fc gamma R-mediated phagocytosis
HIST2H2BF	0.942209895700659	0.674823861499593	0.802237908408705	0.0222094736204577	0.0497766650409166	0.0339955124966735	G1REW2,Histone H2B	-	PF00125,Core histone H2A/H2B/H3/H4	-	-	-	-
HIST2H4A	4.65049855660475	5.15403372870635	6.52215890217795	0.454039302927396	0.508804546281779	0.324327337132443	A0A091DRM4,Histone H4	-	PF15511,Centromere kinetochore component CENP-T histone fold	IPR035425,CENP-T/Histone H4, histone fold;IPR004823,TATA box binding protein associated factor (TAF);IPR001951,Histone H4;IPR019809,Histone H4, conserved site;IPR009072,Histone-fold	-	GO:0000786,cellular_component,nucleosome;GO:0003677,molecular_function,DNA binding;GO:0005694,cellular_component,chromosome;GO:0005634,cellular_component,nucleus;GO:0006352,biological_process,DNA-templated transcription, initiation;GO:0046982,molecular_function,protein heterodimerization activity;GO:0006334,biological_process,nucleosome assembly	-
HIST2H2AA3	7.58682427430634	5.07612947044801	7.44870989289045	2.0686769454567	1.73864722918874	0.94994236449721	Q78DY2,Histone H2A	-	PF00125,Core histone H2A/H2B/H3/H4;PF16211,C-terminus of histone H2A	IPR032458,Histone H2A conserved site;IPR002119,Histone H2A;IPR009072,Histone-fold;IPR007125,Histone H2A/H2B/H3;IPR032454,Histone H2A, C-terminal domain	-	GO:0005694,cellular_component,chromosome;GO:0000786,cellular_component,nucleosome;GO:0003677,molecular_function,DNA binding;GO:0005634,cellular_component,nucleus;GO:0046982,molecular_function,protein heterodimerization activity	-
HIST2H2AA4	3.79232144936215	3.13654086936702	4.20074786639326	1.21658561054285	0.470112947608657	0.539395464947219	Q78DY2,Histone H2A	-	PF00125,Core histone H2A/H2B/H3/H4;PF16211,C-terminus of histone H2A	IPR032458,Histone H2A conserved site;IPR002119,Histone H2A;IPR009072,Histone-fold;IPR007125,Histone H2A/H2B/H3;IPR032454,Histone H2A, C-terminal domain	-	GO:0005694,cellular_component,chromosome;GO:0000786,cellular_component,nucleosome;GO:0003677,molecular_function,DNA binding;GO:0005634,cellular_component,nucleus;GO:0046982,molecular_function,protein heterodimerization activity	-
HIST2H2BE	1.47513535243025	1.24809894161224	1.36092459691696	0.215683614983236	0.0483397816684198	0.178276558150285	G1NRI6,Histone H2B	-	PF00125,Core histone H2A/H2B/H3/H4	IPR000558,Histone H2B;IPR009072,Histone-fold;IPR007125,Histone H2A/H2B/H3	KOG1744,Histone H2B;ENOG4111NV5,-	GO:0005694,cellular_component,chromosome;GO:0000786,cellular_component,nucleosome;GO:0003677,molecular_function,DNA binding;GO:0005634,cellular_component,nucleus;GO:0046982,molecular_function,protein heterodimerization activity	-
ANP32E	105.96763210254	114.913494253688	97.1402093204194	221.607914400004	238.202748718161	237.600677761666	H2PZW2,Acidic	XP_001167810.1,-	PF12799,Leucine Rich repeats (2 copies)	IPR001611,Leucine-rich repeat;IPR032675,Leucine-rich repeat domain superfamily	KOG2739,Leucine-rich acidic nuclear protein;ENOG4111HZT,-	GO:0019212,molecular_function,phosphatase inhibitor activity;GO:0031410,cellular_component,cytoplasmic vesicle;GO:0043486,biological_process,histone exchange;GO:0042981,biological_process,regulation of apoptotic process;GO:0042393,molecular_function,histone binding;GO:0005634,cellular_component,nucleus;GO:0005737,cellular_component,cytoplasm;GO:0000812,cellular_component,Swr1 complex;GO:0043086,b…	-
CA14	0.21292655754654	0.107477435877656	0.1439437993166	0.327160476356387	0.373539262519417	0.328811905060442	A8K3J4,Carbonic anhydrase XIV, isoform CRA_d	NP_036245.1,carbonic anhydrase 14 precursor	PF00194,ukaryotic-type carbonic anhydrase	IPR023561,Carbonic anhydrase, alpha-class;IPR018431,Carbonic anhydrase, CA14;IPR036398,Alpha carbonic anhydrase superfamily;IPR001148,Alpha carbonic anhydrase	COG3338,Carbonic anhydrase;KOG0382,Carbonic anhydrase	GO:0004089,molecular_function,carbonate dehydratase activity;GO:0016021,cellular_component,integral component of membrane;GO:0016020,cellular_component,membrane	K01672,ko00910,Nitrogen metabolism
ECM1	0.108886673193622	0.209153874997419	0.231822093605264	0.387299729464689	0.457688533993286	0.336296560288521	G3S7A0,Extracellular matrix protein 1	-	PF05782,xtracellular matrix protein 1 (ECM1)	IPR008605,Extracellular matrix protein 1;IPR020858,Serum albumin-like	-	GO:0007165,biological_process,signal transduction;GO:0005576,cellular_component,extracellular region;GO:0005615,cellular_component,extracellular space	-
ADAMTSL4	0.809461778333757	0.862773189966194	0.630734862887457	0.312677529215047	0.391614610274749	0.212839814993166	H2PZX0,Uncharacterized protein	-	PF05986,ADAM-TS Spacer 1;PF00090,Thrombospondin type 1 domain;PF08686,PLAC (protease and lacunin) domain	-	-	-	-
CTSK	0.790450399996747	0.84757713062931	0.911563293349793	0.539163317560902	0.295072482855164	0.230311940518004	G3RH85,Cathepsin K	XP_018877383.1,-	PF08246,Cathepsin propeptide inhibitor domain (I29);PF00112,Papain family cysteine protease	IPR025660,Cysteine peptidase, histidine active site;IPR000169,Cysteine peptidase, cysteine active site;IPR000668,Peptidase C1A, papain C-terminal;IPR025661,Cysteine peptidase, asparagine active site;IPR013201,Cathepsin propeptide inhibitor domain (I29);IPR013128,Peptidase C1A;IPR015644,Peptidase C1A, cathepsin K	-	GO:0006508,biological_process,proteolysis;GO:0016787,molecular_function,hydrolase activity;GO:1903146,biological_process,regulation of autophagy of mitochondrion;GO:0005518,molecular_function,collagen binding;GO:0043394,molecular_function,proteoglycan binding;GO:0043231,cellular_component,intracellular membrane-bounded organelle;GO:0001968,molecular_function,fibronectin binding;GO:0008234,molecul…	K01371,ko04380,Osteoclast differentiation;K01371,ko04620,Toll-like receptor signaling pathway;K01371,ko04142,Lysosome;K01371,ko05323,Rheumatoid arthritis;K01371,ko04210,Apoptosis
SELENBP1	8.079873051944	8.40270999930586	8.03041259183988	2.38360555792589	2.25493217267358	2.35655650781735	G3SB02,Selenium binding protein 1	XP_004026685.1,selenium-binding protein 1-like isoform X1	PF05694,56kDa selenium binding protein (SBP56)	IPR008826,Selenium-binding protein	-	GO:0008430,molecular_function,selenium binding	-
TUFT1	24.1661286354742	23.0582188096246	24.7472177180782	8.07800210270426	9.81127418817923	7.90077450719492	Q53FX0,Tuftelin 1 variant	-	-	IPR024846,Tuftelin	ENOG410IGQQ,-;ENOG4111JYX,-	-	-
S100A4	2.38872437583186	2.38783714109754	1.80481981167806	7.52519080561315	7.5792297383635	7.67437583883929	A0A0D9S5N9,Protein S100	XP_007975275.1,-	PF01023,S-100/ICaBP type calcium binding domain	IPR018247,EF-Hand 1, calcium-binding site;IPR034325,S-100;IPR013787,S100/CaBP-9k-type, calcium binding, subdomain;IPR002048,EF-hand domain;IPR001751,S100/Calbindin-D9k, conserved site;IPR011992,EF-hand domain pair	-	GO:0046914,molecular_function,transition metal ion binding;GO:0043123,biological_process,positive regulation of I-kappaB kinase/NF-kappaB signaling;GO:0048471,cellular_component,perinuclear region of cytoplasm;GO:0046872,molecular_function,metal ion binding;GO:0050786,molecular_function,RAGE receptor binding;GO:0005509,molecular_function,calcium ion binding;GO:0042802,molecular_function,identical…	-
S100A2	0.700432460620108	0.742299957299998	0.497078643595206	2.32528133682437	3.11336574671576	2.56543544591999	K7CD40,Protein S100	XP_009430499.1,-;XP_001139552.1,protein S100-A2	PF01023,S-100/ICaBP type calcium binding domain	IPR018247,EF-Hand 1, calcium-binding site;IPR034325,S-100;IPR013787,S100/CaBP-9k-type, calcium binding, subdomain;IPR002048,EF-hand domain;IPR001751,S100/Calbindin-D9k, conserved site;IPR011992,EF-hand domain pair	-	GO:0046914,molecular_function,transition metal ion binding;GO:0005509,molecular_function,calcium ion binding;GO:0042802,molecular_function,identical protein binding;GO:0046872,molecular_function,metal ion binding;GO:0043542,biological_process,endothelial cell migration	-
S100A16	49.0889662853525	57.8400839499036	45.3913383281418	173.941481192581	154.456728253366	161.57564651583	G7NUG9,Protein S100	XP_015312482.1,-;XP_005541828.1,-;XP_005541827.1,-	PF01023,S-100/ICaBP type calcium binding domain	IPR002048,EF-hand domain;IPR018247,EF-Hand 1, calcium-binding site;IPR013787,S100/CaBP-9k-type, calcium binding, subdomain;IPR011992,EF-hand domain pair;IPR001751,S100/Calbindin-D9k, conserved site	-	GO:0005730,cellular_component,nucleolus;GO:0005737,cellular_component,cytoplasm;GO:0042803,molecular_function,protein homodimerization activity;GO:0051592,biological_process,response to calcium ion;GO:0046872,molecular_function,metal ion binding;GO:0005509,molecular_function,calcium ion binding;GO:0005886,cellular_component,plasma membrane;GO:0005829,cellular_component,cytosol;GO:0005634,cellular…	-
S100A1	1.43037116469428	1.15966504949064	1.43530774786626	0.546612039424511	0.542538269042229	0.523526404592336	Q5T7Y6,Protein S100	-	PF01023,S-100/ICaBP type calcium binding domain	IPR018247,EF-Hand 1, calcium-binding site;IPR013787,S100/CaBP-9k-type, calcium binding, subdomain;IPR028486,Protein S100-A1;IPR002048,EF-hand domain;IPR001751,S100/Calbindin-D9k, conserved site;IPR011992,EF-hand domain pair	ENOG410IXZ2,-;ENOG4111987,-	GO:0005515,molecular_function,protein binding;GO:0042802,molecular_function,identical protein binding;GO:0008016,biological_process,regulation of heart contraction;GO:0046872,molecular_function,metal ion binding;GO:0005509,molecular_function,calcium ion binding	-
PBXIP1	123.950587523009	102.362560948781	128.101120538043	32.5078333301299	33.5233624314541	26.1425014403061	G3S853,PBX homeobox interacting protein 1	XP_004026894.1,pre-B-cell leukemia transcription factor-interacting protein 1 isoform X2	-	IPR033589,Pre-B-cell leukemia transcription factor-interacting protein 1	-	GO:0030154,biological_process,cell differentiation;GO:0003714,molecular_function,transcription corepressor activity;GO:0045892,biological_process,negative regulation of transcription, DNA-templated	-
CKS1B	3.17782570868166	3.845356396814	2.74854937328397	11.1926880989773	10.5127550116484	11.5341510267542	A0A1U7R3F4,Cyclin-dependent kinases regulatory subunit	XP_005080242.1,-	-	IPR036858,Cyclin-dependent kinase, regulatory subunit superfamily;IPR000789,Cyclin-dependent kinase, regulatory subunit	-	GO:0016301,molecular_function,kinase activity;GO:0016538,molecular_function,cyclin-dependent protein serine/threonine kinase regulator activity;GO:0007049,biological_process,cell cycle;GO:0051301,biological_process,cell division;GO:0016310,biological_process,phosphorylation;GO:0045859,biological_process,regulation of protein kinase activity	-
DCST2	1.02638160599714	0.678618710284803	0.856028180229142	0.246543719321769	0.22447854977966	0.155668673048916	H2Q063,Uncharacterized protein	XP_524891.2,DC-STAMP domain-containing protein 2 isoform X2	PF07782,C-STAMP-like protein	IPR012858,Dendritic cell-specific transmembrane protein-like	KOG3726,Uncharacterized conserved protein;ENOG410ZWQR,-	GO:0016021,cellular_component,integral component of membrane;GO:0016020,cellular_component,membrane	-
FDPS	17.447459480903	16.8157992949271	16.8647767289811	42.4208831170963	42.0607196626591	34.2664305808777	G3QDS5,RUN and SH3 domain containing 1	XP_004026971.1,-;XP_018879490.1,-	PF00348,Polyprenyl synthetase	IPR008949,Isoprenoid synthase domain superfamily;IPR033749,Polyprenyl synthetase, conserved site;IPR000092,Polyprenyl synthetase	-	GO:0005829,cellular_component,cytosol;GO:0008299,biological_process,isoprenoid biosynthetic process;GO:0016740,molecular_function,transferase activity;GO:0005654,cellular_component,nucleoplasm	-
PMF1-BGLAP	20.51338086449	23.1741605400695	21.2070022471866	39.1208740004921	39.0738087822943	37.3530402965336	G3RSF3,Osteocalcin	XP_004026999.1,polyamine-modulated factor 1 isoform X2	PF03980,Nnf1	IPR007128,Polyamine-modulated factor 1/Kinetochore protein NNF1	-	-	-
PMF1	8.43173725755739	9.44317725275705	8.64181248939623	16.0365560709258	15.9507084490534	15.3834118860185	H2R8K5,Polyamine modulated factor 1	XP_003308552.1,polyamine-modulated factor 1 isoform X1	PF03980,Nnf1	IPR007128,Polyamine-modulated factor 1/Kinetochore protein NNF1	ENOG4111Q9B,-;ENOG410IWZA,-	GO:0005794,cellular_component,Golgi apparatus;GO:0000444,cellular_component,MIS12/MIND type complex;GO:0003713,molecular_function,transcription coactivator activity;GO:0043231,cellular_component,intracellular membrane-bounded organelle;GO:0043522,molecular_function,leucine zipper domain binding;GO:1903506,biological_process,regulation of nucleic acid-templated transcription;GO:0007059,biological_…	-
PAQR6	2.33082798214827	2.18583852056513	2.22222244710581	0.776071916807248	0.674002031651477	0.472196135365849	Q5TCK5,Membrane progestin receptor delta	-	PF03006,Haemolysin-III related	IPR004254,AdipoR/Haemolysin-III-related	-	GO:0016021,cellular_component,integral component of membrane;GO:0016020,cellular_component,membrane	-
IQGAP3	1.58205331802576	2.13862880601705	1.27086095812082	6.53804474133794	7.42103480459167	7.49363555944917	A2RRC9,IQ motif containing GTPase activating protein 3	-	PF00616,TPase-activator protein for Ras-like GTPase;PF03836,RasGAP C-terminus;PF00307,Calponin homology (CH) domain;PF00612,IQ calmodulin-binding motif	IPR001715,Calponin homology domain;IPR036872,CH domain superfamily;IPR001936,Ras GTPase-activating domain;IPR000048,IQ motif, EF-hand binding site;IPR008936,Rho GTPase activation protein;IPR023152,Ras GTPase-activating protein, conserved site;IPR000593,RasGAP protein, C-terminal	COG5261,Protein involved in regulation of cellular morphogenesis/cytokinesis;KOG2128,Ras GTPase-activating protein family - IQGAP	GO:0005515,molecular_function,protein binding;GO:0007165,biological_process,signal transduction;GO:0043087,biological_process,regulation of GTPase activity	-
GPATCH4	45.211500041974	70.7055278170847	51.4000313831388	103.941924960757	115.815868767372	129.125845446445	E9PAV9,G patch domain-containing protein 4	NP_056405.2,G patch domain-containing protein 4 isoform 1	PF01585,-patch domain	IPR000467,G-patch domain	ENOG4111R0W,-;ENOG410IMG7,-	GO:0002244,biological_process,hematopoietic progenitor cell differentiation;GO:0003676,molecular_function,nucleic acid binding	-
NES	165.850374444514	182.423308535923	160.12074631612	389.610579419104	422.860793972367	458.478880433028	D3DVC4,Nestin, isoform CRA_c	-	PF00038,Intermediate filament protein	IPR018039,Intermediate filament protein, conserved site;IPR031211,Nestin;IPR001664,Intermediate filament protein	ENOG410XZH4,-;ENOG410IRNV,-	GO:0005198,molecular_function,structural molecule activity;GO:0005882,cellular_component,intermediate filament;GO:0019215,molecular_function,intermediate filament binding	-
CRABP2	193.930972184176	154.606544398092	157.879275639498	489.664648374311	435.896246829909	475.510166592461	H2Q0A2,Cellular retinoic acid binding protein 2	XP_001166367.1,-	PF00061,Lipocalin / cytosolic fatty-acid binding protein family	IPR031259,Intracellular lipid binding protein;IPR031281,Cellular retinoic acid-binding protein 2;IPR000463,Cytosolic fatty-acid binding;IPR000566,Lipocalin/cytosolic fatty-acid binding domain;IPR012674,Calycin	ENOG4111US8,-;KOG4015,Fatty acid-binding protein FABP	GO:0048672,biological_process,positive regulation of collateral sprouting;GO:0048385,biological_process,regulation of retinoic acid receptor signaling pathway;GO:0005737,cellular_component,cytoplasm;GO:0042573,biological_process,retinoic acid metabolic process;GO:0035115,biological_process,embryonic forelimb morphogenesis;GO:0008289,molecular_function,lipid binding;GO:0005829,cellular_component,c…	-
HDGF	249.296781931287	285.85881747762	240.808991215307	560.946369359083	591.897031036906	613.114806719429	H2QF19,Hepatoma-derived growth factor	XP_016784918.1,-	-	-	ENOG4111IFT,-;ENOG410IMJ5,-	GO:0017053,cellular_component,transcriptional repressor complex;GO:0031012,cellular_component,extracellular matrix;GO:0000122,biological_process,negative regulation of transcription by RNA polymerase II;GO:0001222,molecular_function,transcription corepressor binding;GO:0005654,cellular_component,nucleoplasm;GO:0001106,molecular_function,RNA polymerase II transcription corepressor activity;GO:0005…	-
ARHGEF11	3.44319594339471	3.80688256639495	3.98889412460454	1.47778942380855	1.46643723702106	1.21639058385751	H2R0Q2,Rho guanine nucleotide exchange factor	XP_001167782.1,rho guanine nucleotide exchange factor 11 isoform X16	PF00621,RhoGEF domain;PF00595,PDZ domain (Also known as DHR or GLGF);PF09128,Regulator of G protein signalling-like domain	IPR032919,Rho guanine nucleotide exchange factor 11;IPR036034,PDZ superfamily;IPR036305,RGS domain superfamily;IPR015212,Regulator of G protein signalling-like domain;IPR001478,PDZ domain;IPR037889,Rho guanine nucleotide exchange factor 11, RGS domain;IPR001849,Pleckstrin homology domain;IPR011993,PH-like domain superfamily;IPR037803,Rho guanine nucleotide exchange factor 11, PH domain;IPR035899,…	COG5422,RhoGEF, Guanine nucleotide exchange factor for Rho/Rac/Cdc42-like GTPases;KOG3520,Predicted guanine nucleotide exchange factor	GO:0001664,molecular_function,G-protein coupled receptor binding;GO:0005737,cellular_component,cytoplasm;GO:0005085,molecular_function,guanyl-nucleotide exchange factor activity;GO:0065009,biological_process,regulation of molecular function;GO:0035023,biological_process,regulation of Rho protein signal transduction;GO:0007266,biological_process,Rho protein signal transduction;GO:0007186,biologica…	K12331,ko05200,Pathways in cancer;K12331,ko04270,Vascular smooth muscle contraction
SLAMF8	1.29630719488597	1.05958714629695	0.920788689553619	0.42645747611405	0.362846855824519	0.290119246834095	G7Q343,Uncharacterized protein	XP_005541356.1,SLAM family member 8 isoform X1	-	IPR036179,Immunoglobulin-like domain superfamily;IPR013783,Immunoglobulin-like fold;IPR007110,Immunoglobulin-like domain	-	GO:0016021,cellular_component,integral component of membrane;GO:0016020,cellular_component,membrane	-
VSIG8	0.665648918634785	0.839757449631154	0.58911885173615	0.286320592079506	0.145843620710277	0.191242522225511	F6U1I6,V-set and immunoglobulin domain containing 8	-	PF13927,Immunoglobulin domain;PF07686,Immunoglobulin V-set domain	IPR007110,Immunoglobulin-like domain;IPR036179,Immunoglobulin-like domain superfamily;IPR013783,Immunoglobulin-like fold;IPR003599,Immunoglobulin subtype;IPR003598,Immunoglobulin subtype 2;IPR013106,Immunoglobulin V-set domain	ENOG410IEBR,-;ENOG410YIEY,-	GO:0005622,cellular_component,intracellular;GO:0016021,cellular_component,integral component of membrane;GO:0016020,cellular_component,membrane	-
CFAP45	2.53019124910226	1.45859585101649	1.63202753898106	3.42513797112045	3.71706219055512	4.13075651899008	A8K884,cDNA FLJ77178	-	PF13868,Trichohyalin-plectin-homology domain	IPR033253,Cilia- and flagella-associated protein 45	ENOG410IEDS,-;ENOG410YV97,-	-	-
TAGLN2	23.16395494392	20.6277693845464	17.9697077624539	41.7745166252655	39.1478759710941	40.585256222627	F7FHJ4,Transgelin	-	PF00402,Calponin family repeat;PF00307,Calponin homology (CH) domain	IPR000557,Calponin repeat;IPR001715,Calponin homology domain;IPR003096,Smooth muscle protein/calponin;IPR036872,CH domain superfamily;IPR001061,Transgelin-2	COG5199,Calponin;KOG2046,Calponin	GO:0030855,biological_process,epithelial cell differentiation;GO:0045296,molecular_function,cadherin binding	-
KCNJ10	0.2224183289666	0.179292421444707	0.158264284519484	0.0556998311570966	0.075793558797239	0.0255775216268902	A0A0D9SAL7,Potassium voltage-gated channel subfamily J member 10	XP_007974717.1,-	PF01007,Inward rectifier potassium channel	IPR003269,Potassium channel, inwardly rectifying, Kir1.2;IPR016449,Potassium channel, inwardly rectifying, Kir;IPR013518,Potassium channel, inwardly rectifying, Kir, cytoplasmic;IPR014756,Immunoglobulin E-set	-	GO:0007628,biological_process,adult walking behavior;GO:0005267,molecular_function,potassium channel activity;GO:0005244,molecular_function,voltage-gated ion channel activity;GO:0098793,cellular_component,presynapse;GO:0016020,cellular_component,membrane;GO:0022010,biological_process,central nervous system myelination;GO:0016323,cellular_component,basolateral plasma membrane;GO:0048169,biological…	-
KCNJ9	1.53875489024479	1.24361202578471	1.66556113295293	0.136175496769272	0.146242329889197	0.0677431920005654	H2N556,Potassium voltage-gated channel subfamily J member 9	XP_002809970.1,-	PF01007,Inward rectifier potassium channel	IPR003276,Potassium channel, inwardly rectifying, Kir3.3;IPR016449,Potassium channel, inwardly rectifying, Kir;IPR013518,Potassium channel, inwardly rectifying, Kir, cytoplasmic;IPR014756,Immunoglobulin E-set	ENOG410XQ62,-;KOG3827,Inward rectifier K+ channel	GO:0005242,molecular_function,inward rectifier potassium channel activity;GO:0015467,molecular_function,G-protein activated inward rectifier potassium channel activity;GO:0006811,biological_process,ion transport;GO:0005244,molecular_function,voltage-gated ion channel activity;GO:0016020,cellular_component,membrane;GO:0071805,biological_process,potassium ion transmembrane transport;GO:0034765,biol…	K05002,ko04921,Oxytocin signaling pathway;K05002,ko04726,Serotonergic synapse;K05002,ko04728,Dopaminergic synapse;K05002,ko04915,Estrogen signaling pathway;K05002,ko04723,Retrograde endocannabinoid signaling;K05002,ko04713,Circadian entrainment;K05002,ko05032,Morphine addiction
IGSF8	3.4744465520472	2.6177624201465	3.10527125384829	0.830673157134703	0.746739594095048	0.779661897250097	G3QQH9,Immunoglobulin superfamily member 8	XP_004027124.1,immunoglobulin superfamily member 8	PF07686,Immunoglobulin V-set domain	IPR003599,Immunoglobulin subtype;IPR013783,Immunoglobulin-like fold;IPR036179,Immunoglobulin-like domain superfamily;IPR013106,Immunoglobulin V-set domain;IPR007110,Immunoglobulin-like domain	-	GO:0016021,cellular_component,integral component of membrane;GO:0016020,cellular_component,membrane	-
FCRLB	0.542882273757375	0.729233817040811	0.726232793238713	2.6745850004447	2.61870323408674	2.23838415662125	H2Q0H1,Uncharacterized protein	-	PF13895,Immunoglobulin domain	IPR003599,Immunoglobulin subtype;IPR036179,Immunoglobulin-like domain superfamily;IPR013783,Immunoglobulin-like fold;IPR007110,Immunoglobulin-like domain	ENOG410ZPGM,-;ENOG410IDZ6,-	GO:0005737,cellular_component,cytoplasm;GO:0050777,biological_process,negative regulation of immune response	-
RGS4	1.22209131204141	1.39304677246506	1.22142823512451	14.0465827440593	14.6552753650182	18.7238678508415	H2Q0H9,Uncharacterized protein	XP_513957.2,-	PF00615,Regulator of G protein signaling domain	IPR024066,RGS, subdomain 1/3;IPR036305,RGS domain superfamily;IPR034953,Regulator of G-protein signalling 4, RGS domain;IPR034952,Regulator of G-protein signalling 4;IPR016137,RGS domain	KOG3589,G protein signaling regulators;ENOG410YMJD,-	GO:0005737,cellular_component,cytoplasm;GO:0005096,molecular_function,GTPase activator activity;GO:0043547,biological_process,positive regulation of GTPase activity;GO:0005886,cellular_component,plasma membrane;GO:0007186,biological_process,G-protein coupled receptor signaling pathway;GO:0005634,cellular_component,nucleus	-
NUF2	3.16420596462169	4.90138027030404	2.60644709645419	22.8511657805494	21.2856291765619	21.7105414050172	A0A0D9RE55,NUF2, NDC80 kinetochore complex component	XP_007987911.1,-;XP_007987909.1,-;XP_007987910.1,-	PF03800,Nuf2 family	IPR005549,Kinetochore protein Nuf2;IPR038275,Nuf2, N-terminal domain superfamily	-	GO:0031262,cellular_component,Ndc80 complex;GO:0000776,cellular_component,kinetochore;GO:0005634,cellular_component,nucleus	-
UCK2	3.69491653974149	4.88175161903697	4.73183343815363	10.3523410328866	8.44174221392405	9.98689129371637	F7IAY5,Uridine-cytidine kinase	XP_002760482.1,-	PF00485,Phosphoribulokinase / Uridine kinase family	IPR029925,Uridine-cytidine kinase 2;IPR006083,Phosphoribulokinase/uridine kinase;IPR000764,Uridine kinase-like;IPR027417,P-loop containing nucleoside triphosphate hydrolase	ENOG410IMEH,-;COG0572,Uridine kinase	GO:0016301,molecular_function,kinase activity;GO:0044206,biological_process,UMP salvage;GO:0004849,molecular_function,uridine kinase activity;GO:0019206,molecular_function,nucleoside kinase activity;GO:0044211,biological_process,CTP salvage;GO:0016740,molecular_function,transferase activity;GO:0005524,molecular_function,ATP binding;GO:0006238,biological_process,CMP salvage;GO:0008152,biological_p…	K00876,ko00983,Drug metabolism - other enzymes;K00876,ko00240,Pyrimidine metabolism
CREG1	7.31844082330209	6.97780600206907	7.65495871592382	2.04212584626836	1.85442768083486	2.19886212496341	K7ADC2,Cellular repressor of E1A-stimulated genes 1	-	PF13883,Pyridoxamine 5'-phosphate oxidase	IPR014631,Cellular repressor of E1A-stimulated genes (CREG);IPR012349,FMN-binding split barrel	KOG3374,Cellular repressor of transcription;ENOG4111WS9,-	GO:0048037,molecular_function,cofactor binding	-
TBX19	0.563323346922267	0.405323016739985	0.338166585681383	0.188142112516087	0.13086335739301	0.184707397648501	G3QG71,T-box 19	-	PF00907,T-box	IPR001699,Transcription factor, T-box;IPR018186,Transcription factor, T-box, conserved site;IPR008967,p53-like transcription factor, DNA-binding;IPR002070,Transcription factor, Brachyury;IPR036960,T-box superfamily	-	GO:0006355,biological_process,regulation of transcription, DNA-templated;GO:0003700,molecular_function,DNA binding transcription factor activity;GO:0003677,molecular_function,DNA binding;GO:0006351,biological_process,transcription, DNA-templated;GO:0005634,cellular_component,nucleus	-
METTL18	30.8717126431616	29.4543062878233	29.7402183963559	10.0759512058176	10.7200052068389	10.2866025957805	A0A024R8Y7,Chromosome 1 open reading frame 156, isoform CRA_a	NP_001307130.1,-;NP_001307128.1,-;NP_219486.1,histidine protein methyltransferase 1 homolog;XP_006711690.1,-	PF13489,Methyltransferase domain;PF10294,Lysine methyltransferase;PF06325,Ribosomal protein L11 methyltransferase (PrmA);PF05175,Methyltransferase small domain	IPR029063,S-adenosyl-L-methionine-dependent methyltransferase	ENOG4111NE8,-;KOG2920,Predicted methyltransferase	-	-
VAMP4	9.039150860169	8.0416548129827	8.68782391503038	4.09093998193169	2.98601455949206	3.27696971803949	A0A286Y0P0,Vesicle associated membrane protein 4	XP_003474699.2,vesicle-associated membrane protein 4	-	IPR016444,Synaptobrevin/Vesicle-associated membrane protein;IPR001388,Synaptobrevin	-	GO:0016192,biological_process,vesicle-mediated transport;GO:0016021,cellular_component,integral component of membrane;GO:0016020,cellular_component,membrane	-
DNM3	0.273257293483454	0.263099928042264	0.289342784321514	0.0543007155667036	0.0468079623005177	0.0709689706727272	A0A0D9RGW8,Dynamin 3	XP_007987691.1,-	PF00350,ynamin family;PF01031,ynamin central region;PF02212,ynamin GTPase effector domain;PF00169,PH domain	IPR019762,Dynamin, GTPase region, conserved site;IPR000375,Dynamin central domain;IPR020850,GTPase effector domain;IPR027417,P-loop containing nucleoside triphosphate hydrolase;IPR030381,Dynamin-type guanine nucleotide-binding (G) domain;IPR011993,PH-like domain superfamily;IPR022812,Dynamin superfamily;IPR003130,Dynamin GTPase effector;IPR001849,Pleckstrin homology domain;IPR001401,Dynamin, GTPa…	-	GO:0016185,biological_process,synaptic vesicle budding from presynaptic endocytic zone membrane;GO:0005525,molecular_function,GTP binding;GO:0005739,cellular_component,mitochondrion;GO:0003924,molecular_function,GTPase activity;GO:0045202,cellular_component,synapse;GO:0001917,cellular_component,photoreceptor inner segment;GO:0000166,molecular_function,nucleotide binding	-
PIGC	10.4977493344524	10.1940929215703	10.2613997720623	3.97134009154654	3.6688784090388	3.83029033347974	A0A024R900,Phosphatidylinositol glycan, class C, isoform CRA_a	-	PF06432,Phosphatidylinositol N-acetylglucosaminyltransferase	IPR009450,Phosphatidylinositol N-acetylglucosaminyltransferase subunit C	ENOG41112YY,-;KOG3059,N-acetylglucosaminyltransferase complex, subunit PIG-C/GPI2, required for phosphatidylinositol biosynthesis	GO:0017176,molecular_function,phosphatidylinositol N-acetylglucosaminyltransferase activity;GO:0006506,biological_process,GPI anchor biosynthetic process;GO:0016021,cellular_component,integral component of membrane;GO:0016020,cellular_component,membrane	-
SUCO	64.1542427417182	63.2562974670475	63.4917662549345	17.8068135698898	17.0761411611644	15.4262144183486	A0A024R929,Chromosome 1 open reading frame 9, isoform CRA_d	NP_057311.3,SUN domain-containing ossification factor isoform 2	PF07738,Sad1 / UNC-like C-terminal	IPR012919,SUN domain;IPR008979,Galactose-binding-like domain superfamily	KOG1396,Uncharacterized conserved protein;ENOG41116S0,-	GO:0032967,biological_process,positive regulation of collagen biosynthetic process;GO:0045669,biological_process,positive regulation of osteoblast differentiation;GO:0046850,biological_process,regulation of bone remodeling;GO:0005791,cellular_component,rough endoplasmic reticulum;GO:0016020,cellular_component,membrane	-
TNFSF4	0.721066647445411	0.706949538121755	0.51868870258712	0.102036624450085	0.134522426408566	0.0551241288378328	G3RRJ0,Uncharacterized protein	XP_004027966.1,-	-	IPR008983,Tumour necrosis factor-like domain superfamily;IPR006052,Tumour necrosis factor domain;IPR021184,Tumour necrosis factor, conserved site	-	GO:0010469,biological_process,regulation of signaling receptor activity;GO:0009986,cellular_component,cell surface;GO:0050729,biological_process,positive regulation of inflammatory response;GO:0005164,molecular_function,tumor necrosis factor receptor binding;GO:0005125,molecular_function,cytokine activity;GO:0071380,biological_process,cellular response to prostaglandin E stimulus;GO:0071222,biolo…	K05469,ko04060,Cytokine-cytokine receptor interaction
ANKRD45	0.425383974974106	0.64099658298881	0.568605203827408	0.186943087929991	0.163950073655894	0.209013426472162	H2Q0M7,Uncharacterized protein	XP_016788302.1,-;XP_001148842.1,ankyrin repeat domain-containing protein 45 isoform X2	PF12796,Ankyrin repeats (3 copies)	IPR020683,Ankyrin repeat-containing domain;IPR002110,Ankyrin repeat;IPR029048,Heat shock protein 70kD, C-terminal domain superfamily;IPR036770,Ankyrin repeat-containing domain superfamily	KOG0100,Molecular chaperones GRP78/BiP/KAR2, HSP70 superfamily;COG0443,Molecular chaperone	-	-
CENPL	6.59763037575556	7.08151994096774	6.10266707952319	12.1817350805988	12.3507109261495	11.837815803976	H2QXJ0,Uncharacterized protein	-	PF13092,Kinetochore complex Sim4 subunit Fta1	IPR025204,Centromere subunit L	ENOG410XZDF,-;ENOG410IIZ1,-	-	-
CACYBP	18.9283781412504	20.5961703930374	18.7420788157481	34.2450356790385	35.1957546060359	37.8527604561098	H2N4M0,Calcyclin-binding protein	-	PF05002,SGS domain;PF04969,CS domain;PF09032,Siah interacting protein, N terminal	IPR007699,SGS domain;IPR037893,Calcyclin-binding Protein, CS domain;IPR007052,CS domain;IPR037201,Calcyclin-binding protein, N-terminal;IPR015120,Siah interacting protein, N-terminal;IPR008978,HSP20-like chaperone	ENOG410XSB6,-;KOG3260,Calcyclin-binding protein CacyBP	GO:0031625,molecular_function,ubiquitin protein ligase binding;GO:0044548,molecular_function,S100 protein binding;GO:0015631,molecular_function,tubulin binding	-
BRINP2	0.0711940730371422	0.0735633716853716	0.0328409745557672	0.359127132258957	0.348785037375834	0.324327337132443	H2QZM3,Uncharacterized protein	XP_009437121.1,-;XP_001153570.1,BMP/retinoic acid-inducible neural-specific protein 2	PF01823,MAC/Perforin domain	IPR033237,BMP/retinoic acid-inducible neural-specific protein;IPR020864,Membrane attack complex component/perforin (MACPF) domain	ENOG410XQ74,-;ENOG410IF4X,-	GO:0043025,cellular_component,neuronal cell body;GO:0071300,biological_process,cellular response to retinoic acid;GO:0030425,cellular_component,dendrite;GO:0045930,biological_process,negative regulation of mitotic cell cycle;GO:0005783,cellular_component,endoplasmic reticulum;GO:0045666,biological_process,positive regulation of neuron differentiation	-
QSOX1	11.4887346030592	11.0637402996942	12.7993880228326	5.02382062059475	5.60700193455671	4.66991656184462	H2Q0P8,Sulfhydryl oxidase	XP_009437523.1,sulfhydryl oxidase 1 isoform X1	PF00085,Thioredoxin;PF04777,rv1 / Alr family	IPR017905,ERV/ALR sulfhydryl oxidase domain;IPR013766,Thioredoxin domain;IPR036249,Thioredoxin-like superfamily;IPR036774,ERV/ALR sulfhydryl oxidase domain superfamily	ENOG410XVJT,-;KOG1731,FAD-dependent sulfhydryl oxidase/quiescin and related proteins	GO:0005794,cellular_component,Golgi apparatus;GO:0003756,molecular_function,protein disulfide isomerase activity;GO:0070062,cellular_component,extracellular exosome;GO:0045171,cellular_component,intercellular bridge;GO:0045454,biological_process,cell redox homeostasis;GO:0043231,cellular_component,intracellular membrane-bounded organelle;GO:0016491,molecular_function,oxidoreductase activity;GO:00…	-
CACNA1E	0.117189987243098	0.128180860097883	0.0894884678482984	0.391434630224316	0.437156630567924	0.355827476904577	G3R686,Voltage-dependent R-type calcium channel subunit alpha	XP_018883058.1,voltage-dependent R-type calcium channel subunit alpha-1E isoform X2	PF08763,Voltage gated calcium channel IQ domain;PF00520,Ion transport protein;PF16905,Voltage-dependent L-type calcium channel, IQ-associated	IPR002077,Voltage-dependent calcium channel, alpha-1 subunit;IPR005449,Voltage-dependent calcium channel, R-type, alpha-1 subunit;IPR014873,Voltage-dependent calcium channel, alpha-1 subunit, IQ domain;IPR031649,Voltage-dependent L-type calcium channel, IQ-associated domain;IPR002048,EF-hand domain;IPR027359,Voltage-dependent channel domain superfamily;IPR005821,Ion transport domain	-	GO:0005216,molecular_function,ion channel activity;GO:0005262,molecular_function,calcium channel activity;GO:0005245,molecular_function,voltage-gated calcium channel activity;GO:0005891,cellular_component,voltage-gated calcium channel complex;GO:0005509,molecular_function,calcium ion binding;GO:0055085,biological_process,transmembrane transport;GO:0006811,biological_process,ion transport;GO:00052…	-
ZNF648	0.701840107841597	0.650817776803756	0.711539448719911	0.168586683106381	0.268849465352082	0.345392171032248	H2R8C5,Uncharacterized protein	-	PF00096,Zinc finger, C2H2 type	-	-	-	-
GLUL	6.2474257338931	7.02413593940816	6.82735572398143	14.3215138225791	14.7631496858669	14.2620720164875	G3RPZ2,Glutamine synthetase	-	PF00120,lutamine synthetase, catalytic domain;PF03951,lutamine synthetase, beta-Grasp domain	-	-	-	-
RNASEL	1.70925752663324	1.32935318067325	1.73800335320061	0.533085383475137	0.640673762657793	0.613759700359534	Q1RLL8,Ribonuclease L	-	PF12796,Ankyrin repeats (3 copies);PF13857,Ankyrin repeats (many copies);PF00069,Protein kinase domain;PF06479,Ribonuclease 2-5A	IPR002110,Ankyrin repeat;IPR011009,Protein kinase-like domain superfamily;IPR036770,Ankyrin repeat-containing domain superfamily;IPR020683,Ankyrin repeat-containing domain;IPR018997,PUB domain;IPR010513,KEN domain;IPR038357,KEN domain superfamily;IPR000719,Protein kinase domain	COG0666,FOG: Ankyrin repeat;KOG1027,Serine/threonine protein kinase and endoribonuclease ERN1/IRE1, sensor of the unfolded protein response pathway;KOG4177,Ankyrin	GO:0005515,molecular_function,protein binding;GO:0006397,biological_process,mRNA processing;GO:0004540,molecular_function,ribonuclease activity;GO:0006468,biological_process,protein phosphorylation;GO:0090501,biological_process,RNA phosphodiester bond hydrolysis;GO:0005524,molecular_function,ATP binding;GO:0004672,molecular_function,protein kinase activity	-
FAM129A	23.1174783087997	22.6120641883959	26.3804238626057	10.1656464108324	10.9199174158149	9.21160143398993	A0A024R978,Chromosome 1 open reading frame 24, isoform CRA_a	NP_443198.1,protein Niban	-	IPR026088,Niban-like	ENOG410IFR1,-;ENOG41102BB,-	GO:0034976,biological_process,response to endoplasmic reticulum stress;GO:0001933,biological_process,negative regulation of protein phosphorylation;GO:0005886,cellular_component,plasma membrane;GO:0005829,cellular_component,cytosol;GO:0045727,biological_process,positive regulation of translation;GO:0001934,biological_process,positive regulation of protein phosphorylation	-
HMCN1	1.44206643264688	1.36953822723634	1.60187956171181	0.546334641789685	0.508052952648994	0.390645198899285	K7CJZ0,Hemicentin 1	-	PF12662,Complement Clr-like EGF-like;PF07679,Immunoglobulin I-set domain;PF13927,Immunoglobulin domain;PF00090,Thrombospondin type 1 domain;PF07645,Calcium-binding EGF domain;PF07474,2F domain	IPR003599,Immunoglobulin subtype;IPR013106,Immunoglobulin V-set domain;IPR018097,EGF-like calcium-binding, conserved site;IPR036465,von Willebrand factor A-like domain superfamily;IPR006605,G2 nidogen/fibulin G2F;IPR009017,Green fluorescent protein;IPR007110,Immunoglobulin-like domain;IPR009030,Growth factor receptor cysteine-rich domain superfamily;IPR000884,Thrombospondin type-1 (TSP1) repeat;I…	ENOG410IUGC,-;ENOG410XQFD,-	GO:0005509,molecular_function,calcium ion binding	-
PLA2G4A	1.38023144594543	0.92717567854928	0.970830611133002	2.63351569404227	2.92349751920197	2.63026650176697	H2Q0T0,Phospholipase A2	XP_009438040.1,-;XP_001165694.1,-	PF01735,Lysophospholipase catalytic domain;PF00168,C2 domain	IPR002642,Lysophospholipase, catalytic domain;IPR000008,C2 domain;IPR016035,Acyl transferase/acyl hydrolase/lysophospholipase;IPR035892,C2 domain superfamily	KOG1325,Lysophospholipase;ENOG410XR72,-;KOG1012,Ca2+-dependent lipid-binding protein CLB1/vesicle protein vp115/Granuphilin A, contains C2 domain	GO:0042127,biological_process,regulation of cell proliferation;GO:0005794,cellular_component,Golgi apparatus;GO:0004623,molecular_function,phospholipase A2 activity;GO:0008152,biological_process,metabolic process;GO:0006629,biological_process,lipid metabolic process;GO:0005737,cellular_component,cytoplasm;GO:0005811,cellular_component,lipid droplet;GO:0071236,biological_process,cellular response …	K16342,ko04014,Ras signaling pathway;K16342,ko04913,Ovarian steroidogenesis;K16342,ko04270,Vascular smooth muscle contraction;K16342,ko04010,MAPK signaling pathway;K16342,ko04912,GnRH signaling pathway;K16342,ko00591,Linoleic acid metabolism;K16342,ko04664,Fc epsilon RI signaling pathway;K16342,ko04750,Inflammatory mediator regulation of TRP channels;K16342,ko04370,VEGF signaling pathway;K16342,k…
RGS2	15.320220648223	14.1166478252404	19.4482809826096	4.26701631157626	3.9467955708397	2.52962944057308	G3QJV6,Regulator of G protein signaling 2	XP_004028122.1,-	PF00615,Regulator of G protein signaling domain	IPR034947,Regulator of G-protein signalling 2;IPR016137,RGS domain;IPR024066,RGS, subdomain 1/3;IPR036305,RGS domain superfamily	-	GO:0045744,biological_process,negative regulation of G-protein coupled receptor protein signaling pathway;GO:0043547,biological_process,positive regulation of GTPase activity;GO:0005096,molecular_function,GTPase activator activity	-
CFH	0.207315042884584	0.273718362605374	0.342681154942588	0.0551932914314989	0.149743527474021	0.0747008084052134	A0A024R962,HCG40889, isoform CRA_b	NP_000177.2,complement factor H isoform a precursor	PF00084,Sushi repeat (SCR repeat)	IPR000436,Sushi/SCR/CCP domain;IPR035976,Sushi/SCR/CCP superfamily	ENOG410YBAR,-;ENOG410IVQ9,-	-	K04004,ko04610,Complement and coagulation cascades;K04004,ko05150,Staphylococcus aureus infection
ASPM	1.82422738194842	3.03300218904083	1.55183888222503	11.2461968219486	11.7566918713542	12.4383892550445	K7CY36,Asp	-	PF15780,Abnormal spindle-like microcephaly-assoc'd, ASPM-SPD-2-Hydin;PF00307,Calponin homology (CH) domain;PF00612,IQ calmodulin-binding motif	IPR001715,Calponin homology domain;IPR036872,CH domain superfamily;IPR027417,P-loop containing nucleoside triphosphate hydrolase;IPR031549,Abnormal spindle-like microcephaly-associated protein, ASH domain;IPR013783,Immunoglobulin-like fold;IPR000048,IQ motif, EF-hand binding site;IPR016024,Armadillo-type fold;IPR029955,Abnormal spindle-like microcephaly-associated protein	KOG0165,Microtubule-associated protein Asp;ENOG410XSAR,-	GO:0007051,biological_process,spindle organization	-
NR5A2	0.722284073539749	0.452024486995531	0.52381549924301	0.244148487890668	0.171875134543099	0.221352656735848	G3R3Z2,Nuclear receptor subfamily 5 group A member 2	XP_004028157.1,-	PF00105,Zinc finger, C4 type (two domains);PF00104,Ligand-binding domain of nuclear hormone receptor	IPR000536,Nuclear hormone receptor, ligand-binding domain;IPR035500,Nuclear hormone receptor-like domain superfamily;IPR001723,Nuclear hormone receptor;IPR001628,Zinc finger, nuclear hormone receptor-type;IPR016355,Nuclear hormone receptor family 5;IPR013088,Zinc finger, NHR/GATA-type	-	GO:0030855,biological_process,epithelial cell differentiation;GO:0008206,biological_process,bile acid metabolic process;GO:0006355,biological_process,regulation of transcription, DNA-templated;GO:0044212,molecular_function,transcription regulatory region DNA binding;GO:0006351,biological_process,transcription, DNA-templated;GO:0000980,molecular_function,RNA polymerase II distal enhancer sequence-…	K08027,ko04950,Maturity onset diabetes of the young
KIF14	2.20441386983673	3.18355760052556	1.44502544536688	12.6674837196679	13.26629408582	12.7357644939235	G3RD87,Kinesin family member 14	XP_018884025.1,kinesin-like protein KIF14	PF16183,Kinesin-associated;PF00225,Kinesin motor domain;PF00498,HA domain	IPR019821,Kinesin motor domain, conserved site;IPR027417,P-loop containing nucleoside triphosphate hydrolase;IPR032405,Kinesin-associated;IPR000253,Forkhead-associated (FHA) domain;IPR008984,SMAD/FHA domain superfamily;IPR001752,Kinesin motor domain;IPR036961,Kinesin motor domain superfamily;IPR027640,Kinesin-like protein	-	GO:0003774,molecular_function,motor activity;GO:0005524,molecular_function,ATP binding;GO:0008017,molecular_function,microtubule binding;GO:0007018,biological_process,microtubule-based movement;GO:0000166,molecular_function,nucleotide binding;GO:0003777,molecular_function,microtubule motor activity	-
C1orf106	0.259957667389454	0.201456684097733	0.275805335824478	0.681883768692243	0.602487999288893	0.337209357727949	G7N9W4,Uncharacterized protein	-	PF11819,omain of unknown function (DUF3338)	IPR021774,Domain of unknown function DUF3338	KOG3529,Radixin, moesin and related proteins of the ERM family;ENOG410XQFP,-	-	-
IGFN1	0.257830545967781	0.352014536260043	0.369660188878648	0.0937358569705948	0.105042074262641	0.118370376757978	A0A096N8N6,Immunoglobulin-like and fibronectin type III domain containing 1	-	PF00041,ibronectin type III domain;PF07679,Immunoglobulin I-set domain	IPR003961,Fibronectin type III;IPR007110,Immunoglobulin-like domain;IPR036116,Fibronectin type III superfamily;IPR036179,Immunoglobulin-like domain superfamily;IPR013783,Immunoglobulin-like fold;IPR003599,Immunoglobulin subtype;IPR003598,Immunoglobulin subtype 2;IPR013098,Immunoglobulin I-set	-	GO:0030018,cellular_component,Z disc;GO:0005634,cellular_component,nucleus	-
PKP1	2.70510081979305	2.19271395707908	2.28873462886408	7.06271988617412	7.10778078540309	6.9482602050422	H2Q0V7,Uncharacterized protein	-	PF00514,Armadillo/beta-catenin-like repeat	IPR000225,Armadillo;IPR016024,Armadillo-type fold;IPR028432,Plakophilin-1;IPR011989,Armadillo-like helical;IPR028435,Plakophilin/Delta catenin	ENOG410Y21Q,-;KOG1048,Neural adherens junction protein Plakophilin and related Armadillo repeat proteins	GO:0005521,molecular_function,lamin binding;GO:1902373,biological_process,negative regulation of mRNA catabolic process;GO:0007155,biological_process,cell adhesion;GO:0030057,cellular_component,desmosome;GO:0098609,biological_process,cell-cell adhesion;GO:0045110,biological_process,intermediate filament bundle assembly;GO:0043231,cellular_component,intracellular membrane-bounded organelle;GO:0005…	-
ELF3	2.19946816774152	1.90736731889523	1.72859138633212	5.01111530725291	5.71141141839851	5.40906376613738	G3RE61,E74 like ETS transcription factor 3	XP_004028201.1,-;XP_004028202.1,-	PF02198,Sterile alpha motif (SAM)/Pointed domain;PF00178,ts-domain	IPR013761,Sterile alpha motif/pointed domain superfamily;IPR036388,Winged helix-like DNA-binding domain superfamily;IPR033074,ETS-related transcription factor Elf-3;IPR000418,Ets domain;IPR036390,Winged helix DNA-binding domain superfamily;IPR003118,Pointed domain	-	GO:0006366,biological_process,transcription by RNA polymerase II;GO:0003677,molecular_function,DNA binding;GO:0030855,biological_process,epithelial cell differentiation;GO:0043565,molecular_function,sequence-specific DNA binding;GO:0003700,molecular_function,DNA binding transcription factor activity;GO:0006355,biological_process,regulation of transcription, DNA-templated;GO:0006954,biological_pro…	-
UBE2T	2.98606660008338	2.88975688971665	2.71220965851793	11.5525409700504	9.1368768825935	10.9975897895436	H2N457,Ubiquitin conjugating enzyme E2 T	XP_002809649.1,-	PF00179,Ubiquitin-conjugating enzyme	IPR016135,Ubiquitin-conjugating enzyme/RWD-like;IPR023313,Ubiquitin-conjugating enzyme, active site;IPR000608,Ubiquitin-conjugating enzyme E2	COG5078,Ubiquitin-protein ligase;KOG0417,Ubiquitin-protein ligase	GO:0085020,biological_process,protein K6-linked ubiquitination;GO:0061631,molecular_function,ubiquitin conjugating enzyme activity;GO:0070979,biological_process,protein K11-linked ubiquitination;GO:0070936,biological_process,protein K48-linked ubiquitination;GO:0031625,molecular_function,ubiquitin protein ligase binding;GO:0000166,molecular_function,nucleotide binding;GO:0005730,cellular_componen…	K13960,ko03460,Fanconi anemia pathway
RABIF	1.1118228966551	1.03713253979138	1.05512442603877	0.35052581575794	0.403716748588373	0.554426238044514	Q53EV1,RAB-interacting factor variant	NP_002862.2,guanine nucleotide exchange factor MSS4	PF04421,Mss4 protein	IPR011323,Mss4/translationally controlled tumour-associated TCTP;IPR007515,Mss4;IPR011057,Mss4-like superfamily	KOG4113,Guanine nucleotide exchange factor;ENOG4111UFA,-	GO:0005085,molecular_function,guanyl-nucleotide exchange factor activity;GO:0065009,biological_process,regulation of molecular function;GO:0007264,biological_process,small GTPase mediated signal transduction;GO:0005622,cellular_component,intracellular	-
ETNK2	0.226553804690734	0.325129705134475	0.420929203952313	0.0846529250935992	0.130437420705014	0.155491460378345	A0A024R976,Ethanolamine kinase 2, isoform CRA_a	NP_001284689.1,ethanolamine kinase 2 isoform 2	PF01633,Choline/ethanolamine kinase	IPR011009,Protein kinase-like domain superfamily	COG0510,Predicted choline kinase involved in LPS biosynthesis;KOG4720,Ethanolamine kinase	GO:0016301,molecular_function,kinase activity;GO:0004305,molecular_function,ethanolamine kinase activity;GO:0035264,biological_process,multicellular organism growth;GO:0006646,biological_process,phosphatidylethanolamine biosynthetic process;GO:0001701,biological_process,in utero embryonic development;GO:0001890,biological_process,placenta development;GO:0009791,biological_process,post-embryonic d…	-
PLEKHA6	1.83845427240127	2.24972470343556	1.80939799153787	3.91139399549553	4.62740190922127	4.51401075525579	A0A1B0GUN5,Pleckstrin homology domain-containing family A member 6	-	PF00169,PH domain	IPR001849,Pleckstrin homology domain;IPR011993,PH-like domain superfamily	-	-	-
CDK18	1.66855832440211	1.24517394846494	1.39683756006334	3.24894481404099	2.61999705979528	2.96794410356992	A0A024R980,PCTAIRE protein kinase 3, isoform CRA_a	NP_997668.1,cyclin-dependent kinase 18 isoform a	PF00069,Protein kinase domain	IPR011009,Protein kinase-like domain superfamily;IPR017441,Protein kinase, ATP binding site;IPR008271,Serine/threonine-protein kinase, active site;IPR000719,Protein kinase domain	KOG0594,Protein kinase PCTAIRE and related kinases;ENOG410XPP3,-	GO:0005524,molecular_function,ATP binding;GO:0016301,molecular_function,kinase activity;GO:0006468,biological_process,protein phosphorylation;GO:0016310,biological_process,phosphorylation;GO:0004672,molecular_function,protein kinase activity	-
SLC45A3	1.96134478780882	1.62338848486233	1.91995283358655	3.41933104310066	3.44500596647939	2.81162539994368	H2Q0Z6,Solute carrier family 45, member 3	XP_009439569.1,-;XP_009439568.1,-;XP_009439572.1,-;XP_514140.2,solute carrier family 45 member 3 isoform X1;XP_009439567.1,-;XP_009439571.1,-	-	IPR036259,MFS transporter superfamily;IPR011701,Major facilitator superfamily	ENOG410XPTR,-;KOG0637,Sucrose transporter and related proteins	GO:0008506,molecular_function,sucrose:proton symporter activity;GO:0015770,biological_process,sucrose transport;GO:0055085,biological_process,transmembrane transport;GO:0048713,biological_process,regulation of oligodendrocyte differentiation;GO:0045723,biological_process,positive regulation of fatty acid biosynthetic process;GO:0010907,biological_process,positive regulation of glucose metabolic p…	K15379,ko05202,Transcriptional misregulation in cancer;K15379,ko05206,MicroRNAs in cancer
RASSF5	0.338878072536255	0.455063516385559	0.502458436827923	1.08534369558078	1.06422357635263	0.909567090547465	A8K5F3,cDNA FLJ75466, highly similar to Homo sapiens Ras association	NP_872605.1,ras association domain-containing protein 5 isoform B;NP_872604.1,ras association domain-containing protein 5 isoform A	PF00130,Phorbol esters/diacylglycerol binding domain (C1 domain);PF00788,Ras association (RalGDS/AF-6) domain;PF16517,Novel Ras effector 1 C-terminal SARAH (Sav/Rassf/Hpo) domain	IPR011524,SARAH domain;IPR000159,Ras-associating (RA) domain;IPR033614,C-terminal RASSF family;IPR002219,Protein kinase C-like, phorbol ester/diacylglycerol-binding domain;IPR029071,Ubiquitin-like domain superfamily;IPR033623,Ras association domain-containing protein 5	ENOG410IPAE,-;ENOG4111HS2,-	GO:0017016,molecular_function,Ras GTPase binding;GO:0035556,biological_process,intracellular signal transduction;GO:0042981,biological_process,regulation of apoptotic process;GO:0046872,molecular_function,metal ion binding;GO:0005622,cellular_component,intracellular;GO:0007165,biological_process,signal transduction	K08015,ko05223,Non-small cell lung cancer;K08015,ko04015,Rap1 signaling pathway;K08015,ko05200,Pathways in cancer;K08015,ko04014,Ras signaling pathway;K08015,ko04670,Leukocyte transendothelial migration
G0S2	64.4754571247336	60.5545190436106	57.2648755935775	510.531136310126	500.803180253537	363.737977249211	H2Q121,G0/G1 switch protein 2	XP_016793527.1,-;XP_514164.1,-	PF15103,0/G1 switch protein 2	IPR016821,G0/G1 switch protein 2	ENOG410J22N,-;ENOG410YZQR,-	GO:0006915,biological_process,apoptotic process;GO:0016021,cellular_component,integral component of membrane;GO:2001238,biological_process,positive regulation of extrinsic apoptotic signaling pathway;GO:0005739,cellular_component,mitochondrion;GO:0016020,cellular_component,membrane;GO:0097191,biological_process,extrinsic apoptotic signaling pathway	-
NEK2	8.02917094481653	10.4683431087784	6.16594337498718	34.9212051795811	34.0446227315476	33.5392191260978	H2Q134,NIMA	-	PF00069,Protein kinase domain	IPR011009,Protein kinase-like domain superfamily;IPR008271,Serine/threonine-protein kinase, active site;IPR000719,Protein kinase domain	KOG0591,NIMA (never in mitosis)-related G2-specific serine/threonine protein kinase;ENOG410XNQP,-	GO:0051299,biological_process,centrosome separation;GO:0019903,molecular_function,protein phosphatase binding;GO:0032212,biological_process,positive regulation of telomere maintenance via telomerase;GO:0016310,biological_process,phosphorylation;GO:0046777,biological_process,protein autophosphorylation;GO:0032991,cellular_component,protein-containing complex;GO:0006468,biological_process,protein p…	-
DTL	0.589652310490841	0.695047416029133	0.429125519082161	2.95034213619288	2.55111821113622	2.99250685211361	H2Q136,Denticleless homolog	-	PF00400,WD domain, G-beta repeat	IPR036322,WD40-repeat-containing domain superfamily;IPR015943,WD40/YVTN repeat-like-containing domain superfamily;IPR019775,WD40 repeat, conserved site;IPR001680,WD40 repeat;IPR017986,WD40-repeat-containing domain	KOG0321,WD40 repeat-containing protein L2DTL;ENOG410XRWK,-	-	-
ATF3	20.3479586302208	15.9134036705104	17.7056993076337	3.26795912141654	3.06490368922646	2.82381536723606	G1QRJ9,Activating transcription factor 3	XP_012362230.1,-;XP_003273105.1,-;XP_003273102.1,-	PF00170,bZIP transcription factor	IPR000837,AP-1 transcription factor;IPR029812,cAMP-dependent transcription factor ATF-3;IPR004827,Basic-leucine zipper domain	KOG1414,Transcriptional activator FOSB/c-Fos and related bZIP transcription factors;ENOG4111CH5,-	GO:0001078,molecular_function,transcriptional repressor activity, RNA polymerase II proximal promoter sequence-specific DNA binding;GO:0006094,biological_process,gluconeogenesis;GO:0000122,biological_process,negative regulation of transcription by RNA polymerase II;GO:0006355,biological_process,regulation of transcription, DNA-templated;GO:0044212,molecular_function,transcription regulatory regio…	K09032,ko05166,HTLV-I infection
PROX1	0.457071849840886	0.483140022704458	0.632525336046621	0.190810423900492	0.184127571146724	0.197146556744822	A0A096MPG0,Prospero homeobox 1	XP_003893170.1,-;XP_003893169.1,-	PF05044,Homeo-prospero domain	IPR023082,Homeo-prospero domain;IPR009057,Homeobox-like domain superfamily;IPR007738,Prospero homeobox protein 1;IPR037131,Homeo-prospero domain superfamily	-	GO:0055005,biological_process,ventricular cardiac myofibril assembly;GO:0003705,molecular_function,transcription factor activity, RNA polymerase II distal enhancer sequence-specific binding;GO:0050693,molecular_function,LBD domain binding;GO:0045737,biological_process,positive regulation of cyclin-dependent protein serine/threonine kinase activity;GO:0055009,biological_process,atrial cardiac musc…	-
CENPF	31.3810288732314	45.3441109562854	23.4154196103808	152.924908138577	154.96277193222	162.299725132628	K7CVC0,Centromere protein F, 350/400kDa	-	PF10481,Cenp-F N-terminal domain;PF10490,Rb-binding domain of kinetochore protein Cenp-F/LEK1;PF10473,Leucine-rich repeats of kinetochore protein Cenp-F/LEK1	IPR018463,Centromere protein Cenp-F, N-terminal;IPR019513,Centromere protein Cenp-F, leucine-rich repeat-containing domain;IPR018302,Kinetochore protein Cenp-F/LEK1, Rb protein-binding domain	ENOG410XS5F,-;ENOG410IGJF,-	GO:0042803,molecular_function,protein homodimerization activity;GO:0008134,molecular_function,transcription factor binding;GO:0070840,molecular_function,dynein complex binding	-
KCNK2	0.215931077275568	0.154942459650615	0.190912312380806	0.611178963920654	0.467900651384617	0.372354326441825	G7NTZ8,Uncharacterized protein	XP_005540898.1,-	PF07885,Ion channel	IPR003976,Two pore domain potassium channel, TREK;IPR013099,Potassium channel domain;IPR003280,Two pore domain potassium channel	-	GO:0005267,molecular_function,potassium channel activity;GO:0015271,molecular_function,outward rectifier potassium channel activity;GO:0022841,molecular_function,potassium ion leak channel activity;GO:0007186,biological_process,G-protein coupled receptor signaling pathway;GO:0005249,molecular_function,voltage-gated potassium channel activity;GO:0006811,biological_process,ion transport;GO:0071805,…	K04913,ko04971,Gastric acid secretion
ESRRG	0.123796262778221	0.0799475829194302	0.0951762261135981	0.021683002715965	0.0388773757259945	0.0597413808317641	G3R425,Estrogen related receptor gamma	XP_004028448.1,-	PF00105,Zinc finger, C4 type (two domains);PF00104,Ligand-binding domain of nuclear hormone receptor	IPR000536,Nuclear hormone receptor, ligand-binding domain;IPR035500,Nuclear hormone receptor-like domain superfamily;IPR001723,Nuclear hormone receptor;IPR001628,Zinc finger, nuclear hormone receptor-type;IPR024178,Oestrogen receptor/oestrogen-related receptor;IPR013088,Zinc finger, NHR/GATA-type;IPR003078,Retinoic acid receptor;IPR027289,Oestrogen-related receptor	-	GO:0006355,biological_process,regulation of transcription, DNA-templated;GO:0003707,molecular_function,steroid hormone receptor activity;GO:0003677,molecular_function,DNA binding;GO:0003708,molecular_function,retinoic acid receptor activity;GO:0001228,molecular_function,transcriptional activator activity, RNA polymerase II transcription regulatory region sequence-specific DNA binding;GO:0043565,m…	-
RRP15	5.71928369258846	7.76513506803421	5.67747981624157	11.5015866426423	11.7352071273947	13.2838437551647	H2N3P6,Ribosomal RNA processing 15 homolog	XP_009235883.1,RRP15-like protein isoform X1	PF07890,Rrp15p	IPR012459,Ribosomal RNA-processing protein 15	KOG2974,Uncharacterized conserved protein;ENOG4111R78,-	GO:0006364,biological_process,rRNA processing	-
C1orf115	0.610191404423408	0.923026689017375	0.703684995531947	0.23570370558584	0.18644737353738	0.254672506157324	G3QMG8,Chromosome 1 open reading frame 115	-	PF15828,omain of unknown function (DUF4710)	IPR031667,Protein of unknown function DUF4710	-	-	-
HLX	0.79059005554445	0.787786594848328	0.647955039016833	1.48400615902821	1.38661724250141	1.55488026379662	B3KXT6,cDNA FLJ46030 fis, clone SPLEN2028417, highly similar to Homeobox protein HLX1	-	PF00046,Homeobox domain	IPR017970,Homeobox, conserved site;IPR001356,Homeobox domain;IPR020479,Homeobox domain, metazoa;IPR009057,Homeobox-like domain superfamily;IPR000047,Helix-turn-helix motif	ENOG411188D,-;KOG0488,Transcription factor BarH and related HOX domain proteins	GO:0043565,molecular_function,sequence-specific DNA binding;GO:0006355,biological_process,regulation of transcription, DNA-templated;GO:0003677,molecular_function,DNA binding;GO:0005634,cellular_component,nucleus	-
MIA3	155.078510942277	152.362222110278	167.148037264018	64.4632690425336	67.4603159181427	64.1429295116244	G3RGZ5,MIA family member 3, ER export factor	XP_004028490.1,melanoma inhibitory activity protein 3 isoform X2	PF07653,Variant SH3 domain	IPR001452,SH3 domain;IPR036028,SH3-like domain superfamily	-	GO:0042060,biological_process,wound healing;GO:0006888,biological_process,ER to Golgi vesicle-mediated transport;GO:0070971,cellular_component,endoplasmic reticulum exit site;GO:0006887,biological_process,exocytosis;GO:0015031,biological_process,protein transport;GO:0007162,biological_process,negative regulation of cell adhesion;GO:0043231,cellular_component,intracellular membrane-bounded organel…	-
FAM177B	2.80024641626578	1.62918752233474	1.7206311365554	3.76313635088576	4.63466710008965	5.38448170348772	H2R1E7,Uncharacterized protein	-	PF14774,AM177 family	IPR028260,FAM177 family	ENOG410IXRC,-;ENOG410YRX6,-	-	-
LBR	5.38020394843831	5.68832468150381	5.29085310838113	10.1537133771389	9.34584897550365	9.89978812116368	A0A024R3R5,Lamin B receptor, isoform CRA_a	-	PF01222,rgosterol biosynthesis ERG4/ERG24 family;PF09465,Lamin-B receptor of TUDOR domain	IPR018083,Sterol reductase, conserved site;IPR002999,Tudor domain;IPR001171,Ergosterol biosynthesis ERG4/ERG24;IPR019023,Lamin-B receptor of TUDOR domain	ENOG410XP67,-;KOG1435,Sterol reductase/lamin B receptor	GO:0055114,biological_process,oxidation-reduction process;GO:0016628,molecular_function,oxidoreductase activity, acting on the CH-CH group of donors, NAD or NADP as acceptor;GO:0016021,cellular_component,integral component of membrane;GO:0016020,cellular_component,membrane	-
EPHX1	44.2680232645104	41.2676020511325	40.1288850549399	16.6698924880339	14.8218289807296	14.7725412110545	R4SBI6,Epoxide hydrolase	NP_000111.1,epoxide hydrolase 1;NP_001278092.1,-;NP_001129490.1,-	PF00561,alpha/beta hydrolase fold;PF06441,poxide hydrolase N terminus	IPR016292,Epoxide hydrolase;IPR000639,Epoxide hydrolase-like;IPR010497,Epoxide hydrolase, N-terminal;IPR029058,Alpha/Beta hydrolase fold	KOG2565,Predicted hydrolases or acyltransferases (alpha/beta hydrolase superfamily);COG0596,Predicted hydrolases or acyltransferases (alpha/beta hydrolase superfamily)	GO:0016787,molecular_function,hydrolase activity;GO:0014070,biological_process,response to organic cyclic compound;GO:0003824,molecular_function,catalytic activity;GO:0005783,cellular_component,endoplasmic reticulum;GO:0019439,biological_process,aromatic compound catabolic process;GO:0033961,molecular_function,cis-stilbene-oxide hydrolase activity;GO:0016020,cellular_component,membrane;GO:0005789…	K01253,ko04976,Bile secretion;K01253,ko05204,Chemical carcinogenesis;K01253,ko00980,Metabolism of xenobiotics by cytochrome P450
LIN9	2.59128635350679	2.70589111704652	2.1480858560992	4.55419206256869	4.7274608811665	5.27838725423586	H0Y322,Protein lin-9 homolog	-	PF06584,IRP	IPR010561,Protein LIN-9/Protein ALWAYS EARLY;IPR033471,DIRP domain	ENOG410YA1T,-;KOG1019,Retinoblastoma pathway protein LIN-9/chromatin-associated protein Aly	GO:0006351,biological_process,transcription, DNA-templated;GO:0007049,biological_process,cell cycle;GO:0017053,cellular_component,transcriptional repressor complex;GO:0005654,cellular_component,nucleoplasm	-
JMJD4	1.63705614947095	1.47700560400943	1.81267148047314	4.41954971177538	3.93875117662276	3.43448744911468	H2Q191,Uncharacterized protein	XP_001143331.2,jmjC domain-containing protein 4	PF02373,JmjC domain, hydroxylase	IPR003347,JmjC domain	KOG2131,Uncharacterized conserved protein, contains JmjC domain;ENOG410ZACM,-	-	-
WNT9A	0.609493696337466	0.45158450038085	0.490381663632389	0.178749629037983	0.0934780114408954	0.109443120563453	H2Q194,Protein Wnt	XP_525081.2,-	PF00110,wnt family	IPR013303,Wnt-9a protein;IPR018161,Wnt protein, conserved site;IPR005817,Wnt	KOG3913,Wnt family of developmental regulators;ENOG410XQZ1,-	GO:0005578,,;GO:0061037,biological_process,negative regulation of cartilage development;GO:0016055,biological_process,Wnt signaling pathway;GO:0005102,molecular_function,signaling receptor binding;GO:0005109,molecular_function,frizzled binding;GO:0030182,biological_process,neuron differentiation;GO:0005615,cellular_component,extracellular space;GO:0010469,biological_process,regulation of signalin…	-
TRIM17	0.674226733676577	0.566893759080204	0.649467759423992	0.266747379522672	0.306394921096465	0.220484086009992	A0A024R3T1,Tripartite motif-containing 17, isoform CRA_a	XP_011542512.1,-;NP_001020111.1,-;XP_006711842.1,-;NP_057186.1,E3 ubiquitin-protein ligase TRIM17 isoform 1;XP_011542511.1,-	PF15227,zinc finger of C3HC4-type, RING;PF00643,B-box zinc finger;PF00622,SPRY domain	IPR017907,Zinc finger, RING-type, conserved site;IPR032918,E3 ubiquitin-protein ligase TRIM17;IPR001870,B30.2/SPRY domain;IPR003879,Butyrophylin-like, SPRY domain;IPR006574,SPRY-associated;IPR001841,Zinc finger, RING-type;IPR013320,Concanavalin A-like lectin/glucanase domain superfamily;IPR013083,Zinc finger, RING/FYVE/PHD-type;IPR035687,TRIM17, PRY/SPRY domain;IPR000315,B-box-type zinc finger;IP…	KOG2177,Predicted E3 ubiquitin ligase;ENOG4111G04,-	GO:0016567,biological_process,protein ubiquitination;GO:0006914,biological_process,autophagy;GO:0046872,molecular_function,metal ion binding;GO:0004842,molecular_function,ubiquitin-protein transferase activity;GO:0005622,cellular_component,intracellular;GO:0008270,molecular_function,zinc ion binding	-
HIST3H2A	28.1115723597705	17.9784496734441	26.6530652871304	11.341174647833	10.1909981724292	7.04098341953449	A0A091CRS7,Histone H2A type 3	-	PF00125,Core histone H2A/H2B/H3/H4;PF16211,C-terminus of histone H2A	IPR032454,Histone H2A, C-terminal domain;IPR007125,Histone H2A/H2B/H3;IPR002119,Histone H2A;IPR032458,Histone H2A conserved site;IPR009072,Histone-fold;IPR000164,Histone H3/CENP-A	-	GO:0005694,cellular_component,chromosome;GO:0000786,cellular_component,nucleosome;GO:0003677,molecular_function,DNA binding;GO:0005634,cellular_component,nucleus;GO:0046982,molecular_function,protein heterodimerization activity	-
RNF187	51.0857871530731	50.3028407003713	54.7438876387664	23.5596563700868	22.4141266881952	20.4532567639895	A0A096NBH4,Ring finger protein 187	-	PF00097,Zinc finger, C3HC4 type (RING finger)	IPR001841,Zinc finger, RING-type;IPR018957,Zinc finger, C3HC4 RING-type;IPR017907,Zinc finger, RING-type, conserved site;IPR013083,Zinc finger, RING/FYVE/PHD-type	-	GO:0046872,molecular_function,metal ion binding	-
TAF5L	2.49740747250941	2.83071077921519	2.71302712166859	4.71955240001909	4.64787151520963	4.79197181304638	H2Q1B2,TAF5-like RNA polymerase II, p300/CBP-associated factor	XP_016796136.1,-;XP_016796135.1,-	PF00400,WD domain, G-beta repeat;PF04494,WD40 associated region in TFIID subunit, NTD2 domain	IPR019775,WD40 repeat, conserved site;IPR007582,TFIID subunit TAF5, NTD2 domain;IPR017986,WD40-repeat-containing domain;IPR037826,TAF5L;IPR036322,WD40-repeat-containing domain superfamily;IPR037264,TFIID subunit TAF5, NTD2 domain superfamily;IPR015943,WD40/YVTN repeat-like-containing domain superfamily;IPR020472,G-protein beta WD-40 repeat;IPR001680,WD40 repeat	ENOG410XPM5,-;KOG0263,Transcription initiation factor TFIID, subunit TAF5 (also component of histone acetyltransferase SAGA)	GO:0033276,cellular_component,transcription factor TFTC complex;GO:0030914,cellular_component,STAGA complex	K03130,ko05168,Herpes simplex infection;K03130,ko03022,Basal transcription factors
URB2	0.839460099285658	1.19529548476078	0.935632579090067	1.93195156743774	1.78058510394712	1.81052587800981	A8K4P8,cDNA FLJ75337	-	PF10441,Urb2/Npa2 family	IPR018849,Nucleolar 27S pre-rRNA processing, Urb2/Npa2, C-terminal	ENOG410IHVN,-;ENOG410ZP2S,-	-	-
RP5-862P8.2	2.9046039600155	3.10106489367329	2.58705959437709	5.28445564079745	5.60030660053745	5.93482972372194	A0A1W2PKR9,Mitogen-activated protein kinase kinase kinase 21	-	-	IPR016231,Mitogen-activated protein (MAP) kinase kinase kinase, MLK1-4;IPR001245,Serine-threonine/tyrosine-protein kinase, catalytic domain;IPR011009,Protein kinase-like domain superfamily;IPR036028,SH3-like domain superfamily;IPR017441,Protein kinase, ATP binding site;IPR008271,Serine/threonine-protein kinase, active site;IPR001452,SH3 domain;IPR000719,Protein kinase domain	-	GO:0016301,molecular_function,kinase activity;GO:0004706,molecular_function,JUN kinase kinase kinase activity;GO:0007256,biological_process,activation of JNKK activity;GO:0000165,biological_process,MAPK cascade;GO:0005622,cellular_component,intracellular;GO:0016740,molecular_function,transferase activity;GO:0016310,biological_process,phosphorylation;GO:0004672,molecular_function,protein kinase ac…	-
HEATR1	3.8284953050191	4.31689657544946	4.06719809711258	7.52512958318226	7.03514233158946	7.75159897951776	B2RWN5,HEAT repeat containing 1	NP_060542.4,HEAT repeat-containing protein 1	PF12397,U3 small nucleolar RNA-associated protein 10;PF08146,BP28CT (NUC211) domain	IPR011989,Armadillo-like helical;IPR022125,U3 small nucleolar RNA-associated protein 10;IPR012954,BP28, C-terminal domain;IPR016024,Armadillo-type fold	KOG1837,Uncharacterized conserved protein;ENOG410XNQQ,-	-	K14550,ko03008,Ribosome biogenesis in eukaryotes
FH	21.2320801062918	18.6329375048411	19.5760879044445	38.6940735063046	36.3056246166952	35.1412152289423	A0A0S2Z4C3,Fumarate hydratase isoform 1	NP_000134.2,fumarate hydratase, mitochondrial	PF00206,Lyase;PF10415,umarase C C-terminus	IPR020557,Fumarate lyase, conserved site;IPR024083,Fumarase/histidase, N-terminal;IPR000362,Fumarate lyase family;IPR022761,Fumarate lyase, N-terminal;IPR008948,L-Aspartase-like;IPR018951,Fumarase C, C-terminal;IPR005677,Fumarate hydratase, class II	-	GO:0004333,molecular_function,fumarate hydratase activity;GO:0045239,cellular_component,tricarboxylic acid cycle enzyme complex;GO:0003824,molecular_function,catalytic activity;GO:0048873,biological_process,homeostasis of number of cells within a tissue;GO:0006106,biological_process,fumarate metabolic process;GO:0005739,cellular_component,mitochondrion;GO:0006099,biological_process,tricarboxylic …	K01679,ko00720,Carbon fixation pathways in prokaryotes;K01679,ko05211,Renal cell carcinoma;K01679,ko05200,Pathways in cancer;K01679,ko00620,Pyruvate metabolism;K01679,ko00020,Citrate cycle (TCA cycle);K01679,ko01200,Carbon metabolism
CHML	7.23688077679378	7.96801053863571	7.82463868482563	18.295882776025	18.5195660072682	18.0879485362055	K7C4W2,Choroideremia-like	-	PF00996,P dissociation inhibitor	IPR036188,FAD/NAD(P)-binding domain superfamily;IPR018203,GDP dissociation inhibitor;IPR001738,Rab protein geranylgeranyltransferase component A	-	GO:0005092,molecular_function,GDP-dissociation inhibitor activity;GO:0005968,cellular_component,Rab-protein geranylgeranyltransferase complex;GO:0007264,biological_process,small GTPase mediated signal transduction;GO:0050790,biological_process,regulation of catalytic activity;GO:0018344,biological_process,protein geranylgeranylation;GO:0006886,biological_process,intracellular protein transport	-
EXO1	1.38675736294753	1.9901498150679	1.41893039902352	8.66408375036475	8.21048856382958	8.63948487769084	A0A024R3V2,Exonuclease 1, isoform CRA_a	-	PF00867,XPG I-region;PF00752,XPG N-terminal domain	IPR037315,Exonuclease-1, H3TH domain;IPR008918,Helix-hairpin-helix motif, class 2;IPR006085,XPG N-terminal;IPR032641,Exonuclease 1;IPR036279,5'-3' exonuclease, C-terminal domain superfamily;IPR006084,XPG/Rad2 endonuclease;IPR006086,XPG-I domain;IPR019974,XPG conserved site;IPR029060,PIN-like domain superfamily	KOG2518,5'-3' exonuclease;COG0258,5'-3' exonuclease (including N-terminal domain of PolI)	GO:0035312,molecular_function,5'-3' exodeoxyribonuclease activity;GO:0003677,molecular_function,DNA binding;GO:0004527,molecular_function,exonuclease activity;GO:0003824,molecular_function,catalytic activity;GO:0016788,molecular_function,hydrolase activity, acting on ester bonds;GO:0004518,molecular_function,nuclease activity;GO:0006281,biological_process,DNA repair;GO:0005634,cellular_component,…	-
ZBTB18	0.34584352776138	0.372242714122215	0.747813205178271	0.109034527943138	0.0135762264439981	0.0778850594547444	H9EN14,Zinc finger protein 238 isoform 1	NP_001244821.1,zinc finger and BTB domain-containing protein 18	-	IPR013087,Zinc finger C2H2-type;IPR011333,SKP1/BTB/POZ domain superfamily;IPR000210,BTB/POZ domain;IPR036236,Zinc finger C2H2 superfamily	KOG1721,FOG: Zn-finger;COG5048,FOG: Zn-finger	GO:0003676,molecular_function,nucleic acid binding	-
ADSS	4.50626050764288	6.25325113260527	5.56853616008717	16.199628023674	15.7668650121057	16.0870251853489	A0A024R5Q7,Adenylosuccinate synthetase isozyme 2	NP_001117.2,adenylosuccinate synthetase isozyme 2	PF00709,Adenylosuccinate synthetase	IPR018220,Adenylosuccinate synthase, GTP-binding site;IPR033128,Adenylosuccinate synthase, active site;IPR001114,Adenylosuccinate synthetase;IPR027529,Adenylosuccinate synthetase isozyme 2, chordates;IPR027417,P-loop containing nucleoside triphosphate hydrolase	COG0104,Adenylosuccinate synthase;KOG1355,Adenylosuccinate synthase	GO:0060359,biological_process,response to ammonium ion;GO:0006164,biological_process,purine nucleotide biosynthetic process;GO:0005525,molecular_function,GTP binding;GO:0006167,biological_process,AMP biosynthetic process;GO:0046872,molecular_function,metal ion binding;GO:0014074,biological_process,response to purine-containing compound;GO:0005737,cellular_component,cytoplasm;GO:0005886,cellular_c…	K01939,ko00230,Purine metabolism;K01939,ko00250,Alanine, aspartate and glutamate metabolism
ZNF695	0.247262929542656	0.258072424806775	0.241944251047027	0.655136109323946	0.621209952495018	0.584324571452407	Q9HD74,Zinc finger protein SBZF3	-	PF00096,Zinc finger, C2H2 type;PF01352,KRAB box	IPR013087,Zinc finger C2H2-type;IPR001909,Krueppel-associated box;IPR036051,KRAB domain superfamily;IPR036236,Zinc finger C2H2 superfamily	KOG1721,FOG: Zn-finger;COG5048,FOG: Zn-finger	GO:0006355,biological_process,regulation of transcription, DNA-templated;GO:0003676,molecular_function,nucleic acid binding;GO:0046872,molecular_function,metal ion binding;GO:0005622,cellular_component,intracellular	-
ZNF670-ZNF695	0.360920769451008	0.439635295584191	0.365462418445584	0.769687590435015	0.729829396800528	0.645712699670941	F2Z2N8,ZNF670-ZNF695 readthrough	-	PF01352,KRAB box	IPR001909,Krueppel-associated box;IPR036051,KRAB domain superfamily	-	GO:0006355,biological_process,regulation of transcription, DNA-templated;GO:0003676,molecular_function,nucleic acid binding;GO:0005622,cellular_component,intracellular	-
NLRP3	0.118322543920884	0.285273920244681	0.231968292108694	0.0497382647964284	0.100327657013309	0.100495794604419	H2Q1G8,NLR family pyrin domain containing 3	-	PF14484,ish-specific NACHT associated domain;PF13516,Leucine Rich repeat;PF05729,NACHT domain;PF02758,PAAD/DAPIN/Pyrin domain	IPR001611,Leucine-rich repeat;IPR007111,NACHT nucleoside triphosphatase;IPR004020,DAPIN domain;IPR027417,P-loop containing nucleoside triphosphate hydrolase;IPR029495,NACHT-associated domain;IPR032675,Leucine-rich repeat domain superfamily;IPR011029,Death-like domain superfamily	ENOG4111H3D,-;ENOG410IE5X,-	GO:0002674,biological_process,negative regulation of acute inflammatory response;GO:0072559,cellular_component,NLRP3 inflammasome complex;GO:0005737,cellular_component,cytoplasm;GO:0050728,biological_process,negative regulation of inflammatory response;GO:0043280,biological_process,positive regulation of cysteine-type endopeptidase activity involved in apoptotic process;GO:0032088,biological_proc…	-
ZNF692	9.92777339302954	9.22075236207368	7.76477157507069	17.7589189539924	15.3930462023766	15.3641511710647	H2Q1I4,Zinc finger protein 692	XP_016798061.1,zinc finger protein 692 isoform X3	PF00096,Zinc finger, C2H2 type	IPR013087,Zinc finger C2H2-type;IPR036236,Zinc finger C2H2 superfamily	KOG1721,FOG: Zn-finger;COG5048,FOG: Zn-finger	GO:0001078,molecular_function,transcriptional repressor activity, RNA polymerase II proximal promoter sequence-specific DNA binding;GO:0005730,cellular_component,nucleolus;GO:0003676,molecular_function,nucleic acid binding;GO:0000122,biological_process,negative regulation of transcription by RNA polymerase II;GO:0000978,molecular_function,RNA polymerase II proximal promoter sequence-specific DNA …	-
GTPBP4	41.0526579301063	44.3789983572506	40.5539787235337	84.3456763959009	85.9527773038172	87.7869300433044	D2CFK9,Nucleolar GTP-binding protein 1	NP_036473.2,nucleolar GTP-binding protein 1	PF08155,NOGCT (NUC087) domain;PF06858,Nucleolar GTP-binding protein 1 (NOG1)	IPR010674,Nucleolar GTP-binding protein 1, Rossman-fold domain;IPR012973,NOG, C-terminal;IPR005225,Small GTP-binding protein domain;IPR031167,OBG-type guanine nucleotide-binding (G) domain;IPR027417,P-loop containing nucleoside triphosphate hydrolase;IPR006073,GTP binding domain;IPR024926,Nucleolar GTP-binding protein 1	KOG1490,GTP-binding protein CRFG/NOG1 (ODN superfamily);COG1084,Predicted GTPase	GO:0042254,biological_process,ribosome biogenesis;GO:0005794,cellular_component,Golgi apparatus;GO:0005730,cellular_component,nucleolus;GO:0005525,molecular_function,GTP binding;GO:0031965,cellular_component,nuclear membrane;GO:0005829,cellular_component,cytosol;GO:0005634,cellular_component,nucleus;GO:0000463,biological_process,maturation of LSU-rRNA from tricistronic rRNA transcript (SSU-rRNA, …	K06943,ko03008,Ribosome biogenesis in eukaryotes
IDI1	3.22284202185019	2.82909648616334	3.4634440398758	9.14380138918857	8.48844007011769	6.19990246474858	H2Q1J2,Isopentenyl-diphosphate delta isomerase 1	-	PF00293,NUDIX domain	IPR015797,NUDIX hydrolase-like domain superfamily;IPR011876,Isopentenyl-diphosphate delta-isomerase, type 1;IPR000086,NUDIX hydrolase domain	COG1443,Isopentenyldiphosphate isomerase;KOG0142,Isopentenyl pyrophosphate:dimethylallyl pyrophosphate isomerase	GO:0016787,molecular_function,hydrolase activity;GO:0004452,molecular_function,isopentenyl-diphosphate delta-isomerase activity;GO:0005737,cellular_component,cytoplasm;GO:0005777,cellular_component,peroxisome;GO:0008299,biological_process,isoprenoid biosynthetic process;GO:0009240,biological_process,isopentenyl diphosphate biosynthetic process	-
PFKP	24.0461014350244	20.6251097678639	21.3481495380828	41.2101589875344	41.0161298188182	37.6454439295297	K7C3C5,ATP-dependent 6-phosphofructokinase	XP_016818044.1,ATP-dependent 6-phosphofructokinase, platelet type isoform X2	PF00365,Phosphofructokinase	IPR022953,ATP-dependent 6-phosphofructokinase;IPR035966,Phosphofructokinase superfamily;IPR009161,ATP-dependent 6-phosphofructokinase, eukaryotic-type;IPR015912,Phosphofructokinase, conserved site;IPR000023,Phosphofructokinase domain	COG0205,6-phosphofructokinase;KOG2440,Pyrophosphate-dependent phosphofructo-1-kinase	GO:0016301,molecular_function,kinase activity;GO:0006096,biological_process,glycolytic process;GO:0005737,cellular_component,cytoplasm;GO:0006002,biological_process,fructose 6-phosphate metabolic process;GO:0003824,molecular_function,catalytic activity;GO:0016740,molecular_function,transferase activity;GO:0046872,molecular_function,metal ion binding;GO:0003872,molecular_function,6-phosphofructoki…	-
AKR1E2	0.40753231175233	0.300781969665157	0.375979564308082	1.76205571429829	1.57967286524554	1.63626294952131	H2Q1J7,Aldo-keto reductase family 1 member E2	XP_001153988.2,1,5-anhydro-D-fructose reductase isoform X1	PF00248,Aldo/keto reductase family	IPR023210,NADP-dependent oxidoreductase domain;IPR018170,Aldo/keto reductase, conserved site;IPR020471,Aldo/keto reductase;IPR036812,NADP-dependent oxidoreductase domain superfamily	KOG1577,Aldo/keto reductase family proteins;COG0656,Aldo/keto reductases, related to diketogulonate reductase	GO:0055114,biological_process,oxidation-reduction process;GO:0016491,molecular_function,oxidoreductase activity;GO:0005829,cellular_component,cytosol;GO:0005794,cellular_component,Golgi apparatus;GO:0005654,cellular_component,nucleoplasm	-
NET1	16.5824723343934	21.6791036107174	18.1282100886818	36.0319549029357	37.2344317957334	34.3254847477909	Q5SQI5,Neuroepithelial cell transforming gene 1, isoform CRA_b	NP_001040625.1,neuroepithelial cell-transforming gene 1 protein isoform 1	PF00621,RhoGEF domain;PF00169,PH domain	IPR001331,Guanine-nucleotide dissociation stimulator, CDC24, conserved site;IPR001849,Pleckstrin homology domain;IPR011993,PH-like domain superfamily;IPR037853,Net1, PH domain;IPR035899,Dbl homology (DH) domain superfamily;IPR000219,Dbl homology (DH) domain	COG5422,RhoGEF, Guanine nucleotide exchange factor for Rho/Rac/Cdc42-like GTPases;KOG4305,RhoGEF GTPase	GO:0017049,molecular_function,GTP-Rho binding;GO:0035556,biological_process,intracellular signal transduction;GO:0005085,molecular_function,guanyl-nucleotide exchange factor activity;GO:0051451,biological_process,myoblast migration;GO:0065009,biological_process,regulation of molecular function;GO:0035023,biological_process,regulation of Rho protein signal transduction;GO:0005886,cellular_componen…	-
PFKFB3	6.80341135191508	6.23841707219149	7.31882778278688	13.5807169504246	14.1932425285908	13.2575973781882	G1RLZ0,6-phosphofructo-2-kinase/fructose-2,6-biphosphatase 3	-	PF01591,6-phosphofructo-2-kinase;PF00300,Histidine phosphatase superfamily (branch 1)	IPR013079,6-phosphofructo-2-kinase;IPR027417,P-loop containing nucleoside triphosphate hydrolase;IPR013078,Histidine phosphatase superfamily, clade-1;IPR001345,Phosphoglycerate/bisphosphoglycerate mutase, active site;IPR003094,Fructose-2,6-bisphosphatase;IPR029033,Histidine phosphatase superfamily	COG0406,Fructose-2,6-bisphosphatase;KOG0234,Fructose-6-phosphate 2-kinase/fructose-2,6-biphosphatase	GO:0003824,molecular_function,catalytic activity;GO:0005524,molecular_function,ATP binding;GO:0006003,biological_process,fructose 2,6-bisphosphate metabolic process;GO:0008152,biological_process,metabolic process;GO:0046835,biological_process,carbohydrate phosphorylation;GO:0006000,biological_process,fructose metabolic process;GO:0003873,molecular_function,6-phosphofructo-2-kinase activity	-
OPTN	41.3107502440393	35.1703943442057	42.9976291872216	10.7434661640757	11.6522864954262	11.0468239212779	A0A0S2Z500,Optineurin isoform 1	-	PF16516,Leucine zipper of domain CC2 of NEMO, NF-kappa-B essential modulator;PF11577,NF-kappa-B essential modulator NEMO	IPR032419,NF-kappa-B essential modulator NEMO, CC2-LZ domain;IPR021063,NF-kappa-B essential modulator NEMO, N-terminal;IPR032939,Optineurin;IPR034735,NEMO, Zinc finger	-	GO:0016192,biological_process,vesicle-mediated transport;GO:0005794,cellular_component,Golgi apparatus;GO:0006914,biological_process,autophagy;GO:0031410,cellular_component,cytoplasmic vesicle;GO:0070530,molecular_function,K63-linked polyubiquitin modification-dependent protein binding	-
MCM10	0.330244424749041	0.568724621972422	0.357041728324939	4.19936868383275	4.63782713858679	5.7332914475523	H2R2Z4,Uncharacterized protein	-	PF09332,Mcm10 replication factor;PF09329,Primase zinc finger	IPR015408,Zinc finger, Mcm10/DnaG-type;IPR015411,Replication factor Mcm10, C-terminal	ENOG41100ZT,-;KOG3056,Protein required for S-phase initiation or completion	GO:0003697,molecular_function,single-stranded DNA binding;GO:0019899,molecular_function,enzyme binding;GO:0005730,cellular_component,nucleolus;GO:0006270,biological_process,DNA replication initiation;GO:0008283,biological_process,cell proliferation;GO:0006260,biological_process,DNA replication;GO:0006974,biological_process,cellular response to DNA damage stimulus;GO:0003688,molecular_function,DNA…	-
SEPHS1	4.48058836607753	4.13232496323126	4.63286437066076	9.76117028603709	9.49961876323654	8.50082971840429	I3MEL4,Selenophosphate synthetase 1	XP_005334325.1,-;XP_013217857.1,-	PF02769,AIR synthase related protein, C-terminal domain;PF00586,AIR synthase related protein, N-terminal domain	IPR036676,PurM-like, C-terminal domain superfamily;IPR004536,Selenophosphate synthetase;IPR036921,PurM-like, N-terminal domain superfamily;IPR010918,PurM-like, C-terminal domain;IPR016188,PurM-like, N-terminal domain;IPR023061,Selenophosphate synthetase, class I	COG0709,Selenophosphate synthase;KOG3939,Selenophosphate synthetase	GO:0004756,molecular_function,selenide, water dikinase activity;GO:0042802,molecular_function,identical protein binding;GO:0016310,biological_process,phosphorylation;GO:0016260,biological_process,selenocysteine biosynthetic process;GO:0005524,molecular_function,ATP binding	-
FRMD4A	0.6630332653419	0.605461376767377	0.645303096695325	0.184625692273465	0.200926725296965	0.194017246320301	G3RFN6,FERM domain containing 4A	-	PF09379,RM N-terminal domain;PF09380,RM C-terminal PH-like domain;PF00373,RM central domain;PF11819,omain of unknown function (DUF3338)	IPR019748,FERM central domain;IPR035963,FERM superfamily, second domain;IPR018980,FERM, C-terminal PH-like domain;IPR000299,FERM domain;IPR019747,FERM conserved site;IPR011993,PH-like domain superfamily;IPR018979,FERM, N-terminal;IPR019749,Band 4.1 domain;IPR021774,Domain of unknown function DUF3338;IPR014352,FERM/acyl-CoA-binding protein superfamily;IPR029071,Ubiquitin-like domain superfamily	-	GO:0005856,cellular_component,cytoskeleton	-
SUV39H2	0.797319698241182	1.0400137743258	1.11066517777781	2.09061855751843	1.98578873925645	2.41985493418958	H2N9T7,Histone-lysine N-methyltransferase	-	PF00856,SET domain;PF00385,Chromo (CHRromatin Organisation MOdifier) domain;PF05033,Pre-SET motif	IPR023780,Chromo domain;IPR007728,Pre-SET domain;IPR016197,Chromo-like domain superfamily;IPR011381,Histone H3-K9 methyltransferase;IPR003616,Post-SET domain;IPR001214,SET domain;IPR023779,Chromo domain, conserved site;IPR000953,Chromo/chromo shadow domain	COG2940,Proteins containing SET domain;KOG1082,Histone H3 (Lys9) methyltransferase SUV39H1/Clr4, required for transcriptional silencing	GO:1904047,molecular_function,S-adenosyl-L-methionine binding;GO:0006333,biological_process,chromatin assembly or disassembly;GO:0006338,biological_process,chromatin remodeling;GO:0051567,biological_process,histone H3-K9 methylation;GO:0000785,cellular_component,chromatin;GO:0005694,cellular_component,chromosome;GO:0034968,biological_process,histone lysine methylation;GO:0016740,molecular_functio…	-
PDSS1	0.273512697882386	0.594979045058361	0.664042825672367	1.5854345400714	1.4104831230145	1.74506355974229	F7H1E7,Decaprenyl diphosphate synthase subunit 1	XP_001102166.1,decaprenyl-diphosphate synthase subunit 1	PF00348,Polyprenyl synthetase	IPR008949,Isoprenoid synthase domain superfamily;IPR033749,Polyprenyl synthetase, conserved site;IPR000092,Polyprenyl synthetase	KOG0776,Geranylgeranyl pyrophosphate synthase/Polyprenyl synthetase;COG0142,Geranylgeranyl pyrophosphate synthase	GO:0050347,molecular_function,trans-octaprenyltranstransferase activity;GO:0006744,biological_process,ubiquinone biosynthetic process;GO:0016740,molecular_function,transferase activity;GO:0051290,biological_process,protein heterotetramerization;GO:1990234,cellular_component,transferase complex;GO:0008299,biological_process,isoprenoid biosynthetic process;GO:0005739,cellular_component,mitochondrio…	K12504,ko00900,Terpenoid backbone biosynthesis
MASTL	1.59665698615972	2.09561063521284	2.03794029960893	3.03657106435308	3.90668908872036	3.56679681255101	G3RKT0,Microtubule associated serine/threonine kinase like	XP_004049248.1,serine/threonine-protein kinase greatwall isoform X1	PF00069,Protein kinase domain	IPR037638,Serine/threonine-protein kinase greatwall, catalytic domain;IPR011009,Protein kinase-like domain superfamily;IPR000961,AGC-kinase, C-terminal;IPR008271,Serine/threonine-protein kinase, active site;IPR000719,Protein kinase domain	-	GO:0016301,molecular_function,kinase activity;GO:0016740,molecular_function,transferase activity;GO:0005524,molecular_function,ATP binding;GO:0004674,molecular_function,protein serine/threonine kinase activity;GO:0006468,biological_process,protein phosphorylation;GO:0000166,molecular_function,nucleotide binding;GO:0016310,biological_process,phosphorylation;GO:0004672,molecular_function,protein ki…	-
MKX	0.335851884195697	0.424933280475802	0.284555127075141	0.17287257109348	0.0904045746302474	0.137598202943185	G3RJD8,Mohawk homeobox	XP_004049260.1,-;XP_018889900.1,-	PF05920,Homeobox KN domain	IPR017970,Homeobox, conserved site;IPR008422,Homeobox KN domain;IPR001356,Homeobox domain;IPR009057,Homeobox-like domain superfamily	-	GO:0043565,molecular_function,sequence-specific DNA binding;GO:0006355,biological_process,regulation of transcription, DNA-templated;GO:0003677,molecular_function,DNA binding;GO:0005634,cellular_component,nucleus	-
MPP7	0.885316249697903	0.656220385134179	0.947286648103236	0.360643149178552	0.395544359097098	0.288933742533751	B3KQ45,cDNA FLJ32798 fis, clone TESTI2002498, highly similar to Homo sapiens membrane protein, palmitoylated 7	-	PF07653,Variant SH3 domain;PF02828,L27 domain;PF00625,uanylate kinase;PF00595,PDZ domain (Also known as DHR or GLGF)	IPR014775,L27 domain, C-terminal;IPR036034,PDZ superfamily;IPR001478,PDZ domain;IPR027417,P-loop containing nucleoside triphosphate hydrolase;IPR036892,L27 domain superfamily;IPR035599,MPP7, SH3 domain;IPR036028,SH3-like domain superfamily;IPR020590,Guanylate kinase, conserved site;IPR008144,Guanylate kinase-like domain;IPR008145,Guanylate kinase/L-type calcium channel beta subunit;IPR001452,SH3 …	COG0194,Guanylate kinase;KOG0609,Calcium/calmodulin-dependent serine protein kinase/membrane-associated guanylate kinase	-	-
BAMBI	2.28646811126079	3.04745168565369	2.72095421880682	1.10429265206369	1.05415819470691	1.29590776107458	H2NA28,BMP and activin membrane-bound inhibitor homolog	XP_002820670.2,BMP and activin membrane-bound inhibitor homolog	PF06211,BMP and activin membrane-bound inhibitor (BAMBI) N-terminal domain	IPR009345,BMP and activin membrane-bound inhibitor	ENOG4110R2C,-;ENOG410IIU1,-	GO:0035413,-,-;GO:0090263,biological_process,positive regulation of canonical Wnt signaling pathway;GO:0005737,cellular_component,cytoplasm;GO:0032092,biological_process,positive regulation of protein binding;GO:0010718,biological_process,positive regulation of epithelial to mesenchymal transition;GO:0005109,molecular_function,frizzled binding;GO:0008284,biological_process,positive regulation of …	K10162,ko04310,Wnt signaling pathway;K10162,ko04350,TGF-beta signaling pathway
ARHGAP12	4.65890632896016	4.41972713819009	4.82071271781374	2.04010983371412	2.00934095828692	1.90658375838366	G3RAH1,Rho GTPase activating protein 12	XP_018890959.1,rho GTPase-activating protein 12 isoform X2	PF16618,Linker region between SH3 and WW domains on ARHGAP12;PF14604,Variant SH3 domain;PF00620,RhoGAP domain;PF00169,PH domain	IPR035491,ARHGAP12, SH3 domain;IPR001849,Pleckstrin homology domain;IPR011993,PH-like domain superfamily;IPR001202,WW domain;IPR036028,SH3-like domain superfamily;IPR008936,Rho GTPase activation protein;IPR001452,SH3 domain;IPR036020,WW domain superfamily;IPR000198,Rho GTPase-activating protein domain	-	GO:0043547,biological_process,positive regulation of GTPase activity;GO:0007165,biological_process,signal transduction;GO:0005096,molecular_function,GTPase activator activity	-
CCDC7	1.05316903802179	1.05340959337591	1.10412337154652	0.447183756636949	0.506133319742573	0.349091700050891	H2RCE0,Uncharacterized protein	XP_009456503.1,coiled-coil domain-containing protein 7 isoform X30	PF15368,Spermatogenesis family BioT2	IPR029272,Coiled-coil domain-containing protein 7	ENOG410II8P,-;ENOG411157R,-	-	-
CSGALNACT2	16.6217336752536	15.1894787162774	17.9503638270971	6.78732628501803	6.73877292020954	6.10535343273234	K7BNE8,Hexosyltransferase	XP_016818565.1,-;XP_009456650.2,-	PF05679,Chondroitin N-acetylgalactosaminyltransferase	IPR008428,Chondroitin N-acetylgalactosaminyltransferase;IPR029044,Nucleotide-diphospho-sugar transferases	KOG3588,Chondroitin synthase 1;ENOG410XNYM,-	GO:0005794,cellular_component,Golgi apparatus;GO:0032580,cellular_component,Golgi cisterna membrane;GO:0008376,molecular_function,acetylgalactosaminyltransferase activity;GO:0016740,molecular_function,transferase activity;GO:0050651,biological_process,dermatan sulfate proteoglycan biosynthetic process;GO:0016020,cellular_component,membrane;GO:0030166,biological_process,proteoglycan biosynthetic p…	K00746,ko00532,Glycosaminoglycan biosynthesis - chondroitin sulfate / dermatan sulfate
ZNF239	0.201902872574126	0.415312486904071	0.336322208339243	0.999606302011982	1.07790584495938	0.779471439979526	A8K7J8,cDNA FLJ75849, highly similar to Homo sapiens zinc finger protein 239	-	PF00096,Zinc finger, C2H2 type	IPR013087,Zinc finger C2H2-type;IPR036236,Zinc finger C2H2 superfamily	KOG1721,FOG: Zn-finger;COG5048,FOG: Zn-finger	GO:0003676,molecular_function,nucleic acid binding	-
ZNF485	0.258300532154698	0.262852740059767	0.135398803106954	0.927862453476901	0.68581182945263	0.879350589913954	A0A024R7T5,Zinc finger protein 485, isoform CRA_a	NP_001305070.1,-;NP_660355.2,zinc finger protein 485 isoform a;NP_001305069.1,-	PF00096,Zinc finger, C2H2 type;PF01352,KRAB box	IPR013087,Zinc finger C2H2-type;IPR001909,Krueppel-associated box;IPR036051,KRAB domain superfamily;IPR036236,Zinc finger C2H2 superfamily	KOG1721,FOG: Zn-finger;COG5048,FOG: Zn-finger	GO:0006355,biological_process,regulation of transcription, DNA-templated;GO:0003676,molecular_function,nucleic acid binding;GO:0046872,molecular_function,metal ion binding;GO:0005622,cellular_component,intracellular	-
C10orf10	2.18228833284173	1.26086441988929	1.57972087955249	2.38272835485005	4.84183196151386	3.34082197624913	H2R7Q5,Chromosome 10 open reading frame 10	XP_016773653.1,protein DEPP	PF15343,ecidual protein induced by progesterone family	IPR020133,Decidual protein, progesterone induced	ENOG410IZM8,-;ENOG41115QP,-	GO:0005737,cellular_component,cytoplasm;GO:0010506,biological_process,regulation of autophagy;GO:0005777,cellular_component,peroxisome;GO:0005739,cellular_component,mitochondrion	-
DKK1	5.54950699280975	7.4039177083527	5.72304225645634	15.8094134355559	14.639393906875	10.943768809668	I1W660,Dickkopf-like protein 1	NP_036374.1,dickkopf-related protein 1 precursor	PF04706,ickkopf N-terminal cysteine-rich region	IPR006796,Dickkopf, N-terminal cysteine-rich	ENOG410IRWP,-;ENOG4111FNB,-	GO:0001942,biological_process,hair follicle development;GO:0007492,biological_process,endoderm development;GO:0000122,biological_process,negative regulation of transcription by RNA polymerase II;GO:0060325,biological_process,face morphogenesis;GO:0050807,biological_process,regulation of synapse organization;GO:0090090,biological_process,negative regulation of canonical Wnt signaling pathway;GO:00…	K02165,ko04310,Wnt signaling pathway
ZWINT	15.2194785340853	24.5081440949965	15.0128689719136	84.9708185423317	90.6037731757411	99.4112387487291	A0A024QZN5,ZW10 interactor, isoform CRA_b	-	PF15556,ZW10 interactor	IPR029092,ZW10 interactor	ENOG4111831,-;ENOG410IJ58,-	GO:0007093,biological_process,mitotic cell cycle checkpoint;GO:0000776,cellular_component,kinetochore	-
CDK1	7.50289541872761	10.6770687341554	5.86189674494104	49.4697502876443	42.0479735711345	47.4509622870282	H2R7P8,Cyclin-dependent kinase 1	-	PF00069,Protein kinase domain	IPR011009,Protein kinase-like domain superfamily;IPR017441,Protein kinase, ATP binding site;IPR008271,Serine/threonine-protein kinase, active site;IPR000719,Protein kinase domain	KOG0594,Protein kinase PCTAIRE and related kinases;ENOG410XPP3,-	GO:0008353,molecular_function,RNA polymerase II carboxy-terminal domain kinase activity;GO:0030855,biological_process,epithelial cell differentiation;GO:0007095,biological_process,mitotic G2 DNA damage checkpoint;GO:0030154,biological_process,cell differentiation;GO:0004672,molecular_function,protein kinase activity;GO:0072686,cellular_component,mitotic spindle;GO:0005634,cellular_component,nucle…	-
ARID5B	30.8559708240731	26.0614583601846	27.6488452405004	10.9492088321302	11.1266820749399	12.227744453049	H2Q1Y3,AT-rich interaction domain 5B	-	PF01388,ARID/BRIGHT DNA binding domain	IPR001606,ARID DNA-binding domain;IPR036431,ARID DNA-binding domain superfamily;IPR030408,AT-rich interactive domain-containing protein 5B	ENOG4110NWK,-;ENOG410IQ7B,-	GO:0006355,biological_process,regulation of transcription, DNA-templated;GO:0006357,biological_process,regulation of transcription by RNA polymerase II;GO:0044212,molecular_function,transcription regulatory region DNA binding;GO:0003677,molecular_function,DNA binding;GO:0005634,cellular_component,nucleus	-
RTKN2	0.259382645821035	0.464457386484309	0.22774311248611	0.693856086910879	0.644253654887909	0.714620707854245	K7CNK1,Rhotekin 2	XP_009456805.1,rhotekin-2 isoform X1	PF08174,Cell division protein anillin;PF00169,PH domain	IPR030469,Rhotekin-2;IPR012966,Anillin homology domain;IPR011072,HR1 rho-binding domain;IPR001849,Pleckstrin homology domain;IPR011993,PH-like domain superfamily	ENOG410ZX8Y,-;ENOG410IIHF,-	GO:0030097,biological_process,hemopoiesis;GO:0007165,biological_process,signal transduction	-
DNA2	2.46330907591824	2.42977282441048	2.120550566531	5.0558685568538	5.37696392684233	5.72827249378301	K7DGY2,DNA replication helicase 2 homolog	-	PF13087,AAA domain;PF13086,AAA domain;PF08696,NA replication factor Dna2	IPR026851,Dna2;IPR014808,DNA replication factor Dna2, N-terminal;IPR027417,P-loop containing nucleoside triphosphate hydrolase	KOG1805,DNA replication helicase;COG1112,Superfamily I DNA and RNA helicases and helicase subunits	GO:0017108,molecular_function,5'-flap endonuclease activity;GO:0004386,molecular_function,helicase activity;GO:0043142,molecular_function,single-stranded DNA-dependent ATPase activity;GO:0033567,biological_process,DNA replication, Okazaki fragment processing	-
TET1	0.699939378072299	0.790546857114009	0.789712644452041	1.38325231073083	1.74136152557367	1.49498560342929	H2Q1Z7,Uncharacterized protein	XP_016773927.1,methylcytosine dioxygenase TET1 isoform X2	PF12851,Oxygenase domain of the 2OGFeDO superfamily;PF02008,CXXC zinc finger domain	IPR002857,Zinc finger, CXXC-type;IPR024779,2OGFeDO, oxygenase domain	ENOG410IE22,-;ENOG410XPWW,-	GO:0031062,biological_process,positive regulation of histone methylation;GO:0003677,molecular_function,DNA binding;GO:0070579,molecular_function,methylcytosine dioxygenase activity;GO:0080111,biological_process,DNA demethylation;GO:0008284,biological_process,positive regulation of cell proliferation;GO:0005506,molecular_function,iron ion binding;GO:0090310,biological_process,negative regulation o…	-
DDX21	46.4135534533127	55.0455989762407	49.768786199256	119.273391397611	123.075270010354	129.691330737905	H2Q201,DEAD	XP_507825.2,nucleolar RNA helicase 2 isoform X1	PF00271,Helicase conserved C-terminal domain;PF08152,UCT (NUC152) domain;PF00270,AD/DEAH box helicase	IPR012562,GUCT;IPR014001,Helicase superfamily 1/2, ATP-binding domain;IPR027417,P-loop containing nucleoside triphosphate hydrolase;IPR014014,RNA helicase, DEAD-box type, Q motif;IPR011545,DEAD/DEAH box helicase domain;IPR035979,RNA-binding domain superfamily;IPR001650,Helicase, C-terminal	COG0513,Superfamily II DNA and RNA helicases;KOG0331,ATP-dependent RNA helicase	GO:0006366,biological_process,transcription by RNA polymerase II;GO:0004386,molecular_function,helicase activity;GO:0004004,molecular_function,ATP-dependent RNA helicase activity;GO:0005730,cellular_component,nucleolus;GO:0005737,cellular_component,cytoplasm;GO:0010501,biological_process,RNA secondary structure unwinding;GO:0019843,molecular_function,rRNA binding;GO:0035198,molecular_function,miR…	-
DDIT4	230.668810477867	157.267228963577	166.123396873323	72.9934243375528	76.0903161650766	55.2434412379762	A0A024QZQ6,DNA-damage-inducible transcript 4, isoform CRA_a	NP_061931.1,DNA damage-inducible transcript 4 protein	PF07809,RTP801 C-terminal region	IPR038281,RTP801-like, C-terminal domain superfamily;IPR012918,RTP801-like	ENOG410IIEE,-;ENOG4111N0W,-	GO:0045820,biological_process,negative regulation of glycolytic process;GO:0009968,biological_process,negative regulation of signal transduction;GO:0071889,molecular_function,14-3-3 protein binding;GO:0005737,cellular_component,cytoplasm;GO:0032007,biological_process,negative regulation of TOR signaling;GO:0001666,biological_process,response to hypoxia;GO:0005739,cellular_component,mitochondrion;…	K08270,ko04150,mTOR signaling pathway;K08270,ko04151,PI3K-Akt signaling pathway;K08270,ko05206,MicroRNAs in cancer
CFAP70	7.32370113077121	7.16746129705378	9.12307948339941	0.926925597203197	0.974478066359722	0.716724991791741	H2Q234,Cilia and flagella associated protein 70	-	PF13181,Tetratricopeptide repeat	IPR011990,Tetratricopeptide-like helical domain superfamily;IPR019734,Tetratricopeptide repeat;IPR013026,Tetratricopeptide repeat-containing domain	ENOG410IE2V,-;ENOG410YIJC,-	-	-
AGAP5	10.6699528608471	10.9301335372537	11.1795553455482	5.11188169994987	4.53680877709578	4.44364893145282	A0A0D9SFU9,Arf-GAP with GTPase, ANK repeat and PH domain-containing protein 5	-	PF12796,Ankyrin repeats (3 copies);PF01412,Putative GTPase activating protein for Arf	IPR037278,ARFGAP/RecO-like zinc finger;IPR038508,ArfGAP domain superfamily;IPR001849,Pleckstrin homology domain;IPR020683,Ankyrin repeat-containing domain;IPR036770,Ankyrin repeat-containing domain superfamily;IPR001164,Arf GTPase activating protein;IPR002110,Ankyrin repeat	-	GO:0043547,biological_process,positive regulation of GTPase activity;GO:0046872,molecular_function,metal ion binding;GO:0005096,molecular_function,GTPase activator activity	-
CHCHD1	37.5746283221395	37.6485728848797	34.5341449219656	64.4880046812661	67.6536594791405	70.4354559291361	H2Q242,Coiled-coil-helix-coiled-coil-helix domain containing 1	XP_521508.1,-	PF06747,CHCH domain	IPR033620,Coiled-coil-helix-coiled-coil-helix domain-containing protein 1;IPR010625,CHCH;IPR009069,Cysteine alpha-hairpin motif superfamily	KOG4695,Uncharacterized conserved protein;ENOG410Y5R6,-	GO:0001650,cellular_component,fibrillar center;GO:0032543,biological_process,mitochondrial translation;GO:0005739,cellular_component,mitochondrion;GO:0005829,cellular_component,cytosol;GO:0005761,cellular_component,mitochondrial ribosome;GO:0005654,cellular_component,nucleoplasm	-
ZSWIM8	15.9841579419511	15.9085246572524	16.4662769618526	6.65516432351435	6.64776238762552	5.98099085198736	H2RC63,KIAA0913	XP_009457013.1,zinc finger SWIM domain-containing protein 8 isoform X2	-	IPR007527,Zinc finger, SWIM-type	KOG3615,Uncharacterized conserved protein;ENOG410XPG2,-	GO:0008270,molecular_function,zinc ion binding	-
RP11-574K11.31	11.4981009933226	11.2834649136242	11.5807448067092	4.97366490294902	5.19076447390875	4.70230042439549	S4R438,Bifunctional heparan sulfate N-deacetylase/N-sulfotransferase 2	NP_001317036.1,bifunctional heparan sulfate N-deacetylase/N-sulfotransferase 2 isoform 2	PF12062,heparan sulfate-N-deacetylase;PF00685,Sulfotransferase domain	IPR037359,Heparan sulfate sulfotransferase;IPR000863,Sulfotransferase domain;IPR021930,Heparan sulphate-N-deacetylase;IPR027417,P-loop containing nucleoside triphosphate hydrolase	KOG3703,Heparan sulfate N-deacetylase/N-sulfotransferase;ENOG410XQN4,-	GO:0008146,molecular_function,sulfotransferase activity;GO:0015016,molecular_function,[heparan sulfate]-glucosamine N-sulfotransferase activity;GO:0016787,molecular_function,hydrolase activity;GO:0016021,cellular_component,integral component of membrane;GO:0016020,cellular_component,membrane	-
PLAU	4.27392259256572	3.60619908563639	3.69658009599716	11.1645442876665	11.4326369328146	9.7895183322997	A0A024QZM9,Plasminogen activator, urokinase, isoform CRA_a	NP_002649.1,urokinase-type plasminogen activator isoform 1 preproprotein	PF00089,Trypsin;PF00051,Kringle domain	IPR034814,Urokinase-type plasminogen activator;IPR018114,Serine proteases, trypsin family, histidine active site;IPR000001,Kringle;IPR001254,Serine proteases, trypsin domain;IPR033116,Serine proteases, trypsin family, serine active site;IPR009003,Peptidase S1, PA clan;IPR013806,Kringle-like fold;IPR038178,Kringle superfamily;IPR000742,EGF-like domain;IPR013032,EGF-like, conserved site;IPR018056,K…	COG5640,Secreted trypsin-like serine protease;ENOG410IGFI,-	GO:0006508,biological_process,proteolysis;GO:0016301,molecular_function,kinase activity;GO:0016787,molecular_function,hydrolase activity;GO:0031639,biological_process,plasminogen activation;GO:0004252,molecular_function,serine-type endopeptidase activity;GO:0008233,molecular_function,peptidase activity;GO:0008236,molecular_function,serine-type peptidase activity;GO:0016310,biological_process,phos…	K01348,ko05202,Transcriptional misregulation in cancer;K01348,ko04610,Complement and coagulation cascades;K01348,ko05206,MicroRNAs in cancer;K01348,ko05205,Proteoglycans in cancer;K01348,ko04064,NF-kappa B signaling pathway
C10orf55	1.44409276142964	1.16634569745907	1.48462040853013	3.9057694566107	3.70188701513127	3.58708099004279	G3SA47,Chromosome 10 open reading frame 55	-	-	-	-	-	-
COMTD1	0.623421264243912	0.736192426005757	0.534071152356431	1.64724948228019	0.872624843510551	1.07274345813554	A8K337,cDNA FLJ77862, highly similar to Homo sapiens catechol-O-methyltransferase domain containing 1	-	PF13578,Methyltransferase domain;PF01596,O-methyltransferase	IPR029063,S-adenosyl-L-methionine-dependent methyltransferase;IPR002935,O-methyltransferase, family 3	COG4122,Predicted O-methyltransferase;KOG1663,O-methyltransferase	GO:0016740,molecular_function,transferase activity;GO:0008171,molecular_function,O-methyltransferase activity;GO:0008168,molecular_function,methyltransferase activity;GO:0016020,cellular_component,membrane;GO:0032259,biological_process,methylation;GO:0016021,cellular_component,integral component of membrane	-
ZNF503	17.8006474874633	22.7632369785885	17.5123687323439	46.0273280794732	37.0504062254153	46.3554560912513	A8K2P6,cDNA FLJ76083, highly similar to Homo sapiens zinc finger protein 503	-	PF12402,NocA-like zinc-finger protein 1	IPR013087,Zinc finger C2H2-type;IPR022129,Transcriptional repressor NocA-like	ENOG4111EZY,-;ENOG410IH04,-	GO:0003676,molecular_function,nucleic acid binding	-
C10orf11	0.669254674263238	0.764669381508648	0.672849491195766	1.8719200671555	1.52376792414838	1.7754944102287	A0A087WWI0,Leucine-rich melanocyte differentiation-associated protein	NP_001292510.1,leucine-rich melanocyte differentiation-associated protein isoform 1	PF14580,Leucine-rich repeat	IPR001611,Leucine-rich repeat;IPR032675,Leucine-rich repeat domain superfamily	KOG1644,U2-associated snRNP A' protein;COG4886,Leucine-rich repeat (LRR) protein	-	-
PPIF	6.18851684296574	7.3405873441954	6.40848510071096	20.8378683573005	20.0791322910938	21.6161623125445	A0A024QZS4,Peptidyl-prolyl cis-trans isomerase	NP_005720.1,peptidyl-prolyl cis-trans isomerase F, mitochondrial precursor	PF00160,Cyclophilin type peptidyl-prolyl cis-trans isomerase/CLD	IPR024936,Cyclophilin-type peptidyl-prolyl cis-trans isomerase;IPR029000,Cyclophilin-like domain superfamily;IPR020892,Cyclophilin-type peptidyl-prolyl cis-trans isomerase, conserved site;IPR002130,Cyclophilin-type peptidyl-prolyl cis-trans isomerase domain	COG0652,Peptidyl-prolyl cis-trans isomerase (rotamase) - cyclophilin family;KOG0865,Cyclophilin type peptidyl-prolyl cis-trans isomerase	GO:0071243,biological_process,cellular response to arsenic-containing substance;GO:0006457,biological_process,protein folding;GO:2000276,biological_process,negative regulation of oxidative phosphorylation uncoupler activity;GO:0003755,molecular_function,peptidyl-prolyl cis-trans isomerase activity;GO:0090200,biological_process,positive regulation of release of cytochrome c from mitochondria;GO:00…	K09565,ko04020,Calcium signaling pathway;K09565,ko05016,Huntington's disease;K09565,ko04022,cGMP-PKG signaling pathway;K09565,ko05145,Toxoplasmosis;K09565,ko05012,Parkinson's disease
EIF5AL1	0.190551678088838	0.126213545257063	0.0845184716269192	0.320402503466242	0.248572221048078	0.328212508358509	A0A250YAF7,Eukaryotic translation initiation factor 5A	XP_020007163.1,-;XP_020007155.1,-;XP_020007170.1,-	-	IPR019769,Translation elongation factor, IF5A, hypusine site;IPR001884,Translation elongation factor IF5A-like;IPR008991,Translation protein SH3-like domain superfamily;IPR020189,Translation elongation factor, IF5A C-terminal;IPR014722,Ribosomal protein L2, domain 2;IPR012340,Nucleic acid-binding, OB-fold	-	GO:0003723,molecular_function,RNA binding;GO:0003746,molecular_function,translation elongation factor activity;GO:0045901,biological_process,positive regulation of translational elongation;GO:0045905,biological_process,positive regulation of translational termination;GO:0043022,molecular_function,ribosome binding;GO:0006452,biological_process,translational frameshifting;GO:0006413,biological_proc…	-
NUTM2B	0.919634022417847	1.03514983259651	1.07970683753948	0.265481904749739	0.516717057926712	0.342203647053129	G3RZ17,Uncharacterized protein	-	PF12881,NUT protein	IPR024309,Nuclear Testis protein, N-terminal;IPR024310,NUT family	-	-	-
SFTPD	1.06521639180857	1.48589936096734	1.35127185523129	0.286576745661299	0.441571646777307	0.625085087312036	G3R0R1,Surfactant protein D	XP_018890463.1,pulmonary surfactant-associated protein D	PF09006,Lung surfactant protein D coiled-coil trimerisation;PF01391,Collagen triple helix repeat (20 copies);PF00059,Lectin C-type domain	IPR008160,Collagen triple helix repeat;IPR016187,C-type lectin fold;IPR015097,Lung surfactant protein D coiled-coil trimerisation;IPR016186,C-type lectin-like/link domain superfamily;IPR033990,Collectin, C-type lectin-like domain;IPR001304,C-type lectin-like;IPR018378,C-type lectin, conserved site	-	GO:1905226,biological_process,regulation of adhesion of symbiont to host epithelial cell;GO:0043152,biological_process,induction of bacterial agglutination;GO:0048286,biological_process,lung alveolus development;GO:0052405,biological_process,negative regulation by host of symbiont molecular function;GO:0043129,biological_process,surfactant homeostasis;GO:0005581,cellular_component,collagen trimer	K10068,ko04145,Phagosome
PLAC9	3.42709320791043	3.90854849828325	3.29785623483618	0.70599856843182	0.470416246284534	0.613344843206112	G1RI88,Placenta specific 9	XP_003274554.2,placenta-specific protein 9	PF15205,Placenta-specific protein 9	IPR027941,Placenta-specific protein 9	ENOG41118J4,-;ENOG410J8HG,-	-	-
NUTM2A	0.708836321362167	0.858311712728082	0.945169968418156	0.293311891285053	0.313038609741774	0.324965525517198	G3RZ17,Uncharacterized protein	-	PF12881,NUT protein	IPR024309,Nuclear Testis protein, N-terminal;IPR024310,NUT family	-	-	-
NUTM2D	0.942801144559808	0.954055145250243	0.919986891157898	0.281148301042786	0.337835211426831	0.248875379675003	G3RZ17,Uncharacterized protein	-	PF12881,NUT protein	IPR024309,Nuclear Testis protein, N-terminal;IPR024310,NUT family	-	-	-
PTEN	1.06664496189671	1.03273892493655	1.20781258853163	0.460549803803039	0.350129739131346	0.344712514470642	A0A250Y098,Phosphatidylinositol 3,4,5-trisphosphate 3-phosphatase and dual-specificity protein phosphatase PTEN	-	-	IPR014020,Tensin phosphatase, C2 domain;IPR029021,Protein-tyrosine phosphatase-like;IPR016130,Protein-tyrosine phosphatase, active site;IPR000340,Dual specificity phosphatase, catalytic domain;IPR003595,Protein-tyrosine phosphatase, catalytic;IPR017361,Bifunctional phosphatidylinositol trisphosphate phosphatase/dual specificity phosphatase PTEN;IPR029023,Tensin-type phosphatase domain	-	GO:0046856,biological_process,phosphatidylinositol dephosphorylation;GO:0004725,molecular_function,protein tyrosine phosphatase activity;GO:0051898,biological_process,negative regulation of protein kinase B signaling;GO:0035335,biological_process,peptidyl-tyrosine dephosphorylation;GO:0030165,molecular_function,PDZ domain binding;GO:0008285,biological_process,negative regulation of cell prolifera…	-
KIF20B	5.24985780433253	6.63215242921367	4.89834568242564	19.5334616756775	19.3816911673628	20.9179534114767	D3DR32,M-phase phosphoprotein 1, isoform CRA_a	-	PF00225,Kinesin motor domain	IPR019821,Kinesin motor domain, conserved site;IPR027417,P-loop containing nucleoside triphosphate hydrolase;IPR001752,Kinesin motor domain;IPR036961,Kinesin motor domain superfamily;IPR028828,Kinesin-like protein KIF20B;IPR027640,Kinesin-like protein	KOG0247,Kinesin-like protein;COG5059,Kinesin-like protein	GO:0003774,molecular_function,motor activity;GO:0005524,molecular_function,ATP binding;GO:0007088,biological_process,regulation of mitotic nuclear division;GO:0008017,molecular_function,microtubule binding;GO:0007018,biological_process,microtubule-based movement;GO:0000166,molecular_function,nucleotide binding;GO:0003777,molecular_function,microtubule motor activity	-
PCGF5	0.169413779626669	0.134206360668238	0.125037681116251	0.0113944100956711	0	0.0156970370247101	G3S4V2,Polycomb group ring finger 5	-	PF16207,RAWUL domain RING finger- and WD40-associated ubiquitin-like;PF13923,Zinc finger, C3HC4 type (RING finger)	-	-	-	-
HECTD2	0.097464994187298	0.094414288400089	0.109588626067943	0.0204852749468926	0.0459123294287935	0.0188137935825746	E7ERR3,Probable E3 ubiquitin-protein ligase HECTD2	-	PF00632,HECT-domain (ubiquitin-transferase)	IPR000569,HECT domain;IPR035983,HECT, E3 ligase catalytic domain	KOG0941,E3 ubiquitin protein ligase;COG5021,Ubiquitin-protein ligase	GO:0016567,biological_process,protein ubiquitination;GO:0016740,molecular_function,transferase activity;GO:0004842,molecular_function,ubiquitin-protein transferase activity	-
CPEB3	0.386930986478616	0.41875896751284	0.37662317931834	0.179065281763327	0.107020666983363	0.180900035923267	G3RJY7,Cytoplasmic polyadenylation element binding protein 3	-	PF16366,Cytoplasmic polyadenylation element-binding protein ZZ domain;PF16367,RNA recognition motif	IPR038446,CEBP, ZZ domain superfamily;IPR035979,RNA-binding domain superfamily;IPR012677,Nucleotide-binding alpha-beta plait domain superfamily;IPR032296,Cytoplasmic polyadenylation element-binding protein, ZZ domain;IPR000504,RNA recognition motif domain;IPR034819,Cytoplasmic polyadenylation element-binding protein	-	GO:0003723,molecular_function,RNA binding;GO:0006417,biological_process,regulation of translation;GO:0003730,molecular_function,mRNA 3'-UTR binding;GO:0045182,molecular_function,translation regulator activity;GO:0003676,molecular_function,nucleic acid binding	-
KIF11	8.19390311857797	10.7353190296675	6.81156275037689	29.5902209468995	27.3436262692557	28.4188158791204	B2RAM6,cDNA, FLJ95005, highly similar to Homo sapiens kinesin family member 11	-	PF00225,Kinesin motor domain;PF13931,Kinesin-associated microtubule-binding	IPR019821,Kinesin motor domain, conserved site;IPR027417,P-loop containing nucleoside triphosphate hydrolase;IPR001752,Kinesin motor domain;IPR025901,Kinesin-associated microtubule-binding domain;IPR036961,Kinesin motor domain superfamily;IPR027640,Kinesin-like protein	COG5059,Kinesin-like protein;KOG0243,Kinesin-like protein	GO:0003777,molecular_function,microtubule motor activity;GO:0008017,molecular_function,microtubule binding;GO:0007018,biological_process,microtubule-based movement;GO:0003774,molecular_function,motor activity;GO:0000166,molecular_function,nucleotide binding;GO:0005524,molecular_function,ATP binding	-
CEP55	6.88303688696602	10.0013912964325	5.45713885894385	39.2629635082702	39.2730430564495	41.3871824495424	H2Q2A3,Centrosomal protein 55kDa	XP_521564.3,centrosomal protein of 55 kDa;XP_003312735.1,-	PF12180,TSG101 and ALIX binding domain of CEP55	IPR022008,TSG101 and ALIX binding domain of CEP55	ENOG41120Y2,-;ENOG410IFBZ,-	GO:0030496,cellular_component,midbody;GO:0072001,biological_process,renal system development;GO:0045184,biological_process,establishment of protein localization;GO:1904888,biological_process,cranial skeletal system development;GO:0045171,cellular_component,intercellular bridge;GO:0000920,biological_process,cell separation after cytokinesis;GO:0090543,cellular_component,Flemming body;GO:0000281,bi…	-
HELLS	3.04503673084326	3.59148926259279	2.75043161904551	11.5411350207057	11.1669706767519	12.0319753244247	A0A0B4J1V9,Helicase, lymphoid-specific, isoform CRA_b	NP_001275996.1,lymphoid-specific helicase isoform 2	PF00271,Helicase conserved C-terminal domain;PF00176,SNF2 family N-terminal domain	IPR001650,Helicase, C-terminal;IPR038718,SNF2-like, N-terminal domain superfamily;IPR000330,SNF2-related, N-terminal domain;IPR014001,Helicase superfamily 1/2, ATP-binding domain;IPR027417,P-loop containing nucleoside triphosphate hydrolase	-	GO:0046651,biological_process,lymphocyte proliferation;GO:0010216,biological_process,maintenance of DNA methylation;GO:0001655,biological_process,urogenital system development;GO:0043066,biological_process,negative regulation of apoptotic process;GO:0000775,cellular_component,chromosome, centromeric region;GO:0005634,cellular_component,nucleus;GO:0005721,cellular_component,pericentric heterochrom…	-
SORBS1	0.455220259499667	0.275502272371828	0.33598025951849	0.992870285969321	0.769526967092178	0.895789766909295	F6QIE2,Sorbin and SH3 domain containing 1	-	PF07653,Variant SH3 domain;PF14604,Variant SH3 domain;PF00018,SH3 domain;PF02208,Sorbin homologous domain	IPR035606,c-Cbl associated protein, SH3 domain;IPR028506,Sorbin and SH3 domain-containing protein;IPR035611,c-Cbl associated protein, SH3 domain 2;IPR036028,SH3-like domain superfamily;IPR001452,SH3 domain;IPR003127,SoHo domain;IPR035610,c-Cbl associated protein, SH3 domain 1	-	GO:0007015,biological_process,actin filament organization	-
ARHGAP19-SLIT1	0.819031311205256	0.711166564617936	0.857214491394373	1.55074884007365	1.54326733146014	1.38701690986428	H2Q2C5,Uncharacterized protein	-	PF00620,RhoGAP domain	IPR008936,Rho GTPase activation protein;IPR000198,Rho GTPase-activating protein domain	ENOG410IPRZ,-;ENOG4110H3V,-	GO:0007165,biological_process,signal transduction	-
ARHGAP19	1.26408557302226	1.05309618692192	1.14726938492503	2.44393283007168	2.45065526831897	2.42422457150269	G3QTZ6,Uncharacterized protein	-	PF00620,RhoGAP domain	IPR008936,Rho GTPase activation protein;IPR000198,Rho GTPase-activating protein domain	-	GO:0007165,biological_process,signal transduction	-
PGAM1	32.5595419469124	28.262397610834	29.7125871842822	59.1880857589401	60.0806543833339	59.2834504301569	I3NCB7,Phosphoglycerate mutase	XP_005335329.1,-	PF00300,Histidine phosphatase superfamily (branch 1)	IPR001345,Phosphoglycerate/bisphosphoglycerate mutase, active site;IPR005952,Phosphoglycerate mutase 1;IPR029033,Histidine phosphatase superfamily;IPR013078,Histidine phosphatase superfamily, clade-1	KOG0235,Phosphoglycerate mutase;COG0588,Phosphoglycerate mutase 1	GO:0043209,cellular_component,myelin sheath;GO:0006096,biological_process,glycolytic process;GO:0004619,molecular_function,phosphoglycerate mutase activity;GO:0016868,molecular_function,intramolecular transferase activity, phosphotransferases;GO:0003824,molecular_function,catalytic activity;GO:0004082,molecular_function,bisphosphoglycerate mutase activity;GO:0008152,biological_process,metabolic p…	-
PYROXD2	2.40024185794737	2.1104751953111	2.39169199380437	1.10956187750227	1.03843964886872	0.699881847071428	G3QJ84,Pyridine nucleotide-disulphide oxidoreductase domain 2	-	PF13450,NAD(P)-binding Rossmann-like domain;PF01593,lavin containing amine oxidoreductase	IPR002937,Amine oxidase;IPR036188,FAD/NAD(P)-binding domain superfamily	-	GO:0055114,biological_process,oxidation-reduction process;GO:0016491,molecular_function,oxidoreductase activity	-
SCD	32.6673141091996	29.3896313843497	30.7179406017419	73.6599407618785	68.5061703424109	51.7392832119327	Q59GX7,Stearoyl-CoA desaturase variant	-	-	IPR015876,Acyl-CoA desaturase;IPR001522,Fatty acid desaturase type 1, conserved site	KOG1600,Fatty acid desaturase;COG1398,Fatty-acid desaturase	GO:0016717,molecular_function,oxidoreductase activity, acting on paired donors, with oxidation of a pair of donors resulting in the reduction of molecular oxygen to two molecules of water;GO:0006633,biological_process,fatty acid biosynthetic process;GO:0016491,molecular_function,oxidoreductase activity;GO:0016020,cellular_component,membrane;GO:0055114,biological_process,oxidation-reduction proces…	-
SEC31B	3.05964017797626	3.04057302678241	3.29947847512254	1.06707688810666	0.941931520424058	0.804812281032359	G3RFD3,SEC31 homolog B, COPII coat complex component	-	-	IPR036322,WD40-repeat-containing domain superfamily;IPR015943,WD40/YVTN repeat-like-containing domain superfamily;IPR019775,WD40 repeat, conserved site;IPR001680,WD40 repeat;IPR017986,WD40-repeat-containing domain	-	-	-
C10orf2	24.741466547537	35.7001560896786	25.9233668413549	60.459707907827	64.6533418120944	68.6772381741036	E5KSY5,Mitochondrial twinkle protein	NP_068602.2,twinkle protein, mitochondrial isoform A	PF13481,AAA domain	IPR007694,DNA helicase, DnaB-like, C-terminal;IPR034154,Archaeal primase DnaG/twinkle, TOPRIM domain;IPR027417,P-loop containing nucleoside triphosphate hydrolase	KOG2373,Predicted mitochondrial DNA helicase twinkle;ENOG410XRZX,-	GO:0071333,biological_process,cellular response to glucose stimulus;GO:0006260,biological_process,DNA replication;GO:0006264,biological_process,mitochondrial DNA replication;GO:0006268,biological_process,DNA unwinding involved in DNA replication;GO:0005739,cellular_component,mitochondrion;GO:0003678,molecular_function,DNA helicase activity;GO:0005524,molecular_function,ATP binding	-
NPM3	10.5233048748266	11.6203505460814	7.69409534810575	20.8049158749433	15.7714788527056	17.2106677985853	H2Q2G5,Nucleophosmin/nucleoplasmin 3	XP_507995.2,-	PF03066,Nucleoplasmin/nucleophosmin domain	IPR004301,Nucleoplasmin family;IPR036824,Nucleoplasmin core domain superfamily;IPR024057,Nucleoplasmin core domain	ENOG410IZ8K,-;ENOG41120H8,-	GO:0005829,cellular_component,cytosol;GO:0005730,cellular_component,nucleolus;GO:0009303,biological_process,rRNA transcription;GO:0006364,biological_process,rRNA processing;GO:0015629,cellular_component,actin cytoskeleton	-
PPRC1	2.82584519242139	3.30793381026158	2.68906021622513	8.69945263907535	8.59161299985699	8.65632057347946	K7CB08,Peroxisome proliferator-activated receptor gamma, coactivator-related 1	XP_016774683.1,peroxisome proliferator-activated receptor gamma coactivator-related protein 1 isoform X2	PF00076,RNA recognition motif. (a.k.a. RRM, RBD, or RNP domain)	IPR034597,PGC-1-related coactivator;IPR012677,Nucleotide-binding alpha-beta plait domain superfamily;IPR000504,RNA recognition motif domain;IPR034605,PGC-1;IPR035979,RNA-binding domain superfamily;IPR034834,PGC-1-related coactivator, RNA recognition motif	ENOG410IK9Y,-;ENOG4111HH9,-	GO:0003712,molecular_function,transcription cofactor activity;GO:0003676,molecular_function,nucleic acid binding;GO:0003723,molecular_function,RNA binding;GO:0008134,molecular_function,transcription factor binding;GO:1903506,biological_process,regulation of nucleic acid-templated transcription;GO:0005654,cellular_component,nucleoplasm	-
NOLC1	79.4171839428052	93.2878966084207	83.1079285901149	180.969989092082	185.553840937128	192.838090622765	A0A0A0MRM9,Nucleolar and coiled-body phosphoprotein 1	-	PF05022,SRP40, C-terminal domain	IPR007718,SRP40, C-terminal;IPR006594,LIS1 homology motif	ENOG4111U5P,-;KOG2992,Nucleolar GTPase/ATPase p130	GO:0001650,cellular_component,fibrillar center;GO:0005730,cellular_component,nucleolus	-
PSD	0.377430806419138	0.397638383037716	0.430140079015132	0.13812531158969	0.108768322242558	0.147426168866925	F6VVF5,Pleckstrin and Sec7 domain containing	-	PF01369,Sec7 domain	IPR001849,Pleckstrin homology domain;IPR011993,PH-like domain superfamily;IPR023394,Sec7, C-terminal domain superfamily;IPR035999,Sec7 domain superfamily;IPR000904,Sec7 domain;IPR001605,Pleckstrin homology domain, spectrin-type	COG5307,SEC7 domain proteins;KOG0932,Guanine nucleotide exchange factor EFA6	GO:0032154,cellular_component,cleavage furrow;GO:0065009,biological_process,regulation of molecular function;GO:0032012,biological_process,regulation of ARF protein signal transduction;GO:0005086,molecular_function,ARF guanyl-nucleotide exchange factor activity;GO:0014069,cellular_component,postsynaptic density;GO:0032587,cellular_component,ruffle membrane;GO:0043197,cellular_component,dendritic …	-
PCGF6	2.28332170653481	2.86567057520515	2.88158499820091	5.00736792487735	5.05325540837117	5.1060765384441	H2NBH2,Polycomb group ring finger 6	XP_002821159.1,polycomb group RING finger protein 6	PF13923,Zinc finger, C3HC4 type (RING finger)	IPR001841,Zinc finger, RING-type;IPR029071,Ubiquitin-like domain superfamily;IPR017907,Zinc finger, RING-type, conserved site;IPR038037,Polycomb group RING finger protein 6;IPR013083,Zinc finger, RING/FYVE/PHD-type	ENOG410XPCN,-;KOG2660,Locus-specific chromosome binding proteins	GO:0003677,molecular_function,DNA binding;GO:0000977,molecular_function,RNA polymerase II regulatory region sequence-specific DNA binding;GO:0035102,cellular_component,PRC1 complex;GO:0003700,molecular_function,DNA binding transcription factor activity;GO:0045892,biological_process,negative regulation of transcription, DNA-templated;GO:0000122,biological_process,negative regulation of transcripti…	K11470,ko04550,Signaling pathways regulating pluripotency of stem cells
TAF5	1.32620092687383	1.23834489446832	1.22153502199591	3.14942296976516	2.54758636994195	3.29140640636398	H2Q2I6,Uncharacterized protein	XP_001135279.1,transcription initiation factor TFIID subunit 5	PF00400,WD domain, G-beta repeat;PF04494,WD40 associated region in TFIID subunit, NTD2 domain	IPR019775,WD40 repeat, conserved site;IPR007582,TFIID subunit TAF5, NTD2 domain;IPR017986,WD40-repeat-containing domain;IPR006594,LIS1 homology motif;IPR036322,WD40-repeat-containing domain superfamily;IPR037264,TFIID subunit TAF5, NTD2 domain superfamily;IPR015943,WD40/YVTN repeat-like-containing domain superfamily;IPR020472,G-protein beta WD-40 repeat;IPR001680,WD40 repeat	ENOG410XPM5,-;KOG0263,Transcription initiation factor TFIID, subunit TAF5 (also component of histone acetyltransferase SAGA)	-	K03130,ko05168,Herpes simplex infection;K03130,ko03022,Basal transcription factors
COL17A1	0.0864874525863009	0.089365706291418	0.0398956276640897	0.181780059647057	0.203705979142043	0.20701532858761	D3DRA2,Collagen, type XVII, alpha 1, isoform CRA_b	-	PF01391,Collagen triple helix repeat (20 copies)	IPR008160,Collagen triple helix repeat	ENOG41103C3,-;KOG3544,Collagens (type IV and type XIII), and related proteins	GO:0005581,cellular_component,collagen trimer;GO:0016021,cellular_component,integral component of membrane;GO:0016020,cellular_component,membrane	-
SHOC2	8.52106251817382	7.49587061287378	8.40505572163768	3.40830757634132	3.2087835744838	3.06152118104158	S7PPZ0,Leucine-rich repeat protein SHOC-2	XP_005874602.1,-;XP_005874601.1,-	PF13855,Leucine rich repeat	IPR001611,Leucine-rich repeat;IPR003591,Leucine-rich repeat, typical subtype;IPR032675,Leucine-rich repeat domain superfamily	-	-	K19613,ko04014,Ras signaling pathway
ACSL5	0.139519206445521	0.108693818011749	0.0996025048067943	0.251350841681951	0.281668239147963	0.13850522966775	H2R2B0,Acyl-CoA synthetase long-chain family member 5	XP_001146649.1,long-chain-fatty-acid--CoA ligase 5 isoform X1	PF00501,AMP-binding enzyme	IPR000873,AMP-dependent synthetase/ligase;IPR020845,AMP-binding, conserved site	KOG1256,Long-chain acyl-CoA synthetases (AMP-forming);COG1022,Long-chain acyl-CoA synthetases (AMP-forming)	GO:0005730,cellular_component,nucleolus;GO:0003824,molecular_function,catalytic activity;GO:0005743,cellular_component,mitochondrial inner membrane;GO:0005739,cellular_component,mitochondrion;GO:0008152,biological_process,metabolic process;GO:0016020,cellular_component,membrane;GO:0005634,cellular_component,nucleus;GO:0016021,cellular_component,integral component of membrane	-
CCDC186	9.3403139741521	8.02645712967442	9.11818097904188	3.61841589089466	3.99293263395659	3.80171086505676	Q496Y1,C10orf118 protein	NP_001308758.1,-	-	-	KOG0992,Uncharacterized conserved protein;ENOG4110CGV,-	-	-
SFXN4	1.41619036655714	1.40105143171867	0.886086589047958	2.93856224559387	2.54072391535223	2.21021788099358	H2Q2N5,Sideroflexin 4	XP_016774963.1,-	PF03820,Tricarboxylate carrier	IPR028825,Sideroflexin-4;IPR004686,Tricarboxylate/iron carrier	KOG3767,Sideroflexin;ENOG410YU8V,-	GO:0055085,biological_process,transmembrane transport;GO:0043231,cellular_component,intracellular membrane-bounded organelle;GO:0006811,biological_process,ion transport;GO:0005739,cellular_component,mitochondrion;GO:0016020,cellular_component,membrane;GO:0034220,biological_process,ion transmembrane transport;GO:0015075,molecular_function,ion transmembrane transporter activity;GO:0016021,cellular_…	-
NSMCE4A	6.00003409647948	6.0821688137414	5.56477625710098	14.3724481055064	12.0383914536538	12.4643770021814	H9EVP5,Non-structural maintenance of chromosomes element 4 homolog A isoform 1	XP_015003832.1,-	-	IPR014854,Non-structural maintenance of chromosome element 4, C-terminal;IPR029225,Nse4/EID protein, Nse3/MAGE-binding domain;IPR027786,Nse4/EID family	COG5125,Uncharacterized conserved protein;KOG2866,Uncharacterized conserved protein	GO:0006281,biological_process,DNA repair;GO:0030915,cellular_component,Smc5-Smc6 complex;GO:0005634,cellular_component,nucleus	-
ACADSB	6.91089915618712	7.07812825890547	6.78158380302018	2.8369895160265	2.98419131136216	2.95985638894778	A0A0S2Z3P9,Acyl-CoA dehydrogenase short/branched chain isoform 1	NP_001600.1,short/branched chain specific acyl-CoA dehydrogenase, mitochondrial isoform 1 precursor	PF00441,Acyl-CoA dehydrogenase, C-terminal domain;PF02771,Acyl-CoA dehydrogenase, N-terminal domain;PF02770,Acyl-CoA dehydrogenase, middle domain	IPR036250,Acyl-CoA dehydrogenase-like, C-terminal;IPR013786,Acyl-CoA dehydrogenase/oxidase, N-terminal;IPR009100,Acyl-CoA dehydrogenase/oxidase, N-terminal and middle domain superfamily;IPR037069,Acyl-CoA dehydrogenase/oxidase, N-terminal domain superfamily;IPR009075,Acyl-CoA dehydrogenase/oxidase C-terminal;IPR006091,Acyl-CoA oxidase/dehydrogenase, central domain;IPR006089,Acyl-CoA dehydrogenase…	-	GO:0016627,molecular_function,oxidoreductase activity, acting on the CH-CH group of donors;GO:0050660,molecular_function,flavin adenine dinucleotide binding;GO:0016491,molecular_function,oxidoreductase activity;GO:0005739,cellular_component,mitochondrion;GO:0008152,biological_process,metabolic process;GO:0055114,biological_process,oxidation-reduction process;GO:0003995,molecular_function,acyl-CoA…	K09478,ko01212,Fatty acid metabolism;K09478,ko00280,Valine, leucine and isoleucine degradation;K09478,ko00071,Fatty acid degradation
BUB3	2.45827558757797	2.65687115991736	2.41262559585816	4.94589814433154	4.42119137581416	4.45594500753747	A0A0P6J5B9,Mitotic checkpoint protein BUB3 isoform a	XP_004838821.1,-	PF00400,WD domain, G-beta repeat	IPR036322,WD40-repeat-containing domain superfamily;IPR015943,WD40/YVTN repeat-like-containing domain superfamily;IPR001680,WD40 repeat;IPR020472,G-protein beta WD-40 repeat;IPR017986,WD40-repeat-containing domain	-	-	K02180,ko04110,Cell cycle;K02180,ko04111,Cell cycle - yeast;K02180,ko05166,HTLV-I infection
BCCIP	41.3948868264981	46.9736622966866	41.0559092409856	91.5647385628383	93.0950309651647	102.224400266653	H2Q2R4,BRCA2 and CDKN1A interacting protein	XP_001139618.2,BRCA2 and CDKN1A-interacting protein isoform X1	PF13862,p21-C-terminal region-binding protein	IPR025602,BCP1 family	KOG3034,Isoamyl acetate-hydrolyzing esterase and related enzymes;ENOG4111GYV,-	GO:0005813,cellular_component,centrosome;GO:0061101,biological_process,neuroendocrine cell differentiation;GO:0000079,biological_process,regulation of cyclin-dependent protein serine/threonine kinase activity;GO:0000226,biological_process,microtubule cytoskeleton organization;GO:0006974,biological_process,cellular response to DNA damage stimulus;GO:0005814,cellular_component,centriole;GO:0019207,…	-
ADAM12	0.685022727908697	0.872486333136049	0.882146546863033	2.03969763479836	2.19967087834837	2.29200089770676	U5NE98,Metalloprotease-disintegrin 12 transmembrane isoform La	NP_001275902.1,disintegrin and metalloproteinase domain-containing protein 12 isoform 3 preproprotein	PF00200,isintegrin;PF08516,ADAM cysteine-rich;PF01421,Reprolysin (M12B) family zinc metalloprotease;PF01562,Reprolysin family propeptide	IPR001590,Peptidase M12B, ADAM/reprolysin;IPR024079,Metallopeptidase, catalytic domain superfamily;IPR001762,Disintegrin domain;IPR034027,Reprolysin domain, adamalysin-type;IPR000742,EGF-like domain;IPR006586,ADAM, cysteine-rich;IPR018358,Disintegrin, conserved site;IPR036436,Disintegrin domain superfamily;IPR002870,Peptidase M12B, propeptide	KOG3607,Meltrins, fertilins and related Zn-dependent metalloproteinases of the ADAMs family;ENOG410XX2M,-	GO:0006508,biological_process,proteolysis;GO:0016021,cellular_component,integral component of membrane;GO:0008237,molecular_function,metallopeptidase activity;GO:0046872,molecular_function,metal ion binding;GO:0004222,molecular_function,metalloendopeptidase activity;GO:0016020,cellular_component,membrane;GO:0007229,biological_process,integrin-mediated signaling pathway;GO:0008233,molecular_functi…	-
MKI67	11.1807348215984	17.5195872087724	8.79356391609567	80.093178270664	84.8037506036499	87.3218497048426	H2Q2S1,Uncharacterized protein	XP_508147.3,antigen KI-67 isoform X1	PF08065,K167R (NUC007) repeat;PF15276,Protein phosphatase 1 binding;PF00498,HA domain	IPR008984,SMAD/FHA domain superfamily;IPR012568,KI67R;IPR000253,Forkhead-associated (FHA) domain;IPR029334,Protein phosphatase 1 binding domain	ENOG410JR7C,-;ENOG410ZXYW,-	GO:0005730,cellular_component,nucleolus;GO:0051983,biological_process,regulation of chromosome segregation;GO:0008022,molecular_function,protein C-terminus binding;GO:0007088,biological_process,regulation of mitotic nuclear division;GO:0000793,cellular_component,condensed chromosome;GO:0016604,cellular_component,nuclear body;GO:0005634,cellular_component,nucleus	-
GLRX3	2.14350448989047	1.96749667301945	2.06412635442847	3.88776699770188	3.50586299007689	3.45713003998068	A0A140VJK1,Testicular tissue protein Li 75	NP_001186797.1,-;NP_006532.2,glutaredoxin-3 isoform 1	PF00462,lutaredoxin;PF00085,Thioredoxin	IPR004480,Monothiol glutaredoxin-related;IPR013766,Thioredoxin domain;IPR033658,Glutaredoxin, PICOT-like;IPR036249,Thioredoxin-like superfamily;IPR002109,Glutaredoxin	-	GO:0002026,biological_process,regulation of the force of heart contraction;GO:0022900,biological_process,electron transport chain;GO:0030425,cellular_component,dendrite;GO:0010614,biological_process,negative regulation of cardiac muscle hypertrophy;GO:0045454,biological_process,cell redox homeostasis;GO:0009055,molecular_function,electron transfer activity;GO:0015035,molecular_function,protein di…	-
PWWP2B	1.44377605497367	1.41686726022264	1.24874368037841	3.49864695773486	3.16052093453811	3.48367443411781	K7BTA2,PWWP domain containing 2B	-	PF00855,PWWP domain	IPR000313,PWWP domain	ENOG410IIF8,-;ENOG410XSSY,-	-	-
ADAM8	0.482788158968567	0.344737248300464	0.488863327100641	0.193045859829033	0.205236757127562	0.154564366943035	Q14C66,ADAM8 protein	NP_001100.3,disintegrin and metalloproteinase domain-containing protein 8 isoform 1 precursor	PF00200,isintegrin;PF08516,ADAM cysteine-rich;PF01421,Reprolysin (M12B) family zinc metalloprotease;PF01562,Reprolysin family propeptide	IPR001590,Peptidase M12B, ADAM/reprolysin;IPR024079,Metallopeptidase, catalytic domain superfamily;IPR001762,Disintegrin domain;IPR034027,Reprolysin domain, adamalysin-type;IPR000742,EGF-like domain;IPR013032,EGF-like, conserved site;IPR006586,ADAM, cysteine-rich;IPR018358,Disintegrin, conserved site;IPR036436,Disintegrin domain superfamily;IPR002870,Peptidase M12B, propeptide	KOG3607,Meltrins, fertilins and related Zn-dependent metalloproteinases of the ADAMs family;ENOG410XX2M,-	GO:0006508,biological_process,proteolysis;GO:0008237,molecular_function,metallopeptidase activity;GO:0046872,molecular_function,metal ion binding;GO:0004222,molecular_function,metalloendopeptidase activity;GO:0016020,cellular_component,membrane;GO:0007229,biological_process,integrin-mediated signaling pathway;GO:0016021,cellular_component,integral component of membrane	-
PKP3	0.483046239675957	0.505520743189632	0.668470362336806	2.01804570849287	1.3022637617095	1.68698174989038	A0A0D9RFA5,Plakophilin 3	XP_008006071.1,plakophilin-3	PF00514,Armadillo/beta-catenin-like repeat	IPR000225,Armadillo;IPR016024,Armadillo-type fold;IPR011989,Armadillo-like helical;IPR028434,Plakophilin-3;IPR028435,Plakophilin/Delta catenin	-	GO:0019899,molecular_function,enzyme binding;GO:0030054,cellular_component,cell junction;GO:1902373,biological_process,negative regulation of mRNA catabolic process;GO:0007155,biological_process,cell adhesion;GO:0030057,cellular_component,desmosome;GO:0098609,biological_process,cell-cell adhesion;GO:0005913,cellular_component,cell-cell adherens junction;GO:0002159,biological_process,desmosome ass…	-
LRRC56	2.46975556099476	2.25789605556298	2.66063782404308	0.863022661224182	1.09159920835848	0.886775828613119	A0A0G2JLS1,Leucine-rich repeat-containing protein 56	-	-	IPR001611,Leucine-rich repeat;IPR032675,Leucine-rich repeat domain superfamily	-	-	-
LMNTD2	1.46758064483711	1.2967215774468	1.54864111610878	0.467726165198479	0.478957608381663	0.436968631112661	G3RHF4,Lamin tail domain containing 2	-	PF00932,Lamin Tail Domain	IPR036415,Lamin tail domain superfamily;IPR001322,Lamin tail domain	-	-	-
IRF7	0.771041563604995	0.544043774989351	0.839781708950576	0.24308725236638	0.322853823380557	0.115760670559449	K7C6M8,Interferon regulatory factor 7	XP_016775486.1,interferon regulatory factor 7 isoform X1	PF00605,Interferon regulatory factor transcription factor;PF10401,Interferon-regulatory factor 3	IPR019817,Interferon regulatory factor, conserved site;IPR017855,SMAD-like domain superfamily;IPR036388,Winged helix-like DNA-binding domain superfamily;IPR019471,Interferon regulatory factor-3;IPR008984,SMAD/FHA domain superfamily;IPR036390,Winged helix DNA-binding domain superfamily;IPR001346,Interferon regulatory factor DNA-binding domain	ENOG4111G85,-;ENOG410IWNR,-	GO:0016064,biological_process,immunoglobulin mediated immune response;GO:0032607,biological_process,interferon-alpha production;GO:0045351,biological_process,type I interferon biosynthetic process;GO:0032481,biological_process,positive regulation of type I interferon production;GO:0002819,biological_process,regulation of adaptive immune response;GO:0034124,biological_process,regulation of MyD88-d…	K09447,ko05168,Herpes simplex infection;K09447,ko05203,Viral carcinogenesis;K09447,ko04623,Cytosolic DNA-sensing pathway;K09447,ko05162,Measles;K09447,ko05161,Hepatitis B;K09447,ko04622,RIG-I-like receptor signaling pathway;K09447,ko05164,Influenza A;K09447,ko04620,Toll-like receptor signaling pathway;K09447,ko05160,Hepatitis C
PANO1	1.05536314018434	1.24049884481228	1.23638449922808	0.309839783571751	0.505035623716729	0.413903458816642	-	-	-	-	-	-	-
TSPAN4	1.39727357486028	1.55993978072212	1.08350336507853	0.623817129738708	0.426699332826923	0.558036250330603	J3KQ42,Tetraspanin	-	PF00335,Tetraspanin family	IPR018503,Tetraspanin, conserved site;IPR018499,Tetraspanin/Peripherin;IPR008952,Tetraspanin, EC2 domain superfamily;IPR000301,Tetraspanin	KOG3882,Tetraspanin family integral membrane protein;ENOG4111IRY,-	GO:0016021,cellular_component,integral component of membrane;GO:0016020,cellular_component,membrane	-
MUC5AC	0.353239382088292	0.497215396996189	0.36086015946349	1.95950319546596	1.86457658704564	2.9242250898858	T1S9D5,MUC5AC	-	PF13330,Mucin-2 protein WxxW repeating region;PF00094,von Willebrand factor type D domain;PF08742,C8 domain;PF01826,Trypsin Inhibitor like cysteine rich domain	IPR025155,WxxW domain;IPR002919,Trypsin Inhibitor-like, cysteine rich domain;IPR036084,Serine protease inhibitor-like superfamily;IPR001846,von Willebrand factor, type D domain;IPR014853,Uncharacterised domain, cysteine-rich;IPR001007,VWFC domain	-	-	-
IFITM10	1.3059677654455	1.02828159279668	1.30254554266503	0.0544033064799897	0.110846029452877	0.0545065173608872	G3RA73,Interferon induced transmembrane protein 10	XP_018892224.1,interferon-induced transmembrane protein 10	PF04505,Interferon-induced transmembrane protein	IPR007593,CD225/Dispanin family	-	GO:0009607,biological_process,response to biotic stimulus;GO:0016021,cellular_component,integral component of membrane;GO:0016020,cellular_component,membrane	-
RRM1	15.8670828833077	18.0833763822655	15.9983329429383	45.5026901517569	48.0775293839123	51.2997020320858	H2Q2Y0,Ribonucleoside-diphosphate reductase	XP_001160029.1,ribonucleoside-diphosphate reductase large subunit isoform X1	PF02867,Ribonucleotide reductase, barrel domain;PF00317,Ribonucleotide reductase, all-alpha domain;PF03477,ATP cone domain	IPR013346,Ribonucleotide reductase, class I , alpha subunit;IPR013509,Ribonucleotide reductase large subunit, N-terminal;IPR000788,Ribonucleotide reductase large subunit, C-terminal;IPR005144,ATP-cone domain;IPR008926,Ribonucleotide reductase R1 subunit, N-terminal	COG0209,Ribonucleotide reductase, alpha subunit;KOG1112,Ribonucleotide reductase, alpha subunit	GO:0004748,molecular_function,ribonucleoside-diphosphate reductase activity, thioredoxin disulfide as acceptor;GO:0000166,molecular_function,nucleotide binding;GO:0017076,molecular_function,purine nucleotide binding;GO:0009263,biological_process,deoxyribonucleotide biosynthetic process;GO:0016491,molecular_function,oxidoreductase activity;GO:0005971,cellular_component,ribonucleoside-diphosphate r…	K10807,ko00230,Purine metabolism;K10807,ko00480,Glutathione metabolism;K10807,ko00240,Pyrimidine metabolism
TRIM68	3.41764803298057	2.88056920851992	3.44105844688243	1.22667663454758	1.17649003890107	1.23823057156496	G1S6B0,Tripartite motif containing 68	-	PF15227,zinc finger of C3HC4-type, RING;PF00643,B-box zinc finger;PF13765,SPRY-associated domain;PF00622,SPRY domain	-	-	-	-
SMPD1	1.40203394138428	1.057440030081	1.5342407649512	0.326944988152406	0.289247675401399	0.173839452702989	Q59EN6,Sphingomyelin phosphodiesterase 1, acid lysosomal isoform 1 variant	NP_000534.3,sphingomyelin phosphodiesterase isoform 1 precursor;NP_001305017.1,sphingomyelin phosphodiesterase isoform 4;NP_001007594.2,sphingomyelin phosphodiesterase isoform 2 precursor	PF00149,Calcineurin-like phosphoesterase	IPR008139,Saposin B type domain;IPR029052,Metallo-dependent phosphatase-like;IPR004843,Calcineurin-like phosphoesterase domain, ApaH type;IPR011001,Saposin-like;IPR011160,Sphingomyelin phosphodiesterase	KOG3770,Acid sphingomyelinase and PHM5 phosphate metabolism protein;ENOG410YYPB,-	GO:0016787,molecular_function,hydrolase activity;GO:0004767,molecular_function,sphingomyelin phosphodiesterase activity;GO:0046872,molecular_function,metal ion binding;GO:0006685,biological_process,sphingomyelin catabolic process;GO:0016020,cellular_component,membrane;GO:0016021,cellular_component,integral component of membrane	K12350,ko00600,Sphingolipid metabolism;K12350,ko04142,Lysosome;K12350,ko04071,Sphingolipid signaling pathway
TPP1	6.52325390600234	6.52674166699656	6.52942701515418	2.70833224407546	2.33170650390742	2.42970873498363	D3DQU2,Tripeptidyl peptidase I, isoform CRA_a	-	PF09286,Pro-kumamolisin, activation domain	IPR015366,Peptidase S53, activation domain;IPR036852,Peptidase S8/S53 domain superfamily;IPR030400,Sedolisin domain	ENOG410IICY,-;COG4934,Predicted protease	GO:0006508,biological_process,proteolysis;GO:0016787,molecular_function,hydrolase activity;GO:0046872,molecular_function,metal ion binding;GO:0004252,molecular_function,serine-type endopeptidase activity;GO:0008236,molecular_function,serine-type peptidase activity;GO:0008233,molecular_function,peptidase activity	-
WEE1	0.791988790844398	0.820968634675666	0.63933617762335	1.53912285212255	1.48083288737809	1.44411494695903	Q6NSL2,Wee1-like protein kinase	-	PF00069,Protein kinase domain	IPR017164,Wee1-like protein kinase;IPR011009,Protein kinase-like domain superfamily;IPR017441,Protein kinase, ATP binding site;IPR008271,Serine/threonine-protein kinase, active site;IPR000719,Protein kinase domain	KOG0601,Cyclin-dependent kinase WEE1;ENOG410XS1M,-	GO:0016301,molecular_function,kinase activity;GO:0018108,biological_process,peptidyl-tyrosine phosphorylation;GO:0005634,cellular_component,nucleus;GO:0016740,molecular_function,transferase activity;GO:0046872,molecular_function,metal ion binding;GO:0005524,molecular_function,ATP binding;GO:0004715,molecular_function,non-membrane spanning protein tyrosine kinase activity;GO:0004713,molecular_func…	-
MTRNR2L8	0.99353705701672	1.26465391164714	1.49447857734783	0.690022039462101	0.325579373693056	0.383567480062237	-	-	-	-	-	-	-
GALNT18	2.37434883482332	2.3518103784542	2.23704804967859	5.16003573693296	4.82478201317471	4.85882947829213	Q58A54,Polypeptide N-acetylgalactosaminyltransferase	NP_940918.2,polypeptide N-acetylgalactosaminyltransferase 18	PF00535,lycosyl transferase family 2;PF00652,Ricin-type beta-trefoil lectin domain	IPR035992,Ricin B-like lectins;IPR000772,Ricin B, lectin domain;IPR029044,Nucleotide-diphospho-sugar transferases;IPR001173,Glycosyltransferase 2-like	KOG3736,Polypeptide N-acetylgalactosaminyltransferase;ENOG410XPMK,-	GO:0005794,cellular_component,Golgi apparatus;GO:0006486,biological_process,protein glycosylation;GO:0016740,molecular_function,transferase activity;GO:0016757,molecular_function,transferase activity, transferring glycosyl groups;GO:0030246,molecular_function,carbohydrate binding;GO:0000139,cellular_component,Golgi membrane;GO:0016020,cellular_component,membrane;GO:0016021,cellular_component,inte…	K00710,ko00512,Mucin type O-Glycan biosynthesis
ARNTL	2.85363330996419	2.4859902580517	2.91931777109216	0.953314523454078	1.14714269124774	0.801222574158887	G3RBM7,Aryl hydrocarbon receptor nuclear translocator like	XP_018893031.1,-;XP_018893030.1,-;XP_018893029.1,-	PF14598,PAS domain;PF00010,Helix-loop-helix DNA-binding domain;PF00989,PAS fold	IPR000014,PAS domain;IPR001067,Nuclear translocator;IPR011598,Myc-type, basic helix-loop-helix (bHLH) domain;IPR035965,PAS domain superfamily;IPR036638,Helix-loop-helix DNA-binding domain superfamily;IPR013767,PAS fold;IPR001610,PAC motif	-	GO:0046983,molecular_function,protein dimerization activity;GO:0003677,molecular_function,DNA binding;GO:0005667,cellular_component,transcription factor complex;GO:0005737,cellular_component,cytoplasm;GO:0003700,molecular_function,DNA binding transcription factor activity;GO:0006355,biological_process,regulation of transcription, DNA-templated;GO:0006351,biological_process,transcription, DNA-temp…	-
CYP2R1	9.73414363724791	7.7861124889849	9.50799118192361	3.03877008124964	2.71249757600737	3.065094424596	H2Q380,Uncharacterized protein	-	PF00067,Cytochrome P450	IPR036396,Cytochrome P450 superfamily;IPR002401,Cytochrome P450, E-class, group I;IPR001128,Cytochrome P450;IPR017972,Cytochrome P450, conserved site	COG2124,Cytochrome P450;KOG0156,Cytochrome P450 CYP2 subfamily	GO:0030343,molecular_function,vitamin D3 25-hydroxylase activity;GO:0016705,molecular_function,oxidoreductase activity, acting on paired donors, with incorporation or reduction of molecular oxygen;GO:0008395,molecular_function,steroid hydroxylase activity;GO:0046872,molecular_function,metal ion binding;GO:0004497,molecular_function,monooxygenase activity;GO:0016491,molecular_function,oxidoreducta…	-
NUCB2	54.5965144968439	43.8295373224164	54.6270271935206	14.5671826367487	15.4694180151677	14.5405734549652	A0A087WSV8,Nucleobindin 2, isoform CRA_b	-	PF13499,-hand domain pair	IPR028813,Nucleobindin-2;IPR018247,EF-Hand 1, calcium-binding site;IPR002048,EF-hand domain;IPR011992,EF-hand domain pair	KOG3866,DNA-binding protein of the nucleobindin family;ENOG410XW7D,-	GO:0005509,molecular_function,calcium ion binding	-
LDHA	96.4657425741869	104.467256272907	87.5764887529915	192.930171005813	192.303902711848	185.481237307314	G3RGX1,L-lactate dehydrogenase	XP_004050837.1,L-lactate dehydrogenase A chain isoform X1	PF00056,lactate/malate dehydrogenase, NAD binding domain;PF02866,lactate/malate dehydrogenase, alpha/beta C-terminal domain	IPR022383,Lactate/malate dehydrogenase, C-terminal;IPR036291,NAD(P)-binding domain superfamily;IPR018177,L-lactate dehydrogenase, active site;IPR011304,L-lactate dehydrogenase;IPR001236,Lactate/malate dehydrogenase, N-terminal;IPR015955,Lactate dehydrogenase/glycoside hydrolase, family 4, C-terminal;IPR001557,L-lactate/malate dehydrogenase	-	GO:0005975,biological_process,carbohydrate metabolic process;GO:0005737,cellular_component,cytoplasm;GO:0016616,molecular_function,oxidoreductase activity, acting on the CH-OH group of donors, NAD or NADP as acceptor;GO:0003824,molecular_function,catalytic activity;GO:0019752,biological_process,carboxylic acid metabolic process;GO:0016491,molecular_function,oxidoreductase activity;GO:0045296,mole…	-
TMEM86A	0.650015477967256	0.434057990193511	0.680769098826677	0.10595082694074	0.0874855487701616	0.0973058449610181	G3QW95,Transmembrane protein 86A	XP_004050858.1,-	PF07947,YhhN family	IPR012506,YhhN-like	-	GO:0016021,cellular_component,integral component of membrane;GO:0016020,cellular_component,membrane	-
E2F8	0.19033924589476	0.16389469065265	0.156787889394865	1.24589067122659	1.2168430788827	1.46440843309584	H2Q3A5,Uncharacterized protein	XP_001173623.1,-;XP_508325.2,transcription factor E2F8	PF02319,2F/DP family winged-helix DNA-binding domain	IPR003316,E2F/DP family, winged-helix DNA-binding domain;IPR036390,Winged helix DNA-binding domain superfamily;IPR015633,E2F Family;IPR036388,Winged helix-like DNA-binding domain superfamily	ENOG4111IGY,-;KOG2578,Transcription factor E2F/dimerization partner (TDP)-like proteins	GO:0032877,biological_process,positive regulation of DNA endoreduplication;GO:0001078,molecular_function,transcriptional repressor activity, RNA polymerase II proximal promoter sequence-specific DNA binding;GO:0060707,biological_process,trophoblast giant cell differentiation;GO:0032466,biological_process,negative regulation of cytokinesis;GO:0000122,biological_process,negative regulation of trans…	-
BDNF	2.56705039438464	2.2636252581918	2.47816020993534	1.10354493740073	0.876961083043002	0.968582221940106	G3S0L4,Brain-derived neurotrophic factor	-	PF00243,Nerve growth factor family	-	-	-	-
WT1	0.0478971844155303	0.147295165872576	0.0315634263114388	0.195588803103446	0.296538057689254	0.316993896249069	J3KNN9,Wilms tumor protein	-	PF02165,Wilm's tumour protein;PF00096,Zinc finger, C2H2 type	IPR017987,Wilm's tumour protein;IPR013087,Zinc finger C2H2-type;IPR036236,Zinc finger C2H2 superfamily;IPR000976,Wilm's tumour protein, N-terminal	KOG1721,FOG: Zn-finger;COG5048,FOG: Zn-finger	GO:0006355,biological_process,regulation of transcription, DNA-templated;GO:0003676,molecular_function,nucleic acid binding;GO:0005829,cellular_component,cytosol;GO:0005634,cellular_component,nucleus;GO:0005654,cellular_component,nucleoplasm	-
PRRG4	0.0814264508400211	0.00876419554768758	0.0586891376215858	0.406464157965243	0.316446371822507	0.294709741246026	A0A0S2Z5N9,Proline rich Gla	XP_006718377.1,-;NP_076986.1,transmembrane gamma-carboxyglutamic acid protein 4 precursor	PF00594,Vitamin K-dependent carboxylation/gamma-carboxyglutamic (GLA) domain	IPR017857,Coagulation factor-like, Gla domain superfamily;IPR035972,Gamma-carboxyglutamic acid-rich (GLA) domain superfamily;IPR000294,Gamma-carboxyglutamic acid-rich (GLA) domain	-	GO:0016020,cellular_component,membrane;GO:0016021,cellular_component,integral component of membrane;GO:0005576,cellular_component,extracellular region;GO:0005509,molecular_function,calcium ion binding	-
QSER1	3.40803737148515	3.34391031624977	3.30187527837886	6.70047544936551	6.67325708361774	7.11476359287883	G3R0G8,Glutamine and serine rich 1	XP_018892977.1,glutamine and serine-rich protein 1 isoform X3	PF13926,omain of unknown function (DUF4211)	IPR025451,Domain of unknown function DUF4211	-	-	-
C11orf91	0.568545799425905	0.924716075688114	0.182127346266762	0.902869525437119	1.81523746908286	1.21941254701873	A0A096N449,Chromosome 11 open reading frame 91	-	-	-	-	-	-
NAT10	20.5784403730208	24.7276460677921	21.9607430832701	40.1262454961744	40.1458520861471	42.3116008617754	K7C0Y4,RNA cytidine acetyltransferase	XP_016776146.1,RNA cytidine acetyltransferase;XP_016776147.1,-;XP_016776148.1,-	PF08351,omain of unknown function (DUF1726);PF13725,Possible tRNA binding domain;PF13718,NAT acetyltransferase 2;PF05127,Helicase	IPR032672,TmcA/NAT10/Kre33;IPR000182,GNAT domain;IPR033688,RNA cytidine acetyltransferase NAT10;IPR027992,Possible tRNA binding domain;IPR007807,Helicase domain;IPR013562,tRNA(Met) cytidine acetyltransferase TmcA, N-terminal;IPR016181,Acyl-CoA N-acyltransferase	KOG2036,Predicted P-loop ATPase fused to an acetyltransferase;COG1444,Predicted P-loop ATPase fused to an acetyltransferase	GO:0042274,biological_process,ribosomal small subunit biogenesis;GO:0016072,biological_process,rRNA metabolic process;GO:0008033,biological_process,tRNA processing;GO:0005730,cellular_component,nucleolus;GO:0000154,biological_process,rRNA modification;GO:0016740,molecular_function,transferase activity;GO:0005524,molecular_function,ATP binding;GO:0008080,molecular_function,N-acetyltransferase acti…	K14521,ko03008,Ribosome biogenesis in eukaryotes
EHF	0.436325846071043	0.160227318739473	0.27378897511976	19.4149823840893	18.8852924408985	14.0902702772259	A0A1D5QKT1,ETS homologous factor	XP_001115455.2,ETS homologous factor isoform X1	-	IPR013761,Sterile alpha motif/pointed domain superfamily;IPR033071,ETS homologous factor;IPR036388,Winged helix-like DNA-binding domain superfamily;IPR000418,Ets domain;IPR036390,Winged helix DNA-binding domain superfamily;IPR003118,Pointed domain	-	GO:0006366,biological_process,transcription by RNA polymerase II;GO:0003677,molecular_function,DNA binding;GO:0030855,biological_process,epithelial cell differentiation;GO:0043565,molecular_function,sequence-specific DNA binding;GO:0003700,molecular_function,DNA binding transcription factor activity;GO:0006355,biological_process,regulation of transcription, DNA-templated;GO:0050673,biological_pro…	-
FJX1	0.0689216744610179	0.138474289653464	0.317927442658648	0.386293756141404	0.432887677471482	0.611985828393177	H2RH08,Four jointed box 1	XP_508371.2,four-jointed box protein 1	-	IPR024868,Four-jointed box protein 1/four-jointed protein	ENOG410XSE2,-;ENOG410IHNI,-	GO:0007267,biological_process,cell-cell signaling;GO:0010842,biological_process,retina layer formation;GO:0005615,cellular_component,extracellular space	K16674,ko04391,Hippo signaling pathway - fly
ACCS	1.90808303180141	2.13380181147266	1.88290790755254	0.499526362054635	0.573431282335421	0.395360924873775	A0A0S2Z622,1-aminocyclopropane-1-carboxylate synthase-like protein	NP_001120691.1,-;NP_115981.1,1-aminocyclopropane-1-carboxylate synthase-like protein 1	PF00155,Aminotransferase class I and II	IPR015421,Pyridoxal phosphate-dependent transferase, major domain;IPR015422,Pyridoxal phosphate-dependent transferase domain 1;IPR015424,Pyridoxal phosphate-dependent transferase;IPR004839,Aminotransferase, class I/classII	-	GO:0030170,molecular_function,pyridoxal phosphate binding;GO:0003824,molecular_function,catalytic activity;GO:0009058,biological_process,biosynthetic process	-
CREB3L1	11.0564342520509	13.1639758513149	13.6187584145218	5.89021427457996	5.78626707603617	4.65602943361673	B2RA75,cDNA, FLJ94739, highly similar to Homo sapiens cAMP responsive element binding protein 3-like 1	NP_443086.1,cyclic AMP-responsive element-binding protein 3-like protein 1	PF00170,bZIP transcription factor	IPR001630,cAMP response element binding (CREB) protein;IPR029805,cAMP-responsive element-binding protein 3-like protein 1;IPR004827,Basic-leucine zipper domain	KOG0709,CREB/ATF family transcription factor;ENOG410ZZQM,-	GO:0003677,molecular_function,DNA binding;GO:0003700,molecular_function,DNA binding transcription factor activity;GO:0035497,molecular_function,cAMP response element binding;GO:0045944,biological_process,positive regulation of transcription by RNA polymerase II;GO:0006355,biological_process,regulation of transcription, DNA-templated;GO:0030968,biological_process,endoplasmic reticulum unfolded pro…	K09048,ko04915,Estrogen signaling pathway;K09048,ko04668,TNF signaling pathway;K09048,ko05031,Amphetamine addiction;K09048,ko04728,Dopaminergic synapse;K09048,ko05030,Cocaine addiction;K09048,ko04931,Insulin resistance;K09048,ko04922,Glucagon signaling pathway;K09048,ko04911,Insulin secretion;K09048,ko05215,Prostate cancer;K09048,ko05161,Hepatitis B;K09048,ko04916,Melanogenesis;K09048,ko05203,Vir…
CKAP5	28.9505878355244	31.3116026709976	26.4643193013796	49.2109424860028	51.4791187108798	51.4972400736749	H2R5G4,Cytoskeleton associated protein 5	XP_001165890.1,cytoskeleton-associated protein 5 isoform X2	PF12348,CLASP N terminal	IPR016024,Armadillo-type fold;IPR011989,Armadillo-like helical;IPR021133,HEAT, type 2;IPR024395,CLASP N-terminal domain;IPR034085,TOG domain	ENOG410XPTW,-;KOG1820,Microtubule-associated protein	GO:0007098,biological_process,centrosome cycle;GO:0000930,cellular_component,gamma-tubulin complex;GO:0005813,cellular_component,centrosome;GO:0000776,cellular_component,kinetochore;GO:0046785,biological_process,microtubule polymerization;GO:0005730,cellular_component,nucleolus;GO:0005886,cellular_component,plasma membrane;GO:0000922,cellular_component,spindle pole;GO:0030951,biological_process,e…	-
SSRP1	80.9350976482133	90.4052274650044	83.0753885655809	151.602276723733	154.020689404327	157.879654775726	G1RPY1,FACT complex subunit SSRP1	XP_003275348.1,FACT complex subunit SSRP1	PF08512,Histone chaperone Rttp106-like;PF00505,HMG (high mobility group) box;PF03531,Structure-specific recognition protein (SSRP1);PF17292,POB3-like N-terminal PH domain	IPR035417,FACT complex subunit POB3-like, N-terminal PH domain;IPR009071,High mobility group box domain;IPR011993,PH-like domain superfamily;IPR000969,Structure-specific recognition protein;IPR038167,SSRP1 domain superfamily;IPR013719,Domain of unknown function DUF1747;IPR024954,SSRP1 domain;IPR036910,High mobility group box domain superfamily	COG5165,Nucleosome-binding factor SPN, POB3 subunit;KOG0526,Nucleosome-binding factor SPN, POB3 subunit	GO:0003677,molecular_function,DNA binding;GO:0005694,cellular_component,chromosome;GO:0006260,biological_process,DNA replication;GO:0006974,biological_process,cellular response to DNA damage stimulus;GO:0006355,biological_process,regulation of transcription, DNA-templated;GO:0006351,biological_process,transcription, DNA-templated;GO:0006281,biological_process,DNA repair;GO:0005634,cellular_compon…	-
MRPL16	21.0050259517094	19.7833479868192	21.4652355100462	46.0290868103277	42.1124321770928	42.3307870298341	H2Q3R6,Mitochondrial ribosomal protein L16	XP_508452.2,39S ribosomal protein L16, mitochondrial	PF00252,Ribosomal protein L16p/L10e	IPR036920,Ribosomal protein L10e/L16 superfamily;IPR016180,Ribosomal protein L10e/L16;IPR000114,Ribosomal protein L16	KOG3422,Mitochondrial ribosomal protein L16;COG0197,Ribosomal protein L16/L10E	GO:0019843,molecular_function,rRNA binding;GO:0003735,molecular_function,structural constituent of ribosome;GO:0005840,cellular_component,ribosome;GO:0032543,biological_process,mitochondrial translation;GO:0005739,cellular_component,mitochondrion;GO:0005762,cellular_component,mitochondrial large ribosomal subunit;GO:0006412,biological_process,translation;GO:0030529,,	K02878,ko03010,Ribosome
TCN1	4.18773772313583	2.53636703305998	2.74210748804209	36.9228998077307	37.1468667620902	42.0486507207972	H2NDB7,Transcobalamin 1	-	PF14478,omain of unknown function (DUF4430);PF01122,ukaryotic cobalamin-binding protein	IPR027954,Domain of unknown function DUF4430;IPR002157,Cobalamin (vitamin B12)-binding protein	ENOG410IVBN,-;ENOG410XSU1,-	GO:0031419,molecular_function,cobalamin binding;GO:0015889,biological_process,cobalamin transport	-
MS4A2	0.0316000640821719	0	0.014576731688631	0.361310014446204	0.273896481310555	0.195193636540523	G3RXJ4,Membrane spanning 4-domains A2	-	PF04103,CD20-like family	IPR030420,High affinity immunoglobulin epsilon receptor subunit beta;IPR030417,Membrane-spanning 4-domains subfamily A;IPR007237,CD20-like family	-	GO:0032998,cellular_component,Fc-epsilon receptor I complex;GO:0006954,biological_process,inflammatory response;GO:0016020,cellular_component,membrane;GO:0038095,biological_process,Fc-epsilon receptor signaling pathway;GO:0005887,cellular_component,integral component of plasma membrane;GO:0016021,cellular_component,integral component of membrane	-
CCDC86	8.9082837795077	10.5752625317543	10.1303079260383	27.3183769326027	26.0214416397883	30.1922728520358	G2HE85,Coiled-coil domain containing 86	NP_001233482.1,coiled-coil domain-containing protein 86	PF03879,Cgr1 family	IPR026570,Coiled-coil domain-containing protein 86;IPR005579,Cgr1-like	ENOG41129IK,-;KOG4538,Predicted coiled-coil protein	GO:0005634,cellular_component,nucleus;GO:0005730,cellular_component,nucleolus	-
PPP1R32	2.63840785046084	1.6761158810138	2.24481060641097	0.966136779682823	0.464001479289745	0.552302427858456	G3F4G3,C11ORF66s	NP_659454.2,protein phosphatase 1 regulatory subunit 32 isoform 1	PF15691,Protein phosphatase 1 regulatory subunit 32	IPR031410,Protein phosphatase 1 regulatory subunit 32	ENOG4110MWW,-;ENOG410IFQ1,-	-	-
FEN1	5.04257448740216	6.11203608993043	4.95077691428191	20.9392494721988	22.2986067759674	25.9215810224998	H2ND72,Flap endonuclease 1	XP_002821720.1,-	PF00867,XPG I-region;PF00752,XPG N-terminal domain	IPR023426,Flap endonuclease 1;IPR006085,XPG N-terminal;IPR008918,Helix-hairpin-helix motif, class 2;IPR036279,5'-3' exonuclease, C-terminal domain superfamily;IPR006084,XPG/Rad2 endonuclease;IPR006086,XPG-I domain;IPR019974,XPG conserved site;IPR029060,PIN-like domain superfamily	KOG2519,5'-3' exonuclease;COG0258,5'-3' exonuclease (including N-terminal domain of PolI)	GO:0000784,cellular_component,nuclear chromosome, telomeric region;GO:0090502,biological_process,RNA phosphodiester bond hydrolysis, endonucleolytic;GO:0008409,molecular_function,5'-3' exonuclease activity;GO:0005634,cellular_component,nucleus;GO:0090305,biological_process,nucleic acid phosphodiester bond hydrolysis;GO:0004519,molecular_function,endonuclease activity;GO:0016787,molecular_function…	K04799,ko03450,Non-homologous end-joining;K04799,ko03030,DNA replication;K04799,ko03410,Base excision repair
FADS2	7.12636528785215	6.6000091665279	7.02909145058152	19.0060749715532	18.4657944052549	14.3020237196807	K7CKW1,Fatty acid desaturase 2	-	PF00487,atty acid desaturase;PF00173,Cytochrome b5-like Heme/Steroid binding domain	-	-	-	-
FADS1	10.9243324331626	11.0765895624076	11.8526126920134	26.1098045504564	27.0456943800502	22.375669535353	A0A0A0MR51,Fatty acid desaturase 1	NP_037534.3,fatty acid desaturase 1	PF00487,atty acid desaturase;PF00173,Cytochrome b5-like Heme/Steroid binding domain	IPR005804,Fatty acid desaturase domain;IPR001199,Cytochrome b5-like heme/steroid binding domain;IPR036400,Cytochrome b5-like heme/steroid binding domain superfamily;IPR012171,Fatty acid desaturase	ENOG410XVSZ,-;KOG4232,Delta 6-fatty acid desaturase/delta-8 sphingolipid desaturase	GO:0006629,biological_process,lipid metabolic process;GO:0035900,biological_process,response to isolation stress;GO:0014070,biological_process,response to organic cyclic compound;GO:0019369,biological_process,arachidonic acid metabolic process;GO:0032868,biological_process,response to insulin;GO:0016491,molecular_function,oxidoreductase activity;GO:0007568,biological_process,aging;GO:0043231,cell…	K10224,ko01212,Fatty acid metabolism;K10224,ko01040,Biosynthesis of unsaturated fatty acids
INCENP	22.1910174852383	34.7811009223489	22.1010985014596	74.800586931082	78.8377206036678	89.9316998780947	K7CHZ7,Inner centromere protein antigens 135/155kDa	-	PF12178,Chromosome passenger complex (CPC) protein INCENP N terminal;PF03941,Inner centromere protein, ARK binding region	IPR022006,Chromosome passenger complex (CPC) protein INCENP N-terminal;IPR005635,Inner centromere protein, ARK-binding domain	KOG4456,Inner centromere protein (INCENP), C-terminal domain;ENOG410XRQ9,-	-	-
GNG3	1.88258277462965	2.74750574709254	1.83985788575606	0.938908435065912	0.601232885377058	0.566653544808497	G3SW43,Guanine nucleotide-binding protein subunit gamma	XP_003419690.1,-	PF00631,L domain	IPR001770,G-protein, gamma subunit;IPR036284,G-protein gamma-like domain superfamily;IPR015898,G-protein gamma-like domain	ENOG41122JF,-;KOG4119,G protein gamma subunit	GO:0030425,cellular_component,dendrite;GO:0016020,cellular_component,membrane;GO:0004871,molecular_function,signal transducer activity;GO:0005834,cellular_component,heterotrimeric G-protein complex;GO:0014069,cellular_component,postsynaptic density;GO:0007186,biological_process,G-protein coupled receptor signaling pathway;GO:0005886,cellular_component,plasma membrane;GO:0044297,cellular_component…	K04540,ko04727,GABAergic synapse;K04540,ko04726,Serotonergic synapse;K04540,ko05034,Alcoholism;K04540,ko04725,Cholinergic synapse;K04540,ko05200,Pathways in cancer;K04540,ko04014,Ras signaling pathway;K04540,ko05032,Morphine addiction;K04540,ko04062,Chemokine signaling pathway;K04540,ko04713,Circadian entrainment;K04540,ko04724,Glutamatergic synapse;K04540,ko04728,Dopaminergic synapse;K04540,ko04…
STX5	7.28202125379001	5.7334613948233	6.78724144680365	2.94576801523648	2.61971846019655	2.43583194139656	G1QW02,Syntaxin 5	XP_003274149.1,syntaxin-5 isoform X2	PF11416,Syntaxin-5 N-terminal, Sly1p-binding domain;PF05739,SNARE domain	IPR000727,Target SNARE coiled-coil homology domain;IPR010989,SNARE;IPR021538,Syntaxin-5, N-terminal, Sly1p-binding domain	ENOG410Y2MB,-;KOG0812,SNARE protein SED5/Syntaxin 5	GO:0016192,biological_process,vesicle-mediated transport;GO:0016021,cellular_component,integral component of membrane;GO:0016020,cellular_component,membrane	-
WDR74	2.35243020023822	3.21242745187368	2.65173470858105	6.59619100432649	5.96838661510304	5.65888964826661	H2ND35,WD repeat domain 74	XP_002821680.2,WD repeat-containing protein 74	PF00400,WD domain, G-beta repeat	IPR036322,WD40-repeat-containing domain superfamily;IPR015943,WD40/YVTN repeat-like-containing domain superfamily;IPR001680,WD40 repeat;IPR037379,WDR74/Nsa1	ENOG410YGGD,-;KOG3881,Uncharacterized conserved protein	GO:0042273,biological_process,ribosomal large subunit biogenesis;GO:0005634,cellular_component,nucleus;GO:0005730,cellular_component,nucleolus	-
PLA2G16	2.79254164241216	2.84956354755638	3.04266497856909	1.20436785601109	0.802948067990353	0.959085253717363	K7BR37,Phospholipase A2, group XVI	XP_016776598.1,-	PF04970,Lecithin retinol acyltransferase	IPR007053,LRAT-like domain	ENOG4111TDD,-;ENOG410IW0Y,-	GO:0016021,cellular_component,integral component of membrane;GO:0016020,cellular_component,membrane	K16817,ko00592,alpha-Linolenic acid metabolism;K16817,ko04014,Ras signaling pathway;K16817,ko00564,Glycerophospholipid metabolism;K16817,ko00591,Linoleic acid metabolism;K16817,ko00590,Arachidonic acid metabolism;K16817,ko00565,Ether lipid metabolism;K16817,ko04923,Regulation of lipolysis in adipocytes
C11orf95	1.9588448331599	2.69300831467122	2.2589792443445	1.01833996239025	0.980692914244825	0.935249241172774	A0A096NGZ6,Chromosome 11 open reading frame 95	XP_003909695.1,uncharacterized protein C11orf95 homolog isoform X1	-	IPR013087,Zinc finger C2H2-type	-	GO:0003676,molecular_function,nucleic acid binding	-
DNAJC4	1.49387586165506	1.70934596953777	1.65339448306996	0.556320808408131	0.53841079585761	0.379325489065127	J3KNJ8,DnaJ homolog subfamily C member 4	NP_001294909.1,dnaJ homolog subfamily C member 4 isoform 1	PF00226,naJ domain	IPR036869,Chaperone J-domain superfamily;IPR001623,DnaJ domain	COG0484,DnaJ-class molecular chaperone with C-terminal Zn finger domain;ENOG410KDCY,-	GO:0005739,cellular_component,mitochondrion;GO:0016021,cellular_component,integral component of membrane;GO:0016020,cellular_component,membrane	-
RPS6KA4	2.14380744700785	2.81986322705143	2.48933206897378	5.50648710570098	5.5717090086952	5.00581823025091	H2Q401,Ribosomal protein S6 kinase	-	PF00433,Protein kinase C terminal domain;PF00069,Protein kinase domain	-	-	-	-
SF1	15.7774315397953	19.0147088463367	16.7329590873217	34.3100913598969	29.9196820297923	32.238311096544	G3RAF9,Splicing factor 1	XP_018892050.1,-	PF16275,Splicing factor 1 helix-hairpin domain;PF00013,KH domain;PF00098,Zinc knuckle	IPR031150,BBP/SF1 family;IPR004088,K Homology domain, type 1;IPR004087,K Homology domain;IPR032570,Splicing factor 1, helix-hairpin domain;IPR001878,Zinc finger, CCHC-type;IPR036612,K Homology domain, type 1 superfamily	-	GO:0003723,molecular_function,RNA binding;GO:0003676,molecular_function,nucleic acid binding;GO:0000398,biological_process,mRNA splicing, via spliceosome;GO:0045131,molecular_function,pre-mRNA branch point binding;GO:0008270,molecular_function,zinc ion binding	-
SAC3D1	1.71526289149599	1.95559768542773	1.26377055543276	4.00572673199678	3.63599998282515	3.58077879439002	F8WC89,SAC3 domain-containing protein 1	NP_037431.3,SAC3 domain-containing protein 1	PF03399,SAC3/GANP family	IPR005062,SAC3/GANP/THP3	COG5079,Nuclear protein export factor;KOG1860,Nuclear protein export factor	-	-
CDCA5	0.896274429031284	1.27184666038404	0.636698641799935	4.94308379673936	4.53277514254295	5.13767554485268	B5MBX0,Sororin	-	PF09666,Sororin protein	IPR018605,Sororin protein	ENOG410Y6TQ,-;ENOG410IZXN,-	GO:0005654,cellular_component,nucleoplasm	-
TM7SF2	0.858824464625751	0.703951604532354	0.885658350569407	0.166623187068035	0.295641452263754	0.140275379968668	A0A024R577,Transmembrane 7 superfamily member 2, isoform CRA_a	NP_003264.2,delta(14)-sterol reductase isoform 1	PF01222,rgosterol biosynthesis ERG4/ERG24 family	IPR018083,Sterol reductase, conserved site;IPR001171,Ergosterol biosynthesis ERG4/ERG24	ENOG410XP67,-;KOG1435,Sterol reductase/lamin B receptor	GO:0005783,cellular_component,endoplasmic reticulum;GO:0043231,cellular_component,intracellular membrane-bounded organelle;GO:0016628,molecular_function,oxidoreductase activity, acting on the CH-CH group of donors, NAD or NADP as acceptor;GO:0016020,cellular_component,membrane;GO:0055114,biological_process,oxidation-reduction process;GO:0016021,cellular_component,integral component of membrane	K00222,ko00100,Steroid biosynthesis
POLA2	0.412855996160132	0.44013832897189	0.589474272248104	1.81813075934524	1.70866270004407	1.91265901506957	H2Q426,DNA polymerase alpha subunit B	XP_001169495.2,DNA polymerase alpha subunit B isoform X1	PF08418,NA polymerase alpha subunit B N-terminal;PF04042,NA polymerase alpha/epsilon subunit B	IPR013627,DNA polymerase alpha, subunit B N-terminal;IPR007185,DNA polymerase alpha/epsilon, subunit B;IPR016722,DNA polymerase alpha, subunit B	KOG1625,DNA polymerase alpha-primase complex, polymerase-associated subunit B;COG5214,DNA polymerase alpha-primase complex, polymerase-associated subunit B	GO:0003887,molecular_function,DNA-directed DNA polymerase activity;GO:0003677,molecular_function,DNA binding;GO:0071897,biological_process,DNA biosynthetic process;GO:0000060,biological_process,protein import into nucleus, translocation;GO:0006270,biological_process,DNA replication initiation;GO:0006260,biological_process,DNA replication;GO:0005658,cellular_component,alpha DNA polymerase:primase …	K02321,ko00230,Purine metabolism;K02321,ko00240,Pyrimidine metabolism;K02321,ko03030,DNA replication
FOSL1	5.98057755469237	7.46124716508529	5.58977491205062	52.8756211663796	42.5466418135922	52.1311077362502	A0A0D9R6S0,FOS like 1, AP-1 transcription factor subunit	XP_007978753.1,fos-related antigen 1 isoform X2	PF00170,bZIP transcription factor	IPR000837,AP-1 transcription factor;IPR029815,Fos-related antigen 1;IPR004827,Basic-leucine zipper domain	-	GO:0003677,molecular_function,DNA binding;GO:0007296,biological_process,vitellogenesis;GO:0061614,biological_process,pri-miRNA transcription by RNA polymerase II;GO:0006357,biological_process,regulation of transcription by RNA polymerase II;GO:0003700,molecular_function,DNA binding transcription factor activity;GO:0060674,biological_process,placenta blood vessel development;GO:0006355,biological_…	-
C11orf68	2.07756514440982	1.6788336650207	1.73241269270033	3.11711202428697	3.61354279320317	3.09722477487581	A0A1D5QRN8,Chromosome 11 open reading frame 68	-	-	IPR023398,Translation Initiation factor eIF- 4e-like;IPR015034,Protein of unknown function DUF1917	-	-	-
RIN1	0.545467143826609	0.46525234455703	0.486618693470183	1.62668590307854	1.01325715509815	1.43038496464336	A0A0S2Z4U0,Ras and Rab interactor 1	NP_004283.2,ras and Rab interactor 1	PF00788,Ras association (RalGDS/AF-6) domain;PF02204,Vacuolar sorting protein 9 (VPS9) domain	IPR035867,Ras and Rab interactor 1, SH2 domain;IPR036860,SH2 domain superfamily;IPR037191,VPS9 domain superfamily;IPR000159,Ras-associating (RA) domain;IPR000980,SH2 domain;IPR003123,VPS9 domain	-	GO:0007165,biological_process,signal transduction	K17638,ko04014,Ras signaling pathway
SLC29A2	0.941549468203672	1.11364892873879	0.692057132380421	2.39214538787014	2.08605707075642	1.75756799607802	G3QYC7,Solute carrier family 29 member 2	XP_004051630.1,-	PF01733,Nucleoside transporter	IPR030197,Equilibrative nucleoside transporter 2;IPR036259,MFS transporter superfamily;IPR034764,Nucleoside transporter ENT1/ENT2;IPR002259,Equilibrative nucleoside transporter	-	GO:0015858,biological_process,nucleoside transport;GO:0016323,cellular_component,basolateral plasma membrane;GO:0005337,molecular_function,nucleoside transmembrane transporter activity;GO:0016020,cellular_component,membrane;GO:1901642,biological_process,nucleoside transmembrane transport;GO:0005887,cellular_component,integral component of plasma membrane;GO:0016021,cellular_component,integral com…	-
PC	3.11961569361052	2.4327037979023	2.54624907941668	4.98199674699661	4.7374250193337	5.00444687319851	A0A024R5C5,Pyruvate carboxylase	NP_071504.2,pyruvate carboxylase, mitochondrial precursor;XP_016873358.1,-;XP_016873357.1,-;XP_006718641.1,-;XP_005274088.1,-;NP_000911.2,-;XP_016873361.1,-;NP_001035806.1,-;XP_011543388.1,-;XP_016873359.1,-;XP_016873360.1,-;XP_005274089.1,-	PF00364,Biotin-requiring enzyme;PF02785,Biotin carboxylase C-terminal domain;PF02786,Carbamoyl-phosphate synthase L chain, ATP binding domain;PF00289,Biotin carboxylase, N-terminal domain;PF02436,Conserved carboxylase domain;PF00682,HMGL-like	IPR005479,Carbamoyl-phosphate synthetase large subunit-like, ATP-binding domain;IPR011053,Single hybrid motif;IPR005481,Biotin carboxylase-like, N-terminal domain;IPR005930,Pyruvate carboxylase;IPR000891,Pyruvate carboxyltransferase;IPR003379,Carboxylase, conserved domain;IPR011054,Rudiment single hybrid motif;IPR005482,Biotin carboxylase, C-terminal;IPR000089,Biotin/lipoyl attachment;IPR013785,A…	COG1038,Pyruvate carboxylase;ENOG410IU5D,-	GO:0009374,molecular_function,biotin binding;GO:0006094,biological_process,gluconeogenesis;GO:0003824,molecular_function,catalytic activity;GO:0046872,molecular_function,metal ion binding;GO:0006090,biological_process,pyruvate metabolic process;GO:0005739,cellular_component,mitochondrion;GO:0016874,molecular_function,ligase activity;GO:0000166,molecular_function,nucleotide binding;GO:0005524,mole…	K01958,ko00720,Carbon fixation pathways in prokaryotes;K01958,ko00620,Pyruvate metabolism;K01958,ko01230,Biosynthesis of amino acids;K01958,ko01200,Carbon metabolism;K01958,ko00020,Citrate cycle (TCA cycle)
LRFN4	0.288595295288503	0.419878724815577	0.367242920562795	0.811551548329249	0.768804229172743	1.02963607948199	A0A024R5I6,Leucine rich repeat and fibronectin type III domain containing 4, isoform CRA_a	XP_005274296.1,-;NP_076941.2,leucine-rich repeat and fibronectin type-III domain-containing protein 4 precursor	PF00041,ibronectin type III domain;PF13855,Leucine rich repeat;PF07679,Immunoglobulin I-set domain	IPR001611,Leucine-rich repeat;IPR003961,Fibronectin type III;IPR007110,Immunoglobulin-like domain;IPR000483,Cysteine-rich flanking region, C-terminal;IPR036116,Fibronectin type III superfamily;IPR032675,Leucine-rich repeat domain superfamily;IPR036179,Immunoglobulin-like domain superfamily;IPR003591,Leucine-rich repeat, typical subtype;IPR013783,Immunoglobulin-like fold;IPR003599,Immunoglobulin s…	KOG0619,FOG: Leucine rich repeat;COG4886,Leucine-rich repeat (LRR) protein	GO:0009986,cellular_component,cell surface;GO:0016021,cellular_component,integral component of membrane;GO:0016020,cellular_component,membrane	-
SYT12	0.340418766055151	0.43185310554439	0.335639005330613	1.71500338526998	1.74803881394474	1.87202457723787	B0AZL9,cDNA, FLJ79459, highly similar to Synaptotagmin-12	NP_001171351.1,-	PF00168,C2 domain	IPR030537,Synaptotagmin-12;IPR000008,C2 domain;IPR035892,C2 domain superfamily	ENOG411011E,-;ENOG410IT3K,-	GO:0046928,biological_process,regulation of neurotransmitter secretion;GO:0060291,biological_process,long-term synaptic potentiation;GO:0016021,cellular_component,integral component of membrane;GO:0016020,cellular_component,membrane	-
TBC1D10C	0.253642252798158	0.262083324098785	0.227504157553734	0.108990852987022	0.0424824678471913	0.034816633827957	G3R3C7,TBC1 domain family member 10C	XP_018891823.1,-;XP_018891824.1,-;XP_004051683.1,carabin	PF00566,Rab-GTPase-TBC domain	IPR035969,Rab-GTPase-TBC domain superfamily;IPR000195,Rab-GTPase-TBC domain	-	GO:0051534,-,-;GO:0042147,biological_process,retrograde transport, endosome to Golgi;GO:0070373,biological_process,negative regulation of ERK1 and ERK2 cascade;GO:0050869,biological_process,negative regulation of B cell activation;GO:0005886,cellular_component,plasma membrane;GO:0031527,cellular_component,filopodium membrane;GO:0005829,cellular_component,cytosol	-
CARNS1	0.402043101022604	0.354733519791281	0.274752110939572	0.150225349610546	0.0514388135267039	0.0881461069702107	A0A0D9R884,Carnosine synthase 1	-	PF13535,ATP-grasp domain	IPR031046,Carnosine synthase 1;IPR011761,ATP-grasp fold	-	GO:0047730,molecular_function,carnosine synthase activity;GO:0046872,molecular_function,metal ion binding;GO:0016887,molecular_function,ATPase activity;GO:0035499,biological_process,carnosine biosynthetic process;GO:0000166,molecular_function,nucleotide binding;GO:0005524,molecular_function,ATP binding	-
NUDT8	0.954000578697705	1.05146579262291	1.62825551847494	2.24574166705935	1.72568104646259	2.43080590644011	H2Q494,Uncharacterized protein	XP_522294.2,-	PF00293,NUDIX domain	IPR015797,NUDIX hydrolase-like domain superfamily;IPR000086,NUDIX hydrolase domain	KOG3069,Peroxisomal NUDIX hydrolase;COG0494,NTP pyrophosphohydrolases including oxidative damage repair enzymes	GO:0016787,molecular_function,hydrolase activity	-
LRP5	17.3451203528457	17.8877600805598	18.4968757425277	7.89962584296144	7.13186662336513	6.65223570835783	K7DTA3,Low-density lipoprotein receptor-related protein	XP_016776885.1,low-density lipoprotein receptor-related protein 5 isoform X1	PF14670,Coagulation Factor Xa inhibitory site;PF00057,Low-density lipoprotein receptor domain class A;PF00058,Low-density lipoprotein receptor repeat class B	IPR017049,Low density lipoprotein receptor-related protein 5/6;IPR000033,LDLR class B repeat;IPR002172,Low-density lipoprotein (LDL) receptor class A repeat;IPR011042,Six-bladed beta-propeller, TolB-like;IPR023415,Low-density lipoprotein (LDL) receptor class A, conserved site;IPR000742,EGF-like domain;IPR036055,LDL receptor-like superfamily	ENOG410IPT4,-;ENOG410XSY5,-	GO:0071936,molecular_function,coreceptor activity involved in Wnt signaling pathway;GO:0042813,molecular_function,Wnt-activated receptor activity;GO:0060070,biological_process,canonical Wnt signaling pathway;GO:0016055,biological_process,Wnt signaling pathway;GO:0017147,molecular_function,Wnt-protein binding;GO:0005886,cellular_component,plasma membrane;GO:0016020,cellular_component,membrane;GO:0…	K03068,ko04150,mTOR signaling pathway;K03068,ko04310,Wnt signaling pathway
GAL	0.173187797363583	0.0745630790441728	0.199723649875304	1.05562197591718	0.3467263801286	1.03635058342167	H2Q4A2,Galanin prepropeptide	XP_001173776.1,galanin peptides	PF01296,alanin;PF06540,alanin message associated peptide (GMAP)	IPR008174,Galanin;IPR008175,Galanin precursor;IPR013068,Galanin message associated peptide (GMAP)	ENOG410YNUP,-;ENOG410IZPR,-	GO:0005184,molecular_function,neuropeptide hormone activity;GO:0043025,cellular_component,neuronal cell body;GO:1902891,biological_process,negative regulation of root hair elongation;GO:0019933,biological_process,cAMP-mediated signaling;GO:0031764,molecular_function,type 1 galanin receptor binding;GO:0005179,molecular_function,hormone activity;GO:0010469,biological_process,regulation of signaling…	K05244,ko04080,Neuroactive ligand-receptor interaction
DHCR7	2.30015043373509	2.3300962201304	2.44973539300178	5.80137077282072	5.62155638370268	4.89445814851866	A0A024R5F7,7-dehydrocholesterol reductase isoform 1	NP_001351.2,7-dehydrocholesterol reductase;NP_001157289.1,-	PF01222,rgosterol biosynthesis ERG4/ERG24 family	IPR018083,Sterol reductase, conserved site;IPR001171,Ergosterol biosynthesis ERG4/ERG24	ENOG410XP67,-;KOG1435,Sterol reductase/lamin B receptor	GO:0042127,biological_process,regulation of cell proliferation;GO:0006695,biological_process,cholesterol biosynthetic process;GO:0030324,biological_process,lung development;GO:0016628,molecular_function,oxidoreductase activity, acting on the CH-CH group of donors, NAD or NADP as acceptor;GO:0030154,biological_process,cell differentiation;GO:0047598,molecular_function,7-dehydrocholesterol reductas…	K00213,ko00100,Steroid biosynthesis
CLPB	3.39247438433239	3.18825360851989	2.93800795929373	6.00945437299363	6.52910149094387	5.51402110180097	H0YGM0,Caseinolytic peptidase B protein homolog	-	PF07724,AAA domain (Cdc48 subfamily);PF12796,Ankyrin repeats (3 copies);PF13857,Ankyrin repeats (many copies);PF10431,C-terminal, D2-small domain, of ClpB protein	IPR001270,ClpA/B family;IPR027417,P-loop containing nucleoside triphosphate hydrolase;IPR002110,Ankyrin repeat;IPR036770,Ankyrin repeat-containing domain superfamily;IPR019489,Clp ATPase, C-terminal;IPR003959,ATPase, AAA-type, core;IPR003593,AAA+ ATPase domain;IPR020683,Ankyrin repeat-containing domain	-	GO:0005524,molecular_function,ATP binding	-
RELT	0.596514439669729	0.563469013181803	0.60577364542217	1.24253140321662	1.17431567045807	1.12739917127848	A0A024R5N3,Tumor necrosis factor receptor superfamily, member 19-like, isoform CRA_b	NP_116260.2,tumor necrosis factor receptor superfamily member 19L precursor;NP_689408.1,-	PF12606,Tumour necrosis factor receptor superfamily member 19	IPR022248,TNF receptor family, RELT;IPR022333,Tumour necrosis factor receptor 19-like;IPR034048,Tumor necrosis factor receptor 19-like, N-terminal	ENOG410IKJV,-;ENOG410YDMP,-	GO:0005634,cellular_component,nucleus;GO:0016021,cellular_component,integral component of membrane;GO:0016020,cellular_component,membrane	K05156,ko04060,Cytokine-cytokine receptor interaction
COA4	5.20006771358266	6.31180115907095	5.24541353384662	11.7986427743991	10.7899084612855	11.0294398976741	G3R8W7,Cytochrome c oxidase assembly factor 4 homolog	-	-	-	-	-	-
DNAJB13	1.12572068286329	0.871690672278999	0.93395951380538	0.374482616115497	0.373871695542816	0.225115838032648	G3S3N0,DnaJ heat shock protein family	XP_004051839.1,dnaJ homolog subfamily B member 13 isoform X4	PF01556,naJ C terminal domain;PF00226,naJ domain	IPR002939,Chaperone DnaJ, C-terminal;IPR036869,Chaperone J-domain superfamily;IPR018253,DnaJ domain, conserved site;IPR008971,HSP40/DnaJ peptide-binding;IPR001623,DnaJ domain	-	GO:0005930,cellular_component,axoneme;GO:1904158,biological_process,axonemal central apparatus assembly;GO:0036126,cellular_component,sperm flagellum;GO:0006457,biological_process,protein folding;GO:0031514,cellular_component,motile cilium;GO:0097224,cellular_component,sperm connecting piece;GO:0005737,cellular_component,cytoplasm;GO:0051082,molecular_function,unfolded protein binding	-
POLD3	4.27663494715221	4.43039791107147	4.18946463280101	7.46585622288358	8.44339241284586	9.54333778341802	A0A024R5M8,Polymerase	NP_006582.1,DNA polymerase delta subunit 3	PF09507,NA polymerase subunit Cdc27	IPR019038,DNA polymerase subunit Cdc27	ENOG410XSD1,-;ENOG410IGGV,-	GO:0006260,biological_process,DNA replication;GO:0006261,biological_process,DNA-dependent DNA replication;GO:0005634,cellular_component,nucleus	K03504,ko03420,Nucleotide excision repair;K03504,ko03440,Homologous recombination;K03504,ko05166,HTLV-I infection;K03504,ko03410,Base excision repair;K03504,ko00230,Purine metabolism;K03504,ko03430,Mismatch repair;K03504,ko00240,Pyrimidine metabolism;K03504,ko03030,DNA replication
MAP6	1.09369722802667	1.20543451276138	1.41262646810607	0.430324518878958	0.424526680436532	0.334410574724	G1S4Q9,Microtubule associated protein 6	-	-	IPR007882,Microtubule-associated protein 6	ENOG410IIA0,-;ENOG4110KV2,-	GO:0005874,cellular_component,microtubule;GO:0048813,biological_process,dendrite morphogenesis;GO:0005516,molecular_function,calmodulin binding;GO:0000226,biological_process,microtubule cytoskeleton organization;GO:0048471,cellular_component,perinuclear region of cytoplasm;GO:0032418,biological_process,lysosome localization;GO:0008017,molecular_function,microtubule binding	-
RP11-111M22.2	0.533516911309617	0.46601924402608	0.570892541853284	0.217800742702311	0.239238302430523	0.194087978090742	H2R538,Uncharacterized protein	-	-	-	ENOG410YQJH,-;ENOG410IY1E,-	-	-
CAPN5	4.05303262399693	3.15980093322127	4.24242702601654	0.468144679332896	0.66221424225588	0.525098898247353	E7EV01,Calpain-5	-	PF00648,Calpain family cysteine protease;PF00168,C2 domain;PF01067,Calpain large subunit, domain III	IPR000169,Cysteine peptidase, cysteine active site;IPR001300,Peptidase C2, calpain, catalytic domain;IPR033884,Calpain C2 domain;IPR022684,Peptidase C2, calpain family;IPR022683,Peptidase C2, calpain, domain III;IPR036213,Calpain large subunit, domain III superfamily;IPR022682,Peptidase C2, calpain, large subunit, domain III;IPR000008,C2 domain;IPR035892,C2 domain superfamily;IPR033883,Calpain su…	-	GO:0006508,biological_process,proteolysis;GO:0016787,molecular_function,hydrolase activity;GO:0008234,molecular_function,cysteine-type peptidase activity;GO:0005622,cellular_component,intracellular;GO:0004198,molecular_function,calcium-dependent cysteine-type endopeptidase activity;GO:0008233,molecular_function,peptidase activity	-
DDIAS	0.342628977271558	0.390342397318717	0.255312588574443	1.53777690945689	1.76795576086639	1.66057540510441	A8K8N4,cDNA FLJ78751	-	PF08646,Replication factor-A C terminal domain	IPR013955,Replication factor A, C-terminal;IPR012340,Nucleic acid-binding, OB-fold	ENOG410IGF0,-;ENOG41122YI,-	-	-
ANKRD42	7.72635477604713	6.66371479396484	8.22478861547766	1.74884961394103	1.90852992246313	1.57706820566365	E9PIL2,Ankyrin repeat domain-containing protein 42	NP_001287904.1,ankyrin repeat domain-containing protein 42 isoform 1	PF12796,Ankyrin repeats (3 copies);PF13637,Ankyrin repeats (many copies)	IPR020683,Ankyrin repeat-containing domain;IPR018247,EF-Hand 1, calcium-binding site;IPR002110,Ankyrin repeat;IPR036770,Ankyrin repeat-containing domain superfamily	-	-	-
DLG2	0.451295817295558	0.495534665100266	0.532546744959324	0.123530447843093	0.103822818412772	0.0931919497522086	F6WZ93,Discs large MAGUK scaffold protein 2	-	PF07653,Variant SH3 domain;PF10600,PDZ-associated domain of NMDA receptors;PF00625,uanylate kinase;PF00595,PDZ domain (Also known as DHR or GLGF);PF10608,Polyubiquitination (PEST) N-terminal domain of MAGUK	IPR015143,L27-1;IPR036034,PDZ superfamily;IPR027417,P-loop containing nucleoside triphosphate hydrolase;IPR019583,PDZ-associated domain of NMDA receptors;IPR001478,PDZ domain;IPR019590,Disks large homologue 1, N-terminal PEST domain;IPR036892,L27 domain superfamily;IPR016313,Disks large 1-like;IPR036028,SH3-like domain superfamily;IPR020590,Guanylate kinase, conserved site;IPR008144,Guanylate kin…	COG0194,Guanylate kinase;KOG0708,Membrane-associated guanylate kinase MAGUK (contains PDZ, SH3, HOOK and GUK domains)	GO:0007399,biological_process,nervous system development;GO:0030054,cellular_component,cell junction;GO:0045211,cellular_component,postsynaptic membrane;GO:0007268,biological_process,chemical synaptic transmission;GO:0019233,biological_process,sensory perception of pain;GO:0046037,biological_process,GMP metabolic process;GO:0045197,biological_process,establishment or maintenance of epithelial cel…	-
SYTL2	3.24477137670224	3.14051767683164	3.03563803866477	1.34085932275855	1.26000960038583	1.46886462412257	A0A0U1RR07,Synaptotagmin-like protein 2	XP_005274114.1,synaptotagmin-like protein 2 isoform X3	PF00168,C2 domain	IPR000008,C2 domain;IPR035892,C2 domain superfamily;IPR013083,Zinc finger, RING/FYVE/PHD-type;IPR010911,Rab-binding domain;IPR027006,Synaptotagmin-like protein 2	-	GO:0017137,molecular_function,Rab GTPase binding;GO:0005622,cellular_component,intracellular;GO:0006886,biological_process,intracellular protein transport;GO:0006887,biological_process,exocytosis	-
SESN3	21.3820917559842	20.073074816739	22.7274670715476	5.85861813408346	5.99601430588307	4.50300577972489	G3QQF9,Sestrin 3	XP_004052041.1,sestrin-3 isoform X1	PF04636,PA26 p53-induced protein (sestrin)	IPR029032,AhpD-like;IPR006730,Sestrin	-	GO:0042149,biological_process,cellular response to glucose starvation;GO:0031932,cellular_component,TORC2 complex;GO:0042593,biological_process,glucose homeostasis;GO:0051896,biological_process,regulation of protein kinase B signaling;GO:0005737,cellular_component,cytoplasm;GO:0032868,biological_process,response to insulin;GO:1901031,biological_process,regulation of response to reactive oxygen sp…	K10141,ko04211,Longevity regulating pathway;K10141,ko04115,p53 signaling pathway
CNTN5	0.182405581371345	0.196994622763084	0.106959551042745	0.0103967889986426	0.0349524819226122	0.00954847043298855	B7ZM08,Contactin 5	-	PF13927,Immunoglobulin domain;PF00041,ibronectin type III domain;PF13895,Immunoglobulin domain;PF07679,Immunoglobulin I-set domain	IPR032989,Contactin-5;IPR003961,Fibronectin type III;IPR007110,Immunoglobulin-like domain;IPR036116,Fibronectin type III superfamily;IPR036179,Immunoglobulin-like domain superfamily;IPR013783,Immunoglobulin-like fold;IPR003599,Immunoglobulin subtype;IPR003598,Immunoglobulin subtype 2;IPR013098,Immunoglobulin I-set	KOG3513,Neural cell adhesion molecule L1;ENOG410XSVG,-	-	-
BIRC3	0.306960281972566	0.22563315353218	0.267653068966972	0.1132984480303	0.0987499822909805	0.104053942160608	H2Q4M5,Baculoviral IAP repeat containing 3	-	PF00619,Caspase recruitment domain;PF00653,Inhibitor of Apoptosis domain;PF13920,Zinc finger, C3HC4 type (RING finger)	IPR001370,BIR repeat;IPR001315,CARD domain;IPR011029,Death-like domain superfamily	KOG1101,Apoptosis inhibitor IAP1 and related BIR domain proteins;ENOG410YPNM,-	GO:0006915,biological_process,apoptotic process;GO:0034121,biological_process,regulation of toll-like receptor signaling pathway;GO:1990001,biological_process,inhibition of cysteine-type endopeptidase activity involved in apoptotic process;GO:0005737,cellular_component,cytoplasm;GO:0016567,biological_process,protein ubiquitination;GO:0042981,biological_process,regulation of apoptotic process;GO:0…	K16060,ko04120,Ubiquitin mediated proteolysis;K16060,ko04215,Apoptosis - multiple species;K16060,ko05200,Pathways in cancer;K16060,ko04668,TNF signaling pathway;K16060,ko05222,Small cell lung cancer;K16060,ko04064,NF-kappa B signaling pathway;K16060,ko05145,Toxoplasmosis;K16060,ko04621,NOD-like receptor signaling pathway;K16060,ko04510,Focal adhesion;K16060,ko04210,Apoptosis;K16060,ko01524,Platin…
MMP10	1.47278587632854	0.895986942439221	0.812300396250527	0.592185251877749	0.482627899797557	0.197769570765631	H2Q4N1,Matrix metalloproteinase	XP_001153881.1,stromelysin-2	PF00413,Matrixin;PF01471,Putative peptidoglycan binding domain;PF00045,Hemopexin	IPR001818,Peptidase M10, metallopeptidase;IPR018486,Hemopexin, conserved site;IPR036375,Hemopexin-like domain superfamily;IPR036365,PGBD-like superfamily;IPR021190,Peptidase M10A;IPR000585,Hemopexin-like domain;IPR024079,Metallopeptidase, catalytic domain superfamily;IPR006026,Peptidase, metallopeptidase;IPR018487,Hemopexin-like repeats;IPR033739,Peptidase M10A, catalytic domain;IPR021158,Peptida…	KOG1565,Gelatinase A and related matrix metalloproteases;ENOG410XQ5D,-	GO:0006508,biological_process,proteolysis;GO:0030334,biological_process,regulation of cell migration;GO:0016787,molecular_function,hydrolase activity;GO:0008237,molecular_function,metallopeptidase activity;GO:0031012,cellular_component,extracellular matrix;GO:0046872,molecular_function,metal ion binding;GO:0008270,molecular_function,zinc ion binding;GO:0008233,molecular_function,peptidase activit…	-
MMP13	0.873883381192393	0.513048709019538	0.732930825230475	2.6215224647105	2.6851179464897	2.23893437673222	G5E971,Matrix metalloproteinase	-	PF00413,Matrixin;PF01471,Putative peptidoglycan binding domain;PF00045,Hemopexin	IPR001818,Peptidase M10, metallopeptidase;IPR018486,Hemopexin, conserved site;IPR036375,Hemopexin-like domain superfamily;IPR036365,PGBD-like superfamily;IPR021190,Peptidase M10A;IPR000585,Hemopexin-like domain;IPR002477,Peptidoglycan binding-like;IPR036366,PGBD superfamily;IPR024079,Metallopeptidase, catalytic domain superfamily;IPR006026,Peptidase, metallopeptidase;IPR018487,Hemopexin-like repe…	KOG1565,Gelatinase A and related matrix metalloproteases;ENOG410XQ5D,-	GO:0006508,biological_process,proteolysis;GO:0016787,molecular_function,hydrolase activity;GO:0008237,molecular_function,metallopeptidase activity;GO:0031012,cellular_component,extracellular matrix;GO:0046872,molecular_function,metal ion binding;GO:0004222,molecular_function,metalloendopeptidase activity;GO:0008270,molecular_function,zinc ion binding;GO:0005576,cellular_component,extracellular re…	-
DCUN1D5	35.8906241242297	34.881266286385	34.3451249973069	70.174237356458	63.0106210531284	58.7730737888489	G3RTN3,DCN1-like protein	XP_004052089.1,-	PF03556,Cullin binding	IPR005176,Potentiating neddylation domain;IPR014764,Defective-in-cullin neddylation protein	-	-	-
GUCY1A2	0.0928869214513443	0.140708701515117	0.182499148318306	0.0679691431142391	0.058341013924859	0.0478135527879379	G3R2P1,Guanylate cyclase 1 soluble subunit alpha 2	-	PF00211,Adenylate and Guanylate cyclase catalytic domain;PF07701,Heme NO binding associated;PF07700,Haem-NO-binding	IPR029787,Nucleotide cyclase;IPR011644,Heme NO-binding;IPR024096,NO signalling/Golgi transport ligand-binding domain superfamily;IPR038158,H-NOX domain superfamily;IPR001054,Adenylyl cyclase class-3/4/guanylyl cyclase;IPR018297,Adenylyl cyclase class-4/guanylyl cyclase, conserved site;IPR011645,Haem NO binding associated	-	GO:0009190,biological_process,cyclic nucleotide biosynthetic process;GO:0006182,biological_process,cGMP biosynthetic process;GO:0035556,biological_process,intracellular signal transduction;GO:0016849,molecular_function,phosphorus-oxygen lyase activity;GO:0005622,cellular_component,intracellular;GO:0020037,molecular_function,heme binding;GO:0000166,molecular_function,nucleotide binding;GO:0004383,…	-
EXPH5	1.41714353233274	1.33870399455172	1.14040306860692	2.5421445943618	2.5088761294385	2.88182621261296	Q149M6,Exophilin 5	NP_001138236.1,exophilin-5 isoform 5;NP_055880.2,exophilin-5 isoform 1;NP_001138237.1,exophilin-5 isoform 3;NP_001138235.1,exophilin-5 isoform 4;NP_001294948.1,exophilin-5 isoform 2	-	IPR010911,Rab-binding domain	ENOG4111DX8,-;ENOG410IEGS,-	GO:0017137,molecular_function,Rab GTPase binding;GO:0006886,biological_process,intracellular protein transport;GO:0005622,cellular_component,intracellular	-
DDX10	17.7253442825271	21.6467343352032	17.8596990303339	40.0223341887621	44.1697256358685	46.2489786117988	H2Q4Q4,RNA helicase	XP_009422398.1,probable ATP-dependent RNA helicase DDX10	PF13959,omain of unknown function (DUF4217);PF00270,AD/DEAH box helicase;PF00271,Helicase conserved C-terminal domain	IPR000629,ATP-dependent RNA helicase DEAD-box, conserved site;IPR027417,P-loop containing nucleoside triphosphate hydrolase;IPR025313,Domain of unknown function DUF4217;IPR014014,RNA helicase, DEAD-box type, Q motif;IPR011545,DEAD/DEAH box helicase domain;IPR014001,Helicase superfamily 1/2, ATP-binding domain;IPR001650,Helicase, C-terminal	KOG0342,ATP-dependent RNA helicase pitchoune;COG0513,Superfamily II DNA and RNA helicases	GO:0004386,molecular_function,helicase activity;GO:0004004,molecular_function,ATP-dependent RNA helicase activity;GO:0005730,cellular_component,nucleolus;GO:0005737,cellular_component,cytoplasm;GO:0003676,molecular_function,nucleic acid binding;GO:0003723,molecular_function,RNA binding;GO:0016787,molecular_function,hydrolase activity;GO:0010501,biological_process,RNA secondary structure unwinding…	-
SIDT2	0.726792406439715	0.636514089401475	0.666223078852343	0.292459460007729	0.237022844040988	0.201447329586292	C9JBG5,SID1 transmembrane family member 2	-	PF13965,dsRNA-gated channel SID-1	IPR025958,SID1 transmembrane family	ENOG410IF6Z,-;ENOG410XPBN,-	GO:0051033,molecular_function,RNA transmembrane transporter activity;GO:0033227,biological_process,dsRNA transport;GO:0016021,cellular_component,integral component of membrane;GO:0016020,cellular_component,membrane	-
TAGLN	2.16263674713972	1.78793392882919	2.04656829126118	0.446994242969342	0.392604920658014	0.355046112234852	G1R6Y3,Transgelin	XP_012351322.1,-;XP_004090597.1,-;XP_003253239.1,-;XP_003253242.1,-;XP_003253241.1,-;XP_012351321.1,-	PF00402,Calponin family repeat;PF00307,Calponin homology (CH) domain	IPR000557,Calponin repeat;IPR001715,Calponin homology domain;IPR003096,Smooth muscle protein/calponin;IPR029976,Transgelin;IPR036872,CH domain superfamily	COG5199,Calponin;KOG2046,Calponin	GO:0051015,molecular_function,actin filament binding;GO:0030855,biological_process,epithelial cell differentiation	-
H2AFX	2.5806484055726	3.87367669012013	3.07659804524458	11.2585243425599	9.79093225904365	10.6899415618164	G3QYE9,Histone H2A	XP_004052304.1,-	PF00125,Core histone H2A/H2B/H3/H4;PF16211,C-terminus of histone H2A	IPR032458,Histone H2A conserved site;IPR002119,Histone H2A;IPR009072,Histone-fold;IPR007125,Histone H2A/H2B/H3;IPR032454,Histone H2A, C-terminal domain	-	GO:0007283,biological_process,spermatogenesis;GO:0000785,cellular_component,chromatin;GO:0003684,molecular_function,damaged DNA binding;GO:0042393,molecular_function,histone binding;GO:0016607,cellular_component,nuclear speck;GO:0000077,biological_process,DNA damage checkpoint;GO:0001673,cellular_component,male germ cell nucleus;GO:0005634,cellular_component,nucleus;GO:0000724,biological_process,…	K11251,ko05034,Alcoholism;K11251,ko05322,Systemic lupus erythematosus
NECTIN1	0.570096177531079	0.453129736302725	0.497299180153092	0.903283315636454	0.774669952623537	0.973487390964345	K7BW93,Poliovirus receptor-related 1	XP_016777639.1,nectin-1 isoform X1	PF13927,Immunoglobulin domain;PF08205,CD80-like C2-set immunoglobulin domain;PF07686,Immunoglobulin V-set domain	IPR007110,Immunoglobulin-like domain;IPR033314,Nectin-1;IPR013162,CD80-like, immunoglobulin C2-set;IPR036179,Immunoglobulin-like domain superfamily;IPR013783,Immunoglobulin-like fold;IPR003599,Immunoglobulin subtype;IPR003598,Immunoglobulin subtype 2;IPR013106,Immunoglobulin V-set domain	ENOG410IF17,-;ENOG410YK75,-	GO:0007157,biological_process,heterophilic cell-cell adhesion via plasma membrane cell adhesion molecules;GO:0048593,biological_process,camera-type eye morphogenesis;GO:0005912,cellular_component,adherens junction;GO:0098609,biological_process,cell-cell adhesion;GO:0004872,-,-;GO:0006826,biological_process,iron ion transport;GO:0046982,molecular_function,protein heterodimerization activity;GO:004…	K06081,ko05168,Herpes simplex infection;K06081,ko04520,Adherens junction;K06081,ko04514,Cell adhesion molecules (CAMs)
BLID	0.359133628523672	0.73092577485297	0.301207360600807	2.47035305189036	2.21465737546315	2.1931601486601	G3QI83,BH3-like motif containing, cell death inducer	-	-	-	-	GO:0005829,cellular_component,cytosol;GO:0043280,biological_process,positive regulation of cysteine-type endopeptidase activity involved in apoptotic process;GO:0005739,cellular_component,mitochondrion	-
HSPA8	113.90696082633	108.421313663762	107.398313870614	232.07190901635	224.992120535429	230.702950727021	I3M2W9,Heat shock protein family A	XP_005328449.1,-	PF00012,Hsp70 protein	IPR018181,Heat shock protein 70, conserved site;IPR013126,Heat shock protein 70 family;IPR029047,Heat shock protein 70kD, peptide-binding domain superfamily;IPR029048,Heat shock protein 70kD, C-terminal domain superfamily	COG0443,Molecular chaperone;KOG0101,Molecular chaperones HSP70/HSC70, HSP70 superfamily	GO:0055131,molecular_function,C3HC4-type RING finger domain binding;GO:0046034,biological_process,ATP metabolic process;GO:0042026,biological_process,protein refolding;GO:0005770,cellular_component,late endosome;GO:0048026,biological_process,positive regulation of mRNA splicing, via spliceosome;GO:0001664,molecular_function,G-protein coupled receptor binding;GO:0072318,biological_process,clathrin…	-
CLMP	3.8484761426119	3.80349235854129	2.83990024028108	17.6629731616108	18.0247778888306	18.0635118967669	H2Q501,CXADR-like membrane protein	XP_001136596.2,-	PF07686,Immunoglobulin V-set domain;PF13895,Immunoglobulin domain	IPR007110,Immunoglobulin-like domain;IPR036179,Immunoglobulin-like domain superfamily;IPR013783,Immunoglobulin-like fold;IPR003599,Immunoglobulin subtype;IPR003598,Immunoglobulin subtype 2;IPR013106,Immunoglobulin V-set domain	ENOG410IEC5,-;ENOG4111I1J,-	GO:0016021,cellular_component,integral component of membrane;GO:0016020,cellular_component,membrane	-
NRGN	2.79495203919458	3.70252111372898	3.14881346394316	7.97118198668792	7.5147680373893	7.30417868499956	U3FBA0,Neurogranin	-	PF00612,IQ calmodulin-binding motif	IPR000048,IQ motif, EF-hand binding site	-	-	-
ESAM	0.934887895871056	1.02907263201376	1.04478724378263	0.397042512198421	0.490334244259222	0.364646112262264	H2Q516,Endothelial cell adhesion molecule	XP_508839.1,endothelial cell-selective adhesion molecule	PF13927,Immunoglobulin domain;PF07686,Immunoglobulin V-set domain	IPR007110,Immunoglobulin-like domain;IPR036179,Immunoglobulin-like domain superfamily;IPR013783,Immunoglobulin-like fold;IPR003599,Immunoglobulin subtype;IPR003598,Immunoglobulin subtype 2;IPR013106,Immunoglobulin V-set domain	ENOG4111DT8,-;ENOG410IHVB,-	GO:0005923,cellular_component,bicellular tight junction;GO:0005912,cellular_component,adherens junction;GO:0098609,biological_process,cell-cell adhesion;GO:0007156,biological_process,homophilic cell adhesion via plasma membrane adhesion molecules;GO:0005886,cellular_component,plasma membrane;GO:0016020,cellular_component,membrane;GO:0016021,cellular_component,integral component of membrane	K06787,ko04670,Leukocyte transendothelial migration;K06787,ko04514,Cell adhesion molecules (CAMs)
CCDC15	1.11451715958371	1.34153248684597	1.11705275873654	2.48722159025008	2.68277268911934	2.72131011384526	E9PKB1,Coiled-coil domain-containing protein 15	-	-	IPR037693,Coiled-coil domain-containing protein 15	ENOG410Z3J8,-;ENOG410IKKY,-	-	-
CHEK1	1.72514377291493	2.08408240146339	1.91523650984038	4.33667460529437	4.31798527322309	4.35062521727328	E7EPP6,Serine/threonine-protein kinase Chk1	NP_001317356.1,serine/threonine-protein kinase Chk1 isoform 3;XP_011540862.1,-	PF00069,Protein kinase domain	IPR011009,Protein kinase-like domain superfamily;IPR008271,Serine/threonine-protein kinase, active site;IPR000719,Protein kinase domain	KOG0590,Checkpoint kinase and related serine/threonine protein kinases;ENOG410XQ0D,-	GO:2000615,biological_process,regulation of histone H3-K9 acetylation;GO:0004672,molecular_function,protein kinase activity;GO:0000077,biological_process,DNA damage checkpoint;GO:0005634,cellular_component,nucleus;GO:0000785,cellular_component,chromatin;GO:0001833,biological_process,inner cell mass cell proliferation;GO:0005657,cellular_component,replication fork;GO:0010767,biological_process,reg…	-
HYLS1	0.900876838570157	1.03428612478746	1.01726533906145	1.57789213495572	2.06881048261421	1.68100837892187	A0A024R3K0,Hydrolethalus syndrome 1, isoform CRA_a	XP_016872809.1,-;NP_659451.1,hydrolethalus syndrome protein 1;NP_001128265.1,-;XP_011540961.1,-;XP_016872810.1,-;XP_006718840.1,-;XP_005271487.1,-	PF15311,Hydrolethalus syndrome protein 1 C-terminus	IPR026227,Hydrolethalus syndrome protein 1;IPR027918,Hydrolethalus syndrome protein 1, C-terminal domain	ENOG410J0N2,-;ENOG4111UPE,-	GO:0005829,cellular_component,cytosol;GO:0005886,cellular_component,plasma membrane	-
CDON	2.21692634478974	1.81747505170171	1.81564813312349	0.752225093769222	0.667861967495212	0.803597470042121	G3RD38,Cell adhesion associated, oncogene regulated	XP_018893194.1,cell adhesion molecule-related/down-regulated by oncogenes	PF13927,Immunoglobulin domain;PF00041,ibronectin type III domain;PF07679,Immunoglobulin I-set domain	IPR003961,Fibronectin type III;IPR007110,Immunoglobulin-like domain;IPR036116,Fibronectin type III superfamily;IPR036179,Immunoglobulin-like domain superfamily;IPR032983,Cell adhesion molecule-related/down-regulated by oncogenes;IPR013783,Immunoglobulin-like fold;IPR003599,Immunoglobulin subtype;IPR003598,Immunoglobulin subtype 2;IPR013098,Immunoglobulin I-set	-	GO:0045663,biological_process,positive regulation of myoblast differentiation;GO:0007224,biological_process,smoothened signaling pathway;GO:0016021,cellular_component,integral component of membrane;GO:0045664,biological_process,regulation of neuron differentiation;GO:0016020,cellular_component,membrane;GO:0005887,cellular_component,integral component of plasma membrane;GO:0048598,biological_proce…	-
TMEM45B	9.11138312855985	8.82218921693773	10.2393835199946	2.17298213832103	2.55771262358026	1.71570982804817	H2Q543,Uncharacterized protein	XP_522248.2,transmembrane protein 45B	PF04819,amily of unknown function (DUF716)	IPR006904,Protein of unknown function DUF716 (TMEM45)	ENOG410IG9I,-;ENOG410ZTA1,-	GO:0016021,cellular_component,integral component of membrane;GO:0016020,cellular_component,membrane	-
SNX19	3.24169443452107	3.33530750410422	3.50349385821498	1.44540300499303	1.518916941177	1.32480078498199	A8K8U2,cDNA FLJ76442	-	PF02194,PXA domain;PF08628,Sorting nexin C terminal;PF00787,PX domain	IPR013937,Sorting nexin, C-terminal;IPR034908,Sorting nexin-19;IPR036871,PX domain superfamily;IPR037909,SNX19, PX domain;IPR003114,Phox-associated domain;IPR001683,Phox homologous domain	ENOG410IH51,-;ENOG410XTBC,-	GO:0035091,molecular_function,phosphatidylinositol binding;GO:0016021,cellular_component,integral component of membrane;GO:0016020,cellular_component,membrane	-
NCAPD3	5.7681759808773	6.37066816454876	4.93912816943934	12.7881924916166	12.0847809960789	13.0632318597718	K7ANE6,Non-SMC condensin II complex, subunit D3	XP_016777819.1,condensin-2 complex subunit D3 isoform X1	PF12717,non-SMC mitotic condensation complex subunit 1	IPR016024,Armadillo-type fold;IPR011989,Armadillo-like helical;IPR026971,Condensin subunit 1/Condensin-2 complex subunit D3;IPR032682,Condensin complex subunit 1, C-terminal;IPR012371,Condensin-2 complex subunit D3	KOG0413,Uncharacterized conserved protein related to condensin complex subunit 1;ENOG410XSGK,-	GO:0000799,cellular_component,nuclear condensin complex;GO:0031618,cellular_component,nuclear pericentric heterochromatin;GO:0035064,molecular_function,methylated histone binding;GO:0007076,biological_process,mitotic chromosome condensation;GO:0005654,cellular_component,nucleoplasm	-
WNT5B	0.307252451188007	0.264564699744423	0.256323615693625	0.0769446912639382	0.0246358840837429	0.0403808252504041	H2Q569,Protein Wnt	XP_009422873.1,-;XP_009422874.1,-;XP_009422872.1,-;XP_009422875.1,-;XP_016778205.1,-	PF00110,wnt family	IPR018161,Wnt protein, conserved site;IPR005817,Wnt;IPR026537,Wnt-5b protein	KOG3913,Wnt family of developmental regulators;ENOG410XQZ1,-	GO:0009986,cellular_component,cell surface;GO:0045600,biological_process,positive regulation of fat cell differentiation;GO:0005578,,;GO:0045165,biological_process,cell fate commitment;GO:0005109,molecular_function,frizzled binding;GO:0016055,biological_process,Wnt signaling pathway;GO:0005102,molecular_function,signaling receptor binding;GO:0002062,biological_process,chondrocyte differentiation;…	-
FKBP4	32.8317089118865	29.8421450574137	29.2346456422206	81.1993390548651	78.0228852599402	78.0138103744569	K7B4Z1,Peptidylprolyl isomerase	XP_508927.4,peptidyl-prolyl cis-trans isomerase FKBP4 isoform X1	PF00515,Tetratricopeptide repeat;PF07719,Tetratricopeptide repeat;PF00254,KBP-type peptidyl-prolyl cis-trans isomerase	IPR001440,Tetratricopeptide repeat 1;IPR013105,Tetratricopeptide repeat 2;IPR013026,Tetratricopeptide repeat-containing domain;IPR019734,Tetratricopeptide repeat;IPR001179,FKBP-type peptidyl-prolyl cis-trans isomerase domain;IPR023566,Peptidyl-prolyl cis-trans isomerase, FKBP-type;IPR031212,Peptidyl-prolyl cis-trans isomerase FKBP4;IPR011990,Tetratricopeptide-like helical domain superfamily	KOG0543,FKBP-type peptidyl-prolyl cis-trans isomerase;COG0545,FKBP-type peptidyl-prolyl cis-trans isomerases 1	GO:0003755,molecular_function,peptidyl-prolyl cis-trans isomerase activity;GO:0048608,biological_process,reproductive structure development;GO:0031503,biological_process,protein-containing complex localization;GO:0030521,biological_process,androgen receptor signaling pathway;GO:0007566,biological_process,embryo implantation;GO:0005528,molecular_function,FK506 binding;GO:0061077,biological_process…	-
FOXM1	2.0508383536548	2.58208335575504	1.92120371512017	8.16695099513181	7.88557612719981	8.7469738908526	G3R1V7,Forkhead box M1	XP_018893794.1,forkhead box protein M1 isoform X5	PF00250,orkhead domain	IPR018122,Fork head domain conserved site1;IPR001766,Fork head domain;IPR036390,Winged helix DNA-binding domain superfamily;IPR030456,Fork head domain conserved site 2;IPR036388,Winged helix-like DNA-binding domain superfamily	-	GO:0006355,biological_process,regulation of transcription, DNA-templated;GO:0043565,molecular_function,sequence-specific DNA binding;GO:0003700,molecular_function,DNA binding transcription factor activity;GO:0003677,molecular_function,DNA binding;GO:0005634,cellular_component,nucleus	-
TEAD4	0.867082392170229	0.917270272572461	1.11421534426474	2.73886863743083	1.98390974545414	2.63972760486494	Q53GI4,TEA domain family member 4 isoform 1 variant	-	PF01285,TEA/ATTS domain family	IPR038096,TEA/ATTS domain superfamily;IPR016361,Transcriptional enhancer factor, metazoa;IPR000818,TEA/ATTS domain;IPR027255,Transcriptional enhancer factor TEF-3 (TEAD4)	ENOG410XQMP,-;KOG3841,TEF-1 and related transcription factor, TEAD family	GO:0035329,biological_process,hippo signaling;GO:0003677,molecular_function,DNA binding;GO:0003700,molecular_function,DNA binding transcription factor activity;GO:0006355,biological_process,regulation of transcription, DNA-templated;GO:0006351,biological_process,transcription, DNA-templated;GO:0005654,cellular_component,nucleoplasm	-
RAD51AP1	1.24322162982361	1.96099731927159	1.23070525064874	6.35447943363373	7.27642217047695	7.58593780608726	A8K313,cDNA FLJ78249, highly similar to Homo sapiens RAD51 associated protein 1, mRNA	-	PF15696,RAD51 interacting motif	IPR026632,RAD51-associated protein 1;IPR031419,RAD51 interacting motif	ENOG410IICA,-;ENOG4111WAW,-	GO:0003723,molecular_function,RNA binding;GO:0003697,molecular_function,single-stranded DNA binding;GO:0005634,cellular_component,nucleus;GO:0003690,molecular_function,double-stranded DNA binding;GO:0006281,biological_process,DNA repair	-
AKAP3	0.337593443606767	0.4492486496391	0.336230517442749	0.0258020638644067	0.0144571266331125	0.0947870516373988	V9HWD4,Epididymis luminal protein 159	XP_005253721.1,A-kinase anchor protein 3 isoform X1;XP_011519211.1,-;XP_011519210.1,-;XP_011519212.1,-	PF05716,A-kinase anchor protein 110 kDa (AKAP 110);PF10522,RII binding domain	IPR018459,RII binding domain;IPR020799,A-kinase anchor 110kDa;IPR018292,A-kinase anchor 110kDa, C-terminal;IPR008382,SPHK1-interactor/A-kinase anchor 110kDa	ENOG411183Z,-;ENOG410IEV9,-	GO:0008104,biological_process,protein localization;GO:0035686,cellular_component,sperm fibrous sheath;GO:0031514,cellular_component,motile cilium;GO:0051018,molecular_function,protein kinase A binding;GO:0001669,cellular_component,acrosomal vesicle;GO:0097228,cellular_component,sperm principal piece;GO:0007178,biological_process,transmembrane receptor protein serine/threonine kinase signaling pat…	-
RP11-234B24.6	10.4883756708595	9.27637631784798	8.72948962935168	16.8975018561727	16.1187697695932	16.654728341802	G2HHV2,NADH dehydrogenase	-	PF01073,3-beta hydroxysteroid dehydrogenase/isomerase family;PF13460,NAD(P)H-binding;PF05368,NmrA-like family;PF01370,NAD dependent epimerase/dehydratase family	IPR001509,NAD-dependent epimerase/dehydratase;IPR036291,NAD(P)-binding domain superfamily	KOG2865,NADH:ubiquinone oxidoreductase, NDUFA9/39kDa subunit;COG0702,Predicted nucleoside-diphosphate-sugar epimerases	GO:0050662,molecular_function,coenzyme binding;GO:0003824,molecular_function,catalytic activity	-
SCNN1A	0.368790387085064	0.247443846385529	0.276166551265631	0.463062737375938	0.672335120238957	0.56210850942083	C5HTY8,Amiloride-sensitive sodium channel subunit alpha 1	-	PF00858,Amiloride-sensitive sodium channel	IPR020903,Epithelial sodium channel, conserved site;IPR004724,Epithelial sodium channel, chordates;IPR001873,Epithelial sodium channel	KOG4294,Non voltage-gated ion channels (DEG/ENaC family);ENOG410ZNFK,-	GO:0006814,biological_process,sodium ion transport;GO:0005272,molecular_function,sodium channel activity;GO:0015280,molecular_function,ligand-gated sodium channel activity;GO:0006811,biological_process,ion transport;GO:0035725,biological_process,sodium ion transmembrane transport;GO:0016020,cellular_component,membrane;GO:0016021,cellular_component,integral component of membrane	-
CD27	0.918140982477153	0.721834063087205	0.966747454183654	0.335609823598028	0.188045179043463	0.261992082974364	H2R7K8,Uncharacterized protein	XP_508952.2,-	PF00020,TNFR/NGFR cysteine-rich region	IPR034000,Tumour necrosis factor receptor 7, N-terminal;IPR022328,Tumour necrosis factor receptor 7;IPR001368,TNFR/NGFR cysteine-rich region	ENOG410ZDEA,-;ENOG410IZUP,-	GO:0005031,molecular_function,tumor necrosis factor-activated receptor activity;GO:0033209,biological_process,tumor necrosis factor-mediated signaling pathway;GO:0009986,cellular_component,cell surface;GO:0043066,biological_process,negative regulation of apoptotic process;GO:0070233,biological_process,negative regulation of T cell apoptotic process;GO:0006955,biological_process,immune response;GO…	-
NCAPD2	12.2211930153611	14.6025589170176	11.2719785362991	34.3217565938107	35.6699412870717	35.3433803273709	H2Q5A5,Condensin complex subunit 1	-	PF12922,non-SMC mitotic condensation complex subunit 1, N-term;PF12717,non-SMC mitotic condensation complex subunit 1	-	KOG0414,Chromosome condensation complex Condensin, subunit D2;COG5098,Chromosome condensation complex Condensin, subunit D2	GO:0030261,biological_process,chromosome condensation;GO:0051304,biological_process,chromosome separation;GO:0000779,cellular_component,condensed chromosome, centromeric region;GO:0010032,biological_process,meiotic chromosome condensation;GO:0007076,biological_process,mitotic chromosome condensation;GO:0007049,biological_process,cell cycle;GO:0000799,cellular_component,nuclear condensin complex;G…	K06677,ko04111,Cell cycle - yeast
NOP2	13.8763628018832	15.4228805326114	14.6522246660174	30.8742420566142	31.1135131956914	31.0533564701468	F6ZSG5,NOP2 nucleolar protein	-	PF08062,P120R (NUC006) repeat;PF17125,N-terminal domain of 16S rRNA methyltransferase RsmF;PF01189,16S rRNA methyltransferase RsmB/F	IPR012586,P120R repeat;IPR023267,RNA (C5-cytosine) methyltransferase;IPR029063,S-adenosyl-L-methionine-dependent methyltransferase;IPR023273,RNA (C5-cytosine) methyltransferase, NOP2;IPR018314,Bacterial Fmu (Sun)/eukaryotic nucleolar NOL1/Nop2p, conserved site;IPR001678,SAM-dependent methyltransferase RsmB/NOP2-type;IPR031341,Ribosomal RNA small subunit methyltransferase F, N-terminal;IPR011023,N…	COG0144,tRNA and rRNA cytosine-C5-methylases;KOG1122,tRNA and rRNA cytosine-C5-methylase (nucleolar protein NOL1/NOP2)	GO:0008284,biological_process,positive regulation of cell proliferation;GO:0005730,cellular_component,nucleolus;GO:0000027,biological_process,ribosomal large subunit assembly;GO:0016740,molecular_function,transferase activity;GO:0003723,molecular_function,RNA binding;GO:0008757,molecular_function,S-adenosylmethionine-dependent methyltransferase activity;GO:0008168,molecular_function,methyltransfe…	-
PIANP	2.1283910645073	1.74364824311044	2.15638554921247	0.137645241490986	0.22731242096252	0.24617497512288	G8F3S2,Uncharacterized protein	-	PF15298,AJAP1/PANP C-terminus	IPR029198,AJAP1/PANP, C-terminal	-	GO:0016021,cellular_component,integral component of membrane;GO:0016020,cellular_component,membrane	-
GNB3	0.474918530739533	0.564050059688244	0.30217136437346	1.39057884720964	1.57373626127616	1.38459558270129	A0A0D9RCX5,G protein subunit beta 3	XP_007965598.1,-	PF00400,WD domain, G-beta repeat	IPR019775,WD40 repeat, conserved site;IPR017986,WD40-repeat-containing domain;IPR016346,Guanine nucleotide-binding protein, beta subunit;IPR036322,WD40-repeat-containing domain superfamily;IPR015943,WD40/YVTN repeat-like-containing domain superfamily;IPR020472,G-protein beta WD-40 repeat;IPR001680,WD40 repeat;IPR001632,G-protein, beta subunit	-	GO:0030425,cellular_component,dendrite;GO:0051020,molecular_function,GTPase binding;GO:0007165,biological_process,signal transduction	K07825,ko04727,GABAergic synapse;K07825,ko04062,Chemokine signaling pathway;K07825,ko04151,PI3K-Akt signaling pathway;K07825,ko05200,Pathways in cancer;K07825,ko04725,Cholinergic synapse;K07825,ko04713,Circadian entrainment;K07825,ko04726,Serotonergic synapse;K07825,ko05034,Alcoholism;K07825,ko05032,Morphine addiction;K07825,ko04723,Retrograde endocannabinoid signaling;K07825,ko04014,Ras signalin…
CDCA3	0.497842155874444	0.664446330594411	0.488003345816848	2.8377523364872	2.47648814601587	2.72921482883253	B2R749,cDNA, FLJ93285, highly similar to Homo sapiens cell division cycle associated 3	-	-	-	ENOG410Y54T,-;ENOG410IQ4X,-	GO:0051301,biological_process,cell division	-
SPSB2	2.00857585135681	2.06553717131951	2.32956622611489	1.0614413466569	0.789375623121682	0.638073031944088	F7H3I1,SplA/ryanodine receptor domain and SOCS box containing 2	-	PF00622,SPRY domain	IPR001870,B30.2/SPRY domain;IPR013320,Concanavalin A-like lectin/glucanase domain superfamily;IPR003877,SPRY domain	ENOG410XQC1,-;KOG3953,SOCS box protein SSB-1, contains SPRY domain	-	-
C12orf57	7.30845792168998	5.87710647947841	6.88277998843536	2.94773578450926	2.73071587242185	2.35828714907156	H2Q5B8,Chromosome 12 open reading frame 57	XP_508976.1,-	PF14974,Protein C10	IPR026317,Protein C10	ENOG410IWDX,-;ENOG4111SII,-	-	-
C1S	0.736021337836182	0.836267278509196	1.02458046941602	0.366148136237403	0.389796529447104	0.289194385106335	B3KNX0,cDNA FLJ30621 fis, clone CTONG2001681, highly similar to Complement C1s subcomponent	-	PF00084,Sushi repeat (SCR repeat);PF14670,Coagulation Factor Xa inhibitory site;PF00431,CUB domain;PF00089,Trypsin	IPR035914,Spermadhesin, CUB domain superfamily;IPR018097,EGF-like calcium-binding, conserved site;IPR001254,Serine proteases, trypsin domain;IPR033116,Serine proteases, trypsin family, serine active site;IPR000436,Sushi/SCR/CCP domain;IPR009003,Peptidase S1, PA clan;IPR035976,Sushi/SCR/CCP superfamily;IPR001881,EGF-like calcium-binding domain;IPR000859,CUB domain;IPR000152,EGF-type aspartate/aspa…	KOG3627,Trypsin;COG5640,Secreted trypsin-like serine protease	GO:0006508,biological_process,proteolysis;GO:0016787,molecular_function,hydrolase activity;GO:0005509,molecular_function,calcium ion binding;GO:0006958,biological_process,complement activation, classical pathway;GO:0004252,molecular_function,serine-type endopeptidase activity;GO:0008233,molecular_function,peptidase activity	-
CLEC2B	2.20834136990809	1.73617783559072	1.64859077939149	3.31856794865601	3.19619777784336	3.58321464773505	H2Q5E6,C-type lectin domain family 2, member B	XP_528730.2,-	PF00059,Lectin C-type domain	IPR016187,C-type lectin fold;IPR033992,Natural killer cell receptor-like, C-type lectin-like domain;IPR016186,C-type lectin-like/link domain superfamily;IPR001304,C-type lectin-like	ENOG410XPJ1,-;KOG4297,C-type lectin	GO:0030246,molecular_function,carbohydrate binding;GO:0042802,molecular_function,identical protein binding;GO:0016021,cellular_component,integral component of membrane;GO:0016020,cellular_component,membrane	-
GABARAPL1	8.40984430846843	6.77883499459963	8.15745976959492	3.13851859263442	2.63456542328	2.13789341613441	F7HVH8,Uncharacterized protein	-	PF02991,Autophagy protein Atg8 ubiquitin like	IPR004241,Autophagy protein Atg8 ubiquitin-like;IPR029071,Ubiquitin-like domain superfamily	ENOG4111JAT,-;KOG1654,Microtubule-associated anchor protein involved in autophagy and membrane trafficking	GO:0006914,biological_process,autophagy	-
MAGOHB	10.6637461720987	12.101529380496	10.7403901604844	21.0781076668858	20.9232015608179	21.0542273725176	A0A023T6R1,Mago nashi protein	NP_060518.1,protein mago nashi homolog 2 isoform 1	PF02792,Mago nashi protein	IPR036605,Mago nashi superfamily;IPR004023,Mago nashi protein	ENOG4111FJ7,-;KOG3392,Exon-exon junction complex, Magoh component	GO:0043025,cellular_component,neuronal cell body;GO:0005634,cellular_component,nucleus	K12877,ko03013,RNA transport;K12877,ko03015,mRNA surveillance pathway;K12877,ko03040,Spliceosome
GPR19	0.107293240837142	0.332591698367069	0.13610599472059	0.550244013108395	0.475095463789946	0.621328581429861	Q6IBH2,G protein-coupled receptor 19	NP_006134.1,probable G-protein coupled receptor 19	PF00001,7 transmembrane receptor (rhodopsin family)	IPR017452,GPCR, rhodopsin-like, 7TM;IPR000276,G protein-coupled receptor, rhodopsin-like	ENOG410XRW9,-;KOG3656,FOG: 7 transmembrane receptor	GO:0004930,molecular_function,G-protein coupled receptor activity;GO:0016020,cellular_component,membrane;GO:0016021,cellular_component,integral component of membrane;GO:0007186,biological_process,G-protein coupled receptor signaling pathway	-
DDX47	4.50064915866971	5.18316959189007	4.35310375769885	8.73184844611298	8.24365439962619	8.05818296383649	A0A024RAS3,HCG27698, isoform CRA_a	NP_057439.2,probable ATP-dependent RNA helicase DDX47 isoform 1	PF00271,Helicase conserved C-terminal domain;PF00270,AD/DEAH box helicase	IPR014001,Helicase superfamily 1/2, ATP-binding domain;IPR027417,P-loop containing nucleoside triphosphate hydrolase;IPR014014,RNA helicase, DEAD-box type, Q motif;IPR011545,DEAD/DEAH box helicase domain;IPR000629,ATP-dependent RNA helicase DEAD-box, conserved site;IPR001650,Helicase, C-terminal	ENOG410XQU7,-;KOG0330,ATP-dependent RNA helicase	GO:0016787,molecular_function,hydrolase activity;GO:0005730,cellular_component,nucleolus;GO:0003676,molecular_function,nucleic acid binding;GO:0004386,molecular_function,helicase activity;GO:0000166,molecular_function,nucleotide binding;GO:0005524,molecular_function,ATP binding	-
GPRC5A	2.16407797149963	1.89212647562627	1.53815607131455	3.42572534511774	3.60017396930296	3.92632057719282	A8K556,cDNA FLJ78217	-	PF00003,7 transmembrane sweet-taste receptor of 3 GCPR	IPR017978,GPCR family 3, C-terminal	ENOG410IIGU,-;ENOG410YD51,-	GO:0004930,molecular_function,G-protein coupled receptor activity;GO:0016020,cellular_component,membrane;GO:0016021,cellular_component,integral component of membrane;GO:0007186,biological_process,G-protein coupled receptor signaling pathway	-
ARHGDIB	0.776543763154983	0.922283565722404	0.802885271858384	2.36379802015643	2.62368649428481	2.64646169671535	H2Q5I9,Rho GDP dissociation inhibitor	XP_009423189.1,-;XP_009423190.1,-	PF02115,RHO protein GDP dissociation inhibitor	IPR000406,Rho protein GDP-dissociation inhibitor;IPR024792,Rho GDP-dissociation inhibitor domain superfamily;IPR014756,Immunoglobulin E-set	KOG3205,Rho GDP-dissociation inhibitor;ENOG4111K44,-	GO:0035023,biological_process,regulation of Rho protein signal transduction;GO:0005737,cellular_component,cytoplasm;GO:2000249,biological_process,regulation of actin cytoskeleton reorganization;GO:0048365,molecular_function,Rac GTPase binding;GO:0050790,biological_process,regulation of catalytic activity;GO:0003924,molecular_function,GTPase activity;GO:0005829,cellular_component,cytosol;GO:000509…	K12462,ko04722,Neurotrophin signaling pathway;K12462,ko04962,Vasopressin-regulated water reabsorption
RERG	0.121860550225759	0.0816122226728377	0.14053203653723	0.728540545621507	0.586798667922011	0.616822691212195	A0A0P6J2D1,Ras-related and estrogen-regulated growth inhibitor isoform 2	XP_004845881.1,-;XP_004845882.1,-	PF00071,Ras family	IPR020849,Small GTPase superfamily, Ras type;IPR001806,Small GTPase superfamily;IPR005225,Small GTP-binding protein domain;IPR027417,P-loop containing nucleoside triphosphate hydrolase	-	GO:0009725,biological_process,response to hormone;GO:0005525,molecular_function,GTP binding;GO:0008285,biological_process,negative regulation of cell proliferation;GO:0030308,biological_process,negative regulation of cell growth;GO:0016020,cellular_component,membrane;GO:0003924,molecular_function,GTPase activity;GO:0005829,cellular_component,cytosol;GO:0000166,molecular_function,nucleotide bindin…	-
SPX	2.71459884822646	2.13544751534666	2.70539626952258	0.0563512773174421	0.0315741235428738	0.0258766675651964	H2NGT0,Spexin hormone	XP_002823061.1,spexin	PF15171,Neuropeptide secretory protein family, NPQ, spexin	IPR028126,Spexin	ENOG410J03K,-;ENOG410YWQF,-	GO:1904306,biological_process,positive regulation of gastro-intestinal system smooth muscle contraction;GO:0005184,molecular_function,neuropeptide hormone activity;GO:0010469,biological_process,regulation of signaling receptor activity;GO:0031045,cellular_component,dense core granule;GO:0005615,cellular_component,extracellular space	-
CASC1	0.667347965789553	0.697765941258562	0.769599091236988	0.0961808640799227	0.0538909964331875	0.0736108793627157	F8W8F9,Protein CASC1	-	PF15927,Cancer susceptibility candidate 1 N-terminus	IPR031826,Cancer susceptibility candidate 1, N-terminal;IPR023247,Cancer susceptibility candidate protein 1	ENOG410ZX66,-;ENOG410IHQX,-	-	-
ARNTL2	6.51283339362409	6.69070962753526	6.61371867220975	12.8789248509918	12.3743853113093	13.676507135716	H2Q5N1,Uncharacterized protein	-	PF14598,PAS domain;PF00010,Helix-loop-helix DNA-binding domain;PF00989,PAS fold	IPR000014,PAS domain;IPR001067,Nuclear translocator;IPR011598,Myc-type, basic helix-loop-helix (bHLH) domain;IPR035965,PAS domain superfamily;IPR036638,Helix-loop-helix DNA-binding domain superfamily;IPR013767,PAS fold	ENOG410XRJI,-;KOG3561,Aryl-hydrocarbon receptor nuclear translocator	GO:0046983,molecular_function,protein dimerization activity;GO:0005667,cellular_component,transcription factor complex;GO:0005737,cellular_component,cytoplasm;GO:0003700,molecular_function,DNA binding transcription factor activity;GO:0006355,biological_process,regulation of transcription, DNA-templated;GO:0006351,biological_process,transcription, DNA-templated;GO:0005634,cellular_component,nucleus	-
FAR2	2.46010849655487	2.40045987238864	2.59112922218562	4.87114927294739	4.74818421133419	4.87929530202671	A0A024RAW7,Fatty acyl-CoA reductase	NP_001258712.1,-;NP_060569.3,fatty acyl-CoA reductase 2 isoform 1	PF02719,Polysaccharide biosynthesis protein;PF01073,3-beta hydroxysteroid dehydrogenase/isomerase family;PF03015,Male sterility protein;PF07993,Male sterility protein;PF01370,NAD dependent epimerase/dehydratase family	IPR033640,Fatty acyl-CoA reductase, C-terminal;IPR036291,NAD(P)-binding domain superfamily;IPR013120,Male sterility, NAD-binding;IPR026055,Fatty acyl-CoA reductase	KOG1221,Acyl-CoA reductase;ENOG410XS7R,-	GO:0006629,biological_process,lipid metabolic process;GO:0005777,cellular_component,peroxisome;GO:0016020,cellular_component,membrane;GO:0080019,molecular_function,fatty-acyl-CoA reductase (alcohol-forming) activity;GO:0016491,molecular_function,oxidoreductase activity;GO:0102965,molecular_function,alcohol-forming fatty acyl-CoA reductase activity;GO:0055114,biological_process,oxidation-reduction…	K13356,ko04146,Peroxisome;K13356,ko04212,Longevity regulating pathway - worm;K13356,ko00073,Cutin, suberine and wax biosynthesis
DDX11	11.0737092489687	11.809753500509	10.8442023533621	20.9988990605599	21.8314524528492	22.3968282224669	H2R1L2,DEAD/H-box helicase 11	-	PF13307,Helicase C-terminal domain;PF06733,AD_2	IPR028331,Probable ATP-dependent RNA helicase DDX11/DDX12;IPR013020,ATP-dependent helicase Rad3/Chl1-like;IPR006554,Helicase-like, DEXD box c2 type;IPR014013,Helicase superfamily 1/2, ATP-binding domain, DinG/Rad3-type;IPR010614,DEAD2;IPR006555,ATP-dependent helicase, C-terminal	COG1199,Rad3-related DNA helicases;KOG1133,Helicase of the DEAD superfamily	GO:0004386,molecular_function,helicase activity;GO:0003677,molecular_function,DNA binding;GO:0003676,molecular_function,nucleic acid binding;GO:0005634,cellular_component,nucleus;GO:0016787,molecular_function,hydrolase activity;GO:0016818,molecular_function,hydrolase activity, acting on acid anhydrides, in phosphorus-containing anhydrides;GO:0032508,biological_process,DNA duplex unwinding;GO:0004…	-
FGD4	0.759906472814387	0.503856727100171	0.775575656092124	0.204794930459762	0.219518730037754	0.192173635267676	F8VWL3,FYVE, RhoGEF and PH domain-containing protein 4	-	PF00621,RhoGEF domain;PF01363,YVE zinc finger;PF00169,PH domain	IPR017455,Zinc finger, FYVE-related;IPR000306,FYVE zinc finger;IPR037742,FGD4, N-terminal PH domain;IPR013083,Zinc finger, RING/FYVE/PHD-type;IPR001849,Pleckstrin homology domain;IPR011993,PH-like domain superfamily;IPR035899,Dbl homology (DH) domain superfamily;IPR035941,FGD1-4, C-terminal PH domain;IPR000219,Dbl homology (DH) domain	ENOG410XRXV,-;KOG4424,Predicted Rho/Rac guanine nucleotide exchange factor/faciogenital dysplasia protein 3	GO:0035023,biological_process,regulation of Rho protein signal transduction;GO:0005085,molecular_function,guanyl-nucleotide exchange factor activity;GO:0005089,molecular_function,Rho guanyl-nucleotide exchange factor activity;GO:0046872,molecular_function,metal ion binding;GO:0065009,biological_process,regulation of molecular function	-
CPNE8	2.91865588401694	3.36023454904553	3.40345993740289	1.35255036671372	1.29550708227452	1.41005349817025	G1S8J3,Copine 8	-	PF07002,Copine;PF00168,C2 domain	-	-	-	-
AMIGO2	3.00211152785837	2.73815756019773	2.90422218379092	7.00364934076011	7.12456409771773	3.97137020678278	G3SDA6,Adhesion molecule with Ig like domain 2	-	PF13855,Leucine rich repeat;PF00047,Immunoglobulin domain	-	-	-	-
ZNF641	0.146128481372389	0.231634771753345	0.202987955457996	0.0362976638337966	0.0187734507282003	0.01025722520079	H2Q5T3,Uncharacterized protein	-	PF00096,Zinc finger, C2H2 type;PF01352,KRAB box	-	-	-	-
ADCY6	8.04134007407994	6.79446083537477	7.15478509110373	3.4857729234692	3.20001020199824	2.87320855240375	G3QIR6,Adenylate cyclase 6	XP_018894714.1,-;XP_004053103.1,adenylate cyclase type 6;XP_018894713.1,-	PF00211,Adenylate and Guanylate cyclase catalytic domain;PF16214,Adenylyl cyclase N-terminal extracellular and transmembrane region;PF06327,omain of Unknown Function (DUF1053)	IPR009398,Adenylate cyclase, conserved domain;IPR032628,Adenylate cyclase, N-terminal;IPR029787,Nucleotide cyclase;IPR001054,Adenylyl cyclase class-3/4/guanylyl cyclase;IPR030672,Adenylate cyclase;IPR018297,Adenylyl cyclase class-4/guanylyl cyclase, conserved site	-	GO:1904322,biological_process,cellular response to forskolin;GO:0009190,biological_process,cyclic nucleotide biosynthetic process;GO:0006171,biological_process,cAMP biosynthetic process;GO:0097746,biological_process,regulation of blood vessel diameter;GO:0035556,biological_process,intracellular signal transduction;GO:0007189,biological_process,adenylate cyclase-activating G-protein coupled recept…	K08046,ko04713,Circadian entrainment;K08046,ko04911,Insulin secretion;K08046,ko00230,Purine metabolism;K08046,ko04611,Platelet activation;K08046,ko04913,Ovarian steroidogenesis;K08046,ko04750,Inflammatory mediator regulation of TRP channels;K08046,ko04062,Chemokine signaling pathway;K08046,ko04114,Oocyte meiosis;K08046,ko04211,Longevity regulating pathway;K08046,ko04976,Bile secretion;K08046,ko04…
WNT10B	0.17127739564295	0.239656910583211	0.246900670252849	1.53896699444124	1.11947322069579	1.15716638353074	G3R6M5,Protein Wnt	XP_004053109.1,-	PF00110,wnt family	IPR013302,Wnt-10 protein;IPR018161,Wnt protein, conserved site;IPR005817,Wnt	-	GO:0006629,biological_process,lipid metabolic process;GO:0005578,,;GO:0071425,biological_process,hematopoietic stem cell proliferation;GO:0007224,biological_process,smoothened signaling pathway;GO:0005102,molecular_function,signaling receptor binding;GO:0000122,biological_process,negative regulation of transcription by RNA polymerase II;GO:0045669,biological_process,positive regulation of osteobl…	K01357,ko04150,mTOR signaling pathway;K01357,ko04550,Signaling pathways regulating pluripotency of stem cells;K01357,ko04310,Wnt signaling pathway;K01357,ko05205,Proteoglycans in cancer;K01357,ko04390,Hippo signaling pathway;K01357,ko04916,Melanogenesis;K01357,ko05200,Pathways in cancer;K01357,ko05217,Basal cell carcinoma;K01357,ko05166,HTLV-I infection
DDN	0.232710997391051	0.258554288496732	0.121198000391122	2.32250233753727	1.78224094472455	2.02866792631523	G3R6N2,Dendrin	XP_004053111.1,dendrin	PF15498,Nephrin and CD2AP-binding protein, Dendrin	IPR026500,Dendrin	-	GO:0005737,cellular_component,cytoplasm;GO:0042995,cellular_component,cell projection;GO:0005886,cellular_component,plasma membrane;GO:0005634,cellular_component,nucleus	-
TUBA1B	38.190719864906	46.6285242699223	33.1270788041635	195.957073274864	182.989215575359	191.939622355228	B0BMH2,Tubulin alpha chain	NP_001107705.1,-;XP_012811688.1,-	PF03953,Tubulin C-terminal domain;PF00091,Tubulin/FtsZ family, GTPase domain	IPR017975,Tubulin, conserved site;IPR003008,Tubulin/FtsZ, GTPase domain;IPR008280,Tubulin/FtsZ, C-terminal;IPR036525,Tubulin/FtsZ, GTPase domain superfamily;IPR037103,Tubulin/FtsZ, C-terminal domain superfamily;IPR018316,Tubulin/FtsZ, 2-layer sandwich domain;IPR002452,Alpha tubulin;IPR000217,Tubulin;IPR023123,Tubulin, C-terminal	KOG1376,Alpha tubulin;COG5023,Tubulin	GO:0005874,cellular_component,microtubule;GO:0005856,cellular_component,cytoskeleton;GO:0005525,molecular_function,GTP binding;GO:0007010,biological_process,cytoskeleton organization;GO:0007017,biological_process,microtubule-based process;GO:0005737,cellular_component,cytoplasm;GO:0003924,molecular_function,GTPase activity;GO:0000166,molecular_function,nucleotide binding;GO:0005200,molecular_func…	K07374,ko04145,Phagosome;K07374,ko04210,Apoptosis;K07374,ko05130,Pathogenic Escherichia coli infection;K07374,ko04540,Gap junction
TUBA1C	26.192270260963	25.4365399159923	19.9524184990685	70.6442735214296	63.7524320188951	68.2163129830507	F5H5D3,Tubulin alpha chain	NP_001290043.1,tubulin alpha-1C chain isoform a	PF03953,Tubulin C-terminal domain;PF00091,Tubulin/FtsZ family, GTPase domain	IPR017975,Tubulin, conserved site;IPR003008,Tubulin/FtsZ, GTPase domain;IPR008280,Tubulin/FtsZ, C-terminal;IPR036525,Tubulin/FtsZ, GTPase domain superfamily;IPR037103,Tubulin/FtsZ, C-terminal domain superfamily;IPR018316,Tubulin/FtsZ, 2-layer sandwich domain;IPR002452,Alpha tubulin;IPR000217,Tubulin;IPR023123,Tubulin, C-terminal	KOG1376,Alpha tubulin;COG5023,Tubulin	GO:0005874,cellular_component,microtubule;GO:0005737,cellular_component,cytoplasm;GO:0007010,biological_process,cytoskeleton organization;GO:0007017,biological_process,microtubule-based process;GO:0005856,cellular_component,cytoskeleton;GO:0005525,molecular_function,GTP binding;GO:0003924,molecular_function,GTPase activity;GO:0015630,cellular_component,microtubule cytoskeleton;GO:0000166,molecula…	-
PRPH	3.7239553947235	2.62204073620187	3.32528635991562	1.11426624754204	0.968478031007442	0.958453219589191	H2Q5V1,Uncharacterized protein	-	PF00038,Intermediate filament protein;PF04732,Intermediate filament head (DNA binding) region	IPR006821,Intermediate filament head, DNA-binding domain;IPR018039,Intermediate filament protein, conserved site;IPR001664,Intermediate filament protein;IPR002957,Keratin, type I;IPR027700,Peripherin/Plasticin	ENOG410IE39,-;ENOG410YCMG,-	GO:0045098,cellular_component,type III intermediate filament;GO:0005882,cellular_component,intermediate filament;GO:0005198,molecular_function,structural molecule activity	K07607,ko05014,Amyotrophic lateral sclerosis (ALS)
TROAP	0.790054348746999	1.42799422372787	0.681277877514711	5.09831554482528	4.64705578651338	4.96809766197213	F8W130,Tastin	XP_006719244.1,tastin isoform X1	-	IPR026133,Tastin	ENOG41118NJ,-;ENOG410IVG9,-	-	-
RACGAP1	4.39048628261814	5.85977395764463	4.02162508719272	16.7105194861247	17.3315462288748	18.5094269063635	A0A024R136,Rac GTPase activating protein 1, isoform CRA_a	NP_001306933.1,-;XP_006719422.1,-;NP_001306932.1,-;NP_037409.2,rac GTPase-activating protein 1 isoform a;NP_001306929.1,-;NP_001119576.1,-;NP_001119575.1,-;XP_011536540.1,-;NP_001306930.1,-;NP_001306931.1,-;NP_001306928.1,-;XP_016874709.1,-	PF00130,Phorbol esters/diacylglycerol binding domain (C1 domain);PF00620,RhoGAP domain	IPR008936,Rho GTPase activation protein;IPR002219,Protein kinase C-like, phorbol ester/diacylglycerol-binding domain;IPR000198,Rho GTPase-activating protein domain	ENOG410XPK0,-;KOG3564,GTPase-activating protein	GO:0035556,biological_process,intracellular signal transduction;GO:0045995,biological_process,regulation of embryonic development;GO:0046872,molecular_function,metal ion binding;GO:0007405,biological_process,neuroblast proliferation;GO:0007165,biological_process,signal transduction;GO:0005654,cellular_component,nucleoplasm	-
SCN8A	4.47296732925112	4.03677506932995	4.97636884445403	0.923336295167258	0.986446537696436	0.852743583972618	A0A1D5QIN6,Sodium channel protein	XP_015007233.1,sodium channel protein type 8 subunit alpha isoform X2	-	IPR001696,Voltage gated sodium channel, alpha subunit;IPR024583,Voltage-gated Na+ ion channel, cytoplasmic domain;IPR027359,Voltage-dependent channel domain superfamily;IPR000048,IQ motif, EF-hand binding site;IPR005821,Ion transport domain;IPR010526,Sodium ion transport-associated;IPR008054,Voltage gated sodium channel, alpha-8 subunit	-	GO:0005216,molecular_function,ion channel activity;GO:0005244,molecular_function,voltage-gated ion channel activity;GO:0006814,biological_process,sodium ion transport;GO:0055085,biological_process,transmembrane transport;GO:0005272,molecular_function,sodium channel activity;GO:0001518,cellular_component,voltage-gated sodium channel complex;GO:0006811,biological_process,ion transport;GO:0035725,bi…	-
CSAD	8.19929813998947	8.8375931898996	8.32447262777536	3.97754977493891	3.19501181313732	3.45995949428786	H2R1K8,Uncharacterized protein	XP_009423611.1,-;XP_009423610.1,-	PF00282,Pyridoxal-dependent decarboxylase conserved domain	IPR015421,Pyridoxal phosphate-dependent transferase, major domain;IPR002129,Pyridoxal phosphate-dependent decarboxylase;IPR015424,Pyridoxal phosphate-dependent transferase	KOG0629,Glutamate decarboxylase and related proteins;COG0076,Glutamate decarboxylase and related PLP-dependent proteins	GO:0019752,biological_process,carboxylic acid metabolic process;GO:0003824,molecular_function,catalytic activity;GO:0016831,molecular_function,carboxy-lyase activity;GO:0016829,molecular_function,lyase activity;GO:0030170,molecular_function,pyridoxal phosphate binding	-
ITGB7	0.320306599118656	0.216317792362028	0.253498830320418	0.0897630827007893	0.0591706544189428	0.0339454409986868	H2Q615,Integrin beta	XP_016778836.1,integrin beta-7 isoform X3	PF00362,Integrin beta chain VWA domain;PF17205,Integrin plexin domain;PF08725,Integrin beta cytoplasmic domain;PF07974,-like domain	IPR015812,Integrin beta subunit;IPR036465,von Willebrand factor A-like domain superfamily;IPR014836,Integrin beta subunit, cytoplasmic domain;IPR002369,Integrin beta subunit, VWA domain;IPR016201,PSI domain;IPR032695,Integrin domain superfamily;IPR015437,Integrin beta-7 subunit;IPR013111,EGF-like domain, extracellular;IPR012896,Integrin beta subunit, tail;IPR033760,Integrin beta N-terminal;IPR036…	ENOG410XP60,-;KOG1226,Integrin beta subunit (N-terminal portion of extracellular region)	GO:0008305,cellular_component,integrin complex;GO:0007155,biological_process,cell adhesion;GO:0007160,biological_process,cell-matrix adhesion;GO:0004872,-,-;GO:0016020,cellular_component,membrane;GO:0007229,biological_process,integrin-mediated signaling pathway;GO:0016021,cellular_component,integral component of membrane	K06590,ko04514,Cell adhesion molecules (CAMs);K06590,ko05414,Dilated cardiomyopathy;K06590,ko04672,Intestinal immune network for IgA production;K06590,ko04810,Regulation of actin cytoskeleton;K06590,ko05412,Arrhythmogenic right ventricular cardiomyopathy (ARVC);K06590,ko04151,PI3K-Akt signaling pathway;K06590,ko04510,Focal adhesion;K06590,ko04512,ECM-receptor interaction;K06590,ko05410,Hypertroph…
ESPL1	0.208935784783401	0.468849957094405	0.288408588894738	1.64212867399087	1.80440877371233	1.81856795291091	K7C9C2,Extra spindle pole bodies homolog 1	-	PF03568,Peptidase family C50	-	-	-	-
MAP3K12	4.4874889848176	3.85186449296378	4.54395733344454	1.93831409409994	1.87606383367863	1.6329480643754	Q5RCD1,Mitogen-activated protein kinase kinase kinase 12	NP_001125309.1,mitogen-activated protein kinase kinase kinase 12	PF07714,Protein tyrosine kinase	IPR001245,Serine-threonine/tyrosine-protein kinase, catalytic domain;IPR027257,Mitogen-activated protein kinase kinase kinase 12;IPR017419,Mitogen-activated protein kinase kinase kinase 12/13;IPR011009,Protein kinase-like domain superfamily;IPR008271,Serine/threonine-protein kinase, active site;IPR000719,Protein kinase domain	ENOG410YKX2,-;KOG4721,Serine/threonine protein kinase, contains leucine zipper domain	GO:0016301,molecular_function,kinase activity;GO:0046777,biological_process,protein autophosphorylation;GO:0000186,biological_process,activation of MAPKK activity;GO:0016740,molecular_function,transferase activity;GO:0016310,biological_process,phosphorylation;GO:0007254,biological_process,JNK cascade;GO:0004674,molecular_function,protein serine/threonine kinase activity;GO:0005622,cellular_compon…	K04423,ko04010,MAPK signaling pathway
CALCOCO1	43.6820868482382	42.1612815994519	46.8297303182421	10.205548489473	9.99429060487303	8.94057985426001	A0A024RAZ1,Calcium binding and coiled-coil domain 1, isoform CRA_b	NP_065949.1,calcium-binding and coiled-coil domain-containing protein 1 isoform 1;XP_016875196.1,-	PF07888,Calcium binding and coiled-coil domain (CALCOCO1) like	IPR012852,Calcium binding and coiled-coil domain-like	ENOG410IHKH,-;ENOG410ZVZ6,-	GO:0030518,biological_process,intracellular steroid hormone receptor signaling pathway;GO:0003713,molecular_function,transcription coactivator activity;GO:0045944,biological_process,positive regulation of transcription by RNA polymerase II;GO:0043231,cellular_component,intracellular membrane-bounded organelle;GO:0003682,molecular_function,chromatin binding;GO:0005829,cellular_component,cytosol;GO…	-
MMP19	0.307211872998865	0.155605740727886	0.222295158251623	0.0557074953339621	0.0170254945923341	0.0930219674138428	G3RBP6,Matrix metallopeptidase 19	XP_004053369.2,matrix metalloproteinase-19	PF00413,Matrixin;PF01471,Putative peptidoglycan binding domain;PF00045,Hemopexin	IPR001818,Peptidase M10, metallopeptidase;IPR036375,Hemopexin-like domain superfamily;IPR036365,PGBD-like superfamily;IPR021190,Peptidase M10A;IPR000585,Hemopexin-like domain;IPR028724,Matrix metalloproteinase-19;IPR024079,Metallopeptidase, catalytic domain superfamily;IPR006026,Peptidase, metallopeptidase;IPR018487,Hemopexin-like repeats;IPR033739,Peptidase M10A, catalytic domain;IPR002477,Pepti…	-	GO:0006508,biological_process,proteolysis;GO:0016787,molecular_function,hydrolase activity;GO:0008237,molecular_function,metallopeptidase activity;GO:0031012,cellular_component,extracellular matrix;GO:0046872,molecular_function,metal ion binding;GO:0008233,molecular_function,peptidase activity;GO:0008270,molecular_function,zinc ion binding;GO:0004222,molecular_function,metalloendopeptidase activi…	-
CDK2	9.6411876665359	10.0877488745368	9.65984923173861	27.3487100742265	20.7403111881512	22.5837270508795	G3V5T9,Cyclin-dependent kinase 2	XP_011536034.1,cyclin-dependent kinase 2 isoform X1	PF00069,Protein kinase domain	IPR011009,Protein kinase-like domain superfamily;IPR017441,Protein kinase, ATP binding site;IPR008271,Serine/threonine-protein kinase, active site;IPR000719,Protein kinase domain	-	GO:0016301,molecular_function,kinase activity;GO:0016310,biological_process,phosphorylation;GO:0004674,molecular_function,protein serine/threonine kinase activity;GO:0005654,cellular_component,nucleoplasm;GO:0005813,cellular_component,centrosome;GO:0006468,biological_process,protein phosphorylation;GO:0000166,molecular_function,nucleotide binding;GO:0005524,molecular_function,ATP binding;GO:00046…	-
RP11-603J24.9	223.475123290295	237.324826792079	216.168176364271	568.480832577613	567.700319972378	568.933157708685	H2Q675,Uncharacterized protein	-	PF00557,Metallopeptidase family M24	IPR032778,Growth factor receptor domain 4;IPR001245,Serine-threonine/tyrosine-protein kinase, catalytic domain;IPR006212,Furin-like repeat;IPR000494,Receptor L-domain;IPR016245,Tyrosine protein kinase, EGF/ERB/XmrK receptor;IPR009030,Growth factor receptor cysteine-rich domain superfamily;IPR011009,Protein kinase-like domain superfamily;IPR006211,Furin-like cysteine-rich domain;IPR036941,Receptor…	KOG2776,Metallopeptidase;COG0024,Methionine aminopeptidase	GO:0055025,biological_process,positive regulation of cardiac muscle tissue development;GO:0003197,biological_process,endocardial cushion development;GO:0051048,biological_process,negative regulation of secretion;GO:0021545,biological_process,cranial nerve development;GO:0004672,molecular_function,protein kinase activity;GO:0046982,molecular_function,protein heterodimerization activity;GO:0004716,…	-
PA2G4	42.2627284034117	45.5095114395366	40.579556464289	109.243517971138	107.468786063389	109.880734432489	H2PXI8,Uncharacterized protein	XP_009246137.1,-	PF00557,Metallopeptidase family M24	IPR036005,Creatinase/aminopeptidase-like;IPR018349,Peptidase M24A, methionine aminopeptidase, subfamily 2, binding site;IPR036388,Winged helix-like DNA-binding domain superfamily;IPR036390,Winged helix DNA-binding domain superfamily;IPR000994,Peptidase M24;IPR004545,PA2G4 family	KOG2776,Metallopeptidase;COG0024,Methionine aminopeptidase	GO:0005737,cellular_component,cytoplasm	-
STAT2	4.417933110435	3.9509033698803	4.7548384889081	1.626683070345	1.43661099216524	1.47261281345224	R9QE65,Signal transducer and activator of transcription	NP_005410.1,signal transducer and activator of transcription 2 isoform 1	PF12188,Signal transducer and activator of transcription 2 C terminal;PF02865,STAT protein, protein interaction domain;PF01017,STAT protein, all-alpha domain;PF00017,SH2 domain;PF02864,STAT protein, DNA binding domain	IPR036860,SH2 domain superfamily;IPR015988,STAT transcription factor, coiled coil;IPR036535,STAT transcription factor, N-terminal domain superfamily;IPR008967,p53-like transcription factor, DNA-binding;IPR013801,STAT transcription factor, DNA-binding;IPR000980,SH2 domain;IPR012345,STAT transcription factor, DNA-binding, N-terminal;IPR013800,STAT transcription factor, all-alpha domain;IPR035854,ST…	KOG3667,STAT protein;ENOG410XPN8,-	GO:0003677,molecular_function,DNA binding;GO:0005737,cellular_component,cytoplasm;GO:0003700,molecular_function,DNA binding transcription factor activity;GO:0004871,molecular_function,signal transducer activity;GO:0006355,biological_process,regulation of transcription, DNA-templated;GO:0005886,cellular_component,plasma membrane;GO:0006351,biological_process,transcription, DNA-templated;GO:0005829…	K11221,ko04062,Chemokine signaling pathway;K11221,ko04380,Osteoclast differentiation;K11221,ko05168,Herpes simplex infection;K11221,ko05161,Hepatitis B;K11221,ko05160,Hepatitis C;K11221,ko04630,Jak-STAT signaling pathway;K11221,ko05164,Influenza A;K11221,ko05162,Measles
TIMELESS	6.65603153841479	8.03046155535901	6.67175856879777	25.8728177535255	26.6556465389748	27.5228370352426	H2R1D2,Timeless homolog	XP_509535.2,protein timeless homolog isoform X1	PF04821,Timeless protein;PF05029,Timeless protein C terminal region	IPR006906,Timeless protein;IPR007725,Timeless C-terminal	KOG1974,DNA topoisomerase I-interacting protein;ENOG410XQM6,-	GO:0072711,biological_process,cellular response to hydroxyurea;GO:0030324,biological_process,lung development;GO:0044770,biological_process,cell cycle phase transition;GO:0072719,biological_process,cellular response to cisplatin;GO:1904976,biological_process,cellular response to bleomycin;GO:0042803,molecular_function,protein homodimerization activity;GO:2000781,biological_process,positive regula…	-
PRIM1	0.923857761890268	1.53134267794865	1.02545841980498	3.53402515107616	3.49245500561599	4.77933661514169	H2R0Q8,DNA primase	XP_001168535.1,-	PF01896,NA primase small subunit	IPR002755,DNA primase, small subunit;IPR014052,DNA primase, small subunit, eukaryotic/archaeal	KOG2851,Eukaryotic-type DNA primase, catalytic (small) subunit;COG1467,Eukaryotic-type DNA primase, catalytic (small) subunit	GO:0003697,molecular_function,single-stranded DNA binding;GO:0005658,cellular_component,alpha DNA polymerase:primase complex;GO:0006260,biological_process,DNA replication;GO:0003899,molecular_function,DNA-directed 5'-3' RNA polymerase activity;GO:0016740,molecular_function,transferase activity;GO:0003896,molecular_function,DNA primase activity;GO:0006269,biological_process,DNA replication, synthe…	K02684,ko00230,Purine metabolism;K02684,ko00240,Pyrimidine metabolism;K02684,ko03030,DNA replication
RDH16	0.178737406343767	0.335792157358284	0.356031621818708	0.122947132259208	0.168393806406704	0.0627307493876261	H2Q699,Retinol dehydrogenase 16	XP_522604.1,retinol dehydrogenase 16	PF13561,noyl-(Acyl carrier protein) reductase;PF00106,short chain dehydrogenase	IPR036291,NAD(P)-binding domain superfamily;IPR020904,Short-chain dehydrogenase/reductase, conserved site;IPR002347,Short-chain dehydrogenase/reductase SDR	ENOG410Y7FK,-;KOG1610,Corticosteroid 11-beta-dehydrogenase and related short chain-type dehydrogenases	GO:0055114,biological_process,oxidation-reduction process;GO:0016491,molecular_function,oxidoreductase activity	K11154,ko00830,Retinol metabolism
NDUFA4L2	17.531715552789	16.0459427230306	17.2338163670913	5.02553584032143	5.83013771961659	4.80133912490438	G3V560,NADH dehydrogenase [ubiquinone] 1 alpha subcomplex subunit 4-like 2	-	PF06522,NADH-ubiquinone reductase complex 1 MLRQ subunit	IPR010530,NADH-ubiquinone reductase complex 1 MLRQ subunit	ENOG410XWHY,-;ENOG410J463,-	GO:0016021,cellular_component,integral component of membrane;GO:0016020,cellular_component,membrane	-
INHBC	2.07681903088484	1.69095737741993	2.26468772166588	0.582010108242665	0.545727500025231	0.272715004867893	B2RBW9,cDNA, FLJ95746, highly similar to Homo sapiens inhibin, beta C	-	PF00019,Transforming growth factor beta like domain	IPR001839,Transforming growth factor-beta, C-terminal;IPR001318,Inhibin, beta C subunit;IPR017948,Transforming growth factor beta, conserved site;IPR029034,Cystine-knot cytokine;IPR015615,Transforming growth factor-beta-related	ENOG410XT8Z,-;KOG3900,Transforming growth factor beta, bone morphogenetic protein and related proteins	GO:0005179,molecular_function,hormone activity;GO:0008083,molecular_function,growth factor activity;GO:0010469,biological_process,regulation of signaling receptor activity;GO:0005576,cellular_component,extracellular region	-
INHBE	1.53083077934975	1.26188428133629	1.80844299887092	0.784759289010314	0.483678395848111	0.418021901192926	H2Q6B2,Inhibin, beta E	XP_509161.2,inhibin beta E chain	PF00019,Transforming growth factor beta like domain	IPR001839,Transforming growth factor-beta, C-terminal;IPR001318,Inhibin, beta C subunit;IPR017948,Transforming growth factor beta, conserved site;IPR029034,Cystine-knot cytokine;IPR015615,Transforming growth factor-beta-related	ENOG410XT8Z,-;KOG3900,Transforming growth factor beta, bone morphogenetic protein and related proteins	GO:0008083,molecular_function,growth factor activity;GO:0048468,biological_process,cell development;GO:0005125,molecular_function,cytokine activity;GO:0042981,biological_process,regulation of apoptotic process;GO:0005179,molecular_function,hormone activity;GO:0010469,biological_process,regulation of signaling receptor activity;GO:0005160,molecular_function,transforming growth factor beta receptor…	K04667,ko04350,TGF-beta signaling pathway;K04667,ko04550,Signaling pathways regulating pluripotency of stem cells;K04667,ko04060,Cytokine-cytokine receptor interaction
ARHGAP9	0.0933160308595473	0.226874201889818	0.240548768866785	0.0184595221873696	0.0517151750441355	0.0169533306712492	J3KPQ4,Rho GTPase activating protein 9, isoform CRA_a	NP_001306779.1,rho GTPase-activating protein 9 isoform 4	PF00018,SH3 domain;PF00620,RhoGAP domain;PF00169,PH domain	IPR001202,WW domain;IPR001849,Pleckstrin homology domain;IPR011993,PH-like domain superfamily;IPR036028,SH3-like domain superfamily;IPR008936,Rho GTPase activation protein;IPR001452,SH3 domain;IPR000198,Rho GTPase-activating protein domain;IPR036020,WW domain superfamily;IPR035465,Rho GTPase-activating protein 9, SH3 domain	KOG1450,Predicted Rho GTPase-activating protein;ENOG410ZP6T,-	GO:0043547,biological_process,positive regulation of GTPase activity;GO:0007165,biological_process,signal transduction;GO:0005096,molecular_function,GTPase activator activity	-
MARS	38.738694813672	34.1703239657825	37.4147928762918	18.071930005938	16.1168738883307	13.7744515116644	A8K492,cDNA FLJ76789, highly similar to Homo sapiens methionine-tRNA synthetase	-	PF00043,lutathione S-transferase, C-terminal domain;PF09334,tRNA synthetases class I (M);PF00458,WHEP-TRS domain	IPR029038,Methionyl-tRNA synthetase, Zn-domain;IPR036282,Glutathione S-transferase, C-terminal domain superfamily;IPR010987,Glutathione S-transferase, C-terminal-like;IPR023458,Methionine-tRNA ligase, type 1;IPR009080,Aminoacyl-tRNA synthetase, class Ia, anticodon-binding;IPR014758,Methionyl-tRNA synthetase;IPR014729,Rossmann-like alpha/beta/alpha sandwich fold;IPR001412,Aminoacyl-tRNA synthetase…	KOG0867,Glutathione S-transferase;COG0143,Methionyl-tRNA synthetase;KOG1247,Methionyl-tRNA synthetase	GO:0004812,molecular_function,aminoacyl-tRNA ligase activity;GO:0005737,cellular_component,cytoplasm;GO:0006418,biological_process,tRNA aminoacylation for protein translation;GO:0006412,biological_process,translation;GO:0004825,molecular_function,methionine-tRNA ligase activity;GO:0016874,molecular_function,ligase activity;GO:0006431,biological_process,methionyl-tRNA aminoacylation;GO:0000166,mol…	-
DDIT3	151.096435257144	122.198638547275	139.638935340839	14.7644463864867	14.0739785187411	10.7276518502536	H2R2A8,DNA damage-inducible transcript 3 protein	XP_009423340.1,-;XP_009423339.1,DNA damage-inducible transcript 3 protein isoform X1	PF07716,Basic region leucine zipper	IPR016670,DNA damage-inducible transcript 3;IPR004827,Basic-leucine zipper domain	ENOG41127XB,-;ENOG410ISXY,-	GO:0006983,biological_process,ER overload response;GO:1903026,biological_process,negative regulation of RNA polymerase II regulatory region sequence-specific DNA binding;GO:2000016,biological_process,negative regulation of determination of dorsal identity;GO:1901216,biological_process,positive regulation of neuron death;GO:0016055,biological_process,Wnt signaling pathway;GO:0000122,biological_pro…	K04452,ko04010,MAPK signaling pathway;K04452,ko05202,Transcriptional misregulation in cancer;K04452,ko04210,Apoptosis;K04452,ko04141,Protein processing in endoplasmic reticulum;K04452,ko04932,Non-alcoholic fatty liver disease (NAFLD)
OS9	328.694541232056	306.398141430366	345.741865314827	116.654604949681	120.768878516406	107.695373847581	H2Q6C0,Osteosarcoma amplified 9, endoplasmic reticulum lectin	XP_509170.2,protein OS-9 isoform X2	PF07915,lucosidase II beta subunit-like protein	IPR012913,Protein OS9-like;IPR009011,Mannose-6-phosphate receptor binding domain superfamily	KOG3394,Protein OS-9;ENOG410XR8A,-	GO:0005788,cellular_component,endoplasmic reticulum lumen;GO:0030246,molecular_function,carbohydrate binding;GO:0030970,biological_process,retrograde protein transport, ER to cytosol;GO:0030433,biological_process,ubiquitin-dependent ERAD pathway	-
CDK4	29.6532168513074	30.9567404639597	26.7693050134715	77.1804072452249	61.4316532825889	63.9414211686106	I7GNS2,Macaca fascicularis brain cDNA clone: QtrA-17612, similar to human cyclin-dependent kinase 4	NP_001270763.1,-	PF00069,Protein kinase domain	IPR011009,Protein kinase-like domain superfamily;IPR017441,Protein kinase, ATP binding site;IPR008271,Serine/threonine-protein kinase, active site;IPR000719,Protein kinase domain	-	GO:0000785,cellular_component,chromatin;GO:0046626,biological_process,regulation of insulin receptor signaling pathway;GO:0050994,biological_process,regulation of lipid catabolic process;GO:0031965,cellular_component,nuclear membrane;GO:0071353,biological_process,cellular response to interleukin-4;GO:0004672,molecular_function,protein kinase activity;GO:0046890,biological_process,regulation of li…	K02089,ko05212,Pancreatic cancer;K02089,ko04933,AGE-RAGE signaling pathway in diabetic complications;K02089,ko05203,Viral carcinogenesis;K02089,ko05162,Measles;K02089,ko04110,Cell cycle;K02089,ko05161,Hepatitis B;K02089,ko05214,Glioma;K02089,ko04115,p53 signaling pathway;K02089,ko05166,HTLV-I infection;K02089,ko05220,Chronic myeloid leukemia;K02089,ko04530,Tight junction;K02089,ko05222,Small cell…
CYP27B1	0.188165521118137	0.232467739171149	0.207561641948899	0.309512257373472	0.40850628575343	0.423228318717307	H2Q6C4,Uncharacterized protein	XP_509175.2,25-hydroxyvitamin D-1 alpha hydroxylase, mitochondrial	PF00067,Cytochrome P450	IPR036396,Cytochrome P450 superfamily;IPR002401,Cytochrome P450, E-class, group I;IPR001128,Cytochrome P450;IPR017972,Cytochrome P450, conserved site	KOG0159,Cytochrome P450 CYP11/CYP12/CYP24/CYP27 subfamilies;COG2124,Cytochrome P450	GO:0010956,biological_process,negative regulation of calcidiol 1-monooxygenase activity;GO:0042369,biological_process,vitamin D catabolic process;GO:0046697,biological_process,decidualization;GO:0016705,molecular_function,oxidoreductase activity, acting on paired donors, with incorporation or reduction of molecular oxygen;GO:0030282,biological_process,bone mineralization;GO:0005506,molecular_func…	K07438,ko05152,Tuberculosis;K07438,ko00100,Steroid biosynthesis
TBC1D30	0.784281581203901	0.793008695084158	0.889437681061825	1.60053054460473	1.57896631316386	1.53024148207852	H2R7H4,TBC1 domain family member 30	XP_003313677.3,TBC1 domain family member 30 isoform X1	PF00566,Rab-GTPase-TBC domain;PF15733,omain of unknown function (DUF4682)	IPR035969,Rab-GTPase-TBC domain superfamily;IPR000195,Rab-GTPase-TBC domain;IPR032738,TBC1 domain family member 30, C-terminal	COG5210,GTPase-activating protein;KOG2058,Ypt/Rab GTPase activating protein	GO:1902018,biological_process,negative regulation of cilium assembly;GO:0012505,cellular_component,endomembrane system;GO:0090630,biological_process,activation of GTPase activity;GO:0017137,molecular_function,Rab GTPase binding;GO:0005929,cellular_component,cilium;GO:0005622,cellular_component,intracellular;GO:0043547,biological_process,positive regulation of GTPase activity;GO:0031338,biological…	-
HMGA2	1.38860565957298	1.18466853983543	1.26423786683388	4.28878109704223	3.52710151478724	2.79612571623487	F5H6H0,High mobility group protein HMGI-C	NP_001287848.1,high mobility group protein HMGI-C isoform d	PF02178,AT hook motif	IPR000637,HMG-I/HMG-Y, DNA-binding, conserved site;IPR000116,High mobility group protein HMGA;IPR017956,AT hook, DNA-binding motif	ENOG410IZGR,-;ENOG410YWK3,-	GO:0019899,molecular_function,enzyme binding;GO:0003677,molecular_function,DNA binding;GO:0000785,cellular_component,chromatin;GO:0046426,biological_process,negative regulation of JAK-STAT cascade;GO:0000122,biological_process,negative regulation of transcription by RNA polymerase II;GO:0006355,biological_process,regulation of transcription, DNA-templated;GO:0033144,biological_process,negative re…	-
KCNMB4	0.288705550590709	0.198875672460863	0.213082269050386	0.0873797427463885	0.0924793381549406	0.0713333823155476	H2Q6G5,Potassium large conductance calcium-activated channel, subfamily M, beta member 4	XP_001156630.1,-	PF03185,Calcium-activated potassium channel, beta subunit	IPR003930,Potassium channel, calcium-activated, BK, beta subunit	ENOG410XSTD,-;ENOG410IJVB,-	GO:0007268,biological_process,chemical synaptic transmission;GO:0005513,biological_process,detection of calcium ion;GO:0065009,biological_process,regulation of molecular function;GO:0015269,molecular_function,calcium-activated potassium channel activity;GO:0071805,biological_process,potassium ion transmembrane transport;GO:0001508,biological_process,action potential;GO:0019228,biological_process,…	K04941,ko04270,Vascular smooth muscle contraction;K04941,ko04022,cGMP-PKG signaling pathway;K04941,ko04911,Insulin secretion
PHLDA1	7.09766262742223	8.09068085972556	7.43301673783045	22.0799986372992	17.9347419504164	24.5198943001103	A0A024RBB0,Pleckstrin homology-like domain, family A, member 1, isoform CRA_a	-	-	IPR001849,Pleckstrin homology domain;IPR011993,PH-like domain superfamily	ENOG410IXHQ,-;ENOG4111IXF,-	-	-
BBS10	4.47783192348959	3.58607965695062	4.33336430883832	1.87572750504684	1.64470224330003	1.73476783469256	B7Z8Z2,cDNA FLJ61630, highly similar to Bardet-Biedl syndrome 10 protein	-	PF00118,TCP-1/cpn60 chaperonin family	IPR027410,TCP-1-like chaperonin intermediate domain superfamily;IPR027413,GroEL-like equatorial domain superfamily;IPR027409,GroEL-like apical domain superfamily;IPR002423,Chaperonin Cpn60/TCP-1 family	KOG0360,Chaperonin complex component, TCP-1 alpha subunit (CCT1);COG0459,Chaperonin GroEL (HSP60 family)	GO:0005524,molecular_function,ATP binding	-
SYT1	14.2188541749094	11.6201977435564	13.3888503892193	4.4814299127353	3.88284048400323	3.40303979440523	F7IDL8,Synaptotagmin 1	XP_017831727.1,-;XP_003733856.1,-;XP_017831726.1,-;XP_017831728.1,-	PF00168,C2 domain	IPR001565,Synaptotagmin;IPR000008,C2 domain;IPR015428,Synaptotagmin 1/2;IPR035892,C2 domain superfamily	ENOG410Z15P,-;ENOG410IT3Q,-	GO:0014059,biological_process,regulation of dopamine secretion;GO:0005509,molecular_function,calcium ion binding;GO:0030672,cellular_component,synaptic vesicle membrane;GO:0042734,cellular_component,presynaptic membrane;GO:0043005,cellular_component,neuron projection;GO:0005794,cellular_component,Golgi apparatus;GO:0050750,molecular_function,low-density lipoprotein particle receptor binding;GO:00…	K15290,ko04721,Synaptic vesicle cycle
PPFIA2	0.0525240024665014	0.10175994690503	0.0605717356439743	0.137994241010504	0.160824361687469	0.13687347553309	F6T6Z8,Liprin-alpha-2 isoform a	NP_001253394.1,liprin-alpha-2	PF00536,SAM domain (Sterile alpha motif);PF07647,SAM domain (Sterile alpha motif)	IPR013761,Sterile alpha motif/pointed domain superfamily;IPR029515,LAR-interacting protein, Liprin;IPR030441,Liprin-alpha-2;IPR037622,Liprin-alpha, SAM domain repeat 3;IPR001660,Sterile alpha motif domain;IPR037621,Liprin-alpha, SAM domain repeat 2;IPR037620,Liprin-alpha, SAM domain repeat 1	ENOG410XP8Z,-;KOG0249,LAR-interacting protein and related proteins	GO:0045202,cellular_component,synapse	-
RASSF9	0.678562713623156	0.639730746815105	0.696853459834197	0.204041558539139	0.251984511305337	0.206514661341989	H2Q6K2,Ras association	XP_522484.2,ras association domain-containing protein 9 isoform X1	-	IPR033633,Ras association domain-containing protein 9;IPR000159,Ras-associating (RA) domain;IPR029071,Ubiquitin-like domain superfamily;IPR033593,N-terminal RASSF family	ENOG410XPWB,-;KOG1574,Predicted cell growth/differentiation regulator, contains RA domain	GO:0005829,cellular_component,cytosol;GO:0007165,biological_process,signal transduction;GO:0012510,cellular_component,trans-Golgi network transport vesicle membrane;GO:0005768,cellular_component,endosome;GO:0016197,biological_process,endosomal transport	-
EEA1	10.2645762757633	9.47593889025169	8.94033894786646	19.2454213404517	20.0908395620967	22.395745255246	K7BBW2,Early endosome antigen 1	-	PF01363,YVE zinc finger	IPR013087,Zinc finger C2H2-type;IPR017455,Zinc finger, FYVE-related;IPR013083,Zinc finger, RING/FYVE/PHD-type;IPR011011,Zinc finger, FYVE/PHD-type;IPR000306,FYVE zinc finger	ENOG410IFA7,-;ENOG4111F3Q,-	GO:0003676,molecular_function,nucleic acid binding;GO:0046872,molecular_function,metal ion binding	-
SOCS2	1.00926109037699	0.747446449834038	0.900465983425406	0.352672631187981	0.340429488094179	0.259758627304865	A0A024RBD2,Suppressor of cytokine signaling 2, isoform CRA_a	NP_001257400.1,-;NP_001257399.1,-;XP_016875645.1,-;NP_001257396.1,-;NP_001257397.1,-;NP_003868.1,suppressor of cytokine signaling 2;NP_001257398.1,-	PF07525,SOCS box;PF00017,SH2 domain	IPR001496,SOCS box domain;IPR036860,SH2 domain superfamily;IPR036036,SOCS box-like domain superfamily;IPR000980,SH2 domain;IPR028410,Suppressor of cytokine signalling 2;IPR035862,SOCS2, SH2 domain	ENOG4111V4J,-;KOG4566,Cytokine-inducible SH2 protein	GO:0001558,biological_process,regulation of cell growth;GO:0016567,biological_process,protein ubiquitination;GO:0005737,cellular_component,cytoplasm;GO:0046426,biological_process,negative regulation of JAK-STAT cascade;GO:0035556,biological_process,intracellular signal transduction;GO:0007595,biological_process,lactation;GO:0045666,biological_process,positive regulation of neuron differentiation;…	K04695,ko04917,Prolactin signaling pathway;K04695,ko04910,Insulin signaling pathway;K04695,ko04930,Type II diabetes mellitus;K04695,ko04630,Jak-STAT signaling pathway
SNRPF	31.8516433764474	33.8290459836954	28.7008398109915	74.8536187677832	72.1368620635613	71.0168155246151	F8W0W6,Small nuclear ribonucleoprotein F	-	PF01423,LSM domain	IPR034100,Small nuclear ribonucleoprotein F;IPR010920,LSM domain superfamily;IPR016487,Sm-like protein Lsm6/SmF;IPR001163,LSM domain, eukaryotic/archaea-type	ENOG4111W47,-;KOG3482,Small nuclear ribonucleoprotein (snRNP) SMF	GO:0000387,biological_process,spliceosomal snRNP assembly;GO:0000398,biological_process,mRNA splicing, via spliceosome;GO:0005732,cellular_component,small nucleolar ribonucleoprotein complex;GO:0005681,cellular_component,spliceosomal complex;GO:0030529,,	-
AMDHD1	0.754392118076666	0.550339926303323	0.78539875346534	0.29069108510827	0.157941148146706	0.0728106419549006	A0A024RBD9,Amidohydrolase domain containing 1, isoform CRA_a	-	PF01979,Amidohydrolase family	IPR006680,Amidohydrolase-related;IPR032466,Metal-dependent hydrolase;IPR011059,Metal-dependent hydrolase, composite domain superfamily;IPR005920,Imidazolonepropionase	ENOG410ITQS,-;COG1228,Imidazolonepropionase and related amidohydrolases	GO:0005737,cellular_component,cytoplasm;GO:0016812,molecular_function,hydrolase activity, acting on carbon-nitrogen (but not peptide) bonds, in cyclic amides;GO:0019556,biological_process,histidine catabolic process to glutamate and formamide;GO:0016787,molecular_function,hydrolase activity;GO:0016810,molecular_function,hydrolase activity, acting on carbon-nitrogen (but not peptide) bonds	-
TMPO	7.04803592901724	9.0045352264767	7.06662157558046	28.5754209037209	30.3065453913243	32.6012193681913	G3QLH5,Thymopoietin	XP_004053770.1,thymopoietin isoform X1	PF08198,Thymopoietin protein;PF11560,Lamina-associated polypeptide 2 alpha;PF03020,LEM domain	IPR011015,LEM/LEM-like domain superfamily;IPR021623,Lamina-associated polypeptide 2 alpha, C-terminal;IPR013146,LEM-like domain;IPR003887,LEM domain	-	GO:0003677,molecular_function,DNA binding;GO:0000785,cellular_component,chromatin;GO:0006355,biological_process,regulation of transcription, DNA-templated;GO:0045296,molecular_function,cadherin binding;GO:0005635,cellular_component,nuclear envelope;GO:0005634,cellular_component,nucleus	-
GAS2L3	1.75505798475524	1.71081634518179	0.988116527824761	3.21551627133737	3.25238781944947	2.97232480904876	A0A024RBF4,Growth arrest-specific 2 like 3, isoform CRA_a	NP_001290059.1,-;NP_777602.1,GAS2-like protein 3 isoform a;XP_005268861.1,-;XP_011536523.1,-;XP_011536522.1,-;XP_016874695.1,-;XP_011536521.1,-	PF02187,rowth-Arrest-Specific Protein 2 Domain;PF00307,Calponin homology (CH) domain	IPR003108,GAR domain;IPR036534,GAR domain superfamily;IPR029932,GAS2-like protein 3;IPR036872,CH domain superfamily;IPR001715,Calponin homology domain	ENOG410IQBS,-;ENOG410Z7C5,-	GO:0005856,cellular_component,cytoskeleton;GO:0000226,biological_process,microtubule cytoskeleton organization;GO:0008017,molecular_function,microtubule binding;GO:0003779,molecular_function,actin binding;GO:0030036,biological_process,actin cytoskeleton organization	-
UTP20	3.43084266375435	5.18553336778422	3.76549015171679	10.6406125775123	11.2284020042468	12.4756341069646	K7BJ38,UTP20, small subunit	XP_016779530.1,small subunit processome component 20 homolog isoform X1	PF07539,own-regulated in metastasis	IPR016024,Armadillo-type fold;IPR011430,Down-regulated-in-metastasis protein	ENOG410XSRE,-;KOG1823,DRIM (Down-regulated in metastasis)-like proteins	GO:0005886,cellular_component,plasma membrane;GO:0006364,biological_process,rRNA processing;GO:0005730,cellular_component,nucleolus	-
MYBPC1	0.0609733612925277	0.0590648628853637	0.0175789265293091	0.224270071693469	0.208237437267087	0.241280215329132	G3RPA3,Myosin binding protein C, slow type	XP_004053814.1,myosin-binding protein C, slow-type isoform X1	PF00041,ibronectin type III domain;PF07679,Immunoglobulin I-set domain	IPR003961,Fibronectin type III;IPR007110,Immunoglobulin-like domain;IPR036116,Fibronectin type III superfamily;IPR036179,Immunoglobulin-like domain superfamily;IPR013783,Immunoglobulin-like fold;IPR003599,Immunoglobulin subtype;IPR003598,Immunoglobulin subtype 2;IPR013098,Immunoglobulin I-set	-	GO:1903955,biological_process,positive regulation of protein targeting to mitochondrion;GO:0006936,biological_process,muscle contraction	-
NUP37	2.71597845163896	3.1922051309003	2.54659092517123	5.97610379185252	5.64910981167681	5.88674549889132	B5X6D6,Nucleoporin Nup37	-	PF00400,WD domain, G-beta repeat	IPR019775,WD40 repeat, conserved site;IPR017986,WD40-repeat-containing domain;IPR036322,WD40-repeat-containing domain superfamily;IPR015943,WD40/YVTN repeat-like-containing domain superfamily;IPR037626,Nucleoporin Nup37;IPR001680,WD40 repeat	-	GO:0031080,cellular_component,nuclear pore outer ring	-
PARPBP	0.996422943735685	1.01630498149249	0.636106145150798	2.74252284721044	2.31337181906915	2.54164637118438	B4DZ31,PCNA-interacting partner	NP_001306917.1,PCNA-interacting partner isoform 1;NP_001306922.1,-	-	IPR027417,P-loop containing nucleoside triphosphate hydrolase	ENOG410IEAT,-;ENOG4111W85,-	GO:0005654,cellular_component,nucleoplasm	-
PMCH	0.955246010262584	0.980708905182821	0.550804452169165	2.96528366333088	1.76531707898374	2.32618066606481	G3R307,Pro-melanin concentrating hormone	XP_004053820.1,pro-MCH	PF05824,Pro-melanin-concentrating hormone (Pro-MCH)	IPR005456,Pre-pro melanin-concentrating hormone	-	GO:0030354,molecular_function,melanin-concentrating hormone activity;GO:0007631,biological_process,feeding behavior;GO:0010469,biological_process,regulation of signaling receptor activity;GO:0007268,biological_process,chemical synaptic transmission;GO:0005634,cellular_component,nucleus	-
GLT8D2	4.5772195298324	4.48210498840125	5.07017810349147	1.60581759374281	1.68602537786202	1.56115375210954	H2NIG3,Glycosyltransferase 8 domain containing 2	XP_009246444.1,-;XP_002823715.1,-	PF01501,lycosyl transferase family 8	IPR029044,Nucleotide-diphospho-sugar transferases;IPR002495,Glycosyl transferase, family 8	ENOG41106K3,-;ENOG410IEE5,-	GO:0016757,molecular_function,transferase activity, transferring glycosyl groups;GO:0016740,molecular_function,transferase activity;GO:0016021,cellular_component,integral component of membrane;GO:0016020,cellular_component,membrane	-
SLC41A2	2.29471309844002	1.78771894039125	1.64449219575546	0.822214748378046	0.669164847964798	0.906995785554813	H2Q6R7,Solute carrier family 41, member 2	XP_009424411.1,-;XP_016779575.1,-;XP_009424408.1,-;XP_009424409.1,-;XP_009424410.1,-;XP_009424413.1,-	PF01769,ivalent cation transporter	IPR036739,SLC41 divalent cation transporters, integral membrane domain superfamily;IPR006667,SLC41 divalent cation transporters, integral membrane domain	KOG3788,Predicted divalent cation transporter;ENOG410XSTG,-	GO:0098655,biological_process,cation transmembrane transport;GO:0055085,biological_process,transmembrane transport;GO:0008324,molecular_function,cation transmembrane transporter activity;GO:0006812,biological_process,cation transport;GO:0005886,cellular_component,plasma membrane;GO:0016020,cellular_component,membrane;GO:0072509,molecular_function,divalent inorganic cation transmembrane transporte…	-
TCP11L2	11.4065476328554	12.0056448977917	11.7636102942909	3.23627048331868	3.25870424177697	2.61766482989024	A0A024RBH4,T-complex 11	NP_689985.1,T-complex protein 11-like protein 2 isoform 1;XP_016874619.1,-;XP_016874620.1,-;XP_005268824.1,-;XP_016874618.1,-;XP_005268825.1,-;XP_016874617.1,-;XP_016874616.1,-;XP_011536431.1,-;XP_011536432.1,-	PF05794,T-complex protein 11	IPR008862,T-complex 11	ENOG410ZDEH,-;KOG1981,SOK1 kinase belonging to the STE20/SPS1/GC kinase family	-	-
PWP1	30.9025201363202	39.4502466020743	32.398669090299	62.0799989170326	60.7267582770028	71.3853941732373	H2Q6S9,PWP1 homolog	-	PF00400,WD domain, G-beta repeat	IPR019775,WD40 repeat, conserved site;IPR017986,WD40-repeat-containing domain;IPR036322,WD40-repeat-containing domain superfamily;IPR015943,WD40/YVTN repeat-like-containing domain superfamily;IPR020472,G-protein beta WD-40 repeat;IPR001680,WD40 repeat	KOG0270,WD40 repeat-containing protein;ENOG410XT1V,-	GO:0005794,cellular_component,Golgi apparatus;GO:0034773,biological_process,histone H4-K20 trimethylation;GO:0005730,cellular_component,nucleolus;GO:2000738,biological_process,positive regulation of stem cell differentiation;GO:1990889,molecular_function,H4K20me3 modified histone binding;GO:0033140,biological_process,negative regulation of peptidyl-serine phosphorylation of STAT protein;GO:000563…	-
CORO1C	12.7617294191713	10.8996564643797	11.4576614665529	21.5559692661278	21.0872861946481	23.0805672621965	G3RLP4,Coronin	XP_018894349.1,coronin-1C isoform X1	PF16300,Type of WD40 repeat;PF00400,WD domain, G-beta repeat;PF08953,omain of unknown function (DUF1899)	IPR015505,Coronin;IPR019775,WD40 repeat, conserved site;IPR017986,WD40-repeat-containing domain;IPR036322,WD40-repeat-containing domain superfamily;IPR027333,Coronin 1C;IPR015048,Domain of unknown function DUF1899;IPR015943,WD40/YVTN repeat-like-containing domain superfamily;IPR001680,WD40 repeat	-	GO:0001755,biological_process,neural crest cell migration;GO:0001932,biological_process,regulation of protein phosphorylation;GO:0005856,cellular_component,cytoskeleton;GO:0048365,molecular_function,Rac GTPase binding;GO:0051895,biological_process,negative regulation of focal adhesion assembly;GO:0010633,biological_process,negative regulation of epithelial cell migration;GO:0010632,biological_pro…	-
ALKBH2	32.2968772332394	39.0373535122423	32.5968184021376	91.6353312432791	88.0647598622033	94.2452753409438	H2Q6U0,AlkB, alkylation repair homolog 2	XP_016779627.1,-;XP_016779630.1,-;XP_009424476.1,-;XP_016802022.1,-;XP_016779629.1,-;XP_001136046.1,-;XP_509348.2,-;XP_016779628.1,-	PF13532,2OG-Fe(II) oxygenase superfamily	IPR027450,Alpha-ketoglutarate-dependent dioxygenase AlkB-like;IPR005123,Oxoglutarate/iron-dependent dioxygenase;IPR037151,Alpha-ketoglutarate-dependent dioxygenase AlkB-like superfamily	ENOG410IIVX,-;COG3145,Alkylated DNA repair protein	GO:0055114,biological_process,oxidation-reduction process;GO:0016491,molecular_function,oxidoreductase activity	-
UNG	6.61092298175463	6.04172981736967	5.56300777798374	10.9868746146801	10.4425509613653	11.2331979809538	G2HEG8,Uracil-DNA glycosylase	NP_001233452.1,-;XP_016802016.1,-	PF03167,Uracil DNA glycosylase superfamily	IPR002043,Uracil-DNA glycosylase family 1;IPR036895,Uracil-DNA glycosylase-like domain superfamily;IPR018085,Uracil-DNA glycosylase, active site;IPR005122,Uracil-DNA glycosylase-like	COG0692,Uracil DNA glycosylase;KOG2994,Uracil DNA glycosylase	GO:0016787,molecular_function,hydrolase activity;GO:0006974,biological_process,cellular response to DNA damage stimulus;GO:0097510,biological_process,base-excision repair, AP site formation via deaminated base removal;GO:0016799,molecular_function,hydrolase activity, hydrolyzing N-glycosyl compounds;GO:0006284,biological_process,base-excision repair;GO:0005739,cellular_component,mitochondrion;GO:…	K03648,ko05340,Primary immunodeficiency;K03648,ko03410,Base excision repair
ACACB	0.684900725699314	0.72172742487431	0.886054248154143	0.296877604039042	0.354621704760764	0.286136982646251	H2Q6U2,Uncharacterized protein	-	PF02785,Biotin carboxylase C-terminal domain;PF01039,Carboxyl transferase domain;PF00364,Biotin-requiring enzyme;PF02786,Carbamoyl-phosphate synthase L chain, ATP binding domain;PF00289,Biotin carboxylase, N-terminal domain;PF08326,Acetyl-CoA carboxylase, central region	IPR013537,Acetyl-CoA carboxylase, central domain;IPR011053,Single hybrid motif;IPR034733,Acetyl-CoA carboxylase;IPR013815,ATP-grasp fold, subdomain 1;IPR005479,Carbamoyl-phosphate synthetase large subunit-like, ATP-binding domain;IPR011761,ATP-grasp fold;IPR005482,Biotin carboxylase, C-terminal;IPR011763,Acetyl-coenzyme A carboxyltransferase, C-terminal;IPR000089,Biotin/lipoyl attachment;IPR02904…	COG0439,Biotin carboxylase;COG4799,Acetyl-CoA carboxylase, carboxyltransferase component (subunits alpha and beta);COG0511,Biotin carboxyl carrier protein;KOG0368,Acetyl-CoA carboxylase	GO:0003989,molecular_function,acetyl-CoA carboxylase activity;GO:0046872,molecular_function,metal ion binding;GO:0006633,biological_process,fatty acid biosynthetic process;GO:0016874,molecular_function,ligase activity;GO:0000166,molecular_function,nucleotide binding;GO:0005524,molecular_function,ATP binding	K01946,ko04920,Adipocytokine signaling pathway;K01946,ko00254,Aflatoxin biosynthesis;K01946,ko04910,Insulin signaling pathway;K01946,ko00620,Pyruvate metabolism;K01946,ko04922,Glucagon signaling pathway;K01946,ko00061,Fatty acid biosynthesis;K01946,ko00640,Propanoate metabolism;K01946,ko04931,Insulin resistance
MVK	1.44780236132194	1.54989375643341	1.42896671324734	3.61870657160889	3.01066926157412	2.31298051352464	B2RDU6,Mevalonate kinase	NP_001107657.1,-;NP_000422.1,mevalonate kinase isoform a;XP_016874803.1,-	PF00288,HMP kinases N terminal domain;PF08544,HMP kinases C terminal	IPR006205,Mevalonate kinase;IPR006204,GHMP kinase N-terminal domain;IPR036554,GHMP kinase, C-terminal domain superfamily;IPR006203,GHMP kinase, ATP-binding, conserved site;IPR014721,Ribosomal protein S5 domain 2-type fold, subgroup;IPR020568,Ribosomal protein S5 domain 2-type fold;IPR013750,GHMP kinase, C-terminal domain	KOG1511,Mevalonate kinase MVK/ERG12;COG1577,Mevalonate kinase	GO:0008203,biological_process,cholesterol metabolic process;GO:0016301,molecular_function,kinase activity;GO:0006695,biological_process,cholesterol biosynthetic process;GO:0004496,molecular_function,mevalonate kinase activity;GO:0006629,biological_process,lipid metabolic process;GO:0005737,cellular_component,cytoplasm;GO:0016740,molecular_function,transferase activity;GO:0005524,molecular_functio…	K00869,ko04146,Peroxisome;K00869,ko00900,Terpenoid backbone biosynthesis
ANAPC7	4.35563419480305	5.0893737510347	3.78075639429454	9.19802140600966	8.67486302245335	8.86338198067538	A0A024RBJ3,Anaphase promoting complex subunit 7, isoform CRA_b	NP_057322.2,anaphase-promoting complex subunit 7 isoform a	PF13181,Tetratricopeptide repeat;PF13432,Tetratricopeptide repeat	IPR011990,Tetratricopeptide-like helical domain superfamily;IPR019734,Tetratricopeptide repeat;IPR013026,Tetratricopeptide repeat-containing domain	KOG1174,Anaphase-promoting complex (APC), subunit 7;ENOG410XS2B,-	-	K03354,ko04113,Meiosis - yeast;K03354,ko04120,Ubiquitin mediated proteolysis;K03354,ko04111,Cell cycle - yeast;K03354,ko04110,Cell cycle;K03354,ko04114,Oocyte meiosis;K03354,ko04914,Progesterone-mediated oocyte maturation;K03354,ko05166,HTLV-I infection
FAM216A	6.77763179021397	6.90988214353236	5.29325710280672	12.5650708783408	11.1624246691259	11.5319397202628	H2R750,Uncharacterized protein	-	PF15107,AM216B protein family	IPR029373,FAM216	ENOG410IG55,-;ENOG4111DX3,-	-	-
TMEM116	0.669316966278713	0.661258499221385	0.625620770826072	0.308009916963417	0.252233338168701	0.242078346641727	K7CUH0,Transmembrane protein 116	XP_509382.2,transmembrane protein 116 isoform X4	-	IPR022343,GCR1-cAMP receptor	ENOG4111IGA,-;ENOG410IUMT,-	GO:0016021,cellular_component,integral component of membrane;GO:0016020,cellular_component,membrane	-
NAA25	3.79019305742874	3.65122028554083	3.43841971775106	6.38702475010359	6.50554996634516	6.88286142712271	G3QW63,N	XP_018894656.1,N-alpha-acetyltransferase 25, NatB auxiliary subunit isoform X1	PF09797,N-acetyltransferase B complex (NatB) non catalytic subunit	IPR019183,N-acetyltransferase B complex, non-catalytic subunit;IPR011990,Tetratricopeptide-like helical domain superfamily;IPR013026,Tetratricopeptide repeat-containing domain	-	GO:0005829,cellular_component,cytosol;GO:0005794,cellular_component,Golgi apparatus	-
OAS1	1.1946702213528	1.07767538945995	1.08249249288086	2.38183248366751	2.11707625769672	1.69991581251407	H2R747,Uncharacterized protein	-	PF10421,2'-5'-oligoadenylate synthetase 1, domain 2, C-terminus;PF01909,Nucleotidyltransferase domain	IPR006117,2-5-oligoadenylate synthetase, conserved site;IPR006116,2-5-oligoadenylate synthetase, N-terminal;IPR002934,Polymerase, nucleotidyl transferase domain;IPR026774,2'-5'-oligoadenylate synthase;IPR018952,2'-5'-oligoadenylate synthetase 1, domain 2/C-terminal;IPR038121,2'-5'-oligoadenylate synthetase, domain 2 superfamily	COG5272,Ubiquitin;KOG0001,Ubiquitin and ubiquitin-like proteins	GO:0051607,biological_process,defense response to virus;GO:0016740,molecular_function,transferase activity;GO:0016779,molecular_function,nucleotidyltransferase activity;GO:0006955,biological_process,immune response;GO:0003723,molecular_function,RNA binding;GO:0003725,molecular_function,double-stranded RNA binding;GO:0005524,molecular_function,ATP binding	-
OAS3	0.552559540128025	0.628513167800536	0.503484658514887	1.53989631640843	1.63244456241973	1.52222766425779	A8KA84,cDNA FLJ78682, highly similar to Homo sapiens 2'-5'-oligoadenylate synthetase 3, 100kDa	-	PF10421,2'-5'-oligoadenylate synthetase 1, domain 2, C-terminus;PF01909,Nucleotidyltransferase domain	IPR006117,2-5-oligoadenylate synthetase, conserved site;IPR006116,2-5-oligoadenylate synthetase, N-terminal;IPR002934,Polymerase, nucleotidyl transferase domain;IPR026774,2'-5'-oligoadenylate synthase;IPR018952,2'-5'-oligoadenylate synthetase 1, domain 2/C-terminal;IPR038121,2'-5'-oligoadenylate synthetase, domain 2 superfamily	COG5272,Ubiquitin;KOG0001,Ubiquitin and ubiquitin-like proteins	GO:0051607,biological_process,defense response to virus;GO:0016740,molecular_function,transferase activity;GO:0016779,molecular_function,nucleotidyltransferase activity;GO:0003723,molecular_function,RNA binding;GO:0006955,biological_process,immune response;GO:0003725,molecular_function,double-stranded RNA binding;GO:0005524,molecular_function,ATP binding	-
CFAP73	9.26143319621017	10.3755431688495	9.13857198661771	22.728329473088	20.0931612286372	20.1688009291852	G3R4E7,Cilia and flagella associated protein 73	XP_018894652.1,cilia- and flagella-associated protein 73	PF13863,omain of unknown function (DUF4200)	IPR025252,Domain of unknown function DUF4200	-	-	-
DDX54	18.9676376906221	21.825970802558	18.7078232173632	43.9382448792788	44.4367022650876	44.0649027401017	K7DB73,DEAD	-	PF08147,BP10CT (NUC160) domain;PF00271,Helicase conserved C-terminal domain;PF00270,AD/DEAH box helicase	-	-	-	-
PLBD2	3.44029657357936	3.26638735527634	3.97975951569493	1.44391979333368	1.54247096863294	1.3880716755752	K7B3B5,Phospholipase B-like	XP_016779803.1,putative phospholipase B-like 2	PF04916,Phospholipase B	IPR007000,Phospholipase B-like	ENOG410XQRV,-;KOG3774,Uncharacterized conserved protein Lama	GO:0006629,biological_process,lipid metabolic process;GO:0016787,molecular_function,hydrolase activity;GO:0016042,biological_process,lipid catabolic process	-
SDSL	2.14628604923168	2.56983536191277	2.65088982489052	0.822138053881722	0.801652890985376	1.01001035810063	A0A024RBL2,Serine dehydratase-like, isoform CRA_a	XP_005253888.1,-;NP_001291922.1,-;XP_011536148.1,-;NP_612441.1,serine dehydratase-like	PF00291,Pyridoxal-phosphate dependent enzyme	IPR001926,Pyridoxal-phosphate dependent enzyme;IPR036052,Tryptophan synthase beta subunit-like PLP-dependent enzyme;IPR000634,Serine/threonine dehydratase, pyridoxal-phosphate-binding site	COG1171,Threonine dehydratase;KOG1250,Threonine/serine dehydratases	GO:0030170,molecular_function,pyridoxal phosphate binding;GO:0006520,biological_process,cellular amino acid metabolic process;GO:0005739,cellular_component,mitochondrion	K17989,ko00290,Valine, leucine and isoleucine biosynthesis;K17989,ko00260,Glycine, serine and threonine metabolism;K17989,ko01230,Biosynthesis of amino acids;K17989,ko00270,Cysteine and methionine metabolism;K17989,ko01200,Carbon metabolism
RFC5	2.20016199944041	2.21520504916552	1.80805535609646	6.11720952707763	6.2266742065352	6.22001735202294	K7D694,Replication factor C	XP_001156572.2,replication factor C subunit 5 isoform X1	PF08542,Replication factor C C-terminal domain;PF00004,ATPase family associated with various cellular activities (AAA)	IPR003959,ATPase, AAA-type, core;IPR013748,Replication factor C, C-terminal;IPR003593,AAA+ ATPase domain;IPR008921,DNA polymerase III, clamp loader complex, gamma/delta/delta subunit, C-terminal;IPR027417,P-loop containing nucleoside triphosphate hydrolase	COG0470,ATPase involved in DNA replication;KOG0990,Replication factor C, subunit RFC5	GO:0003689,molecular_function,DNA clamp loader activity;GO:1900264,biological_process,positive regulation of DNA-directed DNA polymerase activity;GO:0019899,molecular_function,enzyme binding;GO:0005663,cellular_component,DNA replication factor C complex;GO:0005524,molecular_function,ATP binding;GO:0043142,molecular_function,single-stranded DNA-dependent ATPase activity;GO:0003677,molecular_functi…	K10756,ko03420,Nucleotide excision repair;K10756,ko03030,DNA replication;K10756,ko03430,Mismatch repair
CIT	3.21421759600611	5.08471730261925	2.45069070382708	12.9014960963152	14.0187467773751	13.8279889673703	K7B0U5,Citron	NP_001316877.1,citron Rho-interacting kinase	PF00069,Protein kinase domain;PF00780,CNH domain;PF00169,PH domain	IPR001180,Citron homology (CNH) domain;IPR037708,Citron Rho-interacting kinase, catalytic domain;IPR001849,Pleckstrin homology domain;IPR011993,PH-like domain superfamily;IPR011009,Protein kinase-like domain superfamily;IPR000961,AGC-kinase, C-terminal;IPR017441,Protein kinase, ATP binding site;IPR008271,Serine/threonine-protein kinase, active site;IPR017405,Citron Rho-interacting kinase;IPR00221…	KOG0976,Rho/Rac1-interacting serine/threonine kinase Citron;ENOG410XR1Q,-;KOG0612,Rho-associated, coiled-coil containing protein kinase	GO:0016301,molecular_function,kinase activity;GO:0000281,biological_process,mitotic cytokinesis;GO:0035556,biological_process,intracellular signal transduction;GO:0016740,molecular_function,transferase activity;GO:0046872,molecular_function,metal ion binding;GO:0016310,biological_process,phosphorylation;GO:0004672,molecular_function,protein kinase activity;GO:0005622,cellular_component,intracellu…	-
BICDL1	0.677403036733928	0.600964276760109	0.893639507442612	0.146691602327584	0.203064104721989	0.194158761452555	G3RKM0,BICD family like cargo adaptor 1	XP_004054033.1,BICD family-like cargo adapter 1 isoform X3	PF04849,HAP1 N-terminal conserved region	IPR006933,HAP1, N-terminal	-	GO:0017137,molecular_function,Rab GTPase binding;GO:0005737,cellular_component,cytoplasm;GO:0005813,cellular_component,centrosome;GO:0055107,biological_process,Golgi to secretory granule transport;GO:0031175,biological_process,neuron projection development;GO:0034452,molecular_function,dynactin binding	-
PXN	2.69358099049729	2.81310705053384	2.48851384127474	5.15392766969827	4.82305635692213	4.41880780412927	A0A1B0GTU4,Paxillin	-	PF03535,Paxillin family;PF00412,LIM domain	IPR001904,Paxillin;IPR001781,Zinc finger, LIM-type	-	GO:0005856,cellular_component,cytoskeleton;GO:0005829,cellular_component,cytosol;GO:0005925,cellular_component,focal adhesion;GO:0046872,molecular_function,metal ion binding;GO:0007160,biological_process,cell-matrix adhesion	-
KDM2B	2.08459186511392	2.48643355245091	2.04872331136229	4.07492975627526	4.37101090153578	4.25305965983195	H2Q729,Lysine	XP_001164996.1,lysine-specific demethylase 2B isoform X3	PF00646,-box domain;PF16866,PHD-finger;PF02008,CXXC zinc finger domain;PF13621,Cupin-like domain	IPR001965,Zinc finger, PHD-type;IPR011011,Zinc finger, FYVE/PHD-type;IPR013083,Zinc finger, RING/FYVE/PHD-type;IPR002857,Zinc finger, CXXC-type;IPR032675,Leucine-rich repeat domain superfamily;IPR006553,Leucine-rich repeat, cysteine-containing subtype;IPR019787,Zinc finger, PHD-finger;IPR003347,JmjC domain;IPR001810,F-box domain	ENOG410XQXU,-;KOG1947,Leucine rich repeat proteins, some proteins contain F-box;KOG1633,F-box protein JEMMA and related proteins with JmjC, PHD, F-box and LRR domains	GO:0007283,biological_process,spermatogenesis;GO:0021555,biological_process,midbrain-hindbrain boundary morphogenesis;GO:0000122,biological_process,negative regulation of transcription by RNA polymerase II;GO:0030900,biological_process,forebrain development;GO:0070544,biological_process,histone H3-K36 demethylation;GO:0031519,cellular_component,PcG protein complex;GO:0005634,cellular_component,nu…	-
KNTC1	1.44380511422422	1.46574882756812	1.23229051082004	3.2612829043598	3.31985668941209	3.63412719006029	K7BG50,Kinetochore associated 1	XP_009424762.2,kinetochore-associated protein 1 isoform X1	PF10493,Rough deal protein C-terminal region	IPR019527,RZZ complex, subunit KNTC1/ROD, C-terminal;IPR036322,WD40-repeat-containing domain superfamily	ENOG410YKFS,-;KOG4256,Kinetochore component	GO:0015629,cellular_component,actin cytoskeleton;GO:1990423,cellular_component,RZZ complex;GO:0005828,cellular_component,kinetochore microtubule;GO:0005886,cellular_component,plasma membrane;GO:0000922,cellular_component,spindle pole;GO:0005829,cellular_component,cytosol;GO:0007093,biological_process,mitotic cell cycle checkpoint	-
DNAH10	0.193567402107175	0.186965136897545	0.207697067117635	0.0438681381264049	0.0237868154112993	0.0428880228708033	A0A1C7CYW8,Dynein heavy chain 10, axonemal	-	PF12774,Hydrolytic ATP binding site of dynein motor region D1;PF12777,Microtubule-binding stalk of dynein motor;PF07728,AAA domain (dynein-related subfamily);PF03028,ynein heavy chain and region D6 of dynein motor;PF12780,P-loop containing dynein motor region D4;PF08393,ynein heavy chain, N-terminal region 2;PF08385,ynein heavy chain, N-terminal region 1;PF12781,ATP-binding dynein motor region D5…	IPR035699,Dynein heavy chain, hydrolytic ATP-binding dynein motor region D1;IPR024743,Dynein heavy chain, coiled coil stalk;IPR026983,Dynein heavy chain;IPR027417,P-loop containing nucleoside triphosphate hydrolase;IPR004273,Dynein heavy chain domain;IPR013602,Dynein heavy chain, domain-2;IPR035706,Dynein heavy chain, ATP-binding dynein motor region D5;IPR011704,ATPase, dynein-related, AAA domain…	-	GO:0007018,biological_process,microtubule-based movement;GO:0030286,cellular_component,dynein complex;GO:0016887,molecular_function,ATPase activity;GO:0003777,molecular_function,microtubule motor activity;GO:0005524,molecular_function,ATP binding	-
DNAH10OS	0.563977127823375	0.331761318961424	0.553797223612575	0.0563345061039547	0.0526078774704926	0.0732954041654469	-	-	-	-	-	-	-
DHX37	1.73076578243185	2.29221191168585	1.9469132611938	6.25655212849905	5.600950378164	6.47498112591219	K7C6J6,DEAH	-	PF00271,Helicase conserved C-terminal domain;PF04408,Helicase associated domain (HA2);PF00270,AD/DEAH box helicase;PF07717,Oligonucleotide/oligosaccharide-binding (OB)-fold	IPR011709,Domain of unknown function DUF1605;IPR014001,Helicase superfamily 1/2, ATP-binding domain;IPR027417,P-loop containing nucleoside triphosphate hydrolase;IPR007502,Helicase-associated domain;IPR011545,DEAD/DEAH box helicase domain;IPR001650,Helicase, C-terminal	-	GO:0003676,molecular_function,nucleic acid binding;GO:0016787,molecular_function,hydrolase activity;GO:0000166,molecular_function,nucleotide binding;GO:0005524,molecular_function,ATP binding;GO:0004386,molecular_function,helicase activity	-
BRI3BP	0.952493808830628	1.04251477093199	1.15701821086382	2.67639747410846	2.74396611441761	2.72604737429101	K7A2P4,BRI3 binding protein	XP_016780098.1,-	PF14965,Negative regulator of p53/TP53	IPR033367,BRI3-binding protein	ENOG410ZDYG,-;ENOG410IJ5B,-	GO:0005739,cellular_component,mitochondrion;GO:0016021,cellular_component,integral component of membrane;GO:0016020,cellular_component,membrane	-
TMEM132B	0.193558291010055	0.148148001412354	0.140542974662301	0.00904049897356976	0	0.0083028459228964	G3SKE0,Transmembrane protein 132B	-	PF16070,Transmembrane protein family 132;PF15705,Mature oligodendrocyte transmembrane protein, TMEM132D, N-term;PF15706,Mature oligodendrocyte transmembrane protein, TMEM132D, C-term	IPR026307,Transmembrane protein 132;IPR031436,Transmembrane protein TMEM132, C-terminal;IPR031435,Transmembrane protein TMEM132, N-terminal;IPR031437,Transmembrane protein family 132, middle domain	-	GO:0016021,cellular_component,integral component of membrane;GO:0016020,cellular_component,membrane	-
ULK1	3.32552212767514	3.18838508018474	3.97583422366126	0.992073754969486	0.860810916212761	0.919694791179722	K7C6S3,Unc-51-like kinase 1	-	PF12063,omain of unknown function (DUF3543);PF00069,Protein kinase domain	IPR022708,Serine/threonine-protein kinase, C-terminal;IPR016237,Serine/threonine-protein kinase, Ulk1/Ulk2;IPR011009,Protein kinase-like domain superfamily;IPR017441,Protein kinase, ATP binding site;IPR008271,Serine/threonine-protein kinase, active site;IPR000719,Protein kinase domain	-	GO:0016301,molecular_function,kinase activity;GO:0007409,biological_process,axonogenesis;GO:0016310,biological_process,phosphorylation;GO:0004674,molecular_function,protein serine/threonine kinase activity;GO:0006468,biological_process,protein phosphorylation;GO:0005524,molecular_function,ATP binding;GO:0007165,biological_process,signal transduction;GO:0004672,molecular_function,protein kinase ac…	-
PUS1	2.47454302234429	3.8894557980125	2.97259662944642	8.78393722530889	7.55372760123769	8.53730040751771	E5KMT5,tRNA pseudouridine synthase	NP_079491.2,tRNA pseudouridine synthase A isoform 1	PF01416,tRNA pseudouridine synthase	IPR020097,Pseudouridine synthase I, TruA, alpha/beta domain;IPR001406,Pseudouridine synthase I, TruA;IPR020095,Pseudouridine synthase I, TruA, C-terminal;IPR020103,Pseudouridine synthase, catalytic domain superfamily	COG0101,Pseudouridylate synthase;KOG2553,Pseudouridylate synthase	GO:0003723,molecular_function,RNA binding;GO:0005739,cellular_component,mitochondrion;GO:0009982,molecular_function,pseudouridine synthase activity;GO:0009451,biological_process,RNA modification;GO:0001522,biological_process,pseudouridine synthesis;GO:0016853,molecular_function,isomerase activity;GO:0008033,biological_process,tRNA processing;GO:0005634,cellular_component,nucleus	-
POLE	1.02852738650433	1.18910804755405	1.14508306095345	3.1753409551689	3.1001810473863	3.52200468628791	Q9Y5S4,DNA polymerase epsilon catalytic subunit protein isoform b	-	PF00136,NA polymerase family B;PF08490,omain of unknown function (DUF1744);PF03104,NA polymerase family B, exonuclease domain	IPR029703,DNA polymerase epsilon catalytic subunit;IPR006172,DNA-directed DNA polymerase, family B;IPR036397,Ribonuclease H superfamily;IPR013697,DNA polymerase epsilon, catalytic subunit A, C-terminal;IPR006134,DNA-directed DNA polymerase, family B, multifunctional domain;IPR006133,DNA-directed DNA polymerase, family B, exonuclease domain;IPR012337,Ribonuclease H-like superfamily	KOG1798,DNA polymerase epsilon, catalytic subunit A;COG0417,DNA polymerase elongation subunit (family B)	GO:0003887,molecular_function,DNA-directed DNA polymerase activity;GO:0003677,molecular_function,DNA binding;GO:0071897,biological_process,DNA biosynthetic process;GO:0003676,molecular_function,nucleic acid binding;GO:0006260,biological_process,DNA replication;GO:0006281,biological_process,DNA repair;GO:0000166,molecular_function,nucleotide binding;GO:0005634,cellular_component,nucleus;GO:0008270…	-
PGAM5	1.33166604058347	1.89473613689551	1.50285476674263	2.93361370349035	3.02580490398605	3.31007561131072	K7DH40,Phosphoglycerate mutase family member 5	XP_016780185.1,-	PF00300,Histidine phosphatase superfamily (branch 1)	IPR029033,Histidine phosphatase superfamily;IPR013078,Histidine phosphatase superfamily, clade-1	ENOG410XXCQ,-;KOG4609,Predicted phosphoglycerate mutase	GO:0009400,molecular_function,signal transducer, downstream of receptor, with serine/threonine phosphatase activity;GO:0044877,molecular_function,protein-containing complex binding;GO:0070266,biological_process,necroptotic process;GO:0006470,biological_process,protein dephosphorylation;GO:0043547,biological_process,positive regulation of GTPase activity;GO:0005739,cellular_component,mitochondrion…	K15637,ko04668,TNF signaling pathway
PSPC1	10.9545686130822	13.0295768705486	12.518489306332	27.8454084167312	27.8849490682624	29.49352142859	H2Q790,Paraspeckle component 1	-	PF00076,RNA recognition motif. (a.k.a. RRM, RBD, or RNP domain);PF08075,NOPS (NUC059) domain	IPR012975,NOPS;IPR012677,Nucleotide-binding alpha-beta plait domain superfamily;IPR034523,PSP1, RNA recognition motif 2;IPR000504,RNA recognition motif domain;IPR035979,RNA-binding domain superfamily;IPR034522,PSP1, RNA recognition motif 1	KOG0115,RNA-binding protein p54nrb (RRM superfamily);ENOG410XQA0,-	GO:0003723,molecular_function,RNA binding;GO:0003676,molecular_function,nucleic acid binding;GO:0045892,biological_process,negative regulation of transcription, DNA-templated;GO:0001650,cellular_component,fibrillar center;GO:0006355,biological_process,regulation of transcription, DNA-templated;GO:0002218,biological_process,activation of innate immune response;GO:0000976,molecular_function,transcr…	-
GJB2	0.487023781214032	0.519207266521022	0.374430410767464	2.49570914556951	2.33789667591984	2.44428155067553	H2RAA6,Gap junction protein	-	PF00029,Connexin	IPR017990,Connexin, conserved site;IPR002268,Gap junction beta-2 protein (Cx26);IPR013092,Connexin, N-terminal;IPR019570,Gap junction protein, cysteine-rich domain;IPR038359,Connexin, N-terminal domain superfamily;IPR000500,Connexin	ENOG410IFM8,-;ENOG410Y7VN,-	GO:0007267,biological_process,cell-cell signaling;GO:0005921,cellular_component,gap junction;GO:0005922,cellular_component,connexin complex;GO:0055085,biological_process,transmembrane transport;GO:0005243,molecular_function,gap junction channel activity;GO:0030054,cellular_component,cell junction;GO:0007154,biological_process,cell communication;GO:0005886,cellular_component,plasma membrane;GO:001…	-
SKA3	0.803294778617999	1.42313225833161	0.660175778377196	6.35759298216481	6.30673176762401	8.11307813221793	G3S4M0,Spindle and kinetochore associated complex subunit 3	XP_018895280.1,spindle and kinetochore-associated protein 3 isoform X2	-	IPR033341,Spindle and kinetochore-associated protein 3	-	GO:0000776,cellular_component,kinetochore;GO:0000940,cellular_component,condensed chromosome outer kinetochore;GO:0000278,biological_process,mitotic cell cycle;GO:0005876,cellular_component,spindle microtubule;GO:0007059,biological_process,chromosome segregation;GO:0031110,biological_process,regulation of microtubule polymerization or depolymerization	-
SACS	2.38487886395227	2.54707286397602	2.16228278506985	6.05915344418584	6.21422567646823	6.15809368674017	K7B6G9,Spastic ataxia of Charlevoix-Saguenay	XP_016780528.1,sacsin isoform X3	PF05168,HEPN domain;PF00240,Ubiquitin family	IPR001623,DnaJ domain;IPR000626,Ubiquitin domain;IPR007842,HEPN domain;IPR029071,Ubiquitin-like domain superfamily;IPR036890,Histidine kinase/HSP90-like ATPase superfamily;IPR036869,Chaperone J-domain superfamily	ENOG410XQZM,-;ENOG410IGIN,-	GO:0051087,molecular_function,chaperone binding;GO:0005737,cellular_component,cytoplasm;GO:0090084,biological_process,negative regulation of inclusion body assembly;GO:0030544,molecular_function,Hsp70 protein binding;GO:0005739,cellular_component,mitochondrion;GO:0070628,molecular_function,proteasome binding;GO:0005634,cellular_component,nucleus	-
MIPEP	1.38773902789135	1.36564019147531	1.04786035853275	3.11815707692509	4.06237196006955	2.5831001740795	G3R1X7,Mitochondrial intermediate peptidase	XP_004054306.1,mitochondrial intermediate peptidase isoform X2	PF01432,Peptidase family M3	IPR024077,Neurolysin/Thimet oligopeptidase, domain 2;IPR033851,Mitochondrial intermediate peptidase;IPR024079,Metallopeptidase, catalytic domain superfamily;IPR001567,Peptidase M3A/M3B catalytic domain	-	GO:0006508,biological_process,proteolysis;GO:0016787,molecular_function,hydrolase activity;GO:0008237,molecular_function,metallopeptidase activity;GO:0046872,molecular_function,metal ion binding;GO:0005759,cellular_component,mitochondrial matrix;GO:0006627,biological_process,protein processing involved in protein targeting to mitochondrion;GO:0005739,cellular_component,mitochondrion;GO:0008233,mo…	-
RP11-307N16.6	2.6809321049667	2.82145112668953	2.77941138929188	4.61598736327377	5.27480976490764	4.78821682330823	A0A0A0MRY4,Uncharacterized protein	-	PF00621,RhoGEF domain;PF00018,SH3 domain;PF00169,PH domain	IPR001849,Pleckstrin homology domain;IPR011993,PH-like domain superfamily;IPR036028,SH3-like domain superfamily;IPR035899,Dbl homology (DH) domain superfamily;IPR001452,SH3 domain;IPR000219,Dbl homology (DH) domain	ENOG410ITS0,-;ENOG410XQDV,-	GO:0005089,molecular_function,Rho guanyl-nucleotide exchange factor activity;GO:0035023,biological_process,regulation of Rho protein signal transduction;GO:0065009,biological_process,regulation of molecular function	-
SPATA13	1.37082765262039	1.45886434489494	1.47757893820187	2.4492960389009	2.65799998744479	2.5183822764942	K7C0R1,Spermatogenesis associated 13	-	PF00621,RhoGEF domain;PF00018,SH3 domain;PF00169,PH domain	IPR001849,Pleckstrin homology domain;IPR011993,PH-like domain superfamily;IPR036028,SH3-like domain superfamily;IPR035899,Dbl homology (DH) domain superfamily;IPR001452,SH3 domain;IPR000219,Dbl homology (DH) domain	ENOG410KDSK,-;ENOG410XQDV,-	GO:0035023,biological_process,regulation of Rho protein signal transduction;GO:0005089,molecular_function,Rho guanyl-nucleotide exchange factor activity;GO:0065009,biological_process,regulation of molecular function	-
CENPJ	2.95860003970007	3.42731014567288	2.63013572820563	8.7078103223797	9.11032301781162	9.30214552488467	A8K8P1,cDNA FLJ78752, highly similar to Homo sapiens centromere protein J	NP_060921.3,centromere protein J	PF07202,T-complex protein 10 C-terminus	IPR033068,Centromere protein J;IPR009852,T-complex protein 10, C-terminal domain;IPR026581,T-complex protein 10 family	ENOG4110DC4,-;ENOG410IEFU,-	GO:0046599,biological_process,regulation of centriole replication;GO:0005814,cellular_component,centriole;GO:0051301,biological_process,cell division;GO:0015631,molecular_function,tubulin binding	-
ATP8A2	0.0378302677870525	0.0465348068926667	0.0373942503367109	0.138578016935508	0.188388228337925	0.350516419276311	Q6ZSP3,Phospholipid-transporting ATPase	NP_057613.4,phospholipid-transporting ATPase IB isoform 1;NP_001300670.1,phospholipid-transporting ATPase IB isoform 2	PF13246,Cation transport ATPase (P-type);PF16209,Phospholipid-translocating ATPase N-terminal;PF00122,1-E2 ATPase;PF16212,Phospholipid-translocating P-type ATPase C-terminal	IPR032630,P-type ATPase, C-terminal;IPR023214,HAD superfamily;IPR036412,HAD-like superfamily;IPR023299,P-type ATPase, cytoplasmic domain N;IPR018303,P-type ATPase, phosphorylation site;IPR006539,P-type ATPase, subfamily IV;IPR023298,P-type ATPase, transmembrane domain superfamily;IPR032631,P-type ATPase, N-terminal;IPR008250,P-type ATPase, A domain superfamily;IPR001757,P-type ATPase	ENOG410ITKD,-;ENOG410XPYK,-	GO:0016787,molecular_function,hydrolase activity;GO:0045332,biological_process,phospholipid translocation;GO:0000287,molecular_function,magnesium ion binding;GO:0016020,cellular_component,membrane;GO:0015914,biological_process,phospholipid transport;GO:0004012,molecular_function,phospholipid-translocating ATPase activity;GO:0000166,molecular_function,nucleotide binding;GO:0005524,molecular_functi…	-
SHISA2	0.236165178223068	0.30503077790798	0.204262823736107	0.529465567858148	0.482079459002332	0.600232376028679	H2Q7B3,Shisa family member 2	XP_001155896.1,protein shisa-2 homolog	PF13908,Wnt and FGF inhibitory regulator	IPR026910,Shisa family	ENOG410ZKJD,-;ENOG410IE4F,-	GO:0016021,cellular_component,integral component of membrane;GO:0016020,cellular_component,membrane	-
HMGB1	77.5126396645898	85.9843218814486	70.3648943345482	229.478898742517	231.237717660284	230.078980422583	A0A091DMI8,High mobility group protein B1	XP_010622174.1,-	PF00505,HMG (high mobility group) box;PF09011,HMG-box domain	IPR009071,High mobility group box domain;IPR036910,High mobility group box domain superfamily;IPR017967,HMG box A DNA-binding domain, conserved site	-	GO:0051103,biological_process,DNA ligation involved in DNA repair;GO:0008301,molecular_function,DNA binding, bending;GO:0000400,molecular_function,four-way junction DNA binding;GO:0003677,molecular_function,DNA binding;GO:0044378,molecular_function,non-sequence-specific DNA binding, bending;GO:0032392,biological_process,DNA geometric change;GO:0005623,cellular_component,cell;GO:0005634,cellular_c…	-
HSPH1	23.8561546380326	25.2208059617948	26.0298356974702	56.0294000303714	52.7000760676709	57.1168273310344	G3RH28,Heat shock protein family H	-	PF00012,Hsp70 protein	IPR018181,Heat shock protein 70, conserved site;IPR013126,Heat shock protein 70 family;IPR029047,Heat shock protein 70kD, peptide-binding domain superfamily;IPR029048,Heat shock protein 70kD, C-terminal domain superfamily	-	GO:0000166,molecular_function,nucleotide binding;GO:0005524,molecular_function,ATP binding	-
B3GLCT	0.191071732198653	0.329050819697784	0.319859656091363	0.518188623820871	0.505201535551064	0.523498132865989	K6ZXU9,Beta 1,3-galactosyltransferase-like	-	PF02434,ringe-like	IPR029044,Nucleotide-diphospho-sugar transferases;IPR003378,Fringe-like	ENOG410XWFG,-;ENOG410IE18,-	GO:0016757,molecular_function,transferase activity, transferring glycosyl groups;GO:0016740,molecular_function,transferase activity;GO:0016020,cellular_component,membrane	-
BRCA2	0.149050444850717	0.217194661112131	0.158665818160533	0.902233400129825	0.935445475119412	1.11013339082513	K7C640,Breast cancer 2, early onset	-	PF00634,BRCA2 repeat;PF09169,BRCA2, helical;PF09103,BRCA2, oligonucleotide/oligosaccharide-binding, domain 1;PF09104,BRCA2, oligonucleotide/oligosaccharide-binding, domain 3;PF09121,Tower	IPR015188,BRCA2, OB3;IPR002093,BRCA2 repeat;IPR015252,Breast cancer type 2 susceptibility protein, helical domain;IPR015205,Tower domain;IPR015187,BRCA2, OB1;IPR012340,Nucleic acid-binding, OB-fold;IPR036315,BRCA2 helical domain superfamily;IPR015525,Breast cancer type 2 susceptibility protein	KOG4751,DNA recombinational repair protein BRCA2;ENOG410Y06W,-	GO:0006281,biological_process,DNA repair;GO:0000724,biological_process,double-strand break repair via homologous recombination	-
STARD13	0.556955273471943	0.673138908037671	0.653899706092102	1.22984916043827	1.05577010751941	1.16576886201039	A0A024RDV4,START domain containing 13, isoform CRA_a	NP_821074.1,stAR-related lipid transfer protein 13 isoform 1	PF01852,START domain;PF07647,SAM domain (Sterile alpha motif);PF00620,RhoGAP domain	IPR013761,Sterile alpha motif/pointed domain superfamily;IPR000198,Rho GTPase-activating protein domain;IPR008936,Rho GTPase activation protein;IPR023393,START-like domain superfamily;IPR001660,Sterile alpha motif domain;IPR002913,START domain	ENOG410XQ10,-;KOG2200,Tumour suppressor protein p122-RhoGAP/DLC1	GO:0008289,molecular_function,lipid binding;GO:0007165,biological_process,signal transduction	-
RFC3	1.33175028592039	1.77911034984487	1.66002041976212	7.23645545005498	6.17192543284301	7.46257567057457	G1QKI8,Replication factor C subunit 3	XP_003270307.1,-	PF13177,NA polymerase III, delta subunit	IPR027417,P-loop containing nucleoside triphosphate hydrolase;IPR008921,DNA polymerase III, clamp loader complex, gamma/delta/delta subunit, C-terminal;IPR003593,AAA+ ATPase domain	COG0470,ATPase involved in DNA replication;KOG2035,Replication factor C, subunit RFC3	GO:0003689,molecular_function,DNA clamp loader activity;GO:1900264,biological_process,positive regulation of DNA-directed DNA polymerase activity;GO:0046683,biological_process,response to organophosphorus;GO:0006260,biological_process,DNA replication;GO:0016887,molecular_function,ATPase activity;GO:0043142,molecular_function,single-stranded DNA-dependent ATPase activity;GO:0003677,molecular_funct…	K10756,ko03420,Nucleotide excision repair;K10756,ko03030,DNA replication;K10756,ko03430,Mismatch repair
DCLK1	0.101804305232854	0.134861916879895	0.112887280364302	0.0362108407930812	0.0737791172038352	0.0393028327850237	G1QLD0,Doublecortin like kinase 1	XP_012357508.1,-	PF00069,Protein kinase domain;PF03607,oublecortin	IPR036572,Doublecortin domain superfamily;IPR011009,Protein kinase-like domain superfamily;IPR017441,Protein kinase, ATP binding site;IPR008271,Serine/threonine-protein kinase, active site;IPR003533,Doublecortin domain;IPR000719,Protein kinase domain	ENOG410YA63,-;KOG0032,Ca2+/calmodulin-dependent protein kinase, EF-Hand protein superfamily;KOG3757,Microtubule assembly protein Doublecortin and related proteins, contain DCX domain	GO:0035556,biological_process,intracellular signal transduction;GO:0006468,biological_process,protein phosphorylation;GO:0005622,cellular_component,intracellular;GO:0004672,molecular_function,protein kinase activity;GO:0005524,molecular_function,ATP binding	-
POSTN	0.128765634478323	0.159661058714645	0.142555313783618	1.61085344686711	1.31019033056088	0.851062474342051	A0A024RDS2,Periostin, osteoblast specific factor, isoform CRA_c	NP_006466.2,periostin isoform 1 precursor	PF02469,asciclin domain	IPR011489,EMI domain;IPR036378,FAS1 domain superfamily;IPR016666,TGF beta-induced protein/periostin;IPR000782,FAS1 domain	COG2335,Secreted and surface protein containing fasciclin-like repeats;KOG1437,Fasciclin and related adhesion glycoproteins	GO:0044344,biological_process,cellular response to fibroblast growth factor stimulus;GO:0005578,,;GO:0001666,biological_process,response to hypoxia;GO:0009612,biological_process,response to mechanical stimulus;GO:0005615,cellular_component,extracellular space;GO:0007155,biological_process,cell adhesion;GO:1990523,biological_process,bone regeneration;GO:0005737,cellular_component,cytoplasm;GO:0031…	-
NHLRC3	5.85343138655316	5.50904696589046	5.65647355250292	2.49932180770767	2.31674946751004	2.04110139115306	H2Q7G1,NHL repeat containing 3	XP_509638.2,-	PF01436,NHL repeat	IPR011042,Six-bladed beta-propeller, TolB-like;IPR001258,NHL repeat;IPR013017,NHL repeat, subgroup	ENOG410ITFF,-;ENOG410ZCFR,-	-	-
LHFP	18.93939180666	17.0578664070328	18.4242277573518	7.48350774682187	7.32648907074236	6.87289628219812	H2Q7G2,Lipoma HMGIC fusion partner	XP_001147653.1,-;XP_016780705.1,-	PF10242,Lipoma HMGIC fusion partner-like protein	IPR019372,Lipoma HMGIC fusion partner-like protein	ENOG410XSUB,-;KOG4026,Uncharacterized conserved protein	GO:0016021,cellular_component,integral component of membrane;GO:0016020,cellular_component,membrane	-
SLC25A15	1.45540915721302	1.411503034165	1.94341874878664	4.2503878856876	3.81044841846155	4.51869018321598	A0A0D9RZ22,Solute carrier family 25 member 15	XP_007958408.1,-	PF00153,Mitochondrial carrier protein	IPR018108,Mitochondrial substrate/solute carrier;IPR023395,Mitochondrial carrier domain superfamily	-	GO:0016021,cellular_component,integral component of membrane;GO:0016020,cellular_component,membrane	-
NAA16	4.14446339694002	4.12626004579288	4.25948895357891	7.95270007423546	7.12231932952483	7.60380936592887	A4FU51,NMDA receptor regulated 1-like	NP_078837.3,N-alpha-acetyltransferase 16, NatA auxiliary subunit isoform 1	PF12569,NMDA receptor-regulated protein 1;PF07719,Tetratricopeptide repeat	IPR021183,N-terminal acetyltransferase A, auxiliary subunit;IPR013105,Tetratricopeptide repeat 2;IPR013026,Tetratricopeptide repeat-containing domain;IPR019734,Tetratricopeptide repeat;IPR011990,Tetratricopeptide-like helical domain superfamily	KOG1156,N-terminal acetyltransferase;ENOG410XR7D,-	GO:0005829,cellular_component,cytosol	-
NUFIP1	4.31977581625662	4.78136811997892	4.05223957436006	8.36790043416991	8.80015896738364	9.04169261087642	H2Q7I5,Nuclear fragile X mental retardation protein interacting protein 1	XP_522669.1,nuclear fragile X mental retardation-interacting protein 1	PF12171,Zinc-finger double-stranded RNA-binding;PF10453,Nuclear fragile X mental retardation-interacting protein 1 (NUFIP1)	IPR013087,Zinc finger C2H2-type;IPR019496,Nuclear fragile X mental retardation-interacting protein 1, conserved domain;IPR022755,Zinc finger, double-stranded RNA binding	ENOG4111GKG,-;ENOG410IJ6R,-	GO:0030515,molecular_function,snoRNA binding;GO:0000492,biological_process,box C/D snoRNP assembly;GO:0005634,cellular_component,nucleus;GO:0003676,molecular_function,nucleic acid binding	-
NUDT15	3.59500885375789	3.17639427529692	3.03202967041394	8.08606919358671	7.86079041585786	7.71630077834409	H2Q7J8,Nudix	XP_009456493.1,-;XP_001151276.1,-	PF00293,NUDIX domain	IPR015797,NUDIX hydrolase-like domain superfamily;IPR000086,NUDIX hydrolase domain	COG1051,ADP-ribose pyrophosphatase;ENOG410J0G8,-	GO:0035539,molecular_function,8-oxo-7,8-dihydrodeoxyguanosine triphosphate pyrophosphatase activity;GO:0016787,molecular_function,hydrolase activity;GO:0006203,biological_process,dGTP catabolic process;GO:0005829,cellular_component,cytosol	-
CAB39L	1.11312772276734	1.04561089670414	0.907653422825245	0.387566997646864	0.386645830582174	0.477485512318439	G1QTT4,Calcium binding protein 39 like	XP_003270139.1,-;XP_003270140.1,-;XP_012362383.1,-;XP_012362385.1,-;XP_012362384.1,-	PF08569,Mo25-like	IPR011989,Armadillo-like helical;IPR013878,Mo25-like;IPR016024,Armadillo-type fold	ENOG410XP4S,-;KOG1566,Conserved protein Mo25	-	K08272,ko04152,AMPK signaling pathway;K08272,ko04150,mTOR signaling pathway
ATP7B	0.517987492373245	0.413446914873722	0.486608261832991	0.144345885767345	0.1754647601787	0.146049586724412	A0A024RDX3,ATPase, Cu++ transporting, beta polypeptide, isoform CRA_c	NP_000044.2,copper-transporting ATPase 2 isoform a;XP_005266487.1,-	PF00122,1-E2 ATPase;PF00403,Heavy-metal-associated domain;PF00702,haloacid dehalogenase-like hydrolase	IPR036412,HAD-like superfamily;IPR023299,P-type ATPase, cytoplasmic domain N;IPR006121,Heavy metal-associated domain, HMA;IPR006122,Heavy metal-associated domain, copper ion-binding;IPR036163,Heavy metal-associated domain superfamily;IPR023298,P-type ATPase, transmembrane domain superfamily;IPR017969,Heavy-metal-associated, conserved site;IPR027256,P-type ATPase, subfamily IB;IPR008250,P-type ATP…	KOG0207,Cation transport ATPase;COG2217,Cation transport ATPase	GO:0006878,biological_process,cellular copper ion homeostasis;GO:0019829,molecular_function,cation-transporting ATPase activity;GO:0005794,cellular_component,Golgi apparatus;GO:0004008,molecular_function,copper-exporting ATPase activity;GO:0043682,molecular_function,copper-transporting ATPase activity;GO:0060003,biological_process,copper ion export;GO:0006882,biological_process,cellular zinc ion …	K17686,ko01524,Platinum drug resistance
NEK5	0.327620635642162	0.355240883919852	0.312516705665044	0.108815142575043	0.106697666982408	0.134289603086888	H2R039,Uncharacterized protein	-	PF00069,Protein kinase domain	IPR011009,Protein kinase-like domain superfamily;IPR017441,Protein kinase, ATP binding site;IPR008271,Serine/threonine-protein kinase, active site;IPR000719,Protein kinase domain	KOG0589,Serine/threonine protein kinase;ENOG410Y7JF,-	GO:2001056,biological_process,positive regulation of cysteine-type endopeptidase activity;GO:0006468,biological_process,protein phosphorylation;GO:0051155,biological_process,positive regulation of striated muscle cell differentiation;GO:0004672,molecular_function,protein kinase activity;GO:0005524,molecular_function,ATP binding	-
DIAPH3	1.76402710670477	2.65064093502532	1.26082604429478	9.65455007212616	9.32879206585723	10.2438112541264	K7DBA3,Diaphanous homolog 3	XP_016780837.1,protein diaphanous homolog 3 isoform X2	PF02181,ormin Homology 2 Domain;PF06345,RF Autoregulatory Domain;PF06371,iaphanous GTPase-binding Domain;PF06367,iaphanous FH3 Domain	IPR010465,DRF autoregulatory;IPR014768,Rho GTPase-binding/formin homology 3 (GBD/FH3) domain;IPR027654,Formin, protein diaphanous homologue 3;IPR011989,Armadillo-like helical;IPR010473,Formin, GTPase-binding domain;IPR010472,Formin, FH3 domain;IPR016024,Armadillo-type fold;IPR014767,Diaphanous autoregulatory (DAD) domain;IPR015425,Formin, FH2 domain	ENOG410Y29H,-;KOG1924,RhoA GTPase effector DIA/Diaphanous	GO:0030036,biological_process,actin cytoskeleton organization;GO:0016043,biological_process,cellular component organization;GO:0017048,molecular_function,Rho GTPase binding;GO:0003779,molecular_function,actin binding;GO:0045296,molecular_function,cadherin binding	-
[truncated: 2,462 more rows]
