# Supplementary material for: Ginsenoside Rh2 repressed the progression of prostate cancer through the mitochondrial damage induced by mitophagy and ferroptosis
Source: Front Oncol. 2025 Aug 21;15:1633891. doi: 10.3389/fonc.2025.1633891 (PMC12408308; doi:10.3389/fonc.2025.1633891)
Supplement: Supplementary file 4 [file DataSheet2.zip › supp/DEG/GRh2___Ctrl/sig_Down_genes.xls]

Geneid	GRh2_1	GRh2_2	GRh2_3	Ctrl_1	Ctrl_2	Ctrl_3	logFC	logCPM	F	PValue	FDR
PLEKHN1	2.51330155986951	2.40362625969258	2.26830513051109	4.50159036068241	4.07121463347363	4.54081168373499	-1.06663660651686	3.30341645845172	102.531689780213	6.80739367013779e-08	5.25959331073011e-07
PUSL1	0.508813084861874	0.613370447340072	0.612852300491216	1.56849388228367	1.38484055117183	1.48416567695401	-1.5517245555544	1.4366034069624	78.0656070484996	3.6937113176517e-07	2.12096580128725e-06
ATAD3B	1.80976964766489	2.11352648553354	2.04058968622598	6.19386234646215	5.04953445308808	6.51728226743829	-1.77379262214534	4.98157768959702	299.433153293175	2.71983560791872e-10	7.84294972854772e-09
ATAD3A	27.0792862210435	28.3626387996635	33.3116791397593	71.6136576812795	61.6335996509433	73.2969214068649	-1.41901299658259	7.28227778046219	259.020040940624	1.7438790286021e-09	2.98778418793652e-08
PLCH2	0.0757023926422305	0.0651847713562127	0.123426288590503	0.324807800706968	0.324635643479912	0.251947078052519	-1.98805378608094	1.15182952177321	69.1796335518446	7.66132149082996e-07	3.91182720048579e-06
PER3	2.56445815518308	2.22312872110034	2.10383058155166	4.50189147309564	4.19371629633403	4.00577699230712	-1.0796848540339	4.76051793369717	166.211035252521	3.00123039182686e-09	4.47157870254468e-08
UTS2	0.54997520798737	0.365321618432505	0.362424266942903	0.792646317040569	0.962274743681372	0.788635149755326	-1.18590363474873	0.287689436122162	20.3873606439536	0.000464545571462138	0.00102306163188541
ERRFI1	25.1713941509804	23.8277665641161	20.8329754353627	47.7788207454912	45.3771974285951	64.0373712537051	-1.37273592854348	7.35168457712117	70.763675729687	0.000168800552394788	0.00041550905204871
TMEM201	0.177762381732647	0.26438530754968	0.200340080893438	0.611382236787105	0.544294422201169	0.598930069605476	-1.63580849156388	1.56033132765592	77.1021520636639	3.98370129550203e-07	2.26307849350183e-06
SRM	8.31835225350773	8.40111404299071	8.0710242072897	14.6974292584596	16.5540193574694	17.68848488054	-1.18183498336967	4.58506293312686	170.950278618115	2.49271242922908e-09	3.90146515655974e-08
EFHD2	21.6938073119941	20.6808698099602	21.016948873435	36.7574305651185	34.297925002983	39.4160868905287	-1.00185280695723	6.22861094851245	214.966449832822	5.4184690832463e-10	1.26708815485144e-08
IFFO2	3.46102714794346	3.64983139018745	3.70285968518815	6.68366855224295	6.85140239527474	7.17424858339139	-1.13770026008484	5.06080723877764	248.251225808773	2.0546582695203e-10	6.64429698773524e-09
MRTO4	6.18308667058151	7.20463769609136	6.78543760871538	18.0933178427996	18.2744330711462	18.2263458782768	-1.63439977740687	5.18790417861364	476.360826893063	2.35822591925173e-12	4.43795658708706e-10
KIF17	0.125919539470167	0.140952576716613	0.152473591767221	0.296417803929534	0.35589758718293	0.21389641831464	-1.23375616574483	0.0406319060028891	18.5806401570538	0.000691477781548031	0.00146487279157213
SH2D5	0.343595505734896	0.334210500124514	0.388903444393185	1.05383609202831	0.737342875910192	0.933458512705403	-1.55696643588697	1.56136085952383	71.4999755765878	6.28611903821911e-07	3.30136112146737e-06
E2F2	0.0412578590017699	0.035525747757898	0.0475793924936587	0.576662179030037	0.651076711168625	0.661016793767094	-4.12145417788431	1.00736246284657	259.822681040006	1.50938723447042e-10	5.38304538905278e-09
STMN1	66.4279038448512	72.2403940715619	65.8237599180519	156.314278320548	161.822835066363	164.432825193099	-1.43838167618605	9.53592719315968	486.280596834343	2.0442436943502e-12	4.14300055388307e-10
SFN	101.229579587782	78.738893906552	97.0948202050048	201.293432946904	207.374513947503	195.042598070551	-1.32434308057203	7.63824456846106	271.201884702467	4.0132337503945e-10	1.03156421343474e-08
NUDC	156.570167454612	166.746123791046	161.6504549772	314.503949297711	316.222856894103	325.50767968922	-1.1791819682546	9.45833175062548	381.730780072123	1.08895630959064e-11	1.06878305594693e-09
GMEB1	1.86051529487005	2.38615705812518	1.85414605289487	3.72911928004442	3.6739992830763	3.33400870159201	-1.00824243236848	4.21587695645938	93.3425901034927	1.22691322852774e-07	8.55915459689606e-07
SPOCD1	0.202582056549146	0.17785688579344	0.0458081765769047	0.470872187928892	0.426625011707075	0.552066010701096	-1.9293654807656	1.25494220426789	27.8469945769471	0.000520342657186637	0.00113362413517177
CSMD2	0.418495049255231	0.289616189325896	0.396818343848191	0.661977761873645	0.698015585017972	0.843729788481079	-1.20561176495224	3.36995133348706	67.306693038599	1.76514427747966e-06	7.87556525691344e-06
CLSPN	1.58632788889902	2.95579014137407	1.93135094801798	11.5350913662794	13.774144291084	14.7463146905696	-2.81986503715971	5.47018307206216	99.6081738041677	0.000269460366590987	0.00063012270341277
CDCA8	2.14292718082522	3.15058453676927	1.55111421075697	10.4742480243343	9.89053665279997	10.8781674534677	-2.36913066733387	4.04520062251086	108.276734911296	2.47200727407672e-05	7.65474847964836e-05
CTPS1	6.70856979626513	8.02590594050628	7.46906847906525	20.1820276188386	19.2377241452661	20.214167410836	-1.62377602568387	6.26917194256471	482.89905701676	2.14558761932406e-12	4.21873528420156e-10
PPIH	8.12717321249987	8.92794762239438	9.26004041492495	17.4995886828185	16.2501507388771	17.9076306021951	-1.17348306796992	4.27096460371534	183.35257983944	1.56716218655562e-09	2.7495782291977e-08
CDC20	2.34755294512708	2.24731949474402	1.21029787829245	10.7157186635226	9.99167632397375	10.4917824742236	-2.60702175162988	3.73168046846882	186.165225465774	2.62035774398654e-07	1.58403882282751e-06
DPH2	1.45037391734093	1.83608401127545	1.46214071325095	3.22202612044394	2.8052746675733	3.05553986832899	-1.12833338489282	2.80554895440308	74.0403495522831	5.09303267746528e-07	2.7609965900333e-06
KLF17	0.062919552699162	0.061917599972804	0	0.392956120507943	0.330265231414884	0.1665660677448	-2.90073922280905	-0.713496744214254	26.7722003520677	0.00017921301998144	0.000438409071474249
KIF2C	6.53016797656572	10.4216525180775	4.84244943745938	41.2728284983225	41.6986832105226	39.6991427062059	-2.68152713239892	6.52895684102008	69.4370212848452	0.000791566729940009	0.00165407625471139
NASP	65.8398835079033	78.2144610399957	71.0854086451055	119.117359358913	134.446120894944	132.090978647963	-1.04213291820505	9.73224661237987	172.16857810607	3.97847017085941e-09	5.53136820236988e-08
RAD54L	0.367997109902384	0.392315079653338	0.212190832876549	2.29091319654376	2.16275373730498	2.32047525985077	-2.97089585008299	2.1539917320845	248.239275282801	2.05532719319492e-10	6.64429698773524e-09
STIL	0.779713269573395	1.07355084661391	0.685514241959881	2.46307966751045	2.683802666425	2.51841889888263	-1.78063835713205	3.69422454672618	155.792655688377	2.07381309957998e-08	2.00629360331458e-07
ORC1	0.32092132232403	0.606400714114393	0.472896510236902	3.11026430596114	3.55260646616701	4.19180498480047	-3.14079714737799	2.78743100598655	235.13914976612	2.70984618623749e-09	4.13886459053548e-08
COA7	7.12866338787979	9.58265357391827	7.58194612026628	17.9115325457919	18.1621844680314	17.6082879013382	-1.34002211603003	5.80116968597717	180.067323690645	2.27751629869988e-08	2.17016140143748e-07
LRP8	5.36357948673654	5.6105845815189	4.60977487362076	13.1703463188247	13.2468461207138	13.292583419176	-1.54752160164493	6.61052623540882	427.316269204896	5.00170721514274e-12	6.75640214480572e-10
NDC1	1.52361416667963	1.51485749197338	1.47896626806396	3.93496799403437	3.73318202282916	4.19364405133064	-1.59233976761047	3.86474135220201	290.840470968142	7.01442295276538e-11	3.29032635125564e-09
JUN	9.82620596058636	9.22770760713337	9.47982098031018	26.3206270383325	25.2710410189443	29.9124171264713	-1.71547004468483	6.07405883422957	495.427976902156	1.79636221461135e-12	3.78625251847683e-10
PATJ	0.0735176143270457	0.0449250876519622	0.0793121850541309	0.219318629982532	0.20108648538481	0.183112257418671	-1.82450516246971	0.76014965925397	55.2312091564917	2.87248799554384e-06	1.19558426102046e-05
ITGB3BP	3.36643893528911	3.54239504489947	3.10341795212909	6.89140560106631	6.45009776250785	6.60774618719002	-1.19146673030823	4.80855674182629	242.022266266193	2.43957709009354e-10	7.30394595458308e-09
RPE65	1.01357992518342	1.72694947441389	0.820703503797946	6.59048969110404	7.27367398295473	7.94266464936073	-2.78644812409671	3.55057140081348	127.144180090831	7.73047710451725e-06	2.80156370737032e-05
DEPDC1	1.94484264315813	3.02502058063271	1.60516381886572	10.5678724407815	9.97432525650913	9.47372017398151	-2.37481395181759	5.2390569915135	91.1585389252507	0.000228529494060131	0.000543983472685221
AK5	0.105754942023579	0.126085854143203	0.0562886424709992	0.372740813620328	0.321897254023815	0.427123962415208	-2.12726976154774	0.82511888357169	61.6442430813304	1.517294324058e-06	6.92019292403604e-06
BCL10	6.52910009393928	5.86268409724757	6.4127303509537	14.0754331426958	13.722762038894	13.9367564068378	-1.35098023064066	4.87391975471127	348.143843115264	2.05082313521452e-11	1.47273713625141e-09
DDAH1	2.1236528630131	2.06711948137553	2.15799394222223	3.80886319485006	3.82173446884067	3.64066657837079	-1.02746405446442	3.78406823834436	137.884931046401	1.02018121029553e-08	1.15791136801927e-07
CYR61	3.02637739588502	3.10932595403144	3.19923932030401	9.73405193046745	8.84532351558454	7.5590067519528	-1.68199123309978	3.91359412531024	279.269872242777	9.24683662047832e-11	3.97024025393924e-09
GBP2	7.60973549561427	6.69148983343758	6.21073403741063	12.3693556566876	12.7164204011848	15.4180027662208	-1.1832553403605	6.03508799923039	124.170427303944	4.76083054679598e-07	2.61675090627136e-06
GBP7	0.0458728884622368	0	0.052901537253035	0.848461021027778	0.669882214832092	1.06258834170531	-4.96265677571455	0.310114695673042	108.730039381376	5.30061674660597e-08	4.28166323609336e-07
CDC7	1.95426629650853	2.43896942558041	2.00734340259829	8.26154955413746	8.30391016392266	7.57523620156406	-2.10739555179696	4.24381732603651	449.650102787594	3.51671846161758e-12	5.50418667735156e-10
BCAR3	3.87929330915305	3.98436286621901	4.01021876323902	8.24034608127503	8.11417558275147	9.5073837927111	-1.32427985804638	5.03132251415832	258.068494462684	1.5802875827187e-10	5.53906565579096e-09
SASS6	1.33913147697106	1.7692774924253	1.25832939026422	3.40134472654844	3.25088074254216	3.64353837802716	-1.42854313146922	3.33486265069261	116.302174051368	3.05727256150252e-08	2.7367320613128e-07
GPSM2	4.94127303071861	5.28703694506635	4.97305476515355	11.3058533425569	11.176695890464	9.92456067953386	-1.28948295295134	6.04570635802915	372.638219638435	1.28545564516083e-11	1.11040889828975e-09
PSRC1	3.17409859791576	3.19145648308158	2.47818224057186	7.65754645492916	7.37387389654355	8.99642001291303	-1.63799003488561	4.02523697488908	190.512415891613	1.79888128123941e-09	3.04714752897908e-08
WDR77	4.37445826852402	4.38872169347342	4.09593688380638	8.7303421758963	6.41827358161928	7.38275394055031	-1.00618884224732	4.08410838540272	93.2569500946847	1.23395862267908e-07	8.58557126202066e-07
DCLRE1B	1.68572386520138	1.91895843022313	2.10051998520506	3.93340675867968	3.70124457736562	4.42319927245551	-1.2826624582046	3.59210887462096	125.371067320215	1.88812964834813e-08	1.86780685113187e-07
WDR3	17.4390841552082	19.9217670873958	18.4654476194932	32.0746472914096	32.815887728204	33.0231515079949	-1.00986708651071	8.07179122930848	240.222734472028	2.56565377973996e-10	7.52646276978097e-09
FAM72B	1.79083491421542	2.61265783891179	1.51949331383866	9.99310615695672	9.79099725504242	9.60759586526166	-2.49268013425615	4.23286124291429	226.493525998551	1.08626262933628e-07	7.72620558920135e-07
FAM72C	2.15636526103547	2.99615681139624	1.14447650913526	10.9804462659393	15.2368170324638	13.5847547932898	-2.83127438324384	4.2239734706928	61.0337793110816	0.000790013141861774	0.00165148475886683
FAM72D	1.87854932476144	2.56786907596849	1.38106779169093	8.85417681668915	9.20315229200948	7.9232207792247	-2.33437996401704	3.74076537070088	165.914523449042	2.81657654480113e-07	1.68525518623074e-06
ANP32E	105.96763210254	114.913494253688	97.1402093204194	221.607914400004	238.202748718161	237.600677761666	-1.33261171963821	9.29411744842231	327.048128000958	3.14767432546486e-11	1.93906758960028e-09
CA14	0.21292655754654	0.107477435877656	0.1439437993166	0.327160476356387	0.373539262519417	0.328811905060442	-1.35216729017725	0.045178733701628	21.1362814357006	0.000396471255330173	0.000886229864855681
ECM1	0.108886673193622	0.209153874997419	0.231822093605264	0.387299729464689	0.457688533993286	0.336296560288521	-1.29529909668178	0.0633513785916956	18.0002801562305	0.000789646106674559	0.00165093580932567
S100A4	2.38872437583186	2.38783714109754	1.80481981167806	7.52519080561315	7.5792297383635	7.67437583883929	-1.97996875828451	2.403793242706	185.926209614356	1.42851372523501e-09	2.57197550894249e-08
S100A2	0.700432460620108	0.742299957299998	0.497078643595206	2.32528133682437	3.11336574671576	2.56543544591999	-2.22288131281978	1.47126927034027	114.654187642604	3.34917336544982e-08	2.95104894031477e-07
S100A16	49.0889662853525	57.8400839499036	45.3913383281418	173.941481192581	154.456728253366	161.57564651583	-1.88254695732147	7.56367779648945	477.122235324566	2.63469031675441e-11	1.70693379210056e-09
CKS1B	3.17782570868166	3.845356396814	2.74854937328397	11.1926880989773	10.5127550116484	11.5341510267542	-1.95717315891835	4.1314644822562	297.486495579922	6.36604616379706e-11	3.07750635343437e-09
FDPS	17.447459480903	16.8157992949271	16.8647767289811	42.4208831170963	42.0607196626591	34.2664305808777	-1.41316597980904	6.75994365713011	370.180431481498	1.34531307267187e-11	1.12522270120619e-09
PMF1-BGLAP	20.51338086449	23.1741605400695	21.2070022471866	39.1208740004921	39.0738087822943	37.3530402965336	-1.02962789354174	4.95474026376261	194.807720131639	1.04698189427151e-09	2.06935283869686e-08
PMF1	8.43173725755739	9.44317725275705	8.64181248939623	16.0365560709258	15.9507084490534	15.3834118860185	-1.03450929793754	4.99008081084999	203.50350977262	7.82140249382518e-10	1.66407443637131e-08
IQGAP3	1.58205331802576	2.13862880601705	1.27086095812082	6.53804474133794	7.42103480459167	7.49363555944917	-2.29232640867469	4.96289540772932	145.631505625645	1.18179467423396e-05	4.03756434196896e-05
GPATCH4	45.211500041974	70.7055278170847	51.4000313831388	103.941924960757	115.815868767372	129.125845446445	-1.25984192111632	8.61701853113929	35.2862683710862	0.00218643478487935	0.00411907532825321
NES	165.850374444514	182.423308535923	160.12074631612	389.610579419104	422.860793972367	458.478880433028	-1.52265624611335	10.7338258644337	348.048143734723	3.36640945642146e-11	2.03893489222645e-09
CRABP2	193.930972184176	154.606544398092	157.879275639498	489.664648374311	435.896246829909	475.510166592461	-1.66788525154037	8.49938113365335	400.423146049615	5.15107618957102e-11	2.67650327258564e-09
HDGF	249.296781931287	285.85881747762	240.808991215307	560.946369359083	591.897031036906	613.114806719429	-1.38621724574702	10.6745014138475	313.465308543636	4.41525120837648e-11	2.41509657792441e-09
CFAP45	2.53019124910226	1.45859585101649	1.63202753898106	3.42513797112045	3.71706219055512	4.13075651899008	-1.2085315347001	2.93519983729773	43.6092795890339	3.20150096945934e-05	9.57603166039986e-05
TAGLN2	23.16395494392	20.6277693845464	17.9697077624539	41.7745166252655	39.1478759710941	40.585256222627	-1.1747789232724	6.28409769590476	210.724409077094	8.19683011136394e-10	1.72079004515858e-08
FCRLB	0.542882273757375	0.729233817040811	0.726232793238713	2.6745850004447	2.61870323408674	2.23838415662125	-2.10769476910757	2.12068122702945	170.064457578074	2.57978507008891e-09	3.99033682856805e-08
RGS4	1.22209131204141	1.39304677246506	1.22142823512451	14.0465827440593	14.6552753650182	18.7238678508415	-3.82523528049294	5.46069160938946	760.943599498333	3.22259666677813e-10	8.88843444404948e-09
NUF2	3.16420596462169	4.90138027030404	2.60644709645419	22.8511657805494	21.2856291765619	21.7105414050172	-2.80964630282679	5.49859577236726	128.544413166141	0.000101002465758934	0.00026421429401245
UCK2	3.69491653974149	4.88175161903697	4.73183343815363	10.3523410328866	8.44174221392405	9.98689129371637	-1.31108158996438	5.60850475174037	133.18077219478	4.60283573575368e-07	2.54144698954922e-06
CENPL	6.59763037575556	7.08151994096774	6.10266707952319	12.1817350805988	12.3507109261495	11.837815803976	-1.07598569073354	5.55804728916294	229.775001835394	3.46259499553674e-10	9.39718536479766e-09
CACYBP	18.9283781412504	20.5961703930374	18.7420788157481	34.2450356790385	35.1957546060359	37.8527604561098	-1.08072349582308	6.99412824036239	243.801778543364	2.32180450934652e-10	7.16037733308428e-09
BRINP2	0.0711940730371422	0.0735633716853716	0.0328409745557672	0.359127132258957	0.348785037375834	0.324327337132443	-2.68161781956545	-0.157972566799277	65.1483492431486	1.09524826514588e-06	5.28823597294625e-06
CACNA1E	0.117189987243098	0.128180860097883	0.0894884678482984	0.391434630224316	0.437156630567924	0.355827476904577	-2.00492305058063	2.24665387592097	153.462580335562	5.07261162967502e-09	6.68789363151815e-08
GLUL	6.2474257338931	7.02413593940816	6.82735572398143	14.3215138225791	14.7631496858669	14.2620720164875	-1.3078169197184	6.61826889017181	404.07928165378	7.35775856442872e-12	8.48988667054666e-10
PLA2G4A	1.38023144594543	0.92717567854928	0.970830611133002	2.63351569404227	2.92349751920197	2.63026650176697	-1.51975968565666	2.51780154925684	95.2235299199162	1.08316625652542e-07	7.71640026280031e-07
ASPM	1.82422738194842	3.03300218904083	1.55183888222503	11.2461968219486	11.7566918713542	12.4383892550445	-2.65754262926275	6.32756360341574	78.9147408581514	0.000559479320986883	0.00121071171884472
KIF14	2.20441386983673	3.18355760052556	1.44502544536688	12.6674837196679	13.26629408582	12.7357644939235	-2.68652663835337	5.86060947909115	74.3117323164562	0.000634917339557406	0.00135907559969174
C1orf106	0.259957667389454	0.201456684097733	0.275805335824478	0.681883768692243	0.602487999288893	0.337209357727949	-1.33471884067433	1.15328270092993	27.3342350493722	0.000127615986059081	0.000324385513365806
PKP1	2.70510081979305	2.19271395707908	2.28873462886408	7.06271988617412	7.10778078540309	6.9482602050422	-1.7552384177039	4.92774318544792	446.288464143074	3.70412727084273e-12	5.63135240665078e-10
ELF3	2.19946816774152	1.90736731889523	1.72859138633212	5.01111530725291	5.71141141839851	5.40906376613738	-1.66534918005008	4.77229893921371	304.67277156908	5.10959544438264e-11	2.6657585737558e-09
UBE2T	2.98606660008338	2.88975688971665	2.71220965851793	11.5525409700504	9.1368768825935	10.9975897895436	-2.08030527398109	2.91248056222877	255.811320872688	1.67717441592759e-10	5.73869549068905e-09
PLEKHA6	1.83845427240127	2.24972470343556	1.80939799153787	3.91139399549553	4.62740190922127	4.51401075525579	-1.34267802114065	4.74970379643429	163.033526762275	9.92413562662392e-09	1.13353132937624e-07
CDK18	1.66855832440211	1.24517394846494	1.39683756006334	3.24894481404099	2.61999705979528	2.96794410356992	-1.23721512888912	3.94690751155327	120.244304761065	2.46949200154335e-08	2.32229206189157e-07
SLC45A3	1.96134478780882	1.62338848486233	1.91995283358655	3.41933104310066	3.44500596647939	2.81162539994368	-1.01362159984159	3.26404886537195	74.862165314835	4.76404928406439e-07	2.61675090627136e-06
RASSF5	0.338878072536255	0.455063516385559	0.502458436827923	1.08534369558078	1.06422357635263	0.909567090547465	-1.43691554493358	2.3976163314729	84.9823942694236	2.19548025399232e-07	1.36746067199017e-06
G0S2	64.4754571247336	60.5545190436106	57.2648755935775	510.531136310126	500.803180253537	363.737977249211	-3.11116423401917	7.8879434309847	633.674997536077	3.82603779585334e-09	5.37617826460886e-08
NEK2	8.02917094481653	10.4683431087784	6.16594337498718	34.9212051795811	34.0446227315476	33.5392191260978	-2.24721519683584	6.10072562171436	132.065565920079	4.80305077491446e-05	0.000136437777147878
DTL	0.589652310490841	0.695047416029133	0.429125519082161	2.95034213619288	2.55111821113622	2.99250685211361	-2.49163197425725	3.14729026759444	265.123194900499	1.4145119354704e-10	5.10516088491235e-09
CENPF	31.3810288732314	45.3441109562854	23.4154196103808	152.924908138577	154.96277193222	162.299725132628	-2.42871552549421	10.1856671601827	72.2680988145813	0.000668819360326336	0.00142259101830446
KCNK2	0.215931077275568	0.154942459650615	0.190912312380806	0.611178963920654	0.467900651384617	0.372354326441825	-1.56671345960839	0.490359520074925	35.441806085932	3.27731364845282e-05	9.77874181856212e-05
RRP15	5.71928369258846	7.76513506803421	5.67747981624157	11.5015866426423	11.7352071273947	13.2838437551647	-1.12841775542248	6.2303290462563	64.2455675403598	7.93169740873008e-05	0.000212804264489486
HLX	0.79059005554445	0.787786594848328	0.647955039016833	1.48400615902821	1.38661724250141	1.55488026379662	-1.18633191500794	2.70236509296704	84.5101295061739	2.27217222667664e-07	1.40746467708873e-06
FAM177B	2.80024641626578	1.62918752233474	1.7206311365554	3.76313635088576	4.63466710008965	5.38448170348772	-1.36919772386563	3.16659539431967	36.3109670787816	0.000304369169196482	0.000700665185183922
LBR	5.38020394843831	5.68832468150381	5.29085310838113	10.1537133771389	9.34584897550365	9.89978812116368	-1.04399704039284	5.35935778546436	240.013577753284	2.58078369202644e-10	7.52712704862619e-09
LIN9	2.59128635350679	2.70589111704652	2.1480858560992	4.55419206256869	4.7274608811665	5.27838725423586	-1.16435522821274	4.06939192236547	118.828175514766	2.66439489158449e-08	2.45877142125906e-07
JMJD4	1.63705614947095	1.47700560400943	1.81267148047314	4.41954971177538	3.93875117662276	3.43448744911468	-1.46007455850912	3.63635713230681	169.865542338782	2.5998113976747e-09	4.01738206983789e-08
TAF5L	2.49740747250941	2.83071077921519	2.71302712166859	4.71955240001909	4.64787151520963	4.79197181304638	-1.01495937483026	4.60335529994143	164.083489967292	3.26730382670031e-09	4.7384898066494e-08
URB2	0.839460099285658	1.19529548476078	0.935632579090067	1.93195156743774	1.78058510394712	1.81052587800981	-1.08668524912796	3.13181844187191	67.4131608387878	8.94039180100643e-07	4.46116520171432e-06
RP5-862P8.2	2.9046039600155	3.10106489367329	2.58705959437709	5.28445564079745	5.60030660053745	5.93482972372194	-1.16706675809623	5.10690405470882	188.231329307048	1.31610621412973e-09	2.41637712345677e-08
HEATR1	3.8284953050191	4.31689657544946	4.06719809711258	7.52512958318226	7.03514233158946	7.75159897951776	-1.06850147904874	5.73705960376909	222.862091846831	4.25272379098243e-10	1.07735669371555e-08
FH	21.2320801062918	18.6329375048411	19.5760879044445	38.6940735063046	36.3056246166952	35.1412152289423	-1.08894017638819	5.95357080218504	276.072452935819	9.9998145617989e-11	4.18489137249598e-09
CHML	7.23688077679378	7.96801053863571	7.82463868482563	18.295882776025	18.5195660072682	18.0879485362055	-1.45245326851494	6.68148875097957	539.842154107821	9.8951421365586e-13	2.84404376172215e-10
EXO1	1.38675736294753	1.9901498150679	1.41893039902352	8.66408375036475	8.21048856382958	8.63948487769084	-2.59965692407238	4.4624158668688	440.814022754725	4.2611360860127e-11	2.38865387403152e-09
ADSS	4.50626050764288	6.25325113260527	5.56853616008717	16.199628023674	15.7668650121057	16.0870251853489	-1.75406451099402	5.35259281100693	294.101461812187	8.80226936229196e-10	1.80999284004743e-08
ZNF695	0.247262929542656	0.258072424806775	0.241944251047027	0.655136109323946	0.621209952495018	0.584324571452407	-1.50775475709853	0.800444015196754	51.6012811309145	4.23592215515211e-06	1.67194650258788e-05
ZNF670-ZNF695	0.360920769451008	0.439635295584191	0.365462418445584	0.769687590435015	0.729829396800528	0.645712699670941	-1.06707550285245	0.896418962948768	26.6985766347455	0.000135110414634382	0.000341522198379071
ZNF692	9.92777339302954	9.22075236207368	7.76477157507069	17.7589189539924	15.3930462023766	15.3641511710647	-1.04667755802628	5.65919486790432	144.387556387355	1.34883114655239e-08	1.43006859588868e-07
GTPBP4	41.0526579301063	44.3789983572506	40.5539787235337	84.3456763959009	85.9527773038172	87.7869300433044	-1.23413276541272	8.74764697775395	385.567226153052	1.01650097081924e-11	1.0170156548551e-09
IDI1	3.22284202185019	2.82909648616334	3.4634440398758	9.14380138918857	8.48844007011769	6.19990246474858	-1.52323136947022	4.36446059433337	137.922893299623	1.24527143453476e-07	8.63388194610766e-07
PFKP	24.0461014350244	20.6251097678639	21.3481495380828	41.2101589875344	41.0161298188182	37.6454439295297	-1.05968021699206	7.25917874850126	258.524661950917	1.56149155618997e-10	5.48534633783356e-09
AKR1E2	0.40753231175233	0.300781969665157	0.375979564308082	1.76205571429829	1.57967286524554	1.63626294952131	-2.40287028536789	1.38849647970268	158.723781418385	4.065571725241e-09	5.60807659970416e-08
NET1	16.5824723343934	21.6791036107174	18.1282100886818	36.0319549029357	37.2344317957334	34.3254847477909	-1.12943400924912	6.86947470015323	156.411238205273	3.86122515030716e-08	3.31189621139748e-07
PFKFB3	6.80341135191508	6.23841707219149	7.31882778278688	13.5807169504246	14.1932425285908	13.2575973781882	-1.2117432503311	5.84737191718297	301.858573427129	5.44365953892983e-11	2.74055318443958e-09
MCM10	0.330244424749041	0.568724621972422	0.357041728324939	4.19936868383275	4.63782713858679	5.7332914475523	-3.7144260406601	3.94379357926392	280.155690307581	2.24761055460596e-07	1.3944359359188e-06
SEPHS1	4.48058836607753	4.13232496323126	4.63286437066076	9.76117028603709	9.49961876323654	8.50082971840429	-1.26710048055032	4.77231463890443	266.13045843667	1.2828002771313e-10	4.8397390885183e-09
SUV39H2	0.797319698241182	1.0400137743258	1.11066517777781	2.09061855751843	1.98578873925645	2.41985493418958	-1.3428584953649	2.54707350477075	78.0966926569176	3.684764060845e-07	2.11743972392069e-06
PDSS1	0.273512697882386	0.594979045058361	0.664042825672367	1.5854345400714	1.4104831230145	1.74506355974229	-1.83215250653679	1.12912676098093	48.9431030335587	5.92296868772566e-06	2.23621421102382e-05
MASTL	1.59665698615972	2.09561063521284	2.03794029960893	3.03657106435308	3.90668908872036	3.56679681255101	-1.07362923716263	3.33888918274805	63.4530794653109	1.30593920477636e-06	6.10998022312968e-06
ZNF239	0.201902872574126	0.415312486904071	0.336322208339243	0.999606302011982	1.07790584495938	0.779471439979526	-1.76077305745594	0.769744881141005	43.5328136234176	1.09312097886985e-05	3.77458637701498e-05
ZNF485	0.258300532154698	0.262852740059767	0.135398803106954	0.927862453476901	0.68581182945263	0.879350589913954	-2.09328085576953	0.465513049895338	55.6466181762105	2.75124212035874e-06	1.15240157495048e-05
C10orf10	2.18228833284173	1.26086441988929	1.57972087955249	2.38272835485005	4.84183196151386	3.34082197624913	-1.27641220398352	2.9982425634663	14.7856199743988	0.00928311265311459	0.015172399174983
DKK1	5.54950699280975	7.4039177083527	5.72304225645634	15.8094134355559	14.639393906875	10.943768809668	-1.3376592434762	4.50780252814793	76.8488148370538	1.38710760085826e-05	4.64465091174907e-05
ZWINT	15.2194785340853	24.5081440949965	15.0128689719136	84.9708185423317	90.6037731757411	99.4112387487291	-2.52427757922979	7.10124952667354	101.514544563985	0.000265341560780101	0.000621870925546603
CDK1	7.50289541872761	10.6770687341554	5.86189674494104	49.4697502876443	42.0479735711345	47.4509622870282	-2.72282710840931	6.81195344553491	113.272752878289	0.000208069918232239	0.000501015882317628
RTKN2	0.259382645821035	0.464457386484309	0.22774311248611	0.693856086910879	0.644253654887909	0.714620707854245	-1.28607078513713	2.3226207773336	31.7604715228162	0.000184148088962067	0.000449299736118591
DNA2	2.46330907591824	2.42977282441048	2.120550566531	5.0558685568538	5.37696392684233	5.72827249378301	-1.40232239292459	4.28145743587441	223.321945157675	4.19419398000638e-10	1.065446204948e-08
TET1	0.699939378072299	0.790546857114009	0.789712644452041	1.38325231073083	1.74136152557367	1.49498560342929	-1.21697087133818	3.46173350852315	108.152146193296	4.85664358855967e-08	4.02589522013379e-07
DDX21	46.4135534533127	55.0455989762407	49.768786199256	119.273391397611	123.075270010354	129.691330737905	-1.49844436336499	8.82019049856881	401.378400535828	7.70604739593583e-12	8.70122837392526e-10
CHCHD1	37.5746283221395	37.6485728848797	34.5341449219656	64.4880046812661	67.6536594791405	70.4354559291361	-1.08399023038767	6.30537205993406	251.206871877036	1.89658753400622e-10	6.33853186840809e-09
PLAU	4.27392259256572	3.60619908563639	3.69658009599716	11.1645442876665	11.4326369328146	9.7895183322997	-1.68229799544074	4.48694525645741	347.34746735756	2.08330396040584e-11	1.47658695042715e-09
C10orf55	1.44409276142964	1.16634569745907	1.48462040853013	3.9057694566107	3.70188701513127	3.58708099004279	-1.65548619668796	2.74065979727356	166.464588460054	2.9712014154517e-09	4.43345661345831e-08
COMTD1	0.623421264243912	0.736192426005757	0.534071152356431	1.64724948228019	0.872624843510551	1.07274345813554	-1.10806665623713	0.626294838515673	16.9955484432019	0.000999835934271178	0.00203677918156685
ZNF503	17.8006474874633	22.7632369785885	17.5123687323439	46.0273280794732	37.0504062254153	46.3554560912513	-1.35342776650124	6.75114897464876	104.719532043656	1.24607529586043e-05	4.23066114195911e-05
C10orf11	0.669254674263238	0.764669381508648	0.672849491195766	1.8719200671555	1.52376792414838	1.7754944102287	-1.49096808062907	3.05049222031285	148.060432963045	6.41395243255549e-09	8.08546730891843e-08
PPIF	6.18851684296574	7.3405873441954	6.40848510071096	20.8378683573005	20.0791322910938	21.6161623125445	-1.84630495112524	5.25749389852279	521.506890319823	1.25810948885203e-12	3.10753043746451e-10
EIF5AL1	0.190551678088838	0.126213545257063	0.0845184716269192	0.320402503466242	0.248572221048078	0.328212508358509	-1.34665204361439	-0.1254146353905	17.8264150631671	0.000822093820693302	0.00171063039588255
KIF20B	5.24985780433253	6.63215242921367	4.89834568242564	19.5334616756775	19.3816911673628	20.9179534114767	-2.03097781965206	6.51155944242004	337.799390600253	7.93001054044472e-09	9.54741863087206e-08
KIF11	8.19390311857797	10.7353190296675	6.81156275037689	29.5902209468995	27.3436262692557	28.4188158791204	-1.92381912453355	6.5490442874049	129.921581494967	2.81657765144423e-05	8.56074976235924e-05
CEP55	6.88303688696602	10.0013912964325	5.45713885894385	39.2629635082702	39.2730430564495	41.3871824495424	-2.61568656700376	6.34998933693088	109.995536422885	0.000198087685084518	0.00047916910877063
HELLS	3.04503673084326	3.59148926259279	2.75043161904551	11.5411350207057	11.1669706767519	12.0319753244247	-2.0845602042122	6.28358397004656	510.365831637565	1.76663950358673e-11	1.35568142100481e-09
SORBS1	0.455220259499667	0.275502272371828	0.33598025951849	0.992870285969321	0.769526967092178	0.895789766909295	-1.52161074425033	2.80645535535319	84.3417246906232	3.51184968803372e-07	2.03651210082308e-06
ARHGAP19-SLIT1	0.819031311205256	0.711166564617936	0.857214491394373	1.55074884007365	1.54326733146014	1.38701690986428	-1.11038614392911	2.27502166368562	66.4988910697713	9.69708905141254e-07	4.76504767562106e-06
ARHGAP19	1.26408557302226	1.05309618692192	1.14726938492503	2.44393283007168	2.45065526831897	2.42422457150269	-1.27997539332074	3.51669481947145	159.315961997889	3.96724022218184e-09	5.52838473648319e-08
PGAM1	32.5595419469124	28.262397610834	29.7125871842822	59.1880857589401	60.0806543833339	59.2834504301569	-1.17995301373657	6.88410788053265	343.249175223281	2.2600207656558e-11	1.53993139066754e-09
SCD	32.6673141091996	29.3896313843497	30.7179406017419	73.6599407618785	68.5061703424109	51.7392832119327	-1.26006847644021	8.03724735976833	136.626488564134	9.42633415085105e-07	4.64934446978638e-06
C10orf2	24.741466547537	35.7001560896786	25.9233668413549	60.459707907827	64.6533418120944	68.6772381741036	-1.36434233881118	7.39916404654872	71.2653614389783	0.000159915459837138	0.000396167307491847
NPM3	10.5233048748266	11.6203505460814	7.69409534810575	20.8049158749433	15.7714788527056	17.2106677985853	-1.03994636974433	3.73316124605028	50.6897956535641	1.4990098015728e-05	4.96258574728019e-05
PPRC1	2.82584519242139	3.30793381026158	2.68906021622513	8.69945263907535	8.59161299985699	8.65632057347946	-1.75180641544842	5.1975470393509	451.528456772059	3.41672224016923e-12	5.42745802577727e-10
NOLC1	79.4171839428052	93.2878966084207	83.1079285901149	180.969989092082	185.553840937128	192.838090622765	-1.32821673082316	9.11618936631924	335.793312070477	2.62721805769038e-11	1.70693379210056e-09
PCGF6	2.28332170653481	2.86567057520515	2.88158499820091	5.00736792487735	5.05325540837117	5.1060765384441	-1.11631635738779	3.37960300450594	96.2891976592415	1.01029659470701e-07	7.29258838772986e-07
TAF5	1.32620092687383	1.23834489446832	1.22153502199591	3.14942296976516	2.54758636994195	3.29140640636398	-1.44796526966048	2.85794800973559	121.754105393731	2.27938586069044e-08	2.17063443890328e-07
COL17A1	0.0864874525863009	0.089365706291418	0.0398956276640897	0.181780059647057	0.203705979142043	0.20701532858761	-1.61898644062281	-0.0461707387033908	26.7957930655207	0.000132776889265645	0.000336475964333331
ACSL5	0.139519206445521	0.108693818011749	0.0996025048067943	0.251350841681951	0.281668239147963	0.13850522966775	-1.12358722484396	-0.352793664488553	10.8070856935216	0.00528642140171333	0.00914107957977296
SFXN4	1.41619036655714	1.40105143171867	0.886086589047958	2.93856224559387	2.54072391535223	2.21021788099358	-1.23585275547304	1.88937275354516	43.6309801485762	1.07972566471788e-05	3.74058805782604e-05
NSMCE4A	6.00003409647948	6.0821688137414	5.56477625710098	14.3724481055064	12.0383914536538	12.4643770021814	-1.33609977990008	5.10459648330874	300.045422234635	5.672076856084e-11	2.79232433632558e-09
BUB3	2.45827558757797	2.65687115991736	2.41262559585816	4.94589814433154	4.42119137581416	4.45594500753747	-1.07361505823303	4.91978564767233	206.966477094934	6.98643358725492e-10	1.53178283144696e-08
BCCIP	41.3948868264981	46.9736622966866	41.0559092409856	91.5647385628383	93.0950309651647	102.224400266653	-1.34827416055712	8.32791089769853	322.761307430634	3.83961860234995e-11	2.21520769583752e-09
ADAM12	0.685022727908697	0.872486333136049	0.882146546863033	2.03969763479836	2.19967087834837	2.29200089770676	-1.62079176606172	3.93777716977391	211.350169671714	6.07134254737906e-10	1.3829363543079e-08
MKI67	11.1807348215984	17.5195872087724	8.79356391609567	80.093178270664	84.8037506036499	87.3218497048426	-2.94663714322633	9.34927840678533	88.3523045413497	0.000478894521380093	0.00105195592919688
GLRX3	2.14350448989047	1.96749667301945	2.06412635442847	3.88776699770188	3.50586299007689	3.45713003998068	-1.01235266616266	3.91146260557747	133.403426056124	1.26412188140434e-08	1.35847985732425e-07
PWWP2B	1.44377605497367	1.41686726022264	1.24874368037841	3.49864695773486	3.16052093453811	3.48367443411781	-1.49918277180403	2.71585451137612	144.899191249297	7.38494724161887e-09	9.03570015445132e-08
PKP3	0.483046239675957	0.505520743189632	0.668470362336806	2.01804570849287	1.3022637617095	1.68698174989038	-1.80362726736825	2.14719538869105	95.2317518634763	1.08258156379557e-07	7.71571206513993e-07
MUC5AC	0.353239382088292	0.497215396996189	0.36086015946349	1.95950319546596	1.86457658704564	2.9242250898858	-2.67237335508336	4.61437064860662	101.633679916291	0.000123939066479613	0.000316208644756248
RRM1	15.8670828833077	18.0833763822655	15.9983329429383	45.5026901517569	48.0775293839123	51.2997020320858	-1.73604155819636	7.13679739999455	516.024340451865	1.43518917665457e-12	3.3861896275456e-10
WEE1	0.791988790844398	0.820968634675666	0.63933617762335	1.53912285212255	1.48083288737809	1.44411494695903	-1.1798214137973	3.41594554158809	110.286584193671	4.28962342806879e-08	3.61462511465412e-07
GALNT18	2.37434883482332	2.3518103784542	2.23704804967859	5.16003573693296	4.82478201317471	4.85882947829213	-1.28952447483675	3.76654257771692	206.627970391795	7.06340375646031e-10	1.54651366457236e-08
LDHA	96.4657425741869	104.467256272907	87.5764887529915	192.930171005813	192.303902711848	185.481237307314	-1.18276993727106	9.83247106516845	285.360601566005	7.98445243411738e-11	3.56548655589061e-09
E2F8	0.19033924589476	0.16389469065265	0.156787889394865	1.24589067122659	1.2168430788827	1.46440843309584	-3.13626282574201	1.72688092164243	273.75573996951	1.05891604490214e-10	4.30317348015757e-09
WT1	0.0478971844155303	0.147295165872576	0.0315634263114388	0.195588803103446	0.296538057689254	0.316993896249069	-1.9471859151631	-0.313098090202619	19.2610521196778	0.000723518281274431	0.00152478029467887
PRRG4	0.0814264508400211	0.00876419554768758	0.0586891376215858	0.406464157965243	0.316446371822507	0.294709741246026	-3.01301826208792	0.245262150728752	50.7259660227833	8.64421680360435e-06	3.08181730336891e-05
QSER1	3.40803737148515	3.34391031624977	3.30187527837886	6.70047544936551	6.67325708361774	7.11476359287883	-1.22712530168209	5.78466995834564	355.450180603335	1.77832145277486e-11	1.3580534070273e-09
C11orf91	0.568545799425905	0.924716075688114	0.182127346266762	0.902869525437119	1.81523746908286	1.21941254701873	-1.35827391729746	-0.12353745301636	9.61164540562119	0.0092857476097824	0.0151751367947317
NAT10	20.5784403730208	24.7276460677921	21.9607430832701	40.1262454961744	40.1458520861471	42.3116008617754	-1.06492368682072	7.40739641895568	208.06062812665	6.74410896405572e-10	1.49944971172704e-08
EHF	0.436325846071043	0.160227318739473	0.27378897511976	19.4149823840893	18.8852924408985	14.0902702772259	-6.12759344002994	5.37928768146823	402.495920006054	4.09889805299983e-06	1.6280246337141e-05
FJX1	0.0689216744610179	0.138474289653464	0.317927442658648	0.386293756141404	0.432887677471482	0.611985828393177	-1.69542635010456	-0.183576976570581	16.2332140526678	0.0014167220161557	0.00278620821490287
CKAP5	28.9505878355244	31.3116026709976	26.4643193013796	49.2109424860028	51.4791187108798	51.4972400736749	-1.01068000252484	8.44070891218422	206.211449124947	7.15944350989871e-10	1.56537320891395e-08
SSRP1	80.9350976482133	90.4052274650044	83.0753885655809	151.602276723733	154.020689404327	157.879654775726	-1.06492586887013	9.59618266356414	266.64369546626	1.26613954117886e-10	4.81133025647969e-09
MRPL16	21.0050259517094	19.7833479868192	21.4652355100462	46.0290868103277	42.1124321770928	42.3307870298341	-1.26685915339933	6.22773968421676	424.670370743301	5.22099728625872e-12	6.90059251691715e-10
TCN1	4.18773772313583	2.53636703305998	2.74210748804209	36.9228998077307	37.1468667620902	42.0486507207972	-3.81977882633024	5.14363555348835	472.378020629605	5.72618482414134e-08	4.56708020686308e-07
MS4A2	0.0316000640821719	0	0.014576731688631	0.361310014446204	0.273896481310555	0.195193636540523	-4.35821860514358	-0.428268590859059	62.9353246104769	1.34324438183823e-06	6.24897209773361e-06
CCDC86	8.9082837795077	10.5752625317543	10.1303079260383	27.3183769326027	26.0214416397883	30.1922728520358	-1.69567577378771	5.32257512048948	382.831673462216	1.06757915468756e-11	1.05476820483131e-09
FEN1	5.04257448740216	6.11203608993043	4.95077691428191	20.9392494721988	22.2986067759674	25.9215810224998	-2.29934350863133	5.20782607390355	413.41872214487	3.9669055845737e-10	1.02492201478097e-08
FADS2	7.12636528785215	6.6000091665279	7.02909145058152	19.0060749715532	18.4657944052549	14.3020237196807	-1.51596562251708	7.10250152581501	301.56553408343	5.02629574012573e-10	1.19662173282993e-08
FADS1	10.9243324331626	11.0765895624076	11.8526126920134	26.1098045504564	27.0456943800502	22.375669535353	-1.35612850396915	7.58352208795112	377.025749608387	1.18599310233426e-11	1.06923688787882e-09
INCENP	22.1910174852383	34.7811009223489	22.1010985014596	74.800586931082	78.8377206036678	89.9316998780947	-1.82128090677725	7.96602997586154	58.394345764938	0.000887660226755197	0.00183191476552535
WDR74	2.35243020023822	3.21242745187368	2.65173470858105	6.59619100432649	5.96838661510304	5.65888964826661	-1.34217196750983	4.27161829777187	152.512541442803	6.52971590266376e-09	8.19870921281245e-08
RPS6KA4	2.14380744700785	2.81986322705143	2.48933206897378	5.50648710570098	5.5717090086952	5.00581823025091	-1.3041884242037	3.94599358165118	150.707107025373	5.71196107781724e-09	7.38662897529033e-08
SF1	15.7774315397953	19.0147088463367	16.7329590873217	34.3100913598969	29.9196820297923	32.238311096544	-1.10251121558711	7.23657419445989	209.703593780942	7.59388993271127e-10	1.63103548989538e-08
SAC3D1	1.71526289149599	1.95559768542773	1.26377055543276	4.00572673199678	3.63599998282515	3.58077879439002	-1.36991825037493	2.317197326922	74.4823553125783	4.91298163881646e-07	2.6799314612288e-06
CDCA5	0.896274429031284	1.27184666038404	0.636698641799935	4.94308379673936	4.53277514254295	5.13767554485268	-2.55750784827106	3.59169225608481	164.243262765779	4.92345248896778e-07	2.6847166935358e-06
POLA2	0.412855996160132	0.44013832897189	0.589474272248104	1.81813075934524	1.70866270004407	1.91265901506957	-2.12429137421672	2.79030355570314	215.251453191372	5.37051613072688e-10	1.25841326690941e-08
FOSL1	5.98057755469237	7.46124716508529	5.58977491205062	52.8756211663796	42.5466418135922	52.1311077362502	-3.14723614883884	5.79216474025835	620.35173792044	6.63561803575531e-10	1.48367538768345e-08
C11orf68	2.07756514440982	1.6788336650207	1.73241269270033	3.11711202428697	3.61354279320317	3.09722477487581	-1.03846667926497	2.2161666304071	51.0678996578707	4.49295043274795e-06	1.76021215466864e-05
RIN1	0.545467143826609	0.46525234455703	0.486618693470183	1.62668590307854	1.01325715509815	1.43038496464336	-1.64392037515793	2.41293053082821	91.4687101202505	1.39215794234055e-07	9.44516427146756e-07
SLC29A2	0.941549468203672	1.11364892873879	0.692057132380421	2.39214538787014	2.08605707075642	1.75756799607802	-1.36225099278133	2.08922700850086	57.3038072781449	2.3223261719123e-06	9.97048672612431e-06
PC	3.11961569361052	2.4327037979023	2.54624907941668	4.98199674699661	4.7374250193337	5.00444687319851	-1.0631344058958	4.5308790594899	130.191129883271	1.48012560885291e-08	1.53227410771099e-07
LRFN4	0.288595295288503	0.419878724815577	0.367242920562795	0.811551548329249	0.768804229172743	1.02963607948199	-1.47423409460083	0.895756749673788	40.2494632213278	1.67246296131581e-05	5.45794683990097e-05
SYT12	0.340418766055151	0.43185310554439	0.335639005330613	1.71500338526998	1.74803881394474	1.87202457723787	-2.45834233111599	3.61777081965799	418.937037767863	5.73486103939259e-12	7.39303468222564e-10
NUDT8	0.954000578697705	1.05146579262291	1.62825551847494	2.24574166705935	1.72568104646259	2.43080590644011	-1.0349362617048	1.36613174696736	21.7462699251215	0.000349375110148451	0.00079306745278959
GAL	0.173187797363583	0.0745630790441728	0.199723649875304	1.05562197591718	0.3467263801286	1.03635058342167	-2.69073816606159	-0.468265216803896	29.0528666328311	0.000118736291523067	0.000304606182472679
DHCR7	2.30015043373509	2.3300962201304	2.44973539300178	5.80137077282072	5.62155638370268	4.89445814851866	-1.40252123919499	4.06624461272602	245.999320534357	2.18520947623057e-10	6.89028695510415e-09
CLPB	3.39247438433239	3.18825360851989	2.93800795929373	6.00945437299363	6.52910149094387	5.51402110180097	-1.11979511910734	4.33021676780018	156.577874533447	4.4459283050512e-09	6.00181337713487e-08
RELT	0.596514439669729	0.563469013181803	0.60577364542217	1.24253140321662	1.17431567045807	1.12739917127848	-1.20468822043576	2.53470920068589	96.8294924726842	9.75497911969781e-08	7.08019788448958e-07
COA4	5.20006771358266	6.31180115907095	5.24541353384662	11.7986427743991	10.7899084612855	11.0294398976741	-1.19925491477081	4.27892991684049	164.752062461064	3.18089588560117e-09	4.64754875175958e-08
POLD3	4.27663494715221	4.43039791107147	4.18946463280101	7.46585622288358	8.44339241284586	9.54333778341802	-1.18213596671499	5.17824903709788	157.383408589076	1.17175814626029e-08	1.28633005389463e-07
DDIAS	0.342628977271558	0.390342397318717	0.255312588574443	1.53777690945689	1.76795576086639	1.66057540510441	-2.51005800422933	2.49307352281928	241.929645092155	2.44589106681515e-10	7.30900680230886e-09
MMP13	0.873883381192393	0.513048709019538	0.732930825230475	2.6215224647105	2.6851179464897	2.23893437673222	-2.03844472637131	2.26374751311847	134.045269481189	1.22540660794345e-08	1.32952832246877e-07
DCUN1D5	35.8906241242297	34.881266286385	34.3451249973069	70.174237356458	63.0106210531284	58.7730737888489	-1.06636266873735	6.42749495567648	268.971116915957	1.19361805727226e-10	4.67047382409899e-09
EXPH5	1.41714353233274	1.33870399455172	1.14040306860692	2.5421445943618	2.5088761294385	2.88182621261296	-1.22424812666079	4.46128445959218	154.53987745253	4.84515021919017e-09	6.44172705340272e-08
DDX10	17.7253442825271	21.6467343352032	17.8596990303339	40.0223341887621	44.1697256358685	46.2489786117988	-1.38837387621742	8.09162676763997	214.784148900812	1.93861375381761e-08	1.90938356513076e-07
H2AFX	2.5806484055726	3.87367669012013	3.07659804524458	11.2585243425599	9.79093225904365	10.6899415618164	-1.92659804410167	3.53899517276968	205.70713953917	8.49384978242115e-10	1.76009078826225e-08
NECTIN1	0.570096177531079	0.453129736302725	0.497299180153092	0.903283315636454	0.774669952623537	0.973487390964345	-1.00635550328013	2.46885879999827	49.9283581949264	5.10401165152769e-06	1.96598967318104e-05
BLID	0.359133628523672	0.73092577485297	0.301207360600807	2.47035305189036	2.21465737546315	2.1931601486601	-2.44682277761793	0.389386106375535	64.0094148046136	1.2156666032103e-06	5.76974774207247e-06
HSPA8	113.90696082633	108.421313663762	107.398313870614	232.07190901635	224.992120535429	230.702950727021	-1.26024183357296	9.72176361515086	472.267409866399	2.50356471178493e-12	4.54900585791909e-10
CLMP	3.8484761426119	3.80349235854129	2.83990024028108	17.6629731616108	18.0247778888306	18.0635118967669	-2.55218553819944	5.84173776454845	610.61089107293	1.93057024992855e-11	1.41946300050561e-09
NRGN	2.79495203919458	3.70252111372898	3.14881346394316	7.97118198668792	7.5147680373893	7.30417868499956	-1.43289726646634	2.87960786869799	123.905185722325	2.03665653577412e-08	1.97518199493971e-07
CCDC15	1.11451715958371	1.34153248684597	1.11705275873654	2.48722159025008	2.68277268911934	2.72131011384526	-1.33792569864778	3.25619613300524	130.705112258852	1.44289326503155e-08	1.50357658099003e-07
CHEK1	1.72514377291493	2.08408240146339	1.91523650984038	4.33667460529437	4.31798527322309	4.35062521727328	-1.38112816033475	4.40241180998202	247.079439876107	2.12144599332451e-10	6.7900804575107e-09
HYLS1	0.900876838570157	1.03428612478746	1.01726533906145	1.57789213495572	2.06881048261421	1.68100837892187	-1.04745142922013	2.09865104135443	45.0045457830762	9.10643838868339e-06	3.22713869621897e-05
NCAPD3	5.7681759808773	6.37066816454876	4.93912816943934	12.7881924916166	12.0847809960789	13.0632318597718	-1.34908651625793	6.4274331341268	242.555509583226	1.12006670641057e-09	2.17251711594335e-08
FKBP4	32.8317089118865	29.8421450574137	29.2346456422206	81.1993390548651	78.0228852599402	78.0138103744569	-1.56733138468559	8.19745970427698	665.25306858047	2.30763319028156e-13	1.40304097969119e-10
FOXM1	2.0508383536548	2.58208335575504	1.92120371512017	8.16695099513181	7.88557612719981	8.7469738908526	-2.112961372926	4.74402392862536	383.828308947601	4.43545727890804e-11	2.41778305741304e-09
TEAD4	0.867082392170229	0.917270272572461	1.11421534426474	2.73886863743083	1.98390974545414	2.63972760486494	-1.55156165218157	2.02894333797004	82.4235120416164	2.64972767296966e-07	1.59751697384837e-06
RAD51AP1	1.24322162982361	1.96099731927159	1.23070525064874	6.35447943363373	7.27642217047695	7.58593780608726	-2.44157368993926	3.53046573531783	198.932376844466	2.60217669748633e-08	2.42333426991615e-07
RP11-234B24.6	10.4883756708595	9.27637631784798	8.72948962935168	16.8975018561727	16.1187697695932	16.654728341802	-1.00015934433382	3.98593834964592	118.8157708484	2.66617799331441e-08	2.4589814304734e-07
SCNN1A	0.368790387085064	0.247443846385529	0.276166551265631	0.463062737375938	0.672335120238957	0.56210850942083	-1.12805914027832	1.40429940754304	29.1367244274324	8.83817304069993e-05	0.000234773717740522
NCAPD2	12.2211930153611	14.6025589170176	11.2719785362991	34.3217565938107	35.6699412870717	35.3433803273709	-1.66527075397214	7.32755511887336	348.559131667267	3.53723377288417e-10	9.49347902916009e-09
NOP2	13.8763628018832	15.4228805326114	14.6522246660174	30.8742420566142	31.1135131956914	31.0533564701468	-1.28097706152476	6.78158603691342	414.639437779874	6.15799134869438e-12	7.60511931563756e-10
GNB3	0.474918530739533	0.564050059688244	0.30217136437346	1.39057884720964	1.57373626127616	1.38459558270129	-1.87104368306106	1.78831489139019	87.8200650614426	1.79231582884244e-07	1.16023458731947e-06
CDCA3	0.497842155874444	0.664446330594411	0.488003345816848	2.8377523364872	2.47648814601587	2.72921482883253	-2.47181519187811	3.27145165297722	340.058847672287	2.40946624217764e-11	1.62080180239762e-09
CLEC2B	2.20834136990809	1.73617783559072	1.64859077939149	3.31856794865601	3.19619777784336	3.58321464773505	-1.05209386975621	2.83239583469483	62.1055340556513	1.45231077069928e-06	6.67193509538337e-06
MAGOHB	10.6637461720987	12.101529380496	10.7403901604844	21.0781076668858	20.9232015608179	21.0542273725176	-1.11055797126495	6.32339357952764	269.575531025554	1.17556755605032e-10	4.62272933483667e-09
GPR19	0.107293240837142	0.332591698367069	0.13610599472059	0.550244013108395	0.475095463789946	0.621328581429861	-1.66487342023779	0.106838396221017	21.7478565357644	0.000356851387636176	0.000808181480766858
DDX47	4.50064915866971	5.18316959189007	4.35310375769885	8.73184844611298	8.24365439962619	8.05818296383649	-1.03057398079543	5.07060372150721	171.082060670732	2.48004735692802e-09	3.89320641691341e-08
GPRC5A	2.16407797149963	1.89212647562627	1.53815607131455	3.42572534511774	3.60017396930296	3.92632057719282	-1.16729652687808	4.5818458920138	104.661611369277	2.26681449402022e-07	1.40469633561238e-06
ARHGDIB	0.776543763154983	0.922283565722404	0.802885271858384	2.36379802015643	2.62368649428481	2.64646169671535	-1.80225069901293	1.9073648702394	128.560361746096	1.6057135559239e-08	1.6386778497124e-07
RERG	0.121860550225759	0.0816122226728377	0.14053203653723	0.728540545621507	0.586798667922011	0.616822691212195	-2.70531303632533	0.778283045712669	113.311578443334	3.61061920172457e-08	3.14645360203208e-07
ARNTL2	6.51283339362409	6.69070962753526	6.61371867220975	12.8789248509918	12.3743853113093	13.676507135716	-1.17414249811647	6.13287849297054	321.651316713228	3.5273004160334e-11	2.09622424724271e-09
FAR2	2.46010849655487	2.40045987238864	2.59112922218562	4.87114927294739	4.74818421133419	4.87929530202671	-1.16105041782447	4.34681203625961	221.360389220223	4.45044824384259e-10	1.10081778202458e-08
DDX11	11.0737092489687	11.809753500509	10.8442023533621	20.9988990605599	21.8314524528492	22.3968282224669	-1.1511846829641	7.14590115403455	321.093503635693	3.56943293550939e-11	2.10024244007505e-09
AMIGO2	3.00211152785837	2.73815756019773	2.90422218379092	7.00364934076011	7.12456409771773	3.97137020678278	-1.25939519682804	4.17826418224597	31.9430075895951	0.0011854679416927	0.00237093588338541
WNT10B	0.17127739564295	0.239656910583211	0.246900670252849	1.53896699444124	1.11947322069579	1.15716638353074	-2.72679344361188	1.08606852049475	135.114687902765	1.16386513465815e-08	1.28122423737299e-07
DDN	0.232710997391051	0.258554288496732	0.121198000391122	2.32250233753727	1.78224094472455	2.02866792631523	-3.4837180026225	2.18403861341986	272.916935041166	1.0812235646064e-10	4.37135092309412e-09
TUBA1B	38.190719864906	46.6285242699223	33.1270788041635	195.957073274864	182.989215575359	191.939622355228	-2.4724527675102	8.74845615959085	427.947148381088	1.61937262761717e-08	1.64703841779752e-07
TUBA1C	26.192270260963	25.4365399159923	19.9524184990685	70.6442735214296	63.7524320188951	68.2163129830507	-1.69917518515854	7.77610558672211	315.70592584009	2.66012030865525e-09	4.08537406244023e-08
TROAP	0.790054348746999	1.42799422372787	0.681277877514711	5.09831554482528	4.64705578651338	4.96809766197213	-2.51561214039537	3.61686553264982	101.244973249409	2.43069044826129e-05	7.53862166099951e-05
RACGAP1	4.39048628261814	5.85977395764463	4.02162508719272	16.7105194861247	17.3315462288748	18.5094269063635	-2.07504094731202	5.70621111688497	214.348814327555	6.96514270187716e-07	3.612367973467e-06
ESPL1	0.208935784783401	0.468849957094405	0.288408588894738	1.64212867399087	1.80440877371233	1.81856795291091	-2.6236915252277	3.29068613786818	112.583039910501	7.78532910897186e-06	2.81883835443489e-05
CDK2	9.6411876665359	10.0877488745368	9.65984923173861	27.3487100742265	20.7403111881512	22.5837270508795	-1.46274457144176	6.06524123597593	303.320028773607	8.85634422684636e-11	3.84618377851613e-09
RP11-603J24.9	223.475123290295	237.324826792079	216.168176364271	568.480832577613	567.700319972378	568.933157708685	-1.53168758932746	7.64753822971639	639.289602105787	3.04703985068702e-13	1.55403706647443e-10
PA2G4	42.2627284034117	45.5095114395366	40.579556464289	109.243517971138	107.468786063389	109.880734432489	-1.54638796000149	8.21554126794054	603.014584701868	4.57960741231269e-13	1.8081718013483e-10
TIMELESS	6.65603153841479	8.03046155535901	6.67175856879777	25.8728177535255	26.6556465389748	27.5228370352426	-2.10415820555941	6.68157959558339	657.909821414908	4.63488172424186e-13	1.8081718013483e-10
PRIM1	0.923857761890268	1.53134267794865	1.02545841980498	3.53402515107616	3.49245500561599	4.77933661514169	-1.9501507797365	2.71382474970935	90.893121314578	1.11759159739883e-06	5.38788898190935e-06
CDK4	29.6532168513074	30.9567404639597	26.7693050134715	77.1804072452249	61.4316532825889	63.9414211686106	-1.4094797986943	7.30004011745502	295.598584642727	2.55344181379839e-10	7.51672405819833e-09
CYP27B1	0.188165521118137	0.232467739171149	0.207561641948899	0.309512257373472	0.40850628575343	0.423228318717307	-1.05395153082275	0.130032508042012	15.4818503351617	0.00144965535682518	0.00284248968998914
TBC1D30	0.784281581203901	0.793008695084158	0.889437681061825	1.60053054460473	1.57896631316386	1.53024148207852	-1.13401379039145	3.41260714518191	126.801116258975	1.75502471692907e-08	1.76036996987403e-07
HMGA2	1.38860565957298	1.18466853983543	1.26423786683388	4.28878109704223	3.52710151478724	2.79612571623487	-1.66332431455708	5.261637524504	151.267087471316	1.17295512875751e-06	5.59507383083847e-06
PHLDA1	7.09766262742223	8.09068085972556	7.43301673783045	22.0799986372992	17.9347419504164	24.5198943001103	-1.71208315984426	6.92554355535995	217.793462638091	1.9789214182972e-07	1.25937156926096e-06
PPFIA2	0.0525240024665014	0.10175994690503	0.0605717356439743	0.137994241010504	0.160824361687469	0.13687347553309	-1.18579613924291	0.0172009848391952	15.5993645676078	0.00140742068787352	0.00276894912680829
EEA1	10.2645762757633	9.47593889025169	8.94033894786646	19.2454213404517	20.0908395620967	22.395745255246	-1.30697614419385	7.29821397277857	287.201848676622	1.04343225695518e-10	4.29546279113214e-09
SNRPF	31.8516433764474	33.8290459836954	28.7008398109915	74.8536187677832	72.1368620635613	71.0168155246151	-1.40581949584166	7.35060452921421	433.364364415422	4.53876870843659e-12	6.34945626043943e-10
TMPO	7.04803592901724	9.0045352264767	7.06662157558046	28.5754209037209	30.3065453913243	32.6012193681913	-2.18312519534834	7.42255569139626	387.376360635917	8.84927099192362e-09	1.03920454798838e-07
GAS2L3	1.75505798475524	1.71081634518179	0.988116527824761	3.21551627133737	3.25238781944947	2.97232480904876	-1.27202528570906	4.02247922943828	42.8778150179526	0.000252143628032485	0.000595441659984692
UTP20	3.43084266375435	5.18553336778422	3.76549015171679	10.6406125775123	11.2284020042468	12.4756341069646	-1.66915252104852	6.33947077965091	85.4611514123846	0.000124651744982934	0.00031766802912949
MYBPC1	0.0609733612925277	0.0590648628853637	0.0175789265293091	0.224270071693469	0.208237437267087	0.241280215329132	-2.43662426780102	0.154138171979219	52.3626826214737	3.89754619383486e-06	1.55842888451676e-05
NUP37	2.71597845163896	3.1922051309003	2.54659092517123	5.97610379185252	5.64910981167681	5.88674549889132	-1.24478102755435	3.9628163329095	155.592064279511	4.63415339096262e-09	6.21346028874785e-08
PARPBP	0.996422943735685	1.01630498149249	0.636106145150798	2.74252284721044	2.31337181906915	2.54164637118438	-1.70660088108425	3.08336121553342	121.317401383186	3.75535331052032e-08	3.24396858648662e-07
PMCH	0.955246010262584	0.980708905182821	0.550804452169165	2.96528366333088	1.76531707898374	2.32618066606481	-1.67840278570521	0.410663659194581	33.8280849497579	4.17022483364624e-05	0.000120915103026926
PWP1	30.9025201363202	39.4502466020743	32.398669090299	62.0799989170326	60.7267582770028	71.3853941732373	-1.11775543941648	7.18914921500363	105.960842461131	2.70143211885447e-06	1.13575103550137e-05
CORO1C	12.7617294191713	10.8996564643797	11.4576614665529	21.5559692661278	21.0872861946481	23.0805672621965	-1.10505036306822	6.81321298434582	244.339946428387	2.28747402444307e-10	7.09043865074762e-09
ALKBH2	32.2968772332394	39.0373535122423	32.5968184021376	91.6353312432791	88.0647598622033	94.2452753409438	-1.59656436317297	7.22105020112218	408.973064264097	1.21452748155879e-11	1.06923688787882e-09
UNG	6.61092298175463	6.04172981736967	5.56300777798374	10.9868746146801	10.4425509613653	11.2331979809538	-1.04117459177866	4.48045005478717	150.776755057839	5.69470872458247e-09	7.37884881296719e-08
MVK	1.44780236132194	1.54989375643341	1.42896671324734	3.61870657160889	3.01066926157412	2.31298051352464	-1.20653097494262	3.89008952053565	83.5255986759231	7.02995569594068e-07	3.6423972350518e-06
ANAPC7	4.35563419480305	5.0893737510347	3.78075639429454	9.19802140600966	8.67486302245335	8.86338198067538	-1.21060029292609	5.36243922441446	165.301355634043	1.05765376322968e-08	1.18999221986724e-07
FAM216A	6.77763179021397	6.90988214353236	5.29325710280672	12.5650708783408	11.1624246691259	11.5319397202628	-1.08812890507033	4.67450445945852	123.611123130748	2.20369112188002e-08	2.10616380016199e-07
NAA25	3.79019305742874	3.65122028554083	3.43841971775106	6.38702475010359	6.50554996634516	6.88286142712271	-1.06188506906373	5.72803249154554	235.897276140773	2.90028383737819e-10	8.17249320878332e-09
OAS1	1.1946702213528	1.07767538945995	1.08249249288086	2.38183248366751	2.11707625769672	1.69991581251407	-1.08064147260896	3.01829903477249	69.7109818630069	7.31839811201198e-07	3.76837906692786e-06
OAS3	0.552559540128025	0.628513167800536	0.503484658514887	1.53989631640843	1.63244456241973	1.52222766425779	-1.67043143935171	3.19384336602946	203.153689320537	7.9119024428107e-10	1.67881011833492e-08
CFAP73	9.26143319621017	10.3755431688495	9.13857198661771	22.728329473088	20.0931612286372	20.1688009291852	-1.32611128118593	4.76579939504227	265.792093512351	1.2939210384932e-10	4.84963716767237e-09
DDX54	18.9676376906221	21.825970802558	18.7078232173632	43.9382448792788	44.4367022650876	44.0649027401017	-1.35282753752057	7.38165465420803	377.145372902588	1.18340692898177e-11	1.06923688787882e-09
RFC5	2.20016199944041	2.21520504916552	1.80805535609646	6.11720952707763	6.2266742065352	6.22001735202294	-1.77083560097962	3.80688142520124	300.396122785345	5.62705662140335e-11	2.78847997088226e-09
CIT	3.21421759600611	5.08471730261925	2.45069070382708	12.9014960963152	14.0187467773751	13.8279889673703	-2.11574582716921	6.88996291283254	45.56961873432	0.00187037401007597	0.00357562853443958
PXN	2.69358099049729	2.81310705053384	2.48851384127474	5.15392766969827	4.82305635692213	4.41880780412927	-1.04421350342985	4.83332207680334	175.982399446552	2.05732159548432e-09	3.40545966297552e-08
KDM2B	2.08459186511392	2.48643355245091	2.04872331136229	4.07492975627526	4.37101090153578	4.25305965983195	-1.13714300620583	5.50088757704524	186.939979609804	1.37778123629456e-09	2.50921264785074e-08
KNTC1	1.44380511422422	1.46574882756812	1.23229051082004	3.2612829043598	3.31985668941209	3.63412719006029	-1.50010617192636	4.81029862559109	281.846546252613	8.68688762286707e-11	3.78298400942927e-09
DHX37	1.73076578243185	2.29221191168585	1.9469132611938	6.25655212849905	5.600950378164	6.47498112591219	-1.81474741420354	4.80275078450311	302.372152437797	1.85040273269406e-10	6.23692247301232e-09
BRI3BP	0.952493808830628	1.04251477093199	1.15701821086382	2.67639747410846	2.74396611441761	2.72604737429101	-1.57133862355686	3.70023009366982	243.493810657817	2.34171436840915e-10	7.16158461897413e-09
PUS1	2.47454302234429	3.8894557980125	2.97259662944642	8.78393722530889	7.55372760123769	8.53730040751771	-1.60744539635726	5.08248748145808	99.5749195087753	1.84521001927263e-05	5.93591371279238e-05
POLE	1.02852738650433	1.18910804755405	1.14508306095345	3.1753409551689	3.1001810473863	3.52200468628791	-1.74249143152814	5.24249330176092	438.200224751301	4.20359616225493e-12	6.040949830266e-10
PGAM5	1.33166604058347	1.89473613689551	1.50285476674263	2.93361370349035	3.02580490398605	3.31007561131072	-1.16518644131613	3.25298329721658	75.0383771791049	4.69670601292467e-07	2.58353352303706e-06
PSPC1	10.9545686130822	13.0295768705486	12.518489306332	27.8454084167312	27.8849490682624	29.49352142859	-1.42270156004922	6.65520467792004	363.778179734594	1.51674658116178e-11	1.23591391520647e-09
GJB2	0.487023781214032	0.519207266521022	0.374430410767464	2.49570914556951	2.33789667591984	2.44428155067553	-2.58032602994835	1.90609579174901	231.687819762269	3.27453762262323e-10	9.00241578059617e-09
SKA3	0.803294778617999	1.42313225833161	0.660175778377196	6.35759298216481	6.30673176762401	8.11307813221793	-3.01846969526301	3.67848767615569	111.016493800702	3.98798169410106e-05	0.00011629222398146
SACS	2.38487886395227	2.54707286397602	2.16228278506985	6.05915344418584	6.21422567646823	6.15809368674017	-1.57539344339898	6.09819225511249	478.323175017221	2.29198027287665e-12	4.36525592212459e-10
MIPEP	1.38773902789135	1.36564019147531	1.04786035853275	3.11815707692509	4.06237196006955	2.5831001740795	-1.54821501661032	3.00003667465033	82.5361541315275	7.53109455919112e-07	3.86154858228003e-06
RP11-307N16.6	2.6809321049667	2.82145112668953	2.77941138929188	4.61598736327377	5.27480976490764	4.78821682330823	-1.02435050588778	4.02824853898319	128.19842739396	1.63520865020829e-08	1.65747002695562e-07
SPATA13	1.37082765262039	1.45886434489494	1.47757893820187	2.4492960389009	2.65799998744479	2.5183822764942	-1.02350993667425	4.52675803657974	166.157589430601	3.00760420063834e-09	4.47685566889744e-08
CENPJ	2.95860003970007	3.42731014567288	2.63013572820563	8.7078103223797	9.11032301781162	9.30214552488467	-1.78412382111711	5.1860542928196	370.727140359347	2.53246662629021e-11	1.66805135118315e-09
ATP8A2	0.0378302677870525	0.0465348068926667	0.0373942503367109	0.138578016935508	0.188388228337925	0.350516419276311	-2.66924697092155	0.623291547232978	48.6773222327332	1.44740611499604e-05	4.81291457001629e-05
SHISA2	0.236165178223068	0.30503077790798	0.204262823736107	0.529465567858148	0.482079459002332	0.600232376028679	-1.29487788769005	0.286780089772171	24.79938879938	0.00019159841544961	0.000465394553077356
HMGB1	77.5126396645898	85.9843218814486	70.3648943345482	229.478898742517	231.237717660284	230.078980422583	-1.76152054489219	10.2692326992053	541.831836886529	9.64523298291267e-13	2.82355264803488e-10
HSPH1	23.8561546380326	25.2208059617948	26.0298356974702	56.0294000303714	52.7000760676709	57.1168273310344	-1.34249806043435	8.43733399417261	465.159324585017	2.78090016150299e-12	4.67664571840844e-10
B3GLCT	0.191071732198653	0.329050819697784	0.319859656091363	0.518188623820871	0.505201535551064	0.523498132865989	-1.07666141917938	0.938599191176966	21.9721329255265	0.000333584532779593	0.000760499609774994
BRCA2	0.149050444850717	0.217194661112131	0.158665818160533	0.902233400129825	0.935445475119412	1.11013339082513	-2.67632463487328	2.91813487499158	275.753545294252	1.00786771140587e-10	4.20379229073982e-09
STARD13	0.556955273471943	0.673138908037671	0.653899706092102	1.22984916043827	1.05577010751941	1.16576886201039	-1.07149473442852	2.94409468641659	77.2936205988465	3.92406166949218e-07	2.23376186068896e-06
RFC3	1.33175028592039	1.77911034984487	1.66002041976212	7.23645545005498	6.17192543284301	7.46257567057457	-2.32600499153209	3.69336883986473	346.886405612852	2.10237670092282e-11	1.47658695042715e-09
POSTN	0.128765634478323	0.159661058714645	0.142555313783618	1.61085344686711	1.31019033056088	0.851062474342051	-3.3087656809858	2.03255060068098	188.642381135627	4.22367079357721e-09	5.78076085756437e-08
SLC25A15	1.45540915721302	1.411503034165	1.94341874878664	4.2503878856876	3.81044841846155	4.51869018321598	-1.59721452565169	2.47691473980525	111.998604044057	3.88903673227228e-08	3.32852694443748e-07
NAA16	4.14446339694002	4.12626004579288	4.25948895357891	7.95270007423546	7.12231932952483	7.60380936592887	-1.05545491309978	5.13995709676153	243.726817234802	2.3266328589837e-10	7.16037733308428e-09
NUFIP1	4.31977581625662	4.78136811997892	4.05223957436006	8.36790043416991	8.80015896738364	9.04169261087642	-1.19183270813289	4.55933214650657	186.755499743967	1.38685829027544e-09	2.51993745433037e-08
NUDT15	3.59500885375789	3.17639427529692	3.03202967041394	8.08606919358671	7.86079041585786	7.71630077834409	-1.46886655941988	3.60066775214445	217.865480773645	4.95256397775964e-10	1.18621411152158e-08
DIAPH3	1.76402710670477	2.65064093502532	1.26082604429478	9.65455007212616	9.32879206585723	10.2438112541264	-2.5496680527342	5.47343897508639	75.4051159309064	0.000546184022525102	0.00118421026307459
MZT1	2.0565580113205	2.03434934016779	1.41170478924476	4.79590671364333	3.82895646863096	3.34597467686267	-1.3071276328372	2.79569218977052	64.6302865128813	1.48253612147073e-06	6.78515663237095e-06
BORA	1.55320508140435	1.89973351280622	1.33321329467562	3.08647378691846	3.00146994621866	3.41382744607235	-1.18100043813576	2.97662686081217	72.4103375126095	5.82525117163659e-07	3.08701208586092e-06
LMO7	14.1684723657517	14.369105093104	13.2626053885927	26.7780057830534	29.5539169698256	34.8220376520927	-1.32678416499162	8.35691960621991	178.387493571226	9.00163732136759e-08	6.62466865810889e-07
KCTD12	2.4865316288145	2.86513871604275	2.28358727387547	7.15706144536122	6.50826630273992	6.845364794188	-1.62041748956119	4.92014043545324	337.995661709078	2.5121094721359e-11	1.66156596382947e-09
IPO5	23.6353618710983	24.8093206313014	23.071943448978	45.4249162888526	46.3172134134213	45.7584589791177	-1.14241659334191	8.43131593083923	376.462197536975	1.19826374024761e-11	1.06923688787882e-09
ITGBL1	5.31499156227162	5.88358730698816	5.44597934183795	10.136378819385	11.3289453687477	10.6361926236725	-1.14643907241271	5.68565257793743	245.291747122853	2.22816477167465e-10	6.98865649020493e-09
FGF14	0.355904133327663	0.415654347168258	0.370335752412508	0.706771018508951	0.786239047896819	0.735965413180401	-1.16046935224228	2.99762927567111	96.2714770875179	1.01146167025574e-07	7.29433671688084e-07
TFDP1	4.8522443226866	5.96594323306523	5.12722802055588	10.4103637422577	10.0004748505416	12.2503142792905	-1.23332281171122	4.96421403042432	140.560451753327	3.77711559933859e-08	3.26098543934159e-07
PNP	6.479897383237	6.97306204905127	6.1632527616147	20.1734424395167	21.1909970453936	19.398912108527	-1.82846604151286	5.84844333056456	668.159500221877	2.23842452257921e-13	1.40304097969119e-10
METTL3	5.83487730937794	6.12197794815937	5.35778852916679	10.2405694825075	10.3916177920336	10.4962869410717	-1.04453946518713	5.60664068449525	221.49751882824	4.4319643123139e-10	1.0996291077859e-08
PSMB5	22.7535894397439	20.8142940765235	21.0912134793956	39.6397034055215	36.504203793576	38.8799569147338	-1.03064806251265	5.75683115644018	249.818816451737	1.96902704517372e-10	6.52544644237028e-09
SLC7A8	4.58480798896083	4.36849286337918	4.41510613926901	11.7413861445108	12.2105070115688	10.2175291742681	-1.5518880466231	5.61621325813905	457.252370923589	3.13143298334796e-12	5.15642631257964e-10
IPO4	6.32894691883397	7.92279251617257	6.812523038362	17.6213254982808	15.5421762870884	16.3658022803818	-1.43015722274871	5.9251430084686	290.74883402901	9.71009924430192e-11	4.10420451481082e-09
RP11-468E2.2	7.34137540249274	9.09503335456645	7.83964671410677	20.2780916501705	17.7818736785301	18.8132963207355	-1.42493181608621	5.92342301193457	296.009785286873	7.59410511659484e-11	3.44964407135435e-09
BAZ1A	21.8183327985455	24.0000516050469	22.5811221965408	48.7317627431599	51.372022889853	54.5958179840302	-1.37771210514864	8.2039844164523	394.144897078592	8.73529624769124e-12	9.33024074888535e-10
MIS18BP1	10.8114214382191	11.5698038491262	9.20686081195178	29.7857208785415	29.5221604057356	29.6604874201841	-1.69179268433493	7.02369865464849	463.411137412684	4.06828216944638e-12	5.9001288563861e-10
LRR1	1.96846028690593	2.46541761994298	1.59592657912229	6.78020049725936	6.88991477755983	7.02837549874846	-1.96579063827987	3.46195002185809	209.104730325103	6.79082018418069e-10	1.50349139315866e-08
POLE2	0.819052273487674	0.877472444589208	0.494239996518837	2.82644801183497	2.38674195776789	2.50022901518682	-1.99449293033291	2.36589655691892	124.086452004091	2.01758675453707e-08	1.96512701267541e-07
CDKL1	0.645335080028152	0.583262986180633	0.533089023187255	1.09279230575374	1.31946614002427	1.47010107994071	-1.33963235341736	2.59090414187845	79.9415137140607	3.19548301322035e-07	1.88075002071741e-06
TRIM9	2.35967163819863	2.115815934979	1.83228865487895	3.9994035501683	3.992717352732	4.19294152271324	-1.14809314146225	4.82401134776884	162.41209714766	3.49528110790447e-09	5.02303670488671e-08
GNPNAT1	19.8594650275646	19.6995134064883	19.4131487316436	36.8216046656725	35.0328309275242	33.2317811337624	-1.03185018169202	6.80779492449974	323.025193788509	3.42592612616896e-11	2.05540569490194e-09
CDKN3	5.42626799746195	5.96585855751034	4.34855822645168	15.7736617091073	13.805957491472	13.3740864348024	-1.6388187352253	4.22088821176294	221.809100055645	4.93745083063586e-10	1.18438881230185e-08
WDHD1	3.70244860456212	4.23935188253889	3.7461869409853	11.7913370928065	10.9877875753499	13.4701752897109	-1.83204778362547	5.73010384155484	400.967354922942	3.66037903618776e-11	2.14308414089097e-09
DLGAP5	8.01235610109952	11.7034753806517	6.10690325668626	61.4514674601329	60.5846491093345	59.5128723580626	-3.004913205639	7.06319646268917	121.941815514329	0.000197988423262129	0.000479075615326456
SYNE2	6.07190930571622	5.52027971973062	5.36780385416205	10.479575593314	10.9990606470436	11.901802269587	-1.1778961040796	8.07712538849815	269.705605136725	1.17172378745437e-10	4.62272933483667e-09
MTHFD1	11.8820736468374	12.5622924550454	11.7021083275158	28.5984880789734	28.2137556047659	29.3911402718355	-1.45324768059334	7.62361884618213	577.580757494349	6.18329842624476e-13	2.12490394613211e-10
HSPA2	0.126660627291179	0.134231611919577	0.202247421113126	0.335842200141977	0.45896434559682	0.331008132202334	-1.48930742617715	0.696340879374243	34.048028917608	4.0335326512753e-05	0.000117447198657874
SPTB	0.379516109117151	0.269600506624217	0.260411036306635	0.545606395844654	0.638232767683285	0.602184740247865	-1.1724632963424	2.78467856283877	61.1824355076615	1.58569411853825e-06	7.17419937774832e-06
ACTN1	26.7393092748631	28.9970453383365	33.4538523222458	58.8595389071913	49.9645915479436	49.5375364939443	-1.02612749715626	8.80616893211104	149.289602388244	2.54621392291864e-08	2.38309944899337e-07
AHSA1	68.3814217380407	70.6604049951512	59.350545090786	170.952676935542	156.963632807998	151.527206123446	-1.47061836106551	8.42335036944533	418.260758098322	5.7991921849442e-12	7.39303468222564e-10
CEP128	4.8471855998821	6.22066283653366	4.96493871112891	9.55229460415887	10.3180389741148	10.5182115664708	-1.12068931013143	6.22099716926316	128.505796329221	2.10429859836784e-07	1.32212846752778e-06
FLRT2	0.489492861183715	0.527030789513205	0.478935584083771	1.41560240903533	1.24902216920229	1.10084870762373	-1.52704117585359	4.98278149132265	311.467480766065	4.39510750293285e-11	2.41242567383203e-09
KCNK10	0.190846325503585	0.319859175967525	0.165065864664441	0.607413952954242	0.526562935359777	0.731523490122171	-1.64284214119312	1.89202230182292	50.3283424544297	1.09745010580849e-05	3.78705332299073e-05
VRK1	3.26147209503031	3.53250738911898	2.33004859388964	20.8926288198799	21.0259729057577	21.215191954779	-2.9791856608562	5.12646450039905	573.600669873729	1.58557112476863e-10	5.54528945582798e-09
BEGAIN	0.0714471111235905	0.119965349947308	0.057675971498644	0.375420356747604	0.309637225507972	0.284105477729245	-2.11694843891425	0.793277932891637	61.8048420312377	1.49430101270055e-06	6.83109034377396e-06
HSP90AA1	661.618306826131	721.485878755816	657.302215268688	1353.73814779491	1380.64691037094	1554.34018461134	-1.27227565888537	12.4742393061945	264.336445522667	1.34303346700265e-10	5.00723420905137e-09
XRCC3	2.14062378418456	2.43718070074116	2.3216178229977	5.04286507284635	4.8493712996618	5.47083664594129	-1.35434607258169	4.84530101875576	263.137754039445	1.38507638176706e-10	5.07553292826216e-09
CDCA4	9.22795307082523	10.1348522580634	9.50535158180915	30.8349037588499	30.5131550930804	28.958830436844	-1.84298402057491	5.69707865561829	759.424537616623	9.14248685694984e-14	9.03277701466644e-11
JAG2	0.778695329321567	0.560650946072333	0.471834243980075	1.47207691735768	1.3097609813132	1.26704150105938	-1.35428375585415	2.69841998606448	72.4893708739277	5.78709331292887e-07	3.07090873080831e-06
C14orf80	0.529414773218777	0.785094229559613	0.605686270243673	2.06296322143595	1.87635286595861	1.92707963021752	-1.80068829987716	3.18503756718317	170.826285356036	2.50469633853841e-09	3.90604275183808e-08
ARHGAP11B	2.90807090602478	3.83390135035219	2.54792270563103	10.2793298485417	10.889830636392	11.8279538335998	-2.02423197550505	6.07807319809375	154.590594968355	9.78051467201993e-06	3.42996288404436e-05
ARHGAP11A	15.0478453134767	21.0285746492266	11.7238217469196	66.6896086291863	71.8668128159412	73.6816410842089	-2.34751644334025	8.18890376222445	86.3180290960006	0.000407856429625482	0.000908908186919051
RYR3	0.0552636564979525	0.0678095748303044	0.0653244387478751	0.125445910499528	0.098924503614617	0.122677571556479	-1.07953863655245	0.94295685142271	26.804209176972	0.000132577048269752	0.000336077289776819
BUB1B	6.41957560993868	10.5626864041407	4.7711017120011	51.7560059630931	54.3615674127663	54.1791859965751	-3.07183027143022	7.16462592729329	79.0096604960679	0.000632181868950142	0.00135358675123444
BUB1B-PAK6	0.264039953114166	0.31359431497064	0.220497235587019	1.32425273811496	1.43251369490017	1.06153984787089	-2.43211176148952	1.34821210375651	135.171493308811	1.16069609491484e-08	1.27951770351561e-07
PLCB2	0.313976516989081	0.817657710334739	0.574035660355892	1.59346174408329	1.37802577328422	1.40727175997658	-1.54459755957606	2.95912415290248	25.2638193399902	0.00212501960959593	0.00401485717562955
KNSTRN	6.66220847479986	7.84555003161148	6.38621016483467	20.7077874161434	21.0794322830043	20.9925173796371	-1.78380967754282	5.72629598928511	482.379052663795	2.1616748356549e-12	4.21873528420156e-10
CASC5	1.43323462549912	1.96701039741896	0.899243555292224	6.01091928153885	5.73745104426288	6.22430040409728	-2.24902384733027	5.31749401177405	56.2066390066484	0.00104615912237471	0.00211994403364947
RAD51	0.51740280893257	0.620543024875174	0.362269588168436	1.97300233459287	1.52331411454283	2.24718596525943	-2.11813303196953	1.97361271032287	103.959416615911	7.40088511505131e-08	5.62737815770713e-07
RHOV	2.7400239494913	2.1745742554085	2.17001795539004	4.13538227798884	4.02769612521303	4.38422080130707	-1.02497568067851	2.5272302471792	57.3583212290436	2.30957203767957e-06	9.9238148332804e-06
OIP5	0.204924881589192	0.313695801803963	0.498905152904533	1.56970905357621	0.986780769640696	1.05485104795503	-2.04195369742592	0.0661349589729287	37.006913327407	2.6141155109601e-05	8.03909681470954e-05
NUSAP1	12.6276493990752	16.697591083692	9.04227115718063	72.1501002802142	69.0019193648869	72.0980234492964	-2.66762334334344	6.98619607600529	114.807631200621	0.000196449987998998	0.000475790012300929
LCMT2	0.0566339282739905	0.0835981050085595	0.121292571614656	0.142840403575357	0.182936577801661	0.156173146384028	-1.09166924157353	-0.105827923310672	12.2662486027577	0.00343574794527235	0.00619437768235233
CKMT1A	0.190094357833139	0.171478293716898	0.187903401699989	0.433788380871237	0.426413159297656	0.524202273750571	-1.53552359361027	0.129003622756281	33.814052439623	4.17912374006286e-05	0.000121128691021111
WDR76	0.814339385592622	0.784393352377394	0.604852152025505	3.05764580212097	2.91280967871934	2.87743086254335	-2.19492700599043	2.98455345253939	285.105153246221	8.03327325923545e-11	3.57718263892941e-09
SORD	1.22917220202235	1.14495911683758	1.18564636281309	4.99025488556513	4.52453371125667	4.74890208106478	-2.20200421047346	4.26100804036057	686.357051601027	1.85525567030724e-13	1.27512528853117e-10
CEP152	7.50089962840777	7.07290323744186	5.61845025099144	12.563119031415	13.3902763542059	14.4671116521617	-1.20091654692695	6.40546672054294	121.311221229377	9.81921427084083e-07	4.81607713634625e-06
SLTM	41.3157569489025	48.7809085839436	43.3331395125279	79.6659836043826	82.9496400987408	82.7026757564715	-1.07785137003162	9.04157120899135	228.644208872175	3.57954982196453e-10	9.58530942247774e-09
CCNB2	3.73766595881064	4.97464312616201	2.90832858596536	18.1867334843135	16.4519726833391	16.7648633207408	-2.33129978782418	4.94776439731408	175.521983949944	3.3221154667666e-06	1.3571197534554e-05
FAM81A	1.08475236113126	1.0687196431663	0.896035198660719	2.20995278337529	2.28637721188718	2.5516502671311	-1.40533180971354	3.28546831282011	139.46645376824	9.47275245692622e-09	1.09480537343215e-07
KIAA0101	0.678326603225069	0.590573932172312	0.573657242879657	4.84108631993492	4.53740829851017	5.07458498784838	-3.16902409253345	3.43246578131537	712.678130009707	1.42607338471328e-13	1.1765808316715e-10
PIF1	0.247822959608006	0.43719331140591	0.285794419521954	1.51943455252032	1.78243081759561	1.57280647446594	-2.50386652025906	2.27068399111566	173.618318906668	2.25003645475426e-09	3.62888998344378e-08
ZWILCH	2.46664925869715	2.88856968415093	2.36937573913732	6.60678633351144	6.50692938579143	6.22007528231979	-1.51791700963337	4.50091626699179	289.824895431058	7.18357031129609e-11	3.35669431344335e-09
LCTL	1.51194719344203	1.49475871222009	1.13472895164373	3.3762271935639	3.89651205705836	3.69371776280513	-1.59712164109982	3.20661278808395	151.071266882843	5.62240981118296e-09	7.30913275453784e-08
SMAD6	0.759200857589105	1.17160601254157	0.852784765685603	3.37375469113979	3.17379767619485	2.66961205540618	-1.91441783530804	4.15872394771836	158.071564680056	2.08739326998844e-07	1.31359525525387e-06
RP11-315D16.2	1.34108280369138	1.26004810872476	1.40555343649106	3.39570348776298	3.43367597848613	2.97244754446597	-1.49025659707028	4.08614722046391	276.161385182441	9.97794818433473e-11	4.18489137249598e-09
CALML4	1.71494764608491	1.72199568217338	2.02924857641765	4.68231661095077	4.54712502814427	4.1061720666248	-1.48766360895911	4.02951684838395	246.348738693409	2.16434586684642e-10	6.85650891044254e-09
CLN6	0.295032309668051	0.313428872088337	0.265119889215006	0.892301761760938	0.960220896556041	0.923041341785785	-1.85943146962008	2.23448966912603	170.967051339677	2.49109637736131e-09	3.90146515655974e-08
PAQR5	0.35721374496385	0.432175944170716	0.265939869592157	1.08722700404997	1.05648518971591	1.15911588804211	-1.82861739682356	2.25499662509709	117.898392398868	2.80189832180278e-08	2.54993717162109e-07
KIF23	2.46698236522103	3.07425083231757	1.85254098951298	14.2363666248655	14.50244996315	14.7853494056428	-2.74808982830848	5.83345094312941	239.787900789852	3.25294359860145e-06	1.3328805704171e-05
THSD4	0.908068556139329	1.02367098952954	0.946786197789258	1.83911513202416	1.78135315658373	1.79607756825956	-1.10957898740904	4.49067792159239	194.45643073664	1.05965944995125e-09	2.08088156333284e-08
PKM	106.018170016013	108.145172834894	99.2888806789532	209.325379782672	217.407936816867	218.364135767537	-1.2411091182213	10.4573144864832	376.208373481024	1.20383768218127e-11	1.06923688787882e-09
SEMA7A	0.496372545240254	0.416161998378361	0.625150319724569	1.5759019182573	1.62445897997537	1.73980654393512	-1.89718385273713	2.29107272847925	141.437383488366	8.64589706794044e-09	1.02071949850637e-07
CPLX3	2.91973664143217	2.73523302689659	3.47621794541611	5.81852650941135	4.4063266593729	6.03261309211863	-1.03930270627648	3.18127363089628	56.531736731102	2.51186945489539e-06	1.06913388107125e-05
COX5A	6.86123166025819	10.5450477840288	9.01658150039468	22.6879138473659	16.1228417224097	17.9106381549944	-1.29535992525355	4.3330820884559	54.0489156519269	0.00010699328024334	0.00027786262100981
ABHD17C	0.240538607449421	0.293976297306775	0.196860228371716	0.508827797067978	0.519029580205158	0.515239624085232	-1.25744373980372	0.559612535910462	28.6047546402676	9.67483072030383e-05	0.000254137128658297
AEN	0.607941545248538	0.777163365411389	0.760413447618463	2.94478380361949	2.78008767442272	3.23890804824239	-2.2616904312586	3.55239115408756	344.901451246192	2.18679488112404e-11	1.50299362960038e-09
FANCI	2.19606854820743	2.56496607863131	1.76359120399163	10.9314766055132	11.0379808141256	11.3630250036512	-2.54627020605079	5.76091084149687	462.791549653208	1.30037111587506e-09	2.39304616993632e-08
TICRR	0.864186908410882	1.02100478981577	0.965695462530855	3.00473048862488	3.05789392615202	3.20698823720107	-1.89913209029558	4.14731976156639	406.613648224336	7.04718365700573e-12	8.48988667054666e-10
BLM	0.274943228908757	0.399506040978548	0.168443469021685	2.18871294360839	2.30295781857396	2.39158612041779	-3.1927893567038	3.17064610383919	214.251158029152	5.19515001613562e-08	4.21802421443615e-07
PRC1	17.028435487837	23.5750911683782	13.3286165166784	92.470772113508	95.9172340433265	94.6441762408312	-2.5879247640494	8.34815845398094	114.964085209769	0.000195850948730498	0.000474557295758999
ADAMTS17	0.136583436406611	0.149949409749717	0.110257535420121	0.246882111195686	0.250924639543801	0.232010917220685	-1.06372227270303	0.715482974410054	23.6087057048301	0.000240712289681423	0.000570406217251376
ALDH1A3	26.6607791662183	30.253465517585	23.9983259478547	61.7337176037308	59.7767671517419	72.9451064529869	-1.46505381856998	8.09526681667805	175.207702792004	4.28345131983946e-07	2.39946132048271e-06
SNRPA1	14.2594354690846	11.3140174927411	10.1814696548248	25.2726820269794	22.9588864183081	23.5126269838808	-1.20318674246813	6.07605213494337	131.380084562936	3.30275136972174e-07	1.93226845494305e-06
POLR3K	16.0455422901504	16.6513683932156	16.906199902097	33.3927332846586	31.9183048901121	30.5070294182324	-1.14838954347243	5.55302688368747	327.777711284696	3.10002100116187e-11	1.92176988181831e-09
CAPN15	0.595488905107976	0.70390085888702	0.690793267535406	1.52858572215463	1.12537517379473	1.15900223568727	-1.13387976818554	2.99453725010317	70.600824372818	6.78257521076233e-07	3.53694444327033e-06
C16orf13	1.6916567638656	2.0127956856733	2.34102310919414	4.31836312364086	3.33240718927842	3.70477522153912	-1.11182683437153	2.45698749501948	54.7489399471637	3.02096546546505e-06	1.2488342593638e-05
RPUSD1	1.23995958206321	1.40024561585301	1.68780549190398	3.22138161664868	2.45131050298044	2.97423043402099	-1.20307509219608	2.63312124857414	66.3589794207826	9.81921597320594e-07	4.81607713634625e-06
CHTF18	2.53077841144046	2.73215203850584	2.54001151242279	5.53118005671791	4.98825119723255	5.539002169458	-1.23953360965639	4.59847942329021	236.10580481334	2.88305264554438e-10	8.13844575370815e-09
MRPS34	85.3782687458759	86.9472112245268	84.7027634994184	162.948971119835	154.663131448109	155.873137342733	-1.08027365499278	7.09458832092569	372.755366950396	1.28267936361403e-11	1.11040889828975e-09
MLST8	6.55563687047961	7.52271268219199	6.56158949191305	12.8728842261695	11.972253231203	12.0537533998892	-1.03507517067062	5.40718454236755	198.957292309928	9.09605930287635e-10	1.85558333937207e-08
CCNF	0.762792188816068	0.714429882425146	0.514425314704976	1.70637567228812	1.81133199804252	1.8771299279428	-1.62906585158634	3.02029634307119	132.551200011093	1.31770208627134e-08	1.40176544951395e-07
C16orf59	0.532488760289224	0.492471632789999	0.398012704507987	1.69950980222512	1.43998857322876	1.84255201270688	-1.99995862183493	1.6995456365775	120.955499511293	2.37777663103571e-08	2.24539384608199e-07
TNFRSF12A	1.21831242734122	1.52111909089032	1.38742010566787	5.71027039144632	3.65863875135698	4.632896669709	-1.95637379054166	2.55672844702082	134.723307789126	1.18596946060697e-08	1.29832446213815e-07
TRAP1	21.7143271187472	28.1412500831054	24.6750602636741	56.8766192964225	48.4532742646767	53.5495023499906	-1.28961363436707	7.70711009618205	187.702347064707	3.68426501556898e-08	3.19653465236633e-07
TFAP4	2.37536079007635	3.2281917786253	2.48353451748464	7.21814950461248	7.73490272182145	7.52413037312418	-1.66994177550917	5.37775083266574	230.743925259536	1.2747935564119e-08	1.36808802035026e-07
EMP2	0.355096567776331	0.277965137524159	0.253148237109671	0.841334330664706	0.863739521635287	0.987044380454001	-1.8011309245821	2.45156353438152	136.776381008725	1.0751025276775e-08	1.20533480549829e-07
NUBP1	6.21881502553634	7.41244726968542	6.44121540902197	13.3491167763264	12.165416936	12.4044008450471	-1.11341717915292	4.27898548639265	154.365683975485	4.88112836790817e-09	6.47866307639735e-08
TVP23A	0.25046805574027	0.32121000724388	0.264262261598881	0.613801833217488	0.481988173363438	0.448506446331799	-1.07272916974136	1.13882578553721	28.0962006866054	0.00010560210522214	0.000274701016842453
RMI2	0.375101301213241	0.287099600910551	0.384510544002807	0.788391088755827	1.06018214974967	0.884965744045207	-1.59008578120146	0.853841263954755	48.0367502497012	6.34010268087726e-06	2.36825007512542e-05
TMC7	1.37770001982205	1.22927247200352	1.04192476976896	3.08031244088811	3.11795450026961	3.4071052720256	-1.59321466552428	3.69561501894376	197.838025413247	9.44520920031507e-10	1.91668635479564e-08
KNOP1	9.50067062589172	10.5100219456736	9.66000065351661	18.5082915028973	18.8207274423929	19.229631509537	-1.12992401887892	6.8370073758765	305.909864381943	4.97018760582137e-11	2.61895752242747e-09
AC004381.6	1.90174009380162	1.89081021421569	1.59356558268276	3.49673784120221	4.04740508360247	3.77131044087064	-1.2665277234667	3.56467730750185	132.07942069866	1.3484746815526e-08	1.43006859588868e-07
PLK1	3.90218303933704	4.76005370683782	2.74095534203871	24.8484878835591	22.5093634791099	21.1364670697175	-2.77539684979068	6.059792130823	175.530159976883	2.82749552915203e-05	8.58732936115952e-05
AQP8	1.12888949548219	0.716246325793778	0.525311148071042	3.01375732162043	2.20175629058771	1.9726679625867	-1.78409232842454	1.26721890103421	49.4015243955006	6.08033472172071e-06	2.28772642357485e-05
KIF22	7.17934108968936	7.06421193564951	5.78802564878078	20.9004675730484	20.5314198164386	19.7544832617033	-1.80761236104689	5.92181892607329	506.070813003234	1.55000831392079e-12	3.60331344506763e-10
PAGR1	20.0572736238715	23.7916240610541	22.1007361388896	42.2886124433941	38.525286496006	34.8802427133202	-1.00717355998976	5.71851306437377	159.25982340832	3.97644472422319e-09	5.53136820236988e-08
HIRIP3	26.2100192060704	30.7613007987503	23.4888679427567	42.6562988549136	46.7154740060439	51.7903151988778	-1.0109398220092	7.21493144697836	72.3939691572338	2.63143773418926e-05	8.08540561125144e-05
TBX6	0.0807418404986422	0.185397518821979	0.217263932164321	0.437458899806292	0.270468552070164	0.387910796595769	-1.38689935876429	-0.138285252080991	15.7788787394238	0.00134559412501221	0.00265756520841991
DCTPP1	2.22509622640594	2.4830778694976	2.40180005898433	4.54951912672545	4.31005259519163	5.09918065724297	-1.17319586369158	2.52674496845148	78.2735491823846	3.63432805222172e-07	2.09447531350787e-06
HSD3B7	1.15053616885827	1.44718120349261	0.92357178775003	2.42768981815519	2.49734549403012	2.2121854201683	-1.20240285275905	2.2062626914238	53.6357095102698	3.39836664549673e-06	1.38271432505066e-05
SHCBP1	1.64099224907185	3.53794201587147	1.60128290716352	15.5207312735385	15.8408347909894	15.7260572402037	-2.97383852713125	5.40311377019643	65.313598801407	0.000899998548031631	0.00185515413317043
ORC6	3.58563851759078	4.48217719875072	3.62285908177732	11.2125146936634	11.8880861716379	12.9249976003064	-1.82038019125134	5.15702476751744	328.132929042158	2.16153625624419e-10	6.85650891044254e-09
NUP93	1.7437753034655	1.96719042952388	1.93518155725084	4.039026253908	4.23096586975511	3.77971241789793	-1.29158729326314	5.07907424502146	291.527375447845	6.90259159859943e-11	3.26187785166796e-09
ADGRG1	0.0487521949501945	0.03358309369122	0.0862070841216018	0.131158753095707	0.131668543774167	0.0928522310603218	-1.30658814106157	-0.288837931145655	13.85074836644	0.002215374494103	0.00416252229280668
GINS3	1.06948977705915	1.54749426537319	1.06806182989144	2.48423584997498	3.1266701053021	3.01792781504455	-1.41784624885907	3.44375516721593	80.2117268885333	1.41175117128755e-06	6.51209877902351e-06
GOT2	11.0375029778882	10.9325194294254	10.6689870588594	20.5694244963957	19.8259337786195	19.9643025209886	-1.08596177381321	5.90161536414835	329.451945839366	2.99374472456343e-11	1.87055796861259e-09
NAE1	8.74715395468099	8.40346053011353	8.40728607245369	15.6326497645145	14.1667217318045	15.4503879481347	-1.02366367495188	5.85950870904054	254.237914374077	1.74872088922166e-10	5.93214159159143e-09
PLEKHG4	0.541507288085849	0.664687928297024	0.761773473528215	1.31088427686222	1.13974162489293	1.52417915340708	-1.219891094253	2.91117993046934	65.9447312260948	1.01912224480256e-06	4.96924258045617e-06
HSD11B2	0.168395016135122	0.299060965874627	0.230608365366493	0.787503305222822	0.555274769531482	1.072681738818	-1.98106304177613	0.6065618685934	42.0305827510774	1.32371895994942e-05	4.45789290985948e-05
CTC-479C5.12	0.499990276909378	0.490201421156721	0.365369561777162	0.973888348266784	1.08669274707386	1.02438375823222	-1.37582318294513	2.13672718675476	78.0151678384946	3.70828182646435e-07	2.12778653766782e-06
PSMB10	1.01758345590719	1.00698383868345	0.788170096984978	2.31114363411907	2.40389325482005	2.47437429306063	-1.54416539060012	1.703673765897	84.9447548627883	2.20148312267875e-07	1.37011988989392e-06
DDX28	1.47916272298773	1.6311747813029	1.96017390351339	3.17436760535977	2.88491995290469	2.81517324859037	-1.0100430842443	2.37851987969308	52.147834386782	3.98979800888116e-06	1.59068668157361e-05
ESRP2	1.15850276997885	1.48978720757861	1.20765850668354	3.28771539667624	3.56511755228401	3.13664121248653	-1.56552390178191	3.73655426905109	192.75765995866	1.12348998739084e-09	2.17648648537676e-08
TANGO6	1.87647547662546	1.79293732253461	1.72264933426225	3.90939561294588	3.8226596083779	4.08925602479799	-1.33173159206631	4.34005472616581	265.897431506621	1.29044723852919e-10	4.84963716767237e-09
HAS3	2.54346041977998	3.22556863023383	2.4115809397167	32.8759614010861	30.6852827132596	40.6085543230371	-3.86598840577705	6.7196786196255	503.112293698158	2.5554969988204e-07	1.55016487173265e-06
UTP4	5.10745477922925	7.19610493978945	6.40418225143639	12.4070775122595	10.8465756820416	13.0088888101317	-1.15308725897089	5.73959065198062	79.1143252040628	1.77185571220179e-05	5.73494985636484e-05
SNTB2	4.56273117282058	4.49077379863512	4.04579439108164	7.7558495623869	7.39448867393248	7.9878128267323	-1.01983178766773	5.93111700959278	216.365010899911	5.18773885550333e-10	1.2258262455575e-08
NIP7	7.60738243993596	10.1402599097184	7.80151443904337	18.5367023291968	17.9623925484711	18.2255321137145	-1.29440186006311	5.49507203683716	163.186513963953	3.25046458698676e-08	2.87539698886887e-07
SF3B3	5.35712153613178	5.97288148080516	5.46188457918514	11.1910567130159	11.4435159444309	11.0233166119337	-1.20174785895933	6.7437950938193	352.129017033629	1.89671522238816e-11	1.41430538846755e-09
RFWD3	2.48128688798173	2.53762435679724	2.51508146101674	5.40549845576601	5.94676517485476	6.20807171582408	-1.42137185094039	4.80449698356019	298.763503864495	5.84017033754902e-11	2.849426317777e-09
MLKL	4.66742939486537	4.77677912393844	4.28211084358002	10.8284580337907	10.8162979109606	11.1780111892646	-1.45614572239203	5.51123581265291	435.85012030232	4.36282129660325e-12	6.21328640150489e-10
CENPN	5.71063462999596	6.07862545318772	5.06656021842446	9.79443596315226	9.8239903206445	9.93316099210257	-1.00685506094317	4.82100259248516	152.488404640189	5.2888341903443e-09	6.93249509792394e-08
GCSH	22.99344373508	23.5369464142364	22.5977217415429	45.3576676592735	37.7970809877361	39.5415404053808	-1.0253938766562	5.94121421763026	217.502535035306	5.008315043636e-10	1.19413943001204e-08
COTL1	20.6057494116244	23.6381059667248	19.6400829613404	43.241107231843	42.6731575536426	45.4297608485315	-1.23879771328655	7.82014154727671	275.058760388849	1.16231136532943e-10	4.62272933483667e-09
GINS2	0.155200461791814	0.259851416705719	0.298300488095009	1.69624854776246	1.42969643478633	1.99723635917957	-3.04873089075463	1.77894711559874	180.915277094689	1.71277759014976e-09	2.94620110392681e-08
FOXL1	0.66935556370145	1.11386320645892	0.641816378875076	6.67703905591288	6.27785463313299	7.76981519630545	-3.2720955257254	3.94292191709368	262.85863689903	1.38711594480571e-07	9.42308932337288e-07
ZNF469	0.728621801206014	1.00309704065221	0.825605589629043	3.49200164953256	3.33849186574092	3.56523299928988	-2.21773162157062	4.90927881972717	445.612619213993	1.84536544418869e-11	1.38253729581681e-09
MVD	2.67290049778861	2.31695639408515	2.47008234568594	5.61792488261613	5.87959111223324	4.1138072732608	-1.26169568859236	4.22091639478033	111.748160467676	1.1781812177445e-07	8.29607514035863e-07
CTU2	1.10755361635049	1.2212554141295	1.28644196904393	2.71975084395424	2.28960445208497	2.39324557975166	-1.23311375447406	2.74775671048999	98.7736140638938	8.61119911896702e-08	6.39088430387937e-07
CDT1	0.126542342947762	0.334148091040283	0.330777327806072	1.90787544952782	1.72470573836716	1.62192834693661	-2.92083115083156	1.8498691684362	138.120955622091	3.13881404945285e-08	2.80013388790918e-07
FAM57A	1.54067611705743	1.60079311123119	1.37401124093047	2.84962136715625	2.96109390328805	3.11673836278626	-1.17921787952644	2.67009828111029	87.9017479240144	1.78202981528553e-07	1.15452161147679e-06
RTN4RL1	0.0776359091629857	0.0534797256592688	0.196968840911507	0.300243491842319	0.24868650712672	0.311712122088119	-1.65285971817311	-0.337990189734815	17.5065728362005	0.000885852594222544	0.00182861815218986
TSR1	24.0776326397811	29.8094315062396	24.3954604257067	56.1152637880443	60.9902240715259	64.0846837252477	-1.41036364247157	7.9499501302864	217.923499211689	1.9727244958486e-08	1.9357435648898e-07
CLUH	3.01007921722141	3.54012531809725	3.31606386070139	7.02956663123261	6.33655022235022	7.41652012890471	-1.27384350366138	5.18165371327726	228.444962836184	3.60062082223637e-10	9.60438061516711e-09
P2RX5	0.429869473169753	0.589920303177644	0.232375368291673	1.77877211397451	1.7908273936447	1.80996327545774	-2.26755210625208	2.29985186471011	94.3820107568805	9.6245368051644e-07	4.73381075967762e-06
ITGAE	1.22177135852295	1.29592132272958	1.02869530495711	2.12898228115261	2.13883383230192	2.36003312874158	-1.09793848586793	3.54051356692346	95.3088171470578	1.07711863157814e-07	7.6868076775708e-07
GSG2	1.4690312808191	2.00136687852745	1.68251287099995	6.27675562468232	6.83477330952359	7.30287296839516	-2.18039701064058	3.64746565158388	299.636303676449	5.72511630566601e-11	2.80193927430243e-09
SPNS2	0.123224107829842	0.182734862897115	0.102631041197174	0.293525935477186	0.245085397546795	0.216717877670353	-1.05105730244501	-0.19365230728199	11.8195348981939	0.0039088850819388	0.00695695286819282
MYBBP1A	8.96511393413616	12.2395600773421	10.3910712406912	28.855654722569	28.7413550746804	29.4718546588395	-1.66033740149915	6.98949341349095	266.2367883585	1.16754696232968e-08	1.28438290748139e-07
PFN1	34.8848772256201	40.4899659228296	39.1029153964471	77.0662847871232	64.9848933536863	64.6976725082339	-1.04987305632445	6.76473567542079	191.676182867897	1.16640838607717e-09	2.22688209747679e-08
C1QBP	32.2891403575028	35.254605285543	34.7484936881552	70.7889511990302	66.6436141193395	73.4722954545022	-1.24351303864569	6.96824415509151	359.098984701723	1.65785333323263e-11	1.31036727458707e-09
FAM64A	1.82436136170725	2.65249635600817	1.58654015177248	10.1162644436198	10.5850851102584	9.22155793208384	-2.48429649044927	4.15567289996804	233.041950885498	5.51781354304328e-08	4.43327712373494e-07
EIF5A	54.5164732118431	62.592592544337	59.6182189856465	108.014561255988	101.564637425655	100.860847647303	-1.01109616400719	7.86717802039665	249.656052359316	1.97772618502204e-10	6.54056391900175e-09
AURKB	2.19769209617443	2.73580953788805	1.62203053446253	15.0662752736922	15.9133547432831	16.0574594866215	-3.02508791794758	4.40671264511938	417.687431945277	9.92566255363195e-10	1.99117859959155e-08
PFAS	1.97449076657369	2.65136215238204	2.14160481466894	5.57599307055834	6.06007627763015	6.33663744495714	-1.60519958299856	4.79120401511458	212.304226253812	3.42957262850069e-09	4.93758507389242e-08
HS3ST3A1	1.28506927267499	0.885223769474198	1.25967256342586	2.69196623916843	1.9976580321672	1.89351382557956	-1.14580925237581	2.18163670249485	42.374566796962	1.26637383828001e-05	4.28668900118424e-05
PLD6	0.45072800778706	0.804611351013779	0.722632932410159	3.39195342611859	2.46500785872677	2.76717097564329	-2.31444013078069	2.26391244495391	139.43215547397	1.24179570190084e-08	1.34362124953103e-07
SHMT1	0.591386020045611	0.565802790439575	0.530443081920574	1.59231442881388	1.61686312166419	1.61758315075231	-1.71298345690837	3.04573590124998	233.337905251889	3.12162685343937e-10	8.67252676611066e-09
SLC47A1	0.0738145228315675	0.0381355142864496	0.0964743106802812	0.239956035791631	0.259626636427205	0.186180564400386	-1.94393878993182	-0.104645259771628	33.3666132460618	4.47456986676321e-05	0.000128537162372874
ALDH3A1	1.81011748393025	2.52349777469559	1.95492648614546	4.61373566070367	4.96721484428896	3.51627785265746	-1.24694551859228	3.70545204244263	68.9965594746341	3.71434096019842e-06	1.49443374647026e-05
KCNJ12	0.470970910580156	0.470250502962404	0.577801194672191	1.19208107450882	0.816625610184652	1.08707686953757	-1.23358979857964	2.16933642659929	54.9328168512238	2.963345382602e-06	1.22887103379256e-05
TMEM97	0.844104994566246	0.439293025021289	0.663222073992647	1.25555019866494	1.17103678735899	1.28918513046053	-1.14404405045701	1.5779407068074	30.3494088632045	7.22200118236037e-05	0.000195958452953575
SPAG5	2.94185046873996	3.61369308525487	2.57410643411108	11.3632628759688	11.4740549598801	11.4050371930507	-2.10027499784411	5.36913987102645	392.397908054362	2.40938029012667e-10	7.30394595458308e-09
ANKRD13B	1.43868860879658	1.93449035973959	1.71633582271336	3.22345164365162	3.09145137836676	3.1847948083965	-1.09608703335027	3.31499016485121	84.3928082152971	2.29169512328382e-07	1.41456917254473e-06
ATAD5	0.365958667220575	0.554875775501866	0.463316523473984	1.65874265887998	2.04994495040073	1.92267663236875	-2.21625331277609	3.12366050336602	209.003471050554	7.76384638852342e-10	1.65628722955166e-08
RAD51D	0.246475467983603	0.285119346398122	0.338791665459922	0.548394289780536	0.577011242064893	0.555551152591604	-1.15271768165867	2.31565778260152	63.2746985062211	1.30135295787971e-06	6.09173454491042e-06
NLE1	0.484247410713662	0.399225711521518	0.356453521194255	0.98747799826372	0.669775415308018	0.962592612898669	-1.27777059649321	1.88181215533185	47.2671641241243	6.93831302516293e-06	2.55333121716943e-05
MYO19	0.916935011280616	0.986000486939769	0.92835218517565	1.60873253453878	1.67907445988269	1.71346535121207	-1.01951149152513	4.13020016812017	142.001401662299	8.42464986349887e-09	1.00208325840625e-07
PIGW	0.794318809808861	0.857115780009382	0.649333767011529	1.50466869465225	1.28830094795907	1.38189632820347	-1.04951614558507	1.65803517358339	39.1847920163276	1.93065878325545e-05	6.18061037782548e-05
C17orf96	1.10483476538075	1.4595838005958	1.2915713308688	2.48120250062592	2.38123142292897	2.80461606942172	-1.18894635102357	2.88802377182576	77.3055121088068	3.92039135942239e-07	2.23247646288721e-06
PPP1R1B	0.420229503923495	0.292669090451161	0.327829223280171	1.06508585321706	1.14115427493306	1.19290357860527	-1.91026963016793	1.83429644722628	121.453982779724	2.31580700822457e-08	2.19605741967691e-07
CDC6	1.85238217834438	2.09198951263583	1.83827675788549	5.34671677659292	4.64519338083595	5.73381593265964	-1.64091164454372	4.25405767504415	263.170707566407	1.38390069073635e-10	5.07553292826216e-09
TOP2A	11.0394777234341	17.0688869233402	8.75788359840424	54.2276288320165	56.945963746916	59.5353539667143	-2.40670806797098	7.86714313090685	66.4696985227175	0.000846768401086245	0.00175688605911161
TNS4	0.0580627544286823	0.0399967001268515	0.0267836543055391	0.624828357365093	0.574377733802036	0.690408389629162	-4.08202421664639	0.848258294989481	202.31571997881	8.1335864225561e-10	1.71331443999959e-08
ACLY	11.6412940081416	10.3955253100976	10.4948710116334	24.9666497149614	24.9286919785996	21.9423576010961	-1.3413696258721	6.54445972874986	393.143720098386	8.88974820660659e-12	9.36860931000246e-10
PSMC3IP	7.2955275502314	9.96444412333418	6.72311100848224	30.603233288715	33.7586773894443	33.181850450352	-2.21774167403329	5.76951933632466	215.263525495307	1.24438968950543e-06	5.87185061452177e-06
TUBG1	10.2603533827959	13.0562703838547	9.7190282959851	27.0069164393177	23.6990741925555	26.4075900259104	-1.41814432685117	5.5137249612932	173.420282503762	5.68016423945709e-08	4.53724286494885e-07
BRCA1	0.615096203649243	0.651862829572459	0.60384952425312	1.93325477235024	1.90789348771266	2.29915438454974	-1.91377602246578	3.64104091211953	287.744594668473	7.54478115527467e-11	3.43711528825885e-09
MPP2	0.055245575798951	0.0713551468032735	0.063710308728422	0.178043948622347	0.164820230543902	0.0924224147365804	-1.3646777074692	-0.504485924488736	15.0983855209331	0.00159791569727865	0.00310317584061191
C17orf53	0.224769520704817	0.233862569048695	0.388813095431125	0.716507428716522	0.69704999978873	0.78097591064571	-1.59205002194677	0.702895663932871	40.5414087803674	1.60871145832421e-05	5.27822970800935e-05
DBF4B	1.02789357062454	1.05803193605921	0.835675501157515	2.26804329780405	2.21138604339441	2.02520772985221	-1.34690538743352	3.53786430972198	149.302745835717	6.07287751516163e-09	7.74193933545766e-08
EFTUD2	9.96330618832981	11.1179839307311	9.863220102095	19.3708167552517	20.056364114098	20.6303446882463	-1.15605040236623	7.33427570421702	288.431989017571	7.42318281997749e-11	3.43116005901182e-09
CCDC103	9.79044624698178	11.0121723286676	9.24074409580316	18.4181292562311	19.9385341329861	20.9098289066369	-1.17914342011982	5.89617154003992	203.090561919872	9.97404690551937e-10	1.99834896682446e-08
KIF18B	0.465523590657752	0.994307869316225	0.439241861567869	4.06625006464636	3.73650416343805	4.14525870032907	-2.8191363059979	3.51198437903754	87.0541067576838	8.95991224401937e-05	0.000237528580837595
C1QL1	0.56503354738312	0.449105804281504	0.400989567317214	0.950073832672101	0.737079018397388	1.00679219712156	-1.12596746104043	-0.0461696808816706	15.8709009098793	0.00131510991851368	0.00260353883429735
WNT3	0.701302686601497	0.821931495462704	0.733871509982516	1.72513051456319	1.37037815757008	1.74982605541484	-1.29917595049045	2.41930331093917	80.0157877266937	3.17739502643558e-07	1.87139569962346e-06
PRAC2	2.74148111503998	2.2130594236855	2.56874405090764	5.1138355312631	5.52887172539204	4.89502264079955	-1.24720519989581	1.40233702873088	50.806188543083	4.62554252549509e-06	1.80455518862355e-05
HOXB13	54.5651458768896	52.0866227681229	49.7544908715538	89.5713772420105	96.4214537209626	89.1259380385243	-1.01431585544362	7.99315266067454	269.58766095077	1.1752085021415e-10	4.62272933483667e-09
ATP5G1	2.24928893612264	2.7522757953112	1.30316817437758	3.66443575077732	4.06587474887053	3.92219032867165	-1.06890055000526	3.01714112152747	22.150913396221	0.00137622684857954	0.00271196634534348
EME1	2.22991118873193	3.1045313572885	1.7636495645865	10.2284582303137	10.8182494260633	11.0826609191341	-2.36311019017265	4.50109957253173	164.813468755588	2.55398894108138e-06	1.08443344562488e-05
NME1	13.8586759459537	15.0064160755204	14.0468814833766	41.8153440421187	44.314011468443	38.9596562849486	-1.74158254614377	6.64106331461883	674.037391970029	2.1055687764618e-13	1.38686796742951e-10
NME1-NME2	116.019077629504	121.907029253546	111.905997901023	240.589650008733	230.660065404033	215.390723982622	-1.17085423729653	7.77936986209621	376.282002146624	1.2022177679779e-11	1.06923688787882e-09
UTP18	36.5828193245816	33.1656356365904	35.5682056737691	67.6945735421171	66.8462256088129	65.9085356099675	-1.1283305560703	7.15005927590831	376.485716022281	1.19774876900758e-11	1.06923688787882e-09
HLF	0.0809932330142478	0.0550583172281646	0.0688232813490332	0.430060452535492	0.401611182143718	0.516752387048799	-2.92328367762467	0.9027294908177	138.573638022848	9.87673581020488e-09	1.12893304184902e-07
NOG	0.267745405543595	0.640406994961844	0.480307931782577	2.22598714393851	1.93392341111401	1.68831920899441	-2.24935578951699	1.29012212421429	79.4726995854506	3.39122802381219e-07	1.97525912308118e-06
SKA2	15.9846615387513	17.7359700089824	15.4130762997401	33.2284109351795	33.025046293249	36.4673534239951	-1.26317526592399	6.3565257477215	282.280878722313	8.59635995321588e-11	3.76430077951348e-09
PRR11	2.71773253093221	3.5517976500576	2.49776942031554	13.5931849434366	13.4846368280983	13.2829532794502	-2.39347317550765	5.13186189358141	452.380518744874	1.37267650074575e-10	5.07553292826216e-09
CTD-2510F5.6	4.34524141500193	4.26361592020988	3.72913098510443	16.3966788681744	17.3271647562418	15.2538658004643	-2.18051027750838	2.5858486226064	267.252904710817	1.24668272297428e-10	4.783388467179e-09
BRIP1	0.31696552827461	0.539791530810336	0.381776842928954	1.49821164274965	1.50970322381847	1.77026473078535	-2.13538809198369	3.07962844159048	150.668107343577	2.8809998897732e-08	2.60244835757341e-07
PECAM1	0.315561603973149	0.181146286890406	0.234242197946291	1.10694146160703	1.11402045365534	0.988615266209487	-2.33913416336402	2.429145207664	183.87086884067	1.53804896752101e-09	2.70751426264723e-08
MILR1	5.84246554845073	5.21756787970169	4.02114314348338	22.1100527976502	21.2144162809314	20.2940330247983	-2.26932848951351	4.64176055042902	424.099619615243	1.95741669275189e-11	1.42075244536699e-09
PITPNC1	2.3935421860343	2.8451073836589	2.76443176976018	4.72665166702116	4.8898480487882	5.62771600785832	-1.13038946687869	4.96005022482457	142.135997394641	1.16970434674456e-08	1.28496777716039e-07
KPNA2	5.7271936015099	8.29632985384009	6.70807497610646	34.4056716705975	30.8208443932224	31.5084008024168	-2.41668720903925	6.00986954621701	379.828505974103	1.33506721481319e-08	1.41832947122089e-07
CDC42EP4	1.73118619094215	1.84397309020266	1.87976373085155	3.57246502459111	3.18786716348457	3.70194360784027	-1.14015261663144	3.77386574077445	137.076564999186	1.05990449004721e-08	1.19167639962064e-07
NT5C	3.40367488453255	5.15201924267661	3.86320968210427	9.59371977278933	8.18553123417391	7.95334860791048	-1.24032543024971	3.36801501849423	75.0365311191856	8.02386895890494e-07	4.0719525040889e-06
NUP85	3.63100740187948	3.18720190079535	3.2811330406291	5.74084741579296	6.29543972891261	5.84569890781042	-1.02411779775689	4.63250535751547	159.049165136026	4.01120214939092e-09	5.56220031382207e-08
SLC25A19	1.43430937427545	1.25695902248771	1.22342781607121	3.1038342174887	3.05442986539174	3.23065629457833	-1.46097479649816	2.93534874115961	153.975783957313	4.96276851929771e-09	6.56497445632286e-08
TRIM47	0.546379389359173	0.539882255969106	0.433836381412779	1.18980198124075	0.987326963297265	1.46618252598002	-1.45732993878545	1.51935654574725	53.9518214198107	3.28599282346645e-06	1.34398381768066e-05
TRIM65	1.6787821243417	1.47035872078275	1.58702580210055	3.62236931722203	3.02071038378958	3.20997709324196	-1.25702119727321	3.29447157157228	132.573584732339	1.31626202835761e-08	1.40117644069206e-07
SPHK1	0.414242778453997	0.323765181311597	0.433616506607672	0.846548420529537	0.75051999108719	0.747950543785507	-1.2075241376389	1.43616609163293	46.11621938481	7.95719921076823e-06	2.87185856447087e-05
TK1	0.786371245417668	1.26308493652206	0.732463143685627	5.84837537844388	5.38550884076222	6.83074152547346	-2.87455460103818	2.78845146625716	227.389725231931	1.65773546980615e-09	2.87026093173008e-08
BIRC5	3.65896106618737	5.43098704833539	2.80738682164173	25.7009387113528	25.715116620439	25.7968178667051	-2.88501382569532	5.90161150564117	121.773215275133	0.000155155927852346	0.000386009585692458
CCDC137	38.4546511325676	41.8330728772086	38.0953699658064	75.6244852831279	70.212202741806	74.0249552173438	-1.09177850895628	7.31642092792131	305.248258128799	5.04419667013053e-11	2.64035301196766e-09
MRPL12	10.8137079214737	12.06935442894	13.1335785326562	28.93116649078	24.6315404514567	26.5282725124333	-1.35308872238237	4.35933569148595	214.71592094812	5.46102514239528e-10	1.27515340400273e-08
RP13-1032I1.10	6.36951739133106	7.33798460000275	8.12221632850077	17.8376970472137	15.2298984134348	16.0882896199502	-1.37111528461667	4.55195926905003	207.727020723366	6.81696323576796e-10	1.50506361495838e-08
SLC25A10	0.805313346191787	0.933816508822958	1.25065410285327	2.48250112743486	2.02322550516049	1.94831511756975	-1.3155459513643	2.10082303924115	58.0597304521584	2.15239850027272e-06	9.31939619071794e-06
ALYREF	14.4291072279332	16.6582634980199	13.0727630421876	36.0018295361932	37.9859624541069	37.3992278726492	-1.53094513370617	5.39987177106699	309.67487076265	5.27260422528192e-11	2.67650327258564e-09
STRA13	11.746171070373	10.8739852864714	9.60297660120565	22.8105075270827	21.9076932463013	21.2757462117718	-1.23102020916513	4.68833084405038	217.71319047328	4.97587023120404e-10	1.18819571925791e-08
FASN	5.25652892548029	5.55361164879948	5.1850511837555	21.5077010574415	19.4242396285327	17.1839110858826	-2.0577530544519	6.91199251928647	781.544556653275	7.47717736227239e-14	8.44280141020014e-11
SECTM1	0.484732816835764	0.30281020787105	0.350747375667539	0.926922369937411	0.877544168869494	1.11548449893847	-1.56545343202253	1.09294681154312	49.2750343615158	5.49688710320094e-06	2.09587050958515e-05
TYMS	7.46302679428599	10.4192092032778	8.19918141593355	38.1537416522517	35.3489154725536	39.483373670598	-2.31058526699844	5.90635564772548	375.501106731665	6.7436582520396e-09	8.39399603529465e-08
ENOSF1	4.01891615302551	5.01962778032161	4.3167475003663	8.42916191369309	8.01475264851325	8.30838284807642	-1.08778478960316	6.10999539464274	184.883289527643	1.60404732654516e-09	2.80495355509136e-08
NDC80	4.52633524567949	7.17566075968158	4.0118101198911	17.6796458322911	16.6451324316639	17.6133167703932	-1.91391202731834	5.40271774560763	62.7069613725853	0.000568045249149454	0.00122723237645956
TUBB6	13.719464479637	14.2737494951879	13.2279927689455	26.8788252903188	26.3469246229827	27.7205734028449	-1.17280330842132	6.42646650802929	347.754362377868	2.06663570555998e-11	1.47273713625141e-09
FAM210A	1.63531310477898	1.64624956616434	1.53227420981561	3.07823968623575	3.08135385886558	3.29593066169415	-1.17248079007454	3.521597410414	139.345632208427	9.52630370636747e-09	1.09760793724677e-07
SNRPD1	44.6596257868458	47.8686917263571	47.1653359562423	106.879491260783	109.546640316091	104.718881966659	-1.40015645273744	8.60107153085639	564.453667619055	7.25658306103856e-13	2.29424130057795e-10
RP11-322E11.6	2.28855303659021	3.40859789916219	3.06718462308503	5.92812341155462	4.72014063704481	5.11011578000546	-1.0391296402544	0.972080303048365	23.2306057893918	0.000259212493932603	0.000609313175328862
INO80C	0.304398414736878	0.486089689344018	0.376568435236869	1.10276042037122	0.84991983283302	0.735014401792384	-1.38679189614427	1.77555067336495	47.3561751141239	6.86592974494045e-06	2.53294323005878e-05
SKA1	0.152640092591633	0.262866448155728	0.0440069059047281	0.529353392949703	0.503323638551587	0.685045300905848	-2.03245743740752	0.25228067177072	26.6122418908994	0.000210846690016483	0.000506929958293623
ME2	1.46681537230932	1.47525476801592	1.37959276467856	3.48476121385117	3.60491224202161	3.37912852632106	-1.47390110956052	4.57695150353207	367.983286311535	1.40152547991861e-11	1.14794377132401e-09
SERPINB5	1.48609991137068	1.43958419936769	1.38422331596746	3.89235825875916	3.91758402707912	3.53063117954789	-1.59215700024017	3.41660904281832	245.951468005214	2.18808454672462e-10	6.89028695510415e-09
RNF126	0.853306581689852	1.01895054386023	1.04903475996432	2.02359475873416	1.49408779699378	1.59120780506169	-1.00419346457224	2.27419659475012	43.4146738670825	1.1094938777958e-05	3.82089725755495e-05
MISP	0.910900080536716	0.669961583454891	0.798793592935198	1.93049197586175	2.01137333282328	1.56051093331662	-1.40894248867404	2.02065337766093	74.1433153294243	5.05042648138427e-07	2.74260191747587e-06
PTBP1	3.43865717814917	3.73194547881992	3.28181676607539	6.8853648997549	6.4099828690823	6.20674785729473	-1.09621192303549	5.13845760874671	227.947314849162	3.65386960277531e-10	9.65892486298865e-09
WDR18	0.955214834843693	0.843065785543999	0.867488699872053	1.97756344295342	1.54114073974653	1.30914309948157	-1.05131399286037	1.61359585394969	33.7762679524003	4.20319324758067e-05	0.000121714744198123
TCF3	6.46178484077778	6.27746317199605	5.9198516863739	12.6708164123816	10.2568748053523	10.8756877996545	-1.05470519450558	5.76514816865427	194.765308684245	1.04850324772735e-09	2.06935283869686e-08
ATP8B3	0.280868433848127	0.307490313851254	0.226732187358442	0.505998557819953	0.498987292893774	0.539065881991734	-1.11141782085505	1.53192957191857	40.5591069411723	1.60493680223543e-05	5.2680317628193e-05
DOT1L	4.59146632315825	4.35987627732561	3.98490497311533	7.81056536811413	7.44481740825328	9.09140856710542	-1.1130096748363	6.16654867672449	164.021414974072	1.02035079431354e-08	1.15791136801927e-07
TIMM13	4.26495798499904	5.01118311264943	3.56956675302986	9.58171999917137	7.78095305216891	9.20741145841987	-1.24071411180299	3.74331625076972	97.6572381634554	1.21110579741351e-07	8.47881330625009e-07
LMNB2	19.6687448015352	21.8951559307265	20.8678005911875	51.9597040238701	53.3387934220468	52.8140964702897	-1.53986269300377	7.69920840962068	603.834045696022	4.53646044903462e-13	1.8081718013483e-10
DIRAS1	2.83449038511489	2.51021900971523	2.48651645881342	4.88825097441489	4.67900651384617	5.24386584373078	-1.11983954669071	3.75897899365032	129.932178903544	1.49929805023257e-08	1.54705636932614e-07
THOP1	1.70426630712154	1.79215117638325	2.22193898399258	5.86440397143259	5.63039614664098	6.0030973920412	-1.81710244284218	4.90876770709048	375.176904939678	1.22679486462885e-11	1.07144603425706e-09
DOHH	0.636666494287995	0.832470069764225	0.883779242483411	1.99235819241552	1.67728106703576	1.7478621134779	-1.40191890133209	1.6974125490654	65.4350343642532	1.0671204351391e-06	5.16504587834624e-06
CHAF1A	7.87533136476239	11.1215888253314	8.19115515669681	27.1223324851643	27.7540511986688	33.0321244305081	-1.8909344592277	6.42438895271902	123.929504227474	3.22526194643585e-05	9.6379850376669e-05
TNFAIP8L1	0.527655187332801	0.51977187619288	0.472197994774184	1.29179830406069	1.12945569965748	0.935426783518786	-1.3350412038141	2.49191565992345	88.0868244627917	1.75897195259078e-07	1.14333176918401e-06
UHRF1	3.48984351635948	5.59549170436446	4.07502238010886	38.8087262866346	41.8458088222433	45.5167099557852	-3.45643962602453	6.98551959057856	269.312289156246	1.1096748044936e-05	3.82089725755495e-05
CTB-54O9.9	1.06565641234907	1.00101896135034	0.614468199917567	1.62894957409026	2.09924446002737	2.43105947196521	-1.37918315062166	-0.0847106302333159	19.7979880453596	0.000527600007196132	0.00114785313979582
DUS3L	13.7624144438463	20.3006274308692	14.3294315520091	36.5236928042015	37.005091695768	39.4145876083178	-1.41965490309328	6.65884309583801	74.0755827469289	0.000138528979865322	0.000348871453514578
HNRNPM	80.6191664669018	126.733327438457	102.868886124989	232.997269485115	242.350978759977	259.005766334622	-1.4422313193212	9.97755460289607	64.6731533706041	0.000293922196588197	0.000679684330553866
ZNF121	7.09494348460246	7.32905399417433	6.89295867898151	13.0587906826329	12.721485875438	13.236947707025	-1.07124352302574	6.22214725826328	303.086709842723	5.29489971374504e-11	2.67650327258564e-09
DNMT1	31.8145948398022	39.5728166626818	32.299377570241	84.6473685571726	88.2449992958266	100.402221675208	-1.59843222694187	9.31501504194645	223.248722253926	6.71151043022553e-08	5.19566879926568e-07
SMARCA4	37.3180424257224	42.2955309763806	37.3525364484535	67.7745798103024	71.1506069883274	78.1743468184334	-1.09269198575637	9.3016863529798	195.726484797117	1.53745785505425e-09	2.70751426264723e-08
LDLR	3.87143034995772	2.3668572285705	2.92768244324033	11.094947227124	11.8736338248676	9.48220280716506	-2.02485455758165	5.81060936708317	114.635792351788	5.35528538476394e-05	0.000150179796633579
SPC24	8.49544404027687	8.84303934983198	6.96201187065333	30.8028110303949	30.250103988718	30.1111485969338	-2.10342768599554	5.83387775083235	627.151677966616	3.55208167567733e-13	1.7547283477846e-10
ECSIT	5.29611207338637	4.5500781885078	3.35506236736732	11.1114465077446	8.77099842708041	9.32461621302428	-1.33823671444084	4.11246302874701	82.4066890866897	3.42307041483685e-06	1.39143575778516e-05
RNASEH2A	4.9964552132971	8.27178444325252	5.73017828234689	31.133448527858	30.116371499616	30.5966815050443	-2.46336514138444	5.30626100870027	178.931075054035	7.85443901389942e-06	2.83930875672815e-05
SYCE2	2.52862499065657	2.41000349791265	1.95888079095806	5.69604450606653	6.1103075462024	4.56060292585003	-1.43539647917237	2.55532744496659	92.926725121419	1.26156080947949e-07	8.7296785185441e-07
FARSA	33.5982548776549	37.0312096776568	35.7072667053759	69.6211208290065	69.8302490275185	73.1767716716896	-1.1993275821429	7.05383169698966	350.467920820836	1.95928664657138e-11	1.42075244536699e-09
GADD45GIP1	42.4830055682135	52.3824459345679	53.9461199642149	104.108822778713	78.7694029616774	83.9321656112988	-1.03909781739761	6.97847185777156	77.8259438049843	1.71330073944744e-05	5.57051791221413e-05
CACNA1A	0.133675907682624	0.18809646263663	0.194765150122266	0.5219024750482	0.467513977537538	0.531177224338069	-1.75771475759049	3.93252285437385	187.235353623604	4.28709189278954e-09	5.85338060623148e-08
SAMD1	5.01177016343246	8.94147396182607	10.1251859177836	15.2334678149598	11.4821400089376	15.5748780537035	-1.01448387898817	4.6808318509578	10.9607475532523	0.0241151618139846	0.0360144050973518
ASF1B	0.586312855657965	0.98867277118033	0.394419534258956	5.86377658587258	3.57897966416445	4.77228532268406	-3.00849725652414	2.73306376331956	93.2176406755912	2.1525108801452e-05	6.78502332868104e-05
DDX39A	4.97633036239697	6.22232778117322	5.02884906180169	16.0324483465224	15.8050503883069	17.2934038886828	-1.79481488798416	5.44293623055451	370.986169610451	5.46347255973383e-11	2.74179600711976e-09
NWD1	0.0695707308420516	0.0599050046470253	0.0687688847422325	0.242314638380048	0.118604599095335	0.148362099128508	-1.56081674978826	0.127758672744039	25.0553892387123	0.000182598878658697	0.000445588618993003
HAUS8	2.3448275564792	2.87309749723796	2.05887180187289	8.91170549478935	9.10967248074984	10.105026924923	-2.14429805421742	5.09502236251259	334.489107752193	1.91434291234618e-09	3.22621884417574e-08
AC010646.3	0.49181971581406	1.03519614595308	2.01662714437201	2.25119249634833	1.75046327831915	2.70041868276488	-1.1583578535407	-0.0688972059498095	8.70433360557947	0.0112090861103494	0.0180147654770641
LSM4	14.6522079636465	14.0805814504017	14.9685589525644	30.9562667645389	26.8032359493505	26.371485149232	-1.14329554532265	6.04690195494949	292.20683538882	6.79396819770791e-11	3.24468426795669e-09
ARMC6	2.13225721643035	2.54769454434001	1.99440231566622	7.70192243126082	6.14437158444606	6.75708632791729	-1.81827166661421	4.26244095283808	281.013423221763	9.28192034662257e-11	3.97024025393924e-09
NR2C2AP	1.06673643303656	1.26973359241889	1.03118188794315	3.57413237723084	3.05935041289942	2.87067658100672	-1.68453449735708	2.01718575990177	114.997703339926	3.28579529133222e-08	2.90177943940669e-07
ZNF724P	0.37275519300109	0.627344388706993	0.420099037779557	1.82332513434594	1.77188145527347	2.07356662051654	-2.17846242022614	2.06327689447262	130.965629580718	1.42443028310168e-08	1.49418672297752e-07
RP11-15H20.8	0.650363839889507	1.17092230221679	0.750012655781737	2.23681127177467	2.311652027674	2.54504976055453	-1.64491949378944	1.70032868018135	62.7789100518443	1.36306817289955e-06	6.32073384488006e-06
NUDT19	0.626032735667149	0.767745893090489	0.798524366918031	1.45934281737444	1.12598943407016	1.31097329094351	-1.02960478513978	1.64998725227871	35.64276671164	3.18223996421484e-05	9.52382607995233e-05
FAAP24	0.296867268687577	0.224947685723981	0.16432958534044	0.409316538021139	0.570562397679975	0.52261860780962	-1.31278809511999	-0.0823232033503551	18.6842140564146	0.000675466442729716	0.00143499173856623
CEBPA	0.363687791879057	0.257895864424923	0.197370387562064	0.449648281331452	0.725592800322781	0.693772046135078	-1.37852211362412	0.345747266536727	21.7777726548776	0.000347122235986452	0.00078817987740216
GPI	3.5209657003516	3.63548199542909	3.34808906040965	8.60003856133068	8.10969599134904	9.10739779785882	-1.49652041269608	5.83302041299183	444.100114266197	3.83224375103204e-12	5.66169245012286e-10
RP11-618P17.4	9.82405113381723	11.3452241420394	9.52993493629853	25.5795674225205	24.7721528984258	26.8835395928006	-1.52699133636567	4.18374986918529	261.750427029029	1.43562145831377e-10	5.1461006832254e-09
PDCD2L	1.33733414456156	1.42248222075885	1.40616056778036	2.94309411343931	2.89045545649197	2.30814088145129	-1.15990446038555	1.61286511246735	48.3960584577247	6.08111489869781e-06	2.28772642357485e-05
WDR62	0.195777510063181	0.347071109617377	0.265617130268947	0.835076208129211	0.851714808897215	0.855859198090165	-1.84041996454569	2.52172097030406	113.107645259607	3.89793801681558e-08	3.33323252224994e-07
SARS2	1.01910646777318	0.607512552100851	0.863861964409588	1.61837476216932	1.78896091409408	1.41234467144954	-1.15741947112819	2.0261726752957	40.4367257534464	1.63124648653522e-05	5.34329557794214e-05
CTC-360G5.8	1.08737635863765	0.665267939616285	0.8414894500974	1.64793466254273	1.99498057767106	1.69022853733842	-1.24309025218216	1.44120737200002	38.6370926387498	2.08103301859518e-05	6.58202680231145e-05
MRPS12	1.91645545356857	2.05709240926438	2.25550786968554	5.05434029578206	4.32837200829986	4.71288161770581	-1.37919862187483	2.91437801225009	131.899353655135	1.36043533726882e-08	1.44091480711206e-07
LRFN1	0.183125221997874	0.172017751122315	0.163187395084451	0.566844098685756	0.415634907717184	0.482030425640499	-1.69084439221185	0.283226967821275	43.5978870729813	1.08422034146018e-05	3.75204797675187e-05
TIMM50	0.989546107422153	1.17115066274706	0.967406913554596	1.88297944002511	1.83770559215981	1.78279137756104	-1.00895790850609	3.35389559593311	85.8087199082278	2.06828437355657e-07	1.30631687652274e-06
FBL	20.7138796594689	26.3431153231681	20.8236161075306	52.0704332221357	49.4076211808852	55.0617744039201	-1.40316196841171	6.39526941104497	206.927771086999	1.61263078918347e-08	1.64255589661161e-07
C19orf54	4.78639757010022	4.44451183013673	4.22156618458653	11.5112677894908	10.2679353808541	10.5076291411585	-1.4607746033839	4.7325754635561	346.679242342826	2.11101120190116e-11	1.47658695042715e-09
SNRPA	13.6602700398277	12.3269097111041	11.2719933697096	34.0727127134466	29.6700407402071	30.4918523297863	-1.53618321730399	5.74053839166822	389.174161587876	9.53356178124743e-12	9.85010095672937e-10
LYPD3	0.513925678957041	0.384803504396287	0.515364717820357	0.958066789000961	0.926266209436795	0.845388366658047	-1.15398933680658	0.872951247852512	29.701379805331	8.03918961611158e-05	0.000215359277158942
TOMM40	1.49680312402875	1.85271695021116	2.11272766748288	4.6075696045024	4.46557814654792	4.73724547358908	-1.54071882188395	3.58979873509127	165.408321916054	3.09860491070591e-09	4.56077713486397e-08
CD3EAP	7.61037609966306	11.067352404426	8.15588245188692	41.297609254792	43.7222762004478	50.2916444534427	-2.53150709543707	6.70039979963599	199.653121528905	1.08351585360429e-05	3.7504310518451e-05
ERCC1	6.82882031883982	8.77881301874094	6.96131480510499	28.2856605863279	29.5290959867731	33.9004079775669	-2.22154235049712	6.79626517118387	325.769242809324	5.81220317545895e-08	4.62634983875404e-07
IGFL2	0.116005841185418	0.139844191941874	0.107024214689982	0.565667175883074	0.480887176745937	0.277670189292697	-2.0269228223584	-0.394990558216416	30.9920715586782	6.503941512061e-05	0.000178776399622083
TMEM160	1.23099169694704	4.67846770473241	4.79728374700486	16.3089669707286	6.79855647310981	8.52154179916615	-1.75533489355522	2.2965440996686	8.23462525078627	0.0396016360619679	0.0563831993936403
LIG1	2.0157179198168	2.60165731245217	2.20611718640776	6.33968794056731	6.36248118108461	6.84017007100038	-1.71465366080867	4.90838623002478	320.338497977252	4.30818886649106e-11	2.40649645234949e-09
GRWD1	11.1292618265029	11.6308311481449	12.5923283328461	25.1672426540416	22.235632725092	21.3792663722443	-1.15838128165749	6.67904889583068	283.558973806245	8.33614555834606e-11	3.6706905010121e-09
LMTK3	0.261643389392979	0.262840991401113	0.144580116484399	0.673657254863096	0.462191230304386	0.416669228587932	-1.38739614844777	1.02276104107554	29.2188148762159	8.7165685798823e-05	0.00023166024900938
RUVBL2	40.1680404950058	38.4892657203825	35.6846321671001	75.7096953137375	68.2792147919924	64.9759408715589	-1.06763400933156	7.65469754308663	267.361479785187	1.24325098674089e-10	4.783388467179e-09
IL4I1	4.05180386243225	6.47663108552828	5.14115013676286	9.28695104137454	9.83814518264416	10.5046372365882	-1.11440253411877	4.31518882712894	50.6735826107275	6.77878750137844e-05	0.000185396319760883
NUP62	4.70764421778794	6.25147011139039	5.11086848227419	9.85722846339896	9.92747351038524	10.5473189534497	-1.11390477390188	5.5779618094408	126.419428489821	1.20967293994182e-07	8.47253426433333e-07
CTC-326K19.6	7.68426726997986	9.90392202086731	8.86165150859775	18.0231230311018	18.8597868352304	20.7095695828779	-1.31987725450974	3.0632432089809	106.235628516703	5.43954980154482e-08	4.38492622451915e-07
POLD1	5.75257635901219	6.07570910655328	5.60515090878434	14.4359201232382	13.9830828670273	14.9130489736457	-1.51234736892457	5.66849674648953	495.786719673519	1.78736347169802e-12	3.78625251847683e-10
LENG9	0.705044269016675	0.961225497072583	0.542047484003958	1.7782416123002	1.41151657881163	1.61046465839147	-1.29797252220436	1.2470671856838	35.6076420020604	3.19862788701322e-05	9.56924860671935e-05
UBE2S	2.53367908356067	5.3715905401801	5.21516560650006	15.1230264520961	9.08221792829896	15.3621575178261	-1.79137589498747	4.67251686586377	20.4047834440832	0.00885426044071065	0.0145210238662469
ISOC2	1.14283122863277	1.30290861238145	1.03078789352613	2.82337093658931	1.73835140672461	1.87326996447187	-1.07812821739986	2.90955479096201	39.2425359249741	3.68948128949333e-05	0.000108488318869625
ZNF628	0.102311669437069	0.188779543152606	0.151698695373998	0.380927171889634	0.261632321297033	0.293418967169419	-1.26230335255839	-0.0464013282903168	17.2785033622206	0.000934778624290042	0.00191659928570389
ZNF587B	6.4638984415552	6.93240864469481	7.30610086787001	13.7965520565274	15.1761475352823	13.8168628932028	-1.24719775904786	5.57421756919724	293.822956411071	6.54334646305145e-11	3.15357380755845e-09
ID2	0.791322928996872	0.637421333325468	0.706505428130329	1.59882693514081	1.25056440158428	1.65561383526657	-1.28180754310204	1.36289861952984	45.9662146956592	8.10216640080255e-06	2.91755832488444e-05
KLF11	0.588740387638244	0.749855327498055	0.622368314059022	1.28897867529206	1.16133981679468	1.17433493872144	-1.0781686612629	2.14931554629154	54.4276669069672	3.12473541241474e-06	1.28735515766099e-05
RRM2	1.40289106290229	2.49421399628086	1.362393413882	17.5674979095275	16.4704806487396	20.3002731221528	-3.55227072671894	5.70891160860697	146.699910676683	0.000116944121456596	0.000300642815414844
LPIN1	2.06427998080066	2.07372866534833	1.83057560804899	4.54418700447009	4.8598129089376	4.14409453265073	-1.37916193356101	5.313450847168	311.818861302653	4.36137931523659e-11	2.41065329423986e-09
GEN1	0.180846309075865	0.297098596428227	0.23599712581444	0.760208605241496	0.789131506407808	0.911308537041122	-1.97654747616764	2.72191998766321	137.429172960708	1.291918879751e-08	1.3836486213485e-07
SDC1	3.15483612791312	3.50519064213219	6.8882436825909	11.14247952998	9.25605971005173	14.3737906303098	-1.57540448337495	4.9072415136808	16.064423652752	0.0138690852437899	0.0217848270601978
CENPO	2.42260476785096	2.92043230489704	2.38207914233753	6.33319092361857	6.18412368711129	6.63554453163595	-1.50579832314387	4.6779504928618	266.399787228813	1.27402634065308e-10	4.82969026212084e-09
CENPA	0.397379968736412	1.86971714849798	0.900166475421348	7.29024758265096	2.99506754155761	6.72827937214041	-2.58921819727216	2.83323051054685	15.22435726485	0.0150155923376656	0.0234181613727129
CAD	2.25558495883615	2.69607238731023	2.21197143696498	6.40816712630144	6.1516361266897	6.72642266083907	-1.62543602283717	5.26658503758918	356.178669553001	1.75349302377956e-11	1.35568142100481e-09
PPM1G	99.0920307838118	108.7642450295	103.512077250714	193.782440806093	209.082526654399	217.453315882659	-1.19483788755806	9.34888925148447	291.820080869245	6.85555657715135e-11	3.26187785166796e-09
WDR43	40.224752971804	50.2086651086733	43.2132099232321	78.28586704175	78.9396359646724	83.794404471786	-1.04991156567406	8.04363429975189	163.168067537468	1.32373331545973e-08	1.40723444860709e-07
ALK	0.276071142652567	0.202757362951913	0.16854924289823	0.907918497105283	0.994480130371228	1.213139573645	-2.46177588066179	2.21398413004301	165.664906897873	3.06709294530589e-09	4.53223644915646e-08
GALNT14	0.936662709630066	0.84367136185847	0.653792109839238	1.67856351885837	1.48624453311864	1.58918264732862	-1.15840078302064	2.505308655052	64.1296461869959	1.20226634922008e-06	5.71591772886344e-06
TTC27	2.38575026980446	2.60209928909256	2.27236601643841	5.31896787302394	4.99485781697864	4.7280510487901	-1.24543750047624	3.61075880106489	159.023210453124	4.0155084499757e-09	5.56329163691638e-08
SRSF7	18.2912217258813	23.4302263772737	18.8071046322629	37.8684867384774	38.0902362161781	41.9610619611573	-1.16090344610236	6.94778715208794	134.510072216049	3.25023358461858e-07	1.90718977378064e-06
SLC8A1	0.0770267778621904	0.0574818007411058	0.068102102126535	0.376676941187742	0.395502192781541	0.346933494013128	-2.66733945995931	2.35923129103605	309.130930866794	4.62710412500444e-11	2.50497472630378e-09
EPAS1	4.51321185850765	3.72687753685935	3.95577004426402	8.66449700290735	8.3116123652559	9.37999785880277	-1.31316672870207	5.59433774041902	261.920775617484	1.42930316873514e-10	5.13509647531024e-09
EPCAM	6.30117571590807	5.84901326682356	5.57882307040536	12.1449054723357	13.2624479987541	11.3954901260743	-1.25116733696811	4.55823696602427	219.692173388699	4.68249618119166e-10	1.13878307126581e-08
CHAC2	3.53651842080444	4.10915378835411	3.83269835301966	9.38538842040754	8.5905756736676	9.1295321962679	-1.43645983577621	3.14152567644786	164.616025903846	3.19826428655165e-09	4.66403707027754e-08
PSME4	4.74317424719764	4.79406887966367	4.56355180849734	8.08398237283954	8.1270001171231	8.92877181151962	-1.03439812986254	6.09915762804966	228.016406723626	3.64642329793585e-10	9.65538684987771e-09
PNPT1	4.11675220505616	4.42273503037139	4.04582383853363	9.22178527851298	9.63172974428598	9.7094785864009	-1.38085349604636	5.18299258332764	370.417432359853	1.33940470389819e-11	1.12522270120619e-09
PNO1	6.51478218672754	8.24683269533063	7.84068442246076	16.502176002703	13.5546537490989	14.2211594161477	-1.16686899604118	4.93555249668859	146.685954104104	1.09969097400536e-08	1.22724295950357e-07
SNRPG	10.974992729865	9.73370111254919	9.79981084276737	19.3897407025879	19.970712296052	20.349869080343	-1.16894393077473	4.79357588781968	227.27835524598	3.72686985727226e-10	9.7702087402587e-09
SMYD5	1.2406241253449	1.3837186784159	1.40190638854781	2.82105872874419	2.66712600098923	2.69374004003523	-1.22157678571952	2.83155994888853	110.12301168908	4.33030009405601e-08	3.64501511644501e-07
BOLA3	1.55161120736861	2.44940659692795	1.61452776218115	4.85804790280492	3.62094219760782	3.82821354970145	-1.31762416692381	3.28844797723267	54.6552534699794	1.79081332054438e-05	5.78801410164907e-05
DOK1	0.239986370567773	0.23048770744222	0.24482359508329	0.682887289472669	0.434804366105744	0.45612188311706	-1.33348700128986	0.324370457851639	25.6304891264984	0.000164087647096127	0.000405233170644521
EVA1A	1.21023178369049	0.900789384225339	1.01717857398228	2.42295860436907	2.1934264014738	1.91641524936787	-1.26145668217148	2.1974131791765	68.5047483041459	8.12362398456862e-07	4.10806935214526e-06
POLR1A	3.24959313919225	4.50817343987949	3.60105330698317	7.20368277180476	7.12724472747956	7.77641904150698	-1.15855622456685	6.27423258609079	96.4931450000015	5.53929861460148e-06	2.10797382040492e-05
RPIA	2.31479361194833	2.20300006266874	1.56304290385367	4.02023520832768	3.60124833957099	4.16255183014463	-1.14636385131673	2.51495618570956	56.0054436947402	2.65119457644226e-06	1.12119004452646e-05
PROM2	0.222804687355426	0.151880921358327	0.0963535668621582	0.448780578067131	0.376090358086926	0.401410578565372	-1.56363486286695	0.87683897437196	36.3186386648278	2.88483083085688e-05	8.73293867755373e-05
NCAPH	2.18928290215177	3.52627862380198	1.81186151255853	15.2371262360855	15.651405254522	16.9702943456243	-2.85011095839108	4.99924976334597	119.265030821489	0.000107432045308665	0.000278956270078741
PDCL3	10.9590230322437	15.4847683268961	13.0458484571744	29.4883910596802	30.3083434861024	28.1978795482184	-1.35164355584508	5.32546821241359	154.193379682441	9.59652799957718e-08	6.97771237411618e-07
CREG2	0.314886904297424	0.257581545788961	0.34497721342098	0.774343392992541	0.789868652057667	0.741552910131633	-1.53611092274746	2.00622454287623	99.9914653277502	7.97281716839768e-08	5.99022308926e-07
ST6GAL2	0.547671582866807	0.370977436604051	0.572637864847461	1.06208230760595	0.904680769910318	0.693508454932139	-1.03955423074765	2.45428465282084	32.4103504277679	7.28850624834901e-05	0.000197491783979947
SOWAHC	1.49870479573812	1.60269791975987	1.67258371164631	3.24652238526506	3.49008137433189	3.5322220768779	-1.30566148423221	3.59319035223666	168.865744985956	2.70319282839483e-09	4.13687888778021e-08
BUB1	2.55209388895151	3.20990841359343	1.91545310764031	11.1359645869087	11.0154197338016	10.6091923949416	-2.28256427246335	5.41223050184218	173.054460549425	6.3084017135065e-06	2.3575227963856e-05
POLR1B	3.21494728120619	3.40387701261457	3.47678197582741	6.20204726862278	5.83156950248358	6.28653890620899	-1.05961502742737	4.94107146984006	213.243428658961	5.71898978797215e-10	1.3275446485795e-08
SLC20A1	5.23802254263985	5.1403334795604	5.49356426230441	10.9244698496373	10.587682003927	10.2240165835719	-1.19910970900251	5.50556195146591	361.411439771932	1.58632939259592e-11	1.27247425893734e-09
NT5DC4	0.293087041692218	0.441642852800101	0.353357226702462	0.884818420132174	1.1672598498447	1.19836072425434	-1.76867400230209	1.694888842431	77.1115340509573	3.9807549679816e-07	2.2627750641443e-06
CKAP2L	2.9334740921519	4.2114067111029	2.03349596574995	9.5612145653882	10.1911911691372	10.3549223719183	-1.90081400507459	5.15539171775491	45.168709842679	0.0015358319660976	0.0029939034604936
IL1B	0.236343166621815	0.125235145681427	0.104829112095404	0.32097567431323	0.359691069216856	0.50534724622962	-1.54381667800354	-0.0849365958827548	20.1147160524143	0.000492576832048943	0.00107923140139012
EN1	2.593916334387	2.74573500534285	2.0579632841881	5.14037728254173	5.4939686093509	6.46024993153001	-1.40392505967727	3.61239245054457	115.643041221532	4.01854254352863e-08	3.42268968362611e-07
STEAP3	6.99565571222585	6.78332790011132	5.7340651123231	16.5498973631395	16.9536207814641	18.2003657600319	-1.60459267281359	5.80963554040604	372.403425978492	1.39698407750217e-11	1.14794377132401e-09
DBI	63.9359096484731	56.1251363116177	60.0464496581064	137.879657940728	121.866766706584	104.986142171465	-1.2152715857965	7.86708831892855	228.9306543915	1.20344116751183e-09	2.26984098142049e-08
GLI2	0.207018515442779	0.369717487700298	0.168000754390411	0.380321226333197	0.458701133514683	0.488412847295894	-1.00775916597798	1.41712157760297	15.2127893269675	0.0020079251244189	0.00381368261045465
CYP27C1	0.31959338023841	0.253607444310786	0.202347496533653	0.711237251412655	0.678947356533011	0.590303196107902	-1.53923033020035	1.12923460176319	54.206786203466	3.19843857928711e-06	1.31258870875832e-05
IMP4	2.46369846417892	3.28253285691098	2.79075133664146	6.72862492486396	6.12556805455955	6.2527723372514	-1.35691341669009	4.19972586038079	172.065436365194	2.38782204933915e-09	3.78751358797524e-08
ARHGEF4	0.464143623365084	0.497860159295038	0.51384936778775	0.903072235254236	0.947031035991293	0.937923727004632	-1.11744337916473	2.96009883636368	98.1535475512991	8.95850752363332e-08	6.60213691047704e-07
MCM6	5.64500536695653	5.81992172942527	4.76817176502328	14.1342427650816	13.8881730497187	14.8489624789404	-1.59831696800292	5.39324722423845	376.093307139221	1.20637425943041e-11	1.06923688787882e-09
TNFAIP6	0.926812468475161	0.245552888555857	0.411084143188562	1.75318405949863	2.04860872064956	1.29361214012674	-1.88919460828797	0.900356047804	24.0082761140449	0.000642754087983467	0.00137361857818611
CACNB4	0.136571385369981	0.120269662625017	0.093066330729366	0.19962806673873	0.201774737720729	0.230073170005059	-1.04718824171779	2.61862599861274	49.1800132733965	5.5568538569098e-06	2.11363680871102e-05
SPC25	2.18601381924838	4.15949387172002	2.04497055955974	19.5478594184293	19.5437264653118	20.7384518196057	-3.00812415170756	4.47143205565361	113.119170289514	0.000100033112198587	0.000261895236441747
METTL8	1.93598479557341	2.50412484788761	2.18751322395438	4.2980644621302	4.37958229977104	4.71527004676314	-1.21291741374742	5.11195722263127	165.299165742697	7.26267623343336e-09	8.92755722380363e-08
AC013461.1	2.92463848689391	2.83265672236622	2.7000831135762	5.35314571952675	5.24369276026923	5.38720892543778	-1.11755182764289	5.84851866167569	313.78764384361	4.17777337540533e-11	2.3557423441577e-09
CDCA7	2.58967264359756	2.50091466189085	1.91397600414311	8.17952971189093	7.35312098053761	7.893256796917	-1.93497666574655	4.38046240960747	335.250777933408	2.65649011375184e-11	1.71403247829343e-09
CHN1	0.345347825662144	0.35586583188956	0.346030966516005	0.847227454502445	0.565383875675638	0.716899774775957	-1.22187939181592	1.46792416181341	42.7730367529817	1.20345737871837e-05	4.10182282078051e-05
HNRNPA3	113.612328986969	136.677658620375	118.754546707619	231.561432608785	238.976528501425	256.883593709125	-1.17887006196781	10.1433839397149	212.208066369745	1.16113476103078e-09	2.22175148741826e-08
TTN	0.238199453596384	0.323239746621237	0.256146890342153	1.07647127359381	1.03805756288501	0.981149076200725	-2.11605106926679	6.33928997454411	412.490984145584	7.59171063210533e-10	1.63103548989538e-08
CCDC141	0.333738047334757	0.425308415925138	0.31303038649521	6.76575236008869	6.94458918666377	7.97285259698963	-4.52642535213476	5.67963198945573	1329.33217589305	6.71059799166541e-13	2.23681256669861e-10
NUP35	0.542549513490712	0.718724686782684	0.449205440896013	1.53799049536402	1.42205099930619	1.61121588639696	-1.60170100259094	2.15709198325561	87.171500573158	1.87643413096793e-07	1.20384215675086e-06
COL3A1	0.155599396001765	0.141033031801869	0.429712421436209	0.540476841625895	0.470646467322224	0.297193884658828	-1.07728092426995	1.26321965421097	5.7847463338554	0.0482176834568168	0.0675312430305095
GLS	4.756848616658	4.07130193732849	4.07546401661193	7.77206370158722	7.55741844475469	8.14844793948453	-1.06392097149225	5.9310038484454	207.797839293741	6.80142291009062e-10	1.50373277430367e-08
SLC39A10	3.05557406690159	2.61703795213952	1.91436720930066	16.377972877665	16.0611842311822	17.6365239170627	-2.91843300349563	6.13249043510681	316.415949949336	7.82225919534328e-07	3.9824242628015e-06
HECW2	0.0620867064295859	0.0343676341323992	0.0715996381131922	0.091346055438023	0.112809328178138	0.123270963940033	-1.18941726880248	0.167142653957419	15.8205671972349	0.00133168483643924	0.00263206725361733
CCDC150	0.215076243240431	0.472997741432233	0.271492568572105	1.08003074596077	0.868021828741677	0.933558973516002	-1.76321060650652	2.70316399436516	48.0561992832327	0.000101698137379919	0.000265726306727563
HSPE1	62.4925872252131	69.8307561594649	61.8567480114562	160.465293016473	156.980629094196	172.311652758268	-1.53414035951191	7.86320618742082	474.122831878633	2.43645748180898e-12	4.49396937963542e-10
HSPE1-MOB4	139.57671612805	156.452608944989	136.676055007364	354.98714292423	345.342224585985	381.76315764943	-1.52178027829605	7.85864359550675	445.659192762145	3.7404605433852e-12	5.63135240665078e-10
SGO2	5.54728682563404	7.17090787586063	5.42175749972856	14.7141389323996	15.110813464178	14.5166912617097	-1.48549071284645	6.01740445630962	217.899484883328	1.22701526023114e-08	1.32977655935514e-07
NOP58	26.8292781722117	29.5585313046284	28.3625442318753	52.7071718248998	55.5764990133562	57.3053667215826	-1.16630574953484	7.14162912062161	306.31763435716	4.92519036198432e-11	2.60392673050997e-09
WDR12	4.22547387555302	4.87696463642681	4.32354065101574	8.66788543797341	7.26245445711801	7.87465206036706	-1.02336808133143	5.85143681657498	172.689673591942	2.33130892320377e-09	3.71505357439568e-08
BARD1	0.677250781679745	0.742927003167999	0.481450202641557	1.59894543449827	1.44218595366612	1.59383872698266	-1.47299810447931	2.78636475138842	96.7376676526109	9.81314422783818e-08	7.11587999787458e-07
ATIC	8.54751002199534	8.52596918347511	7.00659851140961	15.6732692593294	15.5927177358061	15.6280694337432	-1.15898915623841	5.57567243010965	212.243842941479	5.90202636193887e-10	1.36004712433717e-08
XRCC5	50.1041523042668	49.3842205152118	50.0638970517332	86.8244361017228	89.7790263215052	87.2061175421092	-1.01859054833951	8.58713681335818	332.237074673269	2.82602362947715e-11	1.78695126139099e-09
TUBA4A	2.64940391161746	2.22190298058819	2.0766803874323	5.78896091653191	5.4341783586485	5.74279633530959	-1.48621989378401	4.07393549745501	227.662308548414	3.68476971165748e-10	9.70710023837665e-09
FARSB	8.41199708847829	8.99116974226631	7.93796281338773	16.5813068990215	15.7716823898003	17.4471549258529	-1.17322774331634	5.43756768984099	249.239012979742	2.00021612901849e-10	6.58270931969898e-09
AP1S3	1.1102170600134	1.18223556117541	1.04547218684727	2.07664453873402	1.88150526482703	2.27241114644431	-1.09839013723133	2.8215135422257	76.6873833448774	4.11647582888006e-07	2.31990195732392e-06
DOCK10	1.37599387579991	1.14978087319584	1.26711253694048	3.89815435549516	3.68541359575303	3.65274945806101	-1.76732989112219	4.84761473239043	499.885465368025	1.68811653508047e-12	3.75855580092283e-10
NCL	599.597762331121	814.112012334972	595.854712662693	1291.36981054016	1433.32575798643	1544.85105352064	-1.28729502565309	12.8647593965969	78.1174851232347	3.75372790569969e-05	0.000110193000433242
PTMA	838.64191369438	931.098172135262	809.82086667024	1889.6104272741	1831.94832544752	1859.25360182947	-1.31222554094593	12.2054138530296	351.233091940061	1.93017575616118e-11	1.41946300050561e-09
NGEF	2.6530719385566	2.21194769011438	1.85239629306643	6.73196143698862	6.34803220917992	7.85027455825278	-1.83791246623315	4.49078861540138	200.974724132677	1.99021578126294e-08	1.94566054855934e-07
HJURP	5.18520911237737	7.32507610473865	3.66085975612186	24.8060542292661	25.3555375230826	27.0301923154053	-2.4448976930084	5.96435376437754	76.3799149772701	0.000536848633146095	0.00116572846054581
SCLY	0.357394489360416	0.555584861965125	0.39002540933844	0.857045030218692	0.842909750399117	0.864900541339556	-1.16610204443077	2.96942858444212	59.3438510461769	2.11294356694035e-06	9.17369181713622e-06
PASK	0.505657802521411	0.582807521726047	0.546688822651381	1.05615337384113	1.06692674578001	1.07775254927691	-1.16636767491347	3.1529243436783	113.400457312688	3.59260947340047e-08	3.13489740819836e-07
DTYMK	1.27453076089173	1.64123954077239	1.43008978184887	3.67794682446138	3.45087070917826	3.49310201779773	-1.48282100325022	2.67249648066907	127.82944662251	1.66591575862568e-08	1.68381050590503e-07
SNRPB	64.5880039678802	79.7906626766907	67.5258940262094	143.814324127166	140.580103897488	164.198708406961	-1.2815254906592	7.1771709330097	178.865514108012	4.8941917831124e-08	4.04245944977344e-07
RP4-734P14.4	97.1498317136881	120.31110670317	101.308790019525	206.533388307826	204.898414044977	241.854402606225	-1.23496464429778	7.09858902012471	147.442979224554	2.58117199061844e-07	1.56274097386811e-06
NOP56	18.9149436709338	22.1634539465268	19.5043204949549	50.3848392032758	48.9027547537045	54.441569987848	-1.5427405816009	7.63857015310167	414.531296587047	7.30674439725675e-12	8.48988667054666e-10
CDC25B	4.84707039503608	6.02173776981683	5.22862533792123	9.8174041930814	9.2007446121829	10.1144419630158	-1.05336905733685	5.05902542922966	147.002845146396	6.7216010752191e-09	8.37313394775915e-08
PCNA	6.44744850654197	7.90743734254994	7.52358038661815	18.2238872023303	17.087439151857	19.218654653857	-1.51622175085861	4.27927704020083	245.334041144045	2.22557029672466e-10	6.98865649020493e-09
TRMT6	12.4765388182809	13.393610285669	13.5974463166562	27.2007940198232	27.0058972359013	27.645813386691	-1.2519861373783	6.29396413354126	395.433470175712	8.54099091592749e-12	9.31144719992978e-10
MCM8	2.12600350001161	2.67190021903186	2.23231624657468	5.90051030257467	5.98822794380286	6.49270352216015	-1.58363705381173	5.07744558633252	289.671802540946	9.95371604392775e-11	4.18489137249598e-09
FERMT1	1.8485430134721	2.06199819263788	1.7260126021366	5.63366085300082	5.41765915626338	6.00117535921871	-1.79308732882942	4.4000326980381	375.591782643051	1.21750151706849e-11	1.06923688787882e-09
MGME1	2.86731081465607	3.1432359627033	3.48725529507234	6.48232672977013	6.65129322073851	6.83711460491745	-1.27410336058539	3.56670158134463	149.363592420605	6.05671122693115e-09	7.72756183013136e-08
FOXA2	0.194611720049359	0.204812145664939	0.274303514523324	0.681727599798146	0.57042056616488	0.467489884333817	-1.55378193894225	0.165585699170178	31.9114270536011	5.61391187409531e-05	0.000156571487130732
GINS1	1.09306703473697	1.31053592715299	0.813770771062726	4.51340762767968	4.9339671277193	5.65683322309691	-2.41749260528392	3.71353287085298	228.009736145935	8.2424792598113e-09	9.8486101390096e-08
TPX2	17.9006763232006	24.2531668480436	14.1524012096107	90.9074847432089	90.369505465157	90.8196613687913	-2.46809208766794	7.6928707145267	125.748929843471	0.000123185575628593	0.000314537139182652
E2F1	0.269849144913294	0.329173800814267	0.285262504316506	2.07962779225146	2.79656162393682	2.84754996437178	-3.31451218975366	1.95272423445494	269.853378421467	1.16737437649121e-10	4.62272933483667e-09
ZNF341	0.087672950378761	0.133221554092117	0.107053633110732	0.251476739727384	0.179774912785367	0.274759992589937	-1.29725950280096	0.0445563484211642	19.7332569311173	0.000535103491449614	0.00116243102346288
PROCR	7.21828562861928	5.81534863241035	5.87483112214284	13.5461900231809	13.2259181765204	11.4030890997686	-1.2110789518231	4.05286030606517	140.833542108706	8.89014325842105e-09	1.04254736371751e-07
RBL1	1.33766775802113	1.99838819927341	1.71160551476107	3.50496379596053	3.97225701354626	4.20438044830878	-1.40737584503714	4.10364597682072	100.152036072806	8.47405153974063e-07	4.26210011900159e-06
SRC	3.3547102910003	3.43563105011435	3.48234919831284	7.05644560224212	6.40722954439324	8.68458150195632	-1.31079969854998	5.17166301251613	149.804237261762	6.87054949481948e-08	5.29803153239543e-07
FAM83D	1.27354259071403	2.0659245032138	0.839242811597239	8.49865773296752	8.07750915750574	9.17486000376889	-2.79159938110404	3.71132235704172	94.849980259183	7.19909809382909e-05	0.00019543764840675
MYBL2	2.93895388936221	4.8518359320425	3.23732833633854	36.8667451649122	40.3110087054129	42.8729906985812	-3.63403271012719	6.01068029807734	278.053601736713	7.64043496676746e-06	2.77209079537893e-05
DBNDD2	0.254549720256714	0.28932309071952	0.328778077761445	0.770421248454952	0.661899980793723	0.605356270718623	-1.42118548127547	0.520034436387722	36.4198177441399	2.84309741902617e-05	8.62606876910931e-05
UBE2C	4.22364097575069	5.87923500394955	2.22087728866007	25.2611635224779	19.7517625931826	21.9833911320557	-2.61276786394458	4.16540997093998	58.5274758138154	0.000772954830460903	0.00161882219924827
SULF2	16.5425305394474	12.6971167800022	14.421235602195	27.7940591629606	27.5459493188083	22.2750568057158	-1.02852715514873	7.10214700084707	103.728461265779	1.3000161447105e-06	6.09088773431641e-06
CSE1L	23.9585947964655	26.299182853396	23.1883099419371	57.3704680214664	58.1990426880566	60.7294403850575	-1.46252900806493	7.35061932228661	465.774708868578	2.75555163560719e-12	4.67664571840844e-10
NFATC2	0.366817021932282	0.397741744358248	0.391685893129821	1.04224955174225	1.27356014452825	1.39516336045725	-1.88298476492235	2.82019591707984	170.300906944703	2.55620835031705e-09	3.97330792544857e-08
CYP24A1	0.170048441520135	0.091514353056481	0.081709700666508	0.875652670407393	0.967921370982779	1.02850632893259	-3.25332717833854	1.21215882510493	164.652237850849	3.19363040415823e-09	4.66157981799938e-08
AURKA	3.16224474608968	3.32707181595669	2.78218182011236	15.2564924727431	14.3800614580819	13.8112714088227	-2.42195048566223	4.7554476720452	803.717411284086	6.14621835977722e-14	7.4738015254891e-11
SLCO4A1	1.41027708356732	1.36987340357012	1.00946475714561	3.80810692458824	2.77514020832742	3.83532487912359	-1.65226755824028	3.32483191119846	113.007315666194	1.20424499481181e-07	8.43825570832674e-07
RGS19	0.874265323229628	1.23076877268426	0.880192367238922	2.68338919607595	2.28797573614273	1.78939771951425	-1.35980272684045	1.7857636127628	49.3808017964801	5.4310049664247e-06	2.07425287531388e-05
CH507-9B2.5	0.635191383350781	1.05594549644422	0.647831604047587	1.50019561460394	1.56699409276492	1.54505058256897	-1.16565479616279	3.19978894843003	42.9459832452178	4.61855496200348e-05	0.000131930099095322
CH507-42P11.8	0.286934630983673	0.363041208829306	0.263368420949801	0.684313039190361	0.717201026189487	0.646562675211389	-1.34881920190511	1.32328735018171	51.5985189557573	4.23720926067443e-06	1.67203704425216e-05
ADAMTS1	0.565808923143804	0.741091342050253	0.606551364834388	1.50411456337021	1.61045799733258	2.70124308851099	-1.80484625609236	3.25839176197096	42.9314401418491	0.000425291330120678	0.000944640346571264
MIS18A	1.68237420683284	2.78475573795271	1.95898414561384	4.79251996791508	4.61654734389929	4.95639182474426	-1.3484632599326	2.63760102724902	66.1327001700381	1.12925202237554e-06	5.43416011254569e-06
MRAP	1.02452290973814	0.75615603934098	1.10916365736843	2.07424823366419	2.04865862220902	2.14716263089688	-1.32881859963708	1.11453191537033	43.3760337954697	1.11490957269619e-05	3.83641500330462e-05
URB1	1.74098238406351	2.15033258014791	1.78968840783472	3.53637760767396	3.28971594874552	3.73320262599453	-1.09155318547437	4.99265386650087	141.663680312331	9.499696450531e-09	1.09694084360843e-07
EVA1C	0.226282011832157	0.172575929558934	0.298231960530549	0.375045712587321	0.456829259909171	0.594041318391217	-1.25649143664776	0.710620670523663	22.1342183003699	0.000322755012949948	0.00073825947687929
MRPS6	9.17152056694273	8.6526299274626	8.3723419988726	17.1330805654051	17.0224847351835	19.475558596901	-1.23445895775121	5.87800486828434	265.770715659259	1.29462733094493e-10	4.84963716767237e-09
SLC5A3	5.10785062779841	5.09948079468483	4.84190962265729	9.19971294307516	9.08167571025688	10.4595005880816	-1.13398979885516	6.43719688411518	242.062828563744	2.43681781607048e-10	7.30394595458308e-09
CBR3	3.03337908555977	2.9436151393401	2.99841749812797	6.03150280921383	5.19400409421247	5.55795512812167	-1.10208958810764	2.37799443697395	73.26039227943	5.42942351507055e-07	2.91140864742996e-06
CHAF1B	1.13275918654669	1.18844923271364	1.20485886867918	2.57038567123789	2.75090476751917	2.96355846978035	-1.43323759139543	3.3862958778846	173.936785952209	2.22291280720835e-09	3.60408263142047e-08
SIM2	1.99708027572781	2.25482181009169	2.26065925572723	4.42474710645568	4.081799287606	4.58339121573812	-1.20701814213139	4.6848402350405	207.286257897195	6.91459881521647e-10	1.52025004271129e-08
KCNJ6	0.174774654249582	0.300985093825549	0.175120380203722	0.433584999894016	0.457539909040391	0.399313072192537	-1.1684517542032	2.72062988903068	36.6077810333352	7.26391093491079e-05	0.000196940718246776
WDR4	1.62403093400658	2.01794162058919	1.14979694344758	5.76389647186336	5.4713729687719	5.18248551018317	-1.9579275126776	3.34294459642481	152.856201440108	2.29333135281541e-08	2.17898616427865e-07
U2AF1	9.52030248128851	9.09391764530375	9.21780722089182	18.1094752748323	18.1081313706154	17.4688155934553	-1.14716312839757	7.27331050400455	426.803556612623	5.04336698562168e-12	6.75640214480572e-10
SIK1	0.299516350332026	0.282701809106284	0.252413740888253	0.60047095331436	0.444981244392247	0.502554701070349	-1.08526181133516	1.03334349569127	28.9190689247779	9.17008558831811e-05	0.000242287670031978
RRP1B	10.2959875020645	12.3940737645839	12.5888811331286	24.7732994856936	24.6139129540422	27.2359538229128	-1.31919221697124	6.78936593988714	244.00891063345	9.83400007446143e-10	1.97529699081431e-08
RRP1	15.028146025051	19.4331449894178	16.8268701959163	47.8664399076651	46.8476675867227	49.1952156202532	-1.68675742680873	7.16294346562181	376.20080271061	1.12280894494658e-10	4.50491467048616e-09
TRPM2	0.26443103288735	0.31443267113706	0.256542868687705	0.614008308139748	0.553618468951224	0.638448400120972	-1.30479964200521	1.63405996055802	60.2004598137024	1.74316255789481e-06	7.78635595230324e-06
SUMO3	13.2989147289212	20.1793838097677	18.6034684487621	31.8273463292292	29.3191480638845	31.1234342252378	-1.02280009883494	6.07122061002888	45.8207827517154	0.000317139588289336	0.000726571392996786
FAM207A	16.4201055381985	24.2675698772155	23.2417357183708	41.2792901645612	37.4264898110619	35.8807358244847	-1.03852069981215	5.41559083681639	54.8052558369774	9.25263861446634e-05	0.000244142398960915
BID	1.91164893288751	1.39533247334125	1.67166358996508	3.78376298082838	3.38735094449682	3.03026486380605	-1.23557520824252	3.53427502840936	104.080208923215	6.19268443807658e-08	4.86550475134764e-07
CDC45	2.19527399504261	3.03125377561869	1.89302370182232	22.3386308919737	23.272275780861	23.9594256228909	-3.47326666263448	5.27162892358208	505.5849348639	1.42840003636375e-08	1.49676428945815e-07
RANBP1	15.3075605620852	23.1739210400161	20.7355884764795	68.9082411076245	58.6218843649861	68.0623581994044	-1.92145044442547	7.67337233565731	125.955087339403	4.29440594774038e-05	0.000123931583460341
SERPIND1	0.0220470168990069	0.037967882004475	0.0762751894353395	0.454118345326826	0.415422957228802	0.595806976557445	-3.64423861349767	-0.350709882005084	75.2017192312924	4.63524946007744e-07	2.55577340303119e-06
YDJC	1.89331585772332	1.94803483306683	1.96136822639802	5.92186786513522	4.38378983528347	3.89007897297169	-1.48480348445318	2.6044084367128	93.5238764830931	1.21215005939988e-07	8.47916736961259e-07
CHEK2	3.41086300577844	3.10079439047773	3.14207926967637	6.64344588400235	6.12608699289902	6.1643335624702	-1.17076790400554	4.34237160663164	217.321813574814	5.0363418386979e-10	1.19721040279904e-08
MTFP1	1.65937600657914	2.32899711813977	2.14326086540716	4.50609616631043	4.15850382382318	3.83092543913575	-1.22047137678612	2.44941800689259	68.5858398853919	8.0664268244432e-07	4.08568007820564e-06
PES1	33.2380333287812	40.7286706780292	35.866545726455	73.3906215464885	75.0745927743889	76.1858935658235	-1.23136220871139	8.02720749912758	265.796573194748	1.67649040092863e-10	5.73869549068905e-09
SMTN	4.63829455348867	4.01517302966583	3.52373203792887	8.30034659063014	8.3125993806978	8.77089798713823	-1.25910555067365	6.04282784402249	202.40330930378	3.07322822881659e-09	4.53223644915646e-08
MCM5	1.17358452220008	1.31435462992147	1.11898862844078	6.01024231925103	6.19319032435948	6.95014301400103	-2.60519125671349	4.87462738916733	749.559180413013	1.00189097674988e-13	9.31640738850709e-11
CYTH4	0.0730868808870827	0.0275330311354477	0.0368748014499527	0.0960091404141413	0.176446872269154	0.165769645289736	-1.87247115869084	-0.585890052303082	20.3680279187932	0.000466472029510395	0.00102701808391369
CDC42EP1	2.71257995870673	1.88363783049795	1.95512609064681	5.69212782623636	3.225416978906	4.74629675568792	-1.26138868461964	3.16575499892584	34.0295961075887	0.000308713804826351	0.000709426926398454
SH3BP1	1.12663293625297	0.993670854847182	0.862663738926558	1.64127890068831	1.81346260023406	1.77502196439033	-1.00674587681316	3.12000512131551	68.041681374309	8.45924415271049e-07	4.25605546389981e-06
TOMM22	5.02232755590538	5.31997869994538	4.63644187210528	9.51387218100654	9.01561197289848	9.01529338812286	-1.07485917665341	3.99565635959117	147.730976136091	6.50803429650598e-09	8.17798141169846e-08
APOBEC3B	0.237493814950062	0.178935659098622	0.239647311954809	1.77204110972566	1.69210907155091	1.74206202603207	-3.19190881223846	1.01326981264006	195.744201548301	1.01402215722942e-09	2.02139498883766e-08
APOBEC3C	0.479370056577697	0.722346365474066	0.575853319814354	0.990751640352021	1.0914361066128	1.25691229553705	-1.10197668525932	1.33836333980092	29.5319585184813	8.26991739057711e-05	0.0002210158142185
PDGFB	0.471419855227249	0.296388734833923	0.474615825780519	1.45951456388443	1.28306710572011	1.13242929838427	-1.85152875720279	1.75614062077695	91.9192155846803	1.35022667530236e-07	9.21605495819503e-07
RANGAP1	9.91951891920954	11.4141601975483	10.2742095411966	24.8859892802156	22.9794513998073	24.0215698480758	-1.38348458699066	6.57029727025112	405.124613862485	7.2278042668594e-12	8.48988667054666e-10
XRCC6	63.8439064285074	64.9898418730969	55.4737296984859	125.879865090061	123.007969500969	128.198665736488	-1.23195533661672	8.3030593877465	317.96334731176	3.81677798242306e-11	2.21009620315545e-09
CENPM	0.284912433795546	0.545174368714424	0.273805622368422	2.48847700191485	2.78863174119178	2.49319799995851	-2.97015482642097	1.50541367286652	158.311398873032	4.13568995548705e-09	5.67016364408841e-08
MCAT	0.74246653078295	0.933599691549735	0.543636400414355	1.82308652919331	1.52113430635786	1.21025163366298	-1.21173691954871	1.50007902047247	31.8899530038066	5.63304617895813e-05	0.000157049724862381
TTLL12	4.13438091553535	4.43030843412072	5.56132274750145	9.39867251122492	7.88203044500352	10.5170612206996	-1.18112690936464	5.0527208397649	74.2387082506783	1.77159000692306e-05	5.73494985636484e-05
PARVB	1.5852543723963	1.76763749456333	1.60456086401914	3.95353630977288	3.27355591031301	3.89806148165558	-1.36384198486993	4.35754714535298	210.103121264685	6.31694968645302e-10	1.42046003760241e-08
RIBC2	0.186069534357569	0.106812124250606	0.178815939971003	1.12110322891176	1.86988396219086	1.40077244946624	-3.42618963469927	0.683479349234342	119.169699626865	2.61583279799106e-08	2.430986764882e-07
WNT7B	0.144866055011115	0.115143935170174	0.141360532232075	0.393482751009211	0.346455837691242	0.68833677569982	-2.04724600185389	0.750209803793562	45.9506420154658	8.31419044276034e-06	2.98164071050716e-05
PRR34	0.479540226991818	0.593566577055582	0.218901941423501	0.940708259542077	0.912990384727526	0.740530149959487	-1.16809589896319	0.954236074808925	17.3608943373198	0.0010206589094032	0.00207518662891907
GTSE1	0.344987479425337	0.679803649701411	0.359592026384403	2.57130765484387	3.00021162603997	2.71496080659431	-2.75015947069561	2.86192228481605	154.87169665086	1.6508982871417e-07	1.08377907488106e-06
SCO2	0.289494664953822	0.320495233217054	0.667702135879967	1.46030960716203	0.818224504258183	1.06973212078438	-1.62148183453529	0.185667412123373	23.0608481594066	0.000268043428550199	0.000626994749707243
SETMAR	1.0809064588749	0.910351021130846	0.87347601291134	2.08944635759832	1.85831022183405	1.57171918970323	-1.14023988987669	2.36658792862861	61.1571598082687	1.58953812787778e-06	7.187476752143e-06
ITPR1	10.803251997234	11.7040037451191	11.3083158836435	22.9155402580506	27.2155257514167	25.6799090707722	-1.36521754316813	7.92289258022398	333.884371999509	3.02512253998492e-11	1.88272193354652e-09
LMCD1	0.191113587999792	0.148636148806566	0.110198016018274	0.373177538791586	0.435613968978011	0.309407569159209	-1.49639188026057	1.32991862927357	47.1001699140891	7.07647364001273e-06	2.59728106109406e-05
RAD18	2.05138131024422	2.32856128634655	2.15654635552026	8.9417213053847	8.9305168003067	9.718255241147	-2.27609191570192	5.379167784894	832.480639093035	4.80345994257988e-14	6.66611337560332e-11
CIDEC	0.233794534343363	0.0503281426570222	0.134808278732033	2.65351318470964	2.34031305382752	1.74877434897218	-4.22374800098243	1.31916478398588	162.402419005515	1.03356526523971e-08	1.17122578587164e-07
IL17RE	0.186576888199113	0.134742946519089	0.208223437369998	0.63755818285314	0.515998223333335	0.590184198387502	-1.93297036305367	0.925704008622084	72.4949030859816	5.78443301695789e-07	3.07090873080831e-06
FANCD2	0.406457993036698	0.561136564064824	0.36801549832299	2.13503609192262	2.35141765243857	2.66890661302483	-2.60742237145618	3.6500791276672	277.722541115251	1.13791572340539e-09	2.18954671722143e-08
FANCD2OS	0.252470337845329	0.294120852694033	0.15414028387474	1.38591803407196	1.30123294606698	1.47924072550697	-2.73402503864989	0.753009230796315	111.031850345555	4.10972388916262e-08	3.48907170998296e-07
TSEN2	6.06860188132585	7.84247807733884	6.32837089831204	13.7821221021078	14.8549718595875	13.5586797414366	-1.25655333854046	5.92208417262939	177.858321700109	1.34390538996673e-08	1.42676000030854e-07
CHCHD4	18.1531989349992	19.2824666884832	18.5353014796805	37.7205933929697	36.5694813087435	33.5391438447147	-1.14359341233053	5.63215423759883	303.04811384865	5.29950356983366e-11	2.67650327258564e-09
SGO1	1.22776485134646	1.66491096690195	1.22088124531926	6.3786907851876	6.94028186667151	7.15248531889259	-2.50463807104698	4.0480687064127	409.104978549812	1.1552944891983e-11	1.06923688787882e-09
SLC4A7	10.1702354745995	8.08942722679215	7.91801668299843	16.9087879469091	15.893181166069	16.3675015069643	-1.10903818554946	6.94999511235144	172.511896416606	9.52130031315736e-09	1.09760793724677e-07
XYLB	0.953375648503911	1.3606401285433	1.03870876303762	1.84217946967677	1.98001754216848	2.06196431125809	-1.0045862761949	3.08427424670985	52.2678824919175	3.93794827270225e-06	1.57160025990601e-05
KIF15	3.71690178163944	6.00666620682244	2.88626182766819	21.5697735424255	21.5024769859262	23.5472692911547	-2.59065550879746	6.19794275921713	68.3709512591514	0.000783670736806972	0.00163887643966723
CDCP1	4.03525970920336	3.60497074954615	3.26196878599938	8.49770572018991	8.5773396904864	10.0250890774238	-1.51401459520371	5.41445366773429	252.797929389907	8.81638718899622e-10	1.80999284004743e-08
CDC25A	0.84764005753612	0.912342751238816	0.827734946805291	3.29879104482424	3.20722768571141	3.85301191623701	-2.19860946870886	3.22733543214324	315.952106992058	3.98601260118631e-11	2.25845473833524e-09
FAM212A	0.514151273423138	0.559223092831296	0.374481843516196	1.4105293643721	1.01978347096647	0.501459959720162	-1.17873873556896	-0.270760606505864	9.8085519014021	0.00721999318785956	0.0120814705529463
TRAIP	1.09536106898282	1.74525135212954	1.1736748349246	3.38628563506886	3.59158800133212	3.52953225301044	-1.57465735652962	3.04290759282657	98.5662458517345	1.70070546055379e-07	1.11094016200142e-06
MON1A	0.912847199806398	1.19240051935711	1.11000428756272	2.40155043673523	2.1120228725709	1.65419823429312	-1.13148515748773	2.86907795090999	58.0788392277432	2.14829059078948e-06	9.30670804582078e-06
IFRD2	2.45644868836009	2.54603186122007	2.15959267157059	6.38042916385362	5.25715961756854	5.38565114785662	-1.44306015032908	3.95287537907446	203.773386862352	7.75239048416503e-10	1.65607822667136e-08
CISH	0.165158550889567	0.194357008658764	0.146022523749795	0.42581481139609	0.36306845014847	0.195535378138143	-1.13372631937596	0.432012098922631	14.6821525227391	0.00177887217849771	0.00341806386260993
MAPKAPK3	2.85664901670231	2.54628826422207	2.44178843812737	5.36449321323505	5.49086167789956	5.90770392060019	-1.29529133113796	4.05335587202117	188.883561332548	1.28615609684376e-09	2.37241021924226e-08
RRP9	18.9046882736865	23.4344480684141	22.0069389239978	44.0522985754347	44.1738145592156	47.6598816385493	-1.27770742460621	5.76012998853798	230.791441999403	4.35481246337879e-10	1.0927123082713e-08
ACY1	0.493119197749878	0.39427911008965	0.392656529010168	0.982152277882465	1.00106404137844	0.834023239918389	-1.33309538984535	1.77352293973715	65.726346511099	1.03937948139492e-06	5.04622568854145e-06
POC1A	1.40276720606018	1.7471055236652	1.41548692668635	4.9806021284431	4.02376513288328	4.75795564807915	-1.78400644833273	2.84786532413064	169.065599718915	2.68215789913639e-09	4.11246867793871e-08
NT5DC2	8.27770877206108	8.20604685348403	9.06459264929928	15.7636339521403	14.8051209145821	14.3024300724593	-1.01188382601641	5.8228709947584	244.339098594527	2.28752765174677e-10	7.09043865074762e-09
TKT	8.62022359445121	8.22550680809429	8.03952290540187	16.1967482491118	15.6682162656075	14.376908560821	-1.09217883063858	6.84952475584633	326.25937291853	3.20013475191358e-11	1.9565566200603e-09
FAM107A	0.169249491879465	0.26414471715517	0.0609943490034523	0.502468644933977	0.393654435137217	0.57173283636578	-1.72188225084613	0.918122361223547	21.9023351753567	0.000815033875764163	0.0016977663157351
PRICKLE2	0.12900764185919	0.102752810624132	0.0818258134659882	1.10086637415154	0.972335374563494	1.25259633150361	-3.59465210563434	2.51126990529717	396.976777031471	8.31472819288721e-12	9.12772383841396e-10
GBE1	9.698483160232	8.53848912318835	8.45426617909122	21.468774145948	21.1099714367034	21.2634797591647	-1.45772138544999	6.33088474708939	479.893468544794	2.24049590679655e-12	4.31923893837072e-10
CMSS1	10.0862075052661	10.378849671114	9.43943553961629	18.2490983559665	17.5414072218116	17.3266819276957	-1.02716520301568	6.67232747102978	286.069388546429	7.85075254982767e-11	3.52570159964988e-09
ABI3BP	21.3161948396982	24.8554916890281	18.4389156216291	41.1720157991998	38.4914846599207	47.3810687209813	-1.1751214788408	8.49117692990852	81.4345816974983	3.28267455070968e-05	9.78919435910556e-05
ZPLD1	0.433391490965887	0.472378181079068	0.164489750628297	1.25912562765681	1.10605755018664	1.30887892020526	-1.94765825993734	2.10738557123602	45.5066131901762	9.98833291158756e-05	0.000261546408259692
MYH15	26.10562943071	28.4975552686892	17.4339615027135	103.169465170037	122.195614052769	141.055329246785	-2.547654186642	9.207163931337	95.3191298801353	0.000334865514570284	0.000763089816105962
KIAA1524	6.57633288198145	8.81151914124875	6.26562618575835	28.4452962574697	27.2902876098034	29.6645124166408	-2.1752696710403	6.41607980766835	274.643123210036	2.07821238827808e-07	1.31042606437574e-06
ADPRH	0.0914724281849912	0.0945165790700782	0.140650457658665	0.23583589554245	0.229810359654416	0.235427211136226	-1.31486117188014	-0.211486320057656	19.9914687863676	0.000505879457533642	0.00110485527282285
POLQ	0.607769411226724	0.897136621265526	0.566237794593283	3.70009830516826	3.53995049549319	4.16105072959283	-2.64683446634192	4.47808047530375	245.04972438845	1.84146120422012e-07	1.18525320506155e-06
CD86	0.245933734968677	0.31058899805758	0.245800297326875	0.565150128231926	0.679657611876285	0.924139240264945	-1.62814256076059	0.87215633047768	41.5798510313816	1.40340094816293e-05	4.69181885909835e-05
CCDC58	25.4673350361398	26.8977980160208	25.1684971728602	47.8630353578755	45.6940092025149	45.9240822217949	-1.04556844048085	6.01381862867751	288.088994867572	7.48357599340043e-11	3.43607882167863e-09
MUC13	2.44512066012033	2.07770797565214	2.41163881315565	7.45180417409386	7.97931748160048	8.4770953465126	-1.98979722669433	4.2326239551094	419.884562060827	5.64609186790705e-12	7.37631572296485e-10
MCM2	2.72129540839045	3.81637628155507	3.03232000040178	18.6310692157755	18.2333623207522	20.7015056130906	-2.78411374918031	5.85391795181669	485.110961883853	3.7175678133769e-09	5.26238873732668e-08
MRPL3	12.345610803777	12.4244335026091	11.4877880197614	24.5232508560376	20.0884197400475	20.753485306577	-1.04715250002207	5.55593301889129	190.160424303481	1.22974558286395e-09	2.30201647831262e-08
CP	1.85922892386276	0.966530043942249	1.69481777315033	8.37651484264478	9.09251019096915	5.36695952869358	-2.54270244077169	5.12284813069431	54.1232826974177	0.00124976215107532	0.00248850486008296
TM4SF1	9.09967782085513	9.55314040261969	8.1757104767658	19.4805582176271	20.0954060200263	17.7962689449216	-1.2933012296649	5.72647584656301	300.073185675143	5.66849786612682e-11	2.79232433632558e-09
GPR87	0.762413890042866	0.5423168587724	0.439615513197262	4.4032483216236	3.82568946410861	3.30172105398787	-2.90892484785932	2.00612407314369	220.073315806591	4.62828710305476e-10	1.13219932050563e-08
PLCH1	1.91465109869401	1.81755951078679	1.90034003959146	3.89558646559091	4.09562557250831	4.19572776372578	-1.31436872285071	4.45760210555661	270.009173913242	1.16280877340624e-10	4.62272933483667e-09
GMPS	8.40014420639688	7.86583837795196	7.75853885812733	14.3800405001429	14.3240266940479	15.219512017033	-1.07069102841344	6.68654702650397	287.953313446085	7.50762080557846e-11	3.43607882167863e-09
VEPH1	0.729983659165241	0.761671977724652	0.559570570771327	2.22020185026724	1.97017063005454	1.79038191294657	-1.7317507588486	3.19472969348218	173.224493020458	2.28410186662539e-09	3.65826568466202e-08
IL12A	0.689779830185841	0.974071596336866	0.477280780952014	2.11088708165995	1.520677117	1.70430835983323	-1.48890066691294	1.4324184181774	41.4194438147481	1.47964301871768e-05	4.90669117681752e-05
SMC4	28.2228837393981	37.5630136025505	27.1360959375186	85.2219775312377	88.8609194581613	91.1310729132217	-1.71163302463038	9.0313678109507	172.142263796936	2.11774563861617e-06	9.18949301543905e-06
TRIM59	2.10043878207486	2.59122105273344	1.86106128292897	4.06424989872931	3.84652211693469	3.85972211420973	-1.03830543803403	4.62244031006554	95.7754416440308	2.20493618735788e-07	1.37172889609419e-06
B3GALNT1	4.73647717389288	5.08643906412974	4.29062072362408	9.18590483466063	7.65703066127539	9.17405192067533	-1.07971411350615	4.84325392037073	138.695758259959	9.82033532688208e-09	1.12480812165522e-07
ACTRT3	0.42109252476183	0.616400516287863	0.501799444512143	1.22727741976097	0.753775114200654	0.780326720362546	-1.02868056847186	0.612243707874936	15.5997529269358	0.00140728346694609	0.00276894912680829
ECT2	6.59689925536817	7.71190238341031	4.90456126023576	22.4686474208834	21.9337825504798	21.5442056768662	-1.97356353216985	6.34501298599844	155.817633751058	9.10899093024359e-06	3.22713869621897e-05
GNB4	3.74040098961328	3.40674309620089	3.63533949773031	7.50005663354143	6.49762250214657	6.75836393948367	-1.14423312658245	5.24503677250662	263.231430728405	1.38173723504594e-10	5.07553292826216e-09
ACTL6A	93.3888688946792	104.409614398712	90.2119118543913	209.229574784722	215.715144478664	219.782736631637	-1.36200792565323	9.20001140090342	379.210303793962	1.13976272014498e-11	1.06923688787882e-09
PEX5L	0.263943888127384	0.198864015035748	0.161704742901679	0.402200635607367	0.406678011770725	0.454299077745698	-1.21140280487911	1.75361077756535	42.9716388785739	1.17343594428196e-05	4.01074062858577e-05
RFC4	5.09898507503143	5.36085400635407	4.79733274788071	10.0815645658309	9.90860683167957	11.2383696900915	-1.2322410422362	4.58018992084647	201.62811992589	8.32079065425615e-10	1.73758333768139e-08
RPL39L	1.69920103073704	1.5545698555436	1.34719254397021	3.95085583374339	2.92658614969812	3.44398915732338	-1.35935981664039	1.47469134501872	55.2690294862663	2.86120065695668e-06	1.19214180245575e-05
HRASLS	3.10560239712072	3.87645092293379	3.91460062255596	6.76014073247457	6.60024101054947	7.43539147574805	-1.13282645195467	2.67644090147776	71.0756826208816	6.51502976906433e-07	3.40912249551039e-06
TFRC	8.29624885145541	11.8937423188155	8.493383056698	45.2720290703953	45.9320198629628	49.4798835281632	-2.49164417504623	7.86808696063318	235.792142634953	4.4434001956329e-06	1.74252717173319e-05
TACC3	6.83849012954336	8.72863254491747	5.78294366183685	28.086639556189	27.4446277579419	29.0043149982466	-2.1812075249018	6.91124824172449	209.556340876367	2.96509454935206e-06	1.22927392174554e-05
LETM1	14.2640805001128	14.9087437036789	14.1455666061335	27.1268819311866	26.5986045592013	27.7837248454925	-1.11143320986562	7.44618050716473	356.039289704685	1.75821264152475e-11	1.35568142100481e-09
WHSC1	6.81802158120706	7.33999161252242	6.03445476062489	13.9132214817361	15.4680567110662	15.9952778177931	-1.36818125802488	7.79872596579855	254.745246903483	1.53181464689662e-09	2.70255869845332e-08
NOP14	101.881221778639	132.418485677593	106.26336871828	242.831019072666	236.291151449659	258.922760302428	-1.31473457975314	9.35366706067455	173.61818218693	9.28831293804766e-08	6.80081755093365e-07
LYAR	32.3784258503586	41.1720667167155	31.1115446191592	107.966939331031	103.141929271799	124.757356257417	-1.88096208604298	7.46867370102011	199.80720028081	1.46861241918659e-06	6.74094806112125e-06
JAKMIP1	4.31152202775553	3.42008246874964	3.57584971248414	10.8185305714746	10.4541181737743	10.511540883536	-1.69113480158243	4.82832390849647	377.997997842226	1.16515892283222e-11	1.06923688787882e-09
GRPEL1	21.1156848222023	23.6644505175685	22.6727224514298	47.03209714055	52.4003175421436	51.1592404201939	-1.35865597648767	7.28848087320917	370.623326339463	1.33429583274464e-11	1.12522270120619e-09
FGFBP1	0.124251731000363	0.106988965515921	0.0477631980937998	6.54624371150591	5.34579650269694	3.54970184879173	-5.90537471164841	1.94612164212427	325.006304360712	1.41113769074675e-10	5.10463721174478e-09
LAP3	6.31266089663761	8.40632229990083	7.32276076920617	12.577255228028	13.1416006816012	13.5259494903647	-1.03016704755924	5.30756099978614	112.958848338312	1.3088736581604e-07	8.99203597922624e-07
NCAPG	3.04248833206295	3.34859590911648	2.06430484490605	11.8999632381754	11.40640556979	12.3685304567434	-2.26777654035329	5.2454553430163	187.705694980678	2.76480179438339e-06	1.15685512878805e-05
PGM2	0.850976758104	0.935561311711105	0.990125680571079	1.9482856997615	1.56051099174891	1.97118169911597	-1.18301093959238	2.40464524007949	68.8657786018538	7.87247541780432e-07	4.00283343212128e-06
PAICS	7.69749143264244	8.26894329761854	7.50823558722064	19.8361612526529	19.5409885802861	19.4809111308608	-1.52461732297427	6.73533266915184	600.962634782635	4.68971684307189e-13	1.8081718013483e-10
CXCL1	0.803465765160914	0.5235524840293	0.250425101116798	1.27795870328416	1.28889299802707	0.972481506247433	-1.33440875913833	0.254476866782762	16.7920604427208	0.00104983077736528	0.00212574931837971
AREG	7.70176013306045	5.72004688601915	6.28226620170576	12.2896733219016	12.8871423339489	13.1328955470402	-1.16128647480353	4.034954511856	118.752526566907	2.67529019052562e-08	2.46594678319703e-07
COQ2	1.7044076669163	1.91313163337022	1.74326203049957	4.53762871083909	4.16736316758325	4.8332255911024	-1.53407070661679	3.1859930509158	177.685918201276	1.93010332716564e-09	3.23553270369401e-08
ARHGAP24	5.37023428945595	5.66907578089389	4.98646157337575	11.2647640999221	11.7450479221907	12.3488002726232	-1.34092332919822	6.12455449271053	339.313423763963	2.44598898298883e-11	1.63208142899477e-09
EIF4E	2.36075639045049	2.14474201025438	2.17797738614287	3.92239060627407	3.74710798658669	4.05804580090596	-1.01152038932926	5.46475942209496	217.083038475081	5.07364644991828e-10	1.20205212398048e-08
H2AFZ	13.759894582111	14.2262340130306	13.2469767774437	26.1570187004259	24.775911753155	25.004046334288	-1.07916567824901	5.52573773387072	282.86667109746	8.47596244294067e-11	3.72188928605572e-09
CENPE	7.41719287284714	11.1311686775124	5.46416751763361	32.7448790562314	31.660583783811	33.1816331457779	-2.21734321782391	7.64427271795344	54.0503908977074	0.00132202137403636	0.00261492916426011
HADH	2.56096849292958	1.86407697610432	2.05035449074116	4.24417346150122	3.94894875991272	4.35309922480481	-1.15658377308309	3.32018896306257	88.8038695833574	1.67279533037215e-07	1.09633285997193e-06
GAR1	6.35487482261536	7.08276364234359	6.44025796702014	15.114498426542	14.164323889504	13.6263451746051	-1.30613984575464	4.46376461997341	259.143424100344	1.53640197235181e-10	5.42130410244138e-09
ZGRF1	0.411185463091338	0.447231035462137	0.295921424551595	1.07346846410985	1.12721754200424	1.1696876280411	-1.7334400259345	2.84706909509365	138.689610734421	9.82316572888615e-09	1.12480812165522e-07
MAD2L1	0.660979002203133	1.18466826612893	0.773546930297315	6.12093814233888	5.56764872753476	6.08271745387765	-2.94486103692766	4.37030949765462	236.442917726077	5.6979246339395e-07	3.0327539600443e-06
CCNA2	2.69561421557686	2.90137785237109	2.25028165200821	11.6780343925718	10.0352816617551	10.2126018720707	-2.21546689712663	4.28096355371695	466.236027850535	2.73672201615947e-12	4.67664571840844e-10
PLK4	1.30605701715509	1.88695163779235	1.15135203115867	8.01352693253846	8.63107233102234	9.51229936979209	-2.77551473150746	4.59035717300193	238.204925597798	5.128218219268e-07	2.7769104388603e-06
NOCT	0.528243531295674	0.512918944303465	0.259225983264672	1.19058389098294	0.825926868658149	1.07608287415988	-1.427391773825	0.973215194478787	30.6705256869768	6.85248186671223e-05	0.000186964935389369
NAA15	4.78419699188451	5.27476971347806	5.00928589003302	10.4976382266078	10.1776742456588	11.2788905616218	-1.28415991586319	6.29098650714114	338.803941065355	2.47131480100096e-11	1.64145144429509e-09
ABCE1	11.8052432344961	12.2035302753262	10.9461471237525	23.936185453868	24.3051920698758	25.5244320119972	-1.27694776446126	6.8670228313593	368.907304252242	1.37756498222906e-11	1.14613406521458e-09
MND1	3.20357308822777	3.81697826874042	2.29827595116271	22.4234449709878	20.7587690271256	19.5583765450087	-2.93171770947188	4.26251994426954	433.265553070617	1.64163082409503e-10	5.68093068503624e-09
FGB	0.166280750792214	0.161076075483165	0.095879152451217	0.419388346770948	0.469974066383367	0.545655593787079	-1.93302272766783	-0.0981509315877046	38.9761687496206	1.98642592590719e-05	6.32328252854225e-05
C4orf46	1.38828824160084	1.28636303927413	1.29646350472006	2.95597574655925	2.60878656299251	2.24872750480409	-1.17221757725125	2.91810473384585	90.2836753897676	1.50973519079666e-07	1.01041041050439e-06
MSMO1	2.14089341485066	1.93562349904608	2.22202919596747	4.45065973534978	4.99665690995675	3.38121342134964	-1.22378384589229	3.24649102309654	80.5194397883192	3.05777621225187e-07	1.81242318572469e-06
ANXA10	0.388286659376135	0.374461379305724	0.197023192136924	13.149070646582	12.6279809721555	12.5318865945519	-5.47739955055193	3.67237347932715	1220.71363713233	3.25612911385068e-15	1.28682222579379e-11
SAP30	7.97385483694832	9.56469193875346	10.3757949168174	17.9425401941096	15.1252430261982	17.5321038947617	-1.05912113508475	4.14799866166262	99.6579976188807	8.14208315076006e-08	6.09422587344768e-07
NEIL3	0.551637374164168	1.50688480123066	0.50454014289216	4.7257016239012	4.21147482771554	5.19932124508772	-2.61940580051458	3.13118351357183	35.1837251401165	0.00222453001659747	0.00417889132529682
CDKN2AIP	4.10731160518552	4.36391337186965	4.14709614366824	7.595366388272	7.39047589043663	7.07771025724667	-1.00353639169445	4.2410564010795	159.497674288148	3.93761280274381e-09	5.49389083722631e-08
CENPU	1.19128924278625	2.09258895217942	1.26391320929385	6.37783680347922	6.26719621777837	6.77726616743368	-2.27646120738033	3.63562079736048	141.856089824116	8.03214549449971e-07	4.0736200801541e-06
ACSL1	4.20532989023166	3.10817927365071	4.63275278722932	6.81123982298898	7.67920971453429	7.08193823869594	-1.0575882157253	5.16715851612614	65.4784909624338	2.55140735290204e-05	7.86750778254073e-05
CEP72	0.907839260373623	1.16593989101331	1.11791736774108	2.25091618702953	2.46443025788508	2.20982355130919	-1.31338203422153	2.67807161597852	96.3905879989055	1.00365983657138e-07	7.25462034591698e-07
TRIP13	4.65624636380954	6.92954907352938	7.78557570546218	20.4769599968088	16.6534078281199	20.7899289292971	-1.78094044845168	5.57420540690428	68.1998852973857	0.000349816195873046	0.000793840715527005
MRPL36	4.88566006551142	5.49327705727156	5.14531963855586	9.57282482489584	9.56723689619765	9.04114800643238	-1.05672595832207	3.38462840245187	108.583355121313	4.73551925695929e-08	3.93995202179013e-07
NDUFS6	46.1033436107175	46.2614830527337	39.7244971426691	84.1896093081886	77.0945059022717	79.1472697738886	-1.06200642325302	6.52631471522724	229.172380095928	3.52437086316967e-10	9.47504330016772e-09
CCT5	99.6115317380359	100.903741353026	98.8938202636547	188.558606005281	191.045142139585	188.829718919115	-1.12442547277189	9.75634678606999	388.04849069972	9.72569593766358e-12	9.91895492790876e-10
DNAH5	0.398016569206596	0.370665625111852	0.366412583762129	0.771209985231317	0.80146624473893	0.668714738394656	-1.17798526083501	3.25619255709907	116.43771186735	3.03458603265317e-08	2.72561000023757e-07
NPR3	2.62147098001055	2.31620916785555	1.90138291248104	8.03152134560112	8.04084692615283	7.92461928371878	-2.00798289899235	5.72411546383316	436.425810307702	4.33841934794083e-11	2.41065329423986e-09
RAI14	37.8449808077203	40.4114525610585	33.4219483565888	97.9692751149688	108.699605035121	108.409376401061	-1.69635313725989	9.14619941612336	432.62941808019	1.81989613947395e-11	1.36994848441924e-09
RAD1	4.32585541744688	5.14315533401056	4.32670617506248	8.96972560239291	9.18950609293908	9.70877670560777	-1.21246185173994	5.59399638452699	217.155701617831	5.06226079749863e-10	1.20156484514802e-08
BRIX1	5.31858654296317	6.74132966692526	5.12312485448951	14.3115052804742	14.2863300063553	15.3900473369315	-1.5526871715008	5.72463469877185	231.801442011307	6.57826112357594e-09	8.23793848610884e-08
IL7R	0.0557287466764006	0.0639815199718975	0.0964012666477336	0.257688532871555	0.253767900035881	0.32272175625555	-2.16567410484698	0.22203956886674	55.5101788194504	2.79040907097391e-06	1.16602660835198e-05
NUP155	1.13998574512854	1.29393147837676	1.27247305360281	2.12952120875146	2.21120600982874	2.35821417210543	-1.05384431243197	4.03971350359316	127.08543488952	1.7298551071223e-08	1.74064605559448e-07
FYB	0.0092272187119942	0.031780984510631	0.0691665918625542	0.232726156363879	0.226024139794536	0.22798616747933	-2.8751178285702	-0.142146144160197	48.5431648488066	5.97857991042095e-06	2.25451792041828e-05
CARD6	0.281494146658245	0.396630154497305	0.413158721042344	1.07572141685206	1.12108953525662	1.33867048427228	-1.89739072688037	1.84679400240671	104.637303649897	5.98721412867827e-08	4.72756648082648e-07
PLCXD3	18.3470192783307	15.3560303165381	16.7292130413112	30.3935262772885	32.1903866408969	28.3604979590797	-1.05032659428993	7.54082018989315	223.64224733257	4.15396882420188e-10	1.0608390819545e-08
HMGCS1	15.5857967789027	11.6114314234622	13.790998728895	35.5913789669873	36.8562152110077	22.4970878285345	-1.40874008040165	6.77508320331256	38.0311720461878	0.00200958919026358	0.003815926236599
C5orf34	1.09356791676358	0.973826995487246	0.948538091403804	2.05094272969629	1.81400208252953	1.89081437264128	-1.13010325523611	2.19206243851699	67.874536751518	8.58425053787309e-07	4.30937953381001e-06
IL31RA	0.356707821274426	0.2912620275163	0.241143611355126	1.35468729276206	1.21099287177269	1.23465520385646	-2.28512775377535	1.92842917112865	181.105505615484	1.70087313825281e-09	2.93058140903296e-08
DEPDC1B	0.354930325653166	0.37565608005045	0.32403929006306	1.91472194156794	1.8600464675379	1.88409811455552	-2.6135739162399	2.18313405729649	311.584731471742	4.38381992694446e-11	2.41242567383203e-09
CENPK	1.78830859870444	2.65259191219298	1.8590927636526	8.38981751619611	8.68849841288642	9.44385245725308	-2.26454606152433	4.63010492089539	241.29924156625	5.08986978647612e-08	4.15794567803197e-07
NLN	1.16191484438758	1.31701090703023	1.08796302241857	2.43563894037687	2.18934880358019	2.48103895550257	-1.19062346703867	4.32582669679958	160.150644666762	3.8332119293054e-09	5.38147550430371e-08
CCNB1	8.18545922644927	13.3101508868434	6.38190454717854	54.3321865984928	52.2617102329698	50.1283527365296	-2.67887459764444	6.37108389957638	74.1605498019332	0.000661672677814846	0.00140890647776092
CENPH	3.0350312528177	3.97403932873577	2.71905414602966	9.77418743605781	9.47616975783996	9.97407733311492	-1.77640778039102	3.92578669076502	205.612310155383	1.36274349433332e-09	2.49043342871921e-08
SERF1A	9.74939221536093	11.9726514821385	9.76122739344905	18.8059501015887	18.7900925207484	18.389409380301	-1.02714844658794	5.61517424935899	154.453429459651	4.86296736008119e-09	6.45998218724062e-08
F2RL1	6.12714773296112	6.46377198914876	4.83863964137559	16.1656036075588	12.8717497200826	17.9246224051426	-1.62647659752008	5.04224804685757	113.087626332071	7.857258088004e-06	2.83967846033761e-05
XRCC4	2.14543179469461	1.85641447732362	1.81923167627449	3.58974588222958	3.46787353729256	3.23188070701559	-1.01910117980377	2.88696240335741	75.8670244180773	4.39423063976337e-07	2.44677696207747e-06
HAPLN1	3.52799178930704	3.64400786674332	3.11673407043765	8.69410853834351	8.37436334510449	8.5970057115912	-1.51598532458961	5.42955675225894	424.466967780224	5.23830403612132e-12	6.90059251691715e-10
POLR3G	11.3860526893239	13.0601342356669	10.247701704382	36.9595850496799	38.7390848667313	41.2809225363064	-1.95187830463937	6.72557461424779	450.162471696773	7.19837659575718e-11	3.35669431344335e-09
LMNB1	8.4979052374142	12.4400072352461	7.36113314569316	54.2439423514265	57.2106106114948	57.0552759198258	-2.76771211873566	6.971506216828	150.764817658179	7.61401621426458e-05	0.000205116510421088
VDAC1	23.0447088888391	21.0611820724123	18.8902391418972	49.7446334329262	49.0888878139333	51.7863497658526	-1.45707285867988	6.86031861546429	388.385050313391	9.667791625099e-12	9.91895492790876e-10
TCF7	0.324415182381352	0.375668101713163	0.516030497541281	1.00397797124945	1.07501371956796	1.11424472814696	-1.60180270264253	2.94562213253912	110.665204319401	4.32035647839733e-08	3.63858258979782e-07
PITX1	0.721410292350443	0.862752801529342	0.693287377628958	2.81014679551314	1.65384422776505	1.95575573391287	-1.68366895195404	2.41699869808272	80.1555355125078	5.9875044426223e-07	3.16028281231965e-06
KIF20A	5.49634972115541	8.25930215511407	4.29673289208746	42.4669376382637	44.5746891387275	44.1571095910227	-3.0518402920439	6.70052794641786	122.26980429492	0.000195492092747423	0.000473771894441452
CDC25C	0.895921449275839	1.30430328620099	0.916028226782862	2.46932610280413	3.01952296523121	2.48892225932652	-1.54112769445647	2.55672237961607	88.5854441206565	1.69852564534241e-07	1.11010902077824e-06
TCERG1	48.1893456191278	50.6824004548446	46.5187184849856	89.675819130139	93.0224153240833	94.2137417169446	-1.12927673074515	9.29539921393259	322.64973771124	3.45329610841362e-11	2.05998886346424e-09
C5orf46	0.159903506088536	0	0	1.9396994715339	2.17366184639444	1.97544832617033	-5.38810840176239	0.514894441629431	98.9661811117323	4.12444720555816e-07	2.32273820539592e-06
ADRB2	0.923659869035376	1.16836425048885	0.999198335492918	2.03412889887995	2.17936880028211	2.45510990057591	-1.30531633416278	2.54430314758664	82.4909952011983	2.63644938205583e-07	1.59194010051714e-06
SH3TC2	0.194515436661431	0.315655488477026	0.215691454141935	0.65727958341266	0.636119336644601	0.878035382828949	-1.77119125025407	2.93358205208951	78.5019305036035	3.42401638270766e-06	1.39143575778516e-05
AFAP1L1	2.66467456704031	2.90529091086117	3.18982486773945	6.43509266082201	6.61033971161109	6.89042736433953	-1.38799575253651	4.54336421595996	254.319742192935	1.74491529559063e-10	5.93196150380574e-09
PPARGC1B	0.941084673586157	1.0190306752759	0.906496510024463	2.56999686470055	2.73804226831141	2.67388249657597	-1.67440994217596	4.5970952622666	412.744410428469	6.35580149981417e-12	7.78856667512112e-10
TCOF1	8.27471578377078	10.5909257313209	9.45911429644178	29.7528910744671	30.4522643895324	32.7894995355945	-1.9144836137076	7.89032638847001	438.507528126745	1.52712796345237e-10	5.40722020263273e-09
G3BP1	12.8646662754267	13.3373310258684	11.7697455971475	25.0794355321733	24.5865964291436	27.6677413640217	-1.22616494752349	7.9357340975437	291.465961834919	6.91250683393703e-11	3.26187785166796e-09
GEMIN5	2.18673788847845	2.68252482351574	2.19361193416796	4.35685493721485	4.86825850695543	4.87641714718116	-1.19369362515702	4.35605398636617	139.547374715505	9.4370781594804e-09	1.09284993117985e-07
ADAM19	4.82566531043097	5.07685139052711	5.5018628757511	14.6557464322158	12.324501537877	11.3501096455872	-1.51246125138248	6.15323645430059	335.201319231739	3.7448577222913e-11	2.18445427579265e-09
PTTG1	7.28391052871057	7.6683663383606	5.86868052167126	26.3638772082919	28.0159292157913	25.8319554345662	-2.13954067270084	5.14719379461985	527.520126499438	1.6638878004197e-12	3.75753404986209e-10
HMMR	9.8815166648696	15.2995443884782	7.66850523053998	41.5741784985466	41.9474043486824	40.6718511198845	-2.11095622141793	6.74874012242915	52.7016645001514	0.00132006503556009	0.00261204006535661
NPM1	906.568332840618	1028.33890568994	897.220540179935	1777.87462931333	1726.40550397805	1741.635851726	-1.08809846354793	12.3644974838599	237.112967347761	2.80145496166488e-10	7.96500000611484e-09
THOC3	10.5954017356087	9.21457570377198	9.21111822839335	19.1654786274427	18.4748261829651	18.3505590820271	-1.14736386054032	5.64884143413898	273.921625806717	1.05456683269908e-10	4.30317348015757e-09
ARL10	1.42692145201059	1.75947784043497	1.65405134594348	4.39801458771253	4.94931826113355	4.70477007326247	-1.73597187197517	5.22796899548858	386.673003687815	1.05030633500933e-11	1.04422909080676e-09
NOP16	11.6033403719312	14.7582530403731	12.678125119181	35.8296906956348	38.5208775259411	37.2187717134021	-1.71275480412377	6.2195224779202	387.369614605042	4.35946520104334e-11	2.41065329423986e-09
FGFR4	0.518684721344134	0.55200457151153	0.725854225577054	1.05342843263349	1.20245332029056	0.953975045895469	-1.04073736278588	2.05621980290357	40.1682108816833	1.69071536234755e-05	5.51068627793608e-05
PRELID1	19.8577128457085	23.4316961332281	35.3111412979538	58.2237401006569	35.0272507184975	57.7146982973925	-1.14432798016776	6.20019047532726	11.8926022533648	0.023248880654667	0.0348457670796411
PRR7	0.937041764798733	1.21712023778369	1.19050849424825	2.35002634943811	1.48133332633617	2.34222174564553	-1.08602674354594	1.56026580174885	27.5672972762812	0.000115806119676882	0.0002981050545273
HNRNPAB	52.8862946741628	68.618725366176	80.6079154770169	160.900177974896	141.401730122573	175.268520032229	-1.44102093210774	7.96847227124875	65.0026329052121	0.000326884468688944	0.000746624719120767
GFPT2	3.27942688470112	2.47906638851363	1.96903284526647	4.53410275906139	4.50411477804271	4.90969165583757	-1.04938133866245	4.14858189803404	44.8060885426623	8.6677237972873e-05	0.000230672353177639
PPP1R3G	0.332646217679188	0.335814967775875	0.423298544671524	1.00293100738567	0.778086267637756	0.876814031872629	-1.48935024451251	1.68793960213339	73.5457014900687	5.30351460513375e-07	2.85551631055703e-06
EEF1E1	2.80495186759956	3.68037979145419	2.83423689191818	6.40079770350582	5.49918357718133	6.39418964617071	-1.16637272254845	3.32510497936333	83.8083190243176	2.39185376338466e-07	1.4677959740522e-06
PAK1IP1	17.6050206792231	20.638438920435	17.7601481712033	39.2895623737681	37.3852620456309	39.0172993844487	-1.24423091302777	5.72676344642181	273.807990872479	1.05754392235611e-10	4.30317348015757e-09
NUP153	3.11300039581184	3.63294073352869	3.0248362064448	6.27807431208252	5.85250858976214	6.61988131458109	-1.13763568982637	4.88026139149264	165.047178700982	3.14358556583323e-09	4.60554222657012e-08
GMNN	9.87733515153676	10.5994910123476	8.08755753054229	21.4721836795421	21.8989851176443	21.1945819001272	-1.37210029419046	5.30873856271383	235.278888251615	4.52815560938678e-10	1.1132361411071e-08
TUBB	57.6098200012503	51.0487385763276	47.4120696233832	128.220287626175	124.930913328266	122.881825100226	-1.46783281365929	8.26279137255729	445.001824625172	3.77885079866031e-12	5.63547862502096e-10
TCF19	3.78634147147348	4.23289836801077	3.60510220185462	8.98804465957048	8.48339941138643	9.62430830927023	-1.41815870444254	4.56141739482575	248.573256845584	2.03672591488919e-10	6.61790289158292e-09
VARS	8.64052176823617	8.79098824547274	7.48265754527894	19.8513127873373	18.1645891204085	18.814025622456	-1.38736966002135	6.41531910664438	375.776946992543	1.21337972673846e-11	1.06923688787882e-09
ZBTB12	1.65105700153283	2.37806513431549	2.05981657571397	4.1011520443679	3.45040338123269	4.10261108379055	-1.13193498026435	2.5244360212448	55.6222377516713	2.75819462737981e-06	1.15439609927509e-05
AGPAT1	6.00192140836387	6.61196999127216	5.94149587978334	13.5111683067765	14.297314772245	12.6665171455872	-1.32199167425935	5.23183001488559	316.733015118296	3.91930719485581e-11	2.24479739624205e-09
KIFC1	9.12018849195671	13.1705815405828	7.60681404906242	44.8099313574865	45.847269805029	47.5200148177267	-2.40196132750721	6.61857941985674	109.929253382728	0.000168482076024327	0.000414854308067377
HMGA1	33.6700298785067	48.3202076487377	55.8863592912252	118.149945676726	74.9056596439507	132.452664221057	-1.43987022352787	7.53431730207023	20.0460210713014	0.00932678965853666	0.0152390584932452
FKBP5	3.2649924773486	3.00974415788014	2.95906898931973	5.99304158650502	5.80282510257512	6.54269675208842	-1.19040068934409	5.64876907108652	262.963471204769	1.39131328634449e-10	5.07553292826216e-09
LHFPL5	2.19555452331493	2.1605917534583	1.97295398812991	4.20311350506102	3.599721998832	3.8675021772406	-1.07953207406571	3.19440543091623	97.9528339633813	9.07433264497888e-08	6.6657551325198e-07
SRPK1	14.5803706197214	14.7998018256722	13.0024065471906	28.2603581980487	27.8694082941172	27.8410689531424	-1.18512687916471	7.17550589656576	340.13237974306	2.40589729248686e-11	1.62080180239762e-09
SRSF3	12.8023446583006	18.4998771770106	16.3825722850969	35.0187256473965	35.83425706071	37.1100096069391	-1.37764857294258	7.57162974004171	110.361786647664	1.16670733848854e-05	3.99119446155092e-05
GLO1	12.6715370233017	11.4880084050307	11.2323323925408	25.2499304144511	18.9839283557806	20.464200028546	-1.06759234703696	5.32747377005351	136.033969058816	2.59446649347717e-08	2.420717383294e-07
DAAM2	0.110790727182609	0.117844773711265	0.082672178499137	0.220989548452565	0.241504877570447	0.355595947250422	-1.58667974415311	1.37988716773934	47.07633868185	7.09644491721984e-06	2.60400652858429e-05
BYSL	4.36917836209174	6.03669056318481	4.80762722592411	11.588168288519	12.2546399842919	12.3052504054107	-1.44291830070618	4.31619940653709	166.789441986084	5.97842968122263e-09	7.65238999196497e-08
DNPH1	14.0940229494484	12.911342767289	13.9167439233112	27.4461713738467	22.7599354184181	22.2862178365232	-1.02346558785486	4.59564002309174	142.536228280923	8.22079969523847e-09	9.83757771251549e-08
SLC29A1	1.09768743453516	0.923369663230793	1.04191267993005	2.31422759548559	1.83762962094948	1.87113422313824	-1.17603457611131	2.38644508097664	70.5281663127677	6.82460794160472e-07	3.55347175035861e-06
HSP90AB1	1293.7193844359	1349.4528632201	1241.28751057694	2365.61256942281	2418.23513051121	2405.53988639437	-1.0877000645783	12.4584619971788	279.478557941953	9.19998510763066e-11	3.97024025393924e-09
CENPQ	5.76501503774479	7.06154953729075	5.88049580778269	11.6459320004633	11.4288716521124	13.5169453270213	-1.16535773668804	4.04123787519994	113.812182175047	3.51050607606026e-08	3.07446426871804e-07
PKHD1	0.00644964296358022	0.0111071390807178	0.0148757158724588	0.214183443626586	0.161024592986341	0.19048238414946	-4.31814455482821	0.940895296421993	218.621625272343	4.83867268962837e-10	1.16778225767397e-08
MCM3	30.6720334002067	33.8332524693039	33.1219785794918	100.566816885654	106.565975752337	114.30539355813	-1.91973658733714	8.05133178342804	701.416772614521	1.59408995915543e-13	1.1765808316715e-10
COL21A1	0.477135073267855	0.297862540261937	0.486046887411997	1.310386138027	1.39352157829722	0.871898922146952	-1.7099259483791	2.56886521910581	64.3541799083287	6.93896186042501e-06	2.55333121716943e-05
BAG2	3.47820779324021	3.76374826523905	3.44021059071411	6.57413776238844	6.00370494499521	6.10960337833766	-1.00423265898434	5.05799184787525	200.198141941233	8.72606748206313e-10	1.7984572979981e-08
PRIM2	1.04925754670138	1.36041272350789	1.03617074621937	2.55008094268727	2.49974778398467	2.25354336587334	-1.27344733676985	3.11360689790061	99.4174694904925	8.26671903757487e-08	6.1612585830261e-07
MB21D1	0.447037094277842	0.396593031739162	0.359310296707076	1.70833881326072	1.79314994918918	1.39113400779167	-2.21392160559556	2.15744471325101	192.324004323983	1.14047959530076e-09	2.18954671722143e-08
TTK	1.36443542037372	1.97399197578726	1.04190842681728	7.31155208071201	7.4638618139267	7.87288851371095	-2.5516491072055	4.4429171083274	146.184058338831	1.01455598815014e-05	3.54354862144884e-05
PM20D2	3.19209242060853	3.33023607604364	3.28824966248078	6.13122364648819	6.52158894304557	7.26484968549558	-1.22265542043079	4.58650285866999	190.465918799951	1.21667087375278e-09	2.28666634120088e-08
MDN1	12.3604155184834	17.7077291888194	13.4395001712606	33.2686723736758	36.5274575998227	39.5582412263065	-1.52930217754609	8.93632900755813	89.435002305693	8.36919883750513e-05	0.000223404753838705
EPHA7	1.74006583556859	1.70957059584245	1.76291747685334	4.01111354620004	3.82637639267141	5.80261451065672	-1.59282112958163	4.60582937287791	85.4725612964629	2.48100981647883e-05	7.67811338662828e-05
NDUFAF4	1.38499099761724	1.50740712949538	1.25220437963158	3.57701934820701	4.00847172209813	3.88401139405301	-1.6617185217266	2.78908918648426	168.299728793813	2.76379497128018e-09	4.20096835634587e-08
MMS22L	0.197580948559266	0.229064293213755	0.178709272361237	0.429934155701819	0.35891062370086	0.451689029014215	-1.22936642166712	2.79997471690057	78.7603069598582	3.49953109279127e-07	2.03011330329704e-06
PRDM1	0.309312481552953	0.239704670031314	0.26498113384304	0.635255805995608	0.699389888708047	0.498126866357287	-1.36662585449057	1.55369997279064	54.2129295158356	3.19636206129652e-06	1.31207716086667e-05
BEND3	0.139912645186986	0.180711074010406	0.142367713575392	0.536244530979303	0.472986280144122	0.540150368465934	-1.92950640137766	1.29529434687603	99.4968317595445	8.22535644999662e-08	6.14463266047094e-07
SMPD2	0.558947707479291	0.625678270033029	0.451212813769928	1.55073734776725	1.27700790157768	1.4026271630703	-1.55522716092458	1.07062119133037	57.398936310116	2.30012163029638e-06	9.88858382695817e-06
AMD1	6.88056116820526	6.85917722657314	6.31366333772242	13.1282567960316	11.9912720419834	13.1115568425479	-1.1297834714583	6.12883704167457	287.091877318922	7.66235181083793e-11	3.47067213254229e-09
GTF3C6	66.5989860409984	72.2447752510234	60.1955288231251	123.55788618999	118.059768542272	126.815636361471	-1.08687480088708	6.6914265143511	218.885083249492	4.79969423716093e-10	1.16192291732067e-08
RFX6	0	0	0	0.30059751119237	0.30446503824115	0.42472380333005	-8.87951350060076	-0.289957444882299	135.48792844419	5.51916079169431e-08	4.43327712373494e-07
VGLL2	0.214447014888794	0.445339770624654	0.261851938989361	0.678741158258316	0.724955887473252	0.730499717207766	-1.38052611117961	0.302643945614317	23.1699674446487	0.000262328222009114	0.0006158129690407
ROS1	0.0752295517443009	0.0493543802227213	0.0082624982445868	0.265036067413718	0.239628346156327	0.0995770795778325	-2.31262770497003	0.0806268046540286	18.1054564175871	0.00210210925053373	0.00397632440258911
CENPW	8.67300526105366	10.2113902275903	7.55244304952999	40.1484332935581	41.6559099825977	40.3712062330685	-2.39865908269369	4.37164473965536	529.233396197497	1.13589572789784e-12	3.10162357946664e-10
MYB	0.491849561054415	0.780855838706725	0.691288165529624	2.11492842686283	1.85837111676213	2.29048432357161	-1.86876831778199	2.98365570817383	137.914430099177	1.45789724330959e-08	1.51322650178844e-07
MTFR2	0.172304186152545	0.138474289653464	0.105975814219549	1.4582589294338	1.12550796142585	1.14414741830029	-3.33378281644113	0.890182366136322	167.263579604052	2.87879228022393e-09	4.32386556930161e-08
IL20RA	0.29154499714747	0.348381405259243	0.343077094130412	0.800354928157665	0.992186793528056	1.04285295358294	-1.72682996714084	1.67104524894876	90.3159621381756	1.50638530437509e-07	1.00945056767958e-06
LTV1	56.6060143047798	62.1766054503838	59.2344985685264	106.529862566001	107.248976773878	100.908296280018	-1.02046401585769	7.27613345022062	285.503618812755	7.95726702002938e-11	3.56341294766642e-09
RP3-468K18.7	23.2330388258049	26.8733610585841	25.1440193237902	47.0679317309192	44.6455204862822	42.8788489621679	-1.03633190142705	5.74212598160644	217.99665943996	4.93258837344166e-10	1.18438881230185e-08
RAET1E	0.487162745579987	0.282341885528451	0.410550445399469	2.48104366096978	2.23306780027212	1.92415506071052	-2.69957775864552	2.05877640172987	201.749118512096	8.28749456673506e-10	1.73521475643639e-08
MTHFD1L	4.96608506779963	6.24044411299294	5.67527818083232	12.5205992315569	12.6895103961448	12.7843493149928	-1.36833676067254	5.56512424097558	274.922498315844	1.02875405012502e-10	4.25721047758541e-09
AKAP12	368.950092127197	362.793608993311	289.114320980832	1027.33257792831	1186.3610934483	1291.5549407891	-1.98137491662202	12.7461296461082	254.509277313075	7.16406011739892e-08	5.48689255503111e-07
ZBTB2	0.819699526356766	1.03519614595308	0.787744978270315	2.01382185897826	1.55310712439101	2.03937869271306	-1.27719535773991	2.15201711909261	59.7772129376857	1.81648142760521e-06	8.06599393471436e-06
FBXO5	2.29079606739725	2.95879058769076	2.24382981287641	6.98765394783831	6.75829369410131	7.23386191132972	-1.67827219283583	4.24188848753462	242.257818137121	2.42360311320565e-10	7.30394595458308e-09
SYNJ2	3.18279056086235	4.13287341663044	3.80131218503219	8.53552090367328	8.61095665051943	11.3172620214236	-1.55762233241821	6.08306104962609	96.0184189050884	4.06675069271822e-05	0.000118283707360606
ACAT2	6.10125422440444	5.5410652890526	5.64698991447854	17.4467926091662	16.448901010411	12.9702266700358	-1.63520900316908	5.57096480386056	315.317555899953	1.60000756530307e-10	5.5711276635046e-09
SLC22A3	3.34555579285835	3.1268387986266	3.82908057836652	6.74196831115071	6.56523683787674	7.13297336173034	-1.1926726353647	4.14180704924056	161.169550416777	3.6765459703326e-09	5.21857083412812e-08
DNAAF5	0.347006515664739	0.427820945335418	0.331963261404764	0.779069041958853	0.661280356400845	0.688099276847338	-1.13311773270921	2.00342443508524	53.3852063933321	3.49053662340591e-06	1.41532527391141e-05
GPER1	0.500479185775995	0.908064173180066	0.463791422582777	1.09699330399952	1.0103920068007	1.23520411375973	-1.01445861548669	1.5259267851238	18.4304465009731	0.000866482996592388	0.00179378774360038
NUDT1	1.82869102806268	2.3387798085284	1.70571440110897	7.08797364425009	6.60008929656561	7.75549875592052	-2.0584427125329	3.32495748605032	237.188853283151	2.79541435101122e-10	7.96214595689826e-09
EIF3B	15.0348391934981	17.009961364078	16.1301596315163	29.6137438599633	26.4259693663381	29.4819965353147	-1.02692195706806	7.67912501393968	226.991714481318	3.75865751642123e-10	9.83492648212518e-09
ACTB	96.5817176774756	101.710131271726	97.1260525837092	259.84394750964	272.83905868029	272.998950102445	-1.64732847608287	9.27253589802358	704.217505364834	1.55028661965338e-13	1.1765808316715e-10
FSCN1	7.22632182661431	5.96635905379869	6.19741079058493	13.2273176195548	10.3989187743623	11.8890741623794	-1.07258557208884	5.11285421418642	136.304003526183	1.65153716561551e-08	1.67141482164213e-07
BZW2	8.26922074522735	7.29239944283738	6.17728014582241	14.4986743071696	14.2346400606014	14.9830904585967	-1.20614418214657	5.35965409503987	172.600841648739	6.30384455857967e-09	7.97847676397337e-08
MPP6	1.75124121600304	2.22957056187694	1.96760517488426	3.62395205772799	3.44695303218767	3.87794274895131	-1.07819940960502	4.75919839926878	128.521656353825	1.60883862414116e-08	1.63974990138127e-07
OSBPL3	3.06446185890563	3.53023960659757	2.99708761016583	5.33967659337929	5.26032012147175	6.21315080956981	-1.0087466151758	5.19065818528942	120.131821375524	4.9904935423366e-08	4.0979198967894e-07
CYCS	85.7992631744807	87.2757745267097	87.9353162065972	162.815191143703	163.595508579993	164.205540919808	-1.11014482705529	9.15892229916708	387.248310889628	9.86495992568031e-12	9.99649272468938e-10
GGCT	14.327033737756	14.2484581385757	12.0715875417744	32.2090863077013	30.3661760665871	32.8058015393635	-1.42799303018526	5.22455054957746	321.176163206563	3.56315345482474e-11	2.10024244007505e-09
RP4-777O23.3	27.6514359873625	27.1254403640683	24.8964105767051	60.4427430119724	57.9302325151929	62.5012297199977	-1.38140931856803	4.94440875762461	335.730407985052	2.63059308274654e-11	1.70693379210056e-09
PDE1C	0.0570150117939588	0.0350669281374085	0.0375719187957305	0.0924438606785104	0.132370417980888	0.150935057697408	-1.73725265890718	0.340095877220674	34.492207297604	3.7727835405178e-05	0.000110649651592774
EEPD1	1.55027554324582	1.67986140532776	1.42622959176996	3.21688974612185	3.32592059192036	3.47894097631318	-1.30206054004095	3.61652375764985	159.75700987768	3.89576520866458e-09	5.45350391998074e-08
ANLN	7.04043540845971	10.6291455119481	5.62511760065468	42.8344645813184	45.5930737847864	48.4766870353563	-2.74963728111351	7.40139743679928	93.9220029856616	0.000387123387299345	0.000867911857385909
STK17A	4.30429312282343	5.43195726558904	6.46738149062632	9.48238635820603	7.55254568180065	12.3266696687028	-1.06294340347277	5.26723686970088	17.3077772816236	0.0100061392736658	0.0162332768512017
POLM	1.20344304626811	0.912110716369976	0.925223144188492	1.83381991362005	1.94281242998824	1.75678511501072	-1.06215962474847	2.72594863315714	63.0801774041314	1.32517875650993e-06	6.1849500392409e-06
POLD2	7.66982900976546	7.00428815594923	6.42075048973281	15.2784669166157	12.7728224726193	12.2263945253557	-1.12928955925538	5.27549477954044	173.223208870327	2.37008785606509e-09	3.76546219383689e-08
CAMK2B	0.841634534313774	0.977161076945481	0.572807134095125	3.07392108315733	2.85974332831387	3.10009074252788	-2.10292443969506	4.02624465576917	183.668024674816	7.22214975112587e-08	5.51534991622212e-07
PPIA	63.8805847789075	61.2058234920246	57.8216189429159	121.115883301394	107.505242171696	101.628615061698	-1.05007768474284	8.59713975555501	253.537171194282	1.78170103727131e-10	6.01953083727466e-09
TBRG4	2.66250497540904	2.73524305557958	2.10849045329758	5.20669464135707	5.58798463032774	5.62813840712979	-1.32519218834107	4.57810993421516	176.343056467886	2.10660625991953e-09	3.45807183352108e-08
ZNF107	0.660154547336753	0.609039391801747	0.670672127827572	1.1364436528762	1.26241276928075	1.25610048553193	-1.11595823895889	2.7858991741614	85.7087375335491	2.08321863781658e-07	1.31225422481788e-06
ZNF273	0.247210968266326	0.193259020754227	0.195060661285983	0.530528843891612	0.573068335164007	0.46463677112305	-1.49822500881577	1.73559783644656	77.8136359778641	3.76715679613941e-07	2.15713069965472e-06
ABHD11	0.491795842229485	0.688136760510332	0.680578623428298	1.19904636845115	0.903504097474882	1.19614302318571	-1.02632240126796	1.05349225598566	22.7596367477559	0.000284572684435528	0.000660964589414755
CLDN4	1.1611538306863	1.01529160693389	1.3045539338144	2.34994683692677	2.04130200526083	2.05191187261079	-1.09215222296642	3.0011576956281	80.2910157270433	3.11137931937106e-07	1.83867978619132e-06
LAT2	0.12384165928089	0.138626626605778	0.0928308493644842	0.353996368389207	0.22168230347962	0.372922918339746	-1.60091161184853	0.12436978693427	28.4384747124596	9.9546433191621e-05	0.000260750624008806
RFC2	6.65707730820332	8.53799526775597	6.86973476843822	11.8677007024423	14.1865671641731	16.0099767329924	-1.12935073630977	4.60400090932001	65.3189519296766	1.5954380018446e-05	5.24229555875275e-05
SEMA3D	4.7963911506269	5.2602023327181	4.61746363075332	14.7327800383997	14.9476324440719	15.8783213823076	-1.83332558836299	6.39452505911047	640.887310528234	2.99441786486721e-13	1.55403706647443e-10
DBF4	4.23711145088191	5.03378063632273	3.84532305386694	11.8431529437134	11.9294417293158	12.650110730187	-1.66920468273448	5.29532933804015	312.350871587037	1.65440994727557e-10	5.68855031092367e-09
STEAP1	17.78638678924	20.8180116691331	18.5343547084282	33.3430941358669	29.5002962481181	43.2325346606742	-1.09386993423306	5.50409404586199	48.9392956144863	0.000238381850839486	0.000565296995532802
TFPI2	0.612953432276295	0.527793481029913	1.09686758521454	2.26564986997129	2.42940530973012	2.57854238894783	-1.92717916012369	2.15078075598283	76.7522891801087	1.25611679672182e-06	5.91853780106663e-06
COL1A2	1.28656675389987	1.25335616688405	1.21313856442052	28.8736057513159	28.1590407551344	30.1912817866657	-4.73750178567358	7.49558001114861	4484.5118934401	3.2427238197978e-19	5.12609781433637e-15
SLC25A13	2.67775876718829	3.54023891472535	2.81685713739226	7.24483006801048	6.70363323178715	7.30383414826913	-1.42836277065749	4.27669217345556	182.010390945229	1.64552207279501e-09	2.85536914673364e-08
MCM7	14.3153376850661	16.3652868312524	15.3987799249789	34.0719724195355	35.6849812031446	36.4939981934057	-1.40483259850409	6.84297852155679	405.715996275876	7.15544459116136e-12	8.48988667054666e-10
PPP1R35	0.56902477651051	0.653290667278347	0.464815992232964	1.27571316265737	1.16153938731817	1.09839586796329	-1.24633241464815	0.162337928420391	23.316386818839	0.000254876826179344	0.000600998339535064
TRIP6	4.40818113229642	4.43546651125139	3.71274384337892	10.6018328171561	9.52874763121294	9.69854039191265	-1.44333519239514	4.375292236384	259.671728943336	1.51534362229788e-10	5.38304538905278e-09
SRRT	35.8780529319278	49.8023024193416	41.5875092333803	77.3143209490857	83.4613197646344	90.6755754685793	-1.18220192291609	8.21564627887787	79.4187563792407	4.03482702102146e-05	0.000117463251470179
MYL10	0.585731772550276	0.912640263821144	0.514649642889783	1.43041629968614	1.41900494869864	2.34743562247595	-1.54844312851056	0.40923512520741	25.4242732074702	0.000170467111096003	0.000419153148102817
DNAJC2	20.7728393832749	23.8195186544372	21.7652833405015	38.4248706167925	38.7374787706856	41.5960680075614	-1.03938256702694	7.69461264914347	221.462785006346	4.43663785024816e-10	1.0996291077859e-08
PUS7	10.64354773664	14.9202053554462	11.6430168885123	35.290044778281	37.1117220259791	38.9428292175352	-1.77927831441989	6.82885045697166	188.012933460601	1.20330478940816e-06	5.71741572316325e-06
CAV1	1.61329397225631	1.28229498993163	1.73327052837645	6.016558373611	5.612056808376	5.97280334188983	-2.13414064041655	3.98551783658051	390.604655434934	9.29561297382996e-12	9.66743749278316e-10
RBM28	9.62283295180474	12.0416599921142	10.0969582481395	20.3573291306275	21.4742000283561	22.4160967035629	-1.21573357649356	8.02630292902694	190.744041339796	1.30690850766047e-08	1.3940357415045e-07
SMKR1	0.598209058526387	1.14726283456855	0.815297024853296	1.89741148095059	1.28088745145547	1.55363762077551	-1.06781494955062	0.434818569455068	14.8368361016894	0.00170901251625003	0.00329544643289588
NUP205	4.04839830823654	4.32879825937967	3.77414522782477	10.8349466537096	10.1790960712692	10.7950900459512	-1.58613912667981	5.85226707977065	504.4213345319	1.58553526638528e-12	3.63248427406065e-10
GBX1	0.4604174572038	0.363412416609295	0.530962668380155	1.19350814567888	1.35554040108018	1.30349964535302	-1.71806069193269	0.455082379074051	48.2475319968843	6.18668024974317e-06	2.32246595554358e-05
PRKAG2	2.05435673578909	2.1212864104926	1.73350645663283	4.0931950043366	3.72538703592529	3.95587923713961	-1.19023034349952	4.35371560416201	170.133135401727	2.57291164400924e-09	3.98671445521551e-08
XRCC2	1.3395913751361	1.7177317612072	1.34421465362706	7.75194378244817	8.0258829363473	8.13585116323233	-2.63367199638636	4.59360569033717	653.785878689777	2.60556075870873e-13	1.5255075730988e-10
PAXIP1	2.77256727346295	2.91007101506527	3.10987307153137	4.96862982903801	4.99326935239582	5.47135475426292	-1.01298466786776	5.31665435488567	182.339164435768	1.62592224050869e-09	2.82641245637486e-08
INSIG1	2.66009339443723	1.97183594650378	2.00065642426461	9.25028024338198	8.49912690049317	6.03080019137426	-2.03680984266328	4.26922064287787	139.130786554821	1.98928284771559e-06	8.71337856932336e-06
NCAPG2	3.5641914865985	4.23765409879697	3.05137323551977	15.310925496977	15.290914723507	15.7657059459816	-2.29026617957189	6.12474419691371	469.921206837985	3.30138685726958e-10	9.0604728193954e-09
AGPAT5	2.96811495161436	3.13518326595855	2.70228144979663	5.64740193983198	5.16815116007731	5.20052376387839	-1.05887981490863	4.31331715524133	156.722564138163	4.41904260519624e-09	5.98580621316183e-08
ERI1	2.85176696089487	2.61496279952489	2.33310692796778	5.20271441807048	4.59277893361188	4.32216336986681	-1.05177011867563	4.57860537808005	135.442192121325	1.14572898587634e-08	1.26832519669e-07
CTD-2135J3.4	3.54797876373057	3.77387860136579	3.68429180139342	6.61360031728116	6.47355987730456	6.47063564681692	-1.02758944444016	3.19967735861402	99.5834921485904	8.1804595254246e-08	6.11715724588042e-07
PINX1	5.0621272676936	5.84636276445566	5.75666712100438	9.56721558694786	9.58567346834937	10.0041440929183	-1.00638203724114	4.45475308940282	141.029860583915	8.8098818570006e-09	1.03698147725589e-07
FDFT1	16.046172363382	11.4829578429956	13.1392591462084	38.2606811698416	38.2118865297437	26.4627290675086	-1.53722373794381	7.00404423727309	65.8946881627854	0.000355338773589389	0.000805332664215206
MTUS1	2.65964399469158	2.89746785927689	2.36184441078602	4.68087679694076	4.35356687122339	4.83088404160056	-1.00573796959473	5.47988354947605	150.306238164275	5.81242586288563e-09	7.48231498701108e-08
HR	1.06689716357433	1.63870701382941	1.15647132761642	2.43500515454799	2.20953085376069	2.96856988905378	-1.17381199613875	4.11587492434756	38.3912823024162	0.000359506924308651	0.000813496344041104
CDCA2	3.44226257937982	3.67091515048589	2.11771973943396	10.9402533425116	9.86486549038293	9.79737447743946	-1.91700909837904	4.75747813626242	101.352073936892	3.073952819807e-05	9.25405564187948e-05
ESCO2	0.134132026680061	0.197559895247479	0.089553749944088	1.14845235446341	1.34683556368706	1.54804981085065	-3.42509816248898	2.6729141965373	229.697650842792	5.71689698099691e-09	7.38662897529033e-08
PBK	1.01392855962283	1.38794091708091	1.06434716417382	9.51884019535737	8.90343980055808	8.0596466813222	-3.11751591137339	3.52021071448731	569.84505393236	6.79194099199983e-13	2.23681256669861e-10
GSR	5.34691241860461	5.44999212290741	5.07330154803735	9.22444906250854	9.03470818053027	10.9958689962734	-1.08302119394897	4.64411639028142	134.013044822732	1.2273178138279e-08	1.32977655935514e-07
TEX15	0.460886243734221	0.3906202631912	0.406279995995164	1.08940105519043	1.04575240613556	1.25576385923235	-1.63318865080815	3.2367744715905	181.571385286551	1.67211492530964e-09	2.8919904528769e-08
TTI2	3.78617567424414	3.79967940699995	3.54377023242154	7.24609589881896	7.05249592261465	6.9894000701877	-1.13340971281613	4.5501444582291	227.764407072429	3.6736661591821e-10	9.6950441810268e-09
MAK16	8.89124208348999	12.1415034407257	10.8764075943237	25.1398836587475	25.7976177684234	26.6758900157368	-1.48089982205125	6.51339692957061	202.732061723538	4.58254006377766e-08	3.82475149568095e-07
GINS4	0.380380504711797	0.442611884737099	0.349744382315887	1.71133425665931	1.69498257274793	1.71458090337195	-2.31508272391638	2.6041248668184	287.879325615171	7.5207696881377e-11	3.43607882167863e-09
ANK1	0.0729701340868881	0.0987361820846071	0.0661183487641646	0.175279137428732	0.159592005364695	0.15695292747978	-1.22676069447298	0.49504042250456	25.8478931863213	0.000157655547213671	0.000391224264739697
PRKDC	14.0359121919567	17.1896020976065	15.1886551696619	38.0452494423789	39.129204891818	41.5274680141093	-1.55428871792999	8.77648561584886	369.986642901126	5.22113890821565e-11	2.67650327258564e-09
MCM4	2.85801741362933	3.76066057005102	3.26738701098392	15.3009603873734	14.5393864972553	17.0776118267536	-2.444670930474	6.08368709503547	514.893974017407	2.31461649236548e-10	7.16036350514942e-09
MRPL15	5.17491245900632	6.85686081638374	4.65979926188919	12.1580364810752	10.0625485732981	10.6004116310282	-1.16421428103528	3.34367353291696	70.9691623841762	7.60793847628111e-07	3.88959545385032e-06
RP1	0.0351271138191556	0.0462597663673466	0.0381263942493239	0.409976229443759	0.377664304519448	0.411624254748268	-3.50717261592423	1.69747700135521	335.888152434814	2.62213886963994e-11	1.70693379210056e-09
NKAIN3	0.230996036155258	0.298354317652812	0.210891507862518	0.525968541941848	0.571274051109125	0.62425248063659	-1.39995422641024	0.376488569458458	31.0470052102756	6.44644278559293e-05	0.000177442743434883
GGH	5.20600858927992	4.5291710553589	4.53127018746647	9.7287712234606	8.36939226906924	7.97689820909484	-1.06751504253818	4.43068763102606	141.638260546889	8.56634798799499e-09	1.01511865812762e-07
RRS1	18.4760721689169	22.7273160040855	19.9943158576076	49.9144857776177	49.702787833482	49.7775924064539	-1.48524504175312	5.95062319805413	362.939899000088	1.54098635028363e-11	1.24922626796326e-09
ADHFE1	2.57414796148073	3.16644542340921	2.61371683136815	6.80791239365072	6.51899983093554	6.75076541329942	-1.45975395620422	4.20165716515014	230.083867371708	3.43141182893656e-10	9.34508451168732e-09
MYBL1	3.98488637910925	4.56272688763537	3.27734121557711	8.73990290305698	8.14953360898058	8.91830732802496	-1.32174087822612	5.54791637986867	152.82198950674	1.07099183205085e-07	7.65035647585169e-07
RDH10	2.76617138290501	2.77807374939058	2.62885644204879	5.62053422297829	5.03279720871632	5.95010530417815	-1.22205714946126	4.50007172676022	200.647902444931	8.59622050738725e-10	1.77633646942047e-08
HEY1	4.92851103419418	4.7911161635206	4.62926915881304	8.97517446876496	7.62124070474139	9.64803583805654	-1.07155511101459	4.48861545153259	129.234907982461	1.55234713582333e-08	1.59231583884279e-07
FABP5	640.162176960475	706.537228091161	486.295114353644	2460.80514329173	2431.62434215805	2346.98954407284	-2.17983626782235	11.6783894452201	287.257797151933	9.68465228204869e-08	7.03238324642286e-07
FABP4	173.515005684175	129.080654101757	123.148014452573	699.645510764989	698.110453244939	492.955016802558	-2.3478806369016	9.13672309873114	134.8891561063	7.0297202255664e-05	0.000191266466997855
RAD54B	1.52553903945336	1.51427747578887	1.16063762279315	4.23065460859739	4.4664711781272	4.12267476765983	-1.80196383628531	3.97355398317718	276.043730027975	1.00068885298803e-10	4.18489137249598e-09
FSBP	2.55604397664591	2.38369868503095	1.81552689272256	6.17909155260914	6.32445223634581	5.96173170214133	-1.64314529283706	3.79804616093097	201.434497278318	8.37438912772176e-10	1.74275970797022e-08
CCNE2	0.985677650448868	1.03060521467128	1.14408447378536	3.04029526915362	2.91254055683351	3.51375514190998	-1.78668560435125	3.27476331790539	218.236950498437	4.89623519439073e-10	1.17807741176452e-08
POP1	1.35146804981011	1.92785207462726	1.85285671682031	7.49996652162213	8.07671871852836	7.97182156356454	-2.39571368093509	4.60695210762658	409.574753815205	6.25000017394236e-11	3.04000008460556e-09
FBXO43	0.106872216727528	0.134968611434389	0.0657318341361761	0.347419890808187	0.221512460275755	0.379586146724882	-1.79225714266266	-0.108588650303837	28.1186409396931	0.000105192434846868	0.000273815578801135
COLEC10	0.168521060308876	0.159618567414921	0.213776062366531	2.11102598322484	2.03223915651283	0.949871261026814	-3.42054724269185	0.763718118151739	94.6864699607463	1.4620900690776e-07	9.84357743269958e-07
DSCC1	1.55689376039487	2.22500467336002	1.20942913221648	10.7712960768107	10.440733577125	12.1380409253816	-2.91920356954209	4.14065916688279	230.816323988771	3.35145879816674e-07	1.9569571488165e-06
HAS2	0.0604503946644966	0.0173505971522837	0.0774584560972243	0.31057925799555	0.297416563608837	0.217817929997779	-2.6521201577698	-0.384977853554582	42.1090901198538	1.31037456382061e-05	4.41954365369667e-05
ATAD2	10.03865135498	9.40313963248128	9.05988620386518	27.0809262315462	28.0751346638848	31.8866444837511	-1.81181918626879	7.15410014751413	543.546206812478	1.17278345437528e-12	3.10162357946664e-10
WDYHV1	0.435609551295598	0.477385567051107	0.426239496685101	0.810138816673195	0.795928562705539	0.835766599533603	-1.05961446300166	0.518340782850875	22.5255692974504	0.000298223991275323	0.000687720620580642
SQLE	7.26946224938433	5.92174604534325	6.77749795613439	19.5329594822883	18.4276412946397	14.2544313133926	-1.58459217705298	5.74114730836848	210.594280411861	3.28569714764826e-08	2.90177943940669e-07
MYC	43.1101131216474	61.4344116110036	46.2979851987267	122.95414246261	111.367423172223	127.685975881561	-1.46080078187853	8.04794551744738	99.399060600856	3.65847079278968e-05	0.000107675139725701
ASAP1	12.2089030581067	12.5262370713097	12.7272569216281	21.0229763032432	22.8510321339656	23.750710250031	-1.05296249537925	7.2135286318207	246.367921612397	2.16320705738243e-10	6.85650891044254e-09
WISP1	0.409991924039701	0.49802472800706	0.287063778761981	1.03406939404137	1.04153743678834	1.10232483341191	-1.5901454848972	1.57020761498958	65.3212158010812	1.07818783003075e-06	5.21382478345856e-06
KCNK9	1.70161195600262	2.03167211893231	1.59029226721345	3.81843867401856	4.10022178661458	3.76573999870771	-1.32674613601152	3.70491440351076	148.317743738637	6.34155109741381e-09	8.01336848504537e-08
THEM6	1.4370902334425	2.00685734023146	1.9759893019578	3.93437977817996	3.42820826410005	3.34306639813441	-1.17834836377312	3.0834199590876	75.5392935377742	4.51112300171065e-07	2.50480619638363e-06
PYCRL	0.399068676107517	0.56772751306753	0.37017214700224	1.2326212217197	1.33225719789023	1.55405182749282	-1.80656608696908	1.65018247635146	82.4918036788876	2.6362907630495e-07	1.59194010051714e-06
FAM83H	0.881024765063684	0.835768506265379	0.602721042801093	1.57764515325437	1.47718900375228	1.7909706614696	-1.25656920717297	2.81119520893538	70.5328537989488	6.82188727966152e-07	3.55322550632255e-06
CYC1	44.3448451274755	43.0427171738033	43.8595663273635	86.5075528112384	76.2271363300447	74.1128198359074	-1.04969428784867	6.95230167588311	288.846272868426	7.35097691939776e-11	3.4077490657431e-09
BOP1	29.0063927298601	37.0668395905007	41.6693350922228	90.2422392639309	82.6041077308531	104.059239129766	-1.56275277036294	7.94446089866563	93.1857553464771	7.77006468295848e-05	0.000208928699622738
TONSL	0.989418403585371	1.22681482888036	1.18665788317137	2.98459595409983	2.19244124653852	3.2330569005724	-1.50590589148833	3.86221800197534	104.499406238491	5.54831338952733e-07	2.96710886541435e-06
RECQL4	0.923484271234641	1.35581236151497	1.0649806283188	5.83133952702126	5.27032571916856	5.63767582980953	-2.5131142407991	3.90232458496396	404.267037394452	8.18561753224012e-12	9.12772383841396e-10
PUM3	20.3457275245979	21.8786308403349	18.8352239628895	55.825476913226	54.6938468595479	58.1578700975784	-1.6646619548958	6.74657456953205	557.578123427388	7.90265734033193e-13	2.40240783146091e-10
RCL1	1.06162270803834	1.10960121780445	1.12418590588176	2.04889200136092	2.14505344094632	2.11886165661117	-1.13702002310341	2.80219971488686	96.9887215974336	9.65504730143084e-08	7.01410789251005e-07
HAUS6	2.72489121419254	3.44003514576589	2.86007439236146	5.98074730082454	6.33109143271217	6.49268001301823	-1.25632809731513	5.24319790584151	190.32030910396	2.32338776690762e-09	3.70616688388252e-08
ELAVL2	1.59878618383308	1.6029611350936	1.73009640285952	3.91272736947701	3.4716286332629	3.61038162958057	-1.35677910742022	3.81741599519112	219.87881474777	4.65586062874999e-10	1.13404999721541e-08
NOL6	2.10619938124608	2.31005407858238	2.28603432637497	4.04624068562438	3.78904986232446	4.3710055412113	-1.06520872018144	4.25649155078339	142.294886277939	8.31208299318742e-09	9.9093067840352e-08
ANKRD18B	1.98447431288432	2.4328161866726	1.81752954385414	4.03161543085772	4.61296624206688	4.45209457152952	-1.26477083808382	4.28312059848185	129.356781856375	2.66055040151751e-08	2.45685541610176e-07
PRSS3	43.2292978575507	52.9951259065908	41.114985736049	91.2720563498437	89.2310537095663	92.9529164918779	-1.19131349870964	6.86959524480155	178.898602302637	1.43858133044319e-08	1.50106228855749e-07
KIF24	0.247875211525925	0.272725011835847	0.254093046652646	0.725521546561452	0.838980236104206	0.91442217414311	-1.87478213470971	1.8169165997377	122.483389269032	2.1935745727789e-08	2.0990331020877e-07
SIGMAR1	12.2132492118479	11.8847639992881	12.4145164881508	23.6066207682064	19.4028201201827	22.4522835942101	-1.0420531396955	5.25578308566577	186.895813711933	1.3799481686343e-09	2.51026704830507e-08
FANCG	1.09799817573135	1.06614474532585	1.32011585124414	2.52710296889129	2.01022065499866	2.53736334534662	-1.22815095528416	2.72062655332017	78.2131136800994	3.65147398025321e-07	2.10282333988498e-06
ARHGEF39	1.95822717308424	1.38772725622545	1.36395326625511	3.80257916201694	3.49797033560267	3.54248730781377	-1.40184855717589	4.12111073627045	133.881506227306	3.43397993114407e-08	3.0191520996399e-07
CA9	5.78027236859445	3.32296835800153	3.0122990606193	19.4809444760682	17.8773538299488	18.177673310335	-2.39367068081301	4.30610900223035	106.188563703882	4.53551554172209e-05	0.000129957276932287
MELK	1.77774160316118	1.67990351393658	1.34572462501015	6.32326088921941	6.66509598646567	7.2010754824732	-2.26557411507603	3.75809431608131	371.126944784907	1.32189287367868e-11	1.12346680360821e-09
POLR1E	10.1054941873277	10.7273474389188	9.63833577075389	18.5836591672385	17.9436422837253	19.8960360876232	-1.08772375005144	5.22158065347492	211.805883602677	5.98432026366988e-10	1.37500195825717e-08
RP11-613M10.8	4.66280015516113	5.65712885225567	4.42890452999053	9.58334529389191	8.89306978380274	10.2266448318436	-1.15664177047891	4.58304412455325	131.480706228749	1.58975358827184e-08	1.62459935559296e-07
TOMM5	4.02374091500943	5.42648972626637	4.32853327357359	9.68755623078545	8.67319685296183	10.1851600307597	-1.24681950147096	4.72719495695029	122.920285394221	1.07296829339907e-07	7.66101300002371e-07
ALDH1B1	1.30233930030143	1.01386880855626	1.33729385217617	3.22472640328818	3.19348991858914	3.25088041504798	-1.61071390125048	2.86803251711916	156.779632173638	4.40848945250367e-09	5.98192285538009e-08
FP325317.1	3.31488243912748	1.85964133785065	1.75693841316542	6.79834497813697	6.59310336850899	4.25291343986344	-1.53973279244371	2.83676457855797	30.9458251122632	0.000766427120576705	0.00160600211056158
FXN	0.306422778594976	0.527700593439536	0.519016459994092	1.21562925386622	0.974328678623291	1.06468531767738	-1.46143840328464	1.25649665002417	44.6996362294143	9.45398348467707e-06	3.33218664271516e-05
C9orf40	1.69317678986744	1.74952475969568	3.33337655867303	4.28064777365762	3.88543199552589	5.45349378913547	-1.22785108586986	3.03143893656535	18.268292889055	0.00436140059666761	0.0076878925771768
CKS2	9.73298469686044	12.5315843695366	9.42415427837387	35.008265506102	30.7532092076447	31.407372572359	-1.80655455537312	3.7798368153526	241.343728878972	2.48626744710853e-10	7.38776612855107e-09
CENPP	0.864922211409666	0.880840131244721	0.871522308203576	2.18872843196619	2.17388598191117	2.34738284867984	-1.55799996711451	3.98222066896929	305.633025782977	5.0010038153497e-11	2.62644080774246e-09
FGD3	0.0191124054815499	0.0493711389256832	0.0881632410315435	0.196836016234192	0.184565225814985	0.0811644303791547	-1.76873059071624	-0.573840412919089	13.8800421835513	0.00250434659660129	0.00465585216971341
C9orf3	0.568519335741329	0.667749786264143	0.737203753263435	1.54403326076395	1.4439495990877	1.30072109579248	-1.31876996901314	3.53297817850026	135.385063849509	1.14886923084131e-08	1.26947943360866e-07
ZNF367	0.339630485778832	0.651353282379842	0.373865581568555	3.85472643522069	3.82516696350452	4.75603000743917	-3.35969692222479	3.16659047207011	242.802839180333	1.87136266736962e-08	1.85494030402031e-07
AAED1	0.885172715934981	0.573608641479572	1.11551227921599	1.54974691889089	1.53033654462803	1.57126288719061	-1.0714827491713	1.94081957310305	29.7730049620589	8.18826664538476e-05	0.000218944721126932
CTSV	0.407175566142042	0.515595759348004	0.372888303756552	1.36425393292598	1.19596733871642	1.11886030729052	-1.68943491701805	2.0360150861085	107.091882267998	5.16978789953099e-08	4.20823929535458e-07
TRIM14	8.65028555445782	15.9337850574008	13.4532265621574	23.3403469337998	21.6226168025731	22.9974115982104	-1.0341577818042	6.62718892671063	17.4075972819131	0.0106813310939769	0.0172437175177274
SMC2	8.12788433669074	9.38148326007233	7.08010766400493	19.2268937715835	20.3408016630066	21.7971237078114	-1.51782118849668	6.58189780423272	215.017518160831	3.3982331432397e-08	2.98938617297347e-07
CTNNAL1	12.7457036753445	10.2551024954957	10.1584130445999	24.2121425020664	24.2533236608264	25.470727859309	-1.35726478048504	5.84746603679483	257.996773601016	2.2541011758087e-10	7.01433688724093e-09
TXN	24.3725428054246	21.1985706555751	21.4283189150365	44.2339331203294	33.0384841145513	39.8445505648052	-1.00490303457844	5.16356375335356	109.146970627634	1.28307273260536e-07	8.84553587310316e-07
LPAR1	8.22839835514404	9.65474444391998	8.67758199866975	17.2603833705572	17.2002334506747	18.2188678641297	-1.18664993803213	5.81794660722645	250.30073538838	1.9435250233535e-10	6.48169695552155e-09
TNC	4.99424649153235	4.01871472619252	4.38527721278202	13.7651225935952	14.7568044442324	13.913831247113	-1.86397332797198	6.54210162514384	583.702391210181	5.74553643281588e-13	2.01834310955452e-10
PHF19	1.28321791786362	1.39646580535722	1.17615367853198	3.25406447556068	3.13462627582387	3.22092257904321	-1.51257138653751	3.97001967424867	262.963142525335	1.39132507872027e-10	5.07553292826216e-09
C5	0.809870994865678	0.641712707677731	0.784923421176862	1.80722268318794	1.85474777315531	1.56663061042224	-1.42688863083903	3.07371441106939	134.144913408259	1.21951828548375e-08	1.3240484242395e-07
STOM	0.352007718218665	0.484963115734457	0.608913566693001	0.976605696811523	0.82909225281827	0.964868757185135	-1.14562531649063	1.23814228883968	29.3794411465399	8.4841100383221e-05	0.000226090376746116
WDR34	1.69679480807927	2.3358230311169	2.34314804289192	5.21548491994677	4.72452680251134	5.3156553077863	-1.45792674506675	3.28569453745717	123.772355276196	2.05076125395773e-08	1.98764156361519e-07
PKN3	0.283514838647051	0.473889791258521	0.423118250846941	1.24787190409827	1.28840199117068	1.18468367767963	-1.84564816081366	1.54763332596615	88.2406603350432	1.74006496307042e-07	1.13337235007075e-06
RP11-101E3.5	25.9838967142387	26.9255563215069	23.7832296032067	49.7621470584933	52.046726777474	50.1857943815178	-1.18331871711211	3.89148136473344	168.179827999552	2.77683049396505e-09	4.20864203725787e-08
NUP188	4.43792384613436	4.81586060211306	4.21379395614294	8.05357146458651	8.56663771879657	8.49631947671619	-1.09768534004465	5.72817313171673	230.092343327174	3.43056061965683e-10	9.34508451168732e-09
IER5L	0.269907209096695	0.321795656516718	0.502808524676855	0.890214032273486	0.625938655731542	0.737422982694348	-1.25741302173905	0.683002894469273	23.2657289167467	0.000257427140828434	0.000606198159126453
NCS1	1.3728301010528	1.15460695286779	1.18431328591685	1.99519373858816	2.0804431181184	2.39115526264747	-1.00341067983436	3.20721578805491	69.078153789859	7.72887972504737e-07	3.94377439294864e-06
EXOSC2	20.065174671555	24.2558620107612	23.8131591152917	41.3723801573072	44.9806285785867	44.5822346421965	-1.14222366854455	7.17229262877232	206.683513586437	1.51488500688055e-09	2.6907081110975e-08
DDX31	1.90292668623212	2.88384068787866	2.28812502775913	4.0315841097475	4.03022252373659	4.61163531895552	-1.03699465424246	4.22924152461689	53.7219687117832	2.27295590660915e-05	7.11080288376757e-05
REXO4	50.1993379114056	63.94261636306	57.0715597286388	103.253890306074	98.9543471281068	104.351159791805	-1.03897200339628	7.75570810043374	162.236750987097	1.25967670959576e-08	1.35646930689985e-07
SLC2A6	0.143100086804656	0.205364412621662	0.256706951110914	0.554751661803351	0.434416235654644	0.245535950145465	-1.22154217156628	0.210839719418764	13.9153031870734	0.00217739385942056	0.0041059575485769
MRPS2	1.91884207306243	2.42920096196062	1.47523150476077	5.56943412618643	3.65863875135698	3.56286215970007	-1.31698452705753	2.98708781490954	38.1105123073418	0.000151935199541696	0.000378891250095462
SDCCAG3	6.88978426233758	7.68061592228876	7.60358708550173	15.7308669039597	12.5928448530964	14.7802375402997	-1.15771561664605	5.12895561276819	184.677794696442	1.49394153855385e-09	2.65948511728144e-08
TRAF2	2.07442386277019	2.02437843596587	1.67458711351223	4.30190773884745	3.72779161240542	4.53819210066158	-1.31883166488668	3.53573637733575	127.207934638051	1.71913776710119e-08	1.7320669102827e-07
C9orf142	1.89404357760466	1.73725974217769	1.85186339588111	4.43093350131471	3.72403737166396	3.5289281730124	-1.28937346063465	2.02629998285758	76.1375446599129	4.30034204141783e-07	2.40466243334747e-06
SAPCD2	1.3969117101539	1.8325891893458	1.60251239342516	9.05714801098561	6.30474240496163	7.61789961331642	-2.4426666496478	4.22956889688602	312.494339166964	1.13831392710787e-09	2.18954671722143e-08
TUBB4B	41.2746474910558	42.2441698421747	38.435685818021	108.181465762414	102.741614687423	109.462857652984	-1.5925253914558	7.33037902388407	639.275258574588	3.0475170205407e-13	1.55403706647443e-10
FAM166A	0.453163517532419	0.497846210719699	0.756865025207636	1.69472711866311	1.69303308061619	1.5564470709804	-1.7453887323433	1.08347498963721	62.881958049113	1.34997079901396e-06	6.27472460770736e-06
NRARP	0.159000096449618	0.150600569255886	0.330051794285461	0.882255654916172	0.509315586629583	0.871652623016402	-2.06300970767931	-0.0719238814156696	32.7316080503046	4.93573515450244e-05	0.000139953544972869
FAM9A	0.495600300631638	0.548671713721272	0.48988819780735	1.65177023557633	2.10113877414224	2.26865952426857	-2.16514681076081	1.10789665095598	97.5692368305579	9.30047759499868e-08	6.80657175100644e-07
TMSB4X	144.990182965853	112.139809641654	125.899111903068	252.383213052963	251.552171897475	213.705274407898	-1.10475260849612	8.32146254092652	157.050727823172	3.88177899874438e-08	3.32411497357265e-07
FANCB	0.350146402134772	0.640685865815015	0.555219322165018	2.13422794508917	1.88033481054098	1.89925685107076	-2.12418314942463	2.08299151933107	126.097635749803	1.81911646546019e-08	1.81200964625046e-07
ADGRG2	0.19676555510412	0.169428168285996	0.226913994134547	0.468316987227559	0.391645055319472	0.258918928816614	-1.11480901888391	1.586201417522	27.3615958813472	0.000120075413634128	0.000307500394603444
MAP3K15	0.469639437943146	0.39569407190587	0.425125030799533	0.857602637333486	0.761223620890099	0.826618606967382	-1.12338636893579	1.85314055234295	55.0040540552855	2.94136006799229e-06	1.22135592211248e-05
SMS	63.5823719024637	61.5473341582444	56.8865659696917	126.134524014146	122.849915469094	123.890790511419	-1.23373982103747	7.67995947744142	418.458286174526	5.78031762623588e-12	7.39303468222564e-10
PHEX	0.119025918065903	0.0379589609795679	0.111843992528855	0.448452318327534	0.444398122842845	0.388034492640601	-2.48264046413996	0.828784488113092	66.1875549661469	1.01801505779589e-06	4.96537551176718e-06
POLA1	2.82496194089747	3.73668587018639	3.19633492698167	8.98471355873869	9.7127293779897	10.2887933654705	-1.76854734697441	5.4107296211194	286.914002525666	1.49155049050332e-09	2.65948511728144e-08
EBP	2.75705771228453	3.23911424739422	3.21991168619018	8.65292401352649	8.94818721846795	7.16212772136642	-1.62169972399863	3.82322818824197	222.206275336453	4.33781433370209e-10	1.09224268235821e-08
SUV39H1	0.34259611043197	0.719507146358556	0.443270273995814	1.93892397493184	1.81066067588465	1.87104517829079	-2.07581791208818	2.08613617775033	94.4791925836297	2.50816796705184e-07	1.52723864022773e-06
SMC1A	41.6776500432456	52.2290045380286	44.3084459755914	92.2136327881713	103.57650070481	109.783411523741	-1.34505526596968	9.64125176285265	171.920743556547	1.21222914064552e-07	8.47916736961259e-07
AMER1	2.52663827315639	3.14285630165167	2.86764176905529	5.08351693834905	5.19107592268116	5.05993669332698	-1.04254663026079	5.10475265150928	159.186270265848	3.9885414037017e-09	5.54049758433361e-08
ZC3H12B	0.0575154263820816	0.14547848159404	0.12021940222728	0.398925152433676	0.406402405085629	0.44131550932072	-2.13216509109021	1.14014933760622	66.687614620356	9.53508980382307e-07	4.69712370267482e-06
STARD8	0.303810907573756	0.45780228002562	0.24525259273101	1.39204409289621	1.0685892290228	0.989145860333221	-1.94715565464042	2.12590025478528	85.7315851121547	4.5724472240214e-07	2.52997009861149e-06
KIF4A	8.72911581792295	14.3804923570192	7.35305109608755	45.5202196443167	46.2261345791416	46.8586104724168	-2.37883468089183	7.06460509192619	63.6584959974723	0.000916139300363665	0.0018827782189481
ERCC6L	0.79966409644276	1.51595077639648	0.996558770860393	9.13563931479577	9.70289855212416	10.5811422145352	-3.3340868730918	4.66103604451736	217.660946274408	4.65348247775091e-06	1.81277109433924e-05
PGK1	100.316992708344	87.9816793264529	85.749772308305	158.086171921192	159.899035036918	159.489270734709	-1.00096505168791	9.43608235118429	224.146728714814	4.09150236240716e-10	1.04827340915612e-08
CENPI	0.280062423993992	0.476696380142392	0.225330431183085	1.85626174012522	1.87766658065477	1.92607354736302	-2.69086143659267	2.35323327946212	166.382029652542	9.36195095818593e-09	1.08659119491192e-07
VSIG1	0.0746697189482152	0.0385773425672956	0.0516663726793372	0.295049920533846	0.302498784966972	0.311333591335946	-2.65747374896621	-0.388243965856477	58.678332436864	2.0238447650268e-06	8.84515843117049e-06
COL4A6	1.40078365514663	1.48290717426786	1.2587624992141	4.33342354645805	4.6161627145149	4.36377854770486	-1.88014451330963	4.81408784247627	511.915449554439	1.43123485265914e-12	3.3861896275456e-10
PLS3	64.518158434169	54.2242211082642	56.1372554556197	112.864994168642	115.656730905805	106.322397640008	-1.13669173218646	8.47813562279837	275.410543280578	1.01642906805324e-10	4.22353997479931e-09
DOCK11	6.02137457951724	6.77846173128844	6.75081389085289	12.0432294391139	11.9809764074475	13.1427126773853	-1.12698267788552	6.02589409251171	234.254341366872	3.04022758507622e-10	8.46291971355767e-09
LONRF3	6.44900613914506	6.20067377203521	6.38500346900913	10.6855726128882	11.8629006194486	10.6418051503098	-1.00162987920799	5.1690463960485	201.419156910234	8.3786524421645e-10	1.74275970797022e-08
APLN	1.7913184033082	1.7617126866209	1.66072863312851	6.28977836637727	6.78370783182689	7.90549149187542	-2.2084278348477	3.87871576414283	378.24530670642	1.15992616760741e-11	1.06923688787882e-09
HPRT1	17.242796789547	17.0556156329643	14.0891875854923	36.2920486305908	33.8939856089201	35.3914218287721	-1.32258989283736	5.42368749405496	268.013996910211	1.22285235015261e-10	4.74959458260747e-09
HMGB3	61.8266684595008	67.2989585567524	60.7622829566124	137.459887097226	131.616077354945	125.219620897099	-1.25222383284386	8.63109313439154	405.995285979852	7.12155902640175e-12	8.48988667054666e-10
NSDHL	12.5910392008632	11.6308690683383	11.6096876136183	29.1251654453482	29.264107039087	24.3536357525418	-1.4048105487637	5.34516235458062	332.428460305659	2.814897620356e-11	1.78695126139099e-09
TREX2	1.40974229161517	2.08859011466274	1.70942111012058	6.22231738138267	5.30287404902565	4.8342094582231	-1.84046960933462	3.34955780236773	168.031008792682	3.48992342088511e-09	5.01990076772991e-08
HAUS7	0.971671708368643	1.45959857982765	1.18598500508741	4.28130888626728	3.6550807772392	3.38434922411944	-1.83510598309642	3.36717383708408	166.721809614204	3.77715763008415e-09	5.33595244114121e-08
DUSP9	0.081103795595338	0.0523768026427007	0.070147895759518	0.340929287660821	0.534872022236017	0.579256101405855	-3.03347652746622	-0.205697925276079	65.7302618495034	1.03901227687175e-06	5.04599264909023e-06
SLC6A8	3.67016064756721	3.7552776623011	3.41197595753692	6.99744650936936	6.65993912486761	6.68734889899641	-1.10614139494003	4.87345538705612	234.838806069816	2.98957912767295e-10	8.34969378979754e-09
IRAK1	28.9150200336457	33.5031810029403	32.7626476029863	55.6051077107085	54.5098424690368	55.8963202815254	-1.00169717718868	7.47865545242392	225.093391966907	3.97715240991684e-10	1.02562520874332e-08
LAGE3	0.800697008359033	0.612847225020599	0.889180633006492	2.89211500251283	1.2293280197952	0.870113172117176	-1.31609244458309	0.301595287464695	9.81223792292298	0.00989362150619299	0.0160622747016431
UBL4A	7.42633226147457	7.38046903124498	6.9105901667881	12.1271269870019	12.9849843633936	13.3684522088135	-1.02472514220431	4.75714134029861	167.808082715074	2.81769423542387e-09	4.25586612138515e-08
DKC1	104.510161897039	128.602683886769	113.812899659938	214.779627119048	231.242149822846	233.435198935066	-1.16943571771065	9.52630976694851	206.514170165925	2.08788302933612e-09	3.43804738830681e-08
RP3-467L1.4	3.22118870096424	3.21160250099901	3.71473957222893	6.55652203571328	6.58067502469449	6.12626986935234	-1.12618352588356	2.07660018097476	63.8792083196357	1.230371157084e-06	5.82500965893497e-06
RP4-736L20.3	0.882779707389658	1.06418447192907	0.447937295046558	6.14519693936992	6.75334649907282	6.84342889404805	-3.19842919514869	1.66939010934983	192.542901480125	1.13186737464569e-09	2.187354457017e-08
EIF1AXP1	1.35862841035225	0.947036808549552	1.56679759815972	2.23006941404621	2.49905558632243	3.24700127175124	-1.26575740430906	-0.0950875107703832	17.1909630177483	0.000954373862951102	0.00195196558746682
NPM1P39	4.99887500464092	5.03107280747879	4.49205440896013	9.27862453476901	9.78615741458021	9.02280896382298	-1.14658844650761	2.67111020334695	89.0474317171398	1.64462667271766e-07	1.08100866704037e-06
RP11-435D7.3	3.3938703333077	6.69891855791107	4.21494715645935	22.7386551910508	33.0568771887313	35.0742866075141	-2.84798513055035	3.32973424236508	92.3430417589013	4.93705389511954e-05	0.000139965832091194
RP11-91A18.4	0.960260425014619	0.985856983425251	1.06479964254386	1.76987936499826	2.12254145006932	1.5969503529146	-1.05962980447212	0.204782156346605	17.6001740547144	0.000866626016622976	0.0017938489028121
RP4-784A16.2	1.91789449673005	1.75913634633845	1.1539588659462	3.43515299442782	3.4959688175058	3.63775151026626	-1.31356070554904	0.884113698484227	33.5994190577444	4.31797424632899e-05	0.000124559373879505
DLEU2_6	2.4185405295891	2.52427090514127	1.7748879041653	5.73027554276164	5.10954009932159	5.26271780643816	-1.44357266482728	0.648620451784123	39.5097074431101	1.84732606285532e-05	5.94151178059348e-05
DLEU2_5	2.51276938139128	3.75034534478131	1.54548062403509	9.85853856819207	6.94423982610502	8.66610366897343	-1.85872036805018	0.0495540122661991	33.5835544566861	4.32844462918799e-05	0.00012481585680081
RP4-694A7.2	3.2540363489017	5.27572619174525	3.00885758991832	16.8581009516084	17.2067215236614	17.4744866519151	-2.33827327733707	3.41266694679505	172.496501249756	5.60601575691989e-08	4.4939095885086e-07
MGC27382	0.0680605007777081	0.0586045965885276	0.209303300957594	1.20162114591749	0.897705401286084	0.499236638657316	-3.19783900772601	0.402345035650044	49.1151993671977	1.98789743382254e-05	6.32541920971551e-05
PTGES3P1	1.04880808962419	1.00343688154684	1.54548062403509	2.10642066301744	1.97622635367416	2.87932840915925	-1.17595732489492	-0.109334777216666	14.9086704252652	0.0016776423363756	0.00323851142427958
RP11-552M11.4	3.03983808090262	2.98338916733072	1.9601217670689	4.89148394463607	4.61922826570179	5.52712545614906	-1.1031087103612	1.78989277286725	35.8528356332181	3.08620677451549e-05	9.28564078636102e-05
BX470102.3	1.85500112524554	2.46437295145995	2.07810388994549	5.16877050354929	5.4926190714955	4.54241507769111	-1.43488732459074	1.01843865171851	48.389695888152	6.08559474784288e-06	2.28832259214796e-05
RP11-307C12.11	1.12982915250878	0.766493939079392	1.26345861234986	2.76326920451515	1.51602846900368	1.42751375394791	-1.06334880129325	0.366352517959368	12.1739461397552	0.00352786190607617	0.00634092564084732
RUSC1-AS1	8.95677932397628	7.75373315572403	8.29838700260482	21.4196097355327	21.5523521503346	16.8104135150786	-1.45503878116991	5.67851067325944	264.757494009723	4.13153249913141e-10	1.05681659783607e-08
GCSHP5	2.69569129038145	2.87824912402315	2.42480580667575	4.71396786708954	5.13017508574321	5.70306633628102	-1.15295642884888	1.11316011980463	34.8398526112829	3.5820840925155e-05	0.000105625042593705
RP11-465N4.4	0.450924872965975	0.525314812304611	0.520015629387868	1.40491143403454	0.724709460045919	1.24931746169679	-1.3760261336633	-0.0736023216362589	19.1089221115417	0.00061409815737822	0.00131790166601071
RP11-510N19.5	5.47462946073333	4.91043580331432	3.91302540979098	11.3148454813049	13.3512077120859	11.9107325116917	-1.54808620918686	3.1227841863774	132.83558959624	1.29953944517139e-08	1.39064336360559e-07
RP11-100E13.1	1.81036951922459	1.70056145188464	1.51836692887658	4.80819951220596	4.03142471563354	4.32057119291056	-1.5802101495439	1.14100639835201	67.5416531141852	8.83954174638821e-07	4.42200873186408e-06
RP5-1068B5.5	1.41303851405434	1.01393308323666	0.678976843195334	2.22745222879654	3.21722484145908	1.68202399320361	-1.36347749758118	-0.174033586155774	15.5269721618044	0.00143326917923842	0.00281524840772876
RP5-827C21.4	5.2370483941901	5.26804362812091	3.83816753238628	11.1101443342408	9.49906133999378	10.1658288645879	-1.29065009192628	2.17457697641351	69.4492135840903	7.48510093043172e-07	3.84419998402419e-06
RP11-518L10.5	0.83289302859823	1.3588598517396	0.909955881441223	3.42745453024996	4.04736492838407	4.06166945567732	-2.06988917436901	0.762608305661679	68.7064899580173	7.9821755225317e-07	4.05469892866906e-06
RP11-488L18.8	1.43505469486822	1.75054254271553	1.60896353918668	2.71458909016507	3.00446121757827	3.44724127173067	-1.13189351047398	0.802688258150447	26.5001979873053	0.000140019000303846	0.000352231119796817
IDI2-AS1	2.38201084931888	2.01308626416282	2.51806756847097	8.86341335848742	8.1662598012033	6.0796125210587	-1.94135752323572	2.73944234711388	158.866874564054	4.04155889097183e-09	5.58469955843381e-08
LINC00704	0.131920392523042	0.201941672411301	0.185940637579222	2.1812016582125	2.20953085376069	2.08245177717123	-3.81635163686196	1.28572056695792	286.394705603101	7.79024347481884e-11	3.50849483902952e-09
RP11-313J2.1	0.324542195728668	0.331202742906918	0.360406785616384	0.879184020375216	0.800262883252732	0.791979283384918	-1.48196224352952	2.09402791837817	110.948312310894	4.12945478513109e-08	3.50206122550173e-07
LINC01468	25.7997582160045	28.803711099753	26.0026786726992	79.5249860508435	87.022100473178	60.8142690318232	-1.69133480677116	5.96676907595515	201.211961702054	1.78554272838535e-07	1.15632361533452e-06
RP11-152N13.16	2.99019556385562	2.49902819608986	2.33270981690297	4.11593985222019	6.26954379754596	4.34598631757474	-1.10602532000896	1.90300892913588	34.0956430845147	4.00461886536224e-05	0.000116712785810557
RP11-399K21.11	28.0931181051433	30.7209139944852	21.6942732278118	71.8624534779278	51.6654129421914	61.991950221434	-1.39678658947915	4.69076172428482	88.5042134436713	8.33346538531827e-06	2.98787527355662e-05
ZNF503-AS2	3.63976296057202	4.49483077302574	4.28469269781772	11.6253017524559	8.06201580332753	10.8000615777246	-1.49367918093868	4.63096820179192	121.495912079605	7.21195357325393e-07	3.72327113278897e-06
RP11-57C13.3	6.43052809431316	5.73253779748211	4.92933537746677	9.47691772039109	8.83812341504276	11.5075175344385	-1.00253423463365	2.5900954582035	45.5034117702568	8.56877984032583e-06	3.05728559152905e-05
SNORA17	2.61795507642626	1.99123881633469	2.91844248073604	6.08936707839957	3.74078711985531	3.73956962209919	-1.05689835472208	1.24258342385344	21.186158689547	0.000392358955943833	0.000877906634898813
RP11-500G22.5	2.93489388149697	2.67726491870017	2.51330096319594	6.5106053363094	5.87231018851834	5.14921972061643	-1.30409742123202	3.09873076301663	120.065643162362	2.49316187381293e-08	2.34176487826707e-07
RP11-564D11.3	0.275496402056152	0.255468380761285	0.366586141996276	0.801748618497548	0.57900356709994	0.867233715479898	-1.54225551706828	-0.365407881166807	22.798226004923	0.00028239133585998	0.000656669937816205
RRM1-AS1	50.5110219695162	60.3023514264037	50.2772540582052	155.229243119972	165.293342828733	176.916812956763	-1.82410628487405	5.30477511613598	404.579284474872	1.11199895479441e-11	1.06923688787882e-09
RP11-685M7.3	0.494160042798661	0.363235556371506	0.194591564653669	0.587712449118774	0.681311440988307	0.921311874603638	-1.24374298592022	0.448616089967984	16.0701979928758	0.00125879703078602	0.00250428686920029
HSP90AA2P	1.28155815444364	1.1476466628839	1.19711408992882	2.30571284545694	2.22160479285228	2.79045569571055	-1.21647106604307	2.06332173083054	62.4311525842033	1.40835011572075e-06	6.49830666354748e-06
RP11-115J23.1	1.54488784189241	1.08984394634671	2.21089589271687	4.61629980574073	3.27922436232737	3.24799241988059	-1.41908672099413	2.06674655569871	39.060925239475	4.78318086863856e-05	0.000136067164245885
WT1-AS	0.0708509690706981	0.161233775491131	0.0291809864275643	0.246773704134569	0.214556133974244	0.257898846394473	-1.58724647296799	0.0175744347744355	15.286602676882	0.0019002499253818	0.00362704066897313
RP4-541C22.5	3.9087523710531	4.82416217426998	4.70799190099579	7.37564737324	8.87904065307536	10.6972965687218	-1.20581911323128	2.18538035878049	49.0328270372394	5.65122097312437e-06	2.14540108412944e-05
RP11-872D17.4	734.43320435036	825.558335381764	755.650576113828	1377.32976647112	1414.89546169823	1448.14971733206	-1.07232308513227	8.44196130066709	267.81863416811	1.22891937002881e-10	4.76146014740576e-09
FABP5P7	54.6182997981819	69.7671081575044	34.4584939136713	244.141230675406	211.722156475913	207.158681137729	-2.24928056653467	5.85844235179597	63.9015837335376	0.000792446780374099	0.00165569636586753
RP11-804A23.2	18.4249692604371	23.9911543750911	21.8958512363295	64.3697632021356	60.6496373271796	68.2692860664934	-1.7851600502462	4.48537855409297	307.449341907109	4.80272106339771e-11	2.56945494413079e-09
RP11-727F15.9	2.53838977508389	3.10435825824432	2.16367287364913	7.08268339487368	6.37731258183477	6.81723343933292	-1.56267268351747	1.91522561991079	89.088128417775	1.63997292500727e-07	1.07839816965536e-06
SNORD26	7.50480455242195	5.4928134895874	5.62554947148774	16.0891349432895	18.3832967032889	14.4866210585825	-1.58323895021522	-0.114020825569033	30.046429927432	7.59164103972933e-05	0.000204618348774154
CMB9-22P13.1	0.428815722873997	0.246159149214679	0.402941336514793	0.574154164919538	0.837925921967936	0.735776464600689	-1.20756266972101	0.0346434133367327	16.315838376599	0.00117842962186047	0.00235835111563114
RP11-867G23.12	1.19989607669537	0.798374053719099	1.1950518778876	2.38439072346971	1.28461096148877	2.14772579647589	-1.0858353605769	-0.235914560301678	11.0696286054885	0.00488195015169607	0.00851151075306182
AP000593.7	2.77534943439479	2.55746201046838	1.96527380392006	4.46192679833745	6.05518490027151	4.66178463130854	-1.24225929060976	1.18721219475023	35.0341892233145	3.48028757480134e-05	0.00010298836761973
RP11-809N8.2	0.785908721413867	1.03119151869601	0.604217158864784	2.296829730249	1.79818202460311	1.73377113733035	-1.43603138152514	0.171978932785817	26.6021003787676	0.000137472593105718	0.000346542298168584
SNORD56	6.53827669339791	8.90991136457136	6.42545277629136	14.3396924628248	12.5340659340606	12.7745658425682	-1.04629331877047	2.39526415104628	47.6912972236079	6.60103278318583e-06	2.45123622824998e-05
USP2-AS1	0.06500906925397	0.122131880836738	0.122677798379938	0.506797614761323	0.523383200974813	0.54758332434793	-2.53907046532724	0.707546503141357	93.1673917434728	1.24137577183116e-07	8.62578822026683e-07
MIR100HG	2.87079736319256	2.7845168382265	2.45572645619456	7.36314356645495	7.16025276944013	5.74977661145209	-1.51707523690161	5.74837216949766	283.569902698916	3.17970787016075e-10	8.80294606155887e-09
RP11-677M14.2	2.65619486967743	2.55944052224661	2.11505101131994	5.05111638999504	5.18370834005879	5.56676899105079	-1.29974743493708	0.868231923968668	38.1777990811507	2.21749775111634e-05	6.95934176089877e-05
RP11-712L6.5	3.62414051319263	4.00672825388401	3.09587533590496	7.03420049189921	6.70236068199586	6.84026463338472	-1.12999475005362	1.77710600194732	50.5211746884766	4.77504560670113e-06	1.8555536123582e-05
RP11-700F16.3	3.37042120617752	2.39427851122381	1.36039312415065	4.03786849140322	5.08059789128206	5.33489338384923	-1.20226774654172	0.372290927459025	16.3296631168438	0.00117445102533482	0.00235128189063991
RP4-816N1.7	138.165543741671	123.444763093515	121.452160259538	361.17288474355	340.899046008792	329.961818327364	-1.62839864238922	6.13012362246375	594.52416840059	5.05531341035043e-13	1.90272367597189e-10
RP11-253E3.3	0.576635523379034	0.703405256207834	0.4525610592294	2.30275710209791	2.58805605978344	2.43642374661987	-2.26140656407318	2.49037578851635	198.691839432344	9.17751514141881e-10	1.86715777806369e-08
RP5-1063M23.3	0.0470540328901226	0.101291592916553	0.0488372910788552	0.178017416044933	0.172890894425682	0.119894288981747	-1.39803555758897	-0.430223864471104	15.0241123389082	0.0016286001542288	0.00315694803654799
SCARNA12	6.35823719024637	6.91089278918676	5.1687740870507	14.2839269921361	15.6140180332422	11.9112217592789	-1.36454421506212	1.50872488035789	54.9175301203573	2.96808758773913e-06	1.23019214963241e-05
RP11-22B23.1	1.99621147056189	2.80851116285762	1.93209547298624	4.95986259567561	4.97039492878909	4.49323791224874	-1.28643223726922	3.5257059952089	91.2054666284685	1.99970065082758e-07	1.27014313320762e-06
CTD-2318O12.1	1.92680407336559	1.5585539862449	0.134668436119241	2.45440794228848	2.69544427803171	4.05745610561957	-1.50130625282162	0.189004274405249	7.34974160132531	0.0269449791120694	0.0398527535370129
DDX12P	1.37515930040986	1.77615478415369	1.29952527531692	4.71282970304343	5.02936306991066	4.80019866430464	-1.89689634619887	3.28856278221032	218.770405557233	4.81661655648491e-10	1.16423661353079e-08
RP11-290C10.1	1.91795248471145	1.48296527167131	1.53473319271357	3.81727001027076	3.577042995518	3.44535772046954	-1.33218981359354	0.999788864482087	43.9159477347027	1.04188914293731e-05	3.62539810071604e-05
RP11-424C20.2	0.197772431985821	0.374649343053996	0.273690173757445	1.97863570982126	2.36635630437898	3.00828989656438	-3.29312737002714	1.09261945819837	140.675412865881	8.95539832062498e-09	1.04942132433239e-07
ARNTL2-AS1	9.41600944310403	7.68583977087789	8.51744358843221	16.2445172825135	13.8507904265595	14.7028392833374	-1.00725022588443	3.27708672534517	81.3046344141802	2.88139055705691e-07	1.7188310160738e-06
LINC00941	0.875504137934706	0.994230416019572	1.05354675542879	1.4187761546289	2.10393560105617	1.60672172245775	-1.00825518084484	1.62655627044774	28.6228655105434	9.64490019224722e-05	0.000253393023498494
RP11-386G11.10	76.3758716973272	92.8931693091987	65.7255408769336	393.790624395931	367.951873352736	385.719600593819	-2.48504609675742	8.62283182818703	423.477640787911	1.99558968738166e-08	1.94850412465283e-07
RP11-161H23.5	119.276728235736	114.500928257208	91.6856380208819	337.23160871618	297.272880513026	314.86031755194	-1.74203883744818	7.2264927131832	362.460431764447	3.77943123233843e-10	9.83963144303242e-09
RP11-973D8.4	62.0142588568495	66.0510107285106	62.0380540763114	179.94537441779	136.326098339996	147.494314406187	-1.48314638387272	5.98906975430851	297.066147389455	1.52899002440336e-10	5.40722020263273e-09
RP11-603J24.17	132.025766722907	148.748188563237	130.642966944644	348.855972154071	338.82188336286	358.393664299539	-1.54492313605787	6.76776142461699	497.018655809413	1.75685051654942e-12	3.78625251847683e-10
RP11-631N16.2	0.838495504605984	0.953374696394779	0.877366487934336	2.10666297529893	2.17165899166356	1.41233306650738	-1.28345989750516	3.64097013269335	77.6407556696954	1.33646590370099e-06	6.22476517551716e-06
RPSAP52	0.359566802880167	0.0595405422342903	0.111639140900815	1.25569198863655	1.15959653651912	0.961028915434217	-2.8724170022422	0.533602101059722	46.5933878275966	2.42935800573982e-05	7.53596769127453e-05
RP11-290L1.3	41.744650981398	52.1286341718312	47.9126154797523	148.366673931709	115.889699120622	164.559358896569	-1.7959498680467	5.81403961776965	147.423679177171	4.64394400693334e-06	1.80994740783043e-05
LINC01619	0.193183807465557	0.306073045499831	0.525768943761527	1.56567235251024	1.51427485200074	1.25892794207615	-2.29988252666759	1.78637055721789	77.9031150053406	1.62377455710235e-06	7.32552174619689e-06
TMPO-AS1	6.00250230064132	7.73839044950545	6.19711488833375	25.0983062315153	25.3217369692825	27.1866883136936	-2.15723712103334	5.83454725523387	483.944745543598	3.96763333418856e-11	2.25845473833524e-09
HELLPAR	0.00933469826579711	0.0184396430820614	0.0113981947570926	0.0275830572001394	0.0318153819303336	0.0319040319978829	-1.40247705746567	2.22375947145096	42.3123040247124	3.25660318515663e-05	9.72061615388142e-05
FAM222A-AS1	0.237160256221199	0.272280906621979	0.182331983734477	1.46216527078804	1.26613565777298	1.36320731871492	-2.72574894488636	-0.0653458284431759	78.5686975298521	3.55190086594319e-07	2.05671973951758e-06
RP11-545P7.4	10.4401514942967	9.86908495816522	10.9928541161206	20.7029309932034	17.5336964524235	17.1736556097711	-1.02386925912996	1.89358950465483	46.7922524376802	7.339538056216e-06	2.67396675714825e-05
RP11-780K2.1	11.997812541043	16.9631004825493	12.9820372418948	24.5737045573461	25.3049428304382	23.902924746661	-1.00680324613709	3.49865451266327	64.1986206472247	1.19465496935993e-06	5.68657204325255e-06
RP11-33N14.3	3.24727120056719	3.59007417620091	2.91263656068152	10.4146612566542	10.4244532587684	10.9578287494406	-1.89665259661323	2.35745746720126	182.566357803053	1.61253364485723e-09	2.81263149462601e-08
RP1-127H14.3	0.936020523445088	1.12836588575716	0.575700099418837	3.09527508039024	2.29281693915743	2.40908332459797	-1.72187369335329	-0.194443916756388	29.4083363543681	8.44304832493603e-05	0.000225106815187873
SNORA9	0.854112809456215	0.625130518541813	0.935731060682856	2.08241057464695	2.41405495403292	1.18706758294909	-1.43136982991447	-0.0637881278193411	18.8944686709045	0.000644250087287851	0.00137588562278389
THRIL	1.22422836022058	1.33606326511878	1.34613942063148	3.78184908958871	3.62108243104938	3.5392200158297	-1.68327472839542	2.35821201369511	163.344033884332	3.36600624912882e-09	4.85491120312303e-08
RP11-417L19.4	0.924887884981578	1.47900943174474	1.75227028499754	5.16531879910909	5.29042598787771	5.56000596966721	-2.14787219501465	0.634786502327717	69.3493448493884	7.54983895699775e-07	3.86489165259781e-06
RP13-895J2.2	0.510566005146903	0.373020351457929	0.356845443702441	0.949541482763745	0.481019361236522	0.752603457963739	-1.01610488571084	0.165812131857515	11.5704893354258	0.00420496083626595	0.00743368607690586
RP13-895J2.6	0.75341038451531	0.716312903812536	0.724040002336575	1.54393621302194	1.4196204927676	1.03014176518085	-1.05548878804853	0.954992826590016	24.3709632205227	0.000207817380463662	0.000500484026564528
RP11-142E9.1	0.0971286180209915	0.219539695632649	0.126012009466192	0.765546566986442	0.789254334302783	0.782765007587339	-2.56328736612011	1.21604597671425	104.538443448427	6.02310182348676e-08	4.75352938720313e-07
MIR621	5.86312855657965	7.06795853439555	2.70459109206141	16.7595155659265	11.0476542688034	11.3176727020175	-1.47655561661941	-0.0480030299809042	19.2506242442495	0.000595060609174546	0.00127982559317432
FABP5P2	0.965691762260177	1.78183828598207	0.795467968253357	4.40734665401528	3.11933767589744	3.19557817468731	-1.74847350202654	0.0973806152043663	29.7034319082474	8.03644035361703e-05	0.000215322117135556
DIAPH3-AS1	2.62528144324462	4.61150386252673	1.63486476460429	16.3328027025272	15.7800076645446	17.1893488680195	-2.63081426857498	2.47228203878353	91.3266506751044	6.90127356396558e-06	2.5436076591086e-05
HNRNPA3P5	3.37851345397146	2.44366393506113	2.41562517706326	6.64652492184474	6.23867535179489	7.9302511437138	-1.53927689428669	2.08373893452671	79.6083667048012	3.27807275688954e-07	1.91996199114153e-06
FABP5P1	22.048787097444	20.6363752829067	14.2139093889359	82.2072588343258	75.2208168024807	64.9254403647418	-2.15417307237991	4.32280006382756	222.225843436061	2.84404348615419e-08	2.57938264079893e-07
RP11-29G8.3	12.2864679604036	12.7313155847623	10.9530113158638	22.0578311477883	22.2433862396301	25.0689971884996	-1.14720772544061	6.23410880998444	207.677721747428	7.62643579781763e-10	1.63580321698645e-08
AC000403.4	0.10990299553756	0.121671969988399	0.0543181474556267	0.303593488961898	0.355004120436864	0.181840431697688	-1.69451680014708	-0.419354654187262	20.3047617061224	0.000472840500095898	0.00104017013992707
PTMAP5	3.19696923704721	4.87996743658291	2.90475876324668	6.27145586024749	6.66281937313034	7.85419214019531	-1.10820359848363	2.67634848345808	34.7788341292945	7.5876671920786e-05	0.000204581004558039
RP11-203M5.8	27.1705957500032	24.5777791544486	24.4732511013362	78.6278563853368	83.1538074964084	78.9255848527038	-1.85812543922488	4.75789388057566	564.484935700586	7.25378580563448e-13	2.29424130057795e-10
RP11-73E17.2	2.37959379112576	2.22069066307751	2.33026648649977	6.45997387897782	4.92212919524582	4.75246023863274	-1.41622829165633	3.07646675047404	121.617004224499	2.29594199983749e-08	2.17983490290877e-07
RP11-589M4.1	2.32880505921929	3.29677568985631	2.8904606061021	5.69112829546684	5.05743948574677	4.51056083450954	-1.03303431542674	2.54432175413007	48.1174071566204	6.28088757359745e-06	2.3494621572037e-05
RP11-193F5.4	1.73187797363583	3.47961035539473	1.83080012385696	5.33877780923632	4.89496066063907	5.90608397003746	-1.35957419555116	-0.252930076760411	17.1408866411555	0.000965794258341396	0.00197302747142485
CTD-2555O16.2	11.3595450725296	14.2313804048401	11.3887872167532	24.0046451827688	24.6824683009194	26.3129717045889	-1.21477017081119	3.40770946087272	106.217256542777	5.44551130842044e-08	4.38749453432774e-07
CTD-2555O16.4	7.40447294075855	6.49237077292377	6.17861665523335	13.2473453016861	13.7250857739488	13.3981877651435	-1.20645804892262	4.27727106264111	189.381719397332	1.26380402548899e-09	2.34761622032078e-08
AL133168.3	0.443197119237516	1.04946065977527	0.127775957105264	2.98084945683918	4.17549137718555	4.02089285287426	-2.8559325535162	-0.665658303940834	37.3867376148013	2.47719822602153e-05	7.667818593489e-05
RP11-688G15.3	3.03906596048583	3.10749390167222	2.95710072157896	6.28107564119684	6.02463755851059	6.35521058812953	-1.23286603775898	2.09973468870243	80.2259736854253	3.12683787553753e-07	1.84643455870367e-06
RP11-44N21.4	0.946867864090619	1.26826919495696	1.81991176288245	3.18421582165157	2.87445509199521	2.43700167340639	-1.28153400941299	0.257420602325011	21.2167742642633	0.000389858905848978	0.000873177895106352
RP11-521B24.3	0.481604943304831	0.808121128736757	0.526914631362557	1.33927316398081	1.09361597325233	1.26813554242527	-1.20849829137565	1.15140626341649	29.6137524178199	8.15759479657292e-05	0.000218198407012224
IGHV1OR15-6	2.05124031133982	1.76625369455949	2.74401661818476	5.03561503541473	5.87490419425583	6.08184674179555	-1.58803502747875	0.529957771025457	40.4657289721407	1.62496711377689e-05	5.32493369290735e-05
NBEAP1	1.44949125605872	1.28752185825801	1.17010772104365	2.86055290956704	2.60184386791446	2.60358627320145	-1.24167832642072	2.92985958758043	108.300403719675	4.81460461061118e-08	3.99523725378171e-07
RP11-467L19.14	0.0834416582586858	0.135714383699244	0.160377663176101	0.350756766715449	0.349390482558106	0.279185416546557	-1.56499001003187	0.555737065072657	35.3872776376816	3.30366723439458e-05	9.83695077063657e-05
RP11-566K19.11	7.94035124519643	5.62551801717197	3.70915349768422	12.3372568367661	13.8253501992455	16.8406969806021	-1.50694619032465	1.574656151409	40.3253605414759	2.46085071175355e-05	7.62767216694119e-05
PDCD6IPP2	0.139534409584504	0.129390545252092	0.0618899563400781	0.329369938433877	0.541006410417377	0.426808343545192	-2.13474684089597	0.624620125745842	49.7330963698769	5.21797208012486e-06	2.00451282242075e-05
GOLGA8UP	0.128287257306358	0.207119664011591	0.369858610880193	0.701051631515881	0.498560808028053	0.619086370024891	-1.59399441784107	-0.29382131105568	19.8482455845639	0.0005218571787714	0.00113661039983718
HNRNPLP2	0.824572474708781	0.864361808027991	0.70284915003889	1.26591170404301	1.68881339140944	1.82697513987218	-1.19283660798289	0.991832589679471	29.0505086077097	8.96797900953303e-05	0.000237702569052143
SORD2P	0.904425164009824	0.88647216196961	0.920947941091681	3.00912931066047	2.82819949281368	3.05333397696276	-1.91289709556162	2.57254183206995	228.412244376078	3.60409442303155e-10	9.60438061516711e-09
CTD-2008A1.1	5.90737858342176	5.71533035126325	6.12360247259188	19.9774913627138	19.0103031946203	19.7311878804985	-1.92665197564937	2.50684149031898	227.609611004502	3.69051571562776e-10	9.70710023837665e-09
RP11-109D20.2	1.51945866818402	1.5927793880328	1.14278496847665	6.83155066978944	5.22818568213797	5.25395059519011	-2.20135440248173	0.732297953340734	82.4854141171218	2.63754465793556e-07	1.59199335443472e-06
RP11-485O10.2	6.5851887236461	4.71528831147571	4.23674860726862	9.55744034591232	9.27349895272959	11.5607517807407	-1.1677249953794	1.70273960711486	37.4249159223745	2.46389447363006e-05	7.63520622025274e-05
RP11-485O10.3	4.934921107672	5.75258163593484	3.22134919153717	9.23718154677252	10.8118978749779	11.0896342346717	-1.34976224512069	3.23752398281141	53.8604263566254	2.18159938042752e-05	6.86439550274647e-05
RP11-253M7.1	0.459731404701344	0.620535999992343	0.358223985703499	1.64004297240387	1.74421243555148	1.88997638976208	-2.04961558460607	1.4403513842921	96.276982495648	1.0110995418373e-07	7.29433671688084e-07
RP11-673C5.1	90.7895473330921	101.696075648366	80.1831711999384	271.839281435746	264.11760453158	257.698151539784	-1.73841394802158	6.89524956184455	477.797737379365	3.41578204351504e-12	5.42745802577727e-10
LOXL1-AS1	1.7068496494492	2.00362881795435	2.09908562368946	4.43949540640121	4.08928098307948	4.00518521093715	-1.30811668500674	3.73576575686328	165.950799555841	3.0324112530136e-09	4.50953500354083e-08
RP11-414J4.2	1.72760755466654	1.505421211675	1.65309321569836	3.15566116041172	2.49023527401617	3.25325193947704	-1.06782199793345	4.00313367639421	95.8772546900805	1.03778111340975e-07	7.45354104533454e-07
PRC1-AS1	5.66301955526003	7.69151939612139	4.23954801534919	29.0659747446864	32.0560062719033	30.5596036227462	-2.56707624335207	5.10800696188635	146.11550723906	2.84209362131021e-05	8.6250366607164e-05
RP11-66B24.8	15.8179723611553	18.0888178904591	14.1559448648321	41.0283009348589	33.9421548173451	44.3074846206644	-1.50684302502525	4.02959191192426	156.413114566245	9.04524426610796e-09	1.05681612238459e-07
RP11-66B24.4	7.40867410541654	7.72087948936495	6.30752692848245	15.2998944846288	14.0301305449044	17.132476980722	-1.31512376732337	6.30652520765482	189.895576116088	1.60833436571849e-08	1.63974990138127e-07
LA16c-366D1.3	2.48320738866903	3.00367025351263	2.65913577958979	6.21336464381853	4.34479176285715	4.062949393531	-1.03289659066243	0.928150688023789	21.318717283818	0.000381664609473966	0.000857619637038302
RP11-715J22.4	2.24119589876082	1.76440505588031	1.47690981136459	3.82228662575638	3.64987349221902	3.55985227378135	-1.20077633186234	1.34577149254608	40.2162936951056	1.67988681567336e-05	5.47878085045687e-05
RP11-27M24.1	2.64005788663999	2.00047285240464	2.0094147700869	4.30594329957808	4.77557137623323	5.78921254311081	-1.36311603589872	1.02225024309177	38.9518895420888	1.99303462112443e-05	6.33793830028868e-05
CTB-193M12.5	1.88258277462965	2.74750574709254	3.34854135207604	6.59918500074898	5.92214392096402	6.84911675898966	-1.48590644473534	2.07379958182681	64.9454980724295	1.11566193614506e-06	5.38022693306316e-06
AC002550.5	17.4694870292055	18.6096792821089	18.0044570160434	32.1878782084322	32.3979070797978	34.9821958847568	-1.08035386541048	5.17840067443261	224.979553772407	3.99070860043866e-10	1.02744497647776e-08
CTD-2196E14.3	1.6607522035862	1.81650882360405	1.70816279498616	3.24529882053404	3.29843840370017	2.94584399516629	-1.06407960175122	0.698401736828954	25.1430715943978	0.000179628222549202	0.000439288821481712
CTD-2196E14.5	1.44886047326399	1.89024966375633	0.962007439922001	7.53001635411363	9.43100844912519	7.32241064427569	-2.66017194777088	1.70894126184485	146.316937251995	6.93012200936207e-09	8.59900853406559e-08
ATP2A1-AS1	3.47563847196214	4.11503785290954	3.45148503000633	7.6297986311634	6.18517041738841	6.48543412742714	-1.07007902068886	1.6685875161783	41.6469241503464	1.39120396223069e-05	4.65540902517838e-05
RP11-426C22.4	0.214525142041599	0.300170565947242	0.247394706848876	1.28503866234271	0.757914347168983	0.92137394536482	-2.14124623631829	0.510329699859994	58.9853690957081	1.96330581191064e-06	8.62109396518983e-06
AC009133.21	5.06674638900145	4.01723540839594	3.35542852063234	13.2431277450794	12.3355626274126	12.2012984851697	-1.7948468317725	2.30369456740797	133.426699095197	1.26269393403924e-08	1.35810096561076e-07
CTD-2515O10.5	17.3729009230345	17.6155274241858	12.7947963201367	47.3664860745598	45.0744294167181	46.8447179038585	-1.73550919311249	4.07758508041909	240.46139488724	2.54851305309276e-10	7.51621163121088e-09
MIR762	9.1549573606352	11.9705184128145	19.1602356883387	33.0676763540322	20.1253653667841	25.3952212532982	-1.18051837125675	0.797376968238257	18.0436593307816	0.000781780450389803	0.00163557244041318
RP11-1072A3.3	0.757488512226055	0.938438093161005	0.606137415853368	1.67007596508126	1.61664108608033	1.59348852896519	-1.26858697472136	2.1857234255604	61.7775812923215	1.4981758319201e-06	6.84484495693437e-06
RP11-481J2.3	2.06238903730679	3.66269781411643	2.13063970000563	4.47923828686101	5.62671368560737	5.60665410435214	-1.17910648192891	1.43865959250451	26.7504668565437	0.000137567394092112	0.000346725983068896
RP11-410D17.2	5.4068385518387	5.28306694203225	5.74814406958193	10.8935926362522	9.78992132127813	9.76827693893909	-1.08918409310987	4.41682495924858	190.435054298919	1.21798460400229e-09	2.28666634120088e-08
RP11-67A1.2	2.9219525921315	2.56013486335639	2.66025353317516	4.99930261818702	4.87787139300174	4.43306436765365	-1.01054073232373	1.10530110848194	29.5284633849307	8.2747562430374e-05	0.00022107038480638
RP11-615I2.2	1.94089772907464	0.821213459746315	0.810412550772267	2.82744292823773	2.31724876696424	1.56321148759377	-1.10029758599309	1.58154231108696	8.99041368519396	0.0185037141935301	0.0282970604596424
RP11-521L9.1	9.20060173494037	6.15145402114426	6.86550046446359	12.5582614376354	14.6848819819172	17.7182519101124	-1.22346551211736	1.60964523066391	36.9436533517609	2.63774846075782e-05	8.10132653344853e-05
RP11-140H17.1	0.348736271023325	0.510484525054591	0.214490495529034	0.772068943630408	0.50378398648323	0.852682156484097	-1.1597216230168	0.48817720738795	14.1416301876091	0.00207216972354074	0.00392391698487447
RP11-303E16.3	0.160702452942654	0.51890793767358	0.231656624587701	0.709308128246796	0.77593803001446	1.05470046250922	-1.63167356220591	-0.148055363172175	18.3268319273947	0.00073736204777882	0.00155250655984118
RP11-863P13.1	1.43492356779449	1.1159934527993	0.533800873433174	4.47525763950824	3.18346879587889	3.50252186778227	-2.02397663732749	0.650429437261052	47.7138853870432	6.58360169778512e-06	2.44591247094212e-05
RP11-863P13.3	1.43796437592026	1.81707304439101	0.83991282752803	4.47461206412965	3.57161059041874	4.06625129912434	-1.73786022413873	2.10540846987361	64.9153784190363	2.67506383060602e-06	1.12724208440202e-05
RP5-1142A6.10	1.29131252420216	1.58610058493087	1.55486613389766	3.01743123787579	3.1666960414222	2.75656352126873	-1.20714760404423	1.78361983371758	57.3099144944835	2.32089333287484e-06	9.96704205544292e-06
RP11-1113L8.1	0.501177016343246	0.232371239486977	0.666885474754869	1.84746311798449	1.77973170138532	1.69672068562849	-2.16276737209212	-0.147484273477412	40.1526680134106	1.69423273205986e-05	5.52101237443874e-05
CTD-2377D24.4	1.42831101679083	1.86758088019474	1.22011628213297	3.202171925909	3.48873292699056	2.69581858045049	-1.22867431931278	0.402227330048553	23.4989498635304	0.000245922432788736	0.000581793148387359
RP11-1079K10.4	4.50054478610973	5.88839269087159	4.21275871037603	11.2282919019658	9.71918244707194	9.13875627527398	-1.23038545293808	2.89334456570385	75.4910567062527	4.52862538150631e-07	2.50923624363308e-06
CTD-2510F5.4	2.0164778587115	1.66082870768173	2.4265490171766	9.65583964436009	10.9031055213612	6.49867112908372	-2.35032043846436	0.923203244129374	81.910907775555	2.75311774408637e-07	1.65166168115815e-06
RP11-649A18.3	1.31533767895873	2.07455119274914	2.01248610644829	4.0510792450507	3.49680496060229	3.29820340621128	-1.20030250274203	2.59938135419397	53.9263508304032	3.35411233887858e-06	1.36689373170901e-05
RP11-649A18.12	0.75731110441931	0.680863889570355	0.475203183567577	1.2546521581047	1.31155373195134	1.22967163318794	-1.17450287740273	1.33782562197811	36.1629631728908	2.95041538804046e-05	8.91951930658702e-05
RP11-552F3.9	0.327965868235762	0.259502999508066	0.204441531368422	0.87189846612546	0.459304051490411	0.828132825868572	-1.64112205089601	0.756789165088879	33.6736149503158	4.26938835163905e-05	0.000123342030471127
TYMSOS	0.720876461874547	0.96832687180829	0.631810214129101	6.95754238296178	4.61828170253259	6.6347537020352	-3.14618883162508	1.85359019362211	204.602961411538	7.54456349180185e-10	1.62707311975994e-08
RP11-244M2.1	0.141625535227229	0.191634081655584	0.0349983031323547	0.952543194511154	1.01025278432193	1.06228278071561	-3.16012130952876	0.79266066967519	89.5838638839973	1.8517798207502e-07	1.18953523096946e-06
SNRPGP2	39.5994664989521	43.7480720409616	36.1888648778483	88.7791933362146	94.3254587481554	99.9961453601267	-1.440053754478	3.97426409269605	201.171040581306	8.44795255091929e-10	1.7548650975681e-08
RP11-845C23.3	1.06269205088006	1.16747529362784	0.887443952082651	1.72524424943361	1.82976773827057	2.03718108636316	-1.03117550238891	0.263184843301343	17.0748762951539	0.000981088305002082	0.00200220035185553
AC004490.1	3.48447143435588	2.94725684059737	2.79744410983124	5.94536847472562	6.2944998755783	6.64278770600813	-1.2324405646313	3.72684545005217	132.774095462684	1.30344246950492e-08	1.39221435976347e-07
CTB-50L17.5	5.98471892031891	8.00668564077146	5.93203810701695	18.836912357361	21.3885693190051	23.4484674779516	-1.86740412378187	3.05720217363747	160.892393090358	3.71842625227347e-09	5.26238873732668e-08
AC005339.2	1.29228139614409	2.16366077583537	1.40749128260339	4.40616315598789	4.66707027273941	3.7694779285087	-1.56964106454647	0.324901555251544	33.7702640082309	4.20703243724977e-05	0.000121768244255056
RP11-886P16.10	81.8830389699442	149.523271763216	115.676518614549	260.38049841702	283.610909742637	324.046547900879	-1.52164644385748	7.75018501226683	32.011196105506	0.0035621140744677	0.00639449231083187
CTC-499B15.5	0.13310324361375	0.250710914610543	0.153497336587582	0.440618099766669	0.37620152875145	0.578094544164538	-1.55425588087065	0.258937321338411	26.3293324980338	0.000144410573267288	0.000362126006061118
FARSA-AS1	94.1214595837981	98.8424882889507	90.7665259443681	183.982419353945	182.960156504765	181.233039384341	-1.1480633458614	5.10024219920743	281.980871545321	8.65877466679041e-11	3.78115773294538e-09
CTC-250I14.6	21.3601334644779	17.034826065985	16.5363159370859	45.5201865389672	28.2520985275785	27.7711282132551	-1.08068853176718	4.65795101932212	24.4867471468891	0.0029360269655843	0.00537868979858113
CTB-92J24.3	0.516732512286106	0.759655194023704	0.799386529673324	1.07017901877732	1.43673927436656	1.22614034038159	-1.0441231803251	1.17722883320063	23.3035841390169	0.000255518625745882	0.000602421839789843
CTC-453G23.5	0.557839783381215	0.432303282862647	0.353821629486726	1.59456243243701	1.18250412391553	1.4213830374625	-1.82938201079616	0.0402222027306282	40.303007752651	1.66055772387769e-05	5.42469446147107e-05
AC010492.2	0.655941574365403	1.02203554516707	0.972572157411651	1.68065651950533	1.61852426579584	1.56764212343151	-1.06864213294498	0.27511011658687	17.4144870791173	0.000905245616572472	0.00186378258749383
CTC-444N24.8	1.64590930165933	1.04980508401543	1.42943009342163	2.40875772669762	2.08669051026641	2.69859078203197	-1.0138650197425	1.44757446508794	26.1444865209844	0.000149339615228634	0.000373124804415086
CTD-2619J13.19	0.661637017417799	0.731206796069059	0.750997156255483	1.42348391025358	1.37921844481323	1.28722290042939	-1.12967660322119	2.53695064977086	81.6962041275025	2.79778411322275e-07	1.67464487928153e-06
RP11-95D17.1	0.383253714376237	0.315006508496738	0.341526823138674	0.615128868878837	0.689324388916984	0.699446884908345	-1.14744394972509	0.794555303993808	28.9828613319626	9.07135355821018e-05	0.000240160705155228
C2orf48	0.563750473758633	0.587621524359717	0.325064190295204	2.10786675975683	1.66326307810768	2.05042580613041	-2.15418396246392	1.31241984543219	92.4387533273476	1.30364750533617e-07	8.96002598450181e-07
AC022201.5	40.2043101022604	44.9197085949041	47.8345100463545	76.6698887951384	79.0811879088146	77.3797563860868	-1.01034474033754	4.16570583621871	129.662791913069	1.51954435023219e-08	1.56386439378063e-07
RP11-259N19.1	1.14007721070176	1.92700530613035	1.0712858939298	2.52047257617394	2.34710854382981	3.16249566995311	-1.13878683599757	1.51299545678278	24.5145793463976	0.000227693465789407	0.000542401794333777
AC133644.2	0.83952050925398	0.607878661360121	0.638100135618557	2.03720851226098	1.07855065403912	1.54687648591643	-1.3613198999077	0.824401805104751	27.2688510272902	0.000122058909063422	0.000311915168844904
LINC00152	0.537453451019801	0.37864063577119	0.431983299426476	1.17070145497281	0.721166320324669	0.962002179671491	-1.28570986274779	1.35034129526386	36.0495242482375	2.99927856648226e-05	9.04993234948493e-05
AC093616.4	0.255234999694541	0.323877813509295	0.294342133169452	0.756684010389158	0.696081319084513	0.487497271899791	-1.33277052739449	0.0855863506533425	22.7116644737596	0.000287311328730871	0.000666625425482
MIR4435-2HG	0.76482787571006	0.775456022059397	0.721648540799445	2.02923518575398	1.94334737208411	2.25224349751961	-1.6593005810889	3.64692289736922	256.307194054433	1.65532207934267e-10	5.68855031092367e-09
STEAP3-AS1	3.3845082680865	3.53931333871889	2.96513280695857	7.77899351533664	8.17347895685744	8.35974372460771	-1.49403334422904	4.24851561712754	261.576711281944	1.44209746009649e-10	5.15761915140391e-09
TTN-AS1	0.401965238506671	0.502165405976781	0.428984236350982	1.13181788771652	1.03341086701502	0.962665217531927	-1.42372577085435	3.98936910718882	192.943558901164	1.1162954243784e-09	2.17052866772124e-08
RP11-65L3.4	0.333546868996531	0.646213351716164	0.480816194144251	2.73410136291194	2.08186907109896	2.89732421171649	-2.57348570696261	0.20238093168047	69.4178903098454	7.50533725296488e-07	3.85113290835677e-06
RP11-65L3.2	0.250438416654792	0.417810356713037	0.613722561491133	2.10549433269508	2.3742011176116	2.47755059817247	-2.65556741903416	1.40859146480311	116.197838653632	3.07486818143483e-08	2.7508498139288e-07
RP11-65L3.3	0.05748687100414	0.0880000025033361	0.0662950154204795	0.252392907510682	0.433280675816894	0.340300789732929	-2.4423668773108	0.00820412341201942	53.8248573469085	3.33060970508993e-06	1.36012085295948e-05
CACYBPP2	1.74337273894758	0.643354000602376	1.05311511549294	2.93138845921463	2.26819096492248	2.24350326128489	-1.32364433105732	0.394741714866352	18.2453600142341	0.000746364893236247	0.00156926671119094
AC005540.3	1.74554077593057	2.63688799666552	2.11893970215911	4.47978858115017	3.95263190814208	5.7930720772895	-1.32529900302376	1.74271515216533	42.8728117703759	1.18826684736879e-05	4.05616979555298e-05
HNRNPA1P35	0.993626770959292	1.3588598517396	0.909955881441223	1.96556532200714	2.17511448532205	2.64008514619026	-1.24130038172489	0.78570446320314	26.7493112955664	0.000133886817971243	0.000338962655107208
SNORD86	17.343952381324	15.7796283558598	18.1144705700858	97.6683123267401	103.899334565212	106.375595331335	-2.79043634080477	2.4559188538111	381.409518595098	1.09528627950027e-11	1.06878305594693e-09
SNORD57	51.5955312979009	62.9384879015223	45.5272833830338	106.143598584201	102.743184699872	110.762290177078	-1.18843510542937	2.58017829199903	70.7076914606731	6.72128796391158e-07	3.51123992509961e-06
SNORD17	1.5437097971754	1.94273001307075	1.50635453228737	7.08816443890266	5.1462490771135	5.77631092842212	-2.02783831972351	0.00979004618959893	48.9659823383094	5.69468063649901e-06	2.15942840828207e-05
RP11-42O4.2	5.92746731242176	5.14683200481901	4.94006726903961	13.6937718023312	13.3275772559583	12.6148983377391	-1.5036681449339	2.4509635933272	131.098649394326	1.41510710530252e-08	1.48736789365839e-07
RP4-621N11.2	1.35264142309614	2.0686707905548	1.86255914517859	4.20932722796838	4.33664018356474	4.45822125834424	-1.4935518290411	2.15419540394995	82.0743239766646	2.71966585003579e-07	1.6355866526913e-06
APCDD1L-AS1	0.113939340370779	0.1520694375243	0.0854081397493078	0.550800940247169	0.359607855551335	0.457472243955235	-2.12866764273213	0.629039615300291	61.1830761629955	1.58559682351124e-06	7.17419937774832e-06
RP11-93B14.6	0.101914702276811	0.275802387566392	0.0671600478111474	0.648735698848439	0.384067442764403	0.539594783351235	-1.93922117855899	-0.426814023900826	20.9440331589268	0.000412789425794676	0.000919066935628484
RP11-93B14.9	0.358212170805973	0.362086894638969	0.287372158093963	1.76766269844728	2.0248937984658	2.53736334534662	-2.83788095964474	1.26429186623057	151.570655733444	5.50219529331026e-09	7.18238672144084e-08
SLCO4A1-AS1	0.770538928948146	0.568701450336911	0.528929157508751	1.65037334049004	1.31361938632969	1.28906373826369	-1.37925656551265	0.738150329242792	35.2534127025656	3.36939623302842e-05	0.000100119202352845
PPIAP22	49.0524875866133	47.5901097875308	49.138835744923	96.7324555413931	82.3116795160006	90.6286504176981	-1.08683245863214	5.14309199851833	229.523029686675	3.48827367401988e-10	9.41224818171839e-09
AP000320.7	28.5820656998441	27.1439851715409	25.6197770842385	51.2336406838712	51.4155416765904	59.2911861890656	-1.19378963786684	4.74124625348619	185.124313562577	1.47015519845017e-09	2.62898341369913e-08
AP000695.6	2.39515038907083	4.04335621804487	4.03417170730773	12.2939177486436	10.9561059579533	10.3174591189904	-1.87569050243676	2.7802279188536	119.33720489383	5.19514982624007e-08	4.21802421443615e-07
AP000695.4	1.62455446593175	2.42741433051276	2.58979520530159	6.68840749040671	6.25721131421533	5.34947382044428	-1.6583871599286	2.35587958633338	95.642708366129	1.05381040908135e-07	7.54809014352424e-07
HMGB1P10	7.94802791186783	9.64154911974384	6.05290368738434	24.6691103638881	24.2538200288474	32.7299857664598	-1.97765080353152	3.37781767892432	118.301200802822	5.46750328145126e-07	2.92984040248073e-06
RP3-412A9.16	4.87013912444403	4.29663132790003	4.46545252646736	8.91044081652765	10.64335713386	10.9882561859248	-1.36576869628934	3.42702505264364	134.155435175126	1.2188984017032e-08	1.3240484242395e-07
OGFRP1	0.116373606085109	0.38412061740537	0.447347940795823	0.554415401216039	0.785746327043774	0.763767409360136	-1.35078744723816	-0.300524557251604	12.2006957403331	0.00350087840229642	0.00629887158928999
PRR34-AS1	1.2616723115348	1.72934497142706	0.861114089695674	2.42449695071366	2.45009276739063	2.3459578475472	-1.07993781788055	1.09315458597173	21.6679513438003	0.000355048741199271	0.00080490613808663
CTA-384D8.36	1.51412723426057	1.16205032545451	1.10081602343552	3.1824054325392	2.44986578873115	2.21111584578364	-1.24592763728359	0.811127822132083	29.105871119406	8.884377493315e-05	0.000235723798949855
AC018816.3	20.764192451695	25.4533676305468	25.1131335934336	47.755990186446	58.3909592528604	57.1300919204769	-1.39531585987846	5.65773038638488	171.978619326516	6.02956294214451e-08	4.75625404138825e-07
BHLHE40-AS1	1.25333274407856	1.13271663141267	1.33786176949965	1.82003788951238	2.71291679357588	2.08741705720833	-1.03143252131646	2.27219381507741	38.5263317016651	2.11304348521812e-05	6.67259117345746e-05
PRRT3-AS1	0.870875121107596	1.81550168031007	0.951452240855481	3.19840534655352	2.50461477885577	2.37118145991455	-1.3127967205152	0.37470126889944	19.7466150843792	0.000533545105000621	0.00115951072585232
EMC3-AS1	0.833530392534748	0.835170729196982	0.917551097468331	1.70095625053782	1.67053382804524	1.39249426976681	-1.07922841337594	2.23329944339505	60.2760316019165	1.73042955285333e-06	7.73773971388632e-06
SGO1-AS1	0.526798219419361	0.778140792185992	0.493914063380566	2.98141650322802	3.27646760600276	3.396231888715	-2.60744852253625	3.72961424952998	285.415838859977	1.14044140899688e-09	2.18954671722143e-08
HMGB1P5	157.611028100257	206.558520727455	143.900799850526	522.255858810673	526.373492463141	578.024003795167	-1.87743261160096	8.68298948441212	161.803539662721	7.48290532314779e-06	2.72118167352934e-05
PRICKLE2-AS1	0.0908537061496123	0.0856816319531425	0.06984954703556	0.952966802717783	0.86818768058606	1.03889450020426	-3.71984483912915	1.868741623741	380.350996199176	1.11644169178719e-11	1.06923688787882e-09
SAMMSON	0.121306108067165	0.116058432420288	0.170979896624572	0.679899211599453	0.673018018674233	0.582795100057915	-2.44798229223261	-0.141670805720644	62.896697515795	1.34810917741974e-06	6.26791466960329e-06
RP11-221J22.1	1.30355271662619	1.02792348121599	1.32921883022814	3.41467859524313	3.34823105484555	2.6381048100344	-1.56290418844551	2.21886178562071	99.4883692228361	8.2297557533932e-08	6.14463266047094e-07
RP11-221J22.2	1.94404707634018	1.58407654019435	2.18172855826929	5.48458334809017	5.7650624223297	4.57366200319641	-1.6751362741517	3.00936957299322	148.628727603133	6.25528810342878e-09	7.92336493100979e-08
RP11-281P11.1	2.58101743866363	2.94898950187932	2.17512087827161	11.6007353310366	10.4280503785954	10.9991011741089	-2.28420852549387	2.03443726882138	202.582649560154	8.06221061474383e-10	1.70467936404704e-08
RP11-381E24.1	0.884652795963294	1.04739885101343	1.14772431411644	3.57928865894282	2.65664613458063	3.20185632434288	-1.81417434778305	0.215872156486231	46.2621237245753	7.81902736959384e-06	2.82844816152264e-05
AC007620.3	1.92839838769729	1.82278109255332	1.95633482393314	3.88856111685103	3.66092283652467	3.69442422668641	-1.17846393299726	2.50593205023281	92.2283725957516	1.32228482315798e-07	9.07234309222281e-07
RP11-15L13.4	15.3915901748773	14.1721940159309	13.1504668667896	36.9311480734189	31.1186620841026	29.4937195204673	-1.38647190315182	3.59840595412109	164.49536038145	3.21376075463933e-09	4.67370101281863e-08
RPL7L1P8	1.44323164469653	3.20490427470567	1.75196184101144	3.44849284328662	3.50662386507769	4.45742186417922	-1.01379177799478	1.21918762982995	14.0909293798335	0.00254136714753991	0.00471857315812906
NOP14-AS1	15.7905990157023	21.1714582812082	16.3515931208716	36.801191421811	32.5321557364826	38.1806525550937	-1.20993676979104	7.6293248044913	93.0548940358778	1.6780320910852e-05	5.47499097954074e-05
AC097381.1	0.195437618552655	0.617043999034532	0.726232793238713	1.60657665555723	0.961555093766226	0.788045358510851	-1.32021151730167	0.185962583523036	10.7074664689496	0.00688178405123077	0.0115842021384151
HSP90AB2P	0.587588003234428	0.442708146565011	0.451745532558322	1.16295591983197	0.853442104453889	0.822315810415402	-1.13296078091214	0.807520591474745	24.4034528243087	0.00020653387662288	0.000497696268544891
RP13-514E23.2	12.7283190846474	12.6672503603453	11.2855210114199	31.0275095664372	32.7211432797833	37.6322906135449	-1.6650710716358	3.40134296079532	198.372058471898	9.2767487813315e-10	1.884920883487e-08
HSP90AB3P	0.880683461052736	1.02597149720238	0.716909557766854	1.50259915958823	1.43980473489422	1.77999439606144	-1.03850707272635	1.48209635851189	30.3558646669884	7.21435166277068e-05	0.000195784499716874
RP11-15B17.1	8.78443064953123	9.21815428789978	8.7102350222748	18.4562885400319	17.4493638486025	17.711035255694	-1.20303836862172	4.56087187080497	256.831400258566	1.63257343971566e-10	5.67202657912641e-09
CTD-2256P15.4	2.63771807063065	2.96497890787417	2.35458518602994	5.10324349412296	4.67900651384617	5.28335591548301	-1.11573146453492	3.33605505812687	93.4627929505123	1.21710168480122e-07	8.50572211907059e-07
HSPD1P1	1.40225925153886	1.86731697084842	1.95557919055194	3.02953004436215	3.51783938941737	3.81469830308559	-1.18972075601342	2.22132680410926	52.4917536803888	3.84329640150127e-06	1.54004637553693e-05
CTD-2066L21.3	0.287466977237817	0.198022477543258	0.19890761861943	1.83676959636183	2.24789860096593	3.32940729129832	-3.62707948386308	0.560722795767165	111.864165982792	3.9189012908541e-08	3.34503194415883e-07
CTD-2024P10.1	28.2121645336746	38.9395146212259	32.6145775917381	114.291224521271	107.751273674305	114.469221927276	-1.94916782124963	4.94798993427244	352.248001454045	9.29269290205919e-11	3.97024025393924e-09
CTD-2636A23.2	11.8229975603083	8.50144517576132	9.39728967349813	27.4601952140527	27.4275604097582	16.3170291258563	-1.456077623732	5.43421887556334	32.7553414382622	0.00275788520253837	0.00508491887157903
LINC00461	0.328198449814371	0.604451264360358	0.436309155765009	1.51375033408586	1.50308221344265	1.85130288552341	-2.01845717725916	2.76054329937935	106.976439401683	3.1500166119418e-07	1.85803964931254e-06
LUCAT1	0.474864957475046	0.375511374318536	0.458215846175694	1.48285456149666	1.24171981864237	1.29451727434647	-1.82234194984524	1.45134042358337	101.986487336601	7.04016904580205e-08	5.40247535320577e-07
RP11-213H15.4	0.717672566488437	0.529683075177184	0.236466980726681	2.67204105454823	1.64205571645603	2.77066522978353	-2.41870160771225	-0.169098141717286	41.5691159203514	1.40536439277245e-05	4.69682882049619e-05
NPM1P27	28.9906983086782	32.8459346693081	27.4890728344941	53.620947605116	53.2843006853903	52.8063518225798	-1.03499023976984	5.14099090135435	179.560260722079	1.8003768927546e-09	3.04714752897908e-08
PTMAP2	10.5859055039897	17.4151534006076	12.3071301069951	28.0018673459841	26.0278680387956	30.2358375305276	-1.25373487730127	2.81919868951326	56.4361306259195	4.2783494706355e-06	1.68532639999517e-05
MIR1244-2	9.2706409176977	6.84225901817115	3.4364216228545	25.0522862438763	12.7892844711795	18.1508840322239	-1.69150717519367	0.233265971862273	24.514302442546	0.000204019097616662	0.000492202977372783
CTC-529P8.1	0.117452888311728	0.387683062268856	0.165548817135222	1.4866667017742	1.70901806819978	1.94476086086697	-3.08818387226223	2.16994499862706	75.5545773010358	3.78695174643917e-05	0.000111044580240606
CTB-47B11.3	0.325039658189593	0.396497605119398	0.171802706521707	0.808419139566857	0.905928915978877	0.784285307550783	-1.64240048513488	0.352883508347226	32.9711217056708	4.75569568530409e-05	0.000135382743369867
HMMR-AS1	8.61640961543742	12.9901038178053	6.44353990585164	34.6872215954194	34.6044393272364	35.7851328970626	-2.08772020389999	4.47512542036066	70.5092246086736	0.000247519831501424	0.000585396992276258
CTC-558O2.1	1.0923827787992	0.773393639022005	0.690533895845467	1.64630224278492	1.62379553255098	1.33078649459951	-1.04067565765029	2.10203911722103	35.7767676451443	3.12059411808089e-05	9.36415182585853e-05
RP1-140K8.5	0.0478351564956073	0.123567708897567	0.036776309467124	0.25805353079347	0.296690545235855	0.0984926077637334	-1.76366819045656	0.137965041050071	11.6460609554696	0.00782473946340355	0.0129916480871214
GFOD1-AS1	1.44105810306295	2.77365670540824	2.34615130877617	4.48979226358627	3.9931280489651	3.59983806425618	-1.06453246730389	0.151911389794203	14.1234319207503	0.0020599289160581	0.00390307518938589
RP11-500C11.3	1.81067205423783	1.55910850023431	1.34235219642754	2.87057446544416	2.82689976878206	3.45521890138065	-1.15517582608838	1.40291282873344	37.9832310939672	2.27836645491732e-05	7.12490938067913e-05
XXbac-BPG252P9.9	134.052508224536	117.622533747043	111.346580742254	311.565528855763	295.808446305286	291.344128042332	-1.50667698387741	7.39008765182429	473.887714451195	2.44484670197777e-12	4.49396937963542e-10
TNXA	0.220946159541372	0.297264483431749	0.111474804579568	0.534044483772525	0.325249880337687	0.629080453230887	-1.40478291514374	-0.300765252114926	14.1180083298678	0.00206289624175563	0.00390776078965524
MIR6835	7.03575426789557	8.33009398696618	5.57821912737667	28.8362253119618	21.1286387890866	17.3160392340868	-1.85008654856029	0.0475543002813675	37.1744084755008	2.5527001168482e-05	7.86916603883314e-05
RP11-61I13.3	0.0328485755139566	0.0388915972545839	0.0284112282796063	0.0655893432608052	0.154738081383883	0.155349671404408	-2.07534189861074	-0.683531451239636	22.9420715009566	0.000274426811720415	0.00064031572541348
RP3-523C21.2	0.754504479130893	0.74713004806326	0.435054867355723	1.42724150853183	1.81264461461333	1.51468692033436	-1.46302800396718	-0.129422162298104	23.3445375254793	0.000253472095781683	0.000598221392970564
SNORD101	6.55385329064245	6.97113718460931	8.89180633006492	16.5299331609138	16.7076853599438	16.074195969112	-1.34139578041437	-0.0748787611287482	23.7512135379351	0.000234134515276702	0.000555848565751998
AC073333.8	11.4222430398552	9.83530737855042	7.71309311439737	17.3437252588564	16.9806537835312	18.3094793934862	-1.05676086981541	3.18394349353714	63.0342043027152	1.33088219562254e-06	6.20424233217374e-06
SNHG15	3.21788815981624	2.7774593606117	2.50065290990707	5.33285574097322	5.21999392267675	5.14797392155823	-1.08315147311663	3.91762913526491	118.940582628955	2.64829884618785e-08	2.45538464284678e-07
EPS15P1	0.0543563825622063	0.0468044436298526	0	0.594082864949479	0.537712964893958	0.409206823721426	-3.97578902184613	-0.606539522425959	63.0932740129871	1.32355909281747e-06	6.17950717550505e-06
RP11-132A1.4	4.15159400772278	3.60917031543603	3.03834914172006	23.0563948811845	17.3377655078073	20.9593666379491	-2.69837083586994	3.16880588565647	349.654782558474	1.99077256975865e-11	1.4369923645089e-09
RP11-62J1.3	1.42081251235173	1.59984858920021	1.67001935393307	2.54982007239453	2.93460020188798	2.80590378756039	-1.02058669914394	1.22139043392393	30.7423061656939	6.77286314556653e-05	0.000185266344705166
FABP5P3	0.712481444850185	0.37753457743885	0.252814746677601	1.19799962347651	1.31668245618456	1.56573995861991	-1.78844879522717	0.0348500816943076	28.2366776205741	0.000103067205199156	0.00026885913857892
RP11-43A14.1	2.40462487636937	3.22084186377519	2.67035576178216	4.11812370570049	5.28609280203507	6.05137335358508	-1.09029822830072	0.424054875921526	17.9205242401033	0.000804345169758083	0.00167833796773176
RP11-527N22.2	1.46071022862884	1.63509866243061	1.01071224201603	8.14608654008397	7.93596202838614	9.66192459876044	-2.82411523881384	1.63538071507273	189.05826489688	1.27826630976662e-09	2.36337237716851e-08
LINC01605	0.758123324530141	0.557263484972054	0.341183633164121	2.61167066405719	2.75247733162304	2.455682150535	-2.41546600124839	1.36734378155436	110.400884244806	4.26145828458728e-08	3.59472425628365e-07
RP11-360L9.4	0.906215218762936	1.34386944788916	1.39342081308352	3.93636101685236	3.98427030517133	4.27601516040448	-1.93927785479796	0.673412910077038	64.6288918402142	1.14839668906915e-06	5.50617375213984e-06
NPM1P6	4.74973996500872	6.62164657183326	5.96189999627774	12.061146611097	9.9543043285384	10.3036300181307	-1.09326134953123	2.89553789265223	62.6039018163601	1.38564521475011e-06	6.4066333883503e-06
UG0898H09	0.143913155479682	0.0826125023500778	0.0553211814285289	0.309199618729661	0.2636372041419	0.271624144848421	-1.76564481395058	0.517210630104397	36.6512806612823	2.75019121543581e-05	8.38962229517741e-05
PKIA-AS1	0.201324293810265	0.209849027053913	0.439903370395531	0.864106844380691	0.479175365875812	0.809963564457641	-1.57415529141887	0.51758140827957	23.3582399198055	0.000283220507052707	0.000658229244958513
RP11-92K15.1	2.86069129573776	4.59361826254279	3.74481843516196	5.59011637493089	7.79405938524375	7.93978269556923	-1.12027235710783	1.05892798911744	22.8032055494112	0.000282111249754361	0.000656308261385863
RP11-363E6.3	1328.38252334453	1502.27319680079	1029.67370991348	5166.66176773524	5163.79653206226	5005.01391466203	-2.18828918149939	11.1929518974526	284.190603052487	1.39933548968851e-07	9.4777173923063e-07
RP11-267M23.1	0.206838894416774	0.111313737663556	0.0447245196666104	0.326051803817101	0.511531258748455	0.519042922631801	-2.06294804751485	-0.498019751193272	23.8258969366426	0.000230769488277631	0.000548654545148561
RP11-85I17.2	0.545803967448869	0.440600012533749	0.157358027174482	1.40528986135683	1.7354860524084	1.68571590499869	-2.23918473688865	0.833285542899041	53.2521924611899	4.07284371583985e-06	1.62011860744832e-05
RP11-785H20.1	4.32969493408958	5.94918183863081	2.70901759139376	9.91339786628022	5.467775206033	8.21540785073457	-1.03982161924807	1.96403649870211	12.3871505991655	0.00726127590456451	0.0121389857761586
RP11-65D17.1	0.435405327408446	0.272663861483614	0.388000409831595	1.79699943521476	1.21197894932021	0.88631225885842	-2.02890366206191	0.356373883245157	41.6636056074018	1.38818931685671e-05	4.64728858976511e-05
KB-1568E2.1	0.434641190294707	0.385950300554418	0.407255029306545	0.867855904844708	0.716604601219683	0.734119310401138	-1.1148360359872	0.388221273923188	22.589528951365	0.00029442082137053	0.000680737800822779
TONSL-AS1	1.90688667073805	1.9250514566311	1.51659313573537	4.80949264728623	3.77891725456267	4.97554508320472	-1.53235900532435	0.544996832058545	40.2551474869888	1.67119449581984e-05	5.45493342761099e-05
CTD-2517M22.17	0.499580184702644	0.860343219740456	0.864188869652759	3.7100772363137	2.51023623622516	3.47164587498574	-2.31124587725347	-0.390929848486265	43.3951455440186	1.11222715729546e-05	3.82801804975541e-05
RP11-70L8.4	0.774236134219864	1.11646904070948	0.774533212973504	2.14097264497164	1.47643825030877	1.84383907407877	-1.2219573092694	2.09489435997235	44.1228583286589	1.01536389583083e-05	3.54521083075501e-05
SNX18P7	1.01935337424629	0.877730733630223	1.37998033673685	2.64550389294477	3.46565784306401	2.36120516466659	-1.57779487899297	0.408298156224679	34.2845191752959	3.89223079612374e-05	0.000113837260130548
CYP4F26P	0.76731181109855	0.980402842313442	0.599434437290656	1.37343228601726	2.05212364254291	1.52893098243614	-1.2504907796701	0.562668798093522	22.5565675544539	0.000296373805643069	0.000684352486065678
ANXA2P2	0.993282955467611	1.71056475454279	0.763649249523223	2.64440799240917	2.70342598577778	2.34342399477069	-1.31335334527291	1.01337803637367	25.9657059378333	0.0001542905291053	0.000384158872908581
RP11-613M10.6	3.89522727634357	6.28884100934849	3.3690408067201	8.26889186480886	6.78914670636502	9.62432956141118	-1.04542075908321	0.972002959183273	17.1049187434048	0.000974093613314329	0.00198895270463355
IGKV1OR9-2	11.8871227342062	10.0606320551479	9.84197769241121	29.9813461727256	28.1416059641434	26.3583285686843	-1.60633231513011	2.48769890459574	146.026196468407	7.02072835171828e-09	8.67737871649434e-08
PGM5-AS1	4.22692785588746	3.24363900277764	3.25813775137048	12.2445350621281	10.8739868631771	7.94791272085652	-1.72764018582946	3.21892701037442	119.498990178111	7.59914575153979e-08	5.75046893443471e-07
RP11-187C18.3	1.38564939741237	1.23427847314208	1.04693848724958	3.13330801352387	2.43085907170955	2.73007629457157	-1.36746698216738	0.343014928888058	30.3919785069947	7.17173040093895e-05	0.00019486200443115
AQP7P1	1.37348695756048	1.99429479357381	1.64604778425939	5.00379794886993	4.46557814654792	3.0359521644302	-1.50098965362548	1.67729469732168	51.3714361348645	4.34456671804562e-06	1.70673237273522e-05
BMS1P10	0.552809263906081	1.03855717240098	0.927288374421056	1.83791326164152	1.56245396087363	1.47453107203429	-1.14076738088892	0.556595590463509	19.3504932904183	0.000582048557970118	0.00125474207069298
FAM27B	31.0498075672387	30.0352684600471	27.5792105725699	58.8735260973724	51.9084149869413	55.294004322195	-1.10245336877811	3.22078381860113	105.695717319991	5.61789405606563e-08	4.50048292713055e-07
RP11-426A6.5	0.806245788979976	1.06304121197713	0.697334140119684	2.18176430980938	1.89897011603425	1.20613765304223	-1.21304934003824	0.635497921215001	20.2266668744927	0.00048083918230516	0.00105585578467564
SNORA17A	12.6960979270296	9.65675967320208	13.9093256163158	29.5311410944942	18.1414112203509	18.1355068139397	-1.06600180932522	1.23978011958949	21.7002766257383	0.000352694333916869	0.000799912773394242
RP11-229P13.23	1.24160369433451	1.55505886776617	0.824394076189843	5.56717472086141	4.67900651384616	5.22912792221559	-2.26495659381438	1.35727117011131	107.486771487878	5.05054259355589e-08	4.13245224218072e-07
RNU6-146P	19.5437618552655	14.8090559768288	20.4346882511307	33.5190311318531	34.6159833755841	30.9852728197458	-1.06157408876911	1.52543911023082	36.6153080895813	2.76440005922489e-05	8.42159108426036e-05
NPM1P9	0	0.459393377997273	0.30763121426291	0.841012768850509	1.2566052248876	1.4932891375553	-2.37660173126214	-0.508305957318511	16.624654841304	0.00193668719599873	0.00368946145991179
RP11-1148L6.9	11.3802364114595	11.0350640661913	8.57192805134219	24.5655387272983	14.5853184226389	16.2281820601607	-1.02811387979047	3.02505738969639	30.3513740211134	0.000203202577489797	0.00049049112001202
AF196970.3	0.243399066565036	0.969320027574247	0.701731742805124	2.35325980092628	2.0351570674639	2.60759179054484	-2.04527725730605	0.585562520887611	35.8482980078486	4.49548624406972e-05	0.000128978928965747
TSIX	0.0136812139057575	0.00916255731360862	0.0122713507296383	0.039618401138277	0.054422236169005	0.0316908284696351	-2.03426052092559	0.106994721522539	43.0299363306753	1.16478638453326e-05	3.98807519313445e-05
XIST	0.028198003177779	0.0218523126300492	0.019511102512742	0.0853441944082757	0.11689116685393	0.0631399244575259	-2.10747670750704	0.270180262693274	47.1094479981648	7.06871568020953e-06	2.5956389656853e-05
HDGFP1	2.23357278345891	2.11557942526125	1.80306072804094	4.31897880130319	5.26078774704926	4.65641391168722	-1.39478092576931	-0.0952375242124335	24.9849853145106	0.000185024807555888	0.000451229891675946
