# Supplementary material for: Ginsenoside Rh2 repressed the progression of prostate cancer through the mitochondrial damage induced by mitophagy and ferroptosis
Source: Front Oncol. 2025 Aug 21;15:1633891. doi: 10.3389/fonc.2025.1633891 (PMC12408308; doi:10.3389/fonc.2025.1633891)
Supplement: Supplementary file 4 [file DataSheet2.zip › supp/DEG/GRh2___Ctrl/sig_Down_genes_with_anno.xls]

Geneid	GRh2_1	GRh2_2	GRh2_3	Ctrl_1	Ctrl_2	Ctrl_3	logFC	logCPM	F	PValue	FDR	uniprotAc	Refseq	pfam	interpro	eggNOG	GO(GO_term,class,description)	KEGG(KO,pathway,description)
PLEKHN1	2.51330155986951	2.40362625969258	2.26830513051109	4.50159036068241	4.07121463347363	4.54081168373499	-1.06663660651686	3.30341645845172	102.531689780213	6.80739367013779e-08	5.25959331073011e-07	G3QXN5,Pleckstrin homology domain containing N1	-	-	IPR001849,Pleckstrin homology domain;IPR037839,PLEKHN1, PH domain;IPR011993,PH-like domain superfamily	-	-	-
PUSL1	0.508813084861874	0.613370447340072	0.612852300491216	1.56849388228367	1.38484055117183	1.48416567695401	-1.5517245555544	1.4366034069624	78.0656070484996	3.6937113176517e-07	2.12096580128725e-06	A0A0D9S8Y7,tRNA pseudouridine synthase	XP_007979223.1,tRNA pseudouridine synthase-like 1 isoform X3	PF01416,tRNA pseudouridine synthase	IPR020097,Pseudouridine synthase I, TruA, alpha/beta domain;IPR001406,Pseudouridine synthase I, TruA;IPR020095,Pseudouridine synthase I, TruA, C-terminal;IPR020103,Pseudouridine synthase, catalytic domain superfamily	-	GO:0003723,molecular_function,RNA binding;GO:0043231,cellular_component,intracellular membrane-bounded organelle;GO:0009982,molecular_function,pseudouridine synthase activity;GO:0009451,biological_process,RNA modification;GO:0001522,biological_process,pseudouridine synthesis;GO:0016853,molecular_function,isomerase activity;GO:0008033,biological_process,tRNA processing	-
ATAD3B	1.80976964766489	2.11352648553354	2.04058968622598	6.19386234646215	5.04953445308808	6.51728226743829	-1.77379262214534	4.98157768959702	299.433153293175	2.71983560791872e-10	7.84294972854772e-09	K7CVM9,ATPase family, AAA domain containing 3A	-	PF12037,omain of unknown function (DUF3523);PF00004,ATPase family associated with various cellular activities (AAA)	IPR003959,ATPase, AAA-type, core;IPR003593,AAA+ ATPase domain;IPR021911,ATPase family AAA domain-containing protein 3, domain of unknown function DUF3523;IPR027417,P-loop containing nucleoside triphosphate hydrolase	-	GO:0005524,molecular_function,ATP binding	-
ATAD3A	27.0792862210435	28.3626387996635	33.3116791397593	71.6136576812795	61.6335996509433	73.2969214068649	-1.41901299658259	7.28227778046219	259.020040940624	1.7438790286021e-09	2.98778418793652e-08	G3QP44,ATPase family, AAA domain containing 3A	-	PF12037,omain of unknown function (DUF3523);PF00004,ATPase family associated with various cellular activities (AAA)	IPR003959,ATPase, AAA-type, core;IPR003593,AAA+ ATPase domain;IPR021911,ATPase family AAA domain-containing protein 3, domain of unknown function DUF3523;IPR027417,P-loop containing nucleoside triphosphate hydrolase	-	GO:0005524,molecular_function,ATP binding	-
PLCH2	0.0757023926422305	0.0651847713562127	0.123426288590503	0.324807800706968	0.324635643479912	0.251947078052519	-1.98805378608094	1.15182952177321	69.1796335518446	7.66132149082996e-07	3.91182720048579e-06	H2PXU9,Phosphoinositide phospholipase C	-	PF09279,Phosphoinositide-specific phospholipase C, efhand-like;PF00387,Phosphatidylinositol-specific phospholipase C, Y domain;PF16457,Pleckstrin homology domain;PF00168,C2 domain;PF00388,Phosphatidylinositol-specific phospholipase C, X domain	IPR018247,EF-Hand 1, calcium-binding site;IPR001192,Phosphoinositide phospholipase C family;IPR017946,PLC-like phosphodiesterase, TIM beta/alpha-barrel domain superfamily;IPR000909,Phosphatidylinositol-specific phospholipase C, X domain;IPR028393,1-phosphatidylinositol 4,5-bisphosphate phosphodiesterase eta-2;IPR001849,Pleckstrin homology domain;IPR011993,PH-like domain superfamily;IPR002048,EF-h…	KOG0169,Phosphoinositide-specific phospholipase C;ENOG410XPSW,-	GO:0006629,biological_process,lipid metabolic process;GO:0004435,molecular_function,phosphatidylinositol phospholipase C activity;GO:0016787,molecular_function,hydrolase activity;GO:0035556,biological_process,intracellular signal transduction;GO:0004871,molecular_function,signal transducer activity;GO:0005509,molecular_function,calcium ion binding;GO:0004629,molecular_function,phospholipase C act…	-
PER3	2.56445815518308	2.22312872110034	2.10383058155166	4.50189147309564	4.19371629633403	4.00577699230712	-1.0796848540339	4.76051793369717	166.211035252521	3.00123039182686e-09	4.47157870254468e-08	A6H8X0,PER3 protein	-	PF08447,PAS fold;PF12114,Period protein 2/3C-terminal region	IPR000014,PAS domain;IPR035965,PAS domain superfamily;IPR015524,Period circadian protein 3;IPR013655,PAS fold-3;IPR022728,Period circadian-like, C-terminal	ENOG410Y118,-;KOG3753,Circadian clock protein period	GO:0032922,biological_process,circadian regulation of gene expression	-
UTS2	0.54997520798737	0.365321618432505	0.362424266942903	0.792646317040569	0.962274743681372	0.788635149755326	-1.18590363474873	0.287689436122162	20.3873606439536	0.000464545571462138	0.00102306163188541	Q5H8X8,Urotensin-2	-	-	-	-	-	-
ERRFI1	25.1713941509804	23.8277665641161	20.8329754353627	47.7788207454912	45.3771974285951	64.0373712537051	-1.37273592854348	7.35168457712117	70.763675729687	0.000168800552394788	0.00041550905204871	I6S2Y9,ERBB receptor feedback inhibitor 1	NP_061821.1,ERBB receptor feedback inhibitor 1;XP_006710760.1,-	PF11555,R receptor inhibitor Mig-6	IPR021619,Mig-6 domain	ENOG410IEVS,-;ENOG4111HB5,-	GO:0050732,biological_process,negative regulation of peptidyl-tyrosine phosphorylation;GO:0061469,biological_process,regulation of type B pancreatic cell proliferation;GO:0007175,biological_process,negative regulation of epidermal growth factor-activated receptor activity;GO:0042536,biological_process,negative regulation of tumor necrosis factor biosynthetic process;GO:0005886,cellular_component,…	-
TMEM201	0.177762381732647	0.26438530754968	0.200340080893438	0.611382236787105	0.544294422201169	0.598930069605476	-1.63580849156388	1.56033132765592	77.1021520636639	3.98370129550203e-07	2.26307849350183e-06	K7CX57,Transmembrane protein 201	XP_016809144.1,-	PF09779,Ima1 N-terminal domain;PF10476,Protein of unknown function C-terminus (DUF2448)	IPR018861,Transmembrane protein 201;IPR018617,Ima1, N-terminal domain	-	GO:0005521,molecular_function,lamin binding;GO:0007097,biological_process,nuclear migration;GO:0016020,cellular_component,membrane;GO:0031965,cellular_component,nuclear membrane;GO:0005639,cellular_component,integral component of nuclear inner membrane;GO:0051015,molecular_function,actin filament binding;GO:0010761,biological_process,fibroblast migration;GO:0016021,cellular_component,integral com…	-
SRM	8.31835225350773	8.40111404299071	8.0710242072897	14.6974292584596	16.5540193574694	17.68848488054	-1.18183498336967	4.58506293312686	170.950278618115	2.49271242922908e-09	3.90146515655974e-08	A0A0D9S8N0,Spermidine synthase	-	PF01564,Spermine/spermidine synthase domain;PF17284,Spermidine synthase tetramerisation domain	IPR001045,Spermidine/spermine synthases;IPR030668,Spermidine/spermine synthase, eukaryotes;IPR035246,Spermidine synthase, tetramerisation domain;IPR030373,Polyamine biosynthesis domain, conserved site;IPR030374,Polyamine biosynthesis domain;IPR029063,S-adenosyl-L-methionine-dependent methyltransferase;IPR037163,Spermidine synthase, tetramerisation domain superfamily	-	GO:0008295,biological_process,spermidine biosynthetic process;GO:0042803,molecular_function,protein homodimerization activity;GO:0003824,molecular_function,catalytic activity;GO:0016740,molecular_function,transferase activity;GO:0006595,biological_process,polyamine metabolic process;GO:1990830,biological_process,cellular response to leukemia inhibitory factor;GO:0004766,molecular_function,spermid…	-
EFHD2	21.6938073119941	20.6808698099602	21.016948873435	36.7574305651185	34.297925002983	39.4160868905287	-1.00185280695723	6.22861094851245	214.966449832822	5.4184690832463e-10	1.26708815485144e-08	A0A0D9S8I7,EF-hand domain family member D2	XP_007978635.1,-	PF13499,-hand domain pair	IPR002048,EF-hand domain;IPR011992,EF-hand domain pair	-	GO:0005509,molecular_function,calcium ion binding;GO:0045296,molecular_function,cadherin binding	-
IFFO2	3.46102714794346	3.64983139018745	3.70285968518815	6.68366855224295	6.85140239527474	7.17424858339139	-1.13770026008484	5.06080723877764	248.251225808773	2.0546582695203e-10	6.64429698773524e-09	G3QS11,Uncharacterized protein	-	PF00038,Intermediate filament protein	-	-	-	-
MRTO4	6.18308667058151	7.20463769609136	6.78543760871538	18.0933178427996	18.2744330711462	18.2263458782768	-1.63439977740687	5.18790417861364	476.360826893063	2.35822591925173e-12	4.43795658708706e-10	H2N8T6,Ribosome assembly factor mrt4	XP_002811429.1,-	PF00466,Ribosomal protein L10	IPR001790,Ribosomal protein L10P;IPR033867,Ribosome assembly factor Mrt4	COG0244,Ribosomal protein L10;KOG0816,Protein involved in mRNA turnover	GO:0042254,biological_process,ribosome biogenesis;GO:0005730,cellular_component,nucleolus;GO:0005737,cellular_component,cytoplasm;GO:0000027,biological_process,ribosomal large subunit assembly;GO:0005622,cellular_component,intracellular;GO:0005634,cellular_component,nucleus	-
KIF17	0.125919539470167	0.140952576716613	0.152473591767221	0.296417803929534	0.35589758718293	0.21389641831464	-1.23375616574483	0.0406319060028891	18.5806401570538	0.000691477781548031	0.00146487279157213	A0A024RAF4,Kinesin family member 17, isoform CRA_a	-	PF00225,Kinesin motor domain	IPR027640,Kinesin-like protein;IPR019821,Kinesin motor domain, conserved site;IPR001752,Kinesin motor domain;IPR036961,Kinesin motor domain superfamily;IPR027417,P-loop containing nucleoside triphosphate hydrolase	COG5059,Kinesin-like protein;KOG4280,Kinesin-like protein	GO:0003777,molecular_function,microtubule motor activity;GO:0003774,molecular_function,motor activity;GO:0008017,molecular_function,microtubule binding;GO:0007018,biological_process,microtubule-based movement;GO:0000166,molecular_function,nucleotide binding;GO:0005524,molecular_function,ATP binding	-
SH2D5	0.343595505734896	0.334210500124514	0.388903444393185	1.05383609202831	0.737342875910192	0.933458512705403	-1.55696643588697	1.56136085952383	71.4999755765878	6.28611903821911e-07	3.30136112146737e-06	K7AWL1,SH2 domain containing 5	-	-	IPR011993,PH-like domain superfamily;IPR006020,PTB/PI domain;IPR036860,SH2 domain superfamily;IPR000980,SH2 domain	-	-	-
E2F2	0.0412578590017699	0.035525747757898	0.0475793924936587	0.576662179030037	0.651076711168625	0.661016793767094	-4.12145417788431	1.00736246284657	259.822681040006	1.50938723447042e-10	5.38304538905278e-09	Q5U0J0,E2F transcription factor 2	-	PF02319,2F/DP family winged-helix DNA-binding domain;PF16421,2F transcription factor CC-MB domain	IPR003316,E2F/DP family, winged-helix DNA-binding domain;IPR036388,Winged helix-like DNA-binding domain superfamily;IPR037241,E2F-DP heterodimerization region;IPR015633,E2F Family;IPR036390,Winged helix DNA-binding domain superfamily;IPR032198,E2F transcription factor, CC-MB domain	KOG2577,Transcription factor E2F/dimerization partner (TDP);ENOG410XNYI,-	GO:0046983,molecular_function,protein dimerization activity;GO:0003677,molecular_function,DNA binding;GO:0005667,cellular_component,transcription factor complex;GO:0003700,molecular_function,DNA binding transcription factor activity;GO:0006355,biological_process,regulation of transcription, DNA-templated;GO:0006351,biological_process,transcription, DNA-templated;GO:0005634,cellular_component,nucl…	-
STMN1	66.4279038448512	72.2403940715619	65.8237599180519	156.314278320548	161.822835066363	164.432825193099	-1.43838167618605	9.53592719315968	486.280596834343	2.0442436943502e-12	4.14300055388307e-10	A0A140VJW2,Stathmin	NP_001138926.1,stathmin isoform b	PF00836,Stathmin family	IPR030514,Stathmin, conserved site;IPR000956,Stathmin family;IPR036002,Stathmin superfamily	-	GO:0007409,biological_process,axonogenesis;GO:0005737,cellular_component,cytoplasm;GO:0051272,biological_process,positive regulation of cellular component movement;GO:0000281,biological_process,mitotic cytokinesis;GO:0007420,biological_process,brain development;GO:0016020,cellular_component,membrane;GO:0005829,cellular_component,cytosol;GO:0031110,biological_process,regulation of microtubule poly…	-
SFN	101.229579587782	78.738893906552	97.0948202050048	201.293432946904	207.374513947503	195.042598070551	-1.32434308057203	7.63824456846106	271.201884702467	4.0132337503945e-10	1.03156421343474e-08	G1SAD1,Stratifin	XP_003271711.1,-	PF00244,14-3-3 protein	IPR023410,14-3-3 domain;IPR000308,14-3-3 protein;IPR036815,14-3-3 domain superfamily;IPR037435,14-3-3 protein sigma;IPR023409,14-3-3 protein, conserved site	KOG0841,Multifunctional chaperone (14-3-3 family);COG5040,14-3-3 family protein	GO:0019901,molecular_function,protein kinase binding;GO:0008630,biological_process,intrinsic apoptotic signaling pathway in response to DNA damage;GO:0010839,biological_process,negative regulation of keratinocyte proliferation;GO:0005634,cellular_component,nucleus;GO:0043588,biological_process,skin development;GO:0061436,biological_process,establishment of skin barrier;GO:0031424,biological_proce…	K06644,ko04960,Aldosterone-regulated sodium reabsorption;K06644,ko04110,Cell cycle;K06644,ko04115,p53 signaling pathway
NUDC	156.570167454612	166.746123791046	161.6504549772	314.503949297711	316.222856894103	325.50767968922	-1.1791819682546	9.45833175062548	381.730780072123	1.08895630959064e-11	1.06878305594693e-09	H2PYE7,Nuclear distribution gene C homolog	-	PF04969,CS domain;PF14050,N-terminal conserved domain of Nudc.;PF16273,Nuclear distribution C domain	IPR025934,NudC N-terminal domain;IPR032572,Nuclear migration protein nudC;IPR007052,CS domain;IPR037898,NudC family;IPR008978,HSP20-like chaperone	ENOG410XQVU,-;KOG2265,Nuclear distribution protein NUDC	GO:0005737,cellular_component,cytoplasm;GO:0006457,biological_process,protein folding;GO:0032502,biological_process,developmental process;GO:0051082,molecular_function,unfolded protein binding;GO:0045296,molecular_function,cadherin binding;GO:0005829,cellular_component,cytosol	-
GMEB1	1.86051529487005	2.38615705812518	1.85414605289487	3.72911928004442	3.6739992830763	3.33400870159201	-1.00824243236848	4.21587695645938	93.3425901034927	1.22691322852774e-07	8.55915459689606e-07	G3R1F0,Glucocorticoid modulatory element binding protein 1	XP_004025364.1,-	PF01342,SAND domain	IPR000770,SAND domain;IPR010919,SAND-like domain superfamily;IPR024830,Glucocorticoid modulatory element-binding protein 1/2	-	GO:0003677,molecular_function,DNA binding;GO:0003700,molecular_function,DNA binding transcription factor activity;GO:0003713,molecular_function,transcription coactivator activity;GO:0045944,biological_process,positive regulation of transcription by RNA polymerase II;GO:0006366,biological_process,transcription by RNA polymerase II;GO:0001077,molecular_function,transcriptional activator activity, R…	-
SPOCD1	0.202582056549146	0.17785688579344	0.0458081765769047	0.470872187928892	0.426625011707075	0.552066010701096	-1.9293654807656	1.25494220426789	27.8469945769471	0.000520342657186637	0.00113362413517177	H2R1B9,Uncharacterized protein	-	PF07500,Transcription factor S-II (TFIIS), central domain;PF07744,SPOC domain	IPR036575,Transcription elongation factor S-II, central domain superfamily;IPR012921,Spen paralogue and orthologue SPOC, C-terminal;IPR003618,Transcription elongation factor S-II, central domain	ENOG410ZCN4,-;KOG1634,Predicted transcription factor DATF1, contains PHD and TFS2M domains	GO:0006351,biological_process,transcription, DNA-templated;GO:0010923,biological_process,negative regulation of phosphatase activity	-
CSMD2	0.418495049255231	0.289616189325896	0.396818343848191	0.661977761873645	0.698015585017972	0.843729788481079	-1.20561176495224	3.36995133348706	67.306693038599	1.76514427747966e-06	7.87556525691344e-06	A0A087X0K4,CUB and sushi domain-containing protein 2	-	PF00084,Sushi repeat (SCR repeat);PF00431,CUB domain	IPR000859,CUB domain;IPR035914,Spermadhesin, CUB domain superfamily;IPR000436,Sushi/SCR/CCP domain;IPR035976,Sushi/SCR/CCP superfamily	-	GO:0016021,cellular_component,integral component of membrane;GO:0016020,cellular_component,membrane	-
CLSPN	1.58632788889902	2.95579014137407	1.93135094801798	11.5350913662794	13.774144291084	14.7463146905696	-2.81986503715971	5.47018307206216	99.6081738041677	0.000269460366590987	0.00063012270341277	Q1RMC5,Claspin homolog	-	-	IPR024146,Claspin	KOG4156,Claspin, protein mediating phosphorylation and activation of Chk1 protein kinase in the DNA replication checkpoint response;ENOG410Y041,-	-	-
CDCA8	2.14292718082522	3.15058453676927	1.55111421075697	10.4742480243343	9.89053665279997	10.8781674534677	-2.36913066733387	4.04520062251086	108.276734911296	2.47200727407672e-05	7.65474847964836e-05	A8K7A2,cDNA FLJ78084, highly similar to Homo sapiens cell division cycle associated 8, mRNA	-	PF10444,Nbl1 / Borealin N terminal;PF10512,Cell division cycle-associated protein 8	IPR018867,Cell division protein borealin;IPR018851,Borealin, N-terminal	ENOG4111N8R,-;ENOG410IICJ,-	GO:0051301,biological_process,cell division	-
CTPS1	6.70856979626513	8.02590594050628	7.46906847906525	20.1820276188386	19.2377241452661	20.214167410836	-1.62377602568387	6.26917194256471	482.89905701676	2.14558761932406e-12	4.21873528420156e-10	K6ZWB2,CTP synthase	XP_524681.3,-;XP_009453494.2,-;XP_009453492.2,-	PF00117,lutamine amidotransferase class-I;PF06418,CTP synthase N-terminus	IPR027417,P-loop containing nucleoside triphosphate hydrolase;IPR017926,Glutamine amidotransferase;IPR017456,CTP synthase, N-terminal;IPR004468,CTP synthase;IPR029062,Class I glutamine amidotransferase-like;IPR033828,CTP synthase GATase domain	COG0504,CTP synthase (UTP-ammonia lyase);KOG2387,CTP synthase (UTP-ammonia lyase)	GO:0044210,biological_process,'de novo' CTP biosynthetic process;GO:0003883,molecular_function,CTP synthase activity;GO:0006221,biological_process,pyrimidine nucleotide biosynthetic process;GO:0006241,biological_process,CTP biosynthetic process;GO:0006541,biological_process,glutamine metabolic process;GO:0016874,molecular_function,ligase activity;GO:0000166,molecular_function,nucleotide binding;G…	K01937,ko00240,Pyrimidine metabolism
PPIH	8.12717321249987	8.92794762239438	9.26004041492495	17.4995886828185	16.2501507388771	17.9076306021951	-1.17348306796992	4.27096460371534	183.35257983944	1.56716218655562e-09	2.7495782291977e-08	A0A287D5Z0,Peptidyl-prolyl cis-trans isomerase	XP_005317945.1,-;XP_013218657.1,-	-	IPR024936,Cyclophilin-type peptidyl-prolyl cis-trans isomerase;IPR029000,Cyclophilin-like domain superfamily;IPR020892,Cyclophilin-type peptidyl-prolyl cis-trans isomerase, conserved site;IPR002130,Cyclophilin-type peptidyl-prolyl cis-trans isomerase domain	-	GO:0000413,biological_process,protein peptidyl-prolyl isomerization;GO:0016853,molecular_function,isomerase activity;GO:0006457,biological_process,protein folding;GO:0003755,molecular_function,peptidyl-prolyl cis-trans isomerase activity	-
CDC20	2.34755294512708	2.24731949474402	1.21029787829245	10.7157186635226	9.99167632397375	10.4917824742236	-2.60702175162988	3.73168046846882	186.165225465774	2.62035774398654e-07	1.58403882282751e-06	G3R4G2,Cell division cycle 20	XP_004025653.1,-	PF00400,WD domain, G-beta repeat	IPR033187,Cell division cycle protein 20 homologue;IPR019775,WD40 repeat, conserved site;IPR033010,The WD repeat Cdc20/Fizzy family;IPR017986,WD40-repeat-containing domain;IPR024977,Anaphase-promoting complex subunit 4, WD40 domain;IPR036322,WD40-repeat-containing domain superfamily;IPR015943,WD40/YVTN repeat-like-containing domain superfamily;IPR001680,WD40 repeat	-	GO:0031145,biological_process,anaphase-promoting complex-dependent catabolic process;GO:0019899,molecular_function,enzyme binding;GO:0097027,molecular_function,ubiquitin-protein transferase activator activity;GO:0005680,cellular_component,anaphase-promoting complex;GO:1904668,biological_process,positive regulation of ubiquitin protein ligase activity;GO:0008022,molecular_function,protein C-termin…	K03363,ko05203,Viral carcinogenesis;K03363,ko04110,Cell cycle;K03363,ko04120,Ubiquitin mediated proteolysis;K03363,ko04113,Meiosis - yeast;K03363,ko04114,Oocyte meiosis;K03363,ko05166,HTLV-I infection;K03363,ko04111,Cell cycle - yeast
DPH2	1.45037391734093	1.83608401127545	1.46214071325095	3.22202612044394	2.8052746675733	3.05553986832899	-1.12833338489282	2.80554895440308	74.0403495522831	5.09303267746528e-07	2.7609965900333e-06	K7CQR5,2-	-	PF01866,Putative diphthamide synthesis protein	IPR016435,Diphthamide synthesis DPH1/DPH2;IPR010014,Diphthamide synthesis DHP2, eukaryotes	-	GO:0017183,biological_process,peptidyl-diphthamide biosynthetic process from peptidyl-histidine;GO:0016740,molecular_function,transferase activity	-
KLF17	0.062919552699162	0.061917599972804	0	0.392956120507943	0.330265231414884	0.1665660677448	-2.90073922280905	-0.713496744214254	26.7722003520677	0.00017921301998144	0.000438409071474249	H2PYV8,Uncharacterized protein	XP_009454085.1,Krueppel-like factor 17 isoform X1	PF00096,Zinc finger, C2H2 type	IPR013087,Zinc finger C2H2-type;IPR036236,Zinc finger C2H2 superfamily	KOG1721,FOG: Zn-finger;COG5048,FOG: Zn-finger	GO:0003676,molecular_function,nucleic acid binding	-
KIF2C	6.53016797656572	10.4216525180775	4.84244943745938	41.2728284983225	41.6986832105226	39.6991427062059	-2.68152713239892	6.52895684102008	69.4370212848452	0.000791566729940009	0.00165407625471139	A0A140VKF1,Kinesin-like protein	NP_006836.2,kinesin-like protein KIF2C isoform 1	PF00225,Kinesin motor domain	IPR027640,Kinesin-like protein;IPR019821,Kinesin motor domain, conserved site;IPR001752,Kinesin motor domain;IPR036961,Kinesin motor domain superfamily;IPR027417,P-loop containing nucleoside triphosphate hydrolase	-	GO:0005874,cellular_component,microtubule;GO:0000775,cellular_component,chromosome, centromeric region;GO:0003774,molecular_function,motor activity;GO:0005524,molecular_function,ATP binding;GO:0008017,molecular_function,microtubule binding;GO:0007018,biological_process,microtubule-based movement;GO:0000166,molecular_function,nucleotide binding;GO:0003777,molecular_function,microtubule motor activ…	-
NASP	65.8398835079033	78.2144610399957	71.0854086451055	119.117359358913	134.446120894944	132.090978647963	-1.04213291820505	9.73224661237987	172.16857810607	3.97847017085941e-09	5.53136820236988e-08	H2PYX6,Nuclear autoantigenic sperm protein	XP_001158313.1,nuclear autoantigenic sperm protein isoform X2	PF10516,SHNi-TPR	IPR013026,Tetratricopeptide repeat-containing domain;IPR011990,Tetratricopeptide-like helical domain superfamily;IPR019734,Tetratricopeptide repeat;IPR019544,Tetratricopeptide, SHNi-TPR domain	KOG4563,Cell cycle-regulated histone H1-binding protein;ENOG4110P5E,-	GO:0032991,cellular_component,protein-containing complex;GO:0006336,biological_process,DNA replication-independent nucleosome assembly;GO:0042393,molecular_function,histone binding;GO:0006335,biological_process,DNA replication-dependent nucleosome assembly;GO:0000790,cellular_component,nuclear chromatin;GO:0005654,cellular_component,nucleoplasm	-
RAD54L	0.367997109902384	0.392315079653338	0.212190832876549	2.29091319654376	2.16275373730498	2.32047525985077	-2.97089585008299	2.1539917320845	248.239275282801	2.05532719319492e-10	6.64429698773524e-09	A8K996,cDNA FLJ75816, highly similar to Homo sapiens RAD54-like	NP_001136020.1,-	PF00271,Helicase conserved C-terminal domain;PF00176,SNF2 family N-terminal domain	IPR001650,Helicase, C-terminal;IPR038718,SNF2-like, N-terminal domain superfamily;IPR000330,SNF2-related, N-terminal domain;IPR014001,Helicase superfamily 1/2, ATP-binding domain;IPR027417,P-loop containing nucleoside triphosphate hydrolase	KOG0390,DNA repair protein, SNF2 family;COG0553,Superfamily II DNA/RNA helicases, SNF2 family	GO:0005524,molecular_function,ATP binding	K10875,ko03440,Homologous recombination
STIL	0.779713269573395	1.07355084661391	0.685514241959881	2.46307966751045	2.683802666425	2.51841889888263	-1.78063835713205	3.69422454672618	155.792655688377	2.07381309957998e-08	2.00629360331458e-07	H2R409,SCL/TAL1 interrupting locus	-	PF15253,SCL-interrupting locus protein N-terminus	IPR026123,SCL-interrupting locus protein	ENOG4111HAF,-;ENOG410IF1P,-	-	-
ORC1	0.32092132232403	0.606400714114393	0.472896510236902	3.11026430596114	3.55260646616701	4.19180498480047	-3.14079714737799	2.78743100598655	235.13914976612	2.70984618623749e-09	4.13886459053548e-08	A8K794,cDNA FLJ76308, highly similar to Homo sapiens origin recognition complex, subunit 1-like	-	PF09079,CDC6, C terminal winged helix domain;PF00004,ATPase family associated with various cellular activities (AAA);PF01426,BAH domain	IPR027417,P-loop containing nucleoside triphosphate hydrolase;IPR015163,Cdc6, C-terminal;IPR001025,Bromo adjacent homology (BAH) domain;IPR020793,Origin recognition complex, subunit 1;IPR003593,AAA+ ATPase domain;IPR003959,ATPase, AAA-type, core	COG1474,Cdc6-related protein, AAA superfamily ATPase;KOG1514,Origin recognition complex, subunit 1, and related proteins	GO:0005524,molecular_function,ATP binding;GO:0003682,molecular_function,chromatin binding	-
COA7	7.12866338787979	9.58265357391827	7.58194612026628	17.9115325457919	18.1621844680314	17.6082879013382	-1.34002211603003	5.80116968597717	180.067323690645	2.27751629869988e-08	2.17016140143748e-07	H2PZ14,Sel1 repeat containing 1	NP_001229523.1,-	PF08238,Sel1 repeat	IPR006597,Sel1-like repeat;IPR011990,Tetratricopeptide-like helical domain superfamily	KOG4014,Uncharacterized conserved protein (contains TPR repeat);COG0790,FOG: TPR repeat, SEL1 subfamily	GO:0005739,cellular_component,mitochondrion;GO:0005634,cellular_component,nucleus	-
LRP8	5.36357948673654	5.6105845815189	4.60977487362076	13.1703463188247	13.2468461207138	13.292583419176	-1.54752160164493	6.61052623540882	427.316269204896	5.00170721514274e-12	6.75640214480572e-10	H2PZ23,Uncharacterized protein	XP_009456320.1,low-density lipoprotein receptor-related protein 8 isoform X3	PF14670,Coagulation Factor Xa inhibitory site;PF00057,Low-density lipoprotein receptor domain class A;PF00058,Low-density lipoprotein receptor repeat class B	IPR023415,Low-density lipoprotein (LDL) receptor class A, conserved site;IPR018097,EGF-like calcium-binding, conserved site;IPR000033,LDLR class B repeat;IPR002172,Low-density lipoprotein (LDL) receptor class A repeat;IPR011042,Six-bladed beta-propeller, TolB-like;IPR001881,EGF-like calcium-binding domain;IPR000152,EGF-type aspartate/asparagine hydroxylation site;IPR000742,EGF-like domain;IPR0130…	ENOG410IPT5,-;ENOG410YQ6J,-	GO:0006898,biological_process,receptor-mediated endocytosis;GO:0005901,cellular_component,caveola;GO:0005509,molecular_function,calcium ion binding;GO:0016020,cellular_component,membrane;GO:0030229,molecular_function,very-low-density lipoprotein particle receptor activity;GO:0043235,cellular_component,receptor complex;GO:0006897,biological_process,endocytosis;GO:0016021,cellular_component,integra…	-
NDC1	1.52361416667963	1.51485749197338	1.47896626806396	3.93496799403437	3.73318202282916	4.19364405133064	-1.59233976761047	3.86474135220201	290.840470968142	7.01442295276538e-11	3.29032635125564e-09	H2PZ26,NDC1 transmembrane nucleoporin	-	PF09531,Nucleoporin protein Ndc1-Nup	IPR019049,Nucleoporin protein Ndc1-Nup	KOG4358,Uncharacterized conserved protein;ENOG4110XEC,-	GO:0006999,biological_process,nuclear pore organization;GO:0005816,cellular_component,spindle pole body;GO:0030474,biological_process,spindle pole body duplication;GO:0006913,biological_process,nucleocytoplasmic transport;GO:0071790,biological_process,establishment of spindle pole body localization to nuclear envelope;GO:0070762,cellular_component,nuclear pore transmembrane ring;GO:0017056,molecu…	-
JUN	9.82620596058636	9.22770760713337	9.47982098031018	26.3206270383325	25.2710410189443	29.9124171264713	-1.71547004468483	6.07405883422957	495.427976902156	1.79636221461135e-12	3.78625251847683e-10	K6ZFP8,Jun proto-oncogene	XP_513442.2,-	PF00170,bZIP transcription factor;PF03957,Jun-like transcription factor	IPR002112,Transcription factor Jun;IPR004827,Basic-leucine zipper domain;IPR015558,Transcription Factor c-Jun/v-Jun;IPR005643,Jun-like transcription factor;IPR008917,Transcription factor, Skn-1-like, DNA-binding domain superfamily	-	GO:0006355,biological_process,regulation of transcription, DNA-templated;GO:0003700,molecular_function,DNA binding transcription factor activity;GO:0003677,molecular_function,DNA binding;GO:0006351,biological_process,transcription, DNA-templated	K04448,ko05200,Pathways in cancer;K04448,ko05142,Chagas disease (American trypanosomiasis);K04448,ko04013,MAPK signaling pathway - fly;K04448,ko01522,Endocrine resistance;K04448,ko05321,Inflammatory bowel disease (IBD);K04448,ko04915,Estrogen signaling pathway;K04448,ko05166,HTLV-I infection;K04448,ko05120,Epithelial cell signaling in Helicobacter pylori infection;K04448,ko05168,Herpes simplex in…
PATJ	0.0735176143270457	0.0449250876519622	0.0793121850541309	0.219318629982532	0.20108648538481	0.183112257418671	-1.82450516246971	0.76014965925397	55.2312091564917	2.87248799554384e-06	1.19558426102046e-05	K7DKU2,InaD-like	-	PF09045,L27_2;PF00595,PDZ domain (Also known as DHR or GLGF)	IPR036034,PDZ superfamily;IPR004172,L27 domain;IPR036892,L27 domain superfamily;IPR015132,L27-2;IPR001478,PDZ domain	KOG0708,Membrane-associated guanylate kinase MAGUK (contains PDZ, SH3, HOOK and GUK domains);ENOG4110362,-;KOG3528,FOG: PDZ domain	-	-
ITGB3BP	3.36643893528911	3.54239504489947	3.10341795212909	6.89140560106631	6.45009776250785	6.60774618719002	-1.19146673030823	4.80855674182629	242.022266266193	2.43957709009354e-10	7.30394595458308e-09	G7NW16,Uncharacterized protein	-	PF06729,Kinetochore component, CENP-R	IPR009601,Centromere protein R	-	GO:0006355,biological_process,regulation of transcription, DNA-templated;GO:0034080,biological_process,CENP-A containing nucleosome assembly	-
RPE65	1.01357992518342	1.72694947441389	0.820703503797946	6.59048969110404	7.27367398295473	7.94266464936073	-2.78644812409671	3.55057140081348	127.144180090831	7.73047710451725e-06	2.80156370737032e-05	G1RDQ9,RPE65, retinoid isomerohydrolase	XP_003260227.1,-	PF03055,Retinal pigment epithelial membrane protein	IPR004294,Carotenoid oxygenase	KOG1285,Beta, beta-carotene 15,15'-dioxygenase and related enzymes;COG3670,Lignostilbene-alpha,beta-dioxygenase and related enzymes	GO:0050908,biological_process,detection of light stimulus involved in visual perception;GO:0060041,biological_process,retina development in camera-type eye;GO:0016020,cellular_component,membrane;GO:0001895,biological_process,retina homeostasis;GO:0008286,biological_process,insulin receptor signaling pathway;GO:1901612,molecular_function,cardiolipin binding;GO:0031210,molecular_function,phosphatid…	K11158,ko00830,Retinol metabolism
DEPDC1	1.94484264315813	3.02502058063271	1.60516381886572	10.5678724407815	9.97432525650913	9.47372017398151	-2.37481395181759	5.2390569915135	91.1585389252507	0.000228529494060131	0.000543983472685221	B7Z5R5,cDNA FLJ61652, highly similar to Mus musculus DEP domain containing 1a	-	PF00610,omain found in Dishevelled, Egl-10, and Pleckstrin (DEP)	IPR008936,Rho GTPase activation protein;IPR036390,Winged helix DNA-binding domain superfamily;IPR036388,Winged helix-like DNA-binding domain superfamily;IPR000591,DEP domain	ENOG410IEI5,-;ENOG410YMM7,-	GO:0005622,cellular_component,intracellular;GO:0007165,biological_process,signal transduction;GO:0035556,biological_process,intracellular signal transduction	-
AK5	0.105754942023579	0.126085854143203	0.0562886424709992	0.372740813620328	0.321897254023815	0.427123962415208	-2.12726976154774	0.82511888357169	61.6442430813304	1.517294324058e-06	6.92019292403604e-06	G3REZ3,Adenylate kinase 5	XP_004026057.2,adenylate kinase isoenzyme 5 isoform X1	PF00406,Adenylate kinase	IPR000850,Adenylate kinase/UMP-CMP kinase;IPR006267,Adenylate kinase, isozyme 1/5;IPR033690,Adenylate kinase, conserved site;IPR027417,P-loop containing nucleoside triphosphate hydrolase	-	GO:0046034,biological_process,ATP metabolic process;GO:0016301,molecular_function,kinase activity;GO:0046939,biological_process,nucleotide phosphorylation;GO:0016740,molecular_function,transferase activity;GO:0004017,molecular_function,adenylate kinase activity;GO:0005524,molecular_function,ATP binding;GO:0005737,cellular_component,cytoplasm;GO:0019205,molecular_function,nucleobase-containing com…	-
BCL10	6.52910009393928	5.86268409724757	6.4127303509537	14.0754331426958	13.722762038894	13.9367564068378	-1.35098023064066	4.87391975471127	348.143843115264	2.05082313521452e-11	1.47273713625141e-09	K7CTH9,B-cell CLL/lymphoma 10	-	PF00619,Caspase recruitment domain	IPR033238,B-cell lymphoma/leukemia 10/E10;IPR001315,CARD domain;IPR011029,Death-like domain superfamily	ENOG4111JRA,-;ENOG410IVMM,-	GO:0042981,biological_process,regulation of apoptotic process;GO:0006915,biological_process,apoptotic process;GO:0051092,biological_process,positive regulation of NF-kappaB transcription factor activity	-
DDAH1	2.1236528630131	2.06711948137553	2.15799394222223	3.80886319485006	3.82173446884067	3.64066657837079	-1.02746405446442	3.78406823834436	137.884931046401	1.02018121029553e-08	1.15791136801927e-07	F7HB67,Dimethylarginine dimethylaminohydrolase 1	NP_001253633.1,-	PF02274,Amidinotransferase	IPR033199,Dimethylarginine dimethylaminohydrolase/arginine deiminase;IPR033197,N(G),N(G)-dimethylarginine dimethylaminohydrolase 1	ENOG410IFS6,-;COG1834,N-Dimethylarginine dimethylaminohydrolase	GO:1900038,biological_process,negative regulation of cellular response to hypoxia;GO:0016787,molecular_function,hydrolase activity;GO:0006527,biological_process,arginine catabolic process;GO:0008285,biological_process,negative regulation of cell proliferation;GO:0043116,biological_process,negative regulation of vascular permeability;GO:0003073,biological_process,regulation of systemic arterial bl…	-
CYR61	3.02637739588502	3.10932595403144	3.19923932030401	9.73405193046745	8.84532351558454	7.5590067519528	-1.68199123309978	3.91359412531024	279.269872242777	9.24683662047832e-11	3.97024025393924e-09	Q6FI18,CYR61 protein	NP_001545.2,protein CYR61 precursor	PF00093,von Willebrand factor type C domain;PF00007,Cystine-knot domain;PF00219,Insulin-like growth factor binding protein	IPR012395,IGFBP-related, CNN;IPR000867,Insulin-like growth factor-binding protein, IGFBP;IPR000884,Thrombospondin type-1 (TSP1) repeat;IPR017891,Insulin-like growth factor binding protein, N-terminal, Cys-rich conserved site;IPR009030,Growth factor receptor cysteine-rich domain superfamily;IPR006207,Cystine knot, C-terminal;IPR001007,VWFC domain;IPR006208,Glycoprotein hormone subunit beta;IPR0363…	ENOG410IIY0,-;ENOG41119KZ,-	GO:0098609,biological_process,cell-cell adhesion;GO:0003281,biological_process,ventricular septum development;GO:0001649,biological_process,osteoblast differentiation;GO:0005520,molecular_function,insulin-like growth factor binding;GO:0003278,biological_process,apoptotic process involved in heart morphogenesis;GO:0005615,cellular_component,extracellular space;GO:0010518,biological_process,positiv…	-
GBP2	7.60973549561427	6.69148983343758	6.21073403741063	12.3693556566876	12.7164204011848	15.4180027662208	-1.1832553403605	6.03508799923039	124.170427303944	4.76083054679598e-07	2.61675090627136e-06	H2PZD0,Uncharacterized protein	XP_009423049.1,-;XP_009423057.1,-	PF02841,uanylate-binding protein, C-terminal domain;PF02263,uanylate-binding protein, N-terminal domain	IPR027417,P-loop containing nucleoside triphosphate hydrolase;IPR003191,Guanylate-binding protein/Atlastin, C-terminal;IPR030386,GB1/RHD3-type guanine nucleotide-binding (G) domain;IPR015894,Guanylate-binding protein, N-terminal;IPR036543,Guanylate-binding protein, C-terminal domain superfamily;IPR037684,Guanylate-binding protein, C-terminal	ENOG410XR6Z,-;KOG2037,Guanylate-binding protein	GO:0005525,molecular_function,GTP binding;GO:0015629,cellular_component,actin cytoskeleton;GO:0003924,molecular_function,GTPase activity;GO:0005829,cellular_component,cytosol;GO:0000166,molecular_function,nucleotide binding;GO:0005654,cellular_component,nucleoplasm	-
GBP7	0.0458728884622368	0	0.052901537253035	0.848461021027778	0.669882214832092	1.06258834170531	-4.96265677571455	0.310114695673042	108.730039381376	5.30061674660597e-08	4.28166323609336e-07	G3QXI6,Guanylate binding protein 7	-	PF02841,uanylate-binding protein, C-terminal domain;PF02263,uanylate-binding protein, N-terminal domain	IPR027417,P-loop containing nucleoside triphosphate hydrolase;IPR003191,Guanylate-binding protein/Atlastin, C-terminal;IPR030386,GB1/RHD3-type guanine nucleotide-binding (G) domain;IPR015894,Guanylate-binding protein, N-terminal;IPR036543,Guanylate-binding protein, C-terminal domain superfamily;IPR037684,Guanylate-binding protein, C-terminal	-	GO:0005525,molecular_function,GTP binding;GO:0003924,molecular_function,GTPase activity;GO:0000166,molecular_function,nucleotide binding	-
CDC7	1.95426629650853	2.43896942558041	2.00734340259829	8.26154955413746	8.30391016392266	7.57523620156406	-2.10739555179696	4.24381732603651	449.650102787594	3.51671846161758e-12	5.50418667735156e-10	B2R6V2,cDNA, FLJ93132, highly similar to Homo sapiens CDC7 cell division cycle 7	NP_001127892.1,-	PF00069,Protein kinase domain	IPR011009,Protein kinase-like domain superfamily;IPR017441,Protein kinase, ATP binding site;IPR008271,Serine/threonine-protein kinase, active site;IPR000719,Protein kinase domain	KOG1167,Serine/threonine protein kinase of the CDC7 subfamily involved in DNA synthesis, repair and recombination;ENOG410YKCM,-	GO:0006468,biological_process,protein phosphorylation;GO:0005524,molecular_function,ATP binding;GO:0051301,biological_process,cell division;GO:0004672,molecular_function,protein kinase activity	-
BCAR3	3.87929330915305	3.98436286621901	4.01021876323902	8.24034608127503	8.11417558275147	9.5073837927111	-1.32427985804638	5.03132251415832	258.068494462684	1.5802875827187e-10	5.53906565579096e-09	B3KP06,cDNA FLJ30880 fis, clone FEBRA2004767, highly similar to Breast cancer anti-estrogen resistance protein 3	NP_001248338.1,-	PF00017,SH2 domain;PF00617,RasGEF domain	IPR001895,Ras guanine-nucleotide exchange factors catalytic domain;IPR028849,Breast cancer anti-estrogen resistance protein 3;IPR036860,SH2 domain superfamily;IPR000980,SH2 domain;IPR023578,Ras guanine nucleotide exchange factor domain superfamily;IPR036964,Ras guanine-nucleotide exchange factor catalytic domain superfamily	ENOG410IFQG,-;ENOG410XTJR,-	GO:0005085,molecular_function,guanyl-nucleotide exchange factor activity;GO:0065009,biological_process,regulation of molecular function;GO:0007264,biological_process,small GTPase mediated signal transduction;GO:0007165,biological_process,signal transduction;GO:0005622,cellular_component,intracellular	-
SASS6	1.33913147697106	1.7692774924253	1.25832939026422	3.40134472654844	3.25088074254216	3.64353837802716	-1.42854313146922	3.33486265069261	116.302174051368	3.05727256150252e-08	2.7367320613128e-07	H2PZH1,Spindle assembly 6 homolog	-	PF16531,Centriolar protein SAS N-terminal	IPR032396,Spindle assembly abnormal protein 6, N-terminal;IPR038558,SAS-6, N-terminal domain superfamily	ENOG410XQWJ,-;ENOG410IF03,-	GO:0098536,cellular_component,deuterosome;GO:0007099,biological_process,centriole replication;GO:0005814,cellular_component,centriole;GO:0005815,cellular_component,microtubule organizing center;GO:0005813,cellular_component,centrosome;GO:0005829,cellular_component,cytosol;GO:0051298,biological_process,centrosome duplication	-
GPSM2	4.94127303071861	5.28703694506635	4.97305476515355	11.3058533425569	11.176695890464	9.92456067953386	-1.28948295295134	6.04570635802915	372.638219638435	1.28545564516083e-11	1.11040889828975e-09	H2PZJ5,G-protein signaling modulator 2	XP_009425203.1,-;XP_016779213.1,-;XP_001146355.2,G-protein-signaling modulator 2 isoform X1;XP_009425212.1,-;XP_016779221.1,-;XP_016779236.1,-;XP_016779205.1,-	PF02188,oLoco motif;PF13176,Tetratricopeptide repeat;PF13181,Tetratricopeptide repeat;PF13424,Tetratricopeptide repeat	IPR003109,GoLoco motif;IPR011990,Tetratricopeptide-like helical domain superfamily;IPR019734,Tetratricopeptide repeat;IPR013026,Tetratricopeptide repeat-containing domain	ENOG410XP6N,-;KOG1130,Predicted G-alpha GTPase interaction protein, contains GoLoco domain	GO:0032991,cellular_component,protein-containing complex;GO:0099738,cellular_component,cell cortex region;GO:0000132,biological_process,establishment of mitotic spindle orientation;GO:0097431,cellular_component,mitotic spindle pole;GO:0050790,biological_process,regulation of catalytic activity;GO:0005737,cellular_component,cytoplasm;GO:0005938,cellular_component,cell cortex;GO:0051661,biological_…	-
PSRC1	3.17409859791576	3.19145648308158	2.47818224057186	7.65754645492916	7.37387389654355	8.99642001291303	-1.63799003488561	4.02523697488908	190.512415891613	1.79888128123941e-09	3.04714752897908e-08	G3QRB4,Proline and serine rich coiled-coil 1	XP_018866665.1,-;XP_018866445.1,-;XP_018866604.1,-;XP_018866509.1,-;XP_018866555.1,-;XP_018866400.1,-;XP_018866348.1,proline/serine-rich coiled-coil protein 1 isoform X2	PF15259,-2 and S-phase expressed 1	IPR032768,G2 and S phase-expressed protein 1, N-terminal;IPR026658,Proline/serine-rich coiled-coil protein 1;IPR026657,Proline/serine-rich coiled-coil protein 1/G2 and S phase-expressed protein 1	-	GO:0030496,cellular_component,midbody;GO:0007080,biological_process,mitotic metaphase plate congression;GO:0060236,biological_process,regulation of mitotic spindle organization;GO:0009987,biological_process,cellular process;GO:0005737,cellular_component,cytoplasm;GO:0005654,cellular_component,nucleoplasm;GO:0005819,cellular_component,spindle;GO:0045893,biological_process,positive regulation of tr…	-
WDR77	4.37445826852402	4.38872169347342	4.09593688380638	8.7303421758963	6.41827358161928	7.38275394055031	-1.00618884224732	4.08410838540272	93.2569500946847	1.23395862267908e-07	8.58557126202066e-07	A0A024R0H7,Testis tissue sperm-binding protein Li 44a	NP_077007.1,methylosome protein 50 isoform 2	PF00400,WD domain, G-beta repeat	IPR036322,WD40-repeat-containing domain superfamily;IPR015943,WD40/YVTN repeat-like-containing domain superfamily;IPR019775,WD40 repeat, conserved site;IPR001680,WD40 repeat;IPR017986,WD40-repeat-containing domain	ENOG4111F0R,-;ENOG410IP8S,-	GO:0060528,biological_process,secretory columnal luminar epithelial cell differentiation involved in prostate glandular acinus development;GO:0005794,cellular_component,Golgi apparatus;GO:0006357,biological_process,regulation of transcription by RNA polymerase II;GO:0008285,biological_process,negative regulation of cell proliferation;GO:0060770,biological_process,negative regulation of epithelial…	-
DCLRE1B	1.68572386520138	1.91895843022313	2.10051998520506	3.93340675867968	3.70124457736562	4.42319927245551	-1.2826624582046	3.59210887462096	125.371067320215	1.88812964834813e-08	1.86780685113187e-07	H2PZQ0,DNA cross-link repair 1B	XP_524804.1,5' exonuclease Apollo isoform X1	PF07522,NA repair metallo-beta-lactamase	IPR036866,Ribonuclease Z/Hydroxyacylglutathione hydrolase-like;IPR011084,DNA repair metallo-beta-lactamase	KOG1361,Predicted hydrolase involved in interstrand cross-link repair;COG1236,Predicted exonuclease of the beta-lactamase fold involved in RNA processing	GO:0035312,molecular_function,5'-3' exodeoxyribonuclease activity;GO:0031848,biological_process,protection from non-homologous end joining at telomere;GO:0000781,cellular_component,chromosome, telomeric region;GO:0010833,biological_process,telomere maintenance via telomere lengthening;GO:0000075,biological_process,cell cycle checkpoint;GO:0016604,cellular_component,nuclear body;GO:0042803,molecul…	-
WDR3	17.4390841552082	19.9217670873958	18.4654476194932	32.0746472914096	32.815887728204	33.0231515079949	-1.00986708651071	8.07179122930848	240.222734472028	2.56565377973996e-10	7.52646276978097e-09	Q5TDG3,WD repeat domain 3, isoform CRA_b	NP_006775.1,WD repeat-containing protein 3	PF12894,Anaphase-promoting complex subunit 4 WD40 domain;PF00400,WD domain, G-beta repeat;PF04003,ip2/Utp12 Family	IPR007148,Small-subunit processome, Utp12;IPR019775,WD40 repeat, conserved site;IPR017986,WD40-repeat-containing domain;IPR024977,Anaphase-promoting complex subunit 4, WD40 domain;IPR036322,WD40-repeat-containing domain superfamily;IPR015943,WD40/YVTN repeat-like-containing domain superfamily;IPR020472,G-protein beta WD-40 repeat;IPR001680,WD40 repeat	ENOG410XR1C,-;KOG0306,WD40-repeat-containing subunit of the 18S rRNA processing complex	GO:0031965,cellular_component,nuclear membrane;GO:0005634,cellular_component,nucleus;GO:0005730,cellular_component,nucleolus	K14556,ko03008,Ribosome biogenesis in eukaryotes
FAM72B	1.79083491421542	2.61265783891179	1.51949331383866	9.99310615695672	9.79099725504242	9.60759586526166	-2.49268013425615	4.23286124291429	226.493525998551	1.08626262933628e-07	7.72620558920135e-07	A0A087X1Y7,Protein FAM72B	XP_011540320.1,protein FAM72B isoform X1	PF14976,AM72 protein	IPR026768,Protein FAM72	ENOG410IKHG,-;ENOG4111KE6,-	-	-
FAM72C	2.15636526103547	2.99615681139624	1.14447650913526	10.9804462659393	15.2368170324638	13.5847547932898	-2.83127438324384	4.2239734706928	61.0337793110816	0.000790013141861774	0.00165148475886683	H2N3Y6,Uncharacterized protein	XP_002809597.2,-	PF14976,AM72 protein	IPR026768,Protein FAM72	ENOG410IKHG,-;ENOG4111KE6,-	-	-
FAM72D	1.87854932476144	2.56786907596849	1.38106779169093	8.85417681668915	9.20315229200948	7.9232207792247	-2.33437996401704	3.74076537070088	165.914523449042	2.81657654480113e-07	1.68525518623074e-06	H2N3Y6,Uncharacterized protein	XP_002809597.2,-	PF14976,AM72 protein	IPR026768,Protein FAM72	ENOG410IKHG,-;ENOG4111KE6,-	-	-
ANP32E	105.96763210254	114.913494253688	97.1402093204194	221.607914400004	238.202748718161	237.600677761666	-1.33261171963821	9.29411744842231	327.048128000958	3.14767432546486e-11	1.93906758960028e-09	H2PZW2,Acidic	XP_001167810.1,-	PF12799,Leucine Rich repeats (2 copies)	IPR001611,Leucine-rich repeat;IPR032675,Leucine-rich repeat domain superfamily	KOG2739,Leucine-rich acidic nuclear protein;ENOG4111HZT,-	GO:0019212,molecular_function,phosphatase inhibitor activity;GO:0031410,cellular_component,cytoplasmic vesicle;GO:0043486,biological_process,histone exchange;GO:0042981,biological_process,regulation of apoptotic process;GO:0042393,molecular_function,histone binding;GO:0005634,cellular_component,nucleus;GO:0005737,cellular_component,cytoplasm;GO:0000812,cellular_component,Swr1 complex;GO:0043086,b…	-
CA14	0.21292655754654	0.107477435877656	0.1439437993166	0.327160476356387	0.373539262519417	0.328811905060442	-1.35216729017725	0.045178733701628	21.1362814357006	0.000396471255330173	0.000886229864855681	A8K3J4,Carbonic anhydrase XIV, isoform CRA_d	NP_036245.1,carbonic anhydrase 14 precursor	PF00194,ukaryotic-type carbonic anhydrase	IPR023561,Carbonic anhydrase, alpha-class;IPR018431,Carbonic anhydrase, CA14;IPR036398,Alpha carbonic anhydrase superfamily;IPR001148,Alpha carbonic anhydrase	COG3338,Carbonic anhydrase;KOG0382,Carbonic anhydrase	GO:0004089,molecular_function,carbonate dehydratase activity;GO:0016021,cellular_component,integral component of membrane;GO:0016020,cellular_component,membrane	K01672,ko00910,Nitrogen metabolism
ECM1	0.108886673193622	0.209153874997419	0.231822093605264	0.387299729464689	0.457688533993286	0.336296560288521	-1.29529909668178	0.0633513785916956	18.0002801562305	0.000789646106674559	0.00165093580932567	G3S7A0,Extracellular matrix protein 1	-	PF05782,xtracellular matrix protein 1 (ECM1)	IPR008605,Extracellular matrix protein 1;IPR020858,Serum albumin-like	-	GO:0007165,biological_process,signal transduction;GO:0005576,cellular_component,extracellular region;GO:0005615,cellular_component,extracellular space	-
S100A4	2.38872437583186	2.38783714109754	1.80481981167806	7.52519080561315	7.5792297383635	7.67437583883929	-1.97996875828451	2.403793242706	185.926209614356	1.42851372523501e-09	2.57197550894249e-08	A0A0D9S5N9,Protein S100	XP_007975275.1,-	PF01023,S-100/ICaBP type calcium binding domain	IPR018247,EF-Hand 1, calcium-binding site;IPR034325,S-100;IPR013787,S100/CaBP-9k-type, calcium binding, subdomain;IPR002048,EF-hand domain;IPR001751,S100/Calbindin-D9k, conserved site;IPR011992,EF-hand domain pair	-	GO:0046914,molecular_function,transition metal ion binding;GO:0043123,biological_process,positive regulation of I-kappaB kinase/NF-kappaB signaling;GO:0048471,cellular_component,perinuclear region of cytoplasm;GO:0046872,molecular_function,metal ion binding;GO:0050786,molecular_function,RAGE receptor binding;GO:0005509,molecular_function,calcium ion binding;GO:0042802,molecular_function,identical…	-
S100A2	0.700432460620108	0.742299957299998	0.497078643595206	2.32528133682437	3.11336574671576	2.56543544591999	-2.22288131281978	1.47126927034027	114.654187642604	3.34917336544982e-08	2.95104894031477e-07	K7CD40,Protein S100	XP_009430499.1,-;XP_001139552.1,protein S100-A2	PF01023,S-100/ICaBP type calcium binding domain	IPR018247,EF-Hand 1, calcium-binding site;IPR034325,S-100;IPR013787,S100/CaBP-9k-type, calcium binding, subdomain;IPR002048,EF-hand domain;IPR001751,S100/Calbindin-D9k, conserved site;IPR011992,EF-hand domain pair	-	GO:0046914,molecular_function,transition metal ion binding;GO:0005509,molecular_function,calcium ion binding;GO:0042802,molecular_function,identical protein binding;GO:0046872,molecular_function,metal ion binding;GO:0043542,biological_process,endothelial cell migration	-
S100A16	49.0889662853525	57.8400839499036	45.3913383281418	173.941481192581	154.456728253366	161.57564651583	-1.88254695732147	7.56367779648945	477.122235324566	2.63469031675441e-11	1.70693379210056e-09	G7NUG9,Protein S100	XP_015312482.1,-;XP_005541828.1,-;XP_005541827.1,-	PF01023,S-100/ICaBP type calcium binding domain	IPR002048,EF-hand domain;IPR018247,EF-Hand 1, calcium-binding site;IPR013787,S100/CaBP-9k-type, calcium binding, subdomain;IPR011992,EF-hand domain pair;IPR001751,S100/Calbindin-D9k, conserved site	-	GO:0005730,cellular_component,nucleolus;GO:0005737,cellular_component,cytoplasm;GO:0042803,molecular_function,protein homodimerization activity;GO:0051592,biological_process,response to calcium ion;GO:0046872,molecular_function,metal ion binding;GO:0005509,molecular_function,calcium ion binding;GO:0005886,cellular_component,plasma membrane;GO:0005829,cellular_component,cytosol;GO:0005634,cellular…	-
CKS1B	3.17782570868166	3.845356396814	2.74854937328397	11.1926880989773	10.5127550116484	11.5341510267542	-1.95717315891835	4.1314644822562	297.486495579922	6.36604616379706e-11	3.07750635343437e-09	A0A1U7R3F4,Cyclin-dependent kinases regulatory subunit	XP_005080242.1,-	-	IPR036858,Cyclin-dependent kinase, regulatory subunit superfamily;IPR000789,Cyclin-dependent kinase, regulatory subunit	-	GO:0016301,molecular_function,kinase activity;GO:0016538,molecular_function,cyclin-dependent protein serine/threonine kinase regulator activity;GO:0007049,biological_process,cell cycle;GO:0051301,biological_process,cell division;GO:0016310,biological_process,phosphorylation;GO:0045859,biological_process,regulation of protein kinase activity	-
FDPS	17.447459480903	16.8157992949271	16.8647767289811	42.4208831170963	42.0607196626591	34.2664305808777	-1.41316597980904	6.75994365713011	370.180431481498	1.34531307267187e-11	1.12522270120619e-09	G3QDS5,RUN and SH3 domain containing 1	XP_004026971.1,-;XP_018879490.1,-	PF00348,Polyprenyl synthetase	IPR008949,Isoprenoid synthase domain superfamily;IPR033749,Polyprenyl synthetase, conserved site;IPR000092,Polyprenyl synthetase	-	GO:0005829,cellular_component,cytosol;GO:0008299,biological_process,isoprenoid biosynthetic process;GO:0016740,molecular_function,transferase activity;GO:0005654,cellular_component,nucleoplasm	-
PMF1-BGLAP	20.51338086449	23.1741605400695	21.2070022471866	39.1208740004921	39.0738087822943	37.3530402965336	-1.02962789354174	4.95474026376261	194.807720131639	1.04698189427151e-09	2.06935283869686e-08	G3RSF3,Osteocalcin	XP_004026999.1,polyamine-modulated factor 1 isoform X2	PF03980,Nnf1	IPR007128,Polyamine-modulated factor 1/Kinetochore protein NNF1	-	-	-
PMF1	8.43173725755739	9.44317725275705	8.64181248939623	16.0365560709258	15.9507084490534	15.3834118860185	-1.03450929793754	4.99008081084999	203.50350977262	7.82140249382518e-10	1.66407443637131e-08	H2R8K5,Polyamine modulated factor 1	XP_003308552.1,polyamine-modulated factor 1 isoform X1	PF03980,Nnf1	IPR007128,Polyamine-modulated factor 1/Kinetochore protein NNF1	ENOG4111Q9B,-;ENOG410IWZA,-	GO:0005794,cellular_component,Golgi apparatus;GO:0000444,cellular_component,MIS12/MIND type complex;GO:0003713,molecular_function,transcription coactivator activity;GO:0043231,cellular_component,intracellular membrane-bounded organelle;GO:0043522,molecular_function,leucine zipper domain binding;GO:1903506,biological_process,regulation of nucleic acid-templated transcription;GO:0007059,biological_…	-
IQGAP3	1.58205331802576	2.13862880601705	1.27086095812082	6.53804474133794	7.42103480459167	7.49363555944917	-2.29232640867469	4.96289540772932	145.631505625645	1.18179467423396e-05	4.03756434196896e-05	A2RRC9,IQ motif containing GTPase activating protein 3	-	PF00616,TPase-activator protein for Ras-like GTPase;PF03836,RasGAP C-terminus;PF00307,Calponin homology (CH) domain;PF00612,IQ calmodulin-binding motif	IPR001715,Calponin homology domain;IPR036872,CH domain superfamily;IPR001936,Ras GTPase-activating domain;IPR000048,IQ motif, EF-hand binding site;IPR008936,Rho GTPase activation protein;IPR023152,Ras GTPase-activating protein, conserved site;IPR000593,RasGAP protein, C-terminal	COG5261,Protein involved in regulation of cellular morphogenesis/cytokinesis;KOG2128,Ras GTPase-activating protein family - IQGAP	GO:0005515,molecular_function,protein binding;GO:0007165,biological_process,signal transduction;GO:0043087,biological_process,regulation of GTPase activity	-
GPATCH4	45.211500041974	70.7055278170847	51.4000313831388	103.941924960757	115.815868767372	129.125845446445	-1.25984192111632	8.61701853113929	35.2862683710862	0.00218643478487935	0.00411907532825321	E9PAV9,G patch domain-containing protein 4	NP_056405.2,G patch domain-containing protein 4 isoform 1	PF01585,-patch domain	IPR000467,G-patch domain	ENOG4111R0W,-;ENOG410IMG7,-	GO:0002244,biological_process,hematopoietic progenitor cell differentiation;GO:0003676,molecular_function,nucleic acid binding	-
NES	165.850374444514	182.423308535923	160.12074631612	389.610579419104	422.860793972367	458.478880433028	-1.52265624611335	10.7338258644337	348.048143734723	3.36640945642146e-11	2.03893489222645e-09	D3DVC4,Nestin, isoform CRA_c	-	PF00038,Intermediate filament protein	IPR018039,Intermediate filament protein, conserved site;IPR031211,Nestin;IPR001664,Intermediate filament protein	ENOG410XZH4,-;ENOG410IRNV,-	GO:0005198,molecular_function,structural molecule activity;GO:0005882,cellular_component,intermediate filament;GO:0019215,molecular_function,intermediate filament binding	-
CRABP2	193.930972184176	154.606544398092	157.879275639498	489.664648374311	435.896246829909	475.510166592461	-1.66788525154037	8.49938113365335	400.423146049615	5.15107618957102e-11	2.67650327258564e-09	H2Q0A2,Cellular retinoic acid binding protein 2	XP_001166367.1,-	PF00061,Lipocalin / cytosolic fatty-acid binding protein family	IPR031259,Intracellular lipid binding protein;IPR031281,Cellular retinoic acid-binding protein 2;IPR000463,Cytosolic fatty-acid binding;IPR000566,Lipocalin/cytosolic fatty-acid binding domain;IPR012674,Calycin	ENOG4111US8,-;KOG4015,Fatty acid-binding protein FABP	GO:0048672,biological_process,positive regulation of collateral sprouting;GO:0048385,biological_process,regulation of retinoic acid receptor signaling pathway;GO:0005737,cellular_component,cytoplasm;GO:0042573,biological_process,retinoic acid metabolic process;GO:0035115,biological_process,embryonic forelimb morphogenesis;GO:0008289,molecular_function,lipid binding;GO:0005829,cellular_component,c…	-
HDGF	249.296781931287	285.85881747762	240.808991215307	560.946369359083	591.897031036906	613.114806719429	-1.38621724574702	10.6745014138475	313.465308543636	4.41525120837648e-11	2.41509657792441e-09	H2QF19,Hepatoma-derived growth factor	XP_016784918.1,-	-	-	ENOG4111IFT,-;ENOG410IMJ5,-	GO:0017053,cellular_component,transcriptional repressor complex;GO:0031012,cellular_component,extracellular matrix;GO:0000122,biological_process,negative regulation of transcription by RNA polymerase II;GO:0001222,molecular_function,transcription corepressor binding;GO:0005654,cellular_component,nucleoplasm;GO:0001106,molecular_function,RNA polymerase II transcription corepressor activity;GO:0005…	-
CFAP45	2.53019124910226	1.45859585101649	1.63202753898106	3.42513797112045	3.71706219055512	4.13075651899008	-1.2085315347001	2.93519983729773	43.6092795890339	3.20150096945934e-05	9.57603166039986e-05	A8K884,cDNA FLJ77178	-	PF13868,Trichohyalin-plectin-homology domain	IPR033253,Cilia- and flagella-associated protein 45	ENOG410IEDS,-;ENOG410YV97,-	-	-
TAGLN2	23.16395494392	20.6277693845464	17.9697077624539	41.7745166252655	39.1478759710941	40.585256222627	-1.1747789232724	6.28409769590476	210.724409077094	8.19683011136394e-10	1.72079004515858e-08	F7FHJ4,Transgelin	-	PF00402,Calponin family repeat;PF00307,Calponin homology (CH) domain	IPR000557,Calponin repeat;IPR001715,Calponin homology domain;IPR003096,Smooth muscle protein/calponin;IPR036872,CH domain superfamily;IPR001061,Transgelin-2	COG5199,Calponin;KOG2046,Calponin	GO:0030855,biological_process,epithelial cell differentiation;GO:0045296,molecular_function,cadherin binding	-
FCRLB	0.542882273757375	0.729233817040811	0.726232793238713	2.6745850004447	2.61870323408674	2.23838415662125	-2.10769476910757	2.12068122702945	170.064457578074	2.57978507008891e-09	3.99033682856805e-08	H2Q0H1,Uncharacterized protein	-	PF13895,Immunoglobulin domain	IPR003599,Immunoglobulin subtype;IPR036179,Immunoglobulin-like domain superfamily;IPR013783,Immunoglobulin-like fold;IPR007110,Immunoglobulin-like domain	ENOG410ZPGM,-;ENOG410IDZ6,-	GO:0005737,cellular_component,cytoplasm;GO:0050777,biological_process,negative regulation of immune response	-
RGS4	1.22209131204141	1.39304677246506	1.22142823512451	14.0465827440593	14.6552753650182	18.7238678508415	-3.82523528049294	5.46069160938946	760.943599498333	3.22259666677813e-10	8.88843444404948e-09	H2Q0H9,Uncharacterized protein	XP_513957.2,-	PF00615,Regulator of G protein signaling domain	IPR024066,RGS, subdomain 1/3;IPR036305,RGS domain superfamily;IPR034953,Regulator of G-protein signalling 4, RGS domain;IPR034952,Regulator of G-protein signalling 4;IPR016137,RGS domain	KOG3589,G protein signaling regulators;ENOG410YMJD,-	GO:0005737,cellular_component,cytoplasm;GO:0005096,molecular_function,GTPase activator activity;GO:0043547,biological_process,positive regulation of GTPase activity;GO:0005886,cellular_component,plasma membrane;GO:0007186,biological_process,G-protein coupled receptor signaling pathway;GO:0005634,cellular_component,nucleus	-
NUF2	3.16420596462169	4.90138027030404	2.60644709645419	22.8511657805494	21.2856291765619	21.7105414050172	-2.80964630282679	5.49859577236726	128.544413166141	0.000101002465758934	0.00026421429401245	A0A0D9RE55,NUF2, NDC80 kinetochore complex component	XP_007987911.1,-;XP_007987909.1,-;XP_007987910.1,-	PF03800,Nuf2 family	IPR005549,Kinetochore protein Nuf2;IPR038275,Nuf2, N-terminal domain superfamily	-	GO:0031262,cellular_component,Ndc80 complex;GO:0000776,cellular_component,kinetochore;GO:0005634,cellular_component,nucleus	-
UCK2	3.69491653974149	4.88175161903697	4.73183343815363	10.3523410328866	8.44174221392405	9.98689129371637	-1.31108158996438	5.60850475174037	133.18077219478	4.60283573575368e-07	2.54144698954922e-06	F7IAY5,Uridine-cytidine kinase	XP_002760482.1,-	PF00485,Phosphoribulokinase / Uridine kinase family	IPR029925,Uridine-cytidine kinase 2;IPR006083,Phosphoribulokinase/uridine kinase;IPR000764,Uridine kinase-like;IPR027417,P-loop containing nucleoside triphosphate hydrolase	ENOG410IMEH,-;COG0572,Uridine kinase	GO:0016301,molecular_function,kinase activity;GO:0044206,biological_process,UMP salvage;GO:0004849,molecular_function,uridine kinase activity;GO:0019206,molecular_function,nucleoside kinase activity;GO:0044211,biological_process,CTP salvage;GO:0016740,molecular_function,transferase activity;GO:0005524,molecular_function,ATP binding;GO:0006238,biological_process,CMP salvage;GO:0008152,biological_p…	K00876,ko00983,Drug metabolism - other enzymes;K00876,ko00240,Pyrimidine metabolism
CENPL	6.59763037575556	7.08151994096774	6.10266707952319	12.1817350805988	12.3507109261495	11.837815803976	-1.07598569073354	5.55804728916294	229.775001835394	3.46259499553674e-10	9.39718536479766e-09	H2QXJ0,Uncharacterized protein	-	PF13092,Kinetochore complex Sim4 subunit Fta1	IPR025204,Centromere subunit L	ENOG410XZDF,-;ENOG410IIZ1,-	-	-
CACYBP	18.9283781412504	20.5961703930374	18.7420788157481	34.2450356790385	35.1957546060359	37.8527604561098	-1.08072349582308	6.99412824036239	243.801778543364	2.32180450934652e-10	7.16037733308428e-09	H2N4M0,Calcyclin-binding protein	-	PF05002,SGS domain;PF04969,CS domain;PF09032,Siah interacting protein, N terminal	IPR007699,SGS domain;IPR037893,Calcyclin-binding Protein, CS domain;IPR007052,CS domain;IPR037201,Calcyclin-binding protein, N-terminal;IPR015120,Siah interacting protein, N-terminal;IPR008978,HSP20-like chaperone	ENOG410XSB6,-;KOG3260,Calcyclin-binding protein CacyBP	GO:0031625,molecular_function,ubiquitin protein ligase binding;GO:0044548,molecular_function,S100 protein binding;GO:0015631,molecular_function,tubulin binding	-
BRINP2	0.0711940730371422	0.0735633716853716	0.0328409745557672	0.359127132258957	0.348785037375834	0.324327337132443	-2.68161781956545	-0.157972566799277	65.1483492431486	1.09524826514588e-06	5.28823597294625e-06	H2QZM3,Uncharacterized protein	XP_009437121.1,-;XP_001153570.1,BMP/retinoic acid-inducible neural-specific protein 2	PF01823,MAC/Perforin domain	IPR033237,BMP/retinoic acid-inducible neural-specific protein;IPR020864,Membrane attack complex component/perforin (MACPF) domain	ENOG410XQ74,-;ENOG410IF4X,-	GO:0043025,cellular_component,neuronal cell body;GO:0071300,biological_process,cellular response to retinoic acid;GO:0030425,cellular_component,dendrite;GO:0045930,biological_process,negative regulation of mitotic cell cycle;GO:0005783,cellular_component,endoplasmic reticulum;GO:0045666,biological_process,positive regulation of neuron differentiation	-
CACNA1E	0.117189987243098	0.128180860097883	0.0894884678482984	0.391434630224316	0.437156630567924	0.355827476904577	-2.00492305058063	2.24665387592097	153.462580335562	5.07261162967502e-09	6.68789363151815e-08	G3R686,Voltage-dependent R-type calcium channel subunit alpha	XP_018883058.1,voltage-dependent R-type calcium channel subunit alpha-1E isoform X2	PF08763,Voltage gated calcium channel IQ domain;PF00520,Ion transport protein;PF16905,Voltage-dependent L-type calcium channel, IQ-associated	IPR002077,Voltage-dependent calcium channel, alpha-1 subunit;IPR005449,Voltage-dependent calcium channel, R-type, alpha-1 subunit;IPR014873,Voltage-dependent calcium channel, alpha-1 subunit, IQ domain;IPR031649,Voltage-dependent L-type calcium channel, IQ-associated domain;IPR002048,EF-hand domain;IPR027359,Voltage-dependent channel domain superfamily;IPR005821,Ion transport domain	-	GO:0005216,molecular_function,ion channel activity;GO:0005262,molecular_function,calcium channel activity;GO:0005245,molecular_function,voltage-gated calcium channel activity;GO:0005891,cellular_component,voltage-gated calcium channel complex;GO:0005509,molecular_function,calcium ion binding;GO:0055085,biological_process,transmembrane transport;GO:0006811,biological_process,ion transport;GO:00052…	-
GLUL	6.2474257338931	7.02413593940816	6.82735572398143	14.3215138225791	14.7631496858669	14.2620720164875	-1.3078169197184	6.61826889017181	404.07928165378	7.35775856442872e-12	8.48988667054666e-10	G3RPZ2,Glutamine synthetase	-	PF00120,lutamine synthetase, catalytic domain;PF03951,lutamine synthetase, beta-Grasp domain	-	-	-	-
PLA2G4A	1.38023144594543	0.92717567854928	0.970830611133002	2.63351569404227	2.92349751920197	2.63026650176697	-1.51975968565666	2.51780154925684	95.2235299199162	1.08316625652542e-07	7.71640026280031e-07	H2Q0T0,Phospholipase A2	XP_009438040.1,-;XP_001165694.1,-	PF01735,Lysophospholipase catalytic domain;PF00168,C2 domain	IPR002642,Lysophospholipase, catalytic domain;IPR000008,C2 domain;IPR016035,Acyl transferase/acyl hydrolase/lysophospholipase;IPR035892,C2 domain superfamily	KOG1325,Lysophospholipase;ENOG410XR72,-;KOG1012,Ca2+-dependent lipid-binding protein CLB1/vesicle protein vp115/Granuphilin A, contains C2 domain	GO:0042127,biological_process,regulation of cell proliferation;GO:0005794,cellular_component,Golgi apparatus;GO:0004623,molecular_function,phospholipase A2 activity;GO:0008152,biological_process,metabolic process;GO:0006629,biological_process,lipid metabolic process;GO:0005737,cellular_component,cytoplasm;GO:0005811,cellular_component,lipid droplet;GO:0071236,biological_process,cellular response …	K16342,ko04014,Ras signaling pathway;K16342,ko04913,Ovarian steroidogenesis;K16342,ko04270,Vascular smooth muscle contraction;K16342,ko04010,MAPK signaling pathway;K16342,ko04912,GnRH signaling pathway;K16342,ko00591,Linoleic acid metabolism;K16342,ko04664,Fc epsilon RI signaling pathway;K16342,ko04750,Inflammatory mediator regulation of TRP channels;K16342,ko04370,VEGF signaling pathway;K16342,k…
ASPM	1.82422738194842	3.03300218904083	1.55183888222503	11.2461968219486	11.7566918713542	12.4383892550445	-2.65754262926275	6.32756360341574	78.9147408581514	0.000559479320986883	0.00121071171884472	K7CY36,Asp	-	PF15780,Abnormal spindle-like microcephaly-assoc'd, ASPM-SPD-2-Hydin;PF00307,Calponin homology (CH) domain;PF00612,IQ calmodulin-binding motif	IPR001715,Calponin homology domain;IPR036872,CH domain superfamily;IPR027417,P-loop containing nucleoside triphosphate hydrolase;IPR031549,Abnormal spindle-like microcephaly-associated protein, ASH domain;IPR013783,Immunoglobulin-like fold;IPR000048,IQ motif, EF-hand binding site;IPR016024,Armadillo-type fold;IPR029955,Abnormal spindle-like microcephaly-associated protein	KOG0165,Microtubule-associated protein Asp;ENOG410XSAR,-	GO:0007051,biological_process,spindle organization	-
KIF14	2.20441386983673	3.18355760052556	1.44502544536688	12.6674837196679	13.26629408582	12.7357644939235	-2.68652663835337	5.86060947909115	74.3117323164562	0.000634917339557406	0.00135907559969174	G3RD87,Kinesin family member 14	XP_018884025.1,kinesin-like protein KIF14	PF16183,Kinesin-associated;PF00225,Kinesin motor domain;PF00498,HA domain	IPR019821,Kinesin motor domain, conserved site;IPR027417,P-loop containing nucleoside triphosphate hydrolase;IPR032405,Kinesin-associated;IPR000253,Forkhead-associated (FHA) domain;IPR008984,SMAD/FHA domain superfamily;IPR001752,Kinesin motor domain;IPR036961,Kinesin motor domain superfamily;IPR027640,Kinesin-like protein	-	GO:0003774,molecular_function,motor activity;GO:0005524,molecular_function,ATP binding;GO:0008017,molecular_function,microtubule binding;GO:0007018,biological_process,microtubule-based movement;GO:0000166,molecular_function,nucleotide binding;GO:0003777,molecular_function,microtubule motor activity	-
C1orf106	0.259957667389454	0.201456684097733	0.275805335824478	0.681883768692243	0.602487999288893	0.337209357727949	-1.33471884067433	1.15328270092993	27.3342350493722	0.000127615986059081	0.000324385513365806	G7N9W4,Uncharacterized protein	-	PF11819,omain of unknown function (DUF3338)	IPR021774,Domain of unknown function DUF3338	KOG3529,Radixin, moesin and related proteins of the ERM family;ENOG410XQFP,-	-	-
PKP1	2.70510081979305	2.19271395707908	2.28873462886408	7.06271988617412	7.10778078540309	6.9482602050422	-1.7552384177039	4.92774318544792	446.288464143074	3.70412727084273e-12	5.63135240665078e-10	H2Q0V7,Uncharacterized protein	-	PF00514,Armadillo/beta-catenin-like repeat	IPR000225,Armadillo;IPR016024,Armadillo-type fold;IPR028432,Plakophilin-1;IPR011989,Armadillo-like helical;IPR028435,Plakophilin/Delta catenin	ENOG410Y21Q,-;KOG1048,Neural adherens junction protein Plakophilin and related Armadillo repeat proteins	GO:0005521,molecular_function,lamin binding;GO:1902373,biological_process,negative regulation of mRNA catabolic process;GO:0007155,biological_process,cell adhesion;GO:0030057,cellular_component,desmosome;GO:0098609,biological_process,cell-cell adhesion;GO:0045110,biological_process,intermediate filament bundle assembly;GO:0043231,cellular_component,intracellular membrane-bounded organelle;GO:0005…	-
ELF3	2.19946816774152	1.90736731889523	1.72859138633212	5.01111530725291	5.71141141839851	5.40906376613738	-1.66534918005008	4.77229893921371	304.67277156908	5.10959544438264e-11	2.6657585737558e-09	G3RE61,E74 like ETS transcription factor 3	XP_004028201.1,-;XP_004028202.1,-	PF02198,Sterile alpha motif (SAM)/Pointed domain;PF00178,ts-domain	IPR013761,Sterile alpha motif/pointed domain superfamily;IPR036388,Winged helix-like DNA-binding domain superfamily;IPR033074,ETS-related transcription factor Elf-3;IPR000418,Ets domain;IPR036390,Winged helix DNA-binding domain superfamily;IPR003118,Pointed domain	-	GO:0006366,biological_process,transcription by RNA polymerase II;GO:0003677,molecular_function,DNA binding;GO:0030855,biological_process,epithelial cell differentiation;GO:0043565,molecular_function,sequence-specific DNA binding;GO:0003700,molecular_function,DNA binding transcription factor activity;GO:0006355,biological_process,regulation of transcription, DNA-templated;GO:0006954,biological_pro…	-
UBE2T	2.98606660008338	2.88975688971665	2.71220965851793	11.5525409700504	9.1368768825935	10.9975897895436	-2.08030527398109	2.91248056222877	255.811320872688	1.67717441592759e-10	5.73869549068905e-09	H2N457,Ubiquitin conjugating enzyme E2 T	XP_002809649.1,-	PF00179,Ubiquitin-conjugating enzyme	IPR016135,Ubiquitin-conjugating enzyme/RWD-like;IPR023313,Ubiquitin-conjugating enzyme, active site;IPR000608,Ubiquitin-conjugating enzyme E2	COG5078,Ubiquitin-protein ligase;KOG0417,Ubiquitin-protein ligase	GO:0085020,biological_process,protein K6-linked ubiquitination;GO:0061631,molecular_function,ubiquitin conjugating enzyme activity;GO:0070979,biological_process,protein K11-linked ubiquitination;GO:0070936,biological_process,protein K48-linked ubiquitination;GO:0031625,molecular_function,ubiquitin protein ligase binding;GO:0000166,molecular_function,nucleotide binding;GO:0005730,cellular_componen…	K13960,ko03460,Fanconi anemia pathway
PLEKHA6	1.83845427240127	2.24972470343556	1.80939799153787	3.91139399549553	4.62740190922127	4.51401075525579	-1.34267802114065	4.74970379643429	163.033526762275	9.92413562662392e-09	1.13353132937624e-07	A0A1B0GUN5,Pleckstrin homology domain-containing family A member 6	-	PF00169,PH domain	IPR001849,Pleckstrin homology domain;IPR011993,PH-like domain superfamily	-	-	-
CDK18	1.66855832440211	1.24517394846494	1.39683756006334	3.24894481404099	2.61999705979528	2.96794410356992	-1.23721512888912	3.94690751155327	120.244304761065	2.46949200154335e-08	2.32229206189157e-07	A0A024R980,PCTAIRE protein kinase 3, isoform CRA_a	NP_997668.1,cyclin-dependent kinase 18 isoform a	PF00069,Protein kinase domain	IPR011009,Protein kinase-like domain superfamily;IPR017441,Protein kinase, ATP binding site;IPR008271,Serine/threonine-protein kinase, active site;IPR000719,Protein kinase domain	KOG0594,Protein kinase PCTAIRE and related kinases;ENOG410XPP3,-	GO:0005524,molecular_function,ATP binding;GO:0016301,molecular_function,kinase activity;GO:0006468,biological_process,protein phosphorylation;GO:0016310,biological_process,phosphorylation;GO:0004672,molecular_function,protein kinase activity	-
SLC45A3	1.96134478780882	1.62338848486233	1.91995283358655	3.41933104310066	3.44500596647939	2.81162539994368	-1.01362159984159	3.26404886537195	74.862165314835	4.76404928406439e-07	2.61675090627136e-06	H2Q0Z6,Solute carrier family 45, member 3	XP_009439569.1,-;XP_009439568.1,-;XP_009439572.1,-;XP_514140.2,solute carrier family 45 member 3 isoform X1;XP_009439567.1,-;XP_009439571.1,-	-	IPR036259,MFS transporter superfamily;IPR011701,Major facilitator superfamily	ENOG410XPTR,-;KOG0637,Sucrose transporter and related proteins	GO:0008506,molecular_function,sucrose:proton symporter activity;GO:0015770,biological_process,sucrose transport;GO:0055085,biological_process,transmembrane transport;GO:0048713,biological_process,regulation of oligodendrocyte differentiation;GO:0045723,biological_process,positive regulation of fatty acid biosynthetic process;GO:0010907,biological_process,positive regulation of glucose metabolic p…	K15379,ko05202,Transcriptional misregulation in cancer;K15379,ko05206,MicroRNAs in cancer
RASSF5	0.338878072536255	0.455063516385559	0.502458436827923	1.08534369558078	1.06422357635263	0.909567090547465	-1.43691554493358	2.3976163314729	84.9823942694236	2.19548025399232e-07	1.36746067199017e-06	A8K5F3,cDNA FLJ75466, highly similar to Homo sapiens Ras association	NP_872605.1,ras association domain-containing protein 5 isoform B;NP_872604.1,ras association domain-containing protein 5 isoform A	PF00130,Phorbol esters/diacylglycerol binding domain (C1 domain);PF00788,Ras association (RalGDS/AF-6) domain;PF16517,Novel Ras effector 1 C-terminal SARAH (Sav/Rassf/Hpo) domain	IPR011524,SARAH domain;IPR000159,Ras-associating (RA) domain;IPR033614,C-terminal RASSF family;IPR002219,Protein kinase C-like, phorbol ester/diacylglycerol-binding domain;IPR029071,Ubiquitin-like domain superfamily;IPR033623,Ras association domain-containing protein 5	ENOG410IPAE,-;ENOG4111HS2,-	GO:0017016,molecular_function,Ras GTPase binding;GO:0035556,biological_process,intracellular signal transduction;GO:0042981,biological_process,regulation of apoptotic process;GO:0046872,molecular_function,metal ion binding;GO:0005622,cellular_component,intracellular;GO:0007165,biological_process,signal transduction	K08015,ko05223,Non-small cell lung cancer;K08015,ko04015,Rap1 signaling pathway;K08015,ko05200,Pathways in cancer;K08015,ko04014,Ras signaling pathway;K08015,ko04670,Leukocyte transendothelial migration
G0S2	64.4754571247336	60.5545190436106	57.2648755935775	510.531136310126	500.803180253537	363.737977249211	-3.11116423401917	7.8879434309847	633.674997536077	3.82603779585334e-09	5.37617826460886e-08	H2Q121,G0/G1 switch protein 2	XP_016793527.1,-;XP_514164.1,-	PF15103,0/G1 switch protein 2	IPR016821,G0/G1 switch protein 2	ENOG410J22N,-;ENOG410YZQR,-	GO:0006915,biological_process,apoptotic process;GO:0016021,cellular_component,integral component of membrane;GO:2001238,biological_process,positive regulation of extrinsic apoptotic signaling pathway;GO:0005739,cellular_component,mitochondrion;GO:0016020,cellular_component,membrane;GO:0097191,biological_process,extrinsic apoptotic signaling pathway	-
NEK2	8.02917094481653	10.4683431087784	6.16594337498718	34.9212051795811	34.0446227315476	33.5392191260978	-2.24721519683584	6.10072562171436	132.065565920079	4.80305077491446e-05	0.000136437777147878	H2Q134,NIMA	-	PF00069,Protein kinase domain	IPR011009,Protein kinase-like domain superfamily;IPR008271,Serine/threonine-protein kinase, active site;IPR000719,Protein kinase domain	KOG0591,NIMA (never in mitosis)-related G2-specific serine/threonine protein kinase;ENOG410XNQP,-	GO:0051299,biological_process,centrosome separation;GO:0019903,molecular_function,protein phosphatase binding;GO:0032212,biological_process,positive regulation of telomere maintenance via telomerase;GO:0016310,biological_process,phosphorylation;GO:0046777,biological_process,protein autophosphorylation;GO:0032991,cellular_component,protein-containing complex;GO:0006468,biological_process,protein p…	-
DTL	0.589652310490841	0.695047416029133	0.429125519082161	2.95034213619288	2.55111821113622	2.99250685211361	-2.49163197425725	3.14729026759444	265.123194900499	1.4145119354704e-10	5.10516088491235e-09	H2Q136,Denticleless homolog	-	PF00400,WD domain, G-beta repeat	IPR036322,WD40-repeat-containing domain superfamily;IPR015943,WD40/YVTN repeat-like-containing domain superfamily;IPR019775,WD40 repeat, conserved site;IPR001680,WD40 repeat;IPR017986,WD40-repeat-containing domain	KOG0321,WD40 repeat-containing protein L2DTL;ENOG410XRWK,-	-	-
CENPF	31.3810288732314	45.3441109562854	23.4154196103808	152.924908138577	154.96277193222	162.299725132628	-2.42871552549421	10.1856671601827	72.2680988145813	0.000668819360326336	0.00142259101830446	K7CVC0,Centromere protein F, 350/400kDa	-	PF10481,Cenp-F N-terminal domain;PF10490,Rb-binding domain of kinetochore protein Cenp-F/LEK1;PF10473,Leucine-rich repeats of kinetochore protein Cenp-F/LEK1	IPR018463,Centromere protein Cenp-F, N-terminal;IPR019513,Centromere protein Cenp-F, leucine-rich repeat-containing domain;IPR018302,Kinetochore protein Cenp-F/LEK1, Rb protein-binding domain	ENOG410XS5F,-;ENOG410IGJF,-	GO:0042803,molecular_function,protein homodimerization activity;GO:0008134,molecular_function,transcription factor binding;GO:0070840,molecular_function,dynein complex binding	-
KCNK2	0.215931077275568	0.154942459650615	0.190912312380806	0.611178963920654	0.467900651384617	0.372354326441825	-1.56671345960839	0.490359520074925	35.441806085932	3.27731364845282e-05	9.77874181856212e-05	G7NTZ8,Uncharacterized protein	XP_005540898.1,-	PF07885,Ion channel	IPR003976,Two pore domain potassium channel, TREK;IPR013099,Potassium channel domain;IPR003280,Two pore domain potassium channel	-	GO:0005267,molecular_function,potassium channel activity;GO:0015271,molecular_function,outward rectifier potassium channel activity;GO:0022841,molecular_function,potassium ion leak channel activity;GO:0007186,biological_process,G-protein coupled receptor signaling pathway;GO:0005249,molecular_function,voltage-gated potassium channel activity;GO:0006811,biological_process,ion transport;GO:0071805,…	K04913,ko04971,Gastric acid secretion
RRP15	5.71928369258846	7.76513506803421	5.67747981624157	11.5015866426423	11.7352071273947	13.2838437551647	-1.12841775542248	6.2303290462563	64.2455675403598	7.93169740873008e-05	0.000212804264489486	H2N3P6,Ribosomal RNA processing 15 homolog	XP_009235883.1,RRP15-like protein isoform X1	PF07890,Rrp15p	IPR012459,Ribosomal RNA-processing protein 15	KOG2974,Uncharacterized conserved protein;ENOG4111R78,-	GO:0006364,biological_process,rRNA processing	-
HLX	0.79059005554445	0.787786594848328	0.647955039016833	1.48400615902821	1.38661724250141	1.55488026379662	-1.18633191500794	2.70236509296704	84.5101295061739	2.27217222667664e-07	1.40746467708873e-06	B3KXT6,cDNA FLJ46030 fis, clone SPLEN2028417, highly similar to Homeobox protein HLX1	-	PF00046,Homeobox domain	IPR017970,Homeobox, conserved site;IPR001356,Homeobox domain;IPR020479,Homeobox domain, metazoa;IPR009057,Homeobox-like domain superfamily;IPR000047,Helix-turn-helix motif	ENOG411188D,-;KOG0488,Transcription factor BarH and related HOX domain proteins	GO:0043565,molecular_function,sequence-specific DNA binding;GO:0006355,biological_process,regulation of transcription, DNA-templated;GO:0003677,molecular_function,DNA binding;GO:0005634,cellular_component,nucleus	-
FAM177B	2.80024641626578	1.62918752233474	1.7206311365554	3.76313635088576	4.63466710008965	5.38448170348772	-1.36919772386563	3.16659539431967	36.3109670787816	0.000304369169196482	0.000700665185183922	H2R1E7,Uncharacterized protein	-	PF14774,AM177 family	IPR028260,FAM177 family	ENOG410IXRC,-;ENOG410YRX6,-	-	-
LBR	5.38020394843831	5.68832468150381	5.29085310838113	10.1537133771389	9.34584897550365	9.89978812116368	-1.04399704039284	5.35935778546436	240.013577753284	2.58078369202644e-10	7.52712704862619e-09	A0A024R3R5,Lamin B receptor, isoform CRA_a	-	PF01222,rgosterol biosynthesis ERG4/ERG24 family;PF09465,Lamin-B receptor of TUDOR domain	IPR018083,Sterol reductase, conserved site;IPR002999,Tudor domain;IPR001171,Ergosterol biosynthesis ERG4/ERG24;IPR019023,Lamin-B receptor of TUDOR domain	ENOG410XP67,-;KOG1435,Sterol reductase/lamin B receptor	GO:0055114,biological_process,oxidation-reduction process;GO:0016628,molecular_function,oxidoreductase activity, acting on the CH-CH group of donors, NAD or NADP as acceptor;GO:0016021,cellular_component,integral component of membrane;GO:0016020,cellular_component,membrane	-
LIN9	2.59128635350679	2.70589111704652	2.1480858560992	4.55419206256869	4.7274608811665	5.27838725423586	-1.16435522821274	4.06939192236547	118.828175514766	2.66439489158449e-08	2.45877142125906e-07	H0Y322,Protein lin-9 homolog	-	PF06584,IRP	IPR010561,Protein LIN-9/Protein ALWAYS EARLY;IPR033471,DIRP domain	ENOG410YA1T,-;KOG1019,Retinoblastoma pathway protein LIN-9/chromatin-associated protein Aly	GO:0006351,biological_process,transcription, DNA-templated;GO:0007049,biological_process,cell cycle;GO:0017053,cellular_component,transcriptional repressor complex;GO:0005654,cellular_component,nucleoplasm	-
JMJD4	1.63705614947095	1.47700560400943	1.81267148047314	4.41954971177538	3.93875117662276	3.43448744911468	-1.46007455850912	3.63635713230681	169.865542338782	2.5998113976747e-09	4.01738206983789e-08	H2Q191,Uncharacterized protein	XP_001143331.2,jmjC domain-containing protein 4	PF02373,JmjC domain, hydroxylase	IPR003347,JmjC domain	KOG2131,Uncharacterized conserved protein, contains JmjC domain;ENOG410ZACM,-	-	-
TAF5L	2.49740747250941	2.83071077921519	2.71302712166859	4.71955240001909	4.64787151520963	4.79197181304638	-1.01495937483026	4.60335529994143	164.083489967292	3.26730382670031e-09	4.7384898066494e-08	H2Q1B2,TAF5-like RNA polymerase II, p300/CBP-associated factor	XP_016796136.1,-;XP_016796135.1,-	PF00400,WD domain, G-beta repeat;PF04494,WD40 associated region in TFIID subunit, NTD2 domain	IPR019775,WD40 repeat, conserved site;IPR007582,TFIID subunit TAF5, NTD2 domain;IPR017986,WD40-repeat-containing domain;IPR037826,TAF5L;IPR036322,WD40-repeat-containing domain superfamily;IPR037264,TFIID subunit TAF5, NTD2 domain superfamily;IPR015943,WD40/YVTN repeat-like-containing domain superfamily;IPR020472,G-protein beta WD-40 repeat;IPR001680,WD40 repeat	ENOG410XPM5,-;KOG0263,Transcription initiation factor TFIID, subunit TAF5 (also component of histone acetyltransferase SAGA)	GO:0033276,cellular_component,transcription factor TFTC complex;GO:0030914,cellular_component,STAGA complex	K03130,ko05168,Herpes simplex infection;K03130,ko03022,Basal transcription factors
URB2	0.839460099285658	1.19529548476078	0.935632579090067	1.93195156743774	1.78058510394712	1.81052587800981	-1.08668524912796	3.13181844187191	67.4131608387878	8.94039180100643e-07	4.46116520171432e-06	A8K4P8,cDNA FLJ75337	-	PF10441,Urb2/Npa2 family	IPR018849,Nucleolar 27S pre-rRNA processing, Urb2/Npa2, C-terminal	ENOG410IHVN,-;ENOG410ZP2S,-	-	-
RP5-862P8.2	2.9046039600155	3.10106489367329	2.58705959437709	5.28445564079745	5.60030660053745	5.93482972372194	-1.16706675809623	5.10690405470882	188.231329307048	1.31610621412973e-09	2.41637712345677e-08	A0A1W2PKR9,Mitogen-activated protein kinase kinase kinase 21	-	-	IPR016231,Mitogen-activated protein (MAP) kinase kinase kinase, MLK1-4;IPR001245,Serine-threonine/tyrosine-protein kinase, catalytic domain;IPR011009,Protein kinase-like domain superfamily;IPR036028,SH3-like domain superfamily;IPR017441,Protein kinase, ATP binding site;IPR008271,Serine/threonine-protein kinase, active site;IPR001452,SH3 domain;IPR000719,Protein kinase domain	-	GO:0016301,molecular_function,kinase activity;GO:0004706,molecular_function,JUN kinase kinase kinase activity;GO:0007256,biological_process,activation of JNKK activity;GO:0000165,biological_process,MAPK cascade;GO:0005622,cellular_component,intracellular;GO:0016740,molecular_function,transferase activity;GO:0016310,biological_process,phosphorylation;GO:0004672,molecular_function,protein kinase ac…	-
HEATR1	3.8284953050191	4.31689657544946	4.06719809711258	7.52512958318226	7.03514233158946	7.75159897951776	-1.06850147904874	5.73705960376909	222.862091846831	4.25272379098243e-10	1.07735669371555e-08	B2RWN5,HEAT repeat containing 1	NP_060542.4,HEAT repeat-containing protein 1	PF12397,U3 small nucleolar RNA-associated protein 10;PF08146,BP28CT (NUC211) domain	IPR011989,Armadillo-like helical;IPR022125,U3 small nucleolar RNA-associated protein 10;IPR012954,BP28, C-terminal domain;IPR016024,Armadillo-type fold	KOG1837,Uncharacterized conserved protein;ENOG410XNQQ,-	-	K14550,ko03008,Ribosome biogenesis in eukaryotes
FH	21.2320801062918	18.6329375048411	19.5760879044445	38.6940735063046	36.3056246166952	35.1412152289423	-1.08894017638819	5.95357080218504	276.072452935819	9.9998145617989e-11	4.18489137249598e-09	A0A0S2Z4C3,Fumarate hydratase isoform 1	NP_000134.2,fumarate hydratase, mitochondrial	PF00206,Lyase;PF10415,umarase C C-terminus	IPR020557,Fumarate lyase, conserved site;IPR024083,Fumarase/histidase, N-terminal;IPR000362,Fumarate lyase family;IPR022761,Fumarate lyase, N-terminal;IPR008948,L-Aspartase-like;IPR018951,Fumarase C, C-terminal;IPR005677,Fumarate hydratase, class II	-	GO:0004333,molecular_function,fumarate hydratase activity;GO:0045239,cellular_component,tricarboxylic acid cycle enzyme complex;GO:0003824,molecular_function,catalytic activity;GO:0048873,biological_process,homeostasis of number of cells within a tissue;GO:0006106,biological_process,fumarate metabolic process;GO:0005739,cellular_component,mitochondrion;GO:0006099,biological_process,tricarboxylic …	K01679,ko00720,Carbon fixation pathways in prokaryotes;K01679,ko05211,Renal cell carcinoma;K01679,ko05200,Pathways in cancer;K01679,ko00620,Pyruvate metabolism;K01679,ko00020,Citrate cycle (TCA cycle);K01679,ko01200,Carbon metabolism
CHML	7.23688077679378	7.96801053863571	7.82463868482563	18.295882776025	18.5195660072682	18.0879485362055	-1.45245326851494	6.68148875097957	539.842154107821	9.8951421365586e-13	2.84404376172215e-10	K7C4W2,Choroideremia-like	-	PF00996,P dissociation inhibitor	IPR036188,FAD/NAD(P)-binding domain superfamily;IPR018203,GDP dissociation inhibitor;IPR001738,Rab protein geranylgeranyltransferase component A	-	GO:0005092,molecular_function,GDP-dissociation inhibitor activity;GO:0005968,cellular_component,Rab-protein geranylgeranyltransferase complex;GO:0007264,biological_process,small GTPase mediated signal transduction;GO:0050790,biological_process,regulation of catalytic activity;GO:0018344,biological_process,protein geranylgeranylation;GO:0006886,biological_process,intracellular protein transport	-
EXO1	1.38675736294753	1.9901498150679	1.41893039902352	8.66408375036475	8.21048856382958	8.63948487769084	-2.59965692407238	4.4624158668688	440.814022754725	4.2611360860127e-11	2.38865387403152e-09	A0A024R3V2,Exonuclease 1, isoform CRA_a	-	PF00867,XPG I-region;PF00752,XPG N-terminal domain	IPR037315,Exonuclease-1, H3TH domain;IPR008918,Helix-hairpin-helix motif, class 2;IPR006085,XPG N-terminal;IPR032641,Exonuclease 1;IPR036279,5'-3' exonuclease, C-terminal domain superfamily;IPR006084,XPG/Rad2 endonuclease;IPR006086,XPG-I domain;IPR019974,XPG conserved site;IPR029060,PIN-like domain superfamily	KOG2518,5'-3' exonuclease;COG0258,5'-3' exonuclease (including N-terminal domain of PolI)	GO:0035312,molecular_function,5'-3' exodeoxyribonuclease activity;GO:0003677,molecular_function,DNA binding;GO:0004527,molecular_function,exonuclease activity;GO:0003824,molecular_function,catalytic activity;GO:0016788,molecular_function,hydrolase activity, acting on ester bonds;GO:0004518,molecular_function,nuclease activity;GO:0006281,biological_process,DNA repair;GO:0005634,cellular_component,…	-
ADSS	4.50626050764288	6.25325113260527	5.56853616008717	16.199628023674	15.7668650121057	16.0870251853489	-1.75406451099402	5.35259281100693	294.101461812187	8.80226936229196e-10	1.80999284004743e-08	A0A024R5Q7,Adenylosuccinate synthetase isozyme 2	NP_001117.2,adenylosuccinate synthetase isozyme 2	PF00709,Adenylosuccinate synthetase	IPR018220,Adenylosuccinate synthase, GTP-binding site;IPR033128,Adenylosuccinate synthase, active site;IPR001114,Adenylosuccinate synthetase;IPR027529,Adenylosuccinate synthetase isozyme 2, chordates;IPR027417,P-loop containing nucleoside triphosphate hydrolase	COG0104,Adenylosuccinate synthase;KOG1355,Adenylosuccinate synthase	GO:0060359,biological_process,response to ammonium ion;GO:0006164,biological_process,purine nucleotide biosynthetic process;GO:0005525,molecular_function,GTP binding;GO:0006167,biological_process,AMP biosynthetic process;GO:0046872,molecular_function,metal ion binding;GO:0014074,biological_process,response to purine-containing compound;GO:0005737,cellular_component,cytoplasm;GO:0005886,cellular_c…	K01939,ko00230,Purine metabolism;K01939,ko00250,Alanine, aspartate and glutamate metabolism
ZNF695	0.247262929542656	0.258072424806775	0.241944251047027	0.655136109323946	0.621209952495018	0.584324571452407	-1.50775475709853	0.800444015196754	51.6012811309145	4.23592215515211e-06	1.67194650258788e-05	Q9HD74,Zinc finger protein SBZF3	-	PF00096,Zinc finger, C2H2 type;PF01352,KRAB box	IPR013087,Zinc finger C2H2-type;IPR001909,Krueppel-associated box;IPR036051,KRAB domain superfamily;IPR036236,Zinc finger C2H2 superfamily	KOG1721,FOG: Zn-finger;COG5048,FOG: Zn-finger	GO:0006355,biological_process,regulation of transcription, DNA-templated;GO:0003676,molecular_function,nucleic acid binding;GO:0046872,molecular_function,metal ion binding;GO:0005622,cellular_component,intracellular	-
ZNF670-ZNF695	0.360920769451008	0.439635295584191	0.365462418445584	0.769687590435015	0.729829396800528	0.645712699670941	-1.06707550285245	0.896418962948768	26.6985766347455	0.000135110414634382	0.000341522198379071	F2Z2N8,ZNF670-ZNF695 readthrough	-	PF01352,KRAB box	IPR001909,Krueppel-associated box;IPR036051,KRAB domain superfamily	-	GO:0006355,biological_process,regulation of transcription, DNA-templated;GO:0003676,molecular_function,nucleic acid binding;GO:0005622,cellular_component,intracellular	-
ZNF692	9.92777339302954	9.22075236207368	7.76477157507069	17.7589189539924	15.3930462023766	15.3641511710647	-1.04667755802628	5.65919486790432	144.387556387355	1.34883114655239e-08	1.43006859588868e-07	H2Q1I4,Zinc finger protein 692	XP_016798061.1,zinc finger protein 692 isoform X3	PF00096,Zinc finger, C2H2 type	IPR013087,Zinc finger C2H2-type;IPR036236,Zinc finger C2H2 superfamily	KOG1721,FOG: Zn-finger;COG5048,FOG: Zn-finger	GO:0001078,molecular_function,transcriptional repressor activity, RNA polymerase II proximal promoter sequence-specific DNA binding;GO:0005730,cellular_component,nucleolus;GO:0003676,molecular_function,nucleic acid binding;GO:0000122,biological_process,negative regulation of transcription by RNA polymerase II;GO:0000978,molecular_function,RNA polymerase II proximal promoter sequence-specific DNA …	-
GTPBP4	41.0526579301063	44.3789983572506	40.5539787235337	84.3456763959009	85.9527773038172	87.7869300433044	-1.23413276541272	8.74764697775395	385.567226153052	1.01650097081924e-11	1.0170156548551e-09	D2CFK9,Nucleolar GTP-binding protein 1	NP_036473.2,nucleolar GTP-binding protein 1	PF08155,NOGCT (NUC087) domain;PF06858,Nucleolar GTP-binding protein 1 (NOG1)	IPR010674,Nucleolar GTP-binding protein 1, Rossman-fold domain;IPR012973,NOG, C-terminal;IPR005225,Small GTP-binding protein domain;IPR031167,OBG-type guanine nucleotide-binding (G) domain;IPR027417,P-loop containing nucleoside triphosphate hydrolase;IPR006073,GTP binding domain;IPR024926,Nucleolar GTP-binding protein 1	KOG1490,GTP-binding protein CRFG/NOG1 (ODN superfamily);COG1084,Predicted GTPase	GO:0042254,biological_process,ribosome biogenesis;GO:0005794,cellular_component,Golgi apparatus;GO:0005730,cellular_component,nucleolus;GO:0005525,molecular_function,GTP binding;GO:0031965,cellular_component,nuclear membrane;GO:0005829,cellular_component,cytosol;GO:0005634,cellular_component,nucleus;GO:0000463,biological_process,maturation of LSU-rRNA from tricistronic rRNA transcript (SSU-rRNA, …	K06943,ko03008,Ribosome biogenesis in eukaryotes
IDI1	3.22284202185019	2.82909648616334	3.4634440398758	9.14380138918857	8.48844007011769	6.19990246474858	-1.52323136947022	4.36446059433337	137.922893299623	1.24527143453476e-07	8.63388194610766e-07	H2Q1J2,Isopentenyl-diphosphate delta isomerase 1	-	PF00293,NUDIX domain	IPR015797,NUDIX hydrolase-like domain superfamily;IPR011876,Isopentenyl-diphosphate delta-isomerase, type 1;IPR000086,NUDIX hydrolase domain	COG1443,Isopentenyldiphosphate isomerase;KOG0142,Isopentenyl pyrophosphate:dimethylallyl pyrophosphate isomerase	GO:0016787,molecular_function,hydrolase activity;GO:0004452,molecular_function,isopentenyl-diphosphate delta-isomerase activity;GO:0005737,cellular_component,cytoplasm;GO:0005777,cellular_component,peroxisome;GO:0008299,biological_process,isoprenoid biosynthetic process;GO:0009240,biological_process,isopentenyl diphosphate biosynthetic process	-
PFKP	24.0461014350244	20.6251097678639	21.3481495380828	41.2101589875344	41.0161298188182	37.6454439295297	-1.05968021699206	7.25917874850126	258.524661950917	1.56149155618997e-10	5.48534633783356e-09	K7C3C5,ATP-dependent 6-phosphofructokinase	XP_016818044.1,ATP-dependent 6-phosphofructokinase, platelet type isoform X2	PF00365,Phosphofructokinase	IPR022953,ATP-dependent 6-phosphofructokinase;IPR035966,Phosphofructokinase superfamily;IPR009161,ATP-dependent 6-phosphofructokinase, eukaryotic-type;IPR015912,Phosphofructokinase, conserved site;IPR000023,Phosphofructokinase domain	COG0205,6-phosphofructokinase;KOG2440,Pyrophosphate-dependent phosphofructo-1-kinase	GO:0016301,molecular_function,kinase activity;GO:0006096,biological_process,glycolytic process;GO:0005737,cellular_component,cytoplasm;GO:0006002,biological_process,fructose 6-phosphate metabolic process;GO:0003824,molecular_function,catalytic activity;GO:0016740,molecular_function,transferase activity;GO:0046872,molecular_function,metal ion binding;GO:0003872,molecular_function,6-phosphofructoki…	-
AKR1E2	0.40753231175233	0.300781969665157	0.375979564308082	1.76205571429829	1.57967286524554	1.63626294952131	-2.40287028536789	1.38849647970268	158.723781418385	4.065571725241e-09	5.60807659970416e-08	H2Q1J7,Aldo-keto reductase family 1 member E2	XP_001153988.2,1,5-anhydro-D-fructose reductase isoform X1	PF00248,Aldo/keto reductase family	IPR023210,NADP-dependent oxidoreductase domain;IPR018170,Aldo/keto reductase, conserved site;IPR020471,Aldo/keto reductase;IPR036812,NADP-dependent oxidoreductase domain superfamily	KOG1577,Aldo/keto reductase family proteins;COG0656,Aldo/keto reductases, related to diketogulonate reductase	GO:0055114,biological_process,oxidation-reduction process;GO:0016491,molecular_function,oxidoreductase activity;GO:0005829,cellular_component,cytosol;GO:0005794,cellular_component,Golgi apparatus;GO:0005654,cellular_component,nucleoplasm	-
NET1	16.5824723343934	21.6791036107174	18.1282100886818	36.0319549029357	37.2344317957334	34.3254847477909	-1.12943400924912	6.86947470015323	156.411238205273	3.86122515030716e-08	3.31189621139748e-07	Q5SQI5,Neuroepithelial cell transforming gene 1, isoform CRA_b	NP_001040625.1,neuroepithelial cell-transforming gene 1 protein isoform 1	PF00621,RhoGEF domain;PF00169,PH domain	IPR001331,Guanine-nucleotide dissociation stimulator, CDC24, conserved site;IPR001849,Pleckstrin homology domain;IPR011993,PH-like domain superfamily;IPR037853,Net1, PH domain;IPR035899,Dbl homology (DH) domain superfamily;IPR000219,Dbl homology (DH) domain	COG5422,RhoGEF, Guanine nucleotide exchange factor for Rho/Rac/Cdc42-like GTPases;KOG4305,RhoGEF GTPase	GO:0017049,molecular_function,GTP-Rho binding;GO:0035556,biological_process,intracellular signal transduction;GO:0005085,molecular_function,guanyl-nucleotide exchange factor activity;GO:0051451,biological_process,myoblast migration;GO:0065009,biological_process,regulation of molecular function;GO:0035023,biological_process,regulation of Rho protein signal transduction;GO:0005886,cellular_componen…	-
PFKFB3	6.80341135191508	6.23841707219149	7.31882778278688	13.5807169504246	14.1932425285908	13.2575973781882	-1.2117432503311	5.84737191718297	301.858573427129	5.44365953892983e-11	2.74055318443958e-09	G1RLZ0,6-phosphofructo-2-kinase/fructose-2,6-biphosphatase 3	-	PF01591,6-phosphofructo-2-kinase;PF00300,Histidine phosphatase superfamily (branch 1)	IPR013079,6-phosphofructo-2-kinase;IPR027417,P-loop containing nucleoside triphosphate hydrolase;IPR013078,Histidine phosphatase superfamily, clade-1;IPR001345,Phosphoglycerate/bisphosphoglycerate mutase, active site;IPR003094,Fructose-2,6-bisphosphatase;IPR029033,Histidine phosphatase superfamily	COG0406,Fructose-2,6-bisphosphatase;KOG0234,Fructose-6-phosphate 2-kinase/fructose-2,6-biphosphatase	GO:0003824,molecular_function,catalytic activity;GO:0005524,molecular_function,ATP binding;GO:0006003,biological_process,fructose 2,6-bisphosphate metabolic process;GO:0008152,biological_process,metabolic process;GO:0046835,biological_process,carbohydrate phosphorylation;GO:0006000,biological_process,fructose metabolic process;GO:0003873,molecular_function,6-phosphofructo-2-kinase activity	-
MCM10	0.330244424749041	0.568724621972422	0.357041728324939	4.19936868383275	4.63782713858679	5.7332914475523	-3.7144260406601	3.94379357926392	280.155690307581	2.24761055460596e-07	1.3944359359188e-06	H2R2Z4,Uncharacterized protein	-	PF09332,Mcm10 replication factor;PF09329,Primase zinc finger	IPR015408,Zinc finger, Mcm10/DnaG-type;IPR015411,Replication factor Mcm10, C-terminal	ENOG41100ZT,-;KOG3056,Protein required for S-phase initiation or completion	GO:0003697,molecular_function,single-stranded DNA binding;GO:0019899,molecular_function,enzyme binding;GO:0005730,cellular_component,nucleolus;GO:0006270,biological_process,DNA replication initiation;GO:0008283,biological_process,cell proliferation;GO:0006260,biological_process,DNA replication;GO:0006974,biological_process,cellular response to DNA damage stimulus;GO:0003688,molecular_function,DNA…	-
SEPHS1	4.48058836607753	4.13232496323126	4.63286437066076	9.76117028603709	9.49961876323654	8.50082971840429	-1.26710048055032	4.77231463890443	266.13045843667	1.2828002771313e-10	4.8397390885183e-09	I3MEL4,Selenophosphate synthetase 1	XP_005334325.1,-;XP_013217857.1,-	PF02769,AIR synthase related protein, C-terminal domain;PF00586,AIR synthase related protein, N-terminal domain	IPR036676,PurM-like, C-terminal domain superfamily;IPR004536,Selenophosphate synthetase;IPR036921,PurM-like, N-terminal domain superfamily;IPR010918,PurM-like, C-terminal domain;IPR016188,PurM-like, N-terminal domain;IPR023061,Selenophosphate synthetase, class I	COG0709,Selenophosphate synthase;KOG3939,Selenophosphate synthetase	GO:0004756,molecular_function,selenide, water dikinase activity;GO:0042802,molecular_function,identical protein binding;GO:0016310,biological_process,phosphorylation;GO:0016260,biological_process,selenocysteine biosynthetic process;GO:0005524,molecular_function,ATP binding	-
SUV39H2	0.797319698241182	1.0400137743258	1.11066517777781	2.09061855751843	1.98578873925645	2.41985493418958	-1.3428584953649	2.54707350477075	78.0966926569176	3.684764060845e-07	2.11743972392069e-06	H2N9T7,Histone-lysine N-methyltransferase	-	PF00856,SET domain;PF00385,Chromo (CHRromatin Organisation MOdifier) domain;PF05033,Pre-SET motif	IPR023780,Chromo domain;IPR007728,Pre-SET domain;IPR016197,Chromo-like domain superfamily;IPR011381,Histone H3-K9 methyltransferase;IPR003616,Post-SET domain;IPR001214,SET domain;IPR023779,Chromo domain, conserved site;IPR000953,Chromo/chromo shadow domain	COG2940,Proteins containing SET domain;KOG1082,Histone H3 (Lys9) methyltransferase SUV39H1/Clr4, required for transcriptional silencing	GO:1904047,molecular_function,S-adenosyl-L-methionine binding;GO:0006333,biological_process,chromatin assembly or disassembly;GO:0006338,biological_process,chromatin remodeling;GO:0051567,biological_process,histone H3-K9 methylation;GO:0000785,cellular_component,chromatin;GO:0005694,cellular_component,chromosome;GO:0034968,biological_process,histone lysine methylation;GO:0016740,molecular_functio…	-
PDSS1	0.273512697882386	0.594979045058361	0.664042825672367	1.5854345400714	1.4104831230145	1.74506355974229	-1.83215250653679	1.12912676098093	48.9431030335587	5.92296868772566e-06	2.23621421102382e-05	F7H1E7,Decaprenyl diphosphate synthase subunit 1	XP_001102166.1,decaprenyl-diphosphate synthase subunit 1	PF00348,Polyprenyl synthetase	IPR008949,Isoprenoid synthase domain superfamily;IPR033749,Polyprenyl synthetase, conserved site;IPR000092,Polyprenyl synthetase	KOG0776,Geranylgeranyl pyrophosphate synthase/Polyprenyl synthetase;COG0142,Geranylgeranyl pyrophosphate synthase	GO:0050347,molecular_function,trans-octaprenyltranstransferase activity;GO:0006744,biological_process,ubiquinone biosynthetic process;GO:0016740,molecular_function,transferase activity;GO:0051290,biological_process,protein heterotetramerization;GO:1990234,cellular_component,transferase complex;GO:0008299,biological_process,isoprenoid biosynthetic process;GO:0005739,cellular_component,mitochondrio…	K12504,ko00900,Terpenoid backbone biosynthesis
MASTL	1.59665698615972	2.09561063521284	2.03794029960893	3.03657106435308	3.90668908872036	3.56679681255101	-1.07362923716263	3.33888918274805	63.4530794653109	1.30593920477636e-06	6.10998022312968e-06	G3RKT0,Microtubule associated serine/threonine kinase like	XP_004049248.1,serine/threonine-protein kinase greatwall isoform X1	PF00069,Protein kinase domain	IPR037638,Serine/threonine-protein kinase greatwall, catalytic domain;IPR011009,Protein kinase-like domain superfamily;IPR000961,AGC-kinase, C-terminal;IPR008271,Serine/threonine-protein kinase, active site;IPR000719,Protein kinase domain	-	GO:0016301,molecular_function,kinase activity;GO:0016740,molecular_function,transferase activity;GO:0005524,molecular_function,ATP binding;GO:0004674,molecular_function,protein serine/threonine kinase activity;GO:0006468,biological_process,protein phosphorylation;GO:0000166,molecular_function,nucleotide binding;GO:0016310,biological_process,phosphorylation;GO:0004672,molecular_function,protein ki…	-
ZNF239	0.201902872574126	0.415312486904071	0.336322208339243	0.999606302011982	1.07790584495938	0.779471439979526	-1.76077305745594	0.769744881141005	43.5328136234176	1.09312097886985e-05	3.77458637701498e-05	A8K7J8,cDNA FLJ75849, highly similar to Homo sapiens zinc finger protein 239	-	PF00096,Zinc finger, C2H2 type	IPR013087,Zinc finger C2H2-type;IPR036236,Zinc finger C2H2 superfamily	KOG1721,FOG: Zn-finger;COG5048,FOG: Zn-finger	GO:0003676,molecular_function,nucleic acid binding	-
ZNF485	0.258300532154698	0.262852740059767	0.135398803106954	0.927862453476901	0.68581182945263	0.879350589913954	-2.09328085576953	0.465513049895338	55.6466181762105	2.75124212035874e-06	1.15240157495048e-05	A0A024R7T5,Zinc finger protein 485, isoform CRA_a	NP_001305070.1,-;NP_660355.2,zinc finger protein 485 isoform a;NP_001305069.1,-	PF00096,Zinc finger, C2H2 type;PF01352,KRAB box	IPR013087,Zinc finger C2H2-type;IPR001909,Krueppel-associated box;IPR036051,KRAB domain superfamily;IPR036236,Zinc finger C2H2 superfamily	KOG1721,FOG: Zn-finger;COG5048,FOG: Zn-finger	GO:0006355,biological_process,regulation of transcription, DNA-templated;GO:0003676,molecular_function,nucleic acid binding;GO:0046872,molecular_function,metal ion binding;GO:0005622,cellular_component,intracellular	-
C10orf10	2.18228833284173	1.26086441988929	1.57972087955249	2.38272835485005	4.84183196151386	3.34082197624913	-1.27641220398352	2.9982425634663	14.7856199743988	0.00928311265311459	0.015172399174983	H2R7Q5,Chromosome 10 open reading frame 10	XP_016773653.1,protein DEPP	PF15343,ecidual protein induced by progesterone family	IPR020133,Decidual protein, progesterone induced	ENOG410IZM8,-;ENOG41115QP,-	GO:0005737,cellular_component,cytoplasm;GO:0010506,biological_process,regulation of autophagy;GO:0005777,cellular_component,peroxisome;GO:0005739,cellular_component,mitochondrion	-
DKK1	5.54950699280975	7.4039177083527	5.72304225645634	15.8094134355559	14.639393906875	10.943768809668	-1.3376592434762	4.50780252814793	76.8488148370538	1.38710760085826e-05	4.64465091174907e-05	I1W660,Dickkopf-like protein 1	NP_036374.1,dickkopf-related protein 1 precursor	PF04706,ickkopf N-terminal cysteine-rich region	IPR006796,Dickkopf, N-terminal cysteine-rich	ENOG410IRWP,-;ENOG4111FNB,-	GO:0001942,biological_process,hair follicle development;GO:0007492,biological_process,endoderm development;GO:0000122,biological_process,negative regulation of transcription by RNA polymerase II;GO:0060325,biological_process,face morphogenesis;GO:0050807,biological_process,regulation of synapse organization;GO:0090090,biological_process,negative regulation of canonical Wnt signaling pathway;GO:00…	K02165,ko04310,Wnt signaling pathway
ZWINT	15.2194785340853	24.5081440949965	15.0128689719136	84.9708185423317	90.6037731757411	99.4112387487291	-2.52427757922979	7.10124952667354	101.514544563985	0.000265341560780101	0.000621870925546603	A0A024QZN5,ZW10 interactor, isoform CRA_b	-	PF15556,ZW10 interactor	IPR029092,ZW10 interactor	ENOG4111831,-;ENOG410IJ58,-	GO:0007093,biological_process,mitotic cell cycle checkpoint;GO:0000776,cellular_component,kinetochore	-
CDK1	7.50289541872761	10.6770687341554	5.86189674494104	49.4697502876443	42.0479735711345	47.4509622870282	-2.72282710840931	6.81195344553491	113.272752878289	0.000208069918232239	0.000501015882317628	H2R7P8,Cyclin-dependent kinase 1	-	PF00069,Protein kinase domain	IPR011009,Protein kinase-like domain superfamily;IPR017441,Protein kinase, ATP binding site;IPR008271,Serine/threonine-protein kinase, active site;IPR000719,Protein kinase domain	KOG0594,Protein kinase PCTAIRE and related kinases;ENOG410XPP3,-	GO:0008353,molecular_function,RNA polymerase II carboxy-terminal domain kinase activity;GO:0030855,biological_process,epithelial cell differentiation;GO:0007095,biological_process,mitotic G2 DNA damage checkpoint;GO:0030154,biological_process,cell differentiation;GO:0004672,molecular_function,protein kinase activity;GO:0072686,cellular_component,mitotic spindle;GO:0005634,cellular_component,nucle…	-
RTKN2	0.259382645821035	0.464457386484309	0.22774311248611	0.693856086910879	0.644253654887909	0.714620707854245	-1.28607078513713	2.3226207773336	31.7604715228162	0.000184148088962067	0.000449299736118591	K7CNK1,Rhotekin 2	XP_009456805.1,rhotekin-2 isoform X1	PF08174,Cell division protein anillin;PF00169,PH domain	IPR030469,Rhotekin-2;IPR012966,Anillin homology domain;IPR011072,HR1 rho-binding domain;IPR001849,Pleckstrin homology domain;IPR011993,PH-like domain superfamily	ENOG410ZX8Y,-;ENOG410IIHF,-	GO:0030097,biological_process,hemopoiesis;GO:0007165,biological_process,signal transduction	-
DNA2	2.46330907591824	2.42977282441048	2.120550566531	5.0558685568538	5.37696392684233	5.72827249378301	-1.40232239292459	4.28145743587441	223.321945157675	4.19419398000638e-10	1.065446204948e-08	K7DGY2,DNA replication helicase 2 homolog	-	PF13087,AAA domain;PF13086,AAA domain;PF08696,NA replication factor Dna2	IPR026851,Dna2;IPR014808,DNA replication factor Dna2, N-terminal;IPR027417,P-loop containing nucleoside triphosphate hydrolase	KOG1805,DNA replication helicase;COG1112,Superfamily I DNA and RNA helicases and helicase subunits	GO:0017108,molecular_function,5'-flap endonuclease activity;GO:0004386,molecular_function,helicase activity;GO:0043142,molecular_function,single-stranded DNA-dependent ATPase activity;GO:0033567,biological_process,DNA replication, Okazaki fragment processing	-
TET1	0.699939378072299	0.790546857114009	0.789712644452041	1.38325231073083	1.74136152557367	1.49498560342929	-1.21697087133818	3.46173350852315	108.152146193296	4.85664358855967e-08	4.02589522013379e-07	H2Q1Z7,Uncharacterized protein	XP_016773927.1,methylcytosine dioxygenase TET1 isoform X2	PF12851,Oxygenase domain of the 2OGFeDO superfamily;PF02008,CXXC zinc finger domain	IPR002857,Zinc finger, CXXC-type;IPR024779,2OGFeDO, oxygenase domain	ENOG410IE22,-;ENOG410XPWW,-	GO:0031062,biological_process,positive regulation of histone methylation;GO:0003677,molecular_function,DNA binding;GO:0070579,molecular_function,methylcytosine dioxygenase activity;GO:0080111,biological_process,DNA demethylation;GO:0008284,biological_process,positive regulation of cell proliferation;GO:0005506,molecular_function,iron ion binding;GO:0090310,biological_process,negative regulation o…	-
DDX21	46.4135534533127	55.0455989762407	49.768786199256	119.273391397611	123.075270010354	129.691330737905	-1.49844436336499	8.82019049856881	401.378400535828	7.70604739593583e-12	8.70122837392526e-10	H2Q201,DEAD	XP_507825.2,nucleolar RNA helicase 2 isoform X1	PF00271,Helicase conserved C-terminal domain;PF08152,UCT (NUC152) domain;PF00270,AD/DEAH box helicase	IPR012562,GUCT;IPR014001,Helicase superfamily 1/2, ATP-binding domain;IPR027417,P-loop containing nucleoside triphosphate hydrolase;IPR014014,RNA helicase, DEAD-box type, Q motif;IPR011545,DEAD/DEAH box helicase domain;IPR035979,RNA-binding domain superfamily;IPR001650,Helicase, C-terminal	COG0513,Superfamily II DNA and RNA helicases;KOG0331,ATP-dependent RNA helicase	GO:0006366,biological_process,transcription by RNA polymerase II;GO:0004386,molecular_function,helicase activity;GO:0004004,molecular_function,ATP-dependent RNA helicase activity;GO:0005730,cellular_component,nucleolus;GO:0005737,cellular_component,cytoplasm;GO:0010501,biological_process,RNA secondary structure unwinding;GO:0019843,molecular_function,rRNA binding;GO:0035198,molecular_function,miR…	-
CHCHD1	37.5746283221395	37.6485728848797	34.5341449219656	64.4880046812661	67.6536594791405	70.4354559291361	-1.08399023038767	6.30537205993406	251.206871877036	1.89658753400622e-10	6.33853186840809e-09	H2Q242,Coiled-coil-helix-coiled-coil-helix domain containing 1	XP_521508.1,-	PF06747,CHCH domain	IPR033620,Coiled-coil-helix-coiled-coil-helix domain-containing protein 1;IPR010625,CHCH;IPR009069,Cysteine alpha-hairpin motif superfamily	KOG4695,Uncharacterized conserved protein;ENOG410Y5R6,-	GO:0001650,cellular_component,fibrillar center;GO:0032543,biological_process,mitochondrial translation;GO:0005739,cellular_component,mitochondrion;GO:0005829,cellular_component,cytosol;GO:0005761,cellular_component,mitochondrial ribosome;GO:0005654,cellular_component,nucleoplasm	-
PLAU	4.27392259256572	3.60619908563639	3.69658009599716	11.1645442876665	11.4326369328146	9.7895183322997	-1.68229799544074	4.48694525645741	347.34746735756	2.08330396040584e-11	1.47658695042715e-09	A0A024QZM9,Plasminogen activator, urokinase, isoform CRA_a	NP_002649.1,urokinase-type plasminogen activator isoform 1 preproprotein	PF00089,Trypsin;PF00051,Kringle domain	IPR034814,Urokinase-type plasminogen activator;IPR018114,Serine proteases, trypsin family, histidine active site;IPR000001,Kringle;IPR001254,Serine proteases, trypsin domain;IPR033116,Serine proteases, trypsin family, serine active site;IPR009003,Peptidase S1, PA clan;IPR013806,Kringle-like fold;IPR038178,Kringle superfamily;IPR000742,EGF-like domain;IPR013032,EGF-like, conserved site;IPR018056,K…	COG5640,Secreted trypsin-like serine protease;ENOG410IGFI,-	GO:0006508,biological_process,proteolysis;GO:0016301,molecular_function,kinase activity;GO:0016787,molecular_function,hydrolase activity;GO:0031639,biological_process,plasminogen activation;GO:0004252,molecular_function,serine-type endopeptidase activity;GO:0008233,molecular_function,peptidase activity;GO:0008236,molecular_function,serine-type peptidase activity;GO:0016310,biological_process,phos…	K01348,ko05202,Transcriptional misregulation in cancer;K01348,ko04610,Complement and coagulation cascades;K01348,ko05206,MicroRNAs in cancer;K01348,ko05205,Proteoglycans in cancer;K01348,ko04064,NF-kappa B signaling pathway
C10orf55	1.44409276142964	1.16634569745907	1.48462040853013	3.9057694566107	3.70188701513127	3.58708099004279	-1.65548619668796	2.74065979727356	166.464588460054	2.9712014154517e-09	4.43345661345831e-08	G3SA47,Chromosome 10 open reading frame 55	-	-	-	-	-	-
COMTD1	0.623421264243912	0.736192426005757	0.534071152356431	1.64724948228019	0.872624843510551	1.07274345813554	-1.10806665623713	0.626294838515673	16.9955484432019	0.000999835934271178	0.00203677918156685	A8K337,cDNA FLJ77862, highly similar to Homo sapiens catechol-O-methyltransferase domain containing 1	-	PF13578,Methyltransferase domain;PF01596,O-methyltransferase	IPR029063,S-adenosyl-L-methionine-dependent methyltransferase;IPR002935,O-methyltransferase, family 3	COG4122,Predicted O-methyltransferase;KOG1663,O-methyltransferase	GO:0016740,molecular_function,transferase activity;GO:0008171,molecular_function,O-methyltransferase activity;GO:0008168,molecular_function,methyltransferase activity;GO:0016020,cellular_component,membrane;GO:0032259,biological_process,methylation;GO:0016021,cellular_component,integral component of membrane	-
ZNF503	17.8006474874633	22.7632369785885	17.5123687323439	46.0273280794732	37.0504062254153	46.3554560912513	-1.35342776650124	6.75114897464876	104.719532043656	1.24607529586043e-05	4.23066114195911e-05	A8K2P6,cDNA FLJ76083, highly similar to Homo sapiens zinc finger protein 503	-	PF12402,NocA-like zinc-finger protein 1	IPR013087,Zinc finger C2H2-type;IPR022129,Transcriptional repressor NocA-like	ENOG4111EZY,-;ENOG410IH04,-	GO:0003676,molecular_function,nucleic acid binding	-
C10orf11	0.669254674263238	0.764669381508648	0.672849491195766	1.8719200671555	1.52376792414838	1.7754944102287	-1.49096808062907	3.05049222031285	148.060432963045	6.41395243255549e-09	8.08546730891843e-08	A0A087WWI0,Leucine-rich melanocyte differentiation-associated protein	NP_001292510.1,leucine-rich melanocyte differentiation-associated protein isoform 1	PF14580,Leucine-rich repeat	IPR001611,Leucine-rich repeat;IPR032675,Leucine-rich repeat domain superfamily	KOG1644,U2-associated snRNP A' protein;COG4886,Leucine-rich repeat (LRR) protein	-	-
PPIF	6.18851684296574	7.3405873441954	6.40848510071096	20.8378683573005	20.0791322910938	21.6161623125445	-1.84630495112524	5.25749389852279	521.506890319823	1.25810948885203e-12	3.10753043746451e-10	A0A024QZS4,Peptidyl-prolyl cis-trans isomerase	NP_005720.1,peptidyl-prolyl cis-trans isomerase F, mitochondrial precursor	PF00160,Cyclophilin type peptidyl-prolyl cis-trans isomerase/CLD	IPR024936,Cyclophilin-type peptidyl-prolyl cis-trans isomerase;IPR029000,Cyclophilin-like domain superfamily;IPR020892,Cyclophilin-type peptidyl-prolyl cis-trans isomerase, conserved site;IPR002130,Cyclophilin-type peptidyl-prolyl cis-trans isomerase domain	COG0652,Peptidyl-prolyl cis-trans isomerase (rotamase) - cyclophilin family;KOG0865,Cyclophilin type peptidyl-prolyl cis-trans isomerase	GO:0071243,biological_process,cellular response to arsenic-containing substance;GO:0006457,biological_process,protein folding;GO:2000276,biological_process,negative regulation of oxidative phosphorylation uncoupler activity;GO:0003755,molecular_function,peptidyl-prolyl cis-trans isomerase activity;GO:0090200,biological_process,positive regulation of release of cytochrome c from mitochondria;GO:00…	K09565,ko04020,Calcium signaling pathway;K09565,ko05016,Huntington's disease;K09565,ko04022,cGMP-PKG signaling pathway;K09565,ko05145,Toxoplasmosis;K09565,ko05012,Parkinson's disease
EIF5AL1	0.190551678088838	0.126213545257063	0.0845184716269192	0.320402503466242	0.248572221048078	0.328212508358509	-1.34665204361439	-0.1254146353905	17.8264150631671	0.000822093820693302	0.00171063039588255	A0A250YAF7,Eukaryotic translation initiation factor 5A	XP_020007163.1,-;XP_020007155.1,-;XP_020007170.1,-	-	IPR019769,Translation elongation factor, IF5A, hypusine site;IPR001884,Translation elongation factor IF5A-like;IPR008991,Translation protein SH3-like domain superfamily;IPR020189,Translation elongation factor, IF5A C-terminal;IPR014722,Ribosomal protein L2, domain 2;IPR012340,Nucleic acid-binding, OB-fold	-	GO:0003723,molecular_function,RNA binding;GO:0003746,molecular_function,translation elongation factor activity;GO:0045901,biological_process,positive regulation of translational elongation;GO:0045905,biological_process,positive regulation of translational termination;GO:0043022,molecular_function,ribosome binding;GO:0006452,biological_process,translational frameshifting;GO:0006413,biological_proc…	-
KIF20B	5.24985780433253	6.63215242921367	4.89834568242564	19.5334616756775	19.3816911673628	20.9179534114767	-2.03097781965206	6.51155944242004	337.799390600253	7.93001054044472e-09	9.54741863087206e-08	D3DR32,M-phase phosphoprotein 1, isoform CRA_a	-	PF00225,Kinesin motor domain	IPR019821,Kinesin motor domain, conserved site;IPR027417,P-loop containing nucleoside triphosphate hydrolase;IPR001752,Kinesin motor domain;IPR036961,Kinesin motor domain superfamily;IPR028828,Kinesin-like protein KIF20B;IPR027640,Kinesin-like protein	KOG0247,Kinesin-like protein;COG5059,Kinesin-like protein	GO:0003774,molecular_function,motor activity;GO:0005524,molecular_function,ATP binding;GO:0007088,biological_process,regulation of mitotic nuclear division;GO:0008017,molecular_function,microtubule binding;GO:0007018,biological_process,microtubule-based movement;GO:0000166,molecular_function,nucleotide binding;GO:0003777,molecular_function,microtubule motor activity	-
KIF11	8.19390311857797	10.7353190296675	6.81156275037689	29.5902209468995	27.3436262692557	28.4188158791204	-1.92381912453355	6.5490442874049	129.921581494967	2.81657765144423e-05	8.56074976235924e-05	B2RAM6,cDNA, FLJ95005, highly similar to Homo sapiens kinesin family member 11	-	PF00225,Kinesin motor domain;PF13931,Kinesin-associated microtubule-binding	IPR019821,Kinesin motor domain, conserved site;IPR027417,P-loop containing nucleoside triphosphate hydrolase;IPR001752,Kinesin motor domain;IPR025901,Kinesin-associated microtubule-binding domain;IPR036961,Kinesin motor domain superfamily;IPR027640,Kinesin-like protein	COG5059,Kinesin-like protein;KOG0243,Kinesin-like protein	GO:0003777,molecular_function,microtubule motor activity;GO:0008017,molecular_function,microtubule binding;GO:0007018,biological_process,microtubule-based movement;GO:0003774,molecular_function,motor activity;GO:0000166,molecular_function,nucleotide binding;GO:0005524,molecular_function,ATP binding	-
CEP55	6.88303688696602	10.0013912964325	5.45713885894385	39.2629635082702	39.2730430564495	41.3871824495424	-2.61568656700376	6.34998933693088	109.995536422885	0.000198087685084518	0.00047916910877063	H2Q2A3,Centrosomal protein 55kDa	XP_521564.3,centrosomal protein of 55 kDa;XP_003312735.1,-	PF12180,TSG101 and ALIX binding domain of CEP55	IPR022008,TSG101 and ALIX binding domain of CEP55	ENOG41120Y2,-;ENOG410IFBZ,-	GO:0030496,cellular_component,midbody;GO:0072001,biological_process,renal system development;GO:0045184,biological_process,establishment of protein localization;GO:1904888,biological_process,cranial skeletal system development;GO:0045171,cellular_component,intercellular bridge;GO:0000920,biological_process,cell separation after cytokinesis;GO:0090543,cellular_component,Flemming body;GO:0000281,bi…	-
HELLS	3.04503673084326	3.59148926259279	2.75043161904551	11.5411350207057	11.1669706767519	12.0319753244247	-2.0845602042122	6.28358397004656	510.365831637565	1.76663950358673e-11	1.35568142100481e-09	A0A0B4J1V9,Helicase, lymphoid-specific, isoform CRA_b	NP_001275996.1,lymphoid-specific helicase isoform 2	PF00271,Helicase conserved C-terminal domain;PF00176,SNF2 family N-terminal domain	IPR001650,Helicase, C-terminal;IPR038718,SNF2-like, N-terminal domain superfamily;IPR000330,SNF2-related, N-terminal domain;IPR014001,Helicase superfamily 1/2, ATP-binding domain;IPR027417,P-loop containing nucleoside triphosphate hydrolase	-	GO:0046651,biological_process,lymphocyte proliferation;GO:0010216,biological_process,maintenance of DNA methylation;GO:0001655,biological_process,urogenital system development;GO:0043066,biological_process,negative regulation of apoptotic process;GO:0000775,cellular_component,chromosome, centromeric region;GO:0005634,cellular_component,nucleus;GO:0005721,cellular_component,pericentric heterochrom…	-
SORBS1	0.455220259499667	0.275502272371828	0.33598025951849	0.992870285969321	0.769526967092178	0.895789766909295	-1.52161074425033	2.80645535535319	84.3417246906232	3.51184968803372e-07	2.03651210082308e-06	F6QIE2,Sorbin and SH3 domain containing 1	-	PF07653,Variant SH3 domain;PF14604,Variant SH3 domain;PF00018,SH3 domain;PF02208,Sorbin homologous domain	IPR035606,c-Cbl associated protein, SH3 domain;IPR028506,Sorbin and SH3 domain-containing protein;IPR035611,c-Cbl associated protein, SH3 domain 2;IPR036028,SH3-like domain superfamily;IPR001452,SH3 domain;IPR003127,SoHo domain;IPR035610,c-Cbl associated protein, SH3 domain 1	-	GO:0007015,biological_process,actin filament organization	-
ARHGAP19-SLIT1	0.819031311205256	0.711166564617936	0.857214491394373	1.55074884007365	1.54326733146014	1.38701690986428	-1.11038614392911	2.27502166368562	66.4988910697713	9.69708905141254e-07	4.76504767562106e-06	H2Q2C5,Uncharacterized protein	-	PF00620,RhoGAP domain	IPR008936,Rho GTPase activation protein;IPR000198,Rho GTPase-activating protein domain	ENOG410IPRZ,-;ENOG4110H3V,-	GO:0007165,biological_process,signal transduction	-
ARHGAP19	1.26408557302226	1.05309618692192	1.14726938492503	2.44393283007168	2.45065526831897	2.42422457150269	-1.27997539332074	3.51669481947145	159.315961997889	3.96724022218184e-09	5.52838473648319e-08	G3QTZ6,Uncharacterized protein	-	PF00620,RhoGAP domain	IPR008936,Rho GTPase activation protein;IPR000198,Rho GTPase-activating protein domain	-	GO:0007165,biological_process,signal transduction	-
PGAM1	32.5595419469124	28.262397610834	29.7125871842822	59.1880857589401	60.0806543833339	59.2834504301569	-1.17995301373657	6.88410788053265	343.249175223281	2.2600207656558e-11	1.53993139066754e-09	I3NCB7,Phosphoglycerate mutase	XP_005335329.1,-	PF00300,Histidine phosphatase superfamily (branch 1)	IPR001345,Phosphoglycerate/bisphosphoglycerate mutase, active site;IPR005952,Phosphoglycerate mutase 1;IPR029033,Histidine phosphatase superfamily;IPR013078,Histidine phosphatase superfamily, clade-1	KOG0235,Phosphoglycerate mutase;COG0588,Phosphoglycerate mutase 1	GO:0043209,cellular_component,myelin sheath;GO:0006096,biological_process,glycolytic process;GO:0004619,molecular_function,phosphoglycerate mutase activity;GO:0016868,molecular_function,intramolecular transferase activity, phosphotransferases;GO:0003824,molecular_function,catalytic activity;GO:0004082,molecular_function,bisphosphoglycerate mutase activity;GO:0008152,biological_process,metabolic p…	-
SCD	32.6673141091996	29.3896313843497	30.7179406017419	73.6599407618785	68.5061703424109	51.7392832119327	-1.26006847644021	8.03724735976833	136.626488564134	9.42633415085105e-07	4.64934446978638e-06	Q59GX7,Stearoyl-CoA desaturase variant	-	-	IPR015876,Acyl-CoA desaturase;IPR001522,Fatty acid desaturase type 1, conserved site	KOG1600,Fatty acid desaturase;COG1398,Fatty-acid desaturase	GO:0016717,molecular_function,oxidoreductase activity, acting on paired donors, with oxidation of a pair of donors resulting in the reduction of molecular oxygen to two molecules of water;GO:0006633,biological_process,fatty acid biosynthetic process;GO:0016491,molecular_function,oxidoreductase activity;GO:0016020,cellular_component,membrane;GO:0055114,biological_process,oxidation-reduction proces…	-
C10orf2	24.741466547537	35.7001560896786	25.9233668413549	60.459707907827	64.6533418120944	68.6772381741036	-1.36434233881118	7.39916404654872	71.2653614389783	0.000159915459837138	0.000396167307491847	E5KSY5,Mitochondrial twinkle protein	NP_068602.2,twinkle protein, mitochondrial isoform A	PF13481,AAA domain	IPR007694,DNA helicase, DnaB-like, C-terminal;IPR034154,Archaeal primase DnaG/twinkle, TOPRIM domain;IPR027417,P-loop containing nucleoside triphosphate hydrolase	KOG2373,Predicted mitochondrial DNA helicase twinkle;ENOG410XRZX,-	GO:0071333,biological_process,cellular response to glucose stimulus;GO:0006260,biological_process,DNA replication;GO:0006264,biological_process,mitochondrial DNA replication;GO:0006268,biological_process,DNA unwinding involved in DNA replication;GO:0005739,cellular_component,mitochondrion;GO:0003678,molecular_function,DNA helicase activity;GO:0005524,molecular_function,ATP binding	-
NPM3	10.5233048748266	11.6203505460814	7.69409534810575	20.8049158749433	15.7714788527056	17.2106677985853	-1.03994636974433	3.73316124605028	50.6897956535641	1.4990098015728e-05	4.96258574728019e-05	H2Q2G5,Nucleophosmin/nucleoplasmin 3	XP_507995.2,-	PF03066,Nucleoplasmin/nucleophosmin domain	IPR004301,Nucleoplasmin family;IPR036824,Nucleoplasmin core domain superfamily;IPR024057,Nucleoplasmin core domain	ENOG410IZ8K,-;ENOG41120H8,-	GO:0005829,cellular_component,cytosol;GO:0005730,cellular_component,nucleolus;GO:0009303,biological_process,rRNA transcription;GO:0006364,biological_process,rRNA processing;GO:0015629,cellular_component,actin cytoskeleton	-
PPRC1	2.82584519242139	3.30793381026158	2.68906021622513	8.69945263907535	8.59161299985699	8.65632057347946	-1.75180641544842	5.1975470393509	451.528456772059	3.41672224016923e-12	5.42745802577727e-10	K7CB08,Peroxisome proliferator-activated receptor gamma, coactivator-related 1	XP_016774683.1,peroxisome proliferator-activated receptor gamma coactivator-related protein 1 isoform X2	PF00076,RNA recognition motif. (a.k.a. RRM, RBD, or RNP domain)	IPR034597,PGC-1-related coactivator;IPR012677,Nucleotide-binding alpha-beta plait domain superfamily;IPR000504,RNA recognition motif domain;IPR034605,PGC-1;IPR035979,RNA-binding domain superfamily;IPR034834,PGC-1-related coactivator, RNA recognition motif	ENOG410IK9Y,-;ENOG4111HH9,-	GO:0003712,molecular_function,transcription cofactor activity;GO:0003676,molecular_function,nucleic acid binding;GO:0003723,molecular_function,RNA binding;GO:0008134,molecular_function,transcription factor binding;GO:1903506,biological_process,regulation of nucleic acid-templated transcription;GO:0005654,cellular_component,nucleoplasm	-
NOLC1	79.4171839428052	93.2878966084207	83.1079285901149	180.969989092082	185.553840937128	192.838090622765	-1.32821673082316	9.11618936631924	335.793312070477	2.62721805769038e-11	1.70693379210056e-09	A0A0A0MRM9,Nucleolar and coiled-body phosphoprotein 1	-	PF05022,SRP40, C-terminal domain	IPR007718,SRP40, C-terminal;IPR006594,LIS1 homology motif	ENOG4111U5P,-;KOG2992,Nucleolar GTPase/ATPase p130	GO:0001650,cellular_component,fibrillar center;GO:0005730,cellular_component,nucleolus	-
PCGF6	2.28332170653481	2.86567057520515	2.88158499820091	5.00736792487735	5.05325540837117	5.1060765384441	-1.11631635738779	3.37960300450594	96.2891976592415	1.01029659470701e-07	7.29258838772986e-07	H2NBH2,Polycomb group ring finger 6	XP_002821159.1,polycomb group RING finger protein 6	PF13923,Zinc finger, C3HC4 type (RING finger)	IPR001841,Zinc finger, RING-type;IPR029071,Ubiquitin-like domain superfamily;IPR017907,Zinc finger, RING-type, conserved site;IPR038037,Polycomb group RING finger protein 6;IPR013083,Zinc finger, RING/FYVE/PHD-type	ENOG410XPCN,-;KOG2660,Locus-specific chromosome binding proteins	GO:0003677,molecular_function,DNA binding;GO:0000977,molecular_function,RNA polymerase II regulatory region sequence-specific DNA binding;GO:0035102,cellular_component,PRC1 complex;GO:0003700,molecular_function,DNA binding transcription factor activity;GO:0045892,biological_process,negative regulation of transcription, DNA-templated;GO:0000122,biological_process,negative regulation of transcripti…	K11470,ko04550,Signaling pathways regulating pluripotency of stem cells
TAF5	1.32620092687383	1.23834489446832	1.22153502199591	3.14942296976516	2.54758636994195	3.29140640636398	-1.44796526966048	2.85794800973559	121.754105393731	2.27938586069044e-08	2.17063443890328e-07	H2Q2I6,Uncharacterized protein	XP_001135279.1,transcription initiation factor TFIID subunit 5	PF00400,WD domain, G-beta repeat;PF04494,WD40 associated region in TFIID subunit, NTD2 domain	IPR019775,WD40 repeat, conserved site;IPR007582,TFIID subunit TAF5, NTD2 domain;IPR017986,WD40-repeat-containing domain;IPR006594,LIS1 homology motif;IPR036322,WD40-repeat-containing domain superfamily;IPR037264,TFIID subunit TAF5, NTD2 domain superfamily;IPR015943,WD40/YVTN repeat-like-containing domain superfamily;IPR020472,G-protein beta WD-40 repeat;IPR001680,WD40 repeat	ENOG410XPM5,-;KOG0263,Transcription initiation factor TFIID, subunit TAF5 (also component of histone acetyltransferase SAGA)	-	K03130,ko05168,Herpes simplex infection;K03130,ko03022,Basal transcription factors
COL17A1	0.0864874525863009	0.089365706291418	0.0398956276640897	0.181780059647057	0.203705979142043	0.20701532858761	-1.61898644062281	-0.0461707387033908	26.7957930655207	0.000132776889265645	0.000336475964333331	D3DRA2,Collagen, type XVII, alpha 1, isoform CRA_b	-	PF01391,Collagen triple helix repeat (20 copies)	IPR008160,Collagen triple helix repeat	ENOG41103C3,-;KOG3544,Collagens (type IV and type XIII), and related proteins	GO:0005581,cellular_component,collagen trimer;GO:0016021,cellular_component,integral component of membrane;GO:0016020,cellular_component,membrane	-
ACSL5	0.139519206445521	0.108693818011749	0.0996025048067943	0.251350841681951	0.281668239147963	0.13850522966775	-1.12358722484396	-0.352793664488553	10.8070856935216	0.00528642140171333	0.00914107957977296	H2R2B0,Acyl-CoA synthetase long-chain family member 5	XP_001146649.1,long-chain-fatty-acid--CoA ligase 5 isoform X1	PF00501,AMP-binding enzyme	IPR000873,AMP-dependent synthetase/ligase;IPR020845,AMP-binding, conserved site	KOG1256,Long-chain acyl-CoA synthetases (AMP-forming);COG1022,Long-chain acyl-CoA synthetases (AMP-forming)	GO:0005730,cellular_component,nucleolus;GO:0003824,molecular_function,catalytic activity;GO:0005743,cellular_component,mitochondrial inner membrane;GO:0005739,cellular_component,mitochondrion;GO:0008152,biological_process,metabolic process;GO:0016020,cellular_component,membrane;GO:0005634,cellular_component,nucleus;GO:0016021,cellular_component,integral component of membrane	-
SFXN4	1.41619036655714	1.40105143171867	0.886086589047958	2.93856224559387	2.54072391535223	2.21021788099358	-1.23585275547304	1.88937275354516	43.6309801485762	1.07972566471788e-05	3.74058805782604e-05	H2Q2N5,Sideroflexin 4	XP_016774963.1,-	PF03820,Tricarboxylate carrier	IPR028825,Sideroflexin-4;IPR004686,Tricarboxylate/iron carrier	KOG3767,Sideroflexin;ENOG410YU8V,-	GO:0055085,biological_process,transmembrane transport;GO:0043231,cellular_component,intracellular membrane-bounded organelle;GO:0006811,biological_process,ion transport;GO:0005739,cellular_component,mitochondrion;GO:0016020,cellular_component,membrane;GO:0034220,biological_process,ion transmembrane transport;GO:0015075,molecular_function,ion transmembrane transporter activity;GO:0016021,cellular_…	-
NSMCE4A	6.00003409647948	6.0821688137414	5.56477625710098	14.3724481055064	12.0383914536538	12.4643770021814	-1.33609977990008	5.10459648330874	300.045422234635	5.672076856084e-11	2.79232433632558e-09	H9EVP5,Non-structural maintenance of chromosomes element 4 homolog A isoform 1	XP_015003832.1,-	-	IPR014854,Non-structural maintenance of chromosome element 4, C-terminal;IPR029225,Nse4/EID protein, Nse3/MAGE-binding domain;IPR027786,Nse4/EID family	COG5125,Uncharacterized conserved protein;KOG2866,Uncharacterized conserved protein	GO:0006281,biological_process,DNA repair;GO:0030915,cellular_component,Smc5-Smc6 complex;GO:0005634,cellular_component,nucleus	-
BUB3	2.45827558757797	2.65687115991736	2.41262559585816	4.94589814433154	4.42119137581416	4.45594500753747	-1.07361505823303	4.91978564767233	206.966477094934	6.98643358725492e-10	1.53178283144696e-08	A0A0P6J5B9,Mitotic checkpoint protein BUB3 isoform a	XP_004838821.1,-	PF00400,WD domain, G-beta repeat	IPR036322,WD40-repeat-containing domain superfamily;IPR015943,WD40/YVTN repeat-like-containing domain superfamily;IPR001680,WD40 repeat;IPR020472,G-protein beta WD-40 repeat;IPR017986,WD40-repeat-containing domain	-	-	K02180,ko04110,Cell cycle;K02180,ko04111,Cell cycle - yeast;K02180,ko05166,HTLV-I infection
BCCIP	41.3948868264981	46.9736622966866	41.0559092409856	91.5647385628383	93.0950309651647	102.224400266653	-1.34827416055712	8.32791089769853	322.761307430634	3.83961860234995e-11	2.21520769583752e-09	H2Q2R4,BRCA2 and CDKN1A interacting protein	XP_001139618.2,BRCA2 and CDKN1A-interacting protein isoform X1	PF13862,p21-C-terminal region-binding protein	IPR025602,BCP1 family	KOG3034,Isoamyl acetate-hydrolyzing esterase and related enzymes;ENOG4111GYV,-	GO:0005813,cellular_component,centrosome;GO:0061101,biological_process,neuroendocrine cell differentiation;GO:0000079,biological_process,regulation of cyclin-dependent protein serine/threonine kinase activity;GO:0000226,biological_process,microtubule cytoskeleton organization;GO:0006974,biological_process,cellular response to DNA damage stimulus;GO:0005814,cellular_component,centriole;GO:0019207,…	-
ADAM12	0.685022727908697	0.872486333136049	0.882146546863033	2.03969763479836	2.19967087834837	2.29200089770676	-1.62079176606172	3.93777716977391	211.350169671714	6.07134254737906e-10	1.3829363543079e-08	U5NE98,Metalloprotease-disintegrin 12 transmembrane isoform La	NP_001275902.1,disintegrin and metalloproteinase domain-containing protein 12 isoform 3 preproprotein	PF00200,isintegrin;PF08516,ADAM cysteine-rich;PF01421,Reprolysin (M12B) family zinc metalloprotease;PF01562,Reprolysin family propeptide	IPR001590,Peptidase M12B, ADAM/reprolysin;IPR024079,Metallopeptidase, catalytic domain superfamily;IPR001762,Disintegrin domain;IPR034027,Reprolysin domain, adamalysin-type;IPR000742,EGF-like domain;IPR006586,ADAM, cysteine-rich;IPR018358,Disintegrin, conserved site;IPR036436,Disintegrin domain superfamily;IPR002870,Peptidase M12B, propeptide	KOG3607,Meltrins, fertilins and related Zn-dependent metalloproteinases of the ADAMs family;ENOG410XX2M,-	GO:0006508,biological_process,proteolysis;GO:0016021,cellular_component,integral component of membrane;GO:0008237,molecular_function,metallopeptidase activity;GO:0046872,molecular_function,metal ion binding;GO:0004222,molecular_function,metalloendopeptidase activity;GO:0016020,cellular_component,membrane;GO:0007229,biological_process,integrin-mediated signaling pathway;GO:0008233,molecular_functi…	-
MKI67	11.1807348215984	17.5195872087724	8.79356391609567	80.093178270664	84.8037506036499	87.3218497048426	-2.94663714322633	9.34927840678533	88.3523045413497	0.000478894521380093	0.00105195592919688	H2Q2S1,Uncharacterized protein	XP_508147.3,antigen KI-67 isoform X1	PF08065,K167R (NUC007) repeat;PF15276,Protein phosphatase 1 binding;PF00498,HA domain	IPR008984,SMAD/FHA domain superfamily;IPR012568,KI67R;IPR000253,Forkhead-associated (FHA) domain;IPR029334,Protein phosphatase 1 binding domain	ENOG410JR7C,-;ENOG410ZXYW,-	GO:0005730,cellular_component,nucleolus;GO:0051983,biological_process,regulation of chromosome segregation;GO:0008022,molecular_function,protein C-terminus binding;GO:0007088,biological_process,regulation of mitotic nuclear division;GO:0000793,cellular_component,condensed chromosome;GO:0016604,cellular_component,nuclear body;GO:0005634,cellular_component,nucleus	-
GLRX3	2.14350448989047	1.96749667301945	2.06412635442847	3.88776699770188	3.50586299007689	3.45713003998068	-1.01235266616266	3.91146260557747	133.403426056124	1.26412188140434e-08	1.35847985732425e-07	A0A140VJK1,Testicular tissue protein Li 75	NP_001186797.1,-;NP_006532.2,glutaredoxin-3 isoform 1	PF00462,lutaredoxin;PF00085,Thioredoxin	IPR004480,Monothiol glutaredoxin-related;IPR013766,Thioredoxin domain;IPR033658,Glutaredoxin, PICOT-like;IPR036249,Thioredoxin-like superfamily;IPR002109,Glutaredoxin	-	GO:0002026,biological_process,regulation of the force of heart contraction;GO:0022900,biological_process,electron transport chain;GO:0030425,cellular_component,dendrite;GO:0010614,biological_process,negative regulation of cardiac muscle hypertrophy;GO:0045454,biological_process,cell redox homeostasis;GO:0009055,molecular_function,electron transfer activity;GO:0015035,molecular_function,protein di…	-
PWWP2B	1.44377605497367	1.41686726022264	1.24874368037841	3.49864695773486	3.16052093453811	3.48367443411781	-1.49918277180403	2.71585451137612	144.899191249297	7.38494724161887e-09	9.03570015445132e-08	K7BTA2,PWWP domain containing 2B	-	PF00855,PWWP domain	IPR000313,PWWP domain	ENOG410IIF8,-;ENOG410XSSY,-	-	-
PKP3	0.483046239675957	0.505520743189632	0.668470362336806	2.01804570849287	1.3022637617095	1.68698174989038	-1.80362726736825	2.14719538869105	95.2317518634763	1.08258156379557e-07	7.71571206513993e-07	A0A0D9RFA5,Plakophilin 3	XP_008006071.1,plakophilin-3	PF00514,Armadillo/beta-catenin-like repeat	IPR000225,Armadillo;IPR016024,Armadillo-type fold;IPR011989,Armadillo-like helical;IPR028434,Plakophilin-3;IPR028435,Plakophilin/Delta catenin	-	GO:0019899,molecular_function,enzyme binding;GO:0030054,cellular_component,cell junction;GO:1902373,biological_process,negative regulation of mRNA catabolic process;GO:0007155,biological_process,cell adhesion;GO:0030057,cellular_component,desmosome;GO:0098609,biological_process,cell-cell adhesion;GO:0005913,cellular_component,cell-cell adherens junction;GO:0002159,biological_process,desmosome ass…	-
MUC5AC	0.353239382088292	0.497215396996189	0.36086015946349	1.95950319546596	1.86457658704564	2.9242250898858	-2.67237335508336	4.61437064860662	101.633679916291	0.000123939066479613	0.000316208644756248	T1S9D5,MUC5AC	-	PF13330,Mucin-2 protein WxxW repeating region;PF00094,von Willebrand factor type D domain;PF08742,C8 domain;PF01826,Trypsin Inhibitor like cysteine rich domain	IPR025155,WxxW domain;IPR002919,Trypsin Inhibitor-like, cysteine rich domain;IPR036084,Serine protease inhibitor-like superfamily;IPR001846,von Willebrand factor, type D domain;IPR014853,Uncharacterised domain, cysteine-rich;IPR001007,VWFC domain	-	-	-
RRM1	15.8670828833077	18.0833763822655	15.9983329429383	45.5026901517569	48.0775293839123	51.2997020320858	-1.73604155819636	7.13679739999455	516.024340451865	1.43518917665457e-12	3.3861896275456e-10	H2Q2Y0,Ribonucleoside-diphosphate reductase	XP_001160029.1,ribonucleoside-diphosphate reductase large subunit isoform X1	PF02867,Ribonucleotide reductase, barrel domain;PF00317,Ribonucleotide reductase, all-alpha domain;PF03477,ATP cone domain	IPR013346,Ribonucleotide reductase, class I , alpha subunit;IPR013509,Ribonucleotide reductase large subunit, N-terminal;IPR000788,Ribonucleotide reductase large subunit, C-terminal;IPR005144,ATP-cone domain;IPR008926,Ribonucleotide reductase R1 subunit, N-terminal	COG0209,Ribonucleotide reductase, alpha subunit;KOG1112,Ribonucleotide reductase, alpha subunit	GO:0004748,molecular_function,ribonucleoside-diphosphate reductase activity, thioredoxin disulfide as acceptor;GO:0000166,molecular_function,nucleotide binding;GO:0017076,molecular_function,purine nucleotide binding;GO:0009263,biological_process,deoxyribonucleotide biosynthetic process;GO:0016491,molecular_function,oxidoreductase activity;GO:0005971,cellular_component,ribonucleoside-diphosphate r…	K10807,ko00230,Purine metabolism;K10807,ko00480,Glutathione metabolism;K10807,ko00240,Pyrimidine metabolism
WEE1	0.791988790844398	0.820968634675666	0.63933617762335	1.53912285212255	1.48083288737809	1.44411494695903	-1.1798214137973	3.41594554158809	110.286584193671	4.28962342806879e-08	3.61462511465412e-07	Q6NSL2,Wee1-like protein kinase	-	PF00069,Protein kinase domain	IPR017164,Wee1-like protein kinase;IPR011009,Protein kinase-like domain superfamily;IPR017441,Protein kinase, ATP binding site;IPR008271,Serine/threonine-protein kinase, active site;IPR000719,Protein kinase domain	KOG0601,Cyclin-dependent kinase WEE1;ENOG410XS1M,-	GO:0016301,molecular_function,kinase activity;GO:0018108,biological_process,peptidyl-tyrosine phosphorylation;GO:0005634,cellular_component,nucleus;GO:0016740,molecular_function,transferase activity;GO:0046872,molecular_function,metal ion binding;GO:0005524,molecular_function,ATP binding;GO:0004715,molecular_function,non-membrane spanning protein tyrosine kinase activity;GO:0004713,molecular_func…	-
GALNT18	2.37434883482332	2.3518103784542	2.23704804967859	5.16003573693296	4.82478201317471	4.85882947829213	-1.28952447483675	3.76654257771692	206.627970391795	7.06340375646031e-10	1.54651366457236e-08	Q58A54,Polypeptide N-acetylgalactosaminyltransferase	NP_940918.2,polypeptide N-acetylgalactosaminyltransferase 18	PF00535,lycosyl transferase family 2;PF00652,Ricin-type beta-trefoil lectin domain	IPR035992,Ricin B-like lectins;IPR000772,Ricin B, lectin domain;IPR029044,Nucleotide-diphospho-sugar transferases;IPR001173,Glycosyltransferase 2-like	KOG3736,Polypeptide N-acetylgalactosaminyltransferase;ENOG410XPMK,-	GO:0005794,cellular_component,Golgi apparatus;GO:0006486,biological_process,protein glycosylation;GO:0016740,molecular_function,transferase activity;GO:0016757,molecular_function,transferase activity, transferring glycosyl groups;GO:0030246,molecular_function,carbohydrate binding;GO:0000139,cellular_component,Golgi membrane;GO:0016020,cellular_component,membrane;GO:0016021,cellular_component,inte…	K00710,ko00512,Mucin type O-Glycan biosynthesis
LDHA	96.4657425741869	104.467256272907	87.5764887529915	192.930171005813	192.303902711848	185.481237307314	-1.18276993727106	9.83247106516845	285.360601566005	7.98445243411738e-11	3.56548655589061e-09	G3RGX1,L-lactate dehydrogenase	XP_004050837.1,L-lactate dehydrogenase A chain isoform X1	PF00056,lactate/malate dehydrogenase, NAD binding domain;PF02866,lactate/malate dehydrogenase, alpha/beta C-terminal domain	IPR022383,Lactate/malate dehydrogenase, C-terminal;IPR036291,NAD(P)-binding domain superfamily;IPR018177,L-lactate dehydrogenase, active site;IPR011304,L-lactate dehydrogenase;IPR001236,Lactate/malate dehydrogenase, N-terminal;IPR015955,Lactate dehydrogenase/glycoside hydrolase, family 4, C-terminal;IPR001557,L-lactate/malate dehydrogenase	-	GO:0005975,biological_process,carbohydrate metabolic process;GO:0005737,cellular_component,cytoplasm;GO:0016616,molecular_function,oxidoreductase activity, acting on the CH-OH group of donors, NAD or NADP as acceptor;GO:0003824,molecular_function,catalytic activity;GO:0019752,biological_process,carboxylic acid metabolic process;GO:0016491,molecular_function,oxidoreductase activity;GO:0045296,mole…	-
E2F8	0.19033924589476	0.16389469065265	0.156787889394865	1.24589067122659	1.2168430788827	1.46440843309584	-3.13626282574201	1.72688092164243	273.75573996951	1.05891604490214e-10	4.30317348015757e-09	H2Q3A5,Uncharacterized protein	XP_001173623.1,-;XP_508325.2,transcription factor E2F8	PF02319,2F/DP family winged-helix DNA-binding domain	IPR003316,E2F/DP family, winged-helix DNA-binding domain;IPR036390,Winged helix DNA-binding domain superfamily;IPR015633,E2F Family;IPR036388,Winged helix-like DNA-binding domain superfamily	ENOG4111IGY,-;KOG2578,Transcription factor E2F/dimerization partner (TDP)-like proteins	GO:0032877,biological_process,positive regulation of DNA endoreduplication;GO:0001078,molecular_function,transcriptional repressor activity, RNA polymerase II proximal promoter sequence-specific DNA binding;GO:0060707,biological_process,trophoblast giant cell differentiation;GO:0032466,biological_process,negative regulation of cytokinesis;GO:0000122,biological_process,negative regulation of trans…	-
WT1	0.0478971844155303	0.147295165872576	0.0315634263114388	0.195588803103446	0.296538057689254	0.316993896249069	-1.9471859151631	-0.313098090202619	19.2610521196778	0.000723518281274431	0.00152478029467887	J3KNN9,Wilms tumor protein	-	PF02165,Wilm's tumour protein;PF00096,Zinc finger, C2H2 type	IPR017987,Wilm's tumour protein;IPR013087,Zinc finger C2H2-type;IPR036236,Zinc finger C2H2 superfamily;IPR000976,Wilm's tumour protein, N-terminal	KOG1721,FOG: Zn-finger;COG5048,FOG: Zn-finger	GO:0006355,biological_process,regulation of transcription, DNA-templated;GO:0003676,molecular_function,nucleic acid binding;GO:0005829,cellular_component,cytosol;GO:0005634,cellular_component,nucleus;GO:0005654,cellular_component,nucleoplasm	-
PRRG4	0.0814264508400211	0.00876419554768758	0.0586891376215858	0.406464157965243	0.316446371822507	0.294709741246026	-3.01301826208792	0.245262150728752	50.7259660227833	8.64421680360435e-06	3.08181730336891e-05	A0A0S2Z5N9,Proline rich Gla	XP_006718377.1,-;NP_076986.1,transmembrane gamma-carboxyglutamic acid protein 4 precursor	PF00594,Vitamin K-dependent carboxylation/gamma-carboxyglutamic (GLA) domain	IPR017857,Coagulation factor-like, Gla domain superfamily;IPR035972,Gamma-carboxyglutamic acid-rich (GLA) domain superfamily;IPR000294,Gamma-carboxyglutamic acid-rich (GLA) domain	-	GO:0016020,cellular_component,membrane;GO:0016021,cellular_component,integral component of membrane;GO:0005576,cellular_component,extracellular region;GO:0005509,molecular_function,calcium ion binding	-
QSER1	3.40803737148515	3.34391031624977	3.30187527837886	6.70047544936551	6.67325708361774	7.11476359287883	-1.22712530168209	5.78466995834564	355.450180603335	1.77832145277486e-11	1.3580534070273e-09	G3R0G8,Glutamine and serine rich 1	XP_018892977.1,glutamine and serine-rich protein 1 isoform X3	PF13926,omain of unknown function (DUF4211)	IPR025451,Domain of unknown function DUF4211	-	-	-
C11orf91	0.568545799425905	0.924716075688114	0.182127346266762	0.902869525437119	1.81523746908286	1.21941254701873	-1.35827391729746	-0.12353745301636	9.61164540562119	0.0092857476097824	0.0151751367947317	A0A096N449,Chromosome 11 open reading frame 91	-	-	-	-	-	-
NAT10	20.5784403730208	24.7276460677921	21.9607430832701	40.1262454961744	40.1458520861471	42.3116008617754	-1.06492368682072	7.40739641895568	208.06062812665	6.74410896405572e-10	1.49944971172704e-08	K7C0Y4,RNA cytidine acetyltransferase	XP_016776146.1,RNA cytidine acetyltransferase;XP_016776147.1,-;XP_016776148.1,-	PF08351,omain of unknown function (DUF1726);PF13725,Possible tRNA binding domain;PF13718,NAT acetyltransferase 2;PF05127,Helicase	IPR032672,TmcA/NAT10/Kre33;IPR000182,GNAT domain;IPR033688,RNA cytidine acetyltransferase NAT10;IPR027992,Possible tRNA binding domain;IPR007807,Helicase domain;IPR013562,tRNA(Met) cytidine acetyltransferase TmcA, N-terminal;IPR016181,Acyl-CoA N-acyltransferase	KOG2036,Predicted P-loop ATPase fused to an acetyltransferase;COG1444,Predicted P-loop ATPase fused to an acetyltransferase	GO:0042274,biological_process,ribosomal small subunit biogenesis;GO:0016072,biological_process,rRNA metabolic process;GO:0008033,biological_process,tRNA processing;GO:0005730,cellular_component,nucleolus;GO:0000154,biological_process,rRNA modification;GO:0016740,molecular_function,transferase activity;GO:0005524,molecular_function,ATP binding;GO:0008080,molecular_function,N-acetyltransferase acti…	K14521,ko03008,Ribosome biogenesis in eukaryotes
EHF	0.436325846071043	0.160227318739473	0.27378897511976	19.4149823840893	18.8852924408985	14.0902702772259	-6.12759344002994	5.37928768146823	402.495920006054	4.09889805299983e-06	1.6280246337141e-05	A0A1D5QKT1,ETS homologous factor	XP_001115455.2,ETS homologous factor isoform X1	-	IPR013761,Sterile alpha motif/pointed domain superfamily;IPR033071,ETS homologous factor;IPR036388,Winged helix-like DNA-binding domain superfamily;IPR000418,Ets domain;IPR036390,Winged helix DNA-binding domain superfamily;IPR003118,Pointed domain	-	GO:0006366,biological_process,transcription by RNA polymerase II;GO:0003677,molecular_function,DNA binding;GO:0030855,biological_process,epithelial cell differentiation;GO:0043565,molecular_function,sequence-specific DNA binding;GO:0003700,molecular_function,DNA binding transcription factor activity;GO:0006355,biological_process,regulation of transcription, DNA-templated;GO:0050673,biological_pro…	-
FJX1	0.0689216744610179	0.138474289653464	0.317927442658648	0.386293756141404	0.432887677471482	0.611985828393177	-1.69542635010456	-0.183576976570581	16.2332140526678	0.0014167220161557	0.00278620821490287	H2RH08,Four jointed box 1	XP_508371.2,four-jointed box protein 1	-	IPR024868,Four-jointed box protein 1/four-jointed protein	ENOG410XSE2,-;ENOG410IHNI,-	GO:0007267,biological_process,cell-cell signaling;GO:0010842,biological_process,retina layer formation;GO:0005615,cellular_component,extracellular space	K16674,ko04391,Hippo signaling pathway - fly
CKAP5	28.9505878355244	31.3116026709976	26.4643193013796	49.2109424860028	51.4791187108798	51.4972400736749	-1.01068000252484	8.44070891218422	206.211449124947	7.15944350989871e-10	1.56537320891395e-08	H2R5G4,Cytoskeleton associated protein 5	XP_001165890.1,cytoskeleton-associated protein 5 isoform X2	PF12348,CLASP N terminal	IPR016024,Armadillo-type fold;IPR011989,Armadillo-like helical;IPR021133,HEAT, type 2;IPR024395,CLASP N-terminal domain;IPR034085,TOG domain	ENOG410XPTW,-;KOG1820,Microtubule-associated protein	GO:0007098,biological_process,centrosome cycle;GO:0000930,cellular_component,gamma-tubulin complex;GO:0005813,cellular_component,centrosome;GO:0000776,cellular_component,kinetochore;GO:0046785,biological_process,microtubule polymerization;GO:0005730,cellular_component,nucleolus;GO:0005886,cellular_component,plasma membrane;GO:0000922,cellular_component,spindle pole;GO:0030951,biological_process,e…	-
SSRP1	80.9350976482133	90.4052274650044	83.0753885655809	151.602276723733	154.020689404327	157.879654775726	-1.06492586887013	9.59618266356414	266.64369546626	1.26613954117886e-10	4.81133025647969e-09	G1RPY1,FACT complex subunit SSRP1	XP_003275348.1,FACT complex subunit SSRP1	PF08512,Histone chaperone Rttp106-like;PF00505,HMG (high mobility group) box;PF03531,Structure-specific recognition protein (SSRP1);PF17292,POB3-like N-terminal PH domain	IPR035417,FACT complex subunit POB3-like, N-terminal PH domain;IPR009071,High mobility group box domain;IPR011993,PH-like domain superfamily;IPR000969,Structure-specific recognition protein;IPR038167,SSRP1 domain superfamily;IPR013719,Domain of unknown function DUF1747;IPR024954,SSRP1 domain;IPR036910,High mobility group box domain superfamily	COG5165,Nucleosome-binding factor SPN, POB3 subunit;KOG0526,Nucleosome-binding factor SPN, POB3 subunit	GO:0003677,molecular_function,DNA binding;GO:0005694,cellular_component,chromosome;GO:0006260,biological_process,DNA replication;GO:0006974,biological_process,cellular response to DNA damage stimulus;GO:0006355,biological_process,regulation of transcription, DNA-templated;GO:0006351,biological_process,transcription, DNA-templated;GO:0006281,biological_process,DNA repair;GO:0005634,cellular_compon…	-
MRPL16	21.0050259517094	19.7833479868192	21.4652355100462	46.0290868103277	42.1124321770928	42.3307870298341	-1.26685915339933	6.22773968421676	424.670370743301	5.22099728625872e-12	6.90059251691715e-10	H2Q3R6,Mitochondrial ribosomal protein L16	XP_508452.2,39S ribosomal protein L16, mitochondrial	PF00252,Ribosomal protein L16p/L10e	IPR036920,Ribosomal protein L10e/L16 superfamily;IPR016180,Ribosomal protein L10e/L16;IPR000114,Ribosomal protein L16	KOG3422,Mitochondrial ribosomal protein L16;COG0197,Ribosomal protein L16/L10E	GO:0019843,molecular_function,rRNA binding;GO:0003735,molecular_function,structural constituent of ribosome;GO:0005840,cellular_component,ribosome;GO:0032543,biological_process,mitochondrial translation;GO:0005739,cellular_component,mitochondrion;GO:0005762,cellular_component,mitochondrial large ribosomal subunit;GO:0006412,biological_process,translation;GO:0030529,,	K02878,ko03010,Ribosome
TCN1	4.18773772313583	2.53636703305998	2.74210748804209	36.9228998077307	37.1468667620902	42.0486507207972	-3.81977882633024	5.14363555348835	472.378020629605	5.72618482414134e-08	4.56708020686308e-07	H2NDB7,Transcobalamin 1	-	PF14478,omain of unknown function (DUF4430);PF01122,ukaryotic cobalamin-binding protein	IPR027954,Domain of unknown function DUF4430;IPR002157,Cobalamin (vitamin B12)-binding protein	ENOG410IVBN,-;ENOG410XSU1,-	GO:0031419,molecular_function,cobalamin binding;GO:0015889,biological_process,cobalamin transport	-
MS4A2	0.0316000640821719	0	0.014576731688631	0.361310014446204	0.273896481310555	0.195193636540523	-4.35821860514358	-0.428268590859059	62.9353246104769	1.34324438183823e-06	6.24897209773361e-06	G3RXJ4,Membrane spanning 4-domains A2	-	PF04103,CD20-like family	IPR030420,High affinity immunoglobulin epsilon receptor subunit beta;IPR030417,Membrane-spanning 4-domains subfamily A;IPR007237,CD20-like family	-	GO:0032998,cellular_component,Fc-epsilon receptor I complex;GO:0006954,biological_process,inflammatory response;GO:0016020,cellular_component,membrane;GO:0038095,biological_process,Fc-epsilon receptor signaling pathway;GO:0005887,cellular_component,integral component of plasma membrane;GO:0016021,cellular_component,integral component of membrane	-
CCDC86	8.9082837795077	10.5752625317543	10.1303079260383	27.3183769326027	26.0214416397883	30.1922728520358	-1.69567577378771	5.32257512048948	382.831673462216	1.06757915468756e-11	1.05476820483131e-09	G2HE85,Coiled-coil domain containing 86	NP_001233482.1,coiled-coil domain-containing protein 86	PF03879,Cgr1 family	IPR026570,Coiled-coil domain-containing protein 86;IPR005579,Cgr1-like	ENOG41129IK,-;KOG4538,Predicted coiled-coil protein	GO:0005634,cellular_component,nucleus;GO:0005730,cellular_component,nucleolus	-
FEN1	5.04257448740216	6.11203608993043	4.95077691428191	20.9392494721988	22.2986067759674	25.9215810224998	-2.29934350863133	5.20782607390355	413.41872214487	3.9669055845737e-10	1.02492201478097e-08	H2ND72,Flap endonuclease 1	XP_002821720.1,-	PF00867,XPG I-region;PF00752,XPG N-terminal domain	IPR023426,Flap endonuclease 1;IPR006085,XPG N-terminal;IPR008918,Helix-hairpin-helix motif, class 2;IPR036279,5'-3' exonuclease, C-terminal domain superfamily;IPR006084,XPG/Rad2 endonuclease;IPR006086,XPG-I domain;IPR019974,XPG conserved site;IPR029060,PIN-like domain superfamily	KOG2519,5'-3' exonuclease;COG0258,5'-3' exonuclease (including N-terminal domain of PolI)	GO:0000784,cellular_component,nuclear chromosome, telomeric region;GO:0090502,biological_process,RNA phosphodiester bond hydrolysis, endonucleolytic;GO:0008409,molecular_function,5'-3' exonuclease activity;GO:0005634,cellular_component,nucleus;GO:0090305,biological_process,nucleic acid phosphodiester bond hydrolysis;GO:0004519,molecular_function,endonuclease activity;GO:0016787,molecular_function…	K04799,ko03450,Non-homologous end-joining;K04799,ko03030,DNA replication;K04799,ko03410,Base excision repair
FADS2	7.12636528785215	6.6000091665279	7.02909145058152	19.0060749715532	18.4657944052549	14.3020237196807	-1.51596562251708	7.10250152581501	301.56553408343	5.02629574012573e-10	1.19662173282993e-08	K7CKW1,Fatty acid desaturase 2	-	PF00487,atty acid desaturase;PF00173,Cytochrome b5-like Heme/Steroid binding domain	-	-	-	-
FADS1	10.9243324331626	11.0765895624076	11.8526126920134	26.1098045504564	27.0456943800502	22.375669535353	-1.35612850396915	7.58352208795112	377.025749608387	1.18599310233426e-11	1.06923688787882e-09	A0A0A0MR51,Fatty acid desaturase 1	NP_037534.3,fatty acid desaturase 1	PF00487,atty acid desaturase;PF00173,Cytochrome b5-like Heme/Steroid binding domain	IPR005804,Fatty acid desaturase domain;IPR001199,Cytochrome b5-like heme/steroid binding domain;IPR036400,Cytochrome b5-like heme/steroid binding domain superfamily;IPR012171,Fatty acid desaturase	ENOG410XVSZ,-;KOG4232,Delta 6-fatty acid desaturase/delta-8 sphingolipid desaturase	GO:0006629,biological_process,lipid metabolic process;GO:0035900,biological_process,response to isolation stress;GO:0014070,biological_process,response to organic cyclic compound;GO:0019369,biological_process,arachidonic acid metabolic process;GO:0032868,biological_process,response to insulin;GO:0016491,molecular_function,oxidoreductase activity;GO:0007568,biological_process,aging;GO:0043231,cell…	K10224,ko01212,Fatty acid metabolism;K10224,ko01040,Biosynthesis of unsaturated fatty acids
INCENP	22.1910174852383	34.7811009223489	22.1010985014596	74.800586931082	78.8377206036678	89.9316998780947	-1.82128090677725	7.96602997586154	58.394345764938	0.000887660226755197	0.00183191476552535	K7CHZ7,Inner centromere protein antigens 135/155kDa	-	PF12178,Chromosome passenger complex (CPC) protein INCENP N terminal;PF03941,Inner centromere protein, ARK binding region	IPR022006,Chromosome passenger complex (CPC) protein INCENP N-terminal;IPR005635,Inner centromere protein, ARK-binding domain	KOG4456,Inner centromere protein (INCENP), C-terminal domain;ENOG410XRQ9,-	-	-
WDR74	2.35243020023822	3.21242745187368	2.65173470858105	6.59619100432649	5.96838661510304	5.65888964826661	-1.34217196750983	4.27161829777187	152.512541442803	6.52971590266376e-09	8.19870921281245e-08	H2ND35,WD repeat domain 74	XP_002821680.2,WD repeat-containing protein 74	PF00400,WD domain, G-beta repeat	IPR036322,WD40-repeat-containing domain superfamily;IPR015943,WD40/YVTN repeat-like-containing domain superfamily;IPR001680,WD40 repeat;IPR037379,WDR74/Nsa1	ENOG410YGGD,-;KOG3881,Uncharacterized conserved protein	GO:0042273,biological_process,ribosomal large subunit biogenesis;GO:0005634,cellular_component,nucleus;GO:0005730,cellular_component,nucleolus	-
RPS6KA4	2.14380744700785	2.81986322705143	2.48933206897378	5.50648710570098	5.5717090086952	5.00581823025091	-1.3041884242037	3.94599358165118	150.707107025373	5.71196107781724e-09	7.38662897529033e-08	H2Q401,Ribosomal protein S6 kinase	-	PF00433,Protein kinase C terminal domain;PF00069,Protein kinase domain	-	-	-	-
SF1	15.7774315397953	19.0147088463367	16.7329590873217	34.3100913598969	29.9196820297923	32.238311096544	-1.10251121558711	7.23657419445989	209.703593780942	7.59388993271127e-10	1.63103548989538e-08	G3RAF9,Splicing factor 1	XP_018892050.1,-	PF16275,Splicing factor 1 helix-hairpin domain;PF00013,KH domain;PF00098,Zinc knuckle	IPR031150,BBP/SF1 family;IPR004088,K Homology domain, type 1;IPR004087,K Homology domain;IPR032570,Splicing factor 1, helix-hairpin domain;IPR001878,Zinc finger, CCHC-type;IPR036612,K Homology domain, type 1 superfamily	-	GO:0003723,molecular_function,RNA binding;GO:0003676,molecular_function,nucleic acid binding;GO:0000398,biological_process,mRNA splicing, via spliceosome;GO:0045131,molecular_function,pre-mRNA branch point binding;GO:0008270,molecular_function,zinc ion binding	-
SAC3D1	1.71526289149599	1.95559768542773	1.26377055543276	4.00572673199678	3.63599998282515	3.58077879439002	-1.36991825037493	2.317197326922	74.4823553125783	4.91298163881646e-07	2.6799314612288e-06	F8WC89,SAC3 domain-containing protein 1	NP_037431.3,SAC3 domain-containing protein 1	PF03399,SAC3/GANP family	IPR005062,SAC3/GANP/THP3	COG5079,Nuclear protein export factor;KOG1860,Nuclear protein export factor	-	-
CDCA5	0.896274429031284	1.27184666038404	0.636698641799935	4.94308379673936	4.53277514254295	5.13767554485268	-2.55750784827106	3.59169225608481	164.243262765779	4.92345248896778e-07	2.6847166935358e-06	B5MBX0,Sororin	-	PF09666,Sororin protein	IPR018605,Sororin protein	ENOG410Y6TQ,-;ENOG410IZXN,-	GO:0005654,cellular_component,nucleoplasm	-
POLA2	0.412855996160132	0.44013832897189	0.589474272248104	1.81813075934524	1.70866270004407	1.91265901506957	-2.12429137421672	2.79030355570314	215.251453191372	5.37051613072688e-10	1.25841326690941e-08	H2Q426,DNA polymerase alpha subunit B	XP_001169495.2,DNA polymerase alpha subunit B isoform X1	PF08418,NA polymerase alpha subunit B N-terminal;PF04042,NA polymerase alpha/epsilon subunit B	IPR013627,DNA polymerase alpha, subunit B N-terminal;IPR007185,DNA polymerase alpha/epsilon, subunit B;IPR016722,DNA polymerase alpha, subunit B	KOG1625,DNA polymerase alpha-primase complex, polymerase-associated subunit B;COG5214,DNA polymerase alpha-primase complex, polymerase-associated subunit B	GO:0003887,molecular_function,DNA-directed DNA polymerase activity;GO:0003677,molecular_function,DNA binding;GO:0071897,biological_process,DNA biosynthetic process;GO:0000060,biological_process,protein import into nucleus, translocation;GO:0006270,biological_process,DNA replication initiation;GO:0006260,biological_process,DNA replication;GO:0005658,cellular_component,alpha DNA polymerase:primase …	K02321,ko00230,Purine metabolism;K02321,ko00240,Pyrimidine metabolism;K02321,ko03030,DNA replication
FOSL1	5.98057755469237	7.46124716508529	5.58977491205062	52.8756211663796	42.5466418135922	52.1311077362502	-3.14723614883884	5.79216474025835	620.35173792044	6.63561803575531e-10	1.48367538768345e-08	A0A0D9R6S0,FOS like 1, AP-1 transcription factor subunit	XP_007978753.1,fos-related antigen 1 isoform X2	PF00170,bZIP transcription factor	IPR000837,AP-1 transcription factor;IPR029815,Fos-related antigen 1;IPR004827,Basic-leucine zipper domain	-	GO:0003677,molecular_function,DNA binding;GO:0007296,biological_process,vitellogenesis;GO:0061614,biological_process,pri-miRNA transcription by RNA polymerase II;GO:0006357,biological_process,regulation of transcription by RNA polymerase II;GO:0003700,molecular_function,DNA binding transcription factor activity;GO:0060674,biological_process,placenta blood vessel development;GO:0006355,biological_…	-
C11orf68	2.07756514440982	1.6788336650207	1.73241269270033	3.11711202428697	3.61354279320317	3.09722477487581	-1.03846667926497	2.2161666304071	51.0678996578707	4.49295043274795e-06	1.76021215466864e-05	A0A1D5QRN8,Chromosome 11 open reading frame 68	-	-	IPR023398,Translation Initiation factor eIF- 4e-like;IPR015034,Protein of unknown function DUF1917	-	-	-
RIN1	0.545467143826609	0.46525234455703	0.486618693470183	1.62668590307854	1.01325715509815	1.43038496464336	-1.64392037515793	2.41293053082821	91.4687101202505	1.39215794234055e-07	9.44516427146756e-07	A0A0S2Z4U0,Ras and Rab interactor 1	NP_004283.2,ras and Rab interactor 1	PF00788,Ras association (RalGDS/AF-6) domain;PF02204,Vacuolar sorting protein 9 (VPS9) domain	IPR035867,Ras and Rab interactor 1, SH2 domain;IPR036860,SH2 domain superfamily;IPR037191,VPS9 domain superfamily;IPR000159,Ras-associating (RA) domain;IPR000980,SH2 domain;IPR003123,VPS9 domain	-	GO:0007165,biological_process,signal transduction	K17638,ko04014,Ras signaling pathway
SLC29A2	0.941549468203672	1.11364892873879	0.692057132380421	2.39214538787014	2.08605707075642	1.75756799607802	-1.36225099278133	2.08922700850086	57.3038072781449	2.3223261719123e-06	9.97048672612431e-06	G3QYC7,Solute carrier family 29 member 2	XP_004051630.1,-	PF01733,Nucleoside transporter	IPR030197,Equilibrative nucleoside transporter 2;IPR036259,MFS transporter superfamily;IPR034764,Nucleoside transporter ENT1/ENT2;IPR002259,Equilibrative nucleoside transporter	-	GO:0015858,biological_process,nucleoside transport;GO:0016323,cellular_component,basolateral plasma membrane;GO:0005337,molecular_function,nucleoside transmembrane transporter activity;GO:0016020,cellular_component,membrane;GO:1901642,biological_process,nucleoside transmembrane transport;GO:0005887,cellular_component,integral component of plasma membrane;GO:0016021,cellular_component,integral com…	-
PC	3.11961569361052	2.4327037979023	2.54624907941668	4.98199674699661	4.7374250193337	5.00444687319851	-1.0631344058958	4.5308790594899	130.191129883271	1.48012560885291e-08	1.53227410771099e-07	A0A024R5C5,Pyruvate carboxylase	NP_071504.2,pyruvate carboxylase, mitochondrial precursor;XP_016873358.1,-;XP_016873357.1,-;XP_006718641.1,-;XP_005274088.1,-;NP_000911.2,-;XP_016873361.1,-;NP_001035806.1,-;XP_011543388.1,-;XP_016873359.1,-;XP_016873360.1,-;XP_005274089.1,-	PF00364,Biotin-requiring enzyme;PF02785,Biotin carboxylase C-terminal domain;PF02786,Carbamoyl-phosphate synthase L chain, ATP binding domain;PF00289,Biotin carboxylase, N-terminal domain;PF02436,Conserved carboxylase domain;PF00682,HMGL-like	IPR005479,Carbamoyl-phosphate synthetase large subunit-like, ATP-binding domain;IPR011053,Single hybrid motif;IPR005481,Biotin carboxylase-like, N-terminal domain;IPR005930,Pyruvate carboxylase;IPR000891,Pyruvate carboxyltransferase;IPR003379,Carboxylase, conserved domain;IPR011054,Rudiment single hybrid motif;IPR005482,Biotin carboxylase, C-terminal;IPR000089,Biotin/lipoyl attachment;IPR013785,A…	COG1038,Pyruvate carboxylase;ENOG410IU5D,-	GO:0009374,molecular_function,biotin binding;GO:0006094,biological_process,gluconeogenesis;GO:0003824,molecular_function,catalytic activity;GO:0046872,molecular_function,metal ion binding;GO:0006090,biological_process,pyruvate metabolic process;GO:0005739,cellular_component,mitochondrion;GO:0016874,molecular_function,ligase activity;GO:0000166,molecular_function,nucleotide binding;GO:0005524,mole…	K01958,ko00720,Carbon fixation pathways in prokaryotes;K01958,ko00620,Pyruvate metabolism;K01958,ko01230,Biosynthesis of amino acids;K01958,ko01200,Carbon metabolism;K01958,ko00020,Citrate cycle (TCA cycle)
LRFN4	0.288595295288503	0.419878724815577	0.367242920562795	0.811551548329249	0.768804229172743	1.02963607948199	-1.47423409460083	0.895756749673788	40.2494632213278	1.67246296131581e-05	5.45794683990097e-05	A0A024R5I6,Leucine rich repeat and fibronectin type III domain containing 4, isoform CRA_a	XP_005274296.1,-;NP_076941.2,leucine-rich repeat and fibronectin type-III domain-containing protein 4 precursor	PF00041,ibronectin type III domain;PF13855,Leucine rich repeat;PF07679,Immunoglobulin I-set domain	IPR001611,Leucine-rich repeat;IPR003961,Fibronectin type III;IPR007110,Immunoglobulin-like domain;IPR000483,Cysteine-rich flanking region, C-terminal;IPR036116,Fibronectin type III superfamily;IPR032675,Leucine-rich repeat domain superfamily;IPR036179,Immunoglobulin-like domain superfamily;IPR003591,Leucine-rich repeat, typical subtype;IPR013783,Immunoglobulin-like fold;IPR003599,Immunoglobulin s…	KOG0619,FOG: Leucine rich repeat;COG4886,Leucine-rich repeat (LRR) protein	GO:0009986,cellular_component,cell surface;GO:0016021,cellular_component,integral component of membrane;GO:0016020,cellular_component,membrane	-
SYT12	0.340418766055151	0.43185310554439	0.335639005330613	1.71500338526998	1.74803881394474	1.87202457723787	-2.45834233111599	3.61777081965799	418.937037767863	5.73486103939259e-12	7.39303468222564e-10	B0AZL9,cDNA, FLJ79459, highly similar to Synaptotagmin-12	NP_001171351.1,-	PF00168,C2 domain	IPR030537,Synaptotagmin-12;IPR000008,C2 domain;IPR035892,C2 domain superfamily	ENOG411011E,-;ENOG410IT3K,-	GO:0046928,biological_process,regulation of neurotransmitter secretion;GO:0060291,biological_process,long-term synaptic potentiation;GO:0016021,cellular_component,integral component of membrane;GO:0016020,cellular_component,membrane	-
NUDT8	0.954000578697705	1.05146579262291	1.62825551847494	2.24574166705935	1.72568104646259	2.43080590644011	-1.0349362617048	1.36613174696736	21.7462699251215	0.000349375110148451	0.00079306745278959	H2Q494,Uncharacterized protein	XP_522294.2,-	PF00293,NUDIX domain	IPR015797,NUDIX hydrolase-like domain superfamily;IPR000086,NUDIX hydrolase domain	KOG3069,Peroxisomal NUDIX hydrolase;COG0494,NTP pyrophosphohydrolases including oxidative damage repair enzymes	GO:0016787,molecular_function,hydrolase activity	-
GAL	0.173187797363583	0.0745630790441728	0.199723649875304	1.05562197591718	0.3467263801286	1.03635058342167	-2.69073816606159	-0.468265216803896	29.0528666328311	0.000118736291523067	0.000304606182472679	H2Q4A2,Galanin prepropeptide	XP_001173776.1,galanin peptides	PF01296,alanin;PF06540,alanin message associated peptide (GMAP)	IPR008174,Galanin;IPR008175,Galanin precursor;IPR013068,Galanin message associated peptide (GMAP)	ENOG410YNUP,-;ENOG410IZPR,-	GO:0005184,molecular_function,neuropeptide hormone activity;GO:0043025,cellular_component,neuronal cell body;GO:1902891,biological_process,negative regulation of root hair elongation;GO:0019933,biological_process,cAMP-mediated signaling;GO:0031764,molecular_function,type 1 galanin receptor binding;GO:0005179,molecular_function,hormone activity;GO:0010469,biological_process,regulation of signaling…	K05244,ko04080,Neuroactive ligand-receptor interaction
DHCR7	2.30015043373509	2.3300962201304	2.44973539300178	5.80137077282072	5.62155638370268	4.89445814851866	-1.40252123919499	4.06624461272602	245.999320534357	2.18520947623057e-10	6.89028695510415e-09	A0A024R5F7,7-dehydrocholesterol reductase isoform 1	NP_001351.2,7-dehydrocholesterol reductase;NP_001157289.1,-	PF01222,rgosterol biosynthesis ERG4/ERG24 family	IPR018083,Sterol reductase, conserved site;IPR001171,Ergosterol biosynthesis ERG4/ERG24	ENOG410XP67,-;KOG1435,Sterol reductase/lamin B receptor	GO:0042127,biological_process,regulation of cell proliferation;GO:0006695,biological_process,cholesterol biosynthetic process;GO:0030324,biological_process,lung development;GO:0016628,molecular_function,oxidoreductase activity, acting on the CH-CH group of donors, NAD or NADP as acceptor;GO:0030154,biological_process,cell differentiation;GO:0047598,molecular_function,7-dehydrocholesterol reductas…	K00213,ko00100,Steroid biosynthesis
CLPB	3.39247438433239	3.18825360851989	2.93800795929373	6.00945437299363	6.52910149094387	5.51402110180097	-1.11979511910734	4.33021676780018	156.577874533447	4.4459283050512e-09	6.00181337713487e-08	H0YGM0,Caseinolytic peptidase B protein homolog	-	PF07724,AAA domain (Cdc48 subfamily);PF12796,Ankyrin repeats (3 copies);PF13857,Ankyrin repeats (many copies);PF10431,C-terminal, D2-small domain, of ClpB protein	IPR001270,ClpA/B family;IPR027417,P-loop containing nucleoside triphosphate hydrolase;IPR002110,Ankyrin repeat;IPR036770,Ankyrin repeat-containing domain superfamily;IPR019489,Clp ATPase, C-terminal;IPR003959,ATPase, AAA-type, core;IPR003593,AAA+ ATPase domain;IPR020683,Ankyrin repeat-containing domain	-	GO:0005524,molecular_function,ATP binding	-
RELT	0.596514439669729	0.563469013181803	0.60577364542217	1.24253140321662	1.17431567045807	1.12739917127848	-1.20468822043576	2.53470920068589	96.8294924726842	9.75497911969781e-08	7.08019788448958e-07	A0A024R5N3,Tumor necrosis factor receptor superfamily, member 19-like, isoform CRA_b	NP_116260.2,tumor necrosis factor receptor superfamily member 19L precursor;NP_689408.1,-	PF12606,Tumour necrosis factor receptor superfamily member 19	IPR022248,TNF receptor family, RELT;IPR022333,Tumour necrosis factor receptor 19-like;IPR034048,Tumor necrosis factor receptor 19-like, N-terminal	ENOG410IKJV,-;ENOG410YDMP,-	GO:0005634,cellular_component,nucleus;GO:0016021,cellular_component,integral component of membrane;GO:0016020,cellular_component,membrane	K05156,ko04060,Cytokine-cytokine receptor interaction
COA4	5.20006771358266	6.31180115907095	5.24541353384662	11.7986427743991	10.7899084612855	11.0294398976741	-1.19925491477081	4.27892991684049	164.752062461064	3.18089588560117e-09	4.64754875175958e-08	G3R8W7,Cytochrome c oxidase assembly factor 4 homolog	-	-	-	-	-	-
POLD3	4.27663494715221	4.43039791107147	4.18946463280101	7.46585622288358	8.44339241284586	9.54333778341802	-1.18213596671499	5.17824903709788	157.383408589076	1.17175814626029e-08	1.28633005389463e-07	A0A024R5M8,Polymerase	NP_006582.1,DNA polymerase delta subunit 3	PF09507,NA polymerase subunit Cdc27	IPR019038,DNA polymerase subunit Cdc27	ENOG410XSD1,-;ENOG410IGGV,-	GO:0006260,biological_process,DNA replication;GO:0006261,biological_process,DNA-dependent DNA replication;GO:0005634,cellular_component,nucleus	K03504,ko03420,Nucleotide excision repair;K03504,ko03440,Homologous recombination;K03504,ko05166,HTLV-I infection;K03504,ko03410,Base excision repair;K03504,ko00230,Purine metabolism;K03504,ko03430,Mismatch repair;K03504,ko00240,Pyrimidine metabolism;K03504,ko03030,DNA replication
DDIAS	0.342628977271558	0.390342397318717	0.255312588574443	1.53777690945689	1.76795576086639	1.66057540510441	-2.51005800422933	2.49307352281928	241.929645092155	2.44589106681515e-10	7.30900680230886e-09	A8K8N4,cDNA FLJ78751	-	PF08646,Replication factor-A C terminal domain	IPR013955,Replication factor A, C-terminal;IPR012340,Nucleic acid-binding, OB-fold	ENOG410IGF0,-;ENOG41122YI,-	-	-
MMP13	0.873883381192393	0.513048709019538	0.732930825230475	2.6215224647105	2.6851179464897	2.23893437673222	-2.03844472637131	2.26374751311847	134.045269481189	1.22540660794345e-08	1.32952832246877e-07	G5E971,Matrix metalloproteinase	-	PF00413,Matrixin;PF01471,Putative peptidoglycan binding domain;PF00045,Hemopexin	IPR001818,Peptidase M10, metallopeptidase;IPR018486,Hemopexin, conserved site;IPR036375,Hemopexin-like domain superfamily;IPR036365,PGBD-like superfamily;IPR021190,Peptidase M10A;IPR000585,Hemopexin-like domain;IPR002477,Peptidoglycan binding-like;IPR036366,PGBD superfamily;IPR024079,Metallopeptidase, catalytic domain superfamily;IPR006026,Peptidase, metallopeptidase;IPR018487,Hemopexin-like repe…	KOG1565,Gelatinase A and related matrix metalloproteases;ENOG410XQ5D,-	GO:0006508,biological_process,proteolysis;GO:0016787,molecular_function,hydrolase activity;GO:0008237,molecular_function,metallopeptidase activity;GO:0031012,cellular_component,extracellular matrix;GO:0046872,molecular_function,metal ion binding;GO:0004222,molecular_function,metalloendopeptidase activity;GO:0008270,molecular_function,zinc ion binding;GO:0005576,cellular_component,extracellular re…	-
DCUN1D5	35.8906241242297	34.881266286385	34.3451249973069	70.174237356458	63.0106210531284	58.7730737888489	-1.06636266873735	6.42749495567648	268.971116915957	1.19361805727226e-10	4.67047382409899e-09	G3RTN3,DCN1-like protein	XP_004052089.1,-	PF03556,Cullin binding	IPR005176,Potentiating neddylation domain;IPR014764,Defective-in-cullin neddylation protein	-	-	-
EXPH5	1.41714353233274	1.33870399455172	1.14040306860692	2.5421445943618	2.5088761294385	2.88182621261296	-1.22424812666079	4.46128445959218	154.53987745253	4.84515021919017e-09	6.44172705340272e-08	Q149M6,Exophilin 5	NP_001138236.1,exophilin-5 isoform 5;NP_055880.2,exophilin-5 isoform 1;NP_001138237.1,exophilin-5 isoform 3;NP_001138235.1,exophilin-5 isoform 4;NP_001294948.1,exophilin-5 isoform 2	-	IPR010911,Rab-binding domain	ENOG4111DX8,-;ENOG410IEGS,-	GO:0017137,molecular_function,Rab GTPase binding;GO:0006886,biological_process,intracellular protein transport;GO:0005622,cellular_component,intracellular	-
DDX10	17.7253442825271	21.6467343352032	17.8596990303339	40.0223341887621	44.1697256358685	46.2489786117988	-1.38837387621742	8.09162676763997	214.784148900812	1.93861375381761e-08	1.90938356513076e-07	H2Q4Q4,RNA helicase	XP_009422398.1,probable ATP-dependent RNA helicase DDX10	PF13959,omain of unknown function (DUF4217);PF00270,AD/DEAH box helicase;PF00271,Helicase conserved C-terminal domain	IPR000629,ATP-dependent RNA helicase DEAD-box, conserved site;IPR027417,P-loop containing nucleoside triphosphate hydrolase;IPR025313,Domain of unknown function DUF4217;IPR014014,RNA helicase, DEAD-box type, Q motif;IPR011545,DEAD/DEAH box helicase domain;IPR014001,Helicase superfamily 1/2, ATP-binding domain;IPR001650,Helicase, C-terminal	KOG0342,ATP-dependent RNA helicase pitchoune;COG0513,Superfamily II DNA and RNA helicases	GO:0004386,molecular_function,helicase activity;GO:0004004,molecular_function,ATP-dependent RNA helicase activity;GO:0005730,cellular_component,nucleolus;GO:0005737,cellular_component,cytoplasm;GO:0003676,molecular_function,nucleic acid binding;GO:0003723,molecular_function,RNA binding;GO:0016787,molecular_function,hydrolase activity;GO:0010501,biological_process,RNA secondary structure unwinding…	-
H2AFX	2.5806484055726	3.87367669012013	3.07659804524458	11.2585243425599	9.79093225904365	10.6899415618164	-1.92659804410167	3.53899517276968	205.70713953917	8.49384978242115e-10	1.76009078826225e-08	G3QYE9,Histone H2A	XP_004052304.1,-	PF00125,Core histone H2A/H2B/H3/H4;PF16211,C-terminus of histone H2A	IPR032458,Histone H2A conserved site;IPR002119,Histone H2A;IPR009072,Histone-fold;IPR007125,Histone H2A/H2B/H3;IPR032454,Histone H2A, C-terminal domain	-	GO:0007283,biological_process,spermatogenesis;GO:0000785,cellular_component,chromatin;GO:0003684,molecular_function,damaged DNA binding;GO:0042393,molecular_function,histone binding;GO:0016607,cellular_component,nuclear speck;GO:0000077,biological_process,DNA damage checkpoint;GO:0001673,cellular_component,male germ cell nucleus;GO:0005634,cellular_component,nucleus;GO:0000724,biological_process,…	K11251,ko05034,Alcoholism;K11251,ko05322,Systemic lupus erythematosus
NECTIN1	0.570096177531079	0.453129736302725	0.497299180153092	0.903283315636454	0.774669952623537	0.973487390964345	-1.00635550328013	2.46885879999827	49.9283581949264	5.10401165152769e-06	1.96598967318104e-05	K7BW93,Poliovirus receptor-related 1	XP_016777639.1,nectin-1 isoform X1	PF13927,Immunoglobulin domain;PF08205,CD80-like C2-set immunoglobulin domain;PF07686,Immunoglobulin V-set domain	IPR007110,Immunoglobulin-like domain;IPR033314,Nectin-1;IPR013162,CD80-like, immunoglobulin C2-set;IPR036179,Immunoglobulin-like domain superfamily;IPR013783,Immunoglobulin-like fold;IPR003599,Immunoglobulin subtype;IPR003598,Immunoglobulin subtype 2;IPR013106,Immunoglobulin V-set domain	ENOG410IF17,-;ENOG410YK75,-	GO:0007157,biological_process,heterophilic cell-cell adhesion via plasma membrane cell adhesion molecules;GO:0048593,biological_process,camera-type eye morphogenesis;GO:0005912,cellular_component,adherens junction;GO:0098609,biological_process,cell-cell adhesion;GO:0004872,-,-;GO:0006826,biological_process,iron ion transport;GO:0046982,molecular_function,protein heterodimerization activity;GO:004…	K06081,ko05168,Herpes simplex infection;K06081,ko04520,Adherens junction;K06081,ko04514,Cell adhesion molecules (CAMs)
BLID	0.359133628523672	0.73092577485297	0.301207360600807	2.47035305189036	2.21465737546315	2.1931601486601	-2.44682277761793	0.389386106375535	64.0094148046136	1.2156666032103e-06	5.76974774207247e-06	G3QI83,BH3-like motif containing, cell death inducer	-	-	-	-	GO:0005829,cellular_component,cytosol;GO:0043280,biological_process,positive regulation of cysteine-type endopeptidase activity involved in apoptotic process;GO:0005739,cellular_component,mitochondrion	-
HSPA8	113.90696082633	108.421313663762	107.398313870614	232.07190901635	224.992120535429	230.702950727021	-1.26024183357296	9.72176361515086	472.267409866399	2.50356471178493e-12	4.54900585791909e-10	I3M2W9,Heat shock protein family A	XP_005328449.1,-	PF00012,Hsp70 protein	IPR018181,Heat shock protein 70, conserved site;IPR013126,Heat shock protein 70 family;IPR029047,Heat shock protein 70kD, peptide-binding domain superfamily;IPR029048,Heat shock protein 70kD, C-terminal domain superfamily	COG0443,Molecular chaperone;KOG0101,Molecular chaperones HSP70/HSC70, HSP70 superfamily	GO:0055131,molecular_function,C3HC4-type RING finger domain binding;GO:0046034,biological_process,ATP metabolic process;GO:0042026,biological_process,protein refolding;GO:0005770,cellular_component,late endosome;GO:0048026,biological_process,positive regulation of mRNA splicing, via spliceosome;GO:0001664,molecular_function,G-protein coupled receptor binding;GO:0072318,biological_process,clathrin…	-
CLMP	3.8484761426119	3.80349235854129	2.83990024028108	17.6629731616108	18.0247778888306	18.0635118967669	-2.55218553819944	5.84173776454845	610.61089107293	1.93057024992855e-11	1.41946300050561e-09	H2Q501,CXADR-like membrane protein	XP_001136596.2,-	PF07686,Immunoglobulin V-set domain;PF13895,Immunoglobulin domain	IPR007110,Immunoglobulin-like domain;IPR036179,Immunoglobulin-like domain superfamily;IPR013783,Immunoglobulin-like fold;IPR003599,Immunoglobulin subtype;IPR003598,Immunoglobulin subtype 2;IPR013106,Immunoglobulin V-set domain	ENOG410IEC5,-;ENOG4111I1J,-	GO:0016021,cellular_component,integral component of membrane;GO:0016020,cellular_component,membrane	-
NRGN	2.79495203919458	3.70252111372898	3.14881346394316	7.97118198668792	7.5147680373893	7.30417868499956	-1.43289726646634	2.87960786869799	123.905185722325	2.03665653577412e-08	1.97518199493971e-07	U3FBA0,Neurogranin	-	PF00612,IQ calmodulin-binding motif	IPR000048,IQ motif, EF-hand binding site	-	-	-
CCDC15	1.11451715958371	1.34153248684597	1.11705275873654	2.48722159025008	2.68277268911934	2.72131011384526	-1.33792569864778	3.25619613300524	130.705112258852	1.44289326503155e-08	1.50357658099003e-07	E9PKB1,Coiled-coil domain-containing protein 15	-	-	IPR037693,Coiled-coil domain-containing protein 15	ENOG410Z3J8,-;ENOG410IKKY,-	-	-
CHEK1	1.72514377291493	2.08408240146339	1.91523650984038	4.33667460529437	4.31798527322309	4.35062521727328	-1.38112816033475	4.40241180998202	247.079439876107	2.12144599332451e-10	6.7900804575107e-09	E7EPP6,Serine/threonine-protein kinase Chk1	NP_001317356.1,serine/threonine-protein kinase Chk1 isoform 3;XP_011540862.1,-	PF00069,Protein kinase domain	IPR011009,Protein kinase-like domain superfamily;IPR008271,Serine/threonine-protein kinase, active site;IPR000719,Protein kinase domain	KOG0590,Checkpoint kinase and related serine/threonine protein kinases;ENOG410XQ0D,-	GO:2000615,biological_process,regulation of histone H3-K9 acetylation;GO:0004672,molecular_function,protein kinase activity;GO:0000077,biological_process,DNA damage checkpoint;GO:0005634,cellular_component,nucleus;GO:0000785,cellular_component,chromatin;GO:0001833,biological_process,inner cell mass cell proliferation;GO:0005657,cellular_component,replication fork;GO:0010767,biological_process,reg…	-
HYLS1	0.900876838570157	1.03428612478746	1.01726533906145	1.57789213495572	2.06881048261421	1.68100837892187	-1.04745142922013	2.09865104135443	45.0045457830762	9.10643838868339e-06	3.22713869621897e-05	A0A024R3K0,Hydrolethalus syndrome 1, isoform CRA_a	XP_016872809.1,-;NP_659451.1,hydrolethalus syndrome protein 1;NP_001128265.1,-;XP_011540961.1,-;XP_016872810.1,-;XP_006718840.1,-;XP_005271487.1,-	PF15311,Hydrolethalus syndrome protein 1 C-terminus	IPR026227,Hydrolethalus syndrome protein 1;IPR027918,Hydrolethalus syndrome protein 1, C-terminal domain	ENOG410J0N2,-;ENOG4111UPE,-	GO:0005829,cellular_component,cytosol;GO:0005886,cellular_component,plasma membrane	-
NCAPD3	5.7681759808773	6.37066816454876	4.93912816943934	12.7881924916166	12.0847809960789	13.0632318597718	-1.34908651625793	6.4274331341268	242.555509583226	1.12006670641057e-09	2.17251711594335e-08	K7ANE6,Non-SMC condensin II complex, subunit D3	XP_016777819.1,condensin-2 complex subunit D3 isoform X1	PF12717,non-SMC mitotic condensation complex subunit 1	IPR016024,Armadillo-type fold;IPR011989,Armadillo-like helical;IPR026971,Condensin subunit 1/Condensin-2 complex subunit D3;IPR032682,Condensin complex subunit 1, C-terminal;IPR012371,Condensin-2 complex subunit D3	KOG0413,Uncharacterized conserved protein related to condensin complex subunit 1;ENOG410XSGK,-	GO:0000799,cellular_component,nuclear condensin complex;GO:0031618,cellular_component,nuclear pericentric heterochromatin;GO:0035064,molecular_function,methylated histone binding;GO:0007076,biological_process,mitotic chromosome condensation;GO:0005654,cellular_component,nucleoplasm	-
FKBP4	32.8317089118865	29.8421450574137	29.2346456422206	81.1993390548651	78.0228852599402	78.0138103744569	-1.56733138468559	8.19745970427698	665.25306858047	2.30763319028156e-13	1.40304097969119e-10	K7B4Z1,Peptidylprolyl isomerase	XP_508927.4,peptidyl-prolyl cis-trans isomerase FKBP4 isoform X1	PF00515,Tetratricopeptide repeat;PF07719,Tetratricopeptide repeat;PF00254,KBP-type peptidyl-prolyl cis-trans isomerase	IPR001440,Tetratricopeptide repeat 1;IPR013105,Tetratricopeptide repeat 2;IPR013026,Tetratricopeptide repeat-containing domain;IPR019734,Tetratricopeptide repeat;IPR001179,FKBP-type peptidyl-prolyl cis-trans isomerase domain;IPR023566,Peptidyl-prolyl cis-trans isomerase, FKBP-type;IPR031212,Peptidyl-prolyl cis-trans isomerase FKBP4;IPR011990,Tetratricopeptide-like helical domain superfamily	KOG0543,FKBP-type peptidyl-prolyl cis-trans isomerase;COG0545,FKBP-type peptidyl-prolyl cis-trans isomerases 1	GO:0003755,molecular_function,peptidyl-prolyl cis-trans isomerase activity;GO:0048608,biological_process,reproductive structure development;GO:0031503,biological_process,protein-containing complex localization;GO:0030521,biological_process,androgen receptor signaling pathway;GO:0007566,biological_process,embryo implantation;GO:0005528,molecular_function,FK506 binding;GO:0061077,biological_process…	-
FOXM1	2.0508383536548	2.58208335575504	1.92120371512017	8.16695099513181	7.88557612719981	8.7469738908526	-2.112961372926	4.74402392862536	383.828308947601	4.43545727890804e-11	2.41778305741304e-09	G3R1V7,Forkhead box M1	XP_018893794.1,forkhead box protein M1 isoform X5	PF00250,orkhead domain	IPR018122,Fork head domain conserved site1;IPR001766,Fork head domain;IPR036390,Winged helix DNA-binding domain superfamily;IPR030456,Fork head domain conserved site 2;IPR036388,Winged helix-like DNA-binding domain superfamily	-	GO:0006355,biological_process,regulation of transcription, DNA-templated;GO:0043565,molecular_function,sequence-specific DNA binding;GO:0003700,molecular_function,DNA binding transcription factor activity;GO:0003677,molecular_function,DNA binding;GO:0005634,cellular_component,nucleus	-
TEAD4	0.867082392170229	0.917270272572461	1.11421534426474	2.73886863743083	1.98390974545414	2.63972760486494	-1.55156165218157	2.02894333797004	82.4235120416164	2.64972767296966e-07	1.59751697384837e-06	Q53GI4,TEA domain family member 4 isoform 1 variant	-	PF01285,TEA/ATTS domain family	IPR038096,TEA/ATTS domain superfamily;IPR016361,Transcriptional enhancer factor, metazoa;IPR000818,TEA/ATTS domain;IPR027255,Transcriptional enhancer factor TEF-3 (TEAD4)	ENOG410XQMP,-;KOG3841,TEF-1 and related transcription factor, TEAD family	GO:0035329,biological_process,hippo signaling;GO:0003677,molecular_function,DNA binding;GO:0003700,molecular_function,DNA binding transcription factor activity;GO:0006355,biological_process,regulation of transcription, DNA-templated;GO:0006351,biological_process,transcription, DNA-templated;GO:0005654,cellular_component,nucleoplasm	-
RAD51AP1	1.24322162982361	1.96099731927159	1.23070525064874	6.35447943363373	7.27642217047695	7.58593780608726	-2.44157368993926	3.53046573531783	198.932376844466	2.60217669748633e-08	2.42333426991615e-07	A8K313,cDNA FLJ78249, highly similar to Homo sapiens RAD51 associated protein 1, mRNA	-	PF15696,RAD51 interacting motif	IPR026632,RAD51-associated protein 1;IPR031419,RAD51 interacting motif	ENOG410IICA,-;ENOG4111WAW,-	GO:0003723,molecular_function,RNA binding;GO:0003697,molecular_function,single-stranded DNA binding;GO:0005634,cellular_component,nucleus;GO:0003690,molecular_function,double-stranded DNA binding;GO:0006281,biological_process,DNA repair	-
RP11-234B24.6	10.4883756708595	9.27637631784798	8.72948962935168	16.8975018561727	16.1187697695932	16.654728341802	-1.00015934433382	3.98593834964592	118.8157708484	2.66617799331441e-08	2.4589814304734e-07	G2HHV2,NADH dehydrogenase	-	PF01073,3-beta hydroxysteroid dehydrogenase/isomerase family;PF13460,NAD(P)H-binding;PF05368,NmrA-like family;PF01370,NAD dependent epimerase/dehydratase family	IPR001509,NAD-dependent epimerase/dehydratase;IPR036291,NAD(P)-binding domain superfamily	KOG2865,NADH:ubiquinone oxidoreductase, NDUFA9/39kDa subunit;COG0702,Predicted nucleoside-diphosphate-sugar epimerases	GO:0050662,molecular_function,coenzyme binding;GO:0003824,molecular_function,catalytic activity	-
SCNN1A	0.368790387085064	0.247443846385529	0.276166551265631	0.463062737375938	0.672335120238957	0.56210850942083	-1.12805914027832	1.40429940754304	29.1367244274324	8.83817304069993e-05	0.000234773717740522	C5HTY8,Amiloride-sensitive sodium channel subunit alpha 1	-	PF00858,Amiloride-sensitive sodium channel	IPR020903,Epithelial sodium channel, conserved site;IPR004724,Epithelial sodium channel, chordates;IPR001873,Epithelial sodium channel	KOG4294,Non voltage-gated ion channels (DEG/ENaC family);ENOG410ZNFK,-	GO:0006814,biological_process,sodium ion transport;GO:0005272,molecular_function,sodium channel activity;GO:0015280,molecular_function,ligand-gated sodium channel activity;GO:0006811,biological_process,ion transport;GO:0035725,biological_process,sodium ion transmembrane transport;GO:0016020,cellular_component,membrane;GO:0016021,cellular_component,integral component of membrane	-
NCAPD2	12.2211930153611	14.6025589170176	11.2719785362991	34.3217565938107	35.6699412870717	35.3433803273709	-1.66527075397214	7.32755511887336	348.559131667267	3.53723377288417e-10	9.49347902916009e-09	H2Q5A5,Condensin complex subunit 1	-	PF12922,non-SMC mitotic condensation complex subunit 1, N-term;PF12717,non-SMC mitotic condensation complex subunit 1	-	KOG0414,Chromosome condensation complex Condensin, subunit D2;COG5098,Chromosome condensation complex Condensin, subunit D2	GO:0030261,biological_process,chromosome condensation;GO:0051304,biological_process,chromosome separation;GO:0000779,cellular_component,condensed chromosome, centromeric region;GO:0010032,biological_process,meiotic chromosome condensation;GO:0007076,biological_process,mitotic chromosome condensation;GO:0007049,biological_process,cell cycle;GO:0000799,cellular_component,nuclear condensin complex;G…	K06677,ko04111,Cell cycle - yeast
NOP2	13.8763628018832	15.4228805326114	14.6522246660174	30.8742420566142	31.1135131956914	31.0533564701468	-1.28097706152476	6.78158603691342	414.639437779874	6.15799134869438e-12	7.60511931563756e-10	F6ZSG5,NOP2 nucleolar protein	-	PF08062,P120R (NUC006) repeat;PF17125,N-terminal domain of 16S rRNA methyltransferase RsmF;PF01189,16S rRNA methyltransferase RsmB/F	IPR012586,P120R repeat;IPR023267,RNA (C5-cytosine) methyltransferase;IPR029063,S-adenosyl-L-methionine-dependent methyltransferase;IPR023273,RNA (C5-cytosine) methyltransferase, NOP2;IPR018314,Bacterial Fmu (Sun)/eukaryotic nucleolar NOL1/Nop2p, conserved site;IPR001678,SAM-dependent methyltransferase RsmB/NOP2-type;IPR031341,Ribosomal RNA small subunit methyltransferase F, N-terminal;IPR011023,N…	COG0144,tRNA and rRNA cytosine-C5-methylases;KOG1122,tRNA and rRNA cytosine-C5-methylase (nucleolar protein NOL1/NOP2)	GO:0008284,biological_process,positive regulation of cell proliferation;GO:0005730,cellular_component,nucleolus;GO:0000027,biological_process,ribosomal large subunit assembly;GO:0016740,molecular_function,transferase activity;GO:0003723,molecular_function,RNA binding;GO:0008757,molecular_function,S-adenosylmethionine-dependent methyltransferase activity;GO:0008168,molecular_function,methyltransfe…	-
GNB3	0.474918530739533	0.564050059688244	0.30217136437346	1.39057884720964	1.57373626127616	1.38459558270129	-1.87104368306106	1.78831489139019	87.8200650614426	1.79231582884244e-07	1.16023458731947e-06	A0A0D9RCX5,G protein subunit beta 3	XP_007965598.1,-	PF00400,WD domain, G-beta repeat	IPR019775,WD40 repeat, conserved site;IPR017986,WD40-repeat-containing domain;IPR016346,Guanine nucleotide-binding protein, beta subunit;IPR036322,WD40-repeat-containing domain superfamily;IPR015943,WD40/YVTN repeat-like-containing domain superfamily;IPR020472,G-protein beta WD-40 repeat;IPR001680,WD40 repeat;IPR001632,G-protein, beta subunit	-	GO:0030425,cellular_component,dendrite;GO:0051020,molecular_function,GTPase binding;GO:0007165,biological_process,signal transduction	K07825,ko04727,GABAergic synapse;K07825,ko04062,Chemokine signaling pathway;K07825,ko04151,PI3K-Akt signaling pathway;K07825,ko05200,Pathways in cancer;K07825,ko04725,Cholinergic synapse;K07825,ko04713,Circadian entrainment;K07825,ko04726,Serotonergic synapse;K07825,ko05034,Alcoholism;K07825,ko05032,Morphine addiction;K07825,ko04723,Retrograde endocannabinoid signaling;K07825,ko04014,Ras signalin…
CDCA3	0.497842155874444	0.664446330594411	0.488003345816848	2.8377523364872	2.47648814601587	2.72921482883253	-2.47181519187811	3.27145165297722	340.058847672287	2.40946624217764e-11	1.62080180239762e-09	B2R749,cDNA, FLJ93285, highly similar to Homo sapiens cell division cycle associated 3	-	-	-	ENOG410Y54T,-;ENOG410IQ4X,-	GO:0051301,biological_process,cell division	-
CLEC2B	2.20834136990809	1.73617783559072	1.64859077939149	3.31856794865601	3.19619777784336	3.58321464773505	-1.05209386975621	2.83239583469483	62.1055340556513	1.45231077069928e-06	6.67193509538337e-06	H2Q5E6,C-type lectin domain family 2, member B	XP_528730.2,-	PF00059,Lectin C-type domain	IPR016187,C-type lectin fold;IPR033992,Natural killer cell receptor-like, C-type lectin-like domain;IPR016186,C-type lectin-like/link domain superfamily;IPR001304,C-type lectin-like	ENOG410XPJ1,-;KOG4297,C-type lectin	GO:0030246,molecular_function,carbohydrate binding;GO:0042802,molecular_function,identical protein binding;GO:0016021,cellular_component,integral component of membrane;GO:0016020,cellular_component,membrane	-
MAGOHB	10.6637461720987	12.101529380496	10.7403901604844	21.0781076668858	20.9232015608179	21.0542273725176	-1.11055797126495	6.32339357952764	269.575531025554	1.17556755605032e-10	4.62272933483667e-09	A0A023T6R1,Mago nashi protein	NP_060518.1,protein mago nashi homolog 2 isoform 1	PF02792,Mago nashi protein	IPR036605,Mago nashi superfamily;IPR004023,Mago nashi protein	ENOG4111FJ7,-;KOG3392,Exon-exon junction complex, Magoh component	GO:0043025,cellular_component,neuronal cell body;GO:0005634,cellular_component,nucleus	K12877,ko03013,RNA transport;K12877,ko03015,mRNA surveillance pathway;K12877,ko03040,Spliceosome
GPR19	0.107293240837142	0.332591698367069	0.13610599472059	0.550244013108395	0.475095463789946	0.621328581429861	-1.66487342023779	0.106838396221017	21.7478565357644	0.000356851387636176	0.000808181480766858	Q6IBH2,G protein-coupled receptor 19	NP_006134.1,probable G-protein coupled receptor 19	PF00001,7 transmembrane receptor (rhodopsin family)	IPR017452,GPCR, rhodopsin-like, 7TM;IPR000276,G protein-coupled receptor, rhodopsin-like	ENOG410XRW9,-;KOG3656,FOG: 7 transmembrane receptor	GO:0004930,molecular_function,G-protein coupled receptor activity;GO:0016020,cellular_component,membrane;GO:0016021,cellular_component,integral component of membrane;GO:0007186,biological_process,G-protein coupled receptor signaling pathway	-
DDX47	4.50064915866971	5.18316959189007	4.35310375769885	8.73184844611298	8.24365439962619	8.05818296383649	-1.03057398079543	5.07060372150721	171.082060670732	2.48004735692802e-09	3.89320641691341e-08	A0A024RAS3,HCG27698, isoform CRA_a	NP_057439.2,probable ATP-dependent RNA helicase DDX47 isoform 1	PF00271,Helicase conserved C-terminal domain;PF00270,AD/DEAH box helicase	IPR014001,Helicase superfamily 1/2, ATP-binding domain;IPR027417,P-loop containing nucleoside triphosphate hydrolase;IPR014014,RNA helicase, DEAD-box type, Q motif;IPR011545,DEAD/DEAH box helicase domain;IPR000629,ATP-dependent RNA helicase DEAD-box, conserved site;IPR001650,Helicase, C-terminal	ENOG410XQU7,-;KOG0330,ATP-dependent RNA helicase	GO:0016787,molecular_function,hydrolase activity;GO:0005730,cellular_component,nucleolus;GO:0003676,molecular_function,nucleic acid binding;GO:0004386,molecular_function,helicase activity;GO:0000166,molecular_function,nucleotide binding;GO:0005524,molecular_function,ATP binding	-
GPRC5A	2.16407797149963	1.89212647562627	1.53815607131455	3.42572534511774	3.60017396930296	3.92632057719282	-1.16729652687808	4.5818458920138	104.661611369277	2.26681449402022e-07	1.40469633561238e-06	A8K556,cDNA FLJ78217	-	PF00003,7 transmembrane sweet-taste receptor of 3 GCPR	IPR017978,GPCR family 3, C-terminal	ENOG410IIGU,-;ENOG410YD51,-	GO:0004930,molecular_function,G-protein coupled receptor activity;GO:0016020,cellular_component,membrane;GO:0016021,cellular_component,integral component of membrane;GO:0007186,biological_process,G-protein coupled receptor signaling pathway	-
ARHGDIB	0.776543763154983	0.922283565722404	0.802885271858384	2.36379802015643	2.62368649428481	2.64646169671535	-1.80225069901293	1.9073648702394	128.560361746096	1.6057135559239e-08	1.6386778497124e-07	H2Q5I9,Rho GDP dissociation inhibitor	XP_009423189.1,-;XP_009423190.1,-	PF02115,RHO protein GDP dissociation inhibitor	IPR000406,Rho protein GDP-dissociation inhibitor;IPR024792,Rho GDP-dissociation inhibitor domain superfamily;IPR014756,Immunoglobulin E-set	KOG3205,Rho GDP-dissociation inhibitor;ENOG4111K44,-	GO:0035023,biological_process,regulation of Rho protein signal transduction;GO:0005737,cellular_component,cytoplasm;GO:2000249,biological_process,regulation of actin cytoskeleton reorganization;GO:0048365,molecular_function,Rac GTPase binding;GO:0050790,biological_process,regulation of catalytic activity;GO:0003924,molecular_function,GTPase activity;GO:0005829,cellular_component,cytosol;GO:000509…	K12462,ko04722,Neurotrophin signaling pathway;K12462,ko04962,Vasopressin-regulated water reabsorption
RERG	0.121860550225759	0.0816122226728377	0.14053203653723	0.728540545621507	0.586798667922011	0.616822691212195	-2.70531303632533	0.778283045712669	113.311578443334	3.61061920172457e-08	3.14645360203208e-07	A0A0P6J2D1,Ras-related and estrogen-regulated growth inhibitor isoform 2	XP_004845881.1,-;XP_004845882.1,-	PF00071,Ras family	IPR020849,Small GTPase superfamily, Ras type;IPR001806,Small GTPase superfamily;IPR005225,Small GTP-binding protein domain;IPR027417,P-loop containing nucleoside triphosphate hydrolase	-	GO:0009725,biological_process,response to hormone;GO:0005525,molecular_function,GTP binding;GO:0008285,biological_process,negative regulation of cell proliferation;GO:0030308,biological_process,negative regulation of cell growth;GO:0016020,cellular_component,membrane;GO:0003924,molecular_function,GTPase activity;GO:0005829,cellular_component,cytosol;GO:0000166,molecular_function,nucleotide bindin…	-
ARNTL2	6.51283339362409	6.69070962753526	6.61371867220975	12.8789248509918	12.3743853113093	13.676507135716	-1.17414249811647	6.13287849297054	321.651316713228	3.5273004160334e-11	2.09622424724271e-09	H2Q5N1,Uncharacterized protein	-	PF14598,PAS domain;PF00010,Helix-loop-helix DNA-binding domain;PF00989,PAS fold	IPR000014,PAS domain;IPR001067,Nuclear translocator;IPR011598,Myc-type, basic helix-loop-helix (bHLH) domain;IPR035965,PAS domain superfamily;IPR036638,Helix-loop-helix DNA-binding domain superfamily;IPR013767,PAS fold	ENOG410XRJI,-;KOG3561,Aryl-hydrocarbon receptor nuclear translocator	GO:0046983,molecular_function,protein dimerization activity;GO:0005667,cellular_component,transcription factor complex;GO:0005737,cellular_component,cytoplasm;GO:0003700,molecular_function,DNA binding transcription factor activity;GO:0006355,biological_process,regulation of transcription, DNA-templated;GO:0006351,biological_process,transcription, DNA-templated;GO:0005634,cellular_component,nucleus	-
FAR2	2.46010849655487	2.40045987238864	2.59112922218562	4.87114927294739	4.74818421133419	4.87929530202671	-1.16105041782447	4.34681203625961	221.360389220223	4.45044824384259e-10	1.10081778202458e-08	A0A024RAW7,Fatty acyl-CoA reductase	NP_001258712.1,-;NP_060569.3,fatty acyl-CoA reductase 2 isoform 1	PF02719,Polysaccharide biosynthesis protein;PF01073,3-beta hydroxysteroid dehydrogenase/isomerase family;PF03015,Male sterility protein;PF07993,Male sterility protein;PF01370,NAD dependent epimerase/dehydratase family	IPR033640,Fatty acyl-CoA reductase, C-terminal;IPR036291,NAD(P)-binding domain superfamily;IPR013120,Male sterility, NAD-binding;IPR026055,Fatty acyl-CoA reductase	KOG1221,Acyl-CoA reductase;ENOG410XS7R,-	GO:0006629,biological_process,lipid metabolic process;GO:0005777,cellular_component,peroxisome;GO:0016020,cellular_component,membrane;GO:0080019,molecular_function,fatty-acyl-CoA reductase (alcohol-forming) activity;GO:0016491,molecular_function,oxidoreductase activity;GO:0102965,molecular_function,alcohol-forming fatty acyl-CoA reductase activity;GO:0055114,biological_process,oxidation-reduction…	K13356,ko04146,Peroxisome;K13356,ko04212,Longevity regulating pathway - worm;K13356,ko00073,Cutin, suberine and wax biosynthesis
DDX11	11.0737092489687	11.809753500509	10.8442023533621	20.9988990605599	21.8314524528492	22.3968282224669	-1.1511846829641	7.14590115403455	321.093503635693	3.56943293550939e-11	2.10024244007505e-09	H2R1L2,DEAD/H-box helicase 11	-	PF13307,Helicase C-terminal domain;PF06733,AD_2	IPR028331,Probable ATP-dependent RNA helicase DDX11/DDX12;IPR013020,ATP-dependent helicase Rad3/Chl1-like;IPR006554,Helicase-like, DEXD box c2 type;IPR014013,Helicase superfamily 1/2, ATP-binding domain, DinG/Rad3-type;IPR010614,DEAD2;IPR006555,ATP-dependent helicase, C-terminal	COG1199,Rad3-related DNA helicases;KOG1133,Helicase of the DEAD superfamily	GO:0004386,molecular_function,helicase activity;GO:0003677,molecular_function,DNA binding;GO:0003676,molecular_function,nucleic acid binding;GO:0005634,cellular_component,nucleus;GO:0016787,molecular_function,hydrolase activity;GO:0016818,molecular_function,hydrolase activity, acting on acid anhydrides, in phosphorus-containing anhydrides;GO:0032508,biological_process,DNA duplex unwinding;GO:0004…	-
AMIGO2	3.00211152785837	2.73815756019773	2.90422218379092	7.00364934076011	7.12456409771773	3.97137020678278	-1.25939519682804	4.17826418224597	31.9430075895951	0.0011854679416927	0.00237093588338541	G3SDA6,Adhesion molecule with Ig like domain 2	-	PF13855,Leucine rich repeat;PF00047,Immunoglobulin domain	-	-	-	-
WNT10B	0.17127739564295	0.239656910583211	0.246900670252849	1.53896699444124	1.11947322069579	1.15716638353074	-2.72679344361188	1.08606852049475	135.114687902765	1.16386513465815e-08	1.28122423737299e-07	G3R6M5,Protein Wnt	XP_004053109.1,-	PF00110,wnt family	IPR013302,Wnt-10 protein;IPR018161,Wnt protein, conserved site;IPR005817,Wnt	-	GO:0006629,biological_process,lipid metabolic process;GO:0005578,,;GO:0071425,biological_process,hematopoietic stem cell proliferation;GO:0007224,biological_process,smoothened signaling pathway;GO:0005102,molecular_function,signaling receptor binding;GO:0000122,biological_process,negative regulation of transcription by RNA polymerase II;GO:0045669,biological_process,positive regulation of osteobl…	K01357,ko04150,mTOR signaling pathway;K01357,ko04550,Signaling pathways regulating pluripotency of stem cells;K01357,ko04310,Wnt signaling pathway;K01357,ko05205,Proteoglycans in cancer;K01357,ko04390,Hippo signaling pathway;K01357,ko04916,Melanogenesis;K01357,ko05200,Pathways in cancer;K01357,ko05217,Basal cell carcinoma;K01357,ko05166,HTLV-I infection
DDN	0.232710997391051	0.258554288496732	0.121198000391122	2.32250233753727	1.78224094472455	2.02866792631523	-3.4837180026225	2.18403861341986	272.916935041166	1.0812235646064e-10	4.37135092309412e-09	G3R6N2,Dendrin	XP_004053111.1,dendrin	PF15498,Nephrin and CD2AP-binding protein, Dendrin	IPR026500,Dendrin	-	GO:0005737,cellular_component,cytoplasm;GO:0042995,cellular_component,cell projection;GO:0005886,cellular_component,plasma membrane;GO:0005634,cellular_component,nucleus	-
TUBA1B	38.190719864906	46.6285242699223	33.1270788041635	195.957073274864	182.989215575359	191.939622355228	-2.4724527675102	8.74845615959085	427.947148381088	1.61937262761717e-08	1.64703841779752e-07	B0BMH2,Tubulin alpha chain	NP_001107705.1,-;XP_012811688.1,-	PF03953,Tubulin C-terminal domain;PF00091,Tubulin/FtsZ family, GTPase domain	IPR017975,Tubulin, conserved site;IPR003008,Tubulin/FtsZ, GTPase domain;IPR008280,Tubulin/FtsZ, C-terminal;IPR036525,Tubulin/FtsZ, GTPase domain superfamily;IPR037103,Tubulin/FtsZ, C-terminal domain superfamily;IPR018316,Tubulin/FtsZ, 2-layer sandwich domain;IPR002452,Alpha tubulin;IPR000217,Tubulin;IPR023123,Tubulin, C-terminal	KOG1376,Alpha tubulin;COG5023,Tubulin	GO:0005874,cellular_component,microtubule;GO:0005856,cellular_component,cytoskeleton;GO:0005525,molecular_function,GTP binding;GO:0007010,biological_process,cytoskeleton organization;GO:0007017,biological_process,microtubule-based process;GO:0005737,cellular_component,cytoplasm;GO:0003924,molecular_function,GTPase activity;GO:0000166,molecular_function,nucleotide binding;GO:0005200,molecular_func…	K07374,ko04145,Phagosome;K07374,ko04210,Apoptosis;K07374,ko05130,Pathogenic Escherichia coli infection;K07374,ko04540,Gap junction
TUBA1C	26.192270260963	25.4365399159923	19.9524184990685	70.6442735214296	63.7524320188951	68.2163129830507	-1.69917518515854	7.77610558672211	315.70592584009	2.66012030865525e-09	4.08537406244023e-08	F5H5D3,Tubulin alpha chain	NP_001290043.1,tubulin alpha-1C chain isoform a	PF03953,Tubulin C-terminal domain;PF00091,Tubulin/FtsZ family, GTPase domain	IPR017975,Tubulin, conserved site;IPR003008,Tubulin/FtsZ, GTPase domain;IPR008280,Tubulin/FtsZ, C-terminal;IPR036525,Tubulin/FtsZ, GTPase domain superfamily;IPR037103,Tubulin/FtsZ, C-terminal domain superfamily;IPR018316,Tubulin/FtsZ, 2-layer sandwich domain;IPR002452,Alpha tubulin;IPR000217,Tubulin;IPR023123,Tubulin, C-terminal	KOG1376,Alpha tubulin;COG5023,Tubulin	GO:0005874,cellular_component,microtubule;GO:0005737,cellular_component,cytoplasm;GO:0007010,biological_process,cytoskeleton organization;GO:0007017,biological_process,microtubule-based process;GO:0005856,cellular_component,cytoskeleton;GO:0005525,molecular_function,GTP binding;GO:0003924,molecular_function,GTPase activity;GO:0015630,cellular_component,microtubule cytoskeleton;GO:0000166,molecula…	-
TROAP	0.790054348746999	1.42799422372787	0.681277877514711	5.09831554482528	4.64705578651338	4.96809766197213	-2.51561214039537	3.61686553264982	101.244973249409	2.43069044826129e-05	7.53862166099951e-05	F8W130,Tastin	XP_006719244.1,tastin isoform X1	-	IPR026133,Tastin	ENOG41118NJ,-;ENOG410IVG9,-	-	-
RACGAP1	4.39048628261814	5.85977395764463	4.02162508719272	16.7105194861247	17.3315462288748	18.5094269063635	-2.07504094731202	5.70621111688497	214.348814327555	6.96514270187716e-07	3.612367973467e-06	A0A024R136,Rac GTPase activating protein 1, isoform CRA_a	NP_001306933.1,-;XP_006719422.1,-;NP_001306932.1,-;NP_037409.2,rac GTPase-activating protein 1 isoform a;NP_001306929.1,-;NP_001119576.1,-;NP_001119575.1,-;XP_011536540.1,-;NP_001306930.1,-;NP_001306931.1,-;NP_001306928.1,-;XP_016874709.1,-	PF00130,Phorbol esters/diacylglycerol binding domain (C1 domain);PF00620,RhoGAP domain	IPR008936,Rho GTPase activation protein;IPR002219,Protein kinase C-like, phorbol ester/diacylglycerol-binding domain;IPR000198,Rho GTPase-activating protein domain	ENOG410XPK0,-;KOG3564,GTPase-activating protein	GO:0035556,biological_process,intracellular signal transduction;GO:0045995,biological_process,regulation of embryonic development;GO:0046872,molecular_function,metal ion binding;GO:0007405,biological_process,neuroblast proliferation;GO:0007165,biological_process,signal transduction;GO:0005654,cellular_component,nucleoplasm	-
ESPL1	0.208935784783401	0.468849957094405	0.288408588894738	1.64212867399087	1.80440877371233	1.81856795291091	-2.6236915252277	3.29068613786818	112.583039910501	7.78532910897186e-06	2.81883835443489e-05	K7C9C2,Extra spindle pole bodies homolog 1	-	PF03568,Peptidase family C50	-	-	-	-
CDK2	9.6411876665359	10.0877488745368	9.65984923173861	27.3487100742265	20.7403111881512	22.5837270508795	-1.46274457144176	6.06524123597593	303.320028773607	8.85634422684636e-11	3.84618377851613e-09	G3V5T9,Cyclin-dependent kinase 2	XP_011536034.1,cyclin-dependent kinase 2 isoform X1	PF00069,Protein kinase domain	IPR011009,Protein kinase-like domain superfamily;IPR017441,Protein kinase, ATP binding site;IPR008271,Serine/threonine-protein kinase, active site;IPR000719,Protein kinase domain	-	GO:0016301,molecular_function,kinase activity;GO:0016310,biological_process,phosphorylation;GO:0004674,molecular_function,protein serine/threonine kinase activity;GO:0005654,cellular_component,nucleoplasm;GO:0005813,cellular_component,centrosome;GO:0006468,biological_process,protein phosphorylation;GO:0000166,molecular_function,nucleotide binding;GO:0005524,molecular_function,ATP binding;GO:00046…	-
RP11-603J24.9	223.475123290295	237.324826792079	216.168176364271	568.480832577613	567.700319972378	568.933157708685	-1.53168758932746	7.64753822971639	639.289602105787	3.04703985068702e-13	1.55403706647443e-10	H2Q675,Uncharacterized protein	-	PF00557,Metallopeptidase family M24	IPR032778,Growth factor receptor domain 4;IPR001245,Serine-threonine/tyrosine-protein kinase, catalytic domain;IPR006212,Furin-like repeat;IPR000494,Receptor L-domain;IPR016245,Tyrosine protein kinase, EGF/ERB/XmrK receptor;IPR009030,Growth factor receptor cysteine-rich domain superfamily;IPR011009,Protein kinase-like domain superfamily;IPR006211,Furin-like cysteine-rich domain;IPR036941,Receptor…	KOG2776,Metallopeptidase;COG0024,Methionine aminopeptidase	GO:0055025,biological_process,positive regulation of cardiac muscle tissue development;GO:0003197,biological_process,endocardial cushion development;GO:0051048,biological_process,negative regulation of secretion;GO:0021545,biological_process,cranial nerve development;GO:0004672,molecular_function,protein kinase activity;GO:0046982,molecular_function,protein heterodimerization activity;GO:0004716,…	-
PA2G4	42.2627284034117	45.5095114395366	40.579556464289	109.243517971138	107.468786063389	109.880734432489	-1.54638796000149	8.21554126794054	603.014584701868	4.57960741231269e-13	1.8081718013483e-10	H2PXI8,Uncharacterized protein	XP_009246137.1,-	PF00557,Metallopeptidase family M24	IPR036005,Creatinase/aminopeptidase-like;IPR018349,Peptidase M24A, methionine aminopeptidase, subfamily 2, binding site;IPR036388,Winged helix-like DNA-binding domain superfamily;IPR036390,Winged helix DNA-binding domain superfamily;IPR000994,Peptidase M24;IPR004545,PA2G4 family	KOG2776,Metallopeptidase;COG0024,Methionine aminopeptidase	GO:0005737,cellular_component,cytoplasm	-
TIMELESS	6.65603153841479	8.03046155535901	6.67175856879777	25.8728177535255	26.6556465389748	27.5228370352426	-2.10415820555941	6.68157959558339	657.909821414908	4.63488172424186e-13	1.8081718013483e-10	H2R1D2,Timeless homolog	XP_509535.2,protein timeless homolog isoform X1	PF04821,Timeless protein;PF05029,Timeless protein C terminal region	IPR006906,Timeless protein;IPR007725,Timeless C-terminal	KOG1974,DNA topoisomerase I-interacting protein;ENOG410XQM6,-	GO:0072711,biological_process,cellular response to hydroxyurea;GO:0030324,biological_process,lung development;GO:0044770,biological_process,cell cycle phase transition;GO:0072719,biological_process,cellular response to cisplatin;GO:1904976,biological_process,cellular response to bleomycin;GO:0042803,molecular_function,protein homodimerization activity;GO:2000781,biological_process,positive regula…	-
PRIM1	0.923857761890268	1.53134267794865	1.02545841980498	3.53402515107616	3.49245500561599	4.77933661514169	-1.9501507797365	2.71382474970935	90.893121314578	1.11759159739883e-06	5.38788898190935e-06	H2R0Q8,DNA primase	XP_001168535.1,-	PF01896,NA primase small subunit	IPR002755,DNA primase, small subunit;IPR014052,DNA primase, small subunit, eukaryotic/archaeal	KOG2851,Eukaryotic-type DNA primase, catalytic (small) subunit;COG1467,Eukaryotic-type DNA primase, catalytic (small) subunit	GO:0003697,molecular_function,single-stranded DNA binding;GO:0005658,cellular_component,alpha DNA polymerase:primase complex;GO:0006260,biological_process,DNA replication;GO:0003899,molecular_function,DNA-directed 5'-3' RNA polymerase activity;GO:0016740,molecular_function,transferase activity;GO:0003896,molecular_function,DNA primase activity;GO:0006269,biological_process,DNA replication, synthe…	K02684,ko00230,Purine metabolism;K02684,ko00240,Pyrimidine metabolism;K02684,ko03030,DNA replication
CDK4	29.6532168513074	30.9567404639597	26.7693050134715	77.1804072452249	61.4316532825889	63.9414211686106	-1.4094797986943	7.30004011745502	295.598584642727	2.55344181379839e-10	7.51672405819833e-09	I7GNS2,Macaca fascicularis brain cDNA clone: QtrA-17612, similar to human cyclin-dependent kinase 4	NP_001270763.1,-	PF00069,Protein kinase domain	IPR011009,Protein kinase-like domain superfamily;IPR017441,Protein kinase, ATP binding site;IPR008271,Serine/threonine-protein kinase, active site;IPR000719,Protein kinase domain	-	GO:0000785,cellular_component,chromatin;GO:0046626,biological_process,regulation of insulin receptor signaling pathway;GO:0050994,biological_process,regulation of lipid catabolic process;GO:0031965,cellular_component,nuclear membrane;GO:0071353,biological_process,cellular response to interleukin-4;GO:0004672,molecular_function,protein kinase activity;GO:0046890,biological_process,regulation of li…	K02089,ko05212,Pancreatic cancer;K02089,ko04933,AGE-RAGE signaling pathway in diabetic complications;K02089,ko05203,Viral carcinogenesis;K02089,ko05162,Measles;K02089,ko04110,Cell cycle;K02089,ko05161,Hepatitis B;K02089,ko05214,Glioma;K02089,ko04115,p53 signaling pathway;K02089,ko05166,HTLV-I infection;K02089,ko05220,Chronic myeloid leukemia;K02089,ko04530,Tight junction;K02089,ko05222,Small cell…
CYP27B1	0.188165521118137	0.232467739171149	0.207561641948899	0.309512257373472	0.40850628575343	0.423228318717307	-1.05395153082275	0.130032508042012	15.4818503351617	0.00144965535682518	0.00284248968998914	H2Q6C4,Uncharacterized protein	XP_509175.2,25-hydroxyvitamin D-1 alpha hydroxylase, mitochondrial	PF00067,Cytochrome P450	IPR036396,Cytochrome P450 superfamily;IPR002401,Cytochrome P450, E-class, group I;IPR001128,Cytochrome P450;IPR017972,Cytochrome P450, conserved site	KOG0159,Cytochrome P450 CYP11/CYP12/CYP24/CYP27 subfamilies;COG2124,Cytochrome P450	GO:0010956,biological_process,negative regulation of calcidiol 1-monooxygenase activity;GO:0042369,biological_process,vitamin D catabolic process;GO:0046697,biological_process,decidualization;GO:0016705,molecular_function,oxidoreductase activity, acting on paired donors, with incorporation or reduction of molecular oxygen;GO:0030282,biological_process,bone mineralization;GO:0005506,molecular_func…	K07438,ko05152,Tuberculosis;K07438,ko00100,Steroid biosynthesis
TBC1D30	0.784281581203901	0.793008695084158	0.889437681061825	1.60053054460473	1.57896631316386	1.53024148207852	-1.13401379039145	3.41260714518191	126.801116258975	1.75502471692907e-08	1.76036996987403e-07	H2R7H4,TBC1 domain family member 30	XP_003313677.3,TBC1 domain family member 30 isoform X1	PF00566,Rab-GTPase-TBC domain;PF15733,omain of unknown function (DUF4682)	IPR035969,Rab-GTPase-TBC domain superfamily;IPR000195,Rab-GTPase-TBC domain;IPR032738,TBC1 domain family member 30, C-terminal	COG5210,GTPase-activating protein;KOG2058,Ypt/Rab GTPase activating protein	GO:1902018,biological_process,negative regulation of cilium assembly;GO:0012505,cellular_component,endomembrane system;GO:0090630,biological_process,activation of GTPase activity;GO:0017137,molecular_function,Rab GTPase binding;GO:0005929,cellular_component,cilium;GO:0005622,cellular_component,intracellular;GO:0043547,biological_process,positive regulation of GTPase activity;GO:0031338,biological…	-
HMGA2	1.38860565957298	1.18466853983543	1.26423786683388	4.28878109704223	3.52710151478724	2.79612571623487	-1.66332431455708	5.261637524504	151.267087471316	1.17295512875751e-06	5.59507383083847e-06	F5H6H0,High mobility group protein HMGI-C	NP_001287848.1,high mobility group protein HMGI-C isoform d	PF02178,AT hook motif	IPR000637,HMG-I/HMG-Y, DNA-binding, conserved site;IPR000116,High mobility group protein HMGA;IPR017956,AT hook, DNA-binding motif	ENOG410IZGR,-;ENOG410YWK3,-	GO:0019899,molecular_function,enzyme binding;GO:0003677,molecular_function,DNA binding;GO:0000785,cellular_component,chromatin;GO:0046426,biological_process,negative regulation of JAK-STAT cascade;GO:0000122,biological_process,negative regulation of transcription by RNA polymerase II;GO:0006355,biological_process,regulation of transcription, DNA-templated;GO:0033144,biological_process,negative re…	-
PHLDA1	7.09766262742223	8.09068085972556	7.43301673783045	22.0799986372992	17.9347419504164	24.5198943001103	-1.71208315984426	6.92554355535995	217.793462638091	1.9789214182972e-07	1.25937156926096e-06	A0A024RBB0,Pleckstrin homology-like domain, family A, member 1, isoform CRA_a	-	-	IPR001849,Pleckstrin homology domain;IPR011993,PH-like domain superfamily	ENOG410IXHQ,-;ENOG4111IXF,-	-	-
PPFIA2	0.0525240024665014	0.10175994690503	0.0605717356439743	0.137994241010504	0.160824361687469	0.13687347553309	-1.18579613924291	0.0172009848391952	15.5993645676078	0.00140742068787352	0.00276894912680829	F6T6Z8,Liprin-alpha-2 isoform a	NP_001253394.1,liprin-alpha-2	PF00536,SAM domain (Sterile alpha motif);PF07647,SAM domain (Sterile alpha motif)	IPR013761,Sterile alpha motif/pointed domain superfamily;IPR029515,LAR-interacting protein, Liprin;IPR030441,Liprin-alpha-2;IPR037622,Liprin-alpha, SAM domain repeat 3;IPR001660,Sterile alpha motif domain;IPR037621,Liprin-alpha, SAM domain repeat 2;IPR037620,Liprin-alpha, SAM domain repeat 1	ENOG410XP8Z,-;KOG0249,LAR-interacting protein and related proteins	GO:0045202,cellular_component,synapse	-
EEA1	10.2645762757633	9.47593889025169	8.94033894786646	19.2454213404517	20.0908395620967	22.395745255246	-1.30697614419385	7.29821397277857	287.201848676622	1.04343225695518e-10	4.29546279113214e-09	K7BBW2,Early endosome antigen 1	-	PF01363,YVE zinc finger	IPR013087,Zinc finger C2H2-type;IPR017455,Zinc finger, FYVE-related;IPR013083,Zinc finger, RING/FYVE/PHD-type;IPR011011,Zinc finger, FYVE/PHD-type;IPR000306,FYVE zinc finger	ENOG410IFA7,-;ENOG4111F3Q,-	GO:0003676,molecular_function,nucleic acid binding;GO:0046872,molecular_function,metal ion binding	-
SNRPF	31.8516433764474	33.8290459836954	28.7008398109915	74.8536187677832	72.1368620635613	71.0168155246151	-1.40581949584166	7.35060452921421	433.364364415422	4.53876870843659e-12	6.34945626043943e-10	F8W0W6,Small nuclear ribonucleoprotein F	-	PF01423,LSM domain	IPR034100,Small nuclear ribonucleoprotein F;IPR010920,LSM domain superfamily;IPR016487,Sm-like protein Lsm6/SmF;IPR001163,LSM domain, eukaryotic/archaea-type	ENOG4111W47,-;KOG3482,Small nuclear ribonucleoprotein (snRNP) SMF	GO:0000387,biological_process,spliceosomal snRNP assembly;GO:0000398,biological_process,mRNA splicing, via spliceosome;GO:0005732,cellular_component,small nucleolar ribonucleoprotein complex;GO:0005681,cellular_component,spliceosomal complex;GO:0030529,,	-
TMPO	7.04803592901724	9.0045352264767	7.06662157558046	28.5754209037209	30.3065453913243	32.6012193681913	-2.18312519534834	7.42255569139626	387.376360635917	8.84927099192362e-09	1.03920454798838e-07	G3QLH5,Thymopoietin	XP_004053770.1,thymopoietin isoform X1	PF08198,Thymopoietin protein;PF11560,Lamina-associated polypeptide 2 alpha;PF03020,LEM domain	IPR011015,LEM/LEM-like domain superfamily;IPR021623,Lamina-associated polypeptide 2 alpha, C-terminal;IPR013146,LEM-like domain;IPR003887,LEM domain	-	GO:0003677,molecular_function,DNA binding;GO:0000785,cellular_component,chromatin;GO:0006355,biological_process,regulation of transcription, DNA-templated;GO:0045296,molecular_function,cadherin binding;GO:0005635,cellular_component,nuclear envelope;GO:0005634,cellular_component,nucleus	-
GAS2L3	1.75505798475524	1.71081634518179	0.988116527824761	3.21551627133737	3.25238781944947	2.97232480904876	-1.27202528570906	4.02247922943828	42.8778150179526	0.000252143628032485	0.000595441659984692	A0A024RBF4,Growth arrest-specific 2 like 3, isoform CRA_a	NP_001290059.1,-;NP_777602.1,GAS2-like protein 3 isoform a;XP_005268861.1,-;XP_011536523.1,-;XP_011536522.1,-;XP_016874695.1,-;XP_011536521.1,-	PF02187,rowth-Arrest-Specific Protein 2 Domain;PF00307,Calponin homology (CH) domain	IPR003108,GAR domain;IPR036534,GAR domain superfamily;IPR029932,GAS2-like protein 3;IPR036872,CH domain superfamily;IPR001715,Calponin homology domain	ENOG410IQBS,-;ENOG410Z7C5,-	GO:0005856,cellular_component,cytoskeleton;GO:0000226,biological_process,microtubule cytoskeleton organization;GO:0008017,molecular_function,microtubule binding;GO:0003779,molecular_function,actin binding;GO:0030036,biological_process,actin cytoskeleton organization	-
UTP20	3.43084266375435	5.18553336778422	3.76549015171679	10.6406125775123	11.2284020042468	12.4756341069646	-1.66915252104852	6.33947077965091	85.4611514123846	0.000124651744982934	0.00031766802912949	K7BJ38,UTP20, small subunit	XP_016779530.1,small subunit processome component 20 homolog isoform X1	PF07539,own-regulated in metastasis	IPR016024,Armadillo-type fold;IPR011430,Down-regulated-in-metastasis protein	ENOG410XSRE,-;KOG1823,DRIM (Down-regulated in metastasis)-like proteins	GO:0005886,cellular_component,plasma membrane;GO:0006364,biological_process,rRNA processing;GO:0005730,cellular_component,nucleolus	-
MYBPC1	0.0609733612925277	0.0590648628853637	0.0175789265293091	0.224270071693469	0.208237437267087	0.241280215329132	-2.43662426780102	0.154138171979219	52.3626826214737	3.89754619383486e-06	1.55842888451676e-05	G3RPA3,Myosin binding protein C, slow type	XP_004053814.1,myosin-binding protein C, slow-type isoform X1	PF00041,ibronectin type III domain;PF07679,Immunoglobulin I-set domain	IPR003961,Fibronectin type III;IPR007110,Immunoglobulin-like domain;IPR036116,Fibronectin type III superfamily;IPR036179,Immunoglobulin-like domain superfamily;IPR013783,Immunoglobulin-like fold;IPR003599,Immunoglobulin subtype;IPR003598,Immunoglobulin subtype 2;IPR013098,Immunoglobulin I-set	-	GO:1903955,biological_process,positive regulation of protein targeting to mitochondrion;GO:0006936,biological_process,muscle contraction	-
NUP37	2.71597845163896	3.1922051309003	2.54659092517123	5.97610379185252	5.64910981167681	5.88674549889132	-1.24478102755435	3.9628163329095	155.592064279511	4.63415339096262e-09	6.21346028874785e-08	B5X6D6,Nucleoporin Nup37	-	PF00400,WD domain, G-beta repeat	IPR019775,WD40 repeat, conserved site;IPR017986,WD40-repeat-containing domain;IPR036322,WD40-repeat-containing domain superfamily;IPR015943,WD40/YVTN repeat-like-containing domain superfamily;IPR037626,Nucleoporin Nup37;IPR001680,WD40 repeat	-	GO:0031080,cellular_component,nuclear pore outer ring	-
PARPBP	0.996422943735685	1.01630498149249	0.636106145150798	2.74252284721044	2.31337181906915	2.54164637118438	-1.70660088108425	3.08336121553342	121.317401383186	3.75535331052032e-08	3.24396858648662e-07	B4DZ31,PCNA-interacting partner	NP_001306917.1,PCNA-interacting partner isoform 1;NP_001306922.1,-	-	IPR027417,P-loop containing nucleoside triphosphate hydrolase	ENOG410IEAT,-;ENOG4111W85,-	GO:0005654,cellular_component,nucleoplasm	-
PMCH	0.955246010262584	0.980708905182821	0.550804452169165	2.96528366333088	1.76531707898374	2.32618066606481	-1.67840278570521	0.410663659194581	33.8280849497579	4.17022483364624e-05	0.000120915103026926	G3R307,Pro-melanin concentrating hormone	XP_004053820.1,pro-MCH	PF05824,Pro-melanin-concentrating hormone (Pro-MCH)	IPR005456,Pre-pro melanin-concentrating hormone	-	GO:0030354,molecular_function,melanin-concentrating hormone activity;GO:0007631,biological_process,feeding behavior;GO:0010469,biological_process,regulation of signaling receptor activity;GO:0007268,biological_process,chemical synaptic transmission;GO:0005634,cellular_component,nucleus	-
PWP1	30.9025201363202	39.4502466020743	32.398669090299	62.0799989170326	60.7267582770028	71.3853941732373	-1.11775543941648	7.18914921500363	105.960842461131	2.70143211885447e-06	1.13575103550137e-05	H2Q6S9,PWP1 homolog	-	PF00400,WD domain, G-beta repeat	IPR019775,WD40 repeat, conserved site;IPR017986,WD40-repeat-containing domain;IPR036322,WD40-repeat-containing domain superfamily;IPR015943,WD40/YVTN repeat-like-containing domain superfamily;IPR020472,G-protein beta WD-40 repeat;IPR001680,WD40 repeat	KOG0270,WD40 repeat-containing protein;ENOG410XT1V,-	GO:0005794,cellular_component,Golgi apparatus;GO:0034773,biological_process,histone H4-K20 trimethylation;GO:0005730,cellular_component,nucleolus;GO:2000738,biological_process,positive regulation of stem cell differentiation;GO:1990889,molecular_function,H4K20me3 modified histone binding;GO:0033140,biological_process,negative regulation of peptidyl-serine phosphorylation of STAT protein;GO:000563…	-
CORO1C	12.7617294191713	10.8996564643797	11.4576614665529	21.5559692661278	21.0872861946481	23.0805672621965	-1.10505036306822	6.81321298434582	244.339946428387	2.28747402444307e-10	7.09043865074762e-09	G3RLP4,Coronin	XP_018894349.1,coronin-1C isoform X1	PF16300,Type of WD40 repeat;PF00400,WD domain, G-beta repeat;PF08953,omain of unknown function (DUF1899)	IPR015505,Coronin;IPR019775,WD40 repeat, conserved site;IPR017986,WD40-repeat-containing domain;IPR036322,WD40-repeat-containing domain superfamily;IPR027333,Coronin 1C;IPR015048,Domain of unknown function DUF1899;IPR015943,WD40/YVTN repeat-like-containing domain superfamily;IPR001680,WD40 repeat	-	GO:0001755,biological_process,neural crest cell migration;GO:0001932,biological_process,regulation of protein phosphorylation;GO:0005856,cellular_component,cytoskeleton;GO:0048365,molecular_function,Rac GTPase binding;GO:0051895,biological_process,negative regulation of focal adhesion assembly;GO:0010633,biological_process,negative regulation of epithelial cell migration;GO:0010632,biological_pro…	-
ALKBH2	32.2968772332394	39.0373535122423	32.5968184021376	91.6353312432791	88.0647598622033	94.2452753409438	-1.59656436317297	7.22105020112218	408.973064264097	1.21452748155879e-11	1.06923688787882e-09	H2Q6U0,AlkB, alkylation repair homolog 2	XP_016779627.1,-;XP_016779630.1,-;XP_009424476.1,-;XP_016802022.1,-;XP_016779629.1,-;XP_001136046.1,-;XP_509348.2,-;XP_016779628.1,-	PF13532,2OG-Fe(II) oxygenase superfamily	IPR027450,Alpha-ketoglutarate-dependent dioxygenase AlkB-like;IPR005123,Oxoglutarate/iron-dependent dioxygenase;IPR037151,Alpha-ketoglutarate-dependent dioxygenase AlkB-like superfamily	ENOG410IIVX,-;COG3145,Alkylated DNA repair protein	GO:0055114,biological_process,oxidation-reduction process;GO:0016491,molecular_function,oxidoreductase activity	-
UNG	6.61092298175463	6.04172981736967	5.56300777798374	10.9868746146801	10.4425509613653	11.2331979809538	-1.04117459177866	4.48045005478717	150.776755057839	5.69470872458247e-09	7.37884881296719e-08	G2HEG8,Uracil-DNA glycosylase	NP_001233452.1,-;XP_016802016.1,-	PF03167,Uracil DNA glycosylase superfamily	IPR002043,Uracil-DNA glycosylase family 1;IPR036895,Uracil-DNA glycosylase-like domain superfamily;IPR018085,Uracil-DNA glycosylase, active site;IPR005122,Uracil-DNA glycosylase-like	COG0692,Uracil DNA glycosylase;KOG2994,Uracil DNA glycosylase	GO:0016787,molecular_function,hydrolase activity;GO:0006974,biological_process,cellular response to DNA damage stimulus;GO:0097510,biological_process,base-excision repair, AP site formation via deaminated base removal;GO:0016799,molecular_function,hydrolase activity, hydrolyzing N-glycosyl compounds;GO:0006284,biological_process,base-excision repair;GO:0005739,cellular_component,mitochondrion;GO:…	K03648,ko05340,Primary immunodeficiency;K03648,ko03410,Base excision repair
MVK	1.44780236132194	1.54989375643341	1.42896671324734	3.61870657160889	3.01066926157412	2.31298051352464	-1.20653097494262	3.89008952053565	83.5255986759231	7.02995569594068e-07	3.6423972350518e-06	B2RDU6,Mevalonate kinase	NP_001107657.1,-;NP_000422.1,mevalonate kinase isoform a;XP_016874803.1,-	PF00288,HMP kinases N terminal domain;PF08544,HMP kinases C terminal	IPR006205,Mevalonate kinase;IPR006204,GHMP kinase N-terminal domain;IPR036554,GHMP kinase, C-terminal domain superfamily;IPR006203,GHMP kinase, ATP-binding, conserved site;IPR014721,Ribosomal protein S5 domain 2-type fold, subgroup;IPR020568,Ribosomal protein S5 domain 2-type fold;IPR013750,GHMP kinase, C-terminal domain	KOG1511,Mevalonate kinase MVK/ERG12;COG1577,Mevalonate kinase	GO:0008203,biological_process,cholesterol metabolic process;GO:0016301,molecular_function,kinase activity;GO:0006695,biological_process,cholesterol biosynthetic process;GO:0004496,molecular_function,mevalonate kinase activity;GO:0006629,biological_process,lipid metabolic process;GO:0005737,cellular_component,cytoplasm;GO:0016740,molecular_function,transferase activity;GO:0005524,molecular_functio…	K00869,ko04146,Peroxisome;K00869,ko00900,Terpenoid backbone biosynthesis
ANAPC7	4.35563419480305	5.0893737510347	3.78075639429454	9.19802140600966	8.67486302245335	8.86338198067538	-1.21060029292609	5.36243922441446	165.301355634043	1.05765376322968e-08	1.18999221986724e-07	A0A024RBJ3,Anaphase promoting complex subunit 7, isoform CRA_b	NP_057322.2,anaphase-promoting complex subunit 7 isoform a	PF13181,Tetratricopeptide repeat;PF13432,Tetratricopeptide repeat	IPR011990,Tetratricopeptide-like helical domain superfamily;IPR019734,Tetratricopeptide repeat;IPR013026,Tetratricopeptide repeat-containing domain	KOG1174,Anaphase-promoting complex (APC), subunit 7;ENOG410XS2B,-	-	K03354,ko04113,Meiosis - yeast;K03354,ko04120,Ubiquitin mediated proteolysis;K03354,ko04111,Cell cycle - yeast;K03354,ko04110,Cell cycle;K03354,ko04114,Oocyte meiosis;K03354,ko04914,Progesterone-mediated oocyte maturation;K03354,ko05166,HTLV-I infection
FAM216A	6.77763179021397	6.90988214353236	5.29325710280672	12.5650708783408	11.1624246691259	11.5319397202628	-1.08812890507033	4.67450445945852	123.611123130748	2.20369112188002e-08	2.10616380016199e-07	H2R750,Uncharacterized protein	-	PF15107,AM216B protein family	IPR029373,FAM216	ENOG410IG55,-;ENOG4111DX3,-	-	-
NAA25	3.79019305742874	3.65122028554083	3.43841971775106	6.38702475010359	6.50554996634516	6.88286142712271	-1.06188506906373	5.72803249154554	235.897276140773	2.90028383737819e-10	8.17249320878332e-09	G3QW63,N	XP_018894656.1,N-alpha-acetyltransferase 25, NatB auxiliary subunit isoform X1	PF09797,N-acetyltransferase B complex (NatB) non catalytic subunit	IPR019183,N-acetyltransferase B complex, non-catalytic subunit;IPR011990,Tetratricopeptide-like helical domain superfamily;IPR013026,Tetratricopeptide repeat-containing domain	-	GO:0005829,cellular_component,cytosol;GO:0005794,cellular_component,Golgi apparatus	-
OAS1	1.1946702213528	1.07767538945995	1.08249249288086	2.38183248366751	2.11707625769672	1.69991581251407	-1.08064147260896	3.01829903477249	69.7109818630069	7.31839811201198e-07	3.76837906692786e-06	H2R747,Uncharacterized protein	-	PF10421,2'-5'-oligoadenylate synthetase 1, domain 2, C-terminus;PF01909,Nucleotidyltransferase domain	IPR006117,2-5-oligoadenylate synthetase, conserved site;IPR006116,2-5-oligoadenylate synthetase, N-terminal;IPR002934,Polymerase, nucleotidyl transferase domain;IPR026774,2'-5'-oligoadenylate synthase;IPR018952,2'-5'-oligoadenylate synthetase 1, domain 2/C-terminal;IPR038121,2'-5'-oligoadenylate synthetase, domain 2 superfamily	COG5272,Ubiquitin;KOG0001,Ubiquitin and ubiquitin-like proteins	GO:0051607,biological_process,defense response to virus;GO:0016740,molecular_function,transferase activity;GO:0016779,molecular_function,nucleotidyltransferase activity;GO:0006955,biological_process,immune response;GO:0003723,molecular_function,RNA binding;GO:0003725,molecular_function,double-stranded RNA binding;GO:0005524,molecular_function,ATP binding	-
OAS3	0.552559540128025	0.628513167800536	0.503484658514887	1.53989631640843	1.63244456241973	1.52222766425779	-1.67043143935171	3.19384336602946	203.153689320537	7.9119024428107e-10	1.67881011833492e-08	A8KA84,cDNA FLJ78682, highly similar to Homo sapiens 2'-5'-oligoadenylate synthetase 3, 100kDa	-	PF10421,2'-5'-oligoadenylate synthetase 1, domain 2, C-terminus;PF01909,Nucleotidyltransferase domain	IPR006117,2-5-oligoadenylate synthetase, conserved site;IPR006116,2-5-oligoadenylate synthetase, N-terminal;IPR002934,Polymerase, nucleotidyl transferase domain;IPR026774,2'-5'-oligoadenylate synthase;IPR018952,2'-5'-oligoadenylate synthetase 1, domain 2/C-terminal;IPR038121,2'-5'-oligoadenylate synthetase, domain 2 superfamily	COG5272,Ubiquitin;KOG0001,Ubiquitin and ubiquitin-like proteins	GO:0051607,biological_process,defense response to virus;GO:0016740,molecular_function,transferase activity;GO:0016779,molecular_function,nucleotidyltransferase activity;GO:0003723,molecular_function,RNA binding;GO:0006955,biological_process,immune response;GO:0003725,molecular_function,double-stranded RNA binding;GO:0005524,molecular_function,ATP binding	-
CFAP73	9.26143319621017	10.3755431688495	9.13857198661771	22.728329473088	20.0931612286372	20.1688009291852	-1.32611128118593	4.76579939504227	265.792093512351	1.2939210384932e-10	4.84963716767237e-09	G3R4E7,Cilia and flagella associated protein 73	XP_018894652.1,cilia- and flagella-associated protein 73	PF13863,omain of unknown function (DUF4200)	IPR025252,Domain of unknown function DUF4200	-	-	-
DDX54	18.9676376906221	21.825970802558	18.7078232173632	43.9382448792788	44.4367022650876	44.0649027401017	-1.35282753752057	7.38165465420803	377.145372902588	1.18340692898177e-11	1.06923688787882e-09	K7DB73,DEAD	-	PF08147,BP10CT (NUC160) domain;PF00271,Helicase conserved C-terminal domain;PF00270,AD/DEAH box helicase	-	-	-	-
RFC5	2.20016199944041	2.21520504916552	1.80805535609646	6.11720952707763	6.2266742065352	6.22001735202294	-1.77083560097962	3.80688142520124	300.396122785345	5.62705662140335e-11	2.78847997088226e-09	K7D694,Replication factor C	XP_001156572.2,replication factor C subunit 5 isoform X1	PF08542,Replication factor C C-terminal domain;PF00004,ATPase family associated with various cellular activities (AAA)	IPR003959,ATPase, AAA-type, core;IPR013748,Replication factor C, C-terminal;IPR003593,AAA+ ATPase domain;IPR008921,DNA polymerase III, clamp loader complex, gamma/delta/delta subunit, C-terminal;IPR027417,P-loop containing nucleoside triphosphate hydrolase	COG0470,ATPase involved in DNA replication;KOG0990,Replication factor C, subunit RFC5	GO:0003689,molecular_function,DNA clamp loader activity;GO:1900264,biological_process,positive regulation of DNA-directed DNA polymerase activity;GO:0019899,molecular_function,enzyme binding;GO:0005663,cellular_component,DNA replication factor C complex;GO:0005524,molecular_function,ATP binding;GO:0043142,molecular_function,single-stranded DNA-dependent ATPase activity;GO:0003677,molecular_functi…	K10756,ko03420,Nucleotide excision repair;K10756,ko03030,DNA replication;K10756,ko03430,Mismatch repair
CIT	3.21421759600611	5.08471730261925	2.45069070382708	12.9014960963152	14.0187467773751	13.8279889673703	-2.11574582716921	6.88996291283254	45.56961873432	0.00187037401007597	0.00357562853443958	K7B0U5,Citron	NP_001316877.1,citron Rho-interacting kinase	PF00069,Protein kinase domain;PF00780,CNH domain;PF00169,PH domain	IPR001180,Citron homology (CNH) domain;IPR037708,Citron Rho-interacting kinase, catalytic domain;IPR001849,Pleckstrin homology domain;IPR011993,PH-like domain superfamily;IPR011009,Protein kinase-like domain superfamily;IPR000961,AGC-kinase, C-terminal;IPR017441,Protein kinase, ATP binding site;IPR008271,Serine/threonine-protein kinase, active site;IPR017405,Citron Rho-interacting kinase;IPR00221…	KOG0976,Rho/Rac1-interacting serine/threonine kinase Citron;ENOG410XR1Q,-;KOG0612,Rho-associated, coiled-coil containing protein kinase	GO:0016301,molecular_function,kinase activity;GO:0000281,biological_process,mitotic cytokinesis;GO:0035556,biological_process,intracellular signal transduction;GO:0016740,molecular_function,transferase activity;GO:0046872,molecular_function,metal ion binding;GO:0016310,biological_process,phosphorylation;GO:0004672,molecular_function,protein kinase activity;GO:0005622,cellular_component,intracellu…	-
PXN	2.69358099049729	2.81310705053384	2.48851384127474	5.15392766969827	4.82305635692213	4.41880780412927	-1.04421350342985	4.83332207680334	175.982399446552	2.05732159548432e-09	3.40545966297552e-08	A0A1B0GTU4,Paxillin	-	PF03535,Paxillin family;PF00412,LIM domain	IPR001904,Paxillin;IPR001781,Zinc finger, LIM-type	-	GO:0005856,cellular_component,cytoskeleton;GO:0005829,cellular_component,cytosol;GO:0005925,cellular_component,focal adhesion;GO:0046872,molecular_function,metal ion binding;GO:0007160,biological_process,cell-matrix adhesion	-
KDM2B	2.08459186511392	2.48643355245091	2.04872331136229	4.07492975627526	4.37101090153578	4.25305965983195	-1.13714300620583	5.50088757704524	186.939979609804	1.37778123629456e-09	2.50921264785074e-08	H2Q729,Lysine	XP_001164996.1,lysine-specific demethylase 2B isoform X3	PF00646,-box domain;PF16866,PHD-finger;PF02008,CXXC zinc finger domain;PF13621,Cupin-like domain	IPR001965,Zinc finger, PHD-type;IPR011011,Zinc finger, FYVE/PHD-type;IPR013083,Zinc finger, RING/FYVE/PHD-type;IPR002857,Zinc finger, CXXC-type;IPR032675,Leucine-rich repeat domain superfamily;IPR006553,Leucine-rich repeat, cysteine-containing subtype;IPR019787,Zinc finger, PHD-finger;IPR003347,JmjC domain;IPR001810,F-box domain	ENOG410XQXU,-;KOG1947,Leucine rich repeat proteins, some proteins contain F-box;KOG1633,F-box protein JEMMA and related proteins with JmjC, PHD, F-box and LRR domains	GO:0007283,biological_process,spermatogenesis;GO:0021555,biological_process,midbrain-hindbrain boundary morphogenesis;GO:0000122,biological_process,negative regulation of transcription by RNA polymerase II;GO:0030900,biological_process,forebrain development;GO:0070544,biological_process,histone H3-K36 demethylation;GO:0031519,cellular_component,PcG protein complex;GO:0005634,cellular_component,nu…	-
KNTC1	1.44380511422422	1.46574882756812	1.23229051082004	3.2612829043598	3.31985668941209	3.63412719006029	-1.50010617192636	4.81029862559109	281.846546252613	8.68688762286707e-11	3.78298400942927e-09	K7BG50,Kinetochore associated 1	XP_009424762.2,kinetochore-associated protein 1 isoform X1	PF10493,Rough deal protein C-terminal region	IPR019527,RZZ complex, subunit KNTC1/ROD, C-terminal;IPR036322,WD40-repeat-containing domain superfamily	ENOG410YKFS,-;KOG4256,Kinetochore component	GO:0015629,cellular_component,actin cytoskeleton;GO:1990423,cellular_component,RZZ complex;GO:0005828,cellular_component,kinetochore microtubule;GO:0005886,cellular_component,plasma membrane;GO:0000922,cellular_component,spindle pole;GO:0005829,cellular_component,cytosol;GO:0007093,biological_process,mitotic cell cycle checkpoint	-
DHX37	1.73076578243185	2.29221191168585	1.9469132611938	6.25655212849905	5.600950378164	6.47498112591219	-1.81474741420354	4.80275078450311	302.372152437797	1.85040273269406e-10	6.23692247301232e-09	K7C6J6,DEAH	-	PF00271,Helicase conserved C-terminal domain;PF04408,Helicase associated domain (HA2);PF00270,AD/DEAH box helicase;PF07717,Oligonucleotide/oligosaccharide-binding (OB)-fold	IPR011709,Domain of unknown function DUF1605;IPR014001,Helicase superfamily 1/2, ATP-binding domain;IPR027417,P-loop containing nucleoside triphosphate hydrolase;IPR007502,Helicase-associated domain;IPR011545,DEAD/DEAH box helicase domain;IPR001650,Helicase, C-terminal	-	GO:0003676,molecular_function,nucleic acid binding;GO:0016787,molecular_function,hydrolase activity;GO:0000166,molecular_function,nucleotide binding;GO:0005524,molecular_function,ATP binding;GO:0004386,molecular_function,helicase activity	-
BRI3BP	0.952493808830628	1.04251477093199	1.15701821086382	2.67639747410846	2.74396611441761	2.72604737429101	-1.57133862355686	3.70023009366982	243.493810657817	2.34171436840915e-10	7.16158461897413e-09	K7A2P4,BRI3 binding protein	XP_016780098.1,-	PF14965,Negative regulator of p53/TP53	IPR033367,BRI3-binding protein	ENOG410ZDYG,-;ENOG410IJ5B,-	GO:0005739,cellular_component,mitochondrion;GO:0016021,cellular_component,integral component of membrane;GO:0016020,cellular_component,membrane	-
PUS1	2.47454302234429	3.8894557980125	2.97259662944642	8.78393722530889	7.55372760123769	8.53730040751771	-1.60744539635726	5.08248748145808	99.5749195087753	1.84521001927263e-05	5.93591371279238e-05	E5KMT5,tRNA pseudouridine synthase	NP_079491.2,tRNA pseudouridine synthase A isoform 1	PF01416,tRNA pseudouridine synthase	IPR020097,Pseudouridine synthase I, TruA, alpha/beta domain;IPR001406,Pseudouridine synthase I, TruA;IPR020095,Pseudouridine synthase I, TruA, C-terminal;IPR020103,Pseudouridine synthase, catalytic domain superfamily	COG0101,Pseudouridylate synthase;KOG2553,Pseudouridylate synthase	GO:0003723,molecular_function,RNA binding;GO:0005739,cellular_component,mitochondrion;GO:0009982,molecular_function,pseudouridine synthase activity;GO:0009451,biological_process,RNA modification;GO:0001522,biological_process,pseudouridine synthesis;GO:0016853,molecular_function,isomerase activity;GO:0008033,biological_process,tRNA processing;GO:0005634,cellular_component,nucleus	-
POLE	1.02852738650433	1.18910804755405	1.14508306095345	3.1753409551689	3.1001810473863	3.52200468628791	-1.74249143152814	5.24249330176092	438.200224751301	4.20359616225493e-12	6.040949830266e-10	Q9Y5S4,DNA polymerase epsilon catalytic subunit protein isoform b	-	PF00136,NA polymerase family B;PF08490,omain of unknown function (DUF1744);PF03104,NA polymerase family B, exonuclease domain	IPR029703,DNA polymerase epsilon catalytic subunit;IPR006172,DNA-directed DNA polymerase, family B;IPR036397,Ribonuclease H superfamily;IPR013697,DNA polymerase epsilon, catalytic subunit A, C-terminal;IPR006134,DNA-directed DNA polymerase, family B, multifunctional domain;IPR006133,DNA-directed DNA polymerase, family B, exonuclease domain;IPR012337,Ribonuclease H-like superfamily	KOG1798,DNA polymerase epsilon, catalytic subunit A;COG0417,DNA polymerase elongation subunit (family B)	GO:0003887,molecular_function,DNA-directed DNA polymerase activity;GO:0003677,molecular_function,DNA binding;GO:0071897,biological_process,DNA biosynthetic process;GO:0003676,molecular_function,nucleic acid binding;GO:0006260,biological_process,DNA replication;GO:0006281,biological_process,DNA repair;GO:0000166,molecular_function,nucleotide binding;GO:0005634,cellular_component,nucleus;GO:0008270…	-
PGAM5	1.33166604058347	1.89473613689551	1.50285476674263	2.93361370349035	3.02580490398605	3.31007561131072	-1.16518644131613	3.25298329721658	75.0383771791049	4.69670601292467e-07	2.58353352303706e-06	K7DH40,Phosphoglycerate mutase family member 5	XP_016780185.1,-	PF00300,Histidine phosphatase superfamily (branch 1)	IPR029033,Histidine phosphatase superfamily;IPR013078,Histidine phosphatase superfamily, clade-1	ENOG410XXCQ,-;KOG4609,Predicted phosphoglycerate mutase	GO:0009400,molecular_function,signal transducer, downstream of receptor, with serine/threonine phosphatase activity;GO:0044877,molecular_function,protein-containing complex binding;GO:0070266,biological_process,necroptotic process;GO:0006470,biological_process,protein dephosphorylation;GO:0043547,biological_process,positive regulation of GTPase activity;GO:0005739,cellular_component,mitochondrion…	K15637,ko04668,TNF signaling pathway
PSPC1	10.9545686130822	13.0295768705486	12.518489306332	27.8454084167312	27.8849490682624	29.49352142859	-1.42270156004922	6.65520467792004	363.778179734594	1.51674658116178e-11	1.23591391520647e-09	H2Q790,Paraspeckle component 1	-	PF00076,RNA recognition motif. (a.k.a. RRM, RBD, or RNP domain);PF08075,NOPS (NUC059) domain	IPR012975,NOPS;IPR012677,Nucleotide-binding alpha-beta plait domain superfamily;IPR034523,PSP1, RNA recognition motif 2;IPR000504,RNA recognition motif domain;IPR035979,RNA-binding domain superfamily;IPR034522,PSP1, RNA recognition motif 1	KOG0115,RNA-binding protein p54nrb (RRM superfamily);ENOG410XQA0,-	GO:0003723,molecular_function,RNA binding;GO:0003676,molecular_function,nucleic acid binding;GO:0045892,biological_process,negative regulation of transcription, DNA-templated;GO:0001650,cellular_component,fibrillar center;GO:0006355,biological_process,regulation of transcription, DNA-templated;GO:0002218,biological_process,activation of innate immune response;GO:0000976,molecular_function,transcr…	-
GJB2	0.487023781214032	0.519207266521022	0.374430410767464	2.49570914556951	2.33789667591984	2.44428155067553	-2.58032602994835	1.90609579174901	231.687819762269	3.27453762262323e-10	9.00241578059617e-09	H2RAA6,Gap junction protein	-	PF00029,Connexin	IPR017990,Connexin, conserved site;IPR002268,Gap junction beta-2 protein (Cx26);IPR013092,Connexin, N-terminal;IPR019570,Gap junction protein, cysteine-rich domain;IPR038359,Connexin, N-terminal domain superfamily;IPR000500,Connexin	ENOG410IFM8,-;ENOG410Y7VN,-	GO:0007267,biological_process,cell-cell signaling;GO:0005921,cellular_component,gap junction;GO:0005922,cellular_component,connexin complex;GO:0055085,biological_process,transmembrane transport;GO:0005243,molecular_function,gap junction channel activity;GO:0030054,cellular_component,cell junction;GO:0007154,biological_process,cell communication;GO:0005886,cellular_component,plasma membrane;GO:001…	-
SKA3	0.803294778617999	1.42313225833161	0.660175778377196	6.35759298216481	6.30673176762401	8.11307813221793	-3.01846969526301	3.67848767615569	111.016493800702	3.98798169410106e-05	0.00011629222398146	G3S4M0,Spindle and kinetochore associated complex subunit 3	XP_018895280.1,spindle and kinetochore-associated protein 3 isoform X2	-	IPR033341,Spindle and kinetochore-associated protein 3	-	GO:0000776,cellular_component,kinetochore;GO:0000940,cellular_component,condensed chromosome outer kinetochore;GO:0000278,biological_process,mitotic cell cycle;GO:0005876,cellular_component,spindle microtubule;GO:0007059,biological_process,chromosome segregation;GO:0031110,biological_process,regulation of microtubule polymerization or depolymerization	-
SACS	2.38487886395227	2.54707286397602	2.16228278506985	6.05915344418584	6.21422567646823	6.15809368674017	-1.57539344339898	6.09819225511249	478.323175017221	2.29198027287665e-12	4.36525592212459e-10	K7B6G9,Spastic ataxia of Charlevoix-Saguenay	XP_016780528.1,sacsin isoform X3	PF05168,HEPN domain;PF00240,Ubiquitin family	IPR001623,DnaJ domain;IPR000626,Ubiquitin domain;IPR007842,HEPN domain;IPR029071,Ubiquitin-like domain superfamily;IPR036890,Histidine kinase/HSP90-like ATPase superfamily;IPR036869,Chaperone J-domain superfamily	ENOG410XQZM,-;ENOG410IGIN,-	GO:0051087,molecular_function,chaperone binding;GO:0005737,cellular_component,cytoplasm;GO:0090084,biological_process,negative regulation of inclusion body assembly;GO:0030544,molecular_function,Hsp70 protein binding;GO:0005739,cellular_component,mitochondrion;GO:0070628,molecular_function,proteasome binding;GO:0005634,cellular_component,nucleus	-
MIPEP	1.38773902789135	1.36564019147531	1.04786035853275	3.11815707692509	4.06237196006955	2.5831001740795	-1.54821501661032	3.00003667465033	82.5361541315275	7.53109455919112e-07	3.86154858228003e-06	G3R1X7,Mitochondrial intermediate peptidase	XP_004054306.1,mitochondrial intermediate peptidase isoform X2	PF01432,Peptidase family M3	IPR024077,Neurolysin/Thimet oligopeptidase, domain 2;IPR033851,Mitochondrial intermediate peptidase;IPR024079,Metallopeptidase, catalytic domain superfamily;IPR001567,Peptidase M3A/M3B catalytic domain	-	GO:0006508,biological_process,proteolysis;GO:0016787,molecular_function,hydrolase activity;GO:0008237,molecular_function,metallopeptidase activity;GO:0046872,molecular_function,metal ion binding;GO:0005759,cellular_component,mitochondrial matrix;GO:0006627,biological_process,protein processing involved in protein targeting to mitochondrion;GO:0005739,cellular_component,mitochondrion;GO:0008233,mo…	-
RP11-307N16.6	2.6809321049667	2.82145112668953	2.77941138929188	4.61598736327377	5.27480976490764	4.78821682330823	-1.02435050588778	4.02824853898319	128.19842739396	1.63520865020829e-08	1.65747002695562e-07	A0A0A0MRY4,Uncharacterized protein	-	PF00621,RhoGEF domain;PF00018,SH3 domain;PF00169,PH domain	IPR001849,Pleckstrin homology domain;IPR011993,PH-like domain superfamily;IPR036028,SH3-like domain superfamily;IPR035899,Dbl homology (DH) domain superfamily;IPR001452,SH3 domain;IPR000219,Dbl homology (DH) domain	ENOG410ITS0,-;ENOG410XQDV,-	GO:0005089,molecular_function,Rho guanyl-nucleotide exchange factor activity;GO:0035023,biological_process,regulation of Rho protein signal transduction;GO:0065009,biological_process,regulation of molecular function	-
SPATA13	1.37082765262039	1.45886434489494	1.47757893820187	2.4492960389009	2.65799998744479	2.5183822764942	-1.02350993667425	4.52675803657974	166.157589430601	3.00760420063834e-09	4.47685566889744e-08	K7C0R1,Spermatogenesis associated 13	-	PF00621,RhoGEF domain;PF00018,SH3 domain;PF00169,PH domain	IPR001849,Pleckstrin homology domain;IPR011993,PH-like domain superfamily;IPR036028,SH3-like domain superfamily;IPR035899,Dbl homology (DH) domain superfamily;IPR001452,SH3 domain;IPR000219,Dbl homology (DH) domain	ENOG410KDSK,-;ENOG410XQDV,-	GO:0035023,biological_process,regulation of Rho protein signal transduction;GO:0005089,molecular_function,Rho guanyl-nucleotide exchange factor activity;GO:0065009,biological_process,regulation of molecular function	-
CENPJ	2.95860003970007	3.42731014567288	2.63013572820563	8.7078103223797	9.11032301781162	9.30214552488467	-1.78412382111711	5.1860542928196	370.727140359347	2.53246662629021e-11	1.66805135118315e-09	A8K8P1,cDNA FLJ78752, highly similar to Homo sapiens centromere protein J	NP_060921.3,centromere protein J	PF07202,T-complex protein 10 C-terminus	IPR033068,Centromere protein J;IPR009852,T-complex protein 10, C-terminal domain;IPR026581,T-complex protein 10 family	ENOG4110DC4,-;ENOG410IEFU,-	GO:0046599,biological_process,regulation of centriole replication;GO:0005814,cellular_component,centriole;GO:0051301,biological_process,cell division;GO:0015631,molecular_function,tubulin binding	-
ATP8A2	0.0378302677870525	0.0465348068926667	0.0373942503367109	0.138578016935508	0.188388228337925	0.350516419276311	-2.66924697092155	0.623291547232978	48.6773222327332	1.44740611499604e-05	4.81291457001629e-05	Q6ZSP3,Phospholipid-transporting ATPase	NP_057613.4,phospholipid-transporting ATPase IB isoform 1;NP_001300670.1,phospholipid-transporting ATPase IB isoform 2	PF13246,Cation transport ATPase (P-type);PF16209,Phospholipid-translocating ATPase N-terminal;PF00122,1-E2 ATPase;PF16212,Phospholipid-translocating P-type ATPase C-terminal	IPR032630,P-type ATPase, C-terminal;IPR023214,HAD superfamily;IPR036412,HAD-like superfamily;IPR023299,P-type ATPase, cytoplasmic domain N;IPR018303,P-type ATPase, phosphorylation site;IPR006539,P-type ATPase, subfamily IV;IPR023298,P-type ATPase, transmembrane domain superfamily;IPR032631,P-type ATPase, N-terminal;IPR008250,P-type ATPase, A domain superfamily;IPR001757,P-type ATPase	ENOG410ITKD,-;ENOG410XPYK,-	GO:0016787,molecular_function,hydrolase activity;GO:0045332,biological_process,phospholipid translocation;GO:0000287,molecular_function,magnesium ion binding;GO:0016020,cellular_component,membrane;GO:0015914,biological_process,phospholipid transport;GO:0004012,molecular_function,phospholipid-translocating ATPase activity;GO:0000166,molecular_function,nucleotide binding;GO:0005524,molecular_functi…	-
SHISA2	0.236165178223068	0.30503077790798	0.204262823736107	0.529465567858148	0.482079459002332	0.600232376028679	-1.29487788769005	0.286780089772171	24.79938879938	0.00019159841544961	0.000465394553077356	H2Q7B3,Shisa family member 2	XP_001155896.1,protein shisa-2 homolog	PF13908,Wnt and FGF inhibitory regulator	IPR026910,Shisa family	ENOG410ZKJD,-;ENOG410IE4F,-	GO:0016021,cellular_component,integral component of membrane;GO:0016020,cellular_component,membrane	-
HMGB1	77.5126396645898	85.9843218814486	70.3648943345482	229.478898742517	231.237717660284	230.078980422583	-1.76152054489219	10.2692326992053	541.831836886529	9.64523298291267e-13	2.82355264803488e-10	A0A091DMI8,High mobility group protein B1	XP_010622174.1,-	PF00505,HMG (high mobility group) box;PF09011,HMG-box domain	IPR009071,High mobility group box domain;IPR036910,High mobility group box domain superfamily;IPR017967,HMG box A DNA-binding domain, conserved site	-	GO:0051103,biological_process,DNA ligation involved in DNA repair;GO:0008301,molecular_function,DNA binding, bending;GO:0000400,molecular_function,four-way junction DNA binding;GO:0003677,molecular_function,DNA binding;GO:0044378,molecular_function,non-sequence-specific DNA binding, bending;GO:0032392,biological_process,DNA geometric change;GO:0005623,cellular_component,cell;GO:0005634,cellular_c…	-
HSPH1	23.8561546380326	25.2208059617948	26.0298356974702	56.0294000303714	52.7000760676709	57.1168273310344	-1.34249806043435	8.43733399417261	465.159324585017	2.78090016150299e-12	4.67664571840844e-10	G3RH28,Heat shock protein family H	-	PF00012,Hsp70 protein	IPR018181,Heat shock protein 70, conserved site;IPR013126,Heat shock protein 70 family;IPR029047,Heat shock protein 70kD, peptide-binding domain superfamily;IPR029048,Heat shock protein 70kD, C-terminal domain superfamily	-	GO:0000166,molecular_function,nucleotide binding;GO:0005524,molecular_function,ATP binding	-
B3GLCT	0.191071732198653	0.329050819697784	0.319859656091363	0.518188623820871	0.505201535551064	0.523498132865989	-1.07666141917938	0.938599191176966	21.9721329255265	0.000333584532779593	0.000760499609774994	K6ZXU9,Beta 1,3-galactosyltransferase-like	-	PF02434,ringe-like	IPR029044,Nucleotide-diphospho-sugar transferases;IPR003378,Fringe-like	ENOG410XWFG,-;ENOG410IE18,-	GO:0016757,molecular_function,transferase activity, transferring glycosyl groups;GO:0016740,molecular_function,transferase activity;GO:0016020,cellular_component,membrane	-
BRCA2	0.149050444850717	0.217194661112131	0.158665818160533	0.902233400129825	0.935445475119412	1.11013339082513	-2.67632463487328	2.91813487499158	275.753545294252	1.00786771140587e-10	4.20379229073982e-09	K7C640,Breast cancer 2, early onset	-	PF00634,BRCA2 repeat;PF09169,BRCA2, helical;PF09103,BRCA2, oligonucleotide/oligosaccharide-binding, domain 1;PF09104,BRCA2, oligonucleotide/oligosaccharide-binding, domain 3;PF09121,Tower	IPR015188,BRCA2, OB3;IPR002093,BRCA2 repeat;IPR015252,Breast cancer type 2 susceptibility protein, helical domain;IPR015205,Tower domain;IPR015187,BRCA2, OB1;IPR012340,Nucleic acid-binding, OB-fold;IPR036315,BRCA2 helical domain superfamily;IPR015525,Breast cancer type 2 susceptibility protein	KOG4751,DNA recombinational repair protein BRCA2;ENOG410Y06W,-	GO:0006281,biological_process,DNA repair;GO:0000724,biological_process,double-strand break repair via homologous recombination	-
STARD13	0.556955273471943	0.673138908037671	0.653899706092102	1.22984916043827	1.05577010751941	1.16576886201039	-1.07149473442852	2.94409468641659	77.2936205988465	3.92406166949218e-07	2.23376186068896e-06	A0A024RDV4,START domain containing 13, isoform CRA_a	NP_821074.1,stAR-related lipid transfer protein 13 isoform 1	PF01852,START domain;PF07647,SAM domain (Sterile alpha motif);PF00620,RhoGAP domain	IPR013761,Sterile alpha motif/pointed domain superfamily;IPR000198,Rho GTPase-activating protein domain;IPR008936,Rho GTPase activation protein;IPR023393,START-like domain superfamily;IPR001660,Sterile alpha motif domain;IPR002913,START domain	ENOG410XQ10,-;KOG2200,Tumour suppressor protein p122-RhoGAP/DLC1	GO:0008289,molecular_function,lipid binding;GO:0007165,biological_process,signal transduction	-
RFC3	1.33175028592039	1.77911034984487	1.66002041976212	7.23645545005498	6.17192543284301	7.46257567057457	-2.32600499153209	3.69336883986473	346.886405612852	2.10237670092282e-11	1.47658695042715e-09	G1QKI8,Replication factor C subunit 3	XP_003270307.1,-	PF13177,NA polymerase III, delta subunit	IPR027417,P-loop containing nucleoside triphosphate hydrolase;IPR008921,DNA polymerase III, clamp loader complex, gamma/delta/delta subunit, C-terminal;IPR003593,AAA+ ATPase domain	COG0470,ATPase involved in DNA replication;KOG2035,Replication factor C, subunit RFC3	GO:0003689,molecular_function,DNA clamp loader activity;GO:1900264,biological_process,positive regulation of DNA-directed DNA polymerase activity;GO:0046683,biological_process,response to organophosphorus;GO:0006260,biological_process,DNA replication;GO:0016887,molecular_function,ATPase activity;GO:0043142,molecular_function,single-stranded DNA-dependent ATPase activity;GO:0003677,molecular_funct…	K10756,ko03420,Nucleotide excision repair;K10756,ko03030,DNA replication;K10756,ko03430,Mismatch repair
POSTN	0.128765634478323	0.159661058714645	0.142555313783618	1.61085344686711	1.31019033056088	0.851062474342051	-3.3087656809858	2.03255060068098	188.642381135627	4.22367079357721e-09	5.78076085756437e-08	A0A024RDS2,Periostin, osteoblast specific factor, isoform CRA_c	NP_006466.2,periostin isoform 1 precursor	PF02469,asciclin domain	IPR011489,EMI domain;IPR036378,FAS1 domain superfamily;IPR016666,TGF beta-induced protein/periostin;IPR000782,FAS1 domain	COG2335,Secreted and surface protein containing fasciclin-like repeats;KOG1437,Fasciclin and related adhesion glycoproteins	GO:0044344,biological_process,cellular response to fibroblast growth factor stimulus;GO:0005578,,;GO:0001666,biological_process,response to hypoxia;GO:0009612,biological_process,response to mechanical stimulus;GO:0005615,cellular_component,extracellular space;GO:0007155,biological_process,cell adhesion;GO:1990523,biological_process,bone regeneration;GO:0005737,cellular_component,cytoplasm;GO:0031…	-
SLC25A15	1.45540915721302	1.411503034165	1.94341874878664	4.2503878856876	3.81044841846155	4.51869018321598	-1.59721452565169	2.47691473980525	111.998604044057	3.88903673227228e-08	3.32852694443748e-07	A0A0D9RZ22,Solute carrier family 25 member 15	XP_007958408.1,-	PF00153,Mitochondrial carrier protein	IPR018108,Mitochondrial substrate/solute carrier;IPR023395,Mitochondrial carrier domain superfamily	-	GO:0016021,cellular_component,integral component of membrane;GO:0016020,cellular_component,membrane	-
NAA16	4.14446339694002	4.12626004579288	4.25948895357891	7.95270007423546	7.12231932952483	7.60380936592887	-1.05545491309978	5.13995709676153	243.726817234802	2.3266328589837e-10	7.16037733308428e-09	A4FU51,NMDA receptor regulated 1-like	NP_078837.3,N-alpha-acetyltransferase 16, NatA auxiliary subunit isoform 1	PF12569,NMDA receptor-regulated protein 1;PF07719,Tetratricopeptide repeat	IPR021183,N-terminal acetyltransferase A, auxiliary subunit;IPR013105,Tetratricopeptide repeat 2;IPR013026,Tetratricopeptide repeat-containing domain;IPR019734,Tetratricopeptide repeat;IPR011990,Tetratricopeptide-like helical domain superfamily	KOG1156,N-terminal acetyltransferase;ENOG410XR7D,-	GO:0005829,cellular_component,cytosol	-
NUFIP1	4.31977581625662	4.78136811997892	4.05223957436006	8.36790043416991	8.80015896738364	9.04169261087642	-1.19183270813289	4.55933214650657	186.755499743967	1.38685829027544e-09	2.51993745433037e-08	H2Q7I5,Nuclear fragile X mental retardation protein interacting protein 1	XP_522669.1,nuclear fragile X mental retardation-interacting protein 1	PF12171,Zinc-finger double-stranded RNA-binding;PF10453,Nuclear fragile X mental retardation-interacting protein 1 (NUFIP1)	IPR013087,Zinc finger C2H2-type;IPR019496,Nuclear fragile X mental retardation-interacting protein 1, conserved domain;IPR022755,Zinc finger, double-stranded RNA binding	ENOG4111GKG,-;ENOG410IJ6R,-	GO:0030515,molecular_function,snoRNA binding;GO:0000492,biological_process,box C/D snoRNP assembly;GO:0005634,cellular_component,nucleus;GO:0003676,molecular_function,nucleic acid binding	-
NUDT15	3.59500885375789	3.17639427529692	3.03202967041394	8.08606919358671	7.86079041585786	7.71630077834409	-1.46886655941988	3.60066775214445	217.865480773645	4.95256397775964e-10	1.18621411152158e-08	H2Q7J8,Nudix	XP_009456493.1,-;XP_001151276.1,-	PF00293,NUDIX domain	IPR015797,NUDIX hydrolase-like domain superfamily;IPR000086,NUDIX hydrolase domain	COG1051,ADP-ribose pyrophosphatase;ENOG410J0G8,-	GO:0035539,molecular_function,8-oxo-7,8-dihydrodeoxyguanosine triphosphate pyrophosphatase activity;GO:0016787,molecular_function,hydrolase activity;GO:0006203,biological_process,dGTP catabolic process;GO:0005829,cellular_component,cytosol	-
DIAPH3	1.76402710670477	2.65064093502532	1.26082604429478	9.65455007212616	9.32879206585723	10.2438112541264	-2.5496680527342	5.47343897508639	75.4051159309064	0.000546184022525102	0.00118421026307459	K7DBA3,Diaphanous homolog 3	XP_016780837.1,protein diaphanous homolog 3 isoform X2	PF02181,ormin Homology 2 Domain;PF06345,RF Autoregulatory Domain;PF06371,iaphanous GTPase-binding Domain;PF06367,iaphanous FH3 Domain	IPR010465,DRF autoregulatory;IPR014768,Rho GTPase-binding/formin homology 3 (GBD/FH3) domain;IPR027654,Formin, protein diaphanous homologue 3;IPR011989,Armadillo-like helical;IPR010473,Formin, GTPase-binding domain;IPR010472,Formin, FH3 domain;IPR016024,Armadillo-type fold;IPR014767,Diaphanous autoregulatory (DAD) domain;IPR015425,Formin, FH2 domain	ENOG410Y29H,-;KOG1924,RhoA GTPase effector DIA/Diaphanous	GO:0030036,biological_process,actin cytoskeleton organization;GO:0016043,biological_process,cellular component organization;GO:0017048,molecular_function,Rho GTPase binding;GO:0003779,molecular_function,actin binding;GO:0045296,molecular_function,cadherin binding	-
MZT1	2.0565580113205	2.03434934016779	1.41170478924476	4.79590671364333	3.82895646863096	3.34597467686267	-1.3071276328372	2.79569218977052	64.6302865128813	1.48253612147073e-06	6.78515663237095e-06	H2RA31,Mitotic spindle organizing protein 1	XP_001136549.1,-	PF12554,Mitotic-spindle organizing gamma-tubulin ring associated	IPR022214,Mitotic-spindle organizing protein 1	ENOG410J18H,-;ENOG410XVXZ,-	GO:0033566,biological_process,gamma-tubulin complex localization;GO:0051417,biological_process,microtubule nucleation by spindle pole body;GO:0061495,cellular_component,gamma-tubulin small complex, mitotic spindle pole body;GO:0043015,molecular_function,gamma-tubulin binding;GO:0031021,cellular_component,interphase microtubule organizing center;GO:0005819,cellular_component,spindle;GO:0005813,cel…	-
BORA	1.55320508140435	1.89973351280622	1.33321329467562	3.08647378691846	3.00146994621866	3.41382744607235	-1.18100043813576	2.97662686081217	72.4103375126095	5.82525117163659e-07	3.08701208586092e-06	A0A087WV86,Protein aurora borealis	NP_001273675.1,protein aurora borealis isoform 2	PF15280,Protein aurora borealis N-terminus	IPR023252,Aurora borealis protein	ENOG410IHF2,-;ENOG410ZQ9X,-	GO:0072687,cellular_component,meiotic spindle	-
LMO7	14.1684723657517	14.369105093104	13.2626053885927	26.7780057830534	29.5539169698256	34.8220376520927	-1.32678416499162	8.35691960621991	178.387493571226	9.00163732136759e-08	6.62466865810889e-07	J3KP06,LIM domain only protein 7	-	PF00412,LIM domain;PF00595,PDZ domain (Also known as DHR or GLGF);PF00307,Calponin homology (CH) domain;PF15949,omain of unknown function (DUF4757)	IPR001715,Calponin homology domain;IPR029978,LIM domain only protein 7;IPR036872,CH domain superfamily;IPR001478,PDZ domain;IPR003096,Smooth muscle protein/calponin;IPR031865,Domain of unknown function DUF4757;IPR001781,Zinc finger, LIM-type;IPR036034,PDZ superfamily	ENOG410XP0W,-;KOG1704,FOG: LIM domain	GO:0023051,biological_process,regulation of signaling;GO:0030155,biological_process,regulation of cell adhesion;GO:0046872,molecular_function,metal ion binding	-
KCTD12	2.4865316288145	2.86513871604275	2.28358727387547	7.15706144536122	6.50826630273992	6.845364794188	-1.62041748956119	4.92014043545324	337.995661709078	2.5121094721359e-11	1.66156596382947e-09	A0A140VJM4,Potassium channel tetramerisation domain containing 12	NP_612453.1,BTB/POZ domain-containing protein KCTD12	PF02214,BTB/POZ domain	IPR000210,BTB/POZ domain;IPR011333,SKP1/BTB/POZ domain superfamily;IPR003131,Potassium channel tetramerisation-type BTB domain	-	GO:0051260,biological_process,protein homooligomerization	-
IPO5	23.6353618710983	24.8093206313014	23.071943448978	45.4249162888526	46.3172134134213	45.7584589791177	-1.14241659334191	8.43131593083923	376.462197536975	1.19826374024761e-11	1.06923688787882e-09	F6Z9N1,Importin 5	-	PF13646,HEAT repeats;PF02985,HEAT repeat;PF03810,Importin-beta N-terminal domain	IPR016024,Armadillo-type fold;IPR000357,HEAT repeat;IPR001494,Importin-beta, N-terminal domain;IPR034085,TOG domain	KOG2171,Karyopherin (importin) beta 3;ENOG410XQAJ,-	GO:0006610,biological_process,ribosomal protein import into nucleus;GO:0005737,cellular_component,cytoplasm;GO:0006607,biological_process,NLS-bearing protein import into nucleus;GO:0042307,biological_process,positive regulation of protein import into nucleus;GO:0071230,biological_process,cellular response to amino acid stimulus;GO:0008536,molecular_function,Ran GTPase binding;GO:0005634,cellular_…	-
ITGBL1	5.31499156227162	5.88358730698816	5.44597934183795	10.136378819385	11.3289453687477	10.6361926236725	-1.14643907241271	5.68565257793743	245.291747122853	2.22816477167465e-10	6.98865649020493e-09	A0A024RDW7,Integrin, beta-like 1	NP_004782.1,integrin beta-like protein 1 isoform 1 precursor;XP_005254157.1,-	PF07974,-like domain	IPR013111,EGF-like domain, extracellular;IPR027070,Integrin beta-like protein 1;IPR015812,Integrin beta subunit;IPR000742,EGF-like domain	ENOG410XP60,-;KOG1226,Integrin beta subunit (N-terminal portion of extracellular region)	GO:0007229,biological_process,integrin-mediated signaling pathway;GO:0005615,cellular_component,extracellular space	-
FGF14	0.355904133327663	0.415654347168258	0.370335752412508	0.706771018508951	0.786239047896819	0.735965413180401	-1.16046935224228	2.99762927567111	96.2714770875179	1.01146167025574e-07	7.29433671688084e-07	H2Q7R8,Fibroblast growth factor	XP_009425471.1,-	PF00167,ibroblast growth factor	IPR002209,Fibroblast growth factor family;IPR008996,Cytokine IL1/FGF;IPR028284,Fibroblast growth factor 14	KOG3885,Fibroblast growth factor;ENOG4111IPH,-	GO:0008083,molecular_function,growth factor activity;GO:0010469,biological_process,regulation of signaling receptor activity;GO:0007399,biological_process,nervous system development;GO:0005576,cellular_component,extracellular region	-
TFDP1	4.8522443226866	5.96594323306523	5.12722802055588	10.4103637422577	10.0004748505416	12.2503142792905	-1.23332281171122	4.96421403042432	140.560451753327	3.77711559933859e-08	3.26098543934159e-07	H9FZ21,Transcription factor Dp-1	XP_014977008.1,-;XP_014977007.1,-;XP_014977006.1,-	PF02319,2F/DP family winged-helix DNA-binding domain;PF08781,Transcription factor DP	IPR003316,E2F/DP family, winged-helix DNA-binding domain;IPR038168,Transcription factor DP, C-terminal domain superfamily;IPR028313,Transcription factor DP1;IPR036388,Winged helix-like DNA-binding domain superfamily;IPR037241,E2F-DP heterodimerization region;IPR015648,Transcription factor DP;IPR036390,Winged helix DNA-binding domain superfamily;IPR014889,Transcription factor DP, C-terminal	KOG2829,E2F-like protein;ENOG410Y9QP,-	GO:0019904,molecular_function,protein domain specific binding;GO:0003700,molecular_function,DNA binding transcription factor activity;GO:0003677,molecular_function,DNA binding;GO:0005667,cellular_component,transcription factor complex;GO:0001228,molecular_function,transcriptional activator activity, RNA polymerase II transcription regulatory region sequence-specific DNA binding;GO:0045944,biologi…	K04683,ko04350,TGF-beta signaling pathway;K04683,ko04110,Cell cycle
PNP	6.479897383237	6.97306204905127	6.1632527616147	20.1734424395167	21.1909970453936	19.398912108527	-1.82846604151286	5.84844333056456	668.159500221877	2.23842452257921e-13	1.40304097969119e-10	V9HWH6,Purine nucleoside phosphorylase	NP_000261.2,purine nucleoside phosphorylase	PF01048,Phosphorylase superfamily	IPR018099,Purine phosphorylase, family 2, conserved site;IPR035994,Nucleoside phosphorylase superfamily;IPR011268,Purine nucleoside phosphorylase;IPR000845,Nucleoside phosphorylase domain;IPR011270,Purine nucleoside phosphorylase I, inosine/guanosine-specific	COG0005,Purine nucleoside phosphorylase;KOG3984,Purine nucleoside phosphorylase	GO:0004731,molecular_function,purine-nucleoside phosphorylase activity;GO:0016757,molecular_function,transferase activity, transferring glycosyl groups;GO:0009116,biological_process,nucleoside metabolic process;GO:0005737,cellular_component,cytoplasm;GO:0042278,biological_process,purine nucleoside metabolic process;GO:0003824,molecular_function,catalytic activity;GO:0016740,molecular_function,tra…	K03783,ko00230,Purine metabolism;K03783,ko00760,Nicotinate and nicotinamide metabolism;K03783,ko00240,Pyrimidine metabolism
METTL3	5.83487730937794	6.12197794815937	5.35778852916679	10.2405694825075	10.3916177920336	10.4962869410717	-1.04453946518713	5.60664068449525	221.49751882824	4.4319643123139e-10	1.0996291077859e-08	G3QT25,Methyltransferase like 3	XP_004054939.1,-	PF05063,MT-A70	IPR025848,mRNA (2-O-methyladenosine-N(6)-)-methyltransferase;IPR029063,S-adenosyl-L-methionine-dependent methyltransferase;IPR007757,MT-A70-like	-	GO:1904047,molecular_function,S-adenosyl-L-methionine binding;GO:0008173,molecular_function,RNA methyltransferase activity;GO:0016607,cellular_component,nuclear speck;GO:0001510,biological_process,RNA methylation;GO:0036396,cellular_component,RNA N6-methyladenosine methyltransferase complex;GO:0034644,biological_process,cellular response to UV;GO:0016422,molecular_function,mRNA (2'-O-methyladenos…	-
PSMB5	22.7535894397439	20.8142940765235	21.0912134793956	39.6397034055215	36.504203793576	38.8799569147338	-1.03064806251265	5.75683115644018	249.818816451737	1.96902704517372e-10	6.52544644237028e-09	K7CQQ2,Proteasome subunit beta type	XP_016781359.1,-	PF00227,Proteasome subunit	IPR023333,Proteasome B-type subunit;IPR037558,Proteasome subunit beta 5;IPR016050,Proteasome beta-type subunit, conserved site;IPR000243,Peptidase T1A, proteasome beta-subunit;IPR029055,Nucleophile aminohydrolases, N-terminal;IPR001353,Proteasome, subunit alpha/beta	KOG0175,20S proteasome, regulatory subunit beta type PSMB5/PSMB8/PRE2;ENOG410XQRP,-	GO:0006508,biological_process,proteolysis;GO:0016787,molecular_function,hydrolase activity;GO:0051603,biological_process,proteolysis involved in cellular protein catabolic process;GO:0005737,cellular_component,cytoplasm;GO:0000502,cellular_component,proteasome complex;GO:0005839,cellular_component,proteasome core complex;GO:0043161,biological_process,proteasome-mediated ubiquitin-dependent protei…	K02737,ko03050,Proteasome
SLC7A8	4.58480798896083	4.36849286337918	4.41510613926901	11.7413861445108	12.2105070115688	10.2175291742681	-1.5518880466231	5.61621325813905	457.252370923589	3.13143298334796e-12	5.15642631257964e-10	G3QWU8,Solute carrier family 7 member 8	XP_004055000.1,-	PF13520,Amino acid permease	IPR002293,Amino acid/polyamine transporter I;IPR004760,L-type amino acid transporter	-	GO:0022857,molecular_function,transmembrane transporter activity;GO:0015695,biological_process,organic cation transport;GO:0003333,biological_process,amino acid transmembrane transport;GO:0055085,biological_process,transmembrane transport;GO:0015171,molecular_function,amino acid transmembrane transporter activity;GO:0015101,molecular_function,organic cation transmembrane transporter activity;GO:1…	K13781,ko04974,Protein digestion and absorption
IPO4	6.32894691883397	7.92279251617257	6.812523038362	17.6213254982808	15.5421762870884	16.3658022803818	-1.43015722274871	5.9251430084686	290.74883402901	9.71009924430192e-11	4.10420451481082e-09	B3KQ33,cDNA FLJ32715 fis, clone TESTI2000784, highly similar to Importin-4	-	PF02985,HEAT repeat;PF03810,Importin-beta N-terminal domain	IPR016024,Armadillo-type fold;IPR000357,HEAT repeat;IPR001494,Importin-beta, N-terminal domain;IPR021133,HEAT, type 2;IPR034085,TOG domain	ENOG410IQKY,-;ENOG410XP2Z,-	GO:0008536,molecular_function,Ran GTPase binding;GO:0005622,cellular_component,intracellular;GO:0006886,biological_process,intracellular protein transport	-
RP11-468E2.2	7.34137540249274	9.09503335456645	7.83964671410677	20.2780916501705	17.7818736785301	18.8132963207355	-1.42493181608621	5.92342301193457	296.009785286873	7.59410511659484e-11	3.44964407135435e-09	I3M067,Transmembrane 9 superfamily member	XP_005338783.1,transmembrane 9 superfamily member 1;XP_013219920.1,-;XP_005338784.1,-	PF03357,Snf7;PF02990,ndomembrane protein 70	IPR004240,Nonaspanin (TM9SF)	ENOG410XSVB,-;KOG1277,Endosomal membrane proteins, EMP70;KOG1656,Protein involved in glucose derepression and pre-vacuolar endosome protein sorting	GO:0016021,cellular_component,integral component of membrane;GO:0016020,cellular_component,membrane	-
BAZ1A	21.8183327985455	24.0000516050469	22.5811221965408	48.7317627431599	51.372022889853	54.5958179840302	-1.37771210514864	8.2039844164523	394.144897078592	8.73529624769124e-12	9.33024074888535e-10	D3DS96,Bromodomain adjacent to zinc finger domain, 1A, isoform CRA_c	-	PF00628,PHD-finger;PF15613,Williams-Beuren syndrome DDT (WSD), D-TOX E motif;PF00439,Bromodomain;PF15612,WSTF, HB1, Itc1p, MBD9 motif 1;PF02791,T domain;PF10537,ATP-utilising chromatin assembly and remodelling N-terminal	IPR028941,WHIM2 domain;IPR001965,Zinc finger, PHD-type;IPR011011,Zinc finger, FYVE/PHD-type;IPR028942,WHIM1 domain;IPR013083,Zinc finger, RING/FYVE/PHD-type;IPR018501,DDT domain;IPR036427,Bromodomain-like superfamily;IPR013136,WSTF/Acf1/Cbp146;IPR037325,Bromodomain adjacent to zinc finger domain protein 1A, bromodomain;IPR019787,Zinc finger, PHD-finger;IPR018359,Bromodomain, conserved site;IPR019…	KOG1245,Chromatin remodeling complex WSTF-ISWI, large subunit (contains heterochromatin localization, PHD and BROMO domains);COG5076,Transcription factor involved in chromatin remodeling, contains bromodomain	GO:0005634,cellular_component,nucleus;GO:0046872,molecular_function,metal ion binding;GO:0006338,biological_process,chromatin remodeling	-
MIS18BP1	10.8114214382191	11.5698038491262	9.20686081195178	29.7857208785415	29.5221604057356	29.6604874201841	-1.69179268433493	7.02369865464849	463.411137412684	4.06828216944638e-12	5.9001288563861e-10	K7DLG2,MIS18 binding protein 1	-	PF09133,SANTA (SANT Associated);PF00249,Myb-like DNA-binding domain	IPR009057,Homeobox-like domain superfamily;IPR015216,SANT associated;IPR017884,SANT domain;IPR001005,SANT/Myb domain	ENOG41120B5,-;ENOG410II9U,-	GO:0003677,molecular_function,DNA binding;GO:0005634,cellular_component,nucleus	-
LRR1	1.96846028690593	2.46541761994298	1.59592657912229	6.78020049725936	6.88991477755983	7.02837549874846	-1.96579063827987	3.46195002185809	209.104730325103	6.79082018418069e-10	1.50349139315866e-08	H2Q888,Leucine rich repeat protein 1	XP_001143673.2,leucine-rich repeat protein 1 isoform X1	PF13516,Leucine Rich repeat;PF12799,Leucine Rich repeats (2 copies)	IPR001611,Leucine-rich repeat;IPR003591,Leucine-rich repeat, typical subtype;IPR025875,Leucine rich repeat 4;IPR032675,Leucine-rich repeat domain superfamily	KOG0619,FOG: Leucine rich repeat;COG4886,Leucine-rich repeat (LRR) protein	GO:0005225,molecular_function,volume-sensitive anion channel activity;GO:0034702,cellular_component,ion channel complex;GO:0005737,cellular_component,cytoplasm;GO:0098656,biological_process,anion transmembrane transport;GO:0005886,cellular_component,plasma membrane;GO:0007165,biological_process,signal transduction	-
POLE2	0.819052273487674	0.877472444589208	0.494239996518837	2.82644801183497	2.38674195776789	2.50022901518682	-1.99449293033291	2.36589655691892	124.086452004091	2.01758675453707e-08	1.96512701267541e-07	K7C803,DNA polymerase epsilon subunit	-	PF12213,NA polymerases epsilon N terminal;PF04042,NA polymerase alpha/epsilon subunit B	IPR016266,DNA polymerase epsilon, subunit B;IPR007185,DNA polymerase alpha/epsilon, subunit B;IPR024639,DNA polymerase epsilon subunit B, N-terminal	ENOG410XP7N,-;KOG3818,DNA polymerase epsilon, subunit B	GO:0003887,molecular_function,DNA-directed DNA polymerase activity;GO:0003677,molecular_function,DNA binding;GO:0071897,biological_process,DNA biosynthetic process;GO:0006260,biological_process,DNA replication;GO:0016740,molecular_function,transferase activity;GO:0016779,molecular_function,nucleotidyltransferase activity;GO:0006261,biological_process,DNA-dependent DNA replication;GO:0005634,cellu…	-
CDKL1	0.645335080028152	0.583262986180633	0.533089023187255	1.09279230575374	1.31946614002427	1.47010107994071	-1.33963235341736	2.59090414187845	79.9415137140607	3.19548301322035e-07	1.88075002071741e-06	H2Q899,Cyclin-dependent kinase-like 1	-	PF00069,Protein kinase domain	IPR011009,Protein kinase-like domain superfamily;IPR017441,Protein kinase, ATP binding site;IPR008271,Serine/threonine-protein kinase, active site;IPR000719,Protein kinase domain	ENOG410XNSW,-;KOG0593,Predicted protein kinase KKIAMRE	GO:0004693,molecular_function,cyclin-dependent protein serine/threonine kinase activity;GO:0005634,cellular_component,nucleus;GO:0004672,molecular_function,protein kinase activity;GO:0051726,biological_process,regulation of cell cycle;GO:0006468,biological_process,protein phosphorylation;GO:0000166,molecular_function,nucleotide binding;GO:0005524,molecular_function,ATP binding;GO:0004674,molecula…	-
TRIM9	2.35967163819863	2.115815934979	1.83228865487895	3.9994035501683	3.992717352732	4.19294152271324	-1.14809314146225	4.82401134776884	162.41209714766	3.49528110790447e-09	5.02303670488671e-08	G3QS61,Tripartite motif containing 9	XP_004055212.1,E3 ubiquitin-protein ligase TRIM9 isoform X5	PF00041,ibronectin type III domain;PF13920,Zinc finger, C3HC4 type (RING finger);PF00643,B-box zinc finger;PF00622,SPRY domain	IPR003961,Fibronectin type III;IPR017903,COS domain;IPR017907,Zinc finger, RING-type, conserved site;IPR001870,B30.2/SPRY domain;IPR003649,B-box, C-terminal;IPR036116,Fibronectin type III superfamily;IPR001841,Zinc finger, RING-type;IPR013320,Concanavalin A-like lectin/glucanase domain superfamily;IPR013783,Immunoglobulin-like fold;IPR013083,Zinc finger, RING/FYVE/PHD-type;IPR000315,B-box-type zi…	-	GO:0016567,biological_process,protein ubiquitination;GO:0035544,biological_process,negative regulation of SNARE complex assembly;GO:0046872,molecular_function,metal ion binding;GO:0004842,molecular_function,ubiquitin-protein transferase activity;GO:0005622,cellular_component,intracellular;GO:0008270,molecular_function,zinc ion binding	-
GNPNAT1	19.8594650275646	19.6995134064883	19.4131487316436	36.8216046656725	35.0328309275242	33.2317811337624	-1.03185018169202	6.80779492449974	323.025193788509	3.42592612616896e-11	2.05540569490194e-09	F7CEE3,Glucosamine 6-phosphate N-acetyltransferase	XP_009004288.1,-;XP_002753958.1,-	PF00583,Acetyltransferase (GNAT) family	IPR016181,Acyl-CoA N-acyltransferase;IPR000182,GNAT domain	COG0454,Histone acetyltransferase HPA2 and related acetyltransferases;KOG3396,Glucosamine-phosphate N-acetyltransferase	GO:0005794,cellular_component,Golgi apparatus;GO:0005770,cellular_component,late endosome;GO:0016740,molecular_function,transferase activity;GO:0005793,cellular_component,endoplasmic reticulum-Golgi intermediate compartment;GO:0008080,molecular_function,N-acetyltransferase activity;GO:1990830,biological_process,cellular response to leukemia inhibitory factor;GO:0004343,molecular_function,glucosam…	K00621,ko00520,Amino sugar and nucleotide sugar metabolism
CDKN3	5.42626799746195	5.96585855751034	4.34855822645168	15.7736617091073	13.805957491472	13.3740864348024	-1.6388187352253	4.22088821176294	221.809100055645	4.93745083063586e-10	1.18438881230185e-08	H2Q8C0,Cyclin-dependent kinase inhibitor 3	-	PF05706,Cyclin-dependent kinase inhibitor 3 (CDKN3)	IPR003595,Protein-tyrosine phosphatase, catalytic;IPR000387,Tyrosine specific protein phosphatases domain;IPR029021,Protein-tyrosine phosphatase-like;IPR022778,CDKN3 domain;IPR008425,Cyclin-dependent kinase inhibitor 3	COG2453,Predicted protein-tyrosine phosphatase;KOG1720,Protein tyrosine phosphatase CDC14	GO:0016301,molecular_function,kinase activity;GO:0008138,molecular_function,protein tyrosine/serine/threonine phosphatase activity;GO:0004721,molecular_function,phosphoprotein phosphatase activity;GO:0004725,molecular_function,protein tyrosine phosphatase activity;GO:0035335,biological_process,peptidyl-tyrosine dephosphorylation;GO:0005737,cellular_component,cytoplasm;GO:0006470,biological_proces…	-
WDHD1	3.70244860456212	4.23935188253889	3.7461869409853	11.7913370928065	10.9877875753499	13.4701752897109	-1.83204778362547	5.73010384155484	400.967354922942	3.66037903618776e-11	2.14308414089097e-09	A8KAE0,cDNA FLJ78476, highly similar to Homo sapiens WD repeat and HMG-box DNA binding protein 1	-	PF12894,Anaphase-promoting complex subunit 4 WD40 domain;PF00400,WD domain, G-beta repeat;PF12341,Minichromosome loss protein, Mcl1, middle region	IPR019775,WD40 repeat, conserved site;IPR017986,WD40-repeat-containing domain;IPR024977,Anaphase-promoting complex subunit 4, WD40 domain;IPR009071,High mobility group box domain;IPR036322,WD40-repeat-containing domain superfamily;IPR015943,WD40/YVTN repeat-like-containing domain superfamily;IPR022100,Minichromosome loss protein Mcl1, middle region;IPR036910,High mobility group box domain superfa…	KOG1274,WD40 repeat protein;ENOG410XSJV,-	GO:0003677,molecular_function,DNA binding;GO:0005634,cellular_component,nucleus	-
DLGAP5	8.01235610109952	11.7034753806517	6.10690325668626	61.4514674601329	60.5846491093345	59.5128723580626	-3.004913205639	7.06319646268917	121.941815514329	0.000197988423262129	0.000479075615326456	A8K732,cDNA FLJ78771, highly similar to Homo sapiens discs, large homolog 7	-	PF03359,uanylate-kinase-associated protein (GKAP) protein	IPR005026,SAPAP family	ENOG4111JKV,-;KOG3971,SAP-90/PSD-95 associated protein-related protein (Vulcan)	GO:0023052,biological_process,signaling	-
SYNE2	6.07190930571622	5.52027971973062	5.36780385416205	10.479575593314	10.9990606470436	11.901802269587	-1.1778961040796	8.07712538849815	269.705605136725	1.17172378745437e-10	4.62272933483667e-09	H2Q8G1,Uncharacterized protein	XP_001170060.2,nesprin-2 isoform X20	PF10541,Nuclear envelope localisation domain;PF00435,Spectrin repeat;PF00307,Calponin homology (CH) domain	IPR001715,Calponin homology domain;IPR002017,Spectrin repeat;IPR018159,Spectrin/alpha-actinin;IPR036872,CH domain superfamily;IPR012315,KASH domain;IPR001589,Actinin-type actin-binding domain, conserved site;IPR030266,Nesprin-2	COG5069,Ca2+-binding actin-bundling protein fimbrin/plastin (EF-Hand superfamily);KOG0516,Dystonin, GAS (Growth-arrest-specific protein), and related proteins	GO:0090286,biological_process,cytoskeletal anchoring at nuclear membrane;GO:0034993,cellular_component,meiotic nuclear membrane microtubule tethering complex;GO:0016020,cellular_component,membrane;GO:0051015,molecular_function,actin filament binding;GO:0005635,cellular_component,nuclear envelope;GO:0016021,cellular_component,integral component of membrane;GO:0003779,molecular_function,actin bindi…	-
MTHFD1	11.8820736468374	12.5622924550454	11.7021083275158	28.5984880789734	28.2137556047659	29.3911402718355	-1.45324768059334	7.62361884618213	577.580757494349	6.18329842624476e-13	2.12490394613211e-10	F5H2F4,C-1-tetrahydrofolate synthase, cytoplasmic	-	PF00763,Tetrahydrofolate dehydrogenase/cyclohydrolase, catalytic domain;PF01268,ormate--tetrahydrofolate ligase;PF02882,Tetrahydrofolate dehydrogenase/cyclohydrolase, NAD(P)-binding domain	IPR036291,NAD(P)-binding domain superfamily;IPR020630,Tetrahydrofolate dehydrogenase/cyclohydrolase, catalytic domain;IPR027417,P-loop containing nucleoside triphosphate hydrolase;IPR000672,Tetrahydrofolate dehydrogenase/cyclohydrolase;IPR020631,Tetrahydrofolate dehydrogenase/cyclohydrolase, NAD(P)-binding domain;IPR020867,Tetrahydrofolate dehydrogenase/cyclohydrolase, conserved site;IPR020628,Fo…	KOG4230,C1-tetrahydrofolate synthase;COG0190,5,10-methylene-tetrahydrofolate dehydrogenase/Methenyl tetrahydrofolate cyclohydrolase;COG2759,Formyltetrahydrofolate synthetase	GO:0003824,molecular_function,catalytic activity;GO:0004329,molecular_function,formate-tetrahydrofolate ligase activity;GO:0004488,molecular_function,methylenetetrahydrofolate dehydrogenase (NADP+) activity;GO:0055114,biological_process,oxidation-reduction process;GO:0005829,cellular_component,cytosol;GO:0005524,molecular_function,ATP binding	-
HSPA2	0.126660627291179	0.134231611919577	0.202247421113126	0.335842200141977	0.45896434559682	0.331008132202334	-1.48930742617715	0.696340879374243	34.048028917608	4.0335326512753e-05	0.000117447198657874	G7PAI9,Uncharacterized protein	XP_005561533.1,-	PF00012,Hsp70 protein	IPR018181,Heat shock protein 70, conserved site;IPR013126,Heat shock protein 70 family;IPR029047,Heat shock protein 70kD, peptide-binding domain superfamily;IPR029048,Heat shock protein 70kD, C-terminal domain superfamily	-	GO:0009408,biological_process,response to heat;GO:0000166,molecular_function,nucleotide binding;GO:0005524,molecular_function,ATP binding;GO:0009409,biological_process,response to cold	K03283,ko05145,Toxoplasmosis;K03283,ko04144,Endocytosis;K03283,ko04612,Antigen processing and presentation;K03283,ko05169,Epstein-Barr virus infection;K03283,ko05164,Influenza A;K03283,ko04213,Longevity regulating pathway - multiple species;K03283,ko04010,MAPK signaling pathway;K03283,ko05134,Legionellosis;K03283,ko03040,Spliceosome;K03283,ko04915,Estrogen signaling pathway;K03283,ko05162,Measles…
SPTB	0.379516109117151	0.269600506624217	0.260411036306635	0.545606395844654	0.638232767683285	0.602184740247865	-1.1724632963424	2.78467856283877	61.1824355076615	1.58569411853825e-06	7.17419937774832e-06	Q59FP5,Spectrin, beta, erythrocytic	-	PF00435,Spectrin repeat;PF00307,Calponin homology (CH) domain;PF15410,Pleckstrin homology domain	IPR001715,Calponin homology domain;IPR002017,Spectrin repeat;IPR018159,Spectrin/alpha-actinin;IPR036872,CH domain superfamily;IPR001849,Pleckstrin homology domain;IPR011993,PH-like domain superfamily;IPR001589,Actinin-type actin-binding domain, conserved site;IPR016343,Spectrin, beta subunit;IPR001605,Pleckstrin homology domain, spectrin-type	COG5069,Ca2+-binding actin-bundling protein fimbrin/plastin (EF-Hand superfamily);KOG0517,Beta-spectrin	GO:0005543,molecular_function,phospholipid binding;GO:0007010,biological_process,cytoskeleton organization;GO:0008091,cellular_component,spectrin;GO:0003779,molecular_function,actin binding;GO:0005200,molecular_function,structural constituent of cytoskeleton	-
ACTN1	26.7393092748631	28.9970453383365	33.4538523222458	58.8595389071913	49.9645915479436	49.5375364939443	-1.02612749715626	8.80616893211104	149.289602388244	2.54621392291864e-08	2.38309944899337e-07	G3RK88,Actinin alpha 1	XP_004055392.1,alpha-actinin-1 isoform X3	PF00435,Spectrin repeat;PF08726,Ca2+ insensitive EF hand;PF00307,Calponin homology (CH) domain	IPR026921,Alpha-actinin 1;IPR001715,Calponin homology domain;IPR002017,Spectrin repeat;IPR018159,Spectrin/alpha-actinin;IPR036872,CH domain superfamily;IPR002048,EF-hand domain;IPR014837,EF-hand, Ca insensitive;IPR011992,EF-hand domain pair;IPR001589,Actinin-type actin-binding domain, conserved site	-	GO:0001725,cellular_component,stress fiber;GO:0005509,molecular_function,calcium ion binding;GO:0051017,biological_process,actin filament bundle assembly;GO:0048741,biological_process,skeletal muscle fiber development;GO:0005925,cellular_component,focal adhesion;GO:0051764,biological_process,actin crosslink formation;GO:0005923,cellular_component,bicellular tight junction;GO:0042383,cellular_comp…	-
AHSA1	68.3814217380407	70.6604049951512	59.350545090786	170.952676935542	156.963632807998	151.527206123446	-1.47061836106551	8.42335036944533	418.260758098322	5.7991921849442e-12	7.39303468222564e-10	G3QXU4,Activator of HSP90 ATPase activity 1	XP_018865111.1,-	PF08327,Activator of Hsp90 ATPase homolog 1-like protein;PF09229,Activator of Hsp90 ATPase, N-terminal	IPR036338,Activator of Hsp90 ATPase, Aha1;IPR015310,Activator of Hsp90 ATPase, N-terminal;IPR023393,START-like domain superfamily;IPR013538,Activator of Hsp90 ATPase homologue 1-like	-	GO:0051087,molecular_function,chaperone binding;GO:0032781,biological_process,positive regulation of ATPase activity;GO:0045296,molecular_function,cadherin binding;GO:0006950,biological_process,response to stress;GO:0005829,cellular_component,cytosol;GO:0001671,molecular_function,ATPase activator activity	-
CEP128	4.8471855998821	6.22066283653366	4.96493871112891	9.55229460415887	10.3180389741148	10.5182115664708	-1.12068931013143	6.22099716926316	128.505796329221	2.10429859836784e-07	1.32212846752778e-06	G9BAV9,Lens epithelium-derived protein	-	-	-	ENOG410XT5I,-;ENOG410IGDD,-	-	-
FLRT2	0.489492861183715	0.527030789513205	0.478935584083771	1.41560240903533	1.24902216920229	1.10084870762373	-1.52704117585359	4.98278149132265	311.467480766065	4.39510750293285e-11	2.41242567383203e-09	F7HYC2,Fibronectin leucine rich transmembrane protein 2	XP_002754220.1,leucine-rich repeat transmembrane protein FLRT2	PF01463,Leucine rich repeat C-terminal domain;PF00041,ibronectin type III domain;PF13855,Leucine rich repeat	IPR001611,Leucine-rich repeat;IPR003961,Fibronectin type III;IPR000483,Cysteine-rich flanking region, C-terminal;IPR036116,Fibronectin type III superfamily;IPR032675,Leucine-rich repeat domain superfamily;IPR000372,Leucine-rich repeat N-terminal domain;IPR003591,Leucine-rich repeat, typical subtype;IPR013783,Immunoglobulin-like fold	ENOG410IHC8,-;ENOG4111ID7,-	GO:0005104,molecular_function,fibroblast growth factor receptor binding;GO:0003007,biological_process,heart morphogenesis;GO:0061343,biological_process,cell adhesion involved in heart morphogenesis;GO:0007411,biological_process,axon guidance;GO:0050919,biological_process,negative chemotaxis;GO:0005911,cellular_component,cell-cell junction;GO:2001222,biological_process,regulation of neuron migrati…	-
KCNK10	0.190846325503585	0.319859175967525	0.165065864664441	0.607413952954242	0.526562935359777	0.731523490122171	-1.64284214119312	1.89202230182292	50.3283424544297	1.09745010580849e-05	3.78705332299073e-05	G1S4S5,Potassium two pore domain channel subfamily K member 10	XP_003260902.1,potassium channel subfamily K member 10 isoform X1	PF07885,Ion channel	IPR003976,Two pore domain potassium channel, TREK;IPR013099,Potassium channel domain;IPR003280,Two pore domain potassium channel	COG1226,Kef-type K+ transport systems, predicted NAD-binding component;KOG1418,Tandem pore domain K+ channel	GO:0006811,biological_process,ion transport;GO:0071805,biological_process,potassium ion transmembrane transport;GO:0005267,molecular_function,potassium channel activity;GO:0016021,cellular_component,integral component of membrane;GO:0016020,cellular_component,membrane	K04920,ko04971,Gastric acid secretion
VRK1	3.26147209503031	3.53250738911898	2.33004859388964	20.8926288198799	21.0259729057577	21.215191954779	-2.9791856608562	5.12646450039905	573.600669873729	1.58557112476863e-10	5.54528945582798e-09	A8K245,cDNA FLJ75441, highly similar to Homo sapiens vaccinia related kinase 1	-	PF00069,Protein kinase domain	IPR011009,Protein kinase-like domain superfamily;IPR017441,Protein kinase, ATP binding site;IPR008271,Serine/threonine-protein kinase, active site;IPR000719,Protein kinase domain	KOG1164,Casein kinase (serine/threonine/tyrosine protein kinase);ENOG410XPGP,-	GO:0016301,molecular_function,kinase activity;GO:0016310,biological_process,phosphorylation;GO:0004674,molecular_function,protein serine/threonine kinase activity;GO:0006468,biological_process,protein phosphorylation;GO:0000166,molecular_function,nucleotide binding;GO:0005524,molecular_function,ATP binding;GO:0004672,molecular_function,protein kinase activity	-
BEGAIN	0.0714471111235905	0.119965349947308	0.057675971498644	0.375420356747604	0.309637225507972	0.284105477729245	-2.11694843891425	0.793277932891637	61.8048420312377	1.49430101270055e-06	6.83109034377396e-06	A0A1B0GVM0,Brain-enriched guanylate kinase-associated protein	-	-	IPR033584,Brain-enriched guanylate kinase-associated protein	-	GO:0005515,molecular_function,protein binding	-
HSP90AA1	661.618306826131	721.485878755816	657.302215268688	1353.73814779491	1380.64691037094	1554.34018461134	-1.27227565888537	12.4742393061945	264.336445522667	1.34303346700265e-10	5.00723420905137e-09	K9JA46,Epididymis luminal secretory protein 52	NP_005339.3,heat shock protein HSP 90-alpha isoform 2	PF00183,Hsp90 protein;PF02518,Histidine kinase-, DNA gyrase B-, and HSP90-like ATPase	IPR001404,Heat shock protein Hsp90 family;IPR037196,HSP90, C-terminal domain;IPR036890,Histidine kinase/HSP90-like ATPase superfamily;IPR020568,Ribosomal protein S5 domain 2-type fold;IPR019805,Heat shock protein Hsp90, conserved site;IPR003594,Histidine kinase/HSP90-like ATPase;IPR020575,Heat shock protein Hsp90, N-terminal	COG0326,Molecular chaperone, HSP90 family;KOG0019,Molecular chaperone (HSP90 family);KOG0020,Endoplasmic reticulum glucose-regulated protein (GRP94/endoplasmin), HSP90 family	GO:0005737,cellular_component,cytoplasm;GO:0009408,biological_process,response to heat;GO:0006457,biological_process,protein folding;GO:0009409,biological_process,response to cold;GO:0005524,molecular_function,ATP binding;GO:0046677,biological_process,response to antibiotic;GO:0051082,molecular_function,unfolded protein binding;GO:0006950,biological_process,response to stress;GO:0005634,cellular_…	K04079,ko04626,Plant-pathogen interaction;K04079,ko04151,PI3K-Akt signaling pathway;K04079,ko04612,Antigen processing and presentation;K04079,ko04915,Estrogen signaling pathway;K04079,ko05215,Prostate cancer;K04079,ko04141,Protein processing in endoplasmic reticulum;K04079,ko04914,Progesterone-mediated oocyte maturation;K04079,ko04621,NOD-like receptor signaling pathway;K04079,ko05200,Pathways in…
XRCC3	2.14062378418456	2.43718070074116	2.3216178229977	5.04286507284635	4.8493712996618	5.47083664594129	-1.35434607258169	4.84530101875576	263.137754039445	1.38507638176706e-10	5.07553292826216e-09	Q53XC8,Full-length cDNA clone CS0DC014YE11 of Neuroblastoma of Homo sapiens	NP_001093589.1,-;NP_005423.1,DNA repair protein XRCC3;XP_011535440.1,-;XP_005268103.1,-;NP_001093588.1,-	PF08423,Rad51	IPR013632,DNA recombination and repair protein Rad51-like, C-terminal;IPR033925,Rad51/DMC1/RadA;IPR016467,DNA recombination and repair protein, RecA-like;IPR020588,DNA recombination and repair protein RecA-like, ATP-binding domain;IPR027417,P-loop containing nucleoside triphosphate hydrolase	KOG1564,DNA repair protein RHP57;COG0468,RecA/RadA recombinase	GO:0003677,molecular_function,DNA binding;GO:0008094,molecular_function,DNA-dependent ATPase activity;GO:0005634,cellular_component,nucleus;GO:0006281,biological_process,DNA repair;GO:0005829,cellular_component,cytosol;GO:0010033,biological_process,response to organic substance;GO:0005524,molecular_function,ATP binding;GO:0005654,cellular_component,nucleoplasm	K10880,ko03440,Homologous recombination
CDCA4	9.22795307082523	10.1348522580634	9.50535158180915	30.8349037588499	30.5131550930804	28.958830436844	-1.84298402057491	5.69707865561829	759.424537616623	9.14248685694984e-14	9.03277701466644e-11	A0A024R6P3,Cell division cycle associated 4, isoform CRA_a	NP_663747.1,-;NP_060425.2,cell division cycle-associated protein 4	PF06031,SERTA motif	IPR009263,SERTA domain	ENOG4111IXT,-;ENOG410IM11,-	GO:0005829,cellular_component,cytosol;GO:0005886,cellular_component,plasma membrane;GO:0005634,cellular_component,nucleus;GO:0051301,biological_process,cell division;GO:0005654,cellular_component,nucleoplasm	-
JAG2	0.778695329321567	0.560650946072333	0.471834243980075	1.47207691735768	1.3097609813132	1.26704150105938	-1.35428375585415	2.69841998606448	72.4893708739277	5.78709331292887e-07	3.07090873080831e-06	G3QXA1,Delta-like protein	-	PF07657,N terminus of Notch ligand;PF00008,-like domain;PF01414,elta serrate ligand;PF07645,Calcium-binding EGF domain;PF12661,Human growth factor-like EGF	IPR018097,EGF-like calcium-binding, conserved site;IPR033108,Protein jagged-2;IPR026219,Jagged/Serrate protein;IPR001774,Delta/Serrate/lag-2 (DSL) protein;IPR009030,Growth factor receptor cysteine-rich domain superfamily;IPR011651,Notch ligand, N-terminal domain;IPR001881,EGF-like calcium-binding domain;IPR000152,EGF-type aspartate/asparagine hydroxylation site;IPR000742,EGF-like domain;IPR013032…	-	GO:0007283,biological_process,spermatogenesis;GO:0008083,molecular_function,growth factor activity;GO:1990134,biological_process,epithelial cell apoptotic process involved in palatal shelf morphogenesis;GO:0005509,molecular_function,calcium ion binding;GO:0030154,biological_process,cell differentiation;GO:0042492,biological_process,gamma-delta T cell differentiation;GO:0005112,molecular_function,…	-
C14orf80	0.529414773218777	0.785094229559613	0.605686270243673	2.06296322143595	1.87635286595861	1.92707963021752	-1.80068829987716	3.18503756718317	170.826285356036	2.50469633853841e-09	3.90604275183808e-08	G3QG45,Chromosome 14 open reading frame 80	XP_004055853.1,uncharacterized protein C14orf80 homolog isoform X1	PF14970,omain of unknown function (DUF4509);PF14971,omain of unknown function (DUF4510)	IPR027996,Domain of unknown function DUF4509;IPR028100,Domain of unknown function DUF4510	-	-	-
ARHGAP11B	2.90807090602478	3.83390135035219	2.54792270563103	10.2793298485417	10.889830636392	11.8279538335998	-2.02423197550505	6.07807319809375	154.590594968355	9.78051467201993e-06	3.42996288404436e-05	H0XX99,Rho GTPase activating protein 11B	-	PF00620,RhoGAP domain	IPR008936,Rho GTPase activation protein;IPR000198,Rho GTPase-activating protein domain	ENOG410YVI5,-;KOG2710,Rho GTPase-activating protein	GO:0007165,biological_process,signal transduction	-
ARHGAP11A	15.0478453134767	21.0285746492266	11.7238217469196	66.6896086291863	71.8668128159412	73.6816410842089	-2.34751644334025	8.18890376222445	86.3180290960006	0.000407856429625482	0.000908908186919051	H2Q931,Rho GTPase activating protein 11A	XP_510272.3,rho GTPase-activating protein 11A isoform X1	PF00620,RhoGAP domain	IPR008936,Rho GTPase activation protein;IPR000198,Rho GTPase-activating protein domain	ENOG410YVI5,-;KOG2710,Rho GTPase-activating protein	GO:0007165,biological_process,signal transduction	-
RYR3	0.0552636564979525	0.0678095748303044	0.0653244387478751	0.125445910499528	0.098924503614617	0.122677571556479	-1.07953863655245	0.94295685142271	26.804209176972	0.000132577048269752	0.000336077289776819	A0A087X080,Ryanodine receptor 3	-	PF02026,RyR domain;PF00622,SPRY domain;PF08709,Inositol 1,4,5-trisphosphate/ryanodine receptor;PF01365,RIH domain;PF06459,Ryanodine Receptor TM 4-6;PF08454,RyR and IP3R Homology associated;PF02815,MIR domain;PF00520,Ion transport protein	IPR015925,Ryanodine receptor-related;IPR036300,Mir domain superfamily;IPR035910,RyR/IP3 receptor binding core, RIH domain superfamily;IPR009460,Ryanodine Receptor TM 4-6;IPR001870,B30.2/SPRY domain;IPR011992,EF-hand domain pair;IPR035764,Ryanodine receptor, SPRY domain 2;IPR013662,RyR/IP3R Homology associated domain;IPR002048,EF-hand domain;IPR005821,Ion transport domain;IPR016093,MIR motif;IPR01…	KOG2243,Ca2+ release channel (ryanodine receptor);ENOG410YCNW,-	GO:0005216,molecular_function,ion channel activity;GO:0006874,biological_process,cellular calcium ion homeostasis;GO:0005262,molecular_function,calcium channel activity;GO:0055085,biological_process,transmembrane transport;GO:0051209,biological_process,release of sequestered calcium ion into cytosol;GO:0005623,cellular_component,cell;GO:0005509,molecular_function,calcium ion binding;GO:0006811,bi…	-
BUB1B	6.41957560993868	10.5626864041407	4.7711017120011	51.7560059630931	54.3615674127663	54.1791859965751	-3.07183027143022	7.16462592729329	79.0096604960679	0.000632181868950142	0.00135358675123444	H2Q958,Budding uninhibited by benzimidazoles 1 homolog beta	XP_510299.4,mitotic checkpoint serine/threonine-protein kinase BUB1 beta isoform X2	PF00069,Protein kinase domain;PF08311,Mad3/BUB1 homology region 1	IPR013212,Mad3/Bub1 homology region 1;IPR015661,Mitotic spindle checkpoint protein Bub1/Mad3;IPR011009,Protein kinase-like domain superfamily;IPR000719,Protein kinase domain	ENOG410KD43,-;ENOG410XUW7,-	GO:0000778,cellular_component,condensed nuclear chromosome kinetochore;GO:0051754,biological_process,meiotic sister chromatid cohesion, centromeric;GO:0007094,biological_process,mitotic spindle assembly checkpoint;GO:0004672,molecular_function,protein kinase activity;GO:0006468,biological_process,protein phosphorylation;GO:0005524,molecular_function,ATP binding	-
BUB1B-PAK6	0.264039953114166	0.31359431497064	0.220497235587019	1.32425273811496	1.43251369490017	1.06153984787089	-2.43211176148952	1.34821210375651	135.171493308811	1.16069609491484e-08	1.27951770351561e-07	A0A024R9Q4,p21	NP_064553.1,serine/threonine-protein kinase PAK 6 isoform 1;NP_001122101.1,-;NP_001263646.1,-;NP_001122100.1,-	PF00069,Protein kinase domain;PF00786,P21-Rho-binding domain	IPR000095,CRIB domain;IPR036936,CRIB domain superfamily;IPR011009,Protein kinase-like domain superfamily;IPR035066,Serine/threonine-protein kinase PAK 6;IPR017441,Protein kinase, ATP binding site;IPR033923,p21 activated kinase binding domain;IPR000719,Protein kinase domain	ENOG410XP4K,-;KOG0578,p21-activated serine/threonine protein kinase	GO:0016301,molecular_function,kinase activity;GO:0005634,cellular_component,nucleus;GO:0016740,molecular_function,transferase activity;GO:0001650,cellular_component,fibrillar center;GO:0005524,molecular_function,ATP binding;GO:0004674,molecular_function,protein serine/threonine kinase activity;GO:0006468,biological_process,protein phosphorylation;GO:0000166,molecular_function,nucleotide binding;G…	K05735,ko05211,Renal cell carcinoma;K05735,ko04014,Ras signaling pathway;K05735,ko04660,T cell receptor signaling pathway;K05735,ko04360,Axon guidance;K05735,ko04810,Regulation of actin cytoskeleton;K05735,ko04012,ErbB signaling pathway;K05735,ko04510,Focal adhesion
PLCB2	0.313976516989081	0.817657710334739	0.574035660355892	1.59346174408329	1.37802577328422	1.40727175997658	-1.54459755957606	2.95912415290248	25.2638193399902	0.00212501960959593	0.00401485717562955	H2Q961,Phosphoinositide phospholipase C	XP_009427075.1,-	PF09279,Phosphoinositide-specific phospholipase C, efhand-like;PF08703,PLC-beta C terminal;PF00387,Phosphatidylinositol-specific phospholipase C, Y domain;PF00168,C2 domain;PF00388,Phosphatidylinositol-specific phospholipase C, X domain	IPR000909,Phosphatidylinositol-specific phospholipase C, X domain;IPR001192,Phosphoinositide phospholipase C family;IPR017946,PLC-like phosphodiesterase, TIM beta/alpha-barrel domain superfamily;IPR028403,1-phosphatidylinositol 4,5-bisphosphate phosphodiesterase beta-2;IPR037862,PLC-beta, PH domain;IPR016280,Phosphatidylinositol-4, 5-bisphosphate phosphodiesterase beta;IPR000008,C2 domain;IPR0358…	KOG0169,Phosphoinositide-specific phospholipase C;ENOG410XPSW,-	GO:0006629,biological_process,lipid metabolic process;GO:0050913,biological_process,sensory perception of bitter taste;GO:0016787,molecular_function,hydrolase activity;GO:0035556,biological_process,intracellular signal transduction;GO:0005737,cellular_component,cytoplasm;GO:0004435,molecular_function,phosphatidylinositol phospholipase C activity;GO:0004871,molecular_function,signal transducer act…	-
KNSTRN	6.66220847479986	7.84555003161148	6.38621016483467	20.7077874161434	21.0794322830043	20.9925173796371	-1.78380967754282	5.72629598928511	482.379052663795	2.1616748356549e-12	4.21873528420156e-10	G3QEQ5,Kinetochore localized astrin/SPAG5 binding protein	XP_004056025.1,small kinetochore-associated protein isoform X1	-	IPR033373,Small kinetochore-associated protein	-	GO:0000070,biological_process,mitotic sister chromatid segregation;GO:0000776,cellular_component,kinetochore;GO:0007051,biological_process,spindle organization;GO:0015630,cellular_component,microtubule cytoskeleton;GO:0005829,cellular_component,cytosol;GO:0051988,biological_process,regulation of attachment of spindle microtubules to kinetochore;GO:0072686,cellular_component,mitotic spindle;GO:000…	-
CASC5	1.43323462549912	1.96701039741896	0.899243555292224	6.01091928153885	5.73745104426288	6.22430040409728	-2.24902384733027	5.31749401177405	56.2066390066484	0.00104615912237471	0.00211994403364947	G1QS69,Kinetochore scaffold 1	-	-	IPR037388,Kinetochore scaffold 1	ENOG410XZXJ,-;ENOG410IF9C,-	GO:0008608,biological_process,attachment of spindle microtubules to kinetochore;GO:0000777,cellular_component,condensed chromosome kinetochore;GO:0010923,biological_process,negative regulation of phosphatase activity;GO:0034501,biological_process,protein localization to kinetochore;GO:0001669,cellular_component,acrosomal vesicle;GO:0005829,cellular_component,cytosol;GO:0016604,cellular_component,…	-
RAD51	0.51740280893257	0.620543024875174	0.362269588168436	1.97300233459287	1.52331411454283	2.24718596525943	-2.11813303196953	1.97361271032287	103.959416615911	7.40088511505131e-08	5.62737815770713e-07	G7PAX4,DNA repair protein RAD51 homolog	-	PF08423,Rad51;PF14520,Helix-hairpin-helix domain	IPR013632,DNA recombination and repair protein Rad51-like, C-terminal;IPR010995,DNA repair Rad51/transcription factor NusA, alpha-helical;IPR027417,P-loop containing nucleoside triphosphate hydrolase;IPR011941,DNA recombination/repair protein Rad51;IPR020587,DNA recombination and repair protein RecA, monomer-monomer interface;IPR003593,AAA+ ATPase domain;IPR033925,Rad51/DMC1/RadA;IPR016467,DNA re…	-	GO:0003697,molecular_function,single-stranded DNA binding;GO:1990426,biological_process,mitotic recombination-dependent replication fork processing;GO:0008094,molecular_function,DNA-dependent ATPase activity;GO:0006974,biological_process,cellular response to DNA damage stimulus;GO:0003690,molecular_function,double-stranded DNA binding;GO:0006259,biological_process,DNA metabolic process;GO:0006310…	-
RHOV	2.7400239494913	2.1745742554085	2.17001795539004	4.13538227798884	4.02769612521303	4.38422080130707	-1.02497568067851	2.5272302471792	57.3583212290436	2.30957203767957e-06	9.9238148332804e-06	H2NMV9,Ras homolog family member V	XP_002825362.1,-	PF00071,Ras family	IPR001806,Small GTPase superfamily;IPR005225,Small GTP-binding protein domain;IPR003578,Small GTPase superfamily, Rho type;IPR027417,P-loop containing nucleoside triphosphate hydrolase	COG1100,GTPase SAR1 and related small G proteins;KOG0393,Ras-related small GTPase, Rho type	GO:0003924,molecular_function,GTPase activity;GO:0000166,molecular_function,nucleotide binding;GO:0005525,molecular_function,GTP binding;GO:0007264,biological_process,small GTPase mediated signal transduction;GO:0005622,cellular_component,intracellular	-
OIP5	0.204924881589192	0.313695801803963	0.498905152904533	1.56970905357621	0.986780769640696	1.05485104795503	-2.04195369742592	0.0661349589729287	37.006913327407	2.6141155109601e-05	8.03909681470954e-05	A0A024R9N0,Opa interacting protein 5, isoform CRA_a	NP_009211.1,protein Mis18-beta isoform 1	PF03226,Yippee zinc-binding/DNA-binding /Mis18, centromere assembly	IPR004910,Yippee/Mis18/Cereblon;IPR034752,Mis18 domain	ENOG410YQ0W,-;ENOG410IZ6R,-	GO:0046872,molecular_function,metal ion binding;GO:0016607,cellular_component,nuclear speck;GO:0010369,cellular_component,chromocenter;GO:0005829,cellular_component,cytosol;GO:0005634,cellular_component,nucleus;GO:0005654,cellular_component,nucleoplasm	-
NUSAP1	12.6276493990752	16.697591083692	9.04227115718063	72.1501002802142	69.0019193648869	72.0980234492964	-2.66762334334344	6.98619607600529	114.807631200621	0.000196449987998998	0.000475790012300929	A8K4B4,cDNA FLJ78441, highly similar to Homo sapiens nucleolar and spindle associated protein 1	-	PF16006,Nucleolar and spindle-associated protein	IPR026756,Nucleolar and spindle-associated protein 1	ENOG410IGHS,-;ENOG4111I6V,-	GO:0040001,biological_process,establishment of mitotic spindle localization;GO:0005874,cellular_component,microtubule;GO:0005819,cellular_component,spindle;GO:0000226,biological_process,microtubule cytoskeleton organization;GO:0000281,biological_process,mitotic cytokinesis	-
LCMT2	0.0566339282739905	0.0835981050085595	0.121292571614656	0.142840403575357	0.182936577801661	0.156173146384028	-1.09166924157353	-0.105827923310672	12.2662486027577	0.00343574794527235	0.00619437768235233	A8K972,cDNA FLJ76457, highly similar to Homo sapiens leucine carboxyl methyltransferase 2	-	PF13964,Kelch motif;PF04072,Leucine carboxyl methyltransferase	IPR015915,Kelch-type beta propeller;IPR007213,Methyltransferase Ppm1/Ppm2/Tcmp;IPR029063,S-adenosyl-L-methionine-dependent methyltransferase	ENOG410YB9K,-;KOG2918,Carboxymethyl transferase	GO:0032259,biological_process,methylation;GO:0016740,molecular_function,transferase activity;GO:0008168,molecular_function,methyltransferase activity	-
CKMT1A	0.190094357833139	0.171478293716898	0.187903401699989	0.433788380871237	0.426413159297656	0.524202273750571	-1.53552359361027	0.129003622756281	33.814052439623	4.17912374006286e-05	0.000121128691021111	H2Q9B0,Uncharacterized protein	-	PF02807,ATP:guanido phosphotransferase, N-terminal domain;PF00217,ATP:guanido phosphotransferase, C-terminal catalytic domain	-	-	-	-
WDR76	0.814339385592622	0.784393352377394	0.604852152025505	3.05764580212097	2.91280967871934	2.87743086254335	-2.19492700599043	2.98455345253939	285.105153246221	8.03327325923545e-11	3.57718263892941e-09	G3QTT5,WD repeat domain 76	XP_004056141.1,WD repeat-containing protein 76	-	IPR036322,WD40-repeat-containing domain superfamily;IPR015943,WD40/YVTN repeat-like-containing domain superfamily;IPR001680,WD40 repeat;IPR033052,Cmr1/WDR76	-	GO:0006974,biological_process,cellular response to DNA damage stimulus	-
SORD	1.22917220202235	1.14495911683758	1.18564636281309	4.99025488556513	4.52453371125667	4.74890208106478	-2.20200421047346	4.26100804036057	686.357051601027	1.85525567030724e-13	1.27512528853117e-10	V9HW89,Epididymis secretory sperm binding protein Li 95n	-	PF16912,lucose dehydrogenase C-terminus;PF00107,Zinc-binding dehydrogenase;PF08240,Alcohol dehydrogenase GroES-like domain	IPR020843,Polyketide synthase, enoylreductase domain;IPR036291,NAD(P)-binding domain superfamily;IPR013149,Alcohol dehydrogenase, C-terminal;IPR002328,Alcohol dehydrogenase, zinc-type, conserved site;IPR013154,Alcohol dehydrogenase, N-terminal;IPR011032,GroES-like superfamily	COG1063,Threonine dehydrogenase and related Zn-dependent dehydrogenases;KOG0024,Sorbitol dehydrogenase	GO:0055114,biological_process,oxidation-reduction process;GO:0016491,molecular_function,oxidoreductase activity;GO:0046872,molecular_function,metal ion binding;GO:0008270,molecular_function,zinc ion binding	-
CEP152	7.50089962840777	7.07290323744186	5.61845025099144	12.563119031415	13.3902763542059	14.4671116521617	-1.20091654692695	6.40546672054294	121.311221229377	9.81921427084083e-07	4.81607713634625e-06	K7CZ39,Centrosomal protein 152kDa	XP_009427350.1,-;XP_523070.2,centrosomal protein of 152 kDa isoform X1	-	IPR029598,Centrosomal protein of 152kDa	ENOG410XQAW,-;ENOG410IGHC,-	GO:0019901,molecular_function,protein kinase binding;GO:0098536,cellular_component,deuterosome;GO:0007099,biological_process,centriole replication;GO:0000242,cellular_component,pericentriolar material;GO:0005814,cellular_component,centriole;GO:0098535,biological_process,de novo centriole assembly involved in multi-ciliated epithelial cell differentiation;GO:0005815,cellular_component,microtubule …	-
SLTM	41.3157569489025	48.7809085839436	43.3331395125279	79.6659836043826	82.9496400987408	82.7026757564715	-1.07785137003162	9.04157120899135	228.644208872175	3.57954982196453e-10	9.58530942247774e-09	H2R8D2,SAFB-like, transcription modulator	-	PF02037,SAP domain;PF00076,RNA recognition motif. (a.k.a. RRM, RBD, or RNP domain)	IPR036361,SAP domain superfamily;IPR034780,SAFB-like transcription modulator;IPR003034,SAP domain	ENOG4111FBJ,-;KOG4661,Hsp27-ERE-TATA-binding protein/Scaffold attachment factor (SAF-B)	GO:0043565,molecular_function,sequence-specific DNA binding;GO:0006357,biological_process,regulation of transcription by RNA polymerase II;GO:0050684,biological_process,regulation of mRNA processing;GO:0005634,cellular_component,nucleus;GO:0003690,molecular_function,double-stranded DNA binding	-
CCNB2	3.73766595881064	4.97464312616201	2.90832858596536	18.1867334843135	16.4519726833391	16.7648633207408	-2.33129978782418	4.94776439731408	175.521983949944	3.3221154667666e-06	1.3571197534554e-05	Q53HG9,Cyclin B2 variant	-	PF02984,Cyclin, C-terminal domain;PF00134,Cyclin, N-terminal domain	IPR004367,Cyclin, C-terminal domain;IPR013763,Cyclin-like;IPR036915,Cyclin-like superfamily;IPR006671,Cyclin, N-terminal	COG5024,Cyclin;KOG0653,Cyclin B and related kinase-activating proteins	GO:0005634,cellular_component,nucleus	-
FAM81A	1.08475236113126	1.0687196431663	0.896035198660719	2.20995278337529	2.28637721188718	2.5516502671311	-1.40533180971354	3.28546831282011	139.46645376824	9.47275245692622e-09	1.09480537343215e-07	H2Q9J0,Uncharacterized protein	XP_009427520.1,-;XP_510450.3,-;XP_016783800.1,-;XP_009427521.1,-	-	IPR029619,Protein FAM81;IPR029622,Protein FAM81A	ENOG4111JK9,-;ENOG410IH95,-	-	-
KIAA0101	0.678326603225069	0.590573932172312	0.573657242879657	4.84108631993492	4.53740829851017	5.07458498784838	-3.16902409253345	3.43246578131537	712.678130009707	1.42607338471328e-13	1.1765808316715e-10	H0YMA4,HCG2039386, isoform CRA_b	-	PF15715,PCNA-associated factor	IPR031444,PCNA-associated factor	-	GO:0051726,biological_process,regulation of cell cycle;GO:0006974,biological_process,cellular response to DNA damage stimulus;GO:0005813,cellular_component,centrosome	-
PIF1	0.247822959608006	0.43719331140591	0.285794419521954	1.51943455252032	1.78243081759561	1.57280647446594	-2.50386652025906	2.27068399111566	173.618318906668	2.25003645475426e-09	3.62888998344378e-08	G3R9H3,ATP-dependent DNA helicase PIF1	-	PF05970,PIF1-like helicase	-	-	-	-
ZWILCH	2.46664925869715	2.88856968415093	2.36937573913732	6.60678633351144	6.50692938579143	6.22007528231979	-1.51791700963337	4.50091626699179	289.824895431058	7.18357031129609e-11	3.35669431344335e-09	H2Q9N5,Zwilch, kinetochore associated, homolog	XP_016783888.1,-;XP_003314769.1,protein zwilch homolog isoform X2	PF09817,RZZ complex, subunit zwilch	IPR018630,RZZ complex, subunit Zwilch	ENOG410Y8MB,-;KOG4803,Uncharacterized conserved protein	GO:0007093,biological_process,mitotic cell cycle checkpoint;GO:1990423,cellular_component,RZZ complex	-
LCTL	1.51194719344203	1.49475871222009	1.13472895164373	3.3762271935639	3.89651205705836	3.69371776280513	-1.59712164109982	3.20661278808395	151.071266882843	5.62240981118296e-09	7.30913275453784e-08	H2Q9N6,Uncharacterized protein	XP_001174693.1,lactase-like protein isoform X3	PF00232,lycosyl hydrolase family 1	IPR017853,Glycoside hydrolase superfamily;IPR033132,Glycosyl hydrolases family 1, N-terminal conserved site;IPR018120,Glycoside hydrolase family 1, active site;IPR001360,Glycoside hydrolase family 1	KOG0626,Beta-glucosidase, lactase phlorizinhydrolase, and related proteins;COG2723,Beta-glucosidase/6-phospho-beta-glucosidase/beta-galactosidase	GO:0016798,molecular_function,hydrolase activity, acting on glycosyl bonds;GO:0005975,biological_process,carbohydrate metabolic process;GO:0016787,molecular_function,hydrolase activity;GO:0005903,cellular_component,brush border;GO:0005783,cellular_component,endoplasmic reticulum;GO:0004553,molecular_function,hydrolase activity, hydrolyzing O-glycosyl compounds;GO:0008422,molecular_function,beta-g…	-
SMAD6	0.759200857589105	1.17160601254157	0.852784765685603	3.37375469113979	3.17379767619485	2.66961205540618	-1.91441783530804	4.15872394771836	158.071564680056	2.08739326998844e-07	1.31359525525387e-06	K6ZBV0,Mothers against decapentaplegic homolog	XP_523105.3,mothers against decapentaplegic homolog 6	PF03165,MH1 domain;PF03166,MH2 domain	IPR003619,MAD homology 1, Dwarfin-type;IPR001132,SMAD domain, Dwarfin-type;IPR013790,Dwarfin;IPR017855,SMAD-like domain superfamily;IPR008984,SMAD/FHA domain superfamily;IPR036578,SMAD MH1 domain superfamily;IPR013019,MAD homology, MH1	KOG3701,TGFbeta receptor signaling protein SMAD and related proteins;ENOG410XQKU,-	GO:0007179,biological_process,transforming growth factor beta receptor signaling pathway;GO:1902895,biological_process,positive regulation of pri-miRNA transcription by RNA polymerase II;GO:0006355,biological_process,regulation of transcription, DNA-templated;GO:0003281,biological_process,ventricular septum development;GO:0044212,molecular_function,transcription regulatory region DNA binding;GO:0…	K04677,ko04350,TGF-beta signaling pathway
RP11-315D16.2	1.34108280369138	1.26004810872476	1.40555343649106	3.39570348776298	3.43367597848613	2.97244754446597	-1.49025659707028	4.08614722046391	276.161385182441	9.97794818433473e-11	4.18489137249598e-09	H3BRN7,Uncharacterized protein	-	-	-	-	-	-
CALML4	1.71494764608491	1.72199568217338	2.02924857641765	4.68231661095077	4.54712502814427	4.1061720666248	-1.48766360895911	4.02951684838395	246.348738693409	2.16434586684642e-10	6.85650891044254e-09	H2NNL0,Calmodulin like 4	-	PF13499,-hand domain pair	IPR002048,EF-hand domain;IPR011992,EF-hand domain pair	KOG0027,Calmodulin and related proteins (EF-Hand superfamily);COG5126,Ca2+-binding protein (EF-Hand superfamily)	GO:0005509,molecular_function,calcium ion binding	-
CLN6	0.295032309668051	0.313428872088337	0.265119889215006	0.892301761760938	0.960220896556041	0.923041341785785	-1.85943146962008	2.23448966912603	170.967051339677	2.49109637736131e-09	3.90146515655974e-08	A0A1D5QW56,CLN6, transmembrane ER protein	-	-	IPR029255,Ceroid-lipofuscinosis neuronal protein 6	-	GO:0016021,cellular_component,integral component of membrane;GO:0016020,cellular_component,membrane	-
PAQR5	0.35721374496385	0.432175944170716	0.265939869592157	1.08722700404997	1.05648518971591	1.15911588804211	-1.82861739682356	2.25499662509709	117.898392398868	2.80189832180278e-08	2.54993717162109e-07	G3QMZ6,Progestin and adipoQ receptor family member 5	XP_004056455.2,membrane progestin receptor gamma isoform X1	PF03006,Haemolysin-III related	IPR004254,AdipoR/Haemolysin-III-related	-	GO:0016021,cellular_component,integral component of membrane;GO:0016020,cellular_component,membrane	-
KIF23	2.46698236522103	3.07425083231757	1.85254098951298	14.2363666248655	14.50244996315	14.7853494056428	-2.74808982830848	5.83345094312941	239.787900789852	3.25294359860145e-06	1.3328805704171e-05	K7BER2,Kinesin-like protein	-	PF16540,Arf6-interacting domain of mitotic kinesin-like protein 1;PF00225,Kinesin motor domain	IPR019821,Kinesin motor domain, conserved site;IPR038105,Kinesin-like protein Kif23, Arf6-interacting domain superfamily;IPR032384,Kinesin-like protein Kif23, Arf6-interacting domain;IPR027417,P-loop containing nucleoside triphosphate hydrolase;IPR032924,Kinesin-like protein KIF23;IPR001752,Kinesin motor domain;IPR036961,Kinesin motor domain superfamily;IPR027640,Kinesin-like protein	KOG0247,Kinesin-like protein;COG5059,Kinesin-like protein	GO:0003777,molecular_function,microtubule motor activity;GO:0005874,cellular_component,microtubule;GO:0000915,biological_process,actomyosin contractile ring assembly;GO:0000910,biological_process,cytokinesis;GO:0072383,biological_process,plus-end-directed vesicle transport along microtubule;GO:0008017,molecular_function,microtubule binding;GO:0007018,biological_process,microtubule-based movement;…	-
THSD4	0.908068556139329	1.02367098952954	0.946786197789258	1.83911513202416	1.78135315658373	1.79607756825956	-1.10957898740904	4.49067792159239	194.45643073664	1.05965944995125e-09	2.08088156333284e-08	H2QZD1,Uncharacterized protein	XP_009427741.2,thrombospondin type-1 domain-containing protein 4 isoform X1	PF05986,ADAM-TS Spacer 1;PF00090,Thrombospondin type 1 domain;PF08686,PLAC (protease and lacunin) domain	IPR000884,Thrombospondin type-1 (TSP1) repeat;IPR010909,PLAC;IPR010294,ADAM-TS Spacer 1;IPR036383,Thrombospondin type-1 (TSP1) repeat superfamily	KOG4597,Serine proteinase inhibitor (KU family) with thrombospondin repeats;ENOG41102GD,-;KOG3538,Disintegrin metalloproteinases with thrombospondin repeats	GO:0006508,biological_process,proteolysis;GO:0048251,biological_process,elastic fiber assembly;GO:0005578,,;GO:0001527,cellular_component,microfibril;GO:0008233,molecular_function,peptidase activity	-
PKM	106.018170016013	108.145172834894	99.2888806789532	209.325379782672	217.407936816867	218.364135767537	-1.2411091182213	10.4573144864832	376.208373481024	1.20383768218127e-11	1.06923688787882e-09	H2Q9R1,Pyruvate kinase	XP_001175100.1,-	PF00224,Pyruvate kinase, barrel domain;PF02887,Pyruvate kinase, alpha/beta domain	IPR011037,Pyruvate kinase-like, insert domain superfamily;IPR015795,Pyruvate kinase, C-terminal;IPR015793,Pyruvate kinase, barrel;IPR015813,Pyruvate/Phosphoenolpyruvate kinase-like domain superfamily;IPR036918,Pyruvate kinase, C-terminal domain superfamily;IPR018209,Pyruvate kinase, active site;IPR015806,Pyruvate kinase, insert domain superfamily;IPR001697,Pyruvate kinase	COG0469,Pyruvate kinase;KOG2323,Pyruvate kinase	GO:0016301,molecular_function,kinase activity;GO:0004743,molecular_function,pyruvate kinase activity;GO:0006096,biological_process,glycolytic process;GO:0003824,molecular_function,catalytic activity;GO:0016740,molecular_function,transferase activity;GO:0000287,molecular_function,magnesium ion binding;GO:0030955,molecular_function,potassium ion binding;GO:0016310,biological_process,phosphorylation	-
SEMA7A	0.496372545240254	0.416161998378361	0.625150319724569	1.5759019182573	1.62445897997537	1.73980654393512	-1.89718385273713	2.29107272847925	141.437383488366	8.64589706794044e-09	1.02071949850637e-07	H2NNR6,Semaphorin 7A	XP_002825703.1,semaphorin-7A	PF01437,Plexin repeat;PF13895,Immunoglobulin domain;PF01403,Sema domain	IPR001627,Sema domain;IPR036352,Sema domain superfamily;IPR016201,PSI domain;IPR002165,Plexin repeat;IPR015943,WD40/YVTN repeat-like-containing domain superfamily;IPR036179,Immunoglobulin-like domain superfamily;IPR013783,Immunoglobulin-like fold;IPR027231,Semaphorin;IPR007110,Immunoglobulin-like domain	KOG3611,Semaphorins;ENOG410XQZC,-	GO:0045773,biological_process,positive regulation of axon extension;GO:0050727,biological_process,regulation of inflammatory response;GO:0009897,cellular_component,external side of plasma membrane;GO:0070374,biological_process,positive regulation of ERK1 and ERK2 cascade;GO:0048675,biological_process,axon extension;GO:0021988,biological_process,olfactory lobe development;GO:0060907,biological_pro…	K06529,ko04360,Axon guidance
CPLX3	2.91973664143217	2.73523302689659	3.47621794541611	5.81852650941135	4.4063266593729	6.03261309211863	-1.03930270627648	3.18127363089628	56.531736731102	2.51186945489539e-06	1.06913388107125e-05	F6WRU7,Complexin-3	XP_002753389.1,complexin-3	PF05835,Synaphin protein	IPR008849,Synaphin	ENOG4111I8F,-;ENOG410IWE3,-	GO:0005326,molecular_function,neurotransmitter transporter activity;GO:0000149,molecular_function,SNARE binding;GO:0098793,cellular_component,presynapse;GO:0046928,biological_process,regulation of neurotransmitter secretion;GO:0019905,molecular_function,syntaxin binding;GO:0030073,biological_process,insulin secretion;GO:0016079,biological_process,synaptic vesicle exocytosis;GO:0005886,cellular_co…	K15295,ko04721,Synaptic vesicle cycle
COX5A	6.86123166025819	10.5450477840288	9.01658150039468	22.6879138473659	16.1228417224097	17.9106381549944	-1.29535992525355	4.3330820884559	54.0489156519269	0.00010699328024334	0.00027786262100981	H3BNX8,Cytochrome c oxidase subunit 5A, mitochondrial	-	PF02284,Cytochrome c oxidase subunit Va	IPR036545,Cytochrome c oxidase, subunit Va/VI superfamily;IPR003204,Cytochrome c oxidase, subunit Va/VI	ENOG4111MPD,-;KOG4077,Cytochrome c oxidase, subunit Va/COX6	GO:1902600,biological_process,proton transmembrane transport;GO:0004129,molecular_function,cytochrome-c oxidase activity;GO:0022900,biological_process,electron transport chain;GO:0005743,cellular_component,mitochondrial inner membrane	-
ABHD17C	0.240538607449421	0.293976297306775	0.196860228371716	0.508827797067978	0.519029580205158	0.515239624085232	-1.25744373980372	0.559612535910462	28.6047546402676	9.67483072030383e-05	0.000254137128658297	F6SZE2,Abhydrolase domain containing 17C	-	PF12146,Serine aminopeptidase, S33;PF00326,Prolyl oligopeptidase family	IPR022742,Serine aminopeptidase, S33;IPR029058,Alpha/Beta hydrolase fold	COG1073,Hydrolases of the alpha/beta superfamily;KOG1552,Predicted alpha/beta hydrolase	GO:0008474,molecular_function,palmitoyl-(protein) hydrolase activity;GO:0098734,biological_process,macromolecule depalmitoylation;GO:0018345,biological_process,protein palmitoylation	-
AEN	0.607941545248538	0.777163365411389	0.760413447618463	2.94478380361949	2.78008767442272	3.23890804824239	-2.2616904312586	3.55239115408756	344.901451246192	2.18679488112404e-11	1.50299362960038e-09	A0A024RC82,Interferon stimulated exonuclease gene 20kDa-like 1, isoform CRA_a	-	PF00929,xonuclease	IPR036397,Ribonuclease H superfamily;IPR013520,Exonuclease, RNase T/DNA polymerase III;IPR012337,Ribonuclease H-like superfamily	KOG2249,3'-5' exonuclease;COG0847,DNA polymerase III, epsilon subunit and related 3'-5' exonucleases	GO:0003676,molecular_function,nucleic acid binding;GO:0090305,biological_process,nucleic acid phosphodiester bond hydrolysis;GO:0004527,molecular_function,exonuclease activity	-
FANCI	2.19606854820743	2.56496607863131	1.76359120399163	10.9314766055132	11.0379808141256	11.3630250036512	-2.54627020605079	5.76091084149687	462.791549653208	1.30037111587506e-09	2.39304616993632e-08	B7ZMF2,Fanconi anemia, complementation group I	-	PF14679,ANCI helical domain 1;PF14680,ANCI helical domain 2;PF14675,ANCI solenoid 1;PF14678,ANCI solenoid 4;PF14674,ANCI solenoid 1 cap;PF14677,ANCI solenoid 3;PF14676,ANCI solenoid 2	IPR026171,Fanconi anemia group I protein;IPR029313,FANCI solenoid 3 domain;IPR029315,FANCI solenoid 2 domain;IPR029310,FANCI helical domain 1;IPR029312,FANCI helical domain 2;IPR029314,FANCI solenoid 4 domain;IPR029305,FANCI solenoid 1 cap;IPR029308,FANCI solenoid 1 domain	KOG4553,Uncharacterized conserved protein;ENOG410XSU9,-	GO:0006281,biological_process,DNA repair	-
TICRR	0.864186908410882	1.02100478981577	0.965695462530855	3.00473048862488	3.05789392615202	3.20698823720107	-1.89913209029558	4.14731976156639	406.613648224336	7.04718365700573e-12	8.48988667054666e-10	G3QZK0,TOPBP1 interacting checkpoint and replication regulator	-	PF15292,Treslin N-terminus	IPR032746,Treslin, N-terminal;IPR026153,Treslin	-	GO:0033314,biological_process,mitotic DNA replication checkpoint;GO:0006260,biological_process,DNA replication;GO:0010212,biological_process,response to ionizing radiation;GO:0030174,biological_process,regulation of DNA-dependent DNA replication initiation;GO:0005634,cellular_component,nucleus;GO:0003682,molecular_function,chromatin binding;GO:0005654,cellular_component,nucleoplasm	-
BLM	0.274943228908757	0.399506040978548	0.168443469021685	2.18871294360839	2.30295781857396	2.39158612041779	-3.1927893567038	3.17064610383919	214.251158029152	5.19515001613562e-08	4.21802421443615e-07	B2RAN0,cDNA, FLJ95010, highly similar to Homo sapiens Bloom syndrome	-	PF08072,BDHCT (NUC031) domain;PF00271,Helicase conserved C-terminal domain;PF00270,AD/DEAH box helicase;PF16124,RecQ zinc-binding;PF00570,HRDC domain;PF09382,RQC domain;PF16202,N-terminal region of Bloom syndrome protein;PF16204,BDHCT-box associated domain on Bloom syndrome protein	IPR036390,Winged helix DNA-binding domain superfamily;IPR004589,DNA helicase, ATP-dependent, RecQ type;IPR014001,Helicase superfamily 1/2, ATP-binding domain;IPR027417,P-loop containing nucleoside triphosphate hydrolase;IPR032439,Bloom syndrome protein, BDHCT-box associated domain;IPR018982,RQC domain;IPR010997,HRDC-like superfamily;IPR002121,HRDC domain;IPR036388,Winged helix-like DNA-binding do…	COG0514,Superfamily II DNA helicase;KOG0351,ATP-dependent DNA helicase	GO:0003677,molecular_function,DNA binding;GO:0043140,molecular_function,ATP-dependent 3'-5' DNA helicase activity;GO:0044237,biological_process,cellular metabolic process;GO:0003676,molecular_function,nucleic acid binding;GO:0006260,biological_process,DNA replication;GO:0005622,cellular_component,intracellular;GO:0003824,molecular_function,catalytic activity;GO:0005634,cellular_component,nucleus;…	-
PRC1	17.028435487837	23.5750911683782	13.3286165166784	92.470772113508	95.9172340433265	94.6441762408312	-2.5879247640494	8.34815845398094	114.964085209769	0.000195850948730498	0.000474557295758999	A0A024RC67,Protein regulator of cytokinesis 1, isoform CRA_e	NP_003972.1,protein regulator of cytokinesis 1 isoform 1	PF03999,Microtubule associated protein (MAP65/ASE1 family)	IPR032921,Protein regulator of cytokinesis 1;IPR007145,Microtubule-associated protein, MAP65/Ase1/PRC1	KOG4302,Microtubule-associated protein essential for anaphase spindle elongation;ENOG410YZBK,-	GO:0000910,biological_process,cytokinesis;GO:0005856,cellular_component,cytoskeleton;GO:0001578,biological_process,microtubule bundle formation;GO:0000226,biological_process,microtubule cytoskeleton organization;GO:0008017,molecular_function,microtubule binding	-
ADAMTS17	0.136583436406611	0.149949409749717	0.110257535420121	0.246882111195686	0.250924639543801	0.232010917220685	-1.06372227270303	0.715482974410054	23.6087057048301	0.000240712289681423	0.000570406217251376	H2QA56,Uncharacterized protein	-	PF05986,ADAM-TS Spacer 1;PF01421,Reprolysin (M12B) family zinc metalloprotease;PF00090,Thrombospondin type 1 domain;PF01562,Reprolysin family propeptide	IPR013087,Zinc finger C2H2-type;IPR010294,ADAM-TS Spacer 1;IPR000884,Thrombospondin type-1 (TSP1) repeat;IPR001590,Peptidase M12B, ADAM/reprolysin;IPR024079,Metallopeptidase, catalytic domain superfamily;IPR010909,PLAC;IPR002870,Peptidase M12B, propeptide;IPR036383,Thrombospondin type-1 (TSP1) repeat superfamily	ENOG410KCTH,-;ENOG4110JSZ,-	GO:0006508,biological_process,proteolysis;GO:0003676,molecular_function,nucleic acid binding;GO:0046872,molecular_function,metal ion binding;GO:0004222,molecular_function,metalloendopeptidase activity;GO:0008237,molecular_function,metallopeptidase activity;GO:0008233,molecular_function,peptidase activity	-
ALDH1A3	26.6607791662183	30.253465517585	23.9983259478547	61.7337176037308	59.7767671517419	72.9451064529869	-1.46505381856998	8.09526681667805	175.207702792004	4.28345131983946e-07	2.39946132048271e-06	A0A024RC95,Aldehyde dehydrogenase 1 family, member A3, isoform CRA_a	NP_000684.2,aldehyde dehydrogenase family 1 member A3 isoform 1	PF00171,Aldehyde dehydrogenase family	IPR016163,Aldehyde dehydrogenase, C-terminal;IPR016160,Aldehyde dehydrogenase, cysteine active site;IPR015590,Aldehyde dehydrogenase domain;IPR016162,Aldehyde dehydrogenase, N-terminal;IPR016161,Aldehyde/histidinol dehydrogenase;IPR029510,Aldehyde dehydrogenase, glutamic acid active site	COG1012,NAD-dependent aldehyde dehydrogenases;KOG2450,Aldehyde dehydrogenase	GO:0060324,biological_process,face development;GO:0008152,biological_process,metabolic process;GO:0042573,biological_process,retinoic acid metabolic process;GO:0005886,cellular_component,plasma membrane;GO:0005634,cellular_component,nucleus;GO:0042472,biological_process,inner ear morphogenesis;GO:0070384,biological_process,Harderian gland development;GO:0043584,biological_process,nose development…	K00129,ko00350,Tyrosine metabolism;K00129,ko00410,beta-Alanine metabolism;K00129,ko05204,Chemical carcinogenesis;K00129,ko00982,Drug metabolism - cytochrome P450;K00129,ko00360,Phenylalanine metabolism;K00129,ko00980,Metabolism of xenobiotics by cytochrome P450;K00129,ko00010,Glycolysis / Gluconeogenesis;K00129,ko00340,Histidine metabolism
SNRPA1	14.2594354690846	11.3140174927411	10.1814696548248	25.2726820269794	22.9588864183081	23.5126269838808	-1.20318674246813	6.07605213494337	131.380084562936	3.30275136972174e-07	1.93226845494305e-06	I3MCU8,Uncharacterized protein	XP_005320135.1,-	PF14580,Leucine-rich repeat	IPR001611,Leucine-rich repeat;IPR003603,U2A'/phosphoprotein 32 family A, C-terminal;IPR032675,Leucine-rich repeat domain superfamily	KOG1644,U2-associated snRNP A' protein;COG4886,Leucine-rich repeat (LRR) protein	-	-
POLR3K	16.0455422901504	16.6513683932156	16.906199902097	33.3927332846586	31.9183048901121	30.5070294182324	-1.14838954347243	5.55302688368747	327.777711284696	3.10002100116187e-11	1.92176988181831e-09	E2QZU0,DNA-directed RNA polymerase subunit	XP_013970222.1,-	PF02150,RNA polymerases M/15 Kd subunit;PF01096,Transcription factor S-II (TFIIS)	IPR012164,DNA-directed RNA polymerase subunit/transcription factor S;IPR001222,Zinc finger, TFIIS-type;IPR034014,Pol III subunit C11, C-terminal zinc ribbon;IPR001529,DNA-directed RNA polymerase, M/15kDa subunit;IPR019761,DNA-directed RNA polymerase M, 15kDa subunit, conserved site	KOG2906,RNA polymerase III subunit C11;COG1594,DNA-directed RNA polymerase, subunit M/Transcription elongation factor TFIIS	GO:0006386,biological_process,termination of RNA polymerase III transcription;GO:0005730,cellular_component,nucleolus;GO:0003676,molecular_function,nucleic acid binding;GO:0003899,molecular_function,DNA-directed 5'-3' RNA polymerase activity;GO:0046872,molecular_function,metal ion binding;GO:0001056,molecular_function,RNA polymerase III activity;GO:0006351,biological_process,transcription, DNA-te…	K03019,ko04623,Cytosolic DNA-sensing pathway;K03019,ko05169,Epstein-Barr virus infection;K03019,ko00240,Pyrimidine metabolism;K03019,ko00230,Purine metabolism;K03019,ko03020,RNA polymerase
CAPN15	0.595488905107976	0.70390085888702	0.690793267535406	1.52858572215463	1.12537517379473	1.15900223568727	-1.13387976818554	2.99453725010317	70.600824372818	6.78257521076233e-07	3.53694444327033e-06	K7AP34,Small optic lobes homolog	-	PF00648,Calpain family cysteine protease;PF00641,Zn-finger in Ran binding protein and others	IPR022684,Peptidase C2, calpain family;IPR000169,Cysteine peptidase, cysteine active site;IPR001300,Peptidase C2, calpain, catalytic domain;IPR001876,Zinc finger, RanBP2-type;IPR036443,Zinc finger, RanBP2-type superfamily	-	GO:0006508,biological_process,proteolysis;GO:0016787,molecular_function,hydrolase activity;GO:0046872,molecular_function,metal ion binding;GO:0008234,molecular_function,cysteine-type peptidase activity;GO:0005622,cellular_component,intracellular;GO:0004198,molecular_function,calcium-dependent cysteine-type endopeptidase activity;GO:0008233,molecular_function,peptidase activity	-
C16orf13	1.6916567638656	2.0127956856733	2.34102310919414	4.31836312364086	3.33240718927842	3.70477522153912	-1.11182683437153	2.45698749501948	54.7489399471637	3.02096546546505e-06	1.2488342593638e-05	G3QY07,Methyltransferase like 26	XP_018867321.1,UPF0585 protein C16orf13 homolog isoform X3	PF06080,Protein of unknown function (DUF938)	IPR010342,Protein of unknown function DUF938;IPR029063,S-adenosyl-L-methionine-dependent methyltransferase	-	-	-
RPUSD1	1.23995958206321	1.40024561585301	1.68780549190398	3.22138161664868	2.45131050298044	2.97423043402099	-1.20307509219608	2.63312124857414	66.3589794207826	9.81921597320594e-07	4.81607713634625e-06	G3RDP4,RNA pseudouridylate synthase domain containing 1	XP_004056951.2,RNA pseudouridylate synthase domain-containing protein 1 isoform X1	PF00849,RNA pseudouridylate synthase	IPR006145,Pseudouridine synthase, RsuA/RluB/C/D/E/F;IPR020103,Pseudouridine synthase, catalytic domain superfamily	-	GO:0009451,biological_process,RNA modification;GO:0001522,biological_process,pseudouridine synthesis;GO:0003723,molecular_function,RNA binding;GO:0009982,molecular_function,pseudouridine synthase activity	-
CHTF18	2.53077841144046	2.73215203850584	2.54001151242279	5.53118005671791	4.98825119723255	5.539002169458	-1.23953360965639	4.59847942329021	236.10580481334	2.88305264554438e-10	8.13844575370815e-09	A0A0D9SF58,Chromosome transmission fidelity protein 18 homolog	-	PF00004,ATPase family associated with various cellular activities (AAA)	IPR003959,ATPase, AAA-type, core;IPR003593,AAA+ ATPase domain;IPR027417,P-loop containing nucleoside triphosphate hydrolase	-	GO:0005829,cellular_component,cytosol;GO:0005524,molecular_function,ATP binding;GO:0005654,cellular_component,nucleoplasm	-
MRPS34	85.3782687458759	86.9472112245268	84.7027634994184	162.948971119835	154.663131448109	155.873137342733	-1.08027365499278	7.09458832092569	372.755366950396	1.28267936361403e-11	1.11040889828975e-09	C9JJ19,28S ribosomal protein S34, mitochondrial	NP_001287829.1,28S ribosomal protein S34, mitochondrial isoform 1	PF16053,Mitochondrial 28S ribosomal protein S34	IPR032053,Mitochondrial 28S ribosomal protein S34	ENOG410IGV1,-;ENOG4111FKH,-	GO:0032543,biological_process,mitochondrial translation;GO:0005739,cellular_component,mitochondrion;GO:0003735,molecular_function,structural constituent of ribosome	-
MLST8	6.55563687047961	7.52271268219199	6.56158949191305	12.8728842261695	11.972253231203	12.0537533998892	-1.03507517067062	5.40718454236755	198.957292309928	9.09605930287635e-10	1.85558333937207e-08	A0A0A0MR05,Target of rapamycin complex subunit LST8	-	PF00400,WD domain, G-beta repeat	IPR019775,WD40 repeat, conserved site;IPR017986,WD40-repeat-containing domain;IPR036322,WD40-repeat-containing domain superfamily;IPR015943,WD40/YVTN repeat-like-containing domain superfamily;IPR001680,WD40 repeat;IPR037588,Target of rapamycin complex subunit LST8	ENOG410XPVD,-;KOG0315,G-protein beta subunit-like protein (contains WD40 repeats)	GO:0031931,cellular_component,TORC1 complex;GO:0031932,cellular_component,TORC2 complex;GO:0031929,biological_process,TOR signaling;GO:0032008,biological_process,positive regulation of TOR signaling	-
CCNF	0.762792188816068	0.714429882425146	0.514425314704976	1.70637567228812	1.81133199804252	1.8771299279428	-1.62906585158634	3.02029634307119	132.551200011093	1.31770208627134e-08	1.40176544951395e-07	H2RDP3,Cyclin F	XP_510746.2,cyclin-F isoform X1	PF02984,Cyclin, C-terminal domain;PF00134,Cyclin, N-terminal domain;PF00646,-box domain	IPR013763,Cyclin-like;IPR028857,Cyclin-F, metazoan;IPR036915,Cyclin-like superfamily;IPR006671,Cyclin, N-terminal;IPR011990,Tetratricopeptide-like helical domain superfamily;IPR004367,Cyclin, C-terminal domain;IPR036047,F-box-like domain superfamily;IPR001810,F-box domain	COG5024,Cyclin;KOG0654,G2/Mitotic-specific cyclin A	GO:0019005,cellular_component,SCF ubiquitin ligase complex;GO:0030054,cellular_component,cell junction;GO:0016567,biological_process,protein ubiquitination;GO:0010826,biological_process,negative regulation of centrosome duplication;GO:0005813,cellular_component,centrosome;GO:0005814,cellular_component,centriole;GO:0001890,biological_process,placenta development;GO:0051726,biological_process,regul…	-
C16orf59	0.532488760289224	0.492471632789999	0.398012704507987	1.69950980222512	1.43998857322876	1.84255201270688	-1.99995862183493	1.6995456365775	120.955499511293	2.37777663103571e-08	2.24539384608199e-07	H2QAD4,Chromosome 16 open reading frame 59	XP_001163226.1,uncharacterized protein C16orf59 homolog isoform X1	PF15764,omain of unknown function (DUF4693)	IPR031518,Protein of unknown function DUF4693	ENOG410IVDJ,-;ENOG410YP0K,-	-	-
TNFRSF12A	1.21831242734122	1.52111909089032	1.38742010566787	5.71027039144632	3.65863875135698	4.632896669709	-1.95637379054166	2.55672844702082	134.723307789126	1.18596946060697e-08	1.29832446213815e-07	I3L3P4,Tumor necrosis factor receptor superfamily member 12A	-	PF12191,Tumour necrosis factor receptor stn_TNFRSF12A_TNFR domain	IPR022316,Tumour necrosis factor receptor 12	-	-	-
TRAP1	21.7143271187472	28.1412500831054	24.6750602636741	56.8766192964225	48.4532742646767	53.5495023499906	-1.28961363436707	7.70711009618205	187.702347064707	3.68426501556898e-08	3.19653465236633e-07	A0A140VJY2,Testicular tissue protein Li 209	NP_057376.2,heat shock protein 75 kDa, mitochondrial isoform 1 precursor	PF13589,Histidine kinase-, DNA gyrase B-, and HSP90-like ATPase;PF00183,Hsp90 protein	IPR001404,Heat shock protein Hsp90 family;IPR037196,HSP90, C-terminal domain;IPR036890,Histidine kinase/HSP90-like ATPase superfamily;IPR020568,Ribosomal protein S5 domain 2-type fold;IPR003594,Histidine kinase/HSP90-like ATPase;IPR020575,Heat shock protein Hsp90, N-terminal	-	GO:0005739,cellular_component,mitochondrion;GO:0019901,molecular_function,protein kinase binding;GO:0006457,biological_process,protein folding;GO:0005524,molecular_function,ATP binding;GO:1903751,biological_process,negative regulation of intrinsic apoptotic signaling pathway in response to hydrogen peroxide;GO:0005743,cellular_component,mitochondrial inner membrane;GO:0051082,molecular_function,u…	-
TFAP4	2.37536079007635	3.2281917786253	2.48353451748464	7.21814950461248	7.73490272182145	7.52413037312418	-1.66994177550917	5.37775083266574	230.743925259536	1.2747935564119e-08	1.36808802035026e-07	Q6FHM5,TFAP4 protein	-	PF00010,Helix-loop-helix DNA-binding domain	IPR011598,Myc-type, basic helix-loop-helix (bHLH) domain;IPR036638,Helix-loop-helix DNA-binding domain superfamily	ENOG4111JPE,-;KOG0561,bHLH transcription factor	GO:0046983,molecular_function,protein dimerization activity	-
EMP2	0.355096567776331	0.277965137524159	0.253148237109671	0.841334330664706	0.863739521635287	0.987044380454001	-1.8011309245821	2.45156353438152	136.776381008725	1.0751025276775e-08	1.20533480549829e-07	G3RCK5,Epithelial membrane protein 2	-	PF00822,PMP-22/EMP/MP20/Claudin family	-	-	-	-
NUBP1	6.21881502553634	7.41244726968542	6.44121540902197	13.3491167763264	12.165416936	12.4044008450471	-1.11341717915292	4.27898548639265	154.365683975485	4.88112836790817e-09	6.47866307639735e-08	K7A5Q1,Cytosolic Fe-S cluster assembly factor NUBP1	XP_016784883.1,-	PF10609,NUBPL iron-transfer P-loop NTPase	IPR027417,P-loop containing nucleoside triphosphate hydrolase;IPR000808,Mrp, conserved site;IPR003593,AAA+ ATPase domain;IPR028601,Cytosolic Fe-S cluster assembly factor NUBP1/Nbp35;IPR019591,Mrp/NBP35 ATP-binding protein;IPR033756,Flagellum site-determining protein YlxH/ Fe-S cluster assembling factor NBP35	-	GO:0016226,biological_process,iron-sulfur cluster assembly;GO:0006879,biological_process,cellular iron ion homeostasis;GO:0005737,cellular_component,cytoplasm;GO:0010826,biological_process,negative regulation of centrosome duplication;GO:0051642,biological_process,centrosome localization;GO:0051536,molecular_function,iron-sulfur cluster binding;GO:0046872,molecular_function,metal ion binding;GO:0…	-
TVP23A	0.25046805574027	0.32121000724388	0.264262261598881	0.613801833217488	0.481988173363438	0.448506446331799	-1.07272916974136	1.13882578553721	28.0962006866054	0.00010560210522214	0.000274701016842453	H2QAK3,Golgi apparatus membrane protein TVP23 homolog	XP_009428557.1,Golgi apparatus membrane protein TVP23 homolog A isoform X3;XP_016784890.1,-;XP_016784889.1,-	PF05832,ukaryotic protein of unknown function (DUF846)	IPR008564,Golgi apparatus membrane protein TVP23-like	KOG3195,Uncharacterized membrane protein NPD008/CGI-148;ENOG4111GAN,-	GO:0016192,biological_process,vesicle-mediated transport;GO:0030173,cellular_component,integral component of Golgi membrane;GO:0016021,cellular_component,integral component of membrane;GO:0009306,biological_process,protein secretion;GO:0016020,cellular_component,membrane	-
RMI2	0.375101301213241	0.287099600910551	0.384510544002807	0.788391088755827	1.06018214974967	0.884965744045207	-1.59008578120146	0.853841263954755	48.0367502497012	6.34010268087726e-06	2.36825007512542e-05	K7AJ48,Chromosome 16 open reading frame 75	XP_009428584.2,-	PF16100,RecQ-mediated genome instability protein 2	IPR032245,RecQ-mediated genome instability protein 2	ENOG41120UE,-;ENOG410IXR6,-	GO:0005829,cellular_component,cytosol;GO:0033045,biological_process,regulation of sister chromatid segregation;GO:0016607,cellular_component,nuclear speck	K15365,ko03460,Fanconi anemia pathway
TMC7	1.37770001982205	1.22927247200352	1.04192476976896	3.08031244088811	3.11795450026961	3.4071052720256	-1.59321466552428	3.69561501894376	197.838025413247	9.44520920031507e-10	1.91668635479564e-08	H3BNW8,Transmembrane channel-like protein	NP_001287661.1,transmembrane channel-like protein 7 isoform c	PF07810,TMC domain	IPR012496,TMC	ENOG410IIGT,-;ENOG410Y7QP,-	GO:0016021,cellular_component,integral component of membrane;GO:0016020,cellular_component,membrane	-
KNOP1	9.50067062589172	10.5100219456736	9.66000065351661	18.5082915028973	18.8207274423929	19.229631509537	-1.12992401887892	6.8370073758765	305.909864381943	4.97018760582137e-11	2.61895752242747e-09	K7CXT4,Chromosome 16 open reading frame 88	XP_016785077.1,lysine-rich nucleolar protein 1 isoform X3;XP_016785078.1,-	PF15477,Small acidic protein family	IPR028124,Small acidic protein-like domain	ENOG41120AA,-;ENOG410IVRA,-	-	-
AC004381.6	1.90174009380162	1.89081021421569	1.59356558268276	3.49673784120221	4.04740508360247	3.77131044087064	-1.2665277234667	3.56467730750185	132.07942069866	1.3484746815526e-08	1.43006859588868e-07	A0A024R390,Exonuclease NEF-sp, isoform CRA_a	XP_011544265.1,-;XP_005255661.1,-;NP_001185982.1,-;NP_112203.2,RNA exonuclease 5 isoform 1	PF00076,RNA recognition motif. (a.k.a. RRM, RBD, or RNP domain);PF00929,xonuclease	IPR013520,Exonuclease, RNase T/DNA polymerase III;IPR012677,Nucleotide-binding alpha-beta plait domain superfamily;IPR036397,Ribonuclease H superfamily;IPR000504,RNA recognition motif domain;IPR035979,RNA-binding domain superfamily;IPR034922,RNA exonuclease 1-like, exonuclease domain;IPR012337,Ribonuclease H-like superfamily	KOG2248,3'-5' exonuclease;COG0847,DNA polymerase III, epsilon subunit and related 3'-5' exonucleases	GO:0003723,molecular_function,RNA binding;GO:0003676,molecular_function,nucleic acid binding;GO:0090305,biological_process,nucleic acid phosphodiester bond hydrolysis;GO:0004527,molecular_function,exonuclease activity	K14570,ko03008,Ribosome biogenesis in eukaryotes
PLK1	3.90218303933704	4.76005370683782	2.74095534203871	24.8484878835591	22.5093634791099	21.1364670697175	-2.77539684979068	6.059792130823	175.530159976883	2.82749552915203e-05	8.58732936115952e-05	B2R841,Serine/threonine-protein kinase PLK	-	PF00069,Protein kinase domain;PF00659,POLO box duplicated region	IPR036947,POLO box domain superfamily;IPR033702,Polo-like kinase 1, catalytic domain;IPR011009,Protein kinase-like domain superfamily;IPR017441,Protein kinase, ATP binding site;IPR008271,Serine/threonine-protein kinase, active site;IPR033701,First polo-box domain;IPR000959,POLO box domain;IPR033695,Second polo-box domain;IPR000719,Protein kinase domain	KOG0575,Polo-like serine/threonine protein kinase;ENOG410XQBP,-	GO:0016301,molecular_function,kinase activity;GO:0016740,molecular_function,transferase activity;GO:0005524,molecular_function,ATP binding;GO:0004672,molecular_function,protein kinase activity;GO:0006468,biological_process,protein phosphorylation;GO:0000166,molecular_function,nucleotide binding;GO:0016310,biological_process,phosphorylation;GO:0004674,molecular_function,protein serine/threonine ki…	-
AQP8	1.12888949548219	0.716246325793778	0.525311148071042	3.01375732162043	2.20175629058771	1.9726679625867	-1.78409232842454	1.26721890103421	49.4015243955006	6.08033472172071e-06	2.28772642357485e-05	Q53GF6,Aquaporin 8 variant	-	PF00230,Major intrinsic protein	IPR023271,Aquaporin-like;IPR023277,Aquaporin 8;IPR000425,Major intrinsic protein;IPR034294,Aquaporin transporter;IPR022357,Major intrinsic protein, conserved site	KOG0223,Aquaporin (major intrinsic protein family);COG0580,Glycerol uptake facilitator and related permeases (Major Intrinsic Protein Family)	GO:0055085,biological_process,transmembrane transport;GO:0015267,molecular_function,channel activity;GO:0016021,cellular_component,integral component of membrane;GO:0016020,cellular_component,membrane	-
KIF22	7.17934108968936	7.06421193564951	5.78802564878078	20.9004675730484	20.5314198164386	19.7544832617033	-1.80761236104689	5.92181892607329	506.070813003234	1.55000831392079e-12	3.60331344506763e-10	G3RHT3,Kinesin-like protein	-	PF12836,Helix-hairpin-helix motif;PF00225,Kinesin motor domain	IPR019821,Kinesin motor domain, conserved site;IPR027417,P-loop containing nucleoside triphosphate hydrolase;IPR001752,Kinesin motor domain;IPR026986,Kinesin-like protein KIF22 (Kid);IPR010994,RuvA domain 2-like;IPR003583,Helix-hairpin-helix DNA-binding motif, class 1;IPR036961,Kinesin motor domain superfamily;IPR027640,Kinesin-like protein	-	GO:0003777,molecular_function,microtubule motor activity;GO:0005874,cellular_component,microtubule;GO:0003677,molecular_function,DNA binding;GO:0003774,molecular_function,motor activity;GO:0008017,molecular_function,microtubule binding;GO:0006281,biological_process,DNA repair;GO:0007018,biological_process,microtubule-based movement;GO:0000166,molecular_function,nucleotide binding;GO:0005524,molec…	-
PAGR1	20.0572736238715	23.7916240610541	22.1007361388896	42.2886124433941	38.525286496006	34.8802427133202	-1.00717355998976	5.71851306437377	159.25982340832	3.97644472422319e-09	5.53136820236988e-08	H2QAV6,Chromosome 16 open reading frame 53	XP_001144010.1,PAXIP1-associated glutamate-rich protein 1	PF15364,PAXIP1-associated-protein-1 C term PTIP binding protein	IPR028213,PTIP-associated protein 1	ENOG4111Q6K,-;ENOG410IXWI,-	GO:0030331,molecular_function,estrogen receptor binding;GO:0033148,biological_process,positive regulation of intracellular estrogen receptor signaling pathway;GO:0045944,biological_process,positive regulation of transcription by RNA polymerase II;GO:0035097,cellular_component,histone methyltransferase complex;GO:0044666,cellular_component,MLL3/4 complex;GO:0005634,cellular_component,nucleus;GO:19…	-
HIRIP3	26.2100192060704	30.7613007987503	23.4888679427567	42.6562988549136	46.7154740060439	51.7903151988778	-1.0109398220092	7.21493144697836	72.3939691572338	2.63143773418926e-05	8.08540561125144e-05	B2R6A9,cDNA, FLJ92868, highly similar to Homo sapiens HIRA interacting protein 3	-	PF09649,Histone chaperone domain CHZ	IPR019098,Histone chaperone domain CHZ;IPR037647,HIRA-interacting protein 3	ENOG4111SS6,-;ENOG410IZNK,-	-	-
TBX6	0.0807418404986422	0.185397518821979	0.217263932164321	0.437458899806292	0.270468552070164	0.387910796595769	-1.38689935876429	-0.138285252080991	15.7788787394238	0.00134559412501221	0.00265756520841991	H2QAW6,Uncharacterized protein	-	PF00907,T-box	IPR001699,Transcription factor, T-box;IPR018186,Transcription factor, T-box, conserved site;IPR008967,p53-like transcription factor, DNA-binding;IPR002070,Transcription factor, Brachyury;IPR036960,T-box superfamily	KOG3585,TBX2 and related T-box transcription factors;ENOG410XSTS,-	GO:0001708,biological_process,cell fate specification;GO:0006355,biological_process,regulation of transcription, DNA-templated;GO:0010977,biological_process,negative regulation of neuron projection development;GO:0003677,molecular_function,DNA binding;GO:0014043,biological_process,negative regulation of neuron maturation;GO:0003700,molecular_function,DNA binding transcription factor activity;GO:0…	-
DCTPP1	2.22509622640594	2.4830778694976	2.40180005898433	4.54951912672545	4.31005259519163	5.09918065724297	-1.17319586369158	2.52674496845148	78.2735491823846	3.63432805222172e-07	2.09447531350787e-06	G1S118,dCTP pyrophosphatase 1	XP_003280481.1,dCTP pyrophosphatase 1	PF12643,MazG-like family	IPR025984,dCTP pyrophosphatase 1;IPR009039,EAR	ENOG410IXWQ,-;ENOG4111PYX,-	GO:0016462,molecular_function,pyrophosphatase activity;GO:0009143,biological_process,nucleoside triphosphate catabolic process;GO:0042262,biological_process,DNA protection;GO:0032556,molecular_function,pyrimidine deoxyribonucleotide binding;GO:0046872,molecular_function,metal ion binding;GO:0051289,biological_process,protein homotetramerization;GO:0047840,molecular_function,dCTP diphosphatase act…	K16904,ko00240,Pyrimidine metabolism
HSD3B7	1.15053616885827	1.44718120349261	0.92357178775003	2.42768981815519	2.49734549403012	2.2121854201683	-1.20240285275905	2.2062626914238	53.6357095102698	3.39836664549673e-06	1.38271432505066e-05	H2QAZ1,Hydroxy-delta-5-steroid dehydrogenase, 3 beta- and steroid delta-isomerase 7	XP_003315114.1,3 beta-hydroxysteroid dehydrogenase type 7 isoform X2	PF08659,KR domain;PF05368,NmrA-like family;PF07993,Male sterility protein;PF01370,NAD dependent epimerase/dehydratase family;PF02719,Polysaccharide biosynthesis protein;PF01073,3-beta hydroxysteroid dehydrogenase/isomerase family;PF13460,NAD(P)H-binding;PF04321,RmlD substrate binding domain;PF16363,P-mannose 4,6 dehydratase	IPR036291,NAD(P)-binding domain superfamily;IPR002225,3-beta hydroxysteroid dehydrogenase/isomerase	KOG1430,C-3 sterol dehydrogenase/3-beta-hydroxysteroid dehydrogenase and related dehydrogenases;COG0451,Nucleoside-diphosphate-sugar epimerases	GO:0003854,molecular_function,3-beta-hydroxy-delta5-steroid dehydrogenase activity;GO:0016616,molecular_function,oxidoreductase activity, acting on the CH-OH group of donors, NAD or NADP as acceptor;GO:0016491,molecular_function,oxidoreductase activity;GO:0006694,biological_process,steroid biosynthetic process;GO:0016020,cellular_component,membrane;GO:0055114,biological_process,oxidation-reductio…	K12408,ko00120,Primary bile acid biosynthesis
SHCBP1	1.64099224907185	3.53794201587147	1.60128290716352	15.5207312735385	15.8408347909894	15.7260572402037	-2.97383852713125	5.40311377019643	65.313598801407	0.000899998548031631	0.00185515413317043	A0A024R6R1,SHC SH2-domain binding protein 1, isoform CRA_a	NP_079021.3,SHC SH2 domain-binding protein 1 isoform 1	PF13229,Right handed beta helix region	IPR011050,Pectin lyase fold/virulence factor;IPR006626,Parallel beta-helix repeat;IPR012334,Pectin lyase fold	ENOG410IIV2,-;ENOG410XXTE,-	-	-
ORC6	3.58563851759078	4.48217719875072	3.62285908177732	11.2125146936634	11.8880861716379	12.9249976003064	-1.82038019125134	5.15702476751744	328.132929042158	2.16153625624419e-10	6.85650891044254e-09	A0A024R6R3,Origin recognition complex, subunit 6 homolog-like	NP_055136.1,origin recognition complex subunit 6	PF05460,Origin recognition complex subunit 6 (ORC6)	IPR020529,Origin recognition complex, subunit 6, metazoa/plant;IPR008721,Origin recognition complex, subunit 6	KOG4557,Origin recognition complex, subunit 6;ENOG4111GUY,-	GO:0006260,biological_process,DNA replication;GO:0005664,cellular_component,nuclear origin of replication recognition complex;GO:0003677,molecular_function,DNA binding;GO:0005634,cellular_component,nucleus;GO:0001650,cellular_component,fibrillar center	K02608,ko04113,Meiosis - yeast;K02608,ko04110,Cell cycle;K02608,ko04111,Cell cycle - yeast
NUP93	1.7437753034655	1.96719042952388	1.93518155725084	4.039026253908	4.23096586975511	3.77971241789793	-1.29158729326314	5.07907424502146	291.527375447845	6.90259159859943e-11	3.26187785166796e-09	H3BVG0,Nuclear pore complex protein Nup93	-	PF04097,Nup93/Nic96	IPR007231,Nucleoporin interacting component Nup93/Nic96	KOG2168,Cullins;ENOG410XPN3,-	GO:0005643,cellular_component,nuclear pore;GO:0015031,biological_process,protein transport;GO:0051028,biological_process,mRNA transport;GO:0006913,biological_process,nucleocytoplasmic transport;GO:0016020,cellular_component,membrane;GO:0005634,cellular_component,nucleus;GO:0017056,molecular_function,structural constituent of nuclear pore	-
ADGRG1	0.0487521949501945	0.03358309369122	0.0862070841216018	0.131158753095707	0.131668543774167	0.0928522310603218	-1.30658814106157	-0.288837931145655	13.85074836644	0.002215374494103	0.00416252229280668	A0A024R6U7,G protein-coupled receptor 56 isoform 1	XP_006721405.1,-;XP_011521768.1,-;XP_005256304.1,-;XP_005256309.1,-;XP_011521769.1,-;XP_006721407.1,-;XP_005256305.1,-;XP_006721406.1,-;XP_011521766.1,-;XP_006721408.1,-;XP_005256311.1,-;XP_005256308.1,-;XP_011521767.1,-;NP_001139243.1,-;XP_011521770.1,-;XP_005256306.1,-;XP_005256303.1,-;XP_006721409.1,-;NP_005673.3,adhesion G-protein coupled receptor G1 isoform a precursor;XP_011521765.1,-	PF00002,7 transmembrane receptor (Secretin family);PF01825,PCR proteolysis site, GPS, motif	IPR000832,GPCR, family 2, secretin-like;IPR000203,GPS motif;IPR017981,GPCR, family 2-like;IPR003910,GPCR, family 2, orphan receptor, GPR1/GPR3/GPR5	ENOG410XSD2,-;KOG4193,G protein-coupled receptors	GO:0097451,cellular_component,glial limiting end-foot;GO:0004888,molecular_function,transmembrane signaling receptor activity;GO:2000179,biological_process,positive regulation of neural precursor cell proliferation;GO:0021801,biological_process,cerebral cortex radial glia guided migration;GO:0016020,cellular_component,membrane;GO:0005518,molecular_function,collagen binding;GO:0072520,biological_p…	-
GINS3	1.06948977705915	1.54749426537319	1.06806182989144	2.48423584997498	3.1266701053021	3.01792781504455	-1.41784624885907	3.44375516721593	80.2117268885333	1.41175117128755e-06	6.51209877902351e-06	A0A0S2Z5P2,GINS complex subunit 3 isoform 2	NP_001119601.1,DNA replication complex GINS protein PSF3 isoform a	PF05916,INS complex protein	IPR036224,GINS, helical bundle-like domain superfamily;IPR010492,GINS complex, subunit Psf3;IPR038437,GINS complex, subunit Psf3 superfamily;IPR021151,GINS subunit, domain A	-	GO:0006260,biological_process,DNA replication;GO:0005634,cellular_component,nucleus;GO:0005654,cellular_component,nucleoplasm	-
GOT2	11.0375029778882	10.9325194294254	10.6689870588594	20.5694244963957	19.8259337786195	19.9643025209886	-1.08596177381321	5.90161536414835	329.451945839366	2.99374472456343e-11	1.87055796861259e-09	H2QB89,Aspartate aminotransferase	XP_523381.2,aspartate aminotransferase, mitochondrial	PF00155,Aminotransferase class I and II	IPR015424,Pyridoxal phosphate-dependent transferase;IPR004839,Aminotransferase, class I/classII;IPR000796,Aspartate/other aminotransferase;IPR015421,Pyridoxal phosphate-dependent transferase, major domain;IPR015422,Pyridoxal phosphate-dependent transferase domain 1;IPR004838,Aminotransferases, class-I, pyridoxal-phosphate-binding site	COG1448,Aspartate/tyrosine/aromatic aminotransferase;KOG1411,Aspartate aminotransferase/Glutamic oxaloacetic transaminase AAT1/GOT2	GO:0030170,molecular_function,pyridoxal phosphate binding;GO:0015908,biological_process,fatty acid transport;GO:0006520,biological_process,cellular amino acid metabolic process;GO:0006533,biological_process,aspartate catabolic process;GO:0003824,molecular_function,catalytic activity;GO:0016740,molecular_function,transferase activity;GO:0005886,cellular_component,plasma membrane;GO:0045471,biologi…	K14455,ko00250,Alanine, aspartate and glutamate metabolism;K14455,ko01230,Biosynthesis of amino acids;K14455,ko04975,Fat digestion and absorption;K14455,ko00220,Arginine biosynthesis;K14455,ko00270,Cysteine and methionine metabolism;K14455,ko00950,Isoquinoline alkaloid biosynthesis;K14455,ko00710,Carbon fixation in photosynthetic organisms;K14455,ko00360,Phenylalanine metabolism;K14455,ko01200,Ca…
NAE1	8.74715395468099	8.40346053011353	8.40728607245369	15.6326497645145	14.1667217318045	15.4503879481347	-1.02366367495188	5.85950870904054	254.237914374077	1.74872088922166e-10	5.93214159159143e-09	G3QTC6,NEDD8-activating enzyme E1 regulatory subunit	XP_004057819.1,NEDD8-activating enzyme E1 regulatory subunit isoform X2	PF00899,ThiF family	IPR035985,Ubiquitin-activating enzyme;IPR000594,THIF-type NAD/FAD binding fold;IPR030667,NEDD8-activating enzyme E1 regulatory subunit APP-BP1	-	GO:0045116,biological_process,protein neddylation;GO:0008641,molecular_function,ubiquitin-like modifier activating enzyme activity;GO:0019781,molecular_function,NEDD8 activating enzyme activity	-
PLEKHG4	0.541507288085849	0.664687928297024	0.761773473528215	1.31088427686222	1.13974162489293	1.52417915340708	-1.219891094253	2.91117993046934	65.9447312260948	1.01912224480256e-06	4.96924258045617e-06	A0A024R6X4,Pleckstrin homology domain containing, family G	XP_011521289.1,-;NP_001123199.1,puratrophin-1 isoform 1;XP_011521288.1,-;NP_001123200.1,-;XP_011521287.1,-;XP_011521290.1,-;NP_001123201.1,-	PF00621,RhoGEF domain	IPR000219,Dbl homology (DH) domain;IPR011993,PH-like domain superfamily;IPR001849,Pleckstrin homology domain;IPR036865,CRAL-TRIO lipid binding domain superfamily;IPR035899,Dbl homology (DH) domain superfamily	KOG0689,Guanine nucleotide exchange factor for Rho and Rac GTPases;ENOG410XSWY,-	GO:0005089,molecular_function,Rho guanyl-nucleotide exchange factor activity;GO:0035023,biological_process,regulation of Rho protein signal transduction;GO:0090630,biological_process,activation of GTPase activity	-
HSD11B2	0.168395016135122	0.299060965874627	0.230608365366493	0.787503305222822	0.555274769531482	1.072681738818	-1.98106304177613	0.6065618685934	42.0305827510774	1.32371895994942e-05	4.45789290985948e-05	H2QBB5,Hydroxysteroid 11-beta dehydrogenase 2	XP_523393.3,-	PF13561,noyl-(Acyl carrier protein) reductase;PF00106,short chain dehydrogenase	IPR036291,NAD(P)-binding domain superfamily;IPR020904,Short-chain dehydrogenase/reductase, conserved site;IPR002347,Short-chain dehydrogenase/reductase SDR	ENOG410Y7FK,-;KOG1610,Corticosteroid 11-beta-dehydrogenase and related short chain-type dehydrogenases	GO:0007565,biological_process,female pregnancy;GO:0055114,biological_process,oxidation-reduction process;GO:0016491,molecular_function,oxidoreductase activity	-
CTC-479C5.12	0.499990276909378	0.490201421156721	0.365369561777162	0.973888348266784	1.08669274707386	1.02438375823222	-1.37582318294513	2.13672718675476	78.0151678384946	3.70828182646435e-07	2.12778653766782e-06	J3QL48,Uncharacterized protein	-	PF00227,Proteasome subunit	IPR034384,Proteasome subunit beta type 10;IPR029055,Nucleophile aminohydrolases, N-terminal;IPR001353,Proteasome, subunit alpha/beta	KOG0173,20S proteasome, regulatory subunit beta type PSMB7/PSMB10/PUP1;COG0638,20S proteasome, alpha and beta subunits	GO:0004298,molecular_function,threonine-type endopeptidase activity;GO:0004175,molecular_function,endopeptidase activity;GO:0002376,biological_process,immune system process;GO:0051603,biological_process,proteolysis involved in cellular protein catabolic process;GO:0005839,cellular_component,proteasome core complex	-
PSMB10	1.01758345590719	1.00698383868345	0.788170096984978	2.31114363411907	2.40389325482005	2.47437429306063	-1.54416539060012	1.703673765897	84.9447548627883	2.20148312267875e-07	1.37011988989392e-06	H2R3I7,Proteasome subunit beta type	XP_001166577.2,-	PF12465,Proteasome beta subunits C terminal;PF00227,Proteasome subunit	IPR023333,Proteasome B-type subunit;IPR034384,Proteasome subunit beta type 10;IPR016050,Proteasome beta-type subunit, conserved site;IPR000243,Peptidase T1A, proteasome beta-subunit;IPR024689,Proteasome beta subunit, C-terminal;IPR029055,Nucleophile aminohydrolases, N-terminal;IPR001353,Proteasome, subunit alpha/beta	KOG0173,20S proteasome, regulatory subunit beta type PSMB7/PSMB10/PUP1;COG0638,20S proteasome, alpha and beta subunits	GO:0006508,biological_process,proteolysis;GO:0000902,biological_process,cell morphogenesis;GO:0016787,molecular_function,hydrolase activity;GO:0005737,cellular_component,cytoplasm;GO:0000502,cellular_component,proteasome complex;GO:0042098,biological_process,T cell proliferation;GO:0005839,cellular_component,proteasome core complex;GO:0051603,biological_process,proteolysis involved in cellular pr…	K02733,ko03050,Proteasome
DDX28	1.47916272298773	1.6311747813029	1.96017390351339	3.17436760535977	2.88491995290469	2.81517324859037	-1.0100430842443	2.37851987969308	52.147834386782	3.98979800888116e-06	1.59068668157361e-05	H2QBD6,DEAD	XP_511048.2,probable ATP-dependent RNA helicase DDX28	PF00271,Helicase conserved C-terminal domain;PF00270,AD/DEAH box helicase	IPR011545,DEAD/DEAH box helicase domain;IPR014014,RNA helicase, DEAD-box type, Q motif;IPR001650,Helicase, C-terminal;IPR014001,Helicase superfamily 1/2, ATP-binding domain;IPR027417,P-loop containing nucleoside triphosphate hydrolase	ENOG410XQU7,-;KOG0330,ATP-dependent RNA helicase	GO:0042645,cellular_component,mitochondrial nucleoid;GO:0004004,molecular_function,ATP-dependent RNA helicase activity;GO:0005730,cellular_component,nucleolus;GO:0005737,cellular_component,cytoplasm;GO:0010501,biological_process,RNA secondary structure unwinding;GO:0019843,molecular_function,rRNA binding;GO:0005524,molecular_function,ATP binding;GO:0035770,cellular_component,ribonucleoprotein gra…	-
ESRP2	1.15850276997885	1.48978720757861	1.20765850668354	3.28771539667624	3.56511755228401	3.13664121248653	-1.56552390178191	3.73655426905109	192.75765995866	1.12348998739084e-09	2.17648648537676e-08	G1QZ79,Epithelial splicing regulatory protein 2	XP_003262966.1,epithelial splicing regulatory protein 2 isoform X2	-	IPR034431,Epithelial splicing regulatory protein 2;IPR012677,Nucleotide-binding alpha-beta plait domain superfamily;IPR036397,Ribonuclease H superfamily;IPR000504,RNA recognition motif domain;IPR035979,RNA-binding domain superfamily;IPR012337,Ribonuclease H-like superfamily	KOG1365,RNA-binding protein Fusilli, contains RRM domain;ENOG410XPZU,-	GO:0043484,biological_process,regulation of RNA splicing;GO:0000380,biological_process,alternative mRNA splicing, via spliceosome;GO:0003676,molecular_function,nucleic acid binding;GO:0060445,biological_process,branching involved in salivary gland morphogenesis;GO:0050679,biological_process,positive regulation of epithelial cell proliferation;GO:0060441,biological_process,epithelial tube branchin…	-
TANGO6	1.87647547662546	1.79293732253461	1.72264933426225	3.90939561294588	3.8226596083779	4.08925602479799	-1.33173159206631	4.34005472616581	265.897431506621	1.29044723852919e-10	4.84963716767237e-09	H2RA28,Uncharacterized protein	XP_511059.2,transport and Golgi organization protein 6 homolog isoform X1	PF10363,Required for nuclear transport of RNA pol II C-terminus 1;PF10304,Required for nuclear transport of RNA pol II C-terminus 2	IPR011989,Armadillo-like helical;IPR019451,RNA polymerase II assembly factor Rtp1, C-terminal;IPR019414,RNA polymerase II assembly factor Rtp1, C-terminal domain 2;IPR016024,Armadillo-type fold	ENOG410XS2I,-;KOG4653,Uncharacterized conserved protein	-	-
HAS3	2.54346041977998	3.22556863023383	2.4115809397167	32.8759614010861	30.6852827132596	40.6085543230371	-3.86598840577705	6.7196786196255	503.112293698158	2.5554969988204e-07	1.55016487173265e-06	G3QNI4,Hyaluronan synthase 3	XP_018867521.1,-	PF13641,lycosyltransferase like family 2	IPR026108,Hyaluronan synthase 3;IPR029044,Nucleotide-diphospho-sugar transferases	-	GO:0045226,biological_process,extracellular polysaccharide biosynthetic process;GO:0085029,biological_process,extracellular matrix assembly;GO:1900106,biological_process,positive regulation of hyaluranon cable assembly;GO:0005737,cellular_component,cytoplasm;GO:0036117,cellular_component,hyaluranon cable;GO:0045893,biological_process,positive regulation of transcription, DNA-templated;GO:0016020,…	-
UTP4	5.10745477922925	7.19610493978945	6.40418225143639	12.4070775122595	10.8465756820416	13.0088888101317	-1.15308725897089	5.73959065198062	79.1143252040628	1.77185571220179e-05	5.73494985636484e-05	H3BSH7,U3 small nucleolar RNA-associated protein 4 homolog	-	PF00400,WD domain, G-beta repeat	IPR036322,WD40-repeat-containing domain superfamily;IPR011047,Quinoprotein alcohol dehydrogenase-like superfamily;IPR015943,WD40/YVTN repeat-like-containing domain superfamily;IPR001680,WD40 repeat;IPR017986,WD40-repeat-containing domain	ENOG410XQNR,-;KOG2048,WD40 repeat protein	GO:0001650,cellular_component,fibrillar center	-
SNTB2	4.56273117282058	4.49077379863512	4.04579439108164	7.7558495623869	7.39448867393248	7.9878128267323	-1.01983178766773	5.93111700959278	216.365010899911	5.18773885550333e-10	1.2258262455575e-08	G1R088,Syntrophin beta 2	-	PF00595,PDZ domain (Also known as DHR or GLGF)	IPR036034,PDZ superfamily;IPR001478,PDZ domain;IPR001849,Pleckstrin homology domain;IPR011993,PH-like domain superfamily;IPR028550,Beta-2-syntrophin;IPR015482,Syntrophin	ENOG410IMRK,-;ENOG4111J6R,-	GO:0005737,cellular_component,cytoplasm;GO:0045202,cellular_component,synapse;GO:0005198,molecular_function,structural molecule activity	-
NIP7	7.60738243993596	10.1402599097184	7.80151443904337	18.5367023291968	17.9623925484711	18.2255321137145	-1.29440186006311	5.49507203683716	163.186513963953	3.25046458698676e-08	2.87539698886887e-07	G3RX93,60S ribosome subunit biogenesis protein NIP7 homolog	XP_004057927.1,-	PF03657,Uncharacterised protein family (UPF0113)	IPR005155,Ribosome biogenesis factor NIP7-like;IPR036974,PUA domain superfamily;IPR015947,PUA-like superfamily;IPR002478,PUA domain;IPR016686,Ribosome biogenesis factor, NIP7	-	GO:0042254,biological_process,ribosome biogenesis;GO:0005730,cellular_component,nucleolus;GO:0042255,biological_process,ribosome assembly;GO:0003723,molecular_function,RNA binding;GO:0005829,cellular_component,cytosol;GO:0005634,cellular_component,nucleus	-
SF3B3	5.35712153613178	5.97288148080516	5.46188457918514	11.1910567130159	11.4435159444309	11.0233166119337	-1.20174785895933	6.7437950938193	352.129017033629	1.89671522238816e-11	1.41430538846755e-09	I3M925,Splicing factor 3b subunit 3	XP_005318464.1,-;XP_013221382.1,-;XP_013221381.1,-	PF10433,Mono-functional DNA-alkylating methyl methanesulfonate N-term;PF03178,CPSF A subunit region	IPR015943,WD40/YVTN repeat-like-containing domain superfamily;IPR036322,WD40-repeat-containing domain superfamily;IPR004871,Cleavage/polyadenylation specificity factor, A subunit, C-terminal	ENOG410XPFQ,-;KOG1898,Splicing factor 3b, subunit 3	GO:0042177,biological_process,negative regulation of protein catabolic process;GO:0005730,cellular_component,nucleolus;GO:0005689,cellular_component,U12-type spliceosomal complex;GO:0003676,molecular_function,nucleic acid binding;GO:0044877,molecular_function,protein-containing complex binding;GO:0071013,cellular_component,catalytic step 2 spliceosome;GO:0005634,cellular_component,nucleus	-
RFWD3	2.48128688798173	2.53762435679724	2.51508146101674	5.40549845576601	5.94676517485476	6.20807171582408	-1.42137185094039	4.80449698356019	298.763503864495	5.84017033754902e-11	2.849426317777e-09	K7APE2,Ring finger and WD repeat domain 3	XP_016785652.1,-;XP_001137409.2,-;XP_009429520.2,-	PF13639,Ring finger domain	IPR037381,E3 ubiquitin-protein ligase RFWD3;IPR036322,WD40-repeat-containing domain superfamily;IPR001841,Zinc finger, RING-type;IPR015943,WD40/YVTN repeat-like-containing domain superfamily;IPR013083,Zinc finger, RING/FYVE/PHD-type;IPR001680,WD40 repeat	KOG1645,RING-finger-containing E3 ubiquitin ligase;ENOG410XPPE,-	GO:0097371,molecular_function,MDM2/MDM4 family protein binding;GO:0035861,cellular_component,site of double-strand break;GO:0016567,biological_process,protein ubiquitination;GO:0031571,biological_process,mitotic G1 DNA damage checkpoint;GO:0006974,biological_process,cellular response to DNA damage stimulus;GO:0090734,cellular_component,site of DNA damage;GO:0031297,biological_process,replication …	-
MLKL	4.66742939486537	4.77677912393844	4.28211084358002	10.8284580337907	10.8162979109606	11.1780111892646	-1.45614572239203	5.51123581265291	435.85012030232	4.36282129660325e-12	6.21328640150489e-10	H2QBI3,Mixed lineage kinase domain-like	XP_016785654.1,-;XP_016785655.1,-	PF07714,Protein tyrosine kinase	IPR001245,Serine-threonine/tyrosine-protein kinase, catalytic domain;IPR011009,Protein kinase-like domain superfamily;IPR036537,Adaptor protein Cbl, N-terminal domain superfamily;IPR000719,Protein kinase domain	COG0515,Serine/threonine protein kinase;KOG0192,Tyrosine kinase specific for activated (GTP-bound) p21cdc42Hs	GO:0016301,molecular_function,kinase activity;GO:0019901,molecular_function,protein kinase binding;GO:0016310,biological_process,phosphorylation;GO:0035556,biological_process,intracellular signal transduction;GO:0005737,cellular_component,cytoplasm;GO:0044877,molecular_function,protein-containing complex binding;GO:0004871,molecular_function,signal transducer activity;GO:0070266,biological_proces…	-
CENPN	5.71063462999596	6.07862545318772	5.06656021842446	9.79443596315226	9.8239903206445	9.93316099210257	-1.00685506094317	4.82100259248516	152.488404640189	5.2888341903443e-09	6.93249509792394e-08	G1RHM3,Centromere protein N	XP_003272513.1,centromere protein N isoform X2	PF05238,Kinetochore protein CHL4 like	IPR007902,Centromere protein Chl4/mis15/CENP-N	ENOG4111H2Z,-;ENOG410IKJC,-	GO:0007059,biological_process,chromosome segregation;GO:0051382,biological_process,kinetochore assembly;GO:0005634,cellular_component,nucleus	-
GCSH	22.99344373508	23.5369464142364	22.5977217415429	45.3576676592735	37.7970809877361	39.5415404053808	-1.0253938766562	5.94121421763026	217.502535035306	5.008315043636e-10	1.19413943001204e-08	H2NRK9,Glycine cleavage system H protein	XP_002826723.1,-	PF01597,lycine cleavage H-protein	IPR011053,Single hybrid motif;IPR017453,Glycine cleavage system H-protein, subgroup;IPR033753,Glycine cleavage system H-protein/Simiate;IPR000089,Biotin/lipoyl attachment;IPR002930,Glycine cleavage system H-protein;IPR003016,2-oxo acid dehydrogenase, lipoyl-binding site	KOG3373,Glycine cleavage system H protein (lipoate-binding);COG0509,Glycine cleavage system H protein (lipoate-binding)	GO:0019464,biological_process,glycine decarboxylation via glycine cleavage system;GO:0009249,biological_process,protein lipoylation;GO:0005960,cellular_component,glycine cleavage complex;GO:0005739,cellular_component,mitochondrion	K02437,ko00260,Glycine, serine and threonine metabolism;K02437,ko00630,Glyoxylate and dicarboxylate metabolism
COTL1	20.6057494116244	23.6381059667248	19.6400829613404	43.241107231843	42.6731575536426	45.4297608485315	-1.23879771328655	7.82014154727671	275.058760388849	1.16231136532943e-10	4.62272933483667e-09	K7D9I5,Coactosin-like 1	-	PF00241,Cofilin/tropomyosin-type actin-binding protein	IPR002108,Actin-depolymerising factor homology domain;IPR030502,Coactosin-like protein;IPR029006,ADF-H/Gelsolin-like domain superfamily	KOG3655,Drebrins and related actin binding proteins;ENOG410XRVX,-	GO:0003779,molecular_function,actin binding;GO:0005622,cellular_component,intracellular	-
GINS2	0.155200461791814	0.259851416705719	0.298300488095009	1.69624854776246	1.42969643478633	1.99723635917957	-3.04873089075463	1.77894711559874	180.915277094689	1.71277759014976e-09	2.94620110392681e-08	G3RNK0,DNA replication complex GINS protein PSF2	XP_004058140.1,-	PF05916,INS complex protein	IPR007257,DNA replication complex GINS protein Psf2;IPR036224,GINS, helical bundle-like domain superfamily;IPR021151,GINS subunit, domain A	-	GO:0006260,biological_process,DNA replication;GO:0005634,cellular_component,nucleus	-
FOXL1	0.66935556370145	1.11386320645892	0.641816378875076	6.67703905591288	6.27785463313299	7.76981519630545	-3.2720955257254	3.94292191709368	262.85863689903	1.38711594480571e-07	9.42308932337288e-07	Q498Y4,Forkhead box L1	NP_005241.1,forkhead box protein L1	PF00250,orkhead domain	IPR018122,Fork head domain conserved site1;IPR001766,Fork head domain;IPR036390,Winged helix DNA-binding domain superfamily;IPR030456,Fork head domain conserved site 2;IPR036388,Winged helix-like DNA-binding domain superfamily	KOG2294,Transcription factor of the Forkhead/HNF3 family;COG5025,Transcription factor of the Forkhead/HNF3 family	GO:0006355,biological_process,regulation of transcription, DNA-templated;GO:0043565,molecular_function,sequence-specific DNA binding;GO:0003700,molecular_function,DNA binding transcription factor activity;GO:0003677,molecular_function,DNA binding;GO:0005634,cellular_component,nucleus	-
ZNF469	0.728621801206014	1.00309704065221	0.825605589629043	3.49200164953256	3.33849186574092	3.56523299928988	-2.21773162157062	4.90927881972717	445.612619213993	1.84536544418869e-11	1.38253729581681e-09	H3BS19,Zinc finger protein 469	XP_016879274.1,-;XP_016879273.1,zinc finger protein 469 isoform X1	PF00096,Zinc finger, C2H2 type	IPR013087,Zinc finger C2H2-type;IPR036236,Zinc finger C2H2 superfamily	KOG1721,FOG: Zn-finger;COG5048,FOG: Zn-finger	GO:0003676,molecular_function,nucleic acid binding	-
MVD	2.67290049778861	2.31695639408515	2.47008234568594	5.61792488261613	5.87959111223324	4.1138072732608	-1.26169568859236	4.22091639478033	111.748160467676	1.1781812177445e-07	8.29607514035863e-07	H2QBQ1,Diphosphomevalonate decarboxylase	XP_523460.4,diphosphomevalonate decarboxylase isoform X1	PF00288,HMP kinases N terminal domain	IPR029765,Diphosphomevalonate decarboxylase;IPR006204,GHMP kinase N-terminal domain;IPR036554,GHMP kinase, C-terminal domain superfamily;IPR005935,Diphosphomevalonate/phosphomevalonate decarboxylase;IPR014721,Ribosomal protein S5 domain 2-type fold, subgroup;IPR020568,Ribosomal protein S5 domain 2-type fold	COG3407,Mevalonate pyrophosphate decarboxylase;KOG2833,Mevalonate pyrophosphate decarboxylase	GO:0006629,biological_process,lipid metabolic process;GO:0008202,biological_process,steroid metabolic process;GO:0006695,biological_process,cholesterol biosynthetic process;GO:0008284,biological_process,positive regulation of cell proliferation;GO:0008203,biological_process,cholesterol metabolic process;GO:0016831,molecular_function,carboxy-lyase activity;GO:0042803,molecular_function,protein hom…	-
CTU2	1.10755361635049	1.2212554141295	1.28644196904393	2.71975084395424	2.28960445208497	2.39324557975166	-1.23311375447406	2.74775671048999	98.7736140638938	8.61119911896702e-08	6.39088430387937e-07	H3BSW6,Cytoplasmic tRNA 2-thiolation protein 2	NP_001305436.1,cytoplasmic tRNA 2-thiolation protein 2 isoform 3	PF10288,Cytoplasmic tRNA 2-thiolation protein 2	IPR014729,Rossmann-like alpha/beta/alpha sandwich fold;IPR019407,Cytoplasmic tRNA 2-thiolation protein 2	KOG2594,Uncharacterized conserved protein;ENOG410YGU3,-	GO:0002098,biological_process,tRNA wobble uridine modification;GO:0005737,cellular_component,cytoplasm;GO:0032447,biological_process,protein urmylation;GO:0034227,biological_process,tRNA thio-modification;GO:0016779,molecular_function,nucleotidyltransferase activity;GO:0000049,molecular_function,tRNA binding;GO:0008033,biological_process,tRNA processing	-
CDT1	0.126542342947762	0.334148091040283	0.330777327806072	1.90787544952782	1.72470573836716	1.62192834693661	-2.92083115083156	1.8498691684362	138.120955622091	3.13881404945285e-08	2.80013388790918e-07	G3RA62,Chromatin licensing and DNA replication factor 1	-	PF08839,NA replication factor CDT1 like;PF16679,NA replication factor Cdt1 C-terminal domain	-	-	-	-
FAM57A	1.54067611705743	1.60079311123119	1.37401124093047	2.84962136715625	2.96109390328805	3.11673836278626	-1.17921787952644	2.67009828111029	87.9017479240144	1.78202981528553e-07	1.15452161147679e-06	G3RHK4,Family with sequence similarity 57 member A	XP_004058255.1,protein FAM57A	PF03798,TLC domain	IPR006634,TRAM/LAG1/CLN8 homology domain	-	GO:0005886,cellular_component,plasma membrane;GO:0016021,cellular_component,integral component of membrane;GO:0016020,cellular_component,membrane	-
RTN4RL1	0.0776359091629857	0.0534797256592688	0.196968840911507	0.300243491842319	0.24868650712672	0.311712122088119	-1.65285971817311	-0.337990189734815	17.5065728362005	0.000885852594222544	0.00182861815218986	H2QBU8,Reticulon 4 receptor-like 1	XP_016786649.1,reticulon-4 receptor-like 1 isoform X1	PF13855,Leucine rich repeat	IPR001611,Leucine-rich repeat;IPR000483,Cysteine-rich flanking region, C-terminal;IPR003591,Leucine-rich repeat, typical subtype;IPR032675,Leucine-rich repeat domain superfamily	KOG0619,FOG: Leucine rich repeat;COG4886,Leucine-rich repeat (LRR) protein	GO:0006469,biological_process,negative regulation of protein kinase activity;GO:0009986,cellular_component,cell surface;GO:0010977,biological_process,negative regulation of neuron projection development;GO:0004860,molecular_function,protein kinase inhibitor activity;GO:0022038,biological_process,corpus callosum development;GO:0005737,cellular_component,cytoplasm;GO:0046426,biological_process,nega…	-
TSR1	24.0776326397811	29.8094315062396	24.3954604257067	56.1152637880443	60.9902240715259	64.0846837252477	-1.41036364247157	7.9499501302864	217.923499211689	1.9727244958486e-08	1.9357435648898e-07	H2QBV3,TSR1, 20S rRNA accumulation, homolog	XP_003315339.1,pre-rRNA-processing protein TSR1 homolog isoform X1	PF04950,40S ribosome biogenesis protein Tsr1 and BMS1 C-terminal;PF08142,AARP2CN (NUC121) domain	IPR007034,Ribosome biogenesis protein BMS1/TSR1, C-terminal;IPR012948,AARP2CN;IPR030387,Bms1/Tsr1-type G domain	COG5177,Uncharacterized conserved protein;KOG1980,Uncharacterized conserved protein	GO:0042254,biological_process,ribosome biogenesis;GO:0005525,molecular_function,GTP binding;GO:0000479,biological_process,endonucleolytic cleavage of tricistronic rRNA transcript (SSU-rRNA, 5.8S rRNA, LSU-rRNA);GO:0034511,molecular_function,U3 snoRNA binding;GO:0030688,cellular_component,preribosome, small subunit precursor;GO:0003924,molecular_function,GTPase activity;GO:0005634,cellular_compone…	-
CLUH	3.01007921722141	3.54012531809725	3.31606386070139	7.02956663123261	6.33655022235022	7.41652012890471	-1.27384350366138	5.18165371327726	228.444962836184	3.60062082223637e-10	9.60438061516711e-09	K6ZUB7,Clustered mitochondria protein homolog	XP_016786676.1,clustered mitochondria protein homolog isoform X4	PF12807,Translation initiation factor eIF3 subunit 135;PF13236,Clustered mitochondria;PF15044,Mitochondrial function, CLU-N-term;PF13424,Tetratricopeptide repeat	IPR033646,CLU central domain;IPR028275,Clustered mitochondria protein, N-terminal;IPR025697,CLU domain;IPR011990,Tetratricopeptide-like helical domain superfamily;IPR027523,Clustered mitochondria protein	-	GO:0005737,cellular_component,cytoplasm;GO:0003723,molecular_function,RNA binding;GO:0007005,biological_process,mitochondrion organization;GO:0048312,biological_process,intracellular distribution of mitochondria	-
P2RX5	0.429869473169753	0.589920303177644	0.232375368291673	1.77877211397451	1.7908273936447	1.80996327545774	-2.26755210625208	2.29985186471011	94.3820107568805	9.6245368051644e-07	4.73381075967762e-06	K7EQ78,p2X purinoceptor	-	PF00864,ATP P2X receptor	IPR003048,P2X5 purinoceptor;IPR027309,P2X purinoreceptor extracellular domain superfamily;IPR001429,P2X purinoreceptor	ENOG410IFJF,-;ENOG410XR0C,-	GO:0004931,molecular_function,extracellularly ATP-gated cation channel activity;GO:0005216,molecular_function,ion channel activity;GO:0098655,biological_process,cation transmembrane transport;GO:0033198,biological_process,response to ATP;GO:0005524,molecular_function,ATP binding;GO:0006811,biological_process,ion transport;GO:0035590,biological_process,purinergic nucleotide receptor signaling path…	-
ITGAE	1.22177135852295	1.29592132272958	1.02869530495711	2.12898228115261	2.13883383230192	2.36003312874158	-1.09793848586793	3.54051356692346	95.3088171470578	1.07711863157814e-07	7.6868076775708e-07	G3QWZ6,Integrin subunit alpha E	XP_004058345.2,integrin alpha-E	PF01839,-GAP repeat;PF00092,von Willebrand factor type A domain;PF08441,Integrin alpha;PF00357,Integrin alpha cytoplasmic region	IPR013517,FG-GAP repeat;IPR036465,von Willebrand factor A-like domain superfamily;IPR018184,Integrin alpha chain, C-terminal cytoplasmic region, conserved site;IPR032695,Integrin domain superfamily;IPR013649,Integrin alpha-2;IPR013519,Integrin alpha beta-propellor;IPR000413,Integrin alpha chain;IPR002035,von Willebrand factor, type A;IPR028994,Integrin alpha, N-terminal	-	GO:0008305,cellular_component,integrin complex;GO:0016020,cellular_component,membrane;GO:0007155,biological_process,cell adhesion;GO:0016021,cellular_component,integral component of membrane;GO:0007229,biological_process,integrin-mediated signaling pathway	-
GSG2	1.4690312808191	2.00136687852745	1.68251287099995	6.27675562468232	6.83477330952359	7.30287296839516	-2.18039701064058	3.64746565158388	299.636303676449	5.72511630566601e-11	2.80193927430243e-09	A8K9K0,cDNA FLJ78032, highly similar to Homo sapiens haploid germ cell-specific nuclear protein kinase	-	PF12330,Haspin like kinase domain	IPR011009,Protein kinase-like domain superfamily;IPR017441,Protein kinase, ATP binding site;IPR000719,Protein kinase domain	COG5072,Serine/threonine kinase of the haspin family;KOG2464,Serine/threonine kinase (haspin family)	GO:0016301,molecular_function,kinase activity;GO:0006468,biological_process,protein phosphorylation;GO:0016310,biological_process,phosphorylation;GO:0004672,molecular_function,protein kinase activity;GO:0005524,molecular_function,ATP binding	-
SPNS2	0.123224107829842	0.182734862897115	0.102631041197174	0.293525935477186	0.245085397546795	0.216717877670353	-1.05105730244501	-0.19365230728199	11.8195348981939	0.0039088850819388	0.00695695286819282	H2NSB2,Sphingolipid transporter 2	XP_009249429.1,protein spinster homolog 2	-	IPR036259,MFS transporter superfamily;IPR020846,Major facilitator superfamily domain;IPR011701,Major facilitator superfamily	COG0477,Permeases of the major facilitator superfamily;KOG1330,Sugar transporter/spinster transmembrane protein	GO:0048535,biological_process,lymph node development;GO:0072676,biological_process,lymphocyte migration;GO:0002260,biological_process,lymphocyte homeostasis;GO:0055085,biological_process,transmembrane transport;GO:0002920,biological_process,regulation of humoral immune response;GO:0006665,biological_process,sphingolipid metabolic process;GO:0006869,biological_process,lipid transport;GO:0016020,ce…	-
MYBBP1A	8.96511393413616	12.2395600773421	10.3910712406912	28.855654722569	28.7413550746804	29.4718546588395	-1.66033740149915	6.98949341349095	266.2367883585	1.16754696232968e-08	1.28438290748139e-07	K7A306,MYB binding protein	XP_016786745.1,myb-binding protein 1A isoform X2	PF04931,NA polymerase phi	IPR016024,Armadillo-type fold;IPR007015,DNA polymerase V	-	GO:0003887,molecular_function,DNA-directed DNA polymerase activity;GO:0003677,molecular_function,DNA binding;GO:0006351,biological_process,transcription, DNA-templated;GO:0071897,biological_process,DNA biosynthetic process	-
PFN1	34.8848772256201	40.4899659228296	39.1029153964471	77.0662847871232	64.9848933536863	64.6976725082339	-1.04987305632445	6.76473567542079	191.676182867897	1.16640838607717e-09	2.22688209747679e-08	I3L3D5,Profilin	-	PF00235,Profilin	IPR005455,Profilin;IPR036140,Profilin superfamily;IPR005454,Profilin1/2/3, vertebrate	KOG1755,Profilin;ENOG41126PD,-	GO:0030036,biological_process,actin cytoskeleton organization;GO:0003779,molecular_function,actin binding	-
C1QBP	32.2891403575028	35.254605285543	34.7484936881552	70.7889511990302	66.6436141193395	73.4722954545022	-1.24351303864569	6.96824415509151	359.098984701723	1.65785333323263e-11	1.31036727458707e-09	H2QC03,Complement component 1, q subcomponent binding protein	XP_511993.2,complement component 1 Q subcomponent-binding protein, mitochondrial	PF02330,Mitochondrial glycoprotein	IPR036561,Mitochondrial glycoprotein superfamily;IPR003428,Mitochondrial glycoprotein	KOG4024,Complement component 1, Q subcomponent binding protein/mRNA splicing factor SF2, subunit P32;ENOG4111G4Z,-	GO:0090023,biological_process,positive regulation of neutrophil chemotaxis;GO:0005540,molecular_function,hyaluronic acid binding;GO:0000122,biological_process,negative regulation of transcription by RNA polymerase II;GO:0001849,molecular_function,complement component C1q binding;GO:0003714,molecular_function,transcription corepressor activity;GO:0008134,molecular_function,transcription factor bin…	K15414,ko05168,Herpes simplex infection
FAM64A	1.82436136170725	2.65249635600817	1.58654015177248	10.1162644436198	10.5850851102584	9.22155793208384	-2.48429649044927	4.15567289996804	233.041950885498	5.51781354304328e-08	4.43327712373494e-07	I3L156,Protein PIMREG	-	PF07326,Protein of unknown function (DUF1466)	IPR009932,RCS1	-	GO:0005634,cellular_component,nucleus	-
EIF5A	54.5164732118431	62.592592544337	59.6182189856465	108.014561255988	101.564637425655	100.860847647303	-1.01109616400719	7.86717802039665	249.656052359316	1.97772618502204e-10	6.54056391900175e-09	I3L504,Eukaryotic translation initiation factor 5A-1	-	PF01287,ukaryotic elongation factor 5A hypusine, DNA-binding OB fold	IPR019769,Translation elongation factor, IF5A, hypusine site;IPR001884,Translation elongation factor IF5A-like;IPR008991,Translation protein SH3-like domain superfamily;IPR020189,Translation elongation factor, IF5A C-terminal;IPR014722,Ribosomal protein L2, domain 2;IPR012340,Nucleic acid-binding, OB-fold	-	GO:0003746,molecular_function,translation elongation factor activity;GO:0045901,biological_process,positive regulation of translational elongation;GO:0006452,biological_process,translational frameshifting;GO:0043022,molecular_function,ribosome binding;GO:0045905,biological_process,positive regulation of translational termination;GO:0003723,molecular_function,RNA binding	-
AURKB	2.19769209617443	2.73580953788805	1.62203053446253	15.0662752736922	15.9133547432831	16.0574594866215	-3.02508791794758	4.40671264511938	417.687431945277	9.92566255363195e-10	1.99117859959155e-08	B2RC06,cDNA, FLJ95791, highly similar to Homo sapiens aurora kinase B	-	PF00069,Protein kinase domain	IPR030616,Aurora kinase;IPR011009,Protein kinase-like domain superfamily;IPR017441,Protein kinase, ATP binding site;IPR008271,Serine/threonine-protein kinase, active site;IPR028772,Aurora kinase B;IPR000719,Protein kinase domain	ENOG410XNRB,-;KOG0580,Serine/threonine protein kinase	GO:0016301,molecular_function,kinase activity;GO:0032467,biological_process,positive regulation of cytokinesis;GO:0031577,biological_process,spindle checkpoint;GO:0032133,cellular_component,chromosome passenger complex;GO:0043988,biological_process,histone H3-S28 phosphorylation;GO:0016310,biological_process,phosphorylation;GO:0007049,biological_process,cell cycle;GO:0000278,biological_process,mi…	-
PFAS	1.97449076657369	2.65136215238204	2.14160481466894	5.57599307055834	6.06007627763015	6.33663744495714	-1.60519958299856	4.79120401511458	212.304226253812	3.42957262850069e-09	4.93758507389242e-08	A8K9T9,cDNA FLJ75059, highly similar to Homo sapiens phosphoribosylformylglycinamidine synthase	NP_036525.1,phosphoribosylformylglycinamidine synthase	PF02769,AIR synthase related protein, C-terminal domain;PF13507,CobB/CobQ-like glutamine amidotransferase domain	IPR036676,PurM-like, C-terminal domain superfamily;IPR017926,Glutamine amidotransferase;IPR010073,Phosphoribosylformylglycinamidine synthase;IPR036604,Phosphoribosylformylglycinamidine synthase subunit PurS-like superfamily;IPR036921,PurM-like, N-terminal domain superfamily;IPR010918,PurM-like, C-terminal domain;IPR029062,Class I glutamine amidotransferase-like	COG0047,Phosphoribosylformylglycinamidine (FGAM) synthase, glutamine amidotransferase domain;KOG1907,Phosphoribosylformylglycinamidine synthase;COG0046,Phosphoribosylformylglycinamidine (FGAM) synthase, synthetase domain	GO:0006189,biological_process,'de novo' IMP biosynthetic process;GO:0004642,molecular_function,phosphoribosylformylglycinamidine synthase activity;GO:0016740,molecular_function,transferase activity	K01952,ko00230,Purine metabolism
HS3ST3A1	1.28506927267499	0.885223769474198	1.25967256342586	2.69196623916843	1.9976580321672	1.89351382557956	-1.14580925237581	2.18163670249485	42.374566796962	1.26637383828001e-05	4.28668900118424e-05	H2QCA9,Sulfotransferase	-	PF00685,Sulfotransferase domain	IPR037359,Heparan sulfate sulfotransferase;IPR000863,Sulfotransferase domain;IPR027417,P-loop containing nucleoside triphosphate hydrolase	KOG3704,Heparan sulfate D-glucosaminyl 3-O-sulfotransferase;ENOG410XS59,-	GO:0008146,molecular_function,sulfotransferase activity;GO:0016740,molecular_function,transferase activity	-
PLD6	0.45072800778706	0.804611351013779	0.722632932410159	3.39195342611859	2.46500785872677	2.76717097564329	-2.31444013078069	2.26391244495391	139.43215547397	1.24179570190084e-08	1.34362124953103e-07	G2HE65,Phospholipase D family member 6	NP_001233390.1,mitochondrial cardiolipin hydrolase	PF13091,PLD-like domain	IPR001736,Phospholipase D/Transphosphatidylase;IPR025202,Phospholipase D-like domain	ENOG410J0H4,-;COG1502,Phosphatidylserine/phosphatidylglycerophosphate/cardiolipin synthases and related enzymes	GO:0003824,molecular_function,catalytic activity;GO:0016021,cellular_component,integral component of membrane;GO:0016020,cellular_component,membrane	-
SHMT1	0.591386020045611	0.565802790439575	0.530443081920574	1.59231442881388	1.61686312166419	1.61758315075231	-1.71298345690837	3.04573590124998	233.337905251889	3.12162685343937e-10	8.67252676611066e-09	H2QCE4,Serine hydroxymethyltransferase	XP_016785996.1,serine hydroxymethyltransferase, cytosolic isoform X2	PF00464,Serine hydroxymethyltransferase	IPR015421,Pyridoxal phosphate-dependent transferase, major domain;IPR015422,Pyridoxal phosphate-dependent transferase domain 1;IPR019798,Serine hydroxymethyltransferase, pyridoxal phosphate binding site;IPR015424,Pyridoxal phosphate-dependent transferase;IPR001085,Serine hydroxymethyltransferase	COG0112,Glycine/serine hydroxymethyltransferase;KOG2467,Glycine/serine hydroxymethyltransferase	GO:0030170,molecular_function,pyridoxal phosphate binding;GO:0004372,molecular_function,glycine hydroxymethyltransferase activity;GO:0003824,molecular_function,catalytic activity;GO:0016740,molecular_function,transferase activity;GO:0006730,biological_process,one-carbon metabolic process;GO:0019264,biological_process,glycine biosynthetic process from serine;GO:0035999,biological_process,tetrahydr…	-
SLC47A1	0.0738145228315675	0.0381355142864496	0.0964743106802812	0.239956035791631	0.259626636427205	0.186180564400386	-1.94393878993182	-0.104645259771628	33.3666132460618	4.47456986676321e-05	0.000128537162372874	G3RJF3,Multidrug and toxin extrusion protein	-	PF01554,MatE	IPR002528,Multi antimicrobial extrusion protein	-	GO:0055085,biological_process,transmembrane transport;GO:0006855,biological_process,drug transmembrane transport;GO:0015297,molecular_function,antiporter activity;GO:0015238,molecular_function,drug transmembrane transporter activity;GO:0016020,cellular_component,membrane;GO:0016021,cellular_component,integral component of membrane	-
ALDH3A1	1.81011748393025	2.52349777469559	1.95492648614546	4.61373566070367	4.96721484428896	3.51627785265746	-1.24694551859228	3.70545204244263	68.9965594746341	3.71434096019842e-06	1.49443374647026e-05	H2NVB9,Aldehyde dehydrogenase	-	PF00171,Aldehyde dehydrogenase family	IPR016163,Aldehyde dehydrogenase, C-terminal;IPR016161,Aldehyde/histidinol dehydrogenase;IPR016160,Aldehyde dehydrogenase, cysteine active site;IPR015590,Aldehyde dehydrogenase domain;IPR016162,Aldehyde dehydrogenase, N-terminal;IPR012394,Aldehyde dehydrogenase NAD(P)-dependent;IPR029510,Aldehyde dehydrogenase, glutamic acid active site	COG1012,NAD-dependent aldehyde dehydrogenases;KOG2456,Aldehyde dehydrogenase	GO:0008106,molecular_function,alcohol dehydrogenase (NADP+) activity;GO:0004030,molecular_function,aldehyde dehydrogenase [NAD(P)+] activity;GO:0006081,biological_process,cellular aldehyde metabolic process;GO:0005783,cellular_component,endoplasmic reticulum;GO:0018479,molecular_function,benzaldehyde dehydrogenase (NAD+) activity;GO:0005886,cellular_component,plasma membrane;GO:0008152,biological…	-
[truncated: 1,000 more rows]
