# Supplementary material for: Ginsenoside Rh2 repressed the progression of prostate cancer through the mitochondrial damage induced by mitophagy and ferroptosis
Source: Front Oncol. 2025 Aug 21;15:1633891. doi: 10.3389/fonc.2025.1633891 (PMC12408308; doi:10.3389/fonc.2025.1633891)
Supplement: Supplementary file 4 [file DataSheet2.zip › supp/DEG/GRh2___Ctrl/sig_UP_genes.xls]

Geneid	GRh2_1	GRh2_2	GRh2_3	Ctrl_1	Ctrl_2	Ctrl_3	logFC	logCPM	F	PValue	FDR
SCNN1D	0.678229231290306	0.668288963110195	0.540246270314876	0.270405629298983	0.243734583619813	0.248342075289985	1.10988550840491	0.835478327314186	27.6061170998662	0.000115020010335061	0.000296371038855199
MIB2	2.72538171481389	2.72818200985452	3.01709830961111	1.28463493330702	1.01315319175522	1.11041511935296	1.11274798933251	4.08022055840897	135.238948033059	1.15694572788951e-08	1.27627341706052e-07
MASP2	0.244952159879686	0.245123272087112	0.244310275076825	0.0166975953166274	0.0686092855084477	0.046005500891758	2.28658319061738	-0.661432620150732	31.5444744096388	5.95135119431896e-05	0.000165079767818554
NBPF1	9.09831570574901	12.0291885177593	10.5242522678315	2.29978747732276	2.41217370965751	2.1619609301725	2.00568347698458	6.23249111689967	424.481495760867	1.54123750345896e-10	5.42625444424929e-09
ALDH4A1	1.10619069541324	1.20869398938507	1.37245717656247	0.487448477863441	0.438432253985585	0.37698986761288	1.30156106844623	1.58954601514694	57.1461301798368	2.35967112224447e-06	1.01088566667861e-05
TCEA3	0.872713758407531	0.723887645059004	1.01566436458636	0.134625846734913	0.248925808844732	0.166915548470153	2.04762091919822	0.847838008493382	62.4668968520245	1.40361754054176e-06	6.48130939987432e-06
FUCA1	4.70195986247247	4.0960518996176	4.61379193623764	1.84937899862519	1.63205210106798	1.71971124437496	1.16395522336958	2.63363596265046	88.7267731320025	1.68182611716849e-07	1.10179474762534e-06
RSRP1	24.3666245691786	20.6821039099194	20.8496784186957	8.79791978043243	8.1873444863337	7.32954041654469	1.2403698121405	6.63323972327555	267.64837128909	1.23423491582603e-10	4.77036321500682e-09
IFI6	3.38366910456018	3.97813421721223	5.47796947201341	1.94207511216177	1.41001275292012	2.05994727191404	1.0306019858852	1.37853016638935	22.2886831098432	0.000312807073575718	0.000717789841643918
SESN2	15.412234370797	14.3868089815176	15.0855558740524	2.33658498818662	1.92734055358448	1.81240089699033	2.68676375509203	4.80033839347877	908.062529976189	2.61048076612631e-14	4.7713722153351e-11
COL16A1	1.08394185937586	0.813082664191366	1.01542528863672	0.388002467329428	0.346125666162533	0.194582406062522	1.45722750526931	2.52300390483512	48.0235310822921	2.46424735170354e-05	7.63520622025274e-05
ADGRB2	1.44053349373623	0.859215470548343	1.28883041210147	0.4392871234099	0.341856243490566	0.445469200937586	1.33739772269969	2.59578243704217	51.4567305225751	9.17466809564193e-06	3.24822291726557e-05
CCDC28B	1.26833327469516	1.10931763269232	0.94439944449554	0.251886010258988	0.291676890560318	0.254466906458421	1.86050873973954	0.931709739571507	72.4588206193054	5.80180928641574e-07	3.07665217040121e-06
TSSK3	2.77448274188123	2.55491700558707	2.1034336927762	0.86391574855905	0.629277614215733	0.714082644603791	1.5516555980316	1.78723391468955	78.3353994900511	3.61687574660463e-07	2.08669970081482e-06
FAM229A	2.58183741851774	2.19757967587132	2.09902886863677	0.806702206915682	0.643055025277276	0.626310857717273	1.52933904253589	2.050283878272	95.4835165492747	1.06485072324316e-07	7.61336962145085e-07
AZIN2	2.66455459695878	2.09484851210016	1.95947810176488	0.948728395219216	0.893379451772122	0.785179720433917	1.15792352514092	3.31773102006954	82.1812456409616	2.69802950877322e-07	1.6235420812595e-06
TRIM62	1.40483519117608	1.4821610405174	1.98504820689971	0.480218444791803	0.654496248508378	0.488714862919814	1.38563709465771	1.94095186190277	56.606910487497	2.49265876148333e-06	1.06181486665396e-05
KIAA0319L	12.2901014421024	11.0834079380958	12.2384923733825	4.55812791625206	4.81328478434772	4.07788829362216	1.20602392732287	6.25665184259415	295.147011854374	6.34585598416538e-11	3.07715617784314e-09
TFAP2E	2.53274297080937	2.05908548571048	2.55014893285279	0.680955245093943	0.569289813394714	0.536051304588935	1.79564768120296	1.65912561598443	106.700491978928	5.29115524962444e-08	4.27620563323431e-07
SH3D21	9.13358533480945	6.71634350800216	8.32777087265043	2.44854896222062	3.04020383007394	2.37504169567953	1.42107492711622	4.53036598701095	131.519834436742	1.36686974420748e-07	9.3015397832251e-07
EVA1B	2.44014598886552	1.76094472391688	1.95641766857622	0.879209054801605	1.1166250061945	0.376819622911104	1.19615959648841	0.770074277932129	14.9109070983188	0.0019782964861256	0.00376192840763545
OSCP1	0.96905654191962	1.09517865382313	0.651895700812507	0.407354247867908	0.218734044346467	0.29617553814175	1.36171275063521	0.76949056085702	25.418176826012	0.000170659974453324	0.000419498192529645
MYCL	0.578090810871925	0.50734704188658	0.435896964472075	0.271046527492067	0.230423126759953	0.128757248199923	1.08652236126154	0.859229061002341	17.9432819722584	0.000800119228654658	0.00166974056324394
RIMS3	0.217831230961798	0.123928268902029	0.16149044253912	0.0392433878042753	0.0659652611489024	0.0180206758157902	1.85429932001285	-0.389663981965608	21.1490778980809	0.000395411528327906	0.000884236163503684
CCDC30	0.525180709570404	0.437859313403651	0.600842215357245	0.204996862407312	0.115843294169325	0.183442846639336	1.41902450355768	2.17879309826936	55.0090843083189	3.68874210409536e-06	1.4857115926668e-05
C1orf228	0.675574635957124	0.719488965508364	0.748332847961402	0.149466156435003	0.092121943365891	0.150997629479855	2.22554941725518	0.405079778673114	71.3409495563677	6.37082326525806e-07	3.34140591165227e-06
BTBD19	3.00618591446447	3.28384696841559	3.0611053723786	1.49222424691271	1.29558854606877	0.944511230950191	1.13324857863848	2.90764508735598	62.1639553148802	1.44430957447571e-06	6.63757742176618e-06
ZSWIM5	0.595816438167802	0.549110336493846	0.735419741208892	0.133056028310366	0.241199200046651	0.22283423063979	1.44771712381601	1.28852316275298	39.7807839994347	1.78093305995835e-05	5.75961330029082e-05
TESK2	0.982718236093783	0.962900689643292	0.771809860106629	0.36324055410798	0.255406335895275	0.327060981154029	1.3202499917478	1.01636213007038	38.7790304318807	2.04081808676645e-05	6.47686254077574e-05
CCDC17	0.550495368538324	0.488597967555481	0.634842326755312	0.142404409050021	0.0558533228154974	0.0980887673241364	2.26662963397991	0.112552376592544	51.7719666991676	4.15724546321091e-06	1.64623587881859e-05
SLC5A9	0.335109795339679	0.39007917316935	0.393611934015553	0.135650012492874	0.152011824999633	0.124581746700048	1.24279636260884	0.226141641963724	24.8445180258704	0.000189975775666607	0.000461878969815092
TMEM59	12.9933439840817	14.2924113804532	12.7351387305723	6.10067788366775	5.77583778539082	5.40813796322968	1.01369079098689	6.41346166603167	229.514906128681	3.48910515845583e-10	9.41224818171839e-09
ROR1	4.71495073797916	6.51025066918817	6.66018142938608	2.18811107699679	2.09272021294385	2.43672948409067	1.21126629035186	4.74364730306859	81.0714932948377	5.74379101537857e-06	2.17634183291422e-05
LEPR	1.33660767094586	0.929251389671002	1.17317882726886	0.443244055941934	0.503703075896896	0.449123476090617	1.09868228516419	3.15966812502512	65.8396405234813	1.02881363664064e-06	5.01186008259331e-06
HHLA3	5.89575480386667	3.92646001349634	5.07276823486478	1.85876209992754	1.90938181797978	1.60040412676647	1.27089428574203	2.00983629420798	54.9421085773317	2.96046715420597e-06	1.22799960046413e-05
FPGT	3.09034565451107	2.55663954641294	2.61659482686516	1.20000584294166	1.19251234595314	1.04490819357957	1.06751116027972	2.99532432128166	79.6894402419025	3.25775207307745e-07	1.91018341139497e-06
FPGT-TNNI3K	3.6689977374792	2.91583231205547	2.97915419715421	0.970894330460121	0.983168035377165	0.842911430476399	1.57604752700294	4.21861655825024	235.716996511865	2.915275450064e-10	8.20011998480635e-09
TNNI3K	1.69967363115087	1.0321748545371	1.24483404364429	0.366013129295879	0.460728620491739	0.372986746899294	1.52886840085973	1.98440397291715	61.9168396650877	1.47850126720822e-06	6.77711005616796e-06
GIPC2	0.297509870880055	0.164684374178861	0.310418710792853	0.0595532156145507	0.100104594431645	0.0546940135612225	1.64272011381436	-0.589268380042665	18.296974740535	0.00073759944628587	0.00155279958008883
TTLL7	2.23958942644954	1.7744357898305	2.27798244309071	0.861768865071215	0.78715715514798	0.878018671766498	1.11175132711253	3.91587437515997	108.52385325897	4.75202633313822e-08	3.94952851073864e-07
MCOLN3	0.603398523956619	0.607380056535275	0.602744443889876	0.207203468019377	0.180151994720032	0.170610968227304	1.50089054314881	1.36307477400613	74.2809930197116	4.99409055963581e-07	2.71761044980113e-06
BTBD8	1.40735541105165	1.32807693849212	1.53806663063588	0.650070227435954	0.493362318851057	0.518056226255456	1.1611323214689	2.73203554490244	78.439097201748	3.5878293940825e-07	2.07264814540986e-06
KIAA1107	1.98697316101946	1.9851388018587	2.25948126657824	0.919645221416589	0.724008633999813	0.727003861242514	1.19321610211687	2.50924214101487	77.4787863579359	3.86735208212545e-07	2.20624690415876e-06
ABCA4	0.226489346021757	0.248210225326901	0.18204295608071	0.0173104445045685	0.0420298516262245	0.0688913816954903	2.13337239656728	0.116976268974592	34.0085265578066	4.14877200145821e-05	0.00012035930959635
CDC14A	2.31036060562551	2.22827197591678	1.92554863195339	0.933018168848434	0.893475821129972	0.98152765014235	1.00323366296362	3.08141485906319	74.2316026036065	5.01421762464168e-07	2.72574801273506e-06
S1PR1	0.421549588177397	0.299854778963053	0.496707709515675	0.107862877203274	0.103605484513689	0.148592824273965	1.52298265091588	-0.288177307016395	22.0184576393624	0.000330447593873385	0.000753782909660963
NTNG1	1.93718075487254	1.83511014193855	2.12389425220319	0.33142296434106	0.34238298193534	0.335294413864105	2.34465781243113	3.32823563755364	445.941778186957	3.72409440604795e-12	5.63135240665078e-10
CELSR2	0.533279293444834	0.435640631066246	0.528259269094836	0.137950883843517	0.197531950971884	0.207638831271285	1.25571496544216	2.03827829331136	50.4251504753502	4.82665070436594e-06	1.87284473084479e-05
SORT1	1.7819814302967	1.46032929918391	1.43142550374604	0.588929290885885	0.671543001841677	0.550365079518198	1.17106404722304	3.27159914274663	92.5075779766279	1.29761560516677e-07	8.92633049890181e-07
CYB561D1	1.49865275442697	1.36709898440832	1.24344644935548	0.494832797025599	0.465981902374838	0.435362425486397	1.36004958398617	2.35105540442434	100.241273353492	7.84864376885352e-08	5.9166123365778e-07
GSTM2	0.132750080526332	0.154181004824776	0.124608189849253	0.0207639250229583	0.0523539561663349	0.0262208476817256	1.87576217889443	-0.330985679379234	27.9300526642536	0.000108692638473608	0.00028176668235336
OVGP1	2.78470055947873	2.40725172410823	2.56656949756977	1.29962191331367	1.12585366447954	0.922696744479249	1.01586147066414	2.22273860479664	47.0372127657756	7.12937321596588e-06	2.61245089935069e-05
WNT2B	2.16433042680905	1.87520712284485	2.23240191405881	0.69506581928118	0.546709807617882	0.576074135718648	1.58532060060882	4.0306229046569	236.158714763314	2.87869916628328e-10	8.13844575370815e-09
DENND2C	0.151857639668595	0.0915316362204199	0.245175396447494	0.0319175671977081	0.0143069581789442	0.0117253104480635	2.82436162644404	-0.586018612716872	34.0358172948846	4.09025591484163e-05	0.000118879877738217
NGF	1.42462264068182	0.740645675319386	1.20892896951742	0.180786953686044	0.329213766176378	0.0622634142919017	2.38362428773365	-0.533869927569042	27.4543626675559	0.000118128188373529	0.000303193765515303
FAM46C	6.86080854361996	7.60573226296086	7.15580908655998	2.59603039604766	2.97370349645414	2.70915683333428	1.18651218893205	4.80192831074493	207.895650685685	6.78002570500171e-10	1.50320682110333e-08
PRKAB2	21.4319899237434	18.8626836867699	19.6989338002012	8.20750419699156	7.6192393616495	7.66915351095835	1.1529275128963	6.20697910817192	321.034544700203	3.57391963803256e-11	2.10024244007505e-09
AC245100.1	2.52701949130465	1.42008132584129	2.33136774665407	0.939263409899585	0.576399353154962	1.12962782356621	1.0179900084252	0.653511139292655	12.5079699386817	0.00320731419881044	0.0058270569882537
PDE4DIP	9.29882043269492	8.02532274938386	8.95884172333271	3.14268353242125	3.37488780298559	3.10416356100893	1.24963881526505	7.32534481254048	351.225008244298	1.93048071076893e-11	1.41946300050561e-09
FCGR1A	0.413039610123289	0.266740834806122	0.508802326858785	0	0	0	8.41131842496976	-0.768040221014562	90.1952332925018	5.28752327920563e-07	2.84981820653538e-06
HIST2H2BF	0.942209895700659	0.674823861499593	0.802237908408705	0.0222094736204577	0.0497766650409166	0.0339955124966735	4.29277762130218	0.376871543110823	158.789157103066	4.05458073177513e-09	5.59780019282981e-08
HIST2H4A	4.65049855660475	5.15403372870635	6.52215890217795	0.454039302927396	0.508804546281779	0.324327337132443	3.472132613448	2.37939441602837	326.177400245336	3.20564375376783e-11	1.9565566200603e-09
HIST2H2AA3	7.58682427430634	5.07612947044801	7.44870989289045	2.0686769454567	1.73864722918874	0.94994236449721	1.88459219943514	1.14023181122878	52.0258645834546	4.24041670701952e-06	1.67288513363026e-05
HIST2H2AA4	3.79232144936215	3.13654086936702	4.20074786639326	1.21658561054285	0.470112947608657	0.539395464947219	2.10514849415336	0.30705478565327	43.1347625732958	1.14941574623403e-05	3.94399047459681e-05
HIST2H2BE	1.47513535243025	1.24809894161224	1.36092459691696	0.215683614983236	0.0483397816684198	0.178276558150285	2.96268245076181	0.686651335179665	83.4426810497898	2.45704634082525e-07	1.50197171522682e-06
ADAMTSL4	0.809461778333757	0.862773189966194	0.630734862887457	0.312677529215047	0.391614610274749	0.212839814993166	1.14682623737439	1.76923896646032	30.3887923194376	7.51560064818777e-05	0.000202880148645069
CTSK	0.790450399996747	0.84757713062931	0.911563293349793	0.539163317560902	0.295072482855164	0.230311940518004	1.06259520335035	0.204562329238007	12.6026115134419	0.00312266005015625	0.00568305434870712
SELENBP1	8.079873051944	8.40270999930586	8.03041259183988	2.38360555792589	2.25493217267358	2.35655650781735	1.60924845834287	4.15216461233443	375.924794862755	1.21010003109029e-11	1.06923688787882e-09
TUFT1	24.1661286354742	23.0582188096246	24.7472177180782	8.07800210270426	9.81127418817923	7.90077450719492	1.28154862015737	5.93767305104884	247.788123773821	2.2540465577669e-10	7.01433688724093e-09
S100A1	1.43037116469428	1.15966504949064	1.43530774786626	0.546612039424511	0.542538269042229	0.523526404592336	1.11518948112474	1.48776311627103	42.8152265014483	1.19700720150106e-05	4.08247893016802e-05
PBXIP1	123.950587523009	102.362560948781	128.101120538043	32.5078333301299	33.5233624314541	26.1425014403061	1.74463420688279	8.10585127246079	289.201578029646	1.24739529739871e-08	1.3478349187477e-07
DCST2	1.02638160599714	0.678618710284803	0.856028180229142	0.246543719321769	0.22447854977966	0.155668673048916	1.83179162564195	0.678971154103635	51.1350679981681	4.45962342180916e-06	1.74845553204264e-05
PAQR6	2.33082798214827	2.18583852056513	2.22222244710581	0.776071916807248	0.674002031651477	0.472196135365849	1.61704155338968	1.77823883630436	81.5292995066818	2.83307791991148e-07	1.69320588876978e-06
ARHGEF11	3.44319594339471	3.80688256639495	3.98889412460454	1.47778942380855	1.46643723702106	1.21639058385751	1.23689189641613	4.4802696845953	183.514674811198	1.55799001586459e-09	2.73652290786528e-08
SLAMF8	1.29630719488597	1.05958714629695	0.920788689553619	0.42645747611405	0.362846855824519	0.290119246834095	1.40849660009668	1.10615101166092	43.0974974998056	1.15485324320631e-05	3.96006942919856e-05
VSIG8	0.665648918634785	0.839757449631154	0.58911885173615	0.286320592079506	0.145843620710277	0.191242522225511	1.54609119859665	-0.229797636040514	23.0321453698417	0.000269570305883095	0.00063028655456293
KCNJ10	0.2224183289666	0.179292421444707	0.158264284519484	0.0556998311570966	0.075793558797239	0.0255775216268902	1.66257772835964	-0.451673404619205	20.2279427154305	0.00048070727032845	0.00105571277151322
KCNJ9	1.53875489024479	1.24361202578471	1.66556113295293	0.136175496769272	0.146242329889197	0.0677431920005654	3.47907216932364	1.65927362637117	214.406687876911	5.51407955723565e-10	1.28564262007052e-08
IGSF8	3.4744465520472	2.6177624201465	3.10527125384829	0.830673157134703	0.746739594095048	0.779661897250097	1.75953240173805	2.27104142327615	138.763710684065	9.78911101271388e-09	1.12297726334529e-07
CREG1	7.31844082330209	6.97780600206907	7.65495871592382	2.04212584626836	1.85442768083486	2.19886212496341	1.64416223513854	3.60110378303738	253.528828228886	1.78209794524579e-10	6.01953083727466e-09
TBX19	0.563323346922267	0.405323016739985	0.338166585681383	0.188142112516087	0.13086335739301	0.184707397648501	1.16675859637506	0.16887129274911	16.7671086620787	0.00105615585048264	0.00213718787563102
METTL18	30.8717126431616	29.4543062878233	29.7402183963559	10.0759512058176	10.7200052068389	10.2866025957805	1.3351652177683	4.94960068271115	356.8086059547	1.73234180966679e-11	1.35121555234662e-09
VAMP4	9.039150860169	8.0416548129827	8.68782391503038	4.09093998193169	2.98601455949206	3.27696971803949	1.11621157247395	4.91800308126152	135.807926646353	1.58983472359307e-08	1.62459935559296e-07
DNM3	0.273257293483454	0.263099928042264	0.289342784321514	0.0543007155667036	0.0468079623005177	0.0709689706727272	2.04324907477829	0.884741224993686	80.833617180753	2.98576155223395e-07	1.77239649334263e-06
PIGC	10.4977493344524	10.1940929215703	10.2613997720623	3.97134009154654	3.6688784090388	3.83029033347974	1.2323678290804	5.16569455353132	355.168398239685	1.78803252817906e-11	1.35890472141608e-09
SUCO	64.1542427417182	63.2562974670475	63.4917662549345	17.8068135698898	17.0761411611644	15.4262144183486	1.72578234869191	8.25401949839636	826.319129822058	5.06030873654098e-14	6.66611337560332e-11
TNFSF4	0.721066647445411	0.706949538121755	0.51868870258712	0.102036624450085	0.134522426408566	0.0551241288378328	2.56457563836616	0.536975931234599	72.5390238937647	5.76326632684107e-07	3.06404424135386e-06
ANKRD45	0.425383974974106	0.64099658298881	0.568605203827408	0.186943087929991	0.163950073655894	0.209013426472162	1.33885609671833	0.118424726251104	23.3166655344046	0.000254862874642198	0.000600998339535064
QSOX1	11.4887346030592	11.0637402996942	12.7993880228326	5.02382062059475	5.60700193455671	4.66991656184462	1.00893239698344	6.26010051538537	173.563470685897	2.25474584508764e-09	3.62963567404739e-08
ZNF648	0.701840107841597	0.650817776803756	0.711539448719911	0.168586683106381	0.268849465352082	0.345392171032248	1.18526899243536	0.790235991347517	21.3916594660522	0.000375922209473776	0.000846565523816693
RNASEL	1.70925752663324	1.32935318067325	1.73800335320061	0.533085383475137	0.640673762657793	0.613759700359534	1.21352529370432	2.70658509023459	73.5001259217613	5.32340204580199e-07	2.86414454086142e-06
FAM129A	23.1174783087997	22.6120641883959	26.3804238626057	10.1656464108324	10.9199174158149	9.21160143398993	1.05194009808712	7.1208089595299	201.433543136464	8.37465422564858e-10	1.74275970797022e-08
HMCN1	1.44206643264688	1.36953822723634	1.60187956171181	0.546334641789685	0.508052952648994	0.390645198899285	1.41452095585718	4.13373895084519	165.654687323861	3.18107777669779e-09	4.64754875175958e-08
RGS2	15.320220648223	14.1166478252404	19.4482809826096	4.26701631157626	3.9467955708397	2.52962944057308	1.99174734808879	4.31693782705311	97.7117154981695	2.72509111284741e-05	8.33396020736929e-05
CFH	0.207315042884584	0.273718362605374	0.342681154942588	0.0551932914314989	0.149743527474021	0.0747008084052134	1.37108040915138	0.567470020394449	16.8554724580191	0.00127835597631491	0.00253797469111751
NR5A2	0.722284073539749	0.452024486995531	0.52381549924301	0.244148487890668	0.171875134543099	0.221352656735848	1.20482616354365	1.5350445343866	33.7471874570173	4.22182591963782e-05	0.000122097739000429
IGFN1	0.257830545967781	0.352014536260043	0.369660188878648	0.0937358569705948	0.105042074262641	0.118370376757978	1.4209405940975	1.36576191514056	49.3665329485889	5.43984018988383e-06	2.07712545221458e-05
RABIF	1.1118228966551	1.03713253979138	1.05512442603877	0.35052581575794	0.403716748588373	0.554426238044514	1.08001457932622	0.872081758407389	22.6953368513236	0.000288250301837784	0.00066852417421533
ETNK2	0.226553804690734	0.325129705134475	0.420929203952313	0.0846529250935992	0.130437420705014	0.155491460378345	1.17322303441199	0.0230081126395214	13.2050607593426	0.0026401586035741	0.00488707578516385
ATF3	20.3479586302208	15.9134036705104	17.7056993076337	3.26795912141654	3.06490368922646	2.82381536723606	2.36010274414198	5.34022952333031	698.729631865872	1.63744801978574e-13	1.1765808316715e-10
PROX1	0.457071849840886	0.483140022704458	0.632525336046621	0.190810423900492	0.184127571146724	0.197146556744822	1.25109094568469	1.64478001216711	50.0600283599577	5.02876809670749e-06	1.939842998359e-05
ESRRG	0.123796262778221	0.0799475829194302	0.0951762261135981	0.021683002715965	0.0388773757259945	0.0597413808317641	1.08504742707346	-0.337976264709386	8.82640521919816	0.00995905811603476	0.0161635308725131
C1orf115	0.610191404423408	0.923026689017375	0.703684995531947	0.23570370558584	0.18644737353738	0.254672506157324	1.52056097117912	0.732190464462512	37.9980713917046	2.27365721894902e-05	7.1115894968631e-05
MIA3	155.078510942277	152.362222110278	167.148037264018	64.4632690425336	67.4603159181427	64.1429295116244	1.07549264186103	10.1123537159664	304.043025388984	5.18227089599344e-11	2.67650327258564e-09
EPHX1	44.2680232645104	41.2676020511325	40.1288850549399	16.6698924880339	14.8218289807296	14.7725412110545	1.24311714417362	6.12439664739463	356.723663644539	1.73517685429127e-11	1.35121555234662e-09
WNT9A	0.609493696337466	0.45158450038085	0.490381663632389	0.178749629037983	0.0934780114408954	0.109443120563453	1.81232174989709	0.348651883478256	41.422531923959	1.43249058526087e-05	4.77334539943509e-05
TRIM17	0.674226733676577	0.566893759080204	0.649467759423992	0.266747379522672	0.306394921096465	0.220484086009992	1.05548948404963	0.665238408262336	22.1294661238791	0.000323066749548813	0.000738651891360666
HIST3H2A	28.1115723597705	17.9784496734441	26.6530652871304	11.341174647833	10.1909981724292	7.04098341953449	1.15058405191382	3.87516727605193	27.7430133323115	0.00128684249711235	0.00255237216993125
RNF187	51.0857871530731	50.3028407003713	54.7438876387664	23.5596563700868	22.4141266881952	20.4532567639895	1.03451454083937	6.89158304024846	273.361021628793	1.06934730048942e-10	4.33442105798376e-09
ZBTB18	0.34584352776138	0.372242714122215	0.747813205178271	0.109034527943138	0.0135762264439981	0.0778850594547444	2.60288651254429	0.0778363118289308	27.8997335334117	0.000291024085025944	0.000673771050979807
NLRP3	0.118322543920884	0.285273920244681	0.231968292108694	0.0497382647964284	0.100327657013309	0.100495794604419	1.14673727245832	-0.438211677240595	8.40446354973133	0.0114921626332446	0.0184191530879379
OPTN	41.3107502440393	35.1703943442057	42.9976291872216	10.7434661640757	11.6522864954262	11.0468239212779	1.63615923003048	6.97894466176641	465.918993734464	2.74964653992941e-12	4.67664571840844e-10
FRMD4A	0.6630332653419	0.605461376767377	0.645303096695325	0.184625692273465	0.200926725296965	0.194017246320301	1.52211637238264	2.42830212959068	137.909912190314	1.01898095824131e-08	1.15791136801927e-07
MKX	0.335851884195697	0.424933280475802	0.284555127075141	0.17287257109348	0.0904045746302474	0.137598202943185	1.18134448236602	0.0329971258544009	15.5201052644996	0.00143574918308376	0.00281969263776899
MPP7	0.885316249697903	0.656220385134179	0.947286648103236	0.360643149178552	0.395544359097098	0.288933742533751	1.05108257318529	1.83083932654284	33.7812289801997	4.20002396251217e-05	0.00012164525247232
BAMBI	2.28646811126079	3.04745168565369	2.72095421880682	1.10429265206369	1.05415819470691	1.29590776107458	1.01916920245156	2.13264985214564	40.7344556567339	1.56807961814751e-05	5.16313322301101e-05
ARHGAP12	4.65890632896016	4.41972713819009	4.82071271781374	2.04010983371412	2.00934095828692	1.90658375838366	1.02289118095096	4.26166264987776	167.352351151744	2.86872903865458e-09	4.31893987076681e-08
CCDC7	1.05316903802179	1.05340959337591	1.10412337154652	0.447183756636949	0.506133319742573	0.349091700050891	1.10846132266431	1.96633274590241	48.5788785556475	5.95398550108753e-06	2.2457874653232e-05
CSGALNACT2	16.6217336752536	15.1894787162774	17.9503638270971	6.78732628501803	6.73877292020954	6.10535343273234	1.14239775959966	5.39062571841627	240.187330419611	2.5682077000109e-10	7.52646276978097e-09
ARID5B	30.8559708240731	26.0614583601846	27.6488452405004	10.9492088321302	11.1266820749399	12.227744453049	1.10029025467018	7.2986831967018	220.123725861573	4.62117111875082e-10	1.13219932050563e-08
DDIT4	230.668810477867	157.267228963577	166.123396873323	72.9934243375528	76.0903161650766	55.2434412379762	1.24118479352489	7.9786246742971	39.6211603782475	0.00145442891517516	0.00285043544397333
CFAP70	7.32370113077121	7.16746129705378	9.12307948339941	0.926925597203197	0.974478066359722	0.716724991791741	2.97772624864187	4.94174145904459	585.12566307127	3.98190819323016e-11	2.25845473833524e-09
AGAP5	10.6699528608471	10.9301335372537	11.1795553455482	5.11188169994987	4.53680877709578	4.44364893145282	1.01934383445414	4.57009055109954	175.525992694821	2.09301217497218e-09	3.44290701997505e-08
ZSWIM8	15.9841579419511	15.9085246572524	16.4662769618526	6.65516432351435	6.64776238762552	5.98099085198736	1.12786736505635	6.44666600933562	345.95389439033	2.1415637455134e-11	1.48481753022263e-09
RP11-574K11.31	11.4981009933226	11.2834649136242	11.5807448067092	4.97366490294902	5.19076447390875	4.70230042439549	1.00985579580177	5.54142185047039	248.650509093872	2.03245069574078e-10	6.61790289158292e-09
NUTM2B	0.919634022417847	1.03514983259651	1.07970683753948	0.265481904749739	0.516717057926712	0.342203647053129	1.23962087672626	1.78798792947628	34.4868734262389	4.17523675687304e-05	0.000121038222359525
SFTPD	1.06521639180857	1.48589936096734	1.35127185523129	0.286576745661299	0.441571646777307	0.625085087312036	1.31427537009655	0.233765401437039	18.8161160589279	0.000655686090556087	0.00139785377201762
PLAC9	3.42709320791043	3.90854849828325	3.29785623483618	0.70599856843182	0.470416246284534	0.613344843206112	2.36306337879033	1.32231325447525	135.778709055648	1.12742866934879e-08	1.25137987275906e-07
NUTM2A	0.708836321362167	0.858311712728082	0.945169968418156	0.293311891285053	0.313038609741774	0.324965525517198	1.22765844274232	1.52232459083715	47.7199449262026	6.57893454307391e-06	2.44492746170123e-05
NUTM2D	0.942801144559808	0.954055145250243	0.919986891157898	0.281148301042786	0.337835211426831	0.248875379675003	1.50536338651234	2.06442449780475	97.6938540830383	9.22631351586387e-08	6.76168586271563e-07
PTEN	1.06664496189671	1.03273892493655	1.20781258853163	0.460549803803039	0.350129739131346	0.344712514470642	1.31694773521025	3.07529730073035	106.291145324495	5.42158037757029e-08	4.37267054125669e-07
PCGF5	0.169413779626669	0.134206360668238	0.125037681116251	0.0113944100956711	0	0.0156970370247101	3.66199675083346	-0.634014521019291	53.3843378709902	3.49086111018509e-06	1.41532527391141e-05
HECTD2	0.097464994187298	0.094414288400089	0.109588626067943	0.0204852749468926	0.0459123294287935	0.0188137935825746	1.64307231236695	-0.399188118927674	21.0200426680678	0.000406247596225405	0.000905905205407139
CPEB3	0.386930986478616	0.41875896751284	0.37662317931834	0.179065281763327	0.107020666983363	0.180900035923267	1.13054421651571	1.12231361473715	27.12944310886	0.000125111181310651	0.000318787484551704
PYROXD2	2.40024185794737	2.1104751953111	2.39169199380437	1.10956187750227	1.03843964886872	0.699881847071428	1.08328499960942	2.62375640268125	49.3023776620578	5.47976809004006e-06	2.09035168840138e-05
SEC31B	3.05964017797626	3.04057302678241	3.29947847512254	1.06707688810666	0.941931520424058	0.804812281032359	1.54311122206583	3.96469526046756	235.57929642455	2.92678579171872e-10	8.20330315522863e-09
PSD	0.377430806419138	0.397638383037716	0.430140079015132	0.13812531158969	0.108768322242558	0.147426168866925	1.39972415850892	0.749484007312144	40.0460592483503	1.71858473796769e-05	5.58654894875451e-05
SHOC2	8.52106251817382	7.49587061287378	8.40505572163768	3.40830757634132	3.2087835744838	3.06152118104158	1.13558320149973	4.61459213215522	208.602586162281	6.62763907125451e-10	1.48367538768345e-08
CCDC186	9.3403139741521	8.02645712967442	9.11818097904188	3.61841589089466	3.99293263395659	3.80171086505676	1.01355675395393	5.79145836614849	188.913213115384	1.28481308847311e-09	2.37241021924226e-08
ACADSB	6.91089915618712	7.07812825890547	6.78158380302018	2.8369895160265	2.98419131136216	2.95985638894778	1.04251404585817	4.91009691025497	212.821082264511	5.79552528038177e-10	1.34137135625586e-08
ADAM8	0.482788158968567	0.344737248300464	0.488863327100641	0.193045859829033	0.205236757127562	0.154564366943035	1.04845374298724	0.570250049186978	18.9230153971862	0.000640140359252645	0.00136895817086929
LRRC56	2.46975556099476	2.25789605556298	2.66063782404308	0.863022661224182	1.09159920835848	0.886775828613119	1.17919421057836	2.20671678008605	63.8236719183354	1.23670467218559e-06	5.84274580332033e-06
LMNTD2	1.46758064483711	1.2967215774468	1.54864111610878	0.467726165198479	0.478957608381663	0.436968631112661	1.43744007070415	1.44741984489585	70.1363227823951	7.05647614892894e-07	3.6549402019092e-06
IRF7	0.771041563604995	0.544043774989351	0.839781708950576	0.24308725236638	0.322853823380557	0.115760670559449	1.47304945658409	0.296457258482604	20.587162413617	0.000445159586109836	0.000984482755627348
PANO1	1.05536314018434	1.24049884481228	1.23638449922808	0.309839783571751	0.505035623716729	0.413903458816642	1.32595467897546	0.419949363911073	27.0143756950246	0.00012769631029651	0.000324537503724635
TSPAN4	1.39727357486028	1.55993978072212	1.08350336507853	0.623817129738708	0.426699332826923	0.558036250330603	1.13098425623801	2.43873673220812	44.7054900297637	9.59324286804941e-06	3.37224779315377e-05
IFITM10	1.3059677654455	1.02828159279668	1.30254554266503	0.0544033064799897	0.110846029452877	0.0545065173608872	3.86345637884647	1.54208059624984	237.715589505062	2.75389253641481e-10	7.88650964051546e-09
TRIM68	3.41764803298057	2.88056920851992	3.44105844688243	1.22667663454758	1.17649003890107	1.23823057156496	1.21592232264061	3.21685876395216	118.967004400548	2.64453151708813e-08	2.45333064683856e-07
SMPD1	1.40203394138428	1.057440030081	1.5342407649512	0.326944988152406	0.289247675401399	0.173839452702989	2.14030251499716	1.08223284104281	75.3046916864689	4.59697811972701e-07	2.53998707153599e-06
TPP1	6.52325390600234	6.52674166699656	6.52942701515418	2.70833224407546	2.33170650390742	2.42970873498363	1.19090998147682	4.42624202740847	226.215343165613	3.84631933340671e-10	9.98400919909578e-09
MTRNR2L8	0.99353705701672	1.26465391164714	1.49447857734783	0.690022039462101	0.325579373693056	0.383567480062237	1.21328383892558	0.177602712204431	15.7994589155479	0.001338706898617	0.00264561553360889
ARNTL	2.85363330996419	2.4859902580517	2.91931777109216	0.953314523454078	1.14714269124774	0.801222574158887	1.31297565139496	3.60146361013955	112.786476337716	3.71914674731005e-08	3.22326051433538e-07
CYP2R1	9.73414363724791	7.7861124889849	9.50799118192361	3.03877008124964	2.71249757600737	3.065094424596	1.41315696400203	4.7063455541579	228.134485709466	3.63373748150159e-10	9.63793995093575e-09
NUCB2	54.5965144968439	43.8295373224164	54.6270271935206	14.5671826367487	15.4694180151677	14.5405734549652	1.57901492448854	8.15803914096286	390.351787512581	3.33276539584866e-11	2.02632136067598e-09
TMEM86A	0.650015477967256	0.434057990193511	0.680769098826677	0.10595082694074	0.0874855487701616	0.0973058449610181	2.38051061081126	0.499271805291399	75.8852378953633	4.38783643774646e-07	2.44407746328034e-06
BDNF	2.56705039438464	2.2636252581918	2.47816020993534	1.10354493740073	0.876961083043002	0.968582221940106	1.10801817564262	3.69002110736258	116.79059312742	2.97641537015513e-08	2.67945183208498e-07
ACCS	1.90808303180141	2.13380181147266	1.88290790755254	0.499526362054635	0.573431282335421	0.395360924873775	1.82226396415997	2.79480135696752	164.460223521178	3.21828929005258e-09	4.67598502731169e-08
CREB3L1	11.0564342520509	13.1639758513149	13.6187584145218	5.89021427457996	5.78626707603617	4.65602943361673	1.01588976972788	5.15202199391503	107.810932935407	1.55600884995502e-07	1.03524359848859e-06
PPP1R32	2.63840785046084	1.6761158810138	2.24481060641097	0.966136779682823	0.464001479289745	0.552302427858456	1.51896484134812	1.73350176065953	36.6159853968572	6.42360074808853e-05	0.000176937237542749
GNG3	1.88258277462965	2.74750574709254	1.83985788575606	0.938908435065912	0.601232885377058	0.566653544808497	1.42889881048543	0.356174301062941	25.5450899817572	0.000166695872076799	0.000411032342191552
STX5	7.28202125379001	5.7334613948233	6.78724144680365	2.94576801523648	2.61971846019655	2.43583194139656	1.10714448471203	3.35025371156181	91.3059246299282	1.40767316975559e-07	9.52243505141262e-07
PLA2G16	2.79254164241216	2.84956354755638	3.04266497856909	1.20436785601109	0.802948067990353	0.959085253717363	1.34685264389652	2.55477766638996	86.1113872194609	2.02381424753852e-07	1.28226275050457e-06
C11orf95	1.9588448331599	2.69300831467122	2.2589792443445	1.01833996239025	0.980692914244825	0.935249241172774	1.04029361899428	3.25840184976005	67.380270868226	8.96641677646597e-07	4.46991852419975e-06
DNAJC4	1.49387586165506	1.70934596953777	1.65339448306996	0.556320808408131	0.53841079585761	0.379325489065127	1.52849206379858	1.53646816626949	69.3984899487784	7.51790210022234e-07	3.85603492538335e-06
TM7SF2	0.858824464625751	0.703951604532354	0.885658350569407	0.166623187068035	0.295641452263754	0.140275379968668	1.83600037294895	0.760579296733929	45.8969804938377	8.170090310114e-06	2.93996784935766e-05
TBC1D10C	0.253642252798158	0.262083324098785	0.227504157553734	0.108990852987022	0.0424824678471913	0.034816633827957	1.79623758261677	-0.332255727951683	22.9881438166151	0.000271930355815119	0.000635147024929877
CARNS1	0.402043101022604	0.354733519791281	0.274752110939572	0.150225349610546	0.0514388135267039	0.0881461069702107	1.62238936698326	0.333456090014777	25.7642969485089	0.000160094123406575	0.000396485649821578
LRP5	17.3451203528457	17.8877600805598	18.4968757425277	7.89962584296144	7.13186662336513	6.65223570835783	1.11126744463914	6.23634369084525	283.967379829245	8.25489837096935e-11	3.64506797341574e-09
DNAJB13	1.12572068286329	0.871690672278999	0.93395951380538	0.374482616115497	0.373871695542816	0.225115838032648	1.39944837070801	1.15366950150409	40.119789670667	1.70170069095532e-05	5.53836933773198e-05
MAP6	1.09369722802667	1.20543451276138	1.41262646810607	0.430324518878958	0.424526680436532	0.334410574724	1.44460816275322	2.35203151791384	91.7942495497475	1.36171186640262e-07	9.28242396899205e-07
RP11-111M22.2	0.533516911309617	0.46601924402608	0.570892541853284	0.217800742702311	0.239238302430523	0.194087978090742	1.07031127397313	1.99440398986743	49.735145483222	5.2167611830597e-06	2.00451282242075e-05
CAPN5	4.05303262399693	3.15980093322127	4.24242702601654	0.468144679332896	0.66221424225588	0.525098898247353	2.59169536400225	3.67820576079458	311.465141651137	2.42784890335644e-10	7.30394595458308e-09
ANKRD42	7.72635477604713	6.66371479396484	8.22478861547766	1.74884961394103	1.90852992246313	1.57706820566365	1.91233915333223	4.90350946915849	426.999631823103	5.02738860628509e-12	6.75640214480572e-10
DLG2	0.451295817295558	0.495534665100266	0.532546744959324	0.123530447843093	0.103822818412772	0.0931919497522086	2.00738683067481	2.21877324403757	176.579462167203	2.01167485419068e-09	3.35448903956183e-08
SYTL2	3.24477137670224	3.14051767683164	3.03563803866477	1.34085932275855	1.26000960038583	1.46886462412257	1.0094184302843	4.62834458016332	148.70983763432	6.23300976027706e-09	7.90148736668965e-08
SESN3	21.3820917559842	20.073074816739	22.7274670715476	5.85861813408346	5.99601430588307	4.50300577972489	1.77503765881854	7.0914663706433	364.068011770397	4.41820389992986e-10	1.0996291077859e-08
CNTN5	0.182405581371345	0.196994622763084	0.106959551042745	0.0103967889986426	0.0349524819226122	0.00954847043298855	2.99749517213683	-0.258682363195211	45.6446735406551	8.42317946641944e-06	3.01593705560948e-05
BIRC3	0.306960281972566	0.22563315353218	0.267653068966972	0.1132984480303	0.0987499822909805	0.104053942160608	1.13211845975631	0.488925436168486	23.2424715323338	0.000258607765360466	0.000608072520425145
MMP10	1.47278587632854	0.895986942439221	0.812300396250527	0.592185251877749	0.482627899797557	0.197769570765631	1.1408179222734	0.392375635436465	10.298437182081	0.0071569113145134	0.0119847938622699
GUCY1A2	0.0928869214513443	0.140708701515117	0.182499148318306	0.0679691431142391	0.058341013924859	0.0478135527879379	1.05401977604819	0.681559993997948	15.2534433929698	0.00153596641349969	0.0029939034604936
SIDT2	0.726792406439715	0.636514089401475	0.666223078852343	0.292459460007729	0.237022844040988	0.201447329586292	1.27636756103844	2.02851541587634	65.4398703434117	1.06665307608377e-06	5.16436503115843e-06
TAGLN	2.16263674713972	1.78793392882919	2.04656829126118	0.446994242969342	0.392604920658014	0.355046112234852	2.1267824428919	2.17500928772682	197.022657752795	9.70919072440421e-10	1.95519601237429e-08
ESAM	0.934887895871056	1.02907263201376	1.04478724378263	0.397042512198421	0.490334244259222	0.364646112262264	1.07049656422882	1.04417070582031	28.7597440170042	9.42207936868982e-05	0.00024815766521201
CDON	2.21692634478974	1.81747505170171	1.81564813312349	0.752225093769222	0.667861967495212	0.803597470042121	1.19247704134831	3.7968699130062	117.914845839885	2.79939576441246e-08	2.54984573880585e-07
TMEM45B	9.11138312855985	8.82218921693773	10.2393835199946	2.17298213832103	2.55771262358026	1.71570982804817	1.93357263513628	4.06642862334324	248.417413188511	5.85843362787061e-10	1.35197253707122e-08
SNX19	3.24169443452107	3.33530750410422	3.50349385821498	1.44540300499303	1.518916941177	1.32480078498199	1.03464415175479	4.25221899842292	154.059374644939	4.945135365675e-09	6.54712729150673e-08
WNT5B	0.307252451188007	0.264564699744423	0.256323615693625	0.0769446912639382	0.0246358840837429	0.0403808252504041	2.31570859648933	-0.487665478787055	37.9120177267501	2.30111986360202e-05	7.19037414584318e-05
AKAP3	0.337593443606767	0.4492486496391	0.336230517442749	0.0258020638644067	0.0144571266331125	0.0947870516373988	2.77573462333286	-0.342984826616307	37.1654906860425	2.7703346056938e-05	8.43641869520469e-05
CD27	0.918140982477153	0.721834063087205	0.966747454183654	0.335609823598028	0.188045179043463	0.261992082974364	1.50507333315977	-0.297950529398215	22.9556226565792	0.000273689825818045	0.000638879026363209
PIANP	2.1283910645073	1.74364824311044	2.15638554921247	0.137645241490986	0.22731242096252	0.24617497512288	3.08972713545841	1.78306745320147	211.639914887794	6.01584760274932e-10	1.37823940440958e-08
SPSB2	2.00857585135681	2.06553717131951	2.32956622611489	1.0614413466569	0.789375623121682	0.638073031944088	1.16655737570618	1.83411928758184	41.9935886441839	1.33006078944461e-05	4.47543656014058e-05
C12orf57	7.30845792168998	5.87710647947841	6.88277998843536	2.94773578450926	2.73071587242185	2.35828714907156	1.12116115952955	3.04480549392225	82.8314791137029	2.57060091870521e-07	1.55693713880812e-06
C1S	0.736021337836182	0.836267278509196	1.02458046941602	0.366148136237403	0.389796529447104	0.289194385106335	1.11548191676518	1.94219608308531	41.9861948317002	1.33133244986255e-05	4.4787621552303e-05
GABARAPL1	8.40984430846843	6.77883499459963	8.15745976959492	3.13851859263442	2.63456542328	2.13789341613441	1.36419692280318	4.36501157057032	126.990011083503	8.9541550821914e-08	6.60201882179485e-07
SPX	2.71459884822646	2.13544751534666	2.70539626952258	0.0563512773174421	0.0315741235428738	0.0258766675651964	5.82162332380095	2.00972037111677	546.463039984393	9.0909237666495e-13	2.71149665855085e-10
CASC1	0.667347965789553	0.697765941258562	0.769599091236988	0.0961808640799227	0.0538909964331875	0.0736108793627157	3.02530500370702	0.18979849321819	103.749937488323	6.3182895281941e-08	4.93475893585437e-07
FGD4	0.759906472814387	0.503856727100171	0.775575656092124	0.204794930459762	0.219518730037754	0.192173635267676	1.52091777476547	2.18649535364143	74.6202771744538	4.85829351521532e-07	2.65559833639432e-06
CPNE8	2.91865588401694	3.36023454904553	3.40345993740289	1.35255036671372	1.29550708227452	1.41005349817025	1.05344760054743	3.53557770179459	102.309483723013	6.90118885920957e-08	5.31129471696129e-07
ZNF641	0.146128481372389	0.231634771753345	0.202987955457996	0.0362976638337966	0.0187734507282003	0.01025722520079	2.95168708415146	-0.128825727220206	57.2626986871799	2.33199712556192e-06	1.00065718134861e-05
ADCY6	8.04134007407994	6.79446083537477	7.15478509110373	3.4857729234692	3.20001020199824	2.87320855240375	1.00387968107158	5.43061730203477	162.093710605635	3.54073724116679e-09	5.07452169613459e-08
PRPH	3.7239553947235	2.62204073620187	3.32528635991562	1.11426624754204	0.968478031007442	0.958453219589191	1.46647151562213	3.15824483546422	118.702516885527	2.68252070512345e-08	2.47117058896221e-07
SCN8A	4.47296732925112	4.03677506932995	4.97636884445403	0.923336295167258	0.986446537696436	0.852743583972618	2.08813122115979	5.15289649712669	588.130209118734	5.45089400025457e-13	1.95835755354601e-10
CSAD	8.19929813998947	8.8375931898996	8.32447262777536	3.97754977493891	3.19501181313732	3.45995949428786	1.05571495407253	4.6835351161248	155.164465712742	4.71861055298687e-09	6.29998273831221e-08
ITGB7	0.320306599118656	0.216317792362028	0.253498830320418	0.0897630827007893	0.0591706544189428	0.0339454409986868	1.91021817769313	-0.433722880644963	27.3541789624667	0.000120232674866002	0.000307845501179424
MAP3K12	4.4874889848176	3.85186449296378	4.54395733344454	1.93831409409994	1.87606383367863	1.6329480643754	1.04289613102876	4.56902060013792	141.689630557825	8.54613925253987e-09	1.01366422759148e-07
CALCOCO1	43.6820868482382	42.1612815994519	46.8297303182421	10.205548489473	9.99429060487303	8.94057985426001	1.98823107179815	7.84469920453561	956.86958443722	1.80722246474177e-14	4.56665077553274e-11
MMP19	0.307211872998865	0.155605740727886	0.222295158251623	0.0557074953339621	0.0170254945923341	0.0930219674138428	1.77614679128021	-0.548399475794663	15.6795588368775	0.00143588852062502	0.00281969263776899
STAT2	4.417933110435	3.9509033698803	4.7548384889081	1.626683070345	1.43661099216524	1.47261281345224	1.33118383670694	4.12379492095393	208.619288775697	6.62408619274749e-10	1.48367538768345e-08
RDH16	0.178737406343767	0.335792157358284	0.356031621818708	0.122947132259208	0.168393806406704	0.0627307493876261	1.12131507676705	-0.450732491534308	8.25314885289091	0.0121071031602354	0.0193068785188138
NDUFA4L2	17.531715552789	16.0459427230306	17.2338163670913	5.02553584032143	5.83013771961659	4.80133912490438	1.5000149663285	4.90887581277897	322.933180870118	3.4326107252917e-11	2.05540569490194e-09
INHBC	2.07681903088484	1.69095737741993	2.26468772166588	0.582010108242665	0.545727500025231	0.272715004867893	1.91585952002106	1.25649218127065	61.4190274658903	1.55022206052467e-06	7.03384337909699e-06
INHBE	1.53083077934975	1.26188428133629	1.80844299887092	0.784759289010314	0.483678395848111	0.418021901192926	1.24521868659583	1.62665737201363	31.9250701602327	6.06415779730879e-05	0.000167973026914066
ARHGAP9	0.0933160308595473	0.226874201889818	0.240548768866785	0.0184595221873696	0.0517151750441355	0.0169533306712492	2.51105063886596	-0.8055312195454	24.2845587787431	0.000213134577336042	0.000511652452320144
MARS	38.738694813672	34.1703239657825	37.4147928762918	18.071930005938	16.1168738883307	13.7744515116644	1.00444614613492	7.49732822698526	158.938138757321	1.04323935143547e-08	1.18049589602662e-07
DDIT3	151.096435257144	122.198638547275	139.638935340839	14.7644463864867	14.0739785187411	10.7276518502536	3.18740747402534	6.49510691954972	762.223011012322	1.18788557466155e-10	4.65957696383369e-09
OS9	328.694541232056	306.398141430366	345.741865314827	116.654604949681	120.768878516406	107.695373847581	1.30762294347776	10.1122962033862	401.764503770155	7.65512470910387e-12	8.70122837392526e-10
KCNMB4	0.288705550590709	0.198875672460863	0.213082269050386	0.0873797427463885	0.0924793381549406	0.0713333823155476	1.28005203430745	-0.32939971136978	17.3561075705913	0.000917791735095797	0.00188543882370297
BBS10	4.47783192348959	3.58607965695062	4.33336430883832	1.87572750504684	1.64470224330003	1.73476783469256	1.03541058729863	3.36894458544775	85.2079916390238	2.15989002938268e-07	1.34954709820085e-06
SYT1	14.2188541749094	11.6201977435564	13.3888503892193	4.4814299127353	3.88284048400323	3.40303979440523	1.53937312725534	5.73457854744684	275.025659176868	5.78598491188281e-10	1.34112682532322e-08
RASSF9	0.678562713623156	0.639730746815105	0.696853459834197	0.204041558539139	0.251984511305337	0.206514661341989	1.40619094059807	1.31705179259445	60.3947499369221	1.71064048647993e-06	7.65839841695689e-06
SOCS2	1.00926109037699	0.747446449834038	0.900465983425406	0.352672631187981	0.340429488094179	0.259758627304865	1.28177331713797	1.99291630293753	58.4614636365925	2.06788903912665e-06	9.0127350235771e-06
AMDHD1	0.754392118076666	0.550339926303323	0.78539875346534	0.29069108510827	0.157941148146706	0.0728106419549006	1.80518388702544	0.209708275618049	24.5855112689948	0.000232964964428786	0.000553378090191534
GLT8D2	4.5772195298324	4.48210498840125	5.07017810349147	1.60581759374281	1.68602537786202	1.56115375210954	1.34145232525612	3.32914772069766	163.827838474094	3.30104998928033e-09	4.77429078047059e-08
SLC41A2	2.29471309844002	1.78771894039125	1.64449219575546	0.822214748378046	0.669164847964798	0.906995785554813	1.05102676144013	2.7761094606942	46.8711211679373	7.2711101878602e-06	2.65331740188583e-05
TCP11L2	11.4065476328554	12.0056448977917	11.7636102942909	3.23627048331868	3.25870424177697	2.61766482989024	1.75236030392201	5.54148348284132	484.519298577871	2.09633134897383e-12	4.19478556513649e-10
ACACB	0.684900725699314	0.72172742487431	0.886054248154143	0.296877604039042	0.354621704760764	0.286136982646251	1.09043962531385	2.93027028432438	65.0365680250193	1.10644401497676e-06	5.34066167595502e-06
TMEM116	0.669316966278713	0.661258499221385	0.625620770826072	0.308009916963417	0.252233338168701	0.242078346641727	1.08818967808317	1.85697206289175	50.6533340597116	4.70504689540607e-06	1.83087151995297e-05
PLBD2	3.44029657357936	3.26638735527634	3.97975951569493	1.44391979333368	1.54247096863294	1.3880716755752	1.08784915156114	3.68610168771715	112.275693159558	3.82829824962533e-08	3.29079601577364e-07
SDSL	2.14628604923168	2.56983536191277	2.65088982489052	0.822138053881722	0.801652890985376	1.01001035810063	1.27700497292508	1.85956195051231	58.3703306937505	2.08672292517609e-06	9.07480495218255e-06
BICDL1	0.677403036733928	0.600964276760109	0.893639507442612	0.146691602327584	0.203064104721989	0.194158761452555	1.78749223702134	1.2677621570998	66.8759578002057	9.37648759654207e-07	4.63198487269178e-06
DNAH10	0.193567402107175	0.186965136897545	0.207697067117635	0.0438681381264049	0.0237868154112993	0.0428880228708033	2.1892888689296	0.927738797120674	83.0721218170302	2.52519237348737e-07	1.53472668358664e-06
DNAH10OS	0.563977127823375	0.331761318961424	0.553797223612575	0.0563345061039547	0.0526078774704926	0.0732954041654469	2.75681565682857	0.408909896713913	79.7907427653786	3.23256270473379e-07	1.89964130990452e-06
TMEM132B	0.193558291010055	0.148148001412354	0.140542974662301	0.00904049897356976	0	0.0083028459228964	4.49293719700043	0.347959562785466	108.495292875402	4.89807577358653e-08	4.04327842448334e-07
ULK1	3.32552212767514	3.18838508018474	3.97583422366126	0.992073754969486	0.860810916212761	0.919694791179722	1.7168930023117	4.01694733639874	279.179725930502	9.26715925591547e-11	3.97024025393924e-09
DCLK1	0.101804305232854	0.134861916879895	0.112887280364302	0.0362108407930812	0.0737791172038352	0.0393028327850237	1.04889857924018	0.27814383218316	12.45786062425	0.0032532001247013	0.00590025098339585
NHLRC3	5.85343138655316	5.50904696589046	5.65647355250292	2.49932180770767	2.31674946751004	2.04110139115306	1.11404932457969	4.63444046426691	191.323050023013	1.18082514455095e-09	2.24087441597376e-08
LHFP	18.93939180666	17.0578664070328	18.4242277573518	7.48350774682187	7.32648907074236	6.87289628219812	1.12827317711662	4.8445155014778	241.522626861328	2.47385925467102e-10	7.37863530147914e-09
CAB39L	1.11312772276734	1.04561089670414	0.907653422825245	0.387566997646864	0.386645830582174	0.477485512318439	1.08919777323327	1.83344538580923	43.7688857499001	1.06122292281513e-05	3.68618149063097e-05
ATP7B	0.517987492373245	0.413446914873722	0.486608261832991	0.144345885767345	0.1754647601787	0.146049586724412	1.40554055888484	1.57069222478088	64.7284831587194	1.13798300351923e-06	5.46894831774777e-06
NEK5	0.327620635642162	0.355240883919852	0.312516705665044	0.108815142575043	0.106697666982408	0.134289603086888	1.30251298207057	0.647339953760083	33.4073268085115	4.44672238358412e-05	0.000127899904366262
DACH1	1.88525313840067	2.24387963332506	2.4270555801093	0.706873130961109	0.747853827659955	0.927423318836694	1.25443540749191	2.96931068455304	77.22707416018	3.94467368081935e-07	2.24468688071966e-06
ABHD4	5.60094442947952	4.54889742669978	5.56600859634064	1.52310787510545	1.73939480477868	1.24399854053429	1.6056639381431	3.72562917235394	168.174948052712	2.88020650586703e-09	4.32386556930161e-08
LRP10	24.9694091284708	25.3369787860029	27.6589312862501	10.3730899625274	9.86832649590193	9.44726497043102	1.19403608476942	6.95367427560216	377.87696586905	1.16772961999449e-11	1.06923688787882e-09
REM2	1.56282263998375	0.935677683884034	0.633613531328921	0.256621394399794	0.184047689337116	0.226255252975691	2.02547666910111	0.539851739795456	37.0559918962893	3.17309522101868e-05	9.50472974940079e-05
AP1G2	13.3349832956258	13.0212411997613	13.6841250904125	4.27446335135879	3.8481781376502	3.21364799472686	1.62393113427511	5.83068353869656	397.021340602781	8.30829705379516e-12	9.12772383841396e-10
PCK2	17.1921653583622	14.2424558837897	16.38637429375	4.86313776493485	4.44332487755551	2.98274305634456	1.76595077589508	5.33352375999387	108.198835692545	2.63770802439834e-05	8.10132653344853e-05
RP11-468E2.4	10.6225518792488	8.81842834589743	9.64588636251666	4.1866940780634	4.05065306162547	4.03982888211407	1.04396123967823	5.01121262512505	185.615177456791	1.44450348470729e-09	2.58896951091303e-08
IRF9	9.74694898051111	8.05424719801743	8.93926523311812	2.79385890050609	3.00505514111891	3.05272892365226	1.39307013248138	4.44648647776266	237.761985097952	2.75026907104033e-10	7.88650964051546e-09
LTB4R	1.63248408097196	1.8507174098702	2.26785868951354	0.725977039467313	0.736345332675455	0.65700800993571	1.23923633120125	2.51318215558018	72.1933165017719	5.93151503399263e-07	3.13386997517899e-06
KHNYN	22.9252349919352	19.8671300723343	21.8783366244409	8.95349643737789	9.45122342986044	8.36934482991467	1.07279378392193	6.89404722079681	254.414969744342	1.74049840151789e-10	5.92969800241266e-09
NPAS3	0.103545350117281	0.14160610726385	0.136970958888079	0.0563284099556911	0.0688610416495053	0.042326454775644	1.0025719002035	-0.196162741840629	11.1815713017823	0.004720391210545	0.00826081526140766
KLHL28	4.16430230318733	3.24366935923651	3.65300639328949	1.58205373754048	1.39532037570326	1.33188659435333	1.16035032418563	4.33092582660684	140.334584181741	9.09791398726946e-09	1.06140091742255e-07
MDGA2	0.468708161780546	0.335832978189473	0.288016265091879	0.126557460831641	0.109590151754724	0.087173321468494	1.56254633646384	0.94186436476608	41.6329323331518	1.39373830215359e-05	4.66290266252782e-05
KLHDC1	0.964314956211902	0.781969749456936	0.91772552026036	0.10232415280359	0.14112771920228	0.144577056472879	2.56584167613837	0.576978887347025	100.213849543819	7.86216712608499e-08	5.92115950115062e-07
SOS2	10.46540559883	10.0487666450386	11.0584952579415	2.83052880193696	2.8891415257015	2.63715802781632	1.71850612732227	5.47369847719136	641.886733140957	2.96202803325272e-13	1.55403706647443e-10
PELI2	0.268967987304068	0.192999368344665	0.320518600269782	0.0753758922066294	0.101361084084594	0.0830707802021294	1.37842587289507	0.122052598003114	23.0793700674178	0.000267063381157117	0.00062497970826524
TMEM260	1.26481554995473	1.53912707114519	1.48271998955651	0.641531245690449	0.525232046455432	0.691419143008981	1.00262629301794	3.02167362316155	57.2020874163487	2.34634008580538e-06	1.00626543886086e-05
C14orf37	27.6965977657542	25.5847953081147	24.7585383089804	9.83012929644236	9.28791555182947	12.3945346730568	1.10578111381432	7.07161420569121	96.8545900251255	5.19947511174833e-06	1.99837837506729e-05
DACT1	0.651864983395225	0.712417837638088	1.02641942558411	0.158087923587935	0.15353532881366	0.111311453568173	2.2962493368107	1.02174392414947	86.0405945285865	2.03411710824376e-07	1.28725035763143e-06
DAAM1	7.2327974232698	6.56046508580404	7.45933898654429	2.6152000742508	2.99747034791359	2.61075634368871	1.16988941380803	5.6768552234403	236.877726169688	2.82027524524222e-10	8.00411329924398e-09
DHRS7	40.22163954627	34.0963094674747	38.1707067919012	15.7348103255874	15.0939256721805	15.3474332089231	1.08429829269137	6.38574885063461	262.725495594618	1.39988129853385e-10	5.07553292826216e-09
PLEKHH1	0.606205322887924	0.629515872581038	0.714090058142498	0.275605256819939	0.259824650640991	0.295303683407362	1.02585908803845	2.30010064442079	55.9300263818565	2.67187309752896e-06	1.12661962992098e-05
RDH12	0.800331979539904	0.956565816685112	1.2260200705949	0.361535540021984	0.382635224250578	0.534947382044428	1.00407205059356	0.743997323838465	16.2172404033161	0.00120725662000904	0.00241115763096688
PLEKHD1	0.218971233235727	0.293298019952687	0.296613176454308	0.0847417913234739	0.0392951022528763	0.0885621517104893	1.70291544699956	0.462488446474264	34.0606728284503	4.02583144340411e-05	0.00011724455316384
ZFYVE1	7.25056621501187	6.89174482477167	6.49591196329262	2.19392430104056	2.29864498921203	1.8838613890731	1.4983056696597	4.53030598898441	292.995999958821	6.6702453847176e-11	3.19524966792775e-09
PNMA1	40.9432001257614	47.773629930445	42.1540282642221	17.3936593981508	18.1198592022691	16.6959706022659	1.12765971572277	6.26565122783244	242.843783043736	2.38438064012526e-10	7.24851714598078e-09
FAM161B	5.97816462319608	5.67002369768757	5.78363110905222	2.62062417635486	2.47523393111166	2.36381771624417	1.02574725733265	4.35597189379875	177.811236428513	1.92110460554518e-09	3.23072570260193e-08
BBOF1	5.78698402987082	6.08447636356129	5.87282637133336	1.78221892037966	1.87666646540194	1.8531586678836	1.48718868459471	4.1161808226144	307.922059508135	4.75259632164507e-11	2.55540961403283e-09
ALDH6A1	2.64999367335708	2.4994816579291	2.68191787332557	0.977589213708148	0.992304275641028	0.644090786586675	1.39032306282367	3.49474753420382	105.490160881762	7.54478775385907e-08	5.7202880006237e-07
PROX2	0.203398940727599	0.260056292986958	0.305643671376191	0.0777282935731307	0.0929106272277819	0.142772218054361	1.07023113514837	-0.232644731434252	10.9919773838327	0.00499775318256792	0.00868945032006529
JDP2	3.20022439514865	3.42798822903162	3.82069580415027	0.683061533513869	0.518805640722638	0.453069944895522	2.46120545074708	3.58374296552232	344.04278106094	2.22450623964185e-11	1.52229414009776e-09
VASH1	0.813732268449319	0.969021866999785	0.958378633668025	0.403924127124941	0.440410948396471	0.344229922108734	1.01100500585951	2.06818256641646	44.4056259875155	9.80350687293606e-06	3.43695901854879e-05
GSTZ1	4.30594469055588	3.65624724332742	4.44884017785825	1.59094971821243	1.58892297800226	1.45601051573814	1.22039195346715	4.54786747847765	196.835529373038	9.77095585029748e-10	1.96513066261454e-08
SEL1L	77.136420888739	69.5149191236359	81.3397495041514	24.8510665696366	26.0206409948267	22.148208333576	1.4435074726318	8.85631633264346	404.695893121371	7.28078303456424e-12	8.48988667054666e-10
PTPN21	8.32190080253522	8.63357988324142	9.63647707652817	3.90929176754918	3.82515319788424	3.40521778127983	1.05680672597578	5.50198044956727	202.424420034894	8.10443387850057e-10	1.71047918226084e-08
FOXN3	12.0525474180392	12.6271658626945	13.3109123809422	5.68297881752031	5.42880108617282	5.23109746192264	1.01815514357926	6.60609886227751	277.780531602607	9.58921713694254e-11	4.06397706436428e-09
UNC79	0.150689854055463	0.135563817490205	0.127091789509479	0.00756349158911883	0.00423789183171554	0	4.89290010296059	-0.189050868294067	103.027065941969	6.60347734244563e-08	5.13214207617407e-07
IFI27	0.373249563283585	0.315549080594462	0.360003444132602	0.12551985444913	0.134266162321604	0.136237815597954	1.19666186463378	0.0220396469540508	20.9159470538277	0.000415237090206817	0.000924126132900094
IFI27L2	0.745061823796403	0.641547551342763	0.546776538467289	0.199306194880417	0.350972409983647	0.156894812908835	1.27708520307724	-0.401763449312419	13.751505982687	0.00227525434904749	0.00426455071730409
SERPINA1	2.32515746919438	2.02683196300205	2.76748855931866	0.878459740225683	0.865422121424015	0.664930587144237	1.36435769501598	2.91527648652144	90.3058797598466	1.50743048252772e-07	1.00959367543948e-06
AK7	1.61508616267629	1.3713135763023	1.51859463837402	0.539351360179434	0.471861418079667	0.47796290235275	1.39486519223053	2.28355010350717	104.023783768267	6.21394025485094e-08	4.87010250613206e-07
CYP46A1	0.451395697255918	0.471600312816812	0.506677030933661	0.0404798846255962	0.0878898072710625	0.0441476368872541	2.86878766732714	1.26312655392415	129.223493604515	1.55323318794002e-08	1.59231583884279e-07
SLC25A29	3.25584226489115	2.51078734829996	3.13182283482833	1.19080455125122	1.08890045564478	1.23071146558619	1.13754186101898	3.90733473301125	111.131319304327	4.0863703404539e-08	3.47297539472555e-07
NSMCE3	1.16341533987525	1.09193760857372	1.3819241793253	0.381463088045795	0.515161389632505	0.404236015483388	1.28327646000535	1.95831168578501	58.6964481007468	2.02021431314003e-06	8.83173336894843e-06
GOLGA8R	9.76403344373868	8.50587617248775	10.0886799680414	3.4532683710103	3.95353005459729	3.12248283814021	1.23077362014948	4.80192824906173	173.665619165052	2.24598415576285e-09	3.62661057551574e-08
GOLGA8Q	10.2194577667515	8.75427072165792	8.27703591112852	3.01153672312391	4.19366267798472	3.47760252833542	1.15309542526254	3.71997934370921	81.5291083778765	4.15554207258995e-07	2.33775121293601e-06
KLF13	3.95120900749923	3.60571803221369	4.15993647404748	1.67979690004523	1.61752030191345	1.72287479695544	1.0208989648327	4.67862262977598	166.791820293515	2.93295160417167e-09	4.39470132310386e-08
GOLGA8O	11.8886706465826	11.3221591401793	12.1968817115678	4.30389384583676	5.01887894760046	3.89252698804016	1.22481549155747	4.0928487547537	156.737837632406	4.41621537469449e-09	5.98580621316183e-08
GOLGA8N	6.08247527606021	5.32666984371404	5.97699688853351	2.10398486885488	2.48332433761265	2.04664969967345	1.19090724611335	4.88659178726944	184.966883107503	1.47849197820832e-09	2.64090408943696e-08
FSIP1	1.94550168844554	1.43706374809804	1.92464970970145	0.825832170131169	0.655895976921167	0.603813754729123	1.14423256345643	1.83244310385154	42.5092238787306	1.24470145089083e-05	4.22690451894356e-05
BMF	2.41284908618119	2.46467456983722	3.17579669998619	0.625502281837191	0.52084406393037	0.343083186443388	2.24106004207955	3.04826242923057	147.507733508127	5.64053546067926e-08	4.51014590604035e-07
DLL4	0.556583969015093	0.356892499106866	0.580408776331294	0.0896042217853772	0.0502060450675688	0.0182873398593509	3.03743629060577	0.337156437934244	61.5580946439739	2.09762213378597e-06	9.11468133339434e-06
CHAC1	4.74520258689945	3.67380768468373	4.24218661087184	0.52885454709835	0.463808225862302	0.211175234090123	3.20972896751204	2.17397965036562	188.864516677147	5.63479866650843e-09	7.31921917174735e-08
JMJD7-PLA2G4B	1.06314882603154	0.739750720611229	0.800850682055326	0.403269651937239	0.310267369950623	0.40906001971576	1.00689575559936	2.26447168079492	35.9588494574836	3.03900105066478e-05	9.1575540619346e-05
CAPN3	0.523984101633064	0.606431448682587	0.610766516885941	0.118420883702007	0.127396373550166	0.113108753009953	2.07704609922172	0.779702674263743	86.7705161130915	1.93069175008546e-07	1.2336449145251e-06
TTBK2	4.37494606175871	3.69395202890317	3.90204843165259	1.59360753506116	1.5251356423419	1.54600968717627	1.15938260077138	5.12256059384599	243.486438536229	2.34219335020852e-10	7.16158461897413e-09
STRC	0.381277115279692	0.196396642819265	0.36903093647578	0.0114481638145209	0.0192435250357771	0.0210281181447913	3.95012224995667	0.393220611992925	108.093497189764	4.87338917342975e-08	4.03343120699359e-07
SERINC4	8.09218092484866	5.9503941900972	6.671990923782	2.14589620160849	1.85253241887359	1.64233611262062	1.67815549764173	3.65603622610147	177.197158552752	2.04035374387574e-09	3.39157854712804e-08
DUOX1	0.438933667896946	0.485542818912419	0.306668115629914	0.148147437500154	0.159979692963547	0.131111836766542	1.2995730379088	1.28373793326459	38.0031663762263	2.27204300213254e-05	7.10935387523974e-05
SLC30A4	0.202191872928499	0.225130069577817	0.196989912316625	0.0703396285801887	0.0591178823748679	0.0592169571328157	1.52547955380497	0.147598644726046	35.2556875156035	3.36826688256326e-05	0.000100104461138485
SECISBP2L	18.5215280761937	16.9678362109287	17.6359610421993	5.90764338984615	5.61742549278899	5.21328511597797	1.46764909294773	6.61296702454403	559.516578055789	7.71409619036704e-13	2.39106730543769e-10
TMOD2	2.98457228139675	2.96352354597403	3.22988980880762	0.691351621832652	0.560547875584527	0.504218075689747	2.1883534616248	4.34137299440571	468.239292789308	2.65663885189298e-12	4.67664571840844e-10
FAM214A	9.66056576653684	9.39792835928754	9.37804307471091	3.06585308442881	3.33047673441145	2.8223273634779	1.42684874223804	5.89963953966612	428.188907070047	4.93170127056387e-12	6.75640214480572e-10
WDR72	0.889729074474895	0.944216312441083	1.03362580699874	0.314663573525123	0.327872520530051	0.32447867980026	1.36642713506913	2.41667282261994	108.070122357267	4.88008154878522e-08	4.03474524702912e-07
CCPG1	62.9791998353466	51.4678124424637	68.1293568510619	13.1876843696239	13.3468414692001	11.5262689418996	2.06280969521112	8.28559541690411	471.21748294243	2.10992030978119e-10	6.77919110915062e-09
PRTG	1.02401476369206	0.845143783481596	1.10738578010808	0.456446410159875	0.469635282386592	0.364005444695948	1.00713522023696	3.33754666872488	63.3188378039306	1.29601483585897e-06	6.07394086132778e-06
CGNL1	2.47546796820336	2.39448788988675	2.63746803021295	0.682803086796173	0.67028132098385	0.817725695214916	1.58477605899222	3.75577568910349	221.131171576786	4.48154151417865e-10	1.10521385735002e-08
FAM63B	3.72997677075234	3.16561834687485	3.17547716542011	1.33393722619328	1.20876809558391	1.32393067427705	1.18009542157431	4.41789087181037	177.758044813536	1.92491827712314e-09	3.23369905682918e-08
APH1B	0.466147534312703	0.471956875457064	0.519848597236413	0.155037810755696	0.207520553429289	0.20567099427911	1.15472167648328	0.885203322622945	29.0969332030801	8.89781397397903e-05	0.000236001079363524
UBAP1L	0.649504962875084	0.454226817045102	0.627353603828678	0.116417606334789	0.205008017359239	0.239293998273211	1.41221721466022	1.67049034289853	33.3294049512969	8.01066631902972e-05	0.000214667932143112
LARP6	10.6258384586079	10.7944623164327	12.440924238384	3.31008331328134	2.72591022865831	2.45703943773581	1.79783285625142	5.23534571670307	348.96376702074	9.03326191599126e-11	3.91226861282164e-09
LRRC49	0.771813299731113	0.800409391200834	0.877076883022618	0.300758938603237	0.252113419406184	0.302318135393298	1.31290896495842	2.42529655448633	94.4437351963676	1.14029346603917e-07	8.0580058610403e-07
CYP1A1	0.745564644399997	0.58554266585635	0.72752319332307	0.303074722795075	0.169815471730079	0.20875916809311	1.38322398728282	0.640435839416099	30.6512787485419	6.87401183804606e-05	0.000187514027844404
CSPG4	0.278374837137485	0.22216019932341	0.148768822434259	0.0713525107468667	0.115140811679689	0.0419395543312399	1.34034471902392	0.292574629670758	15.2558715864997	0.00166012205944147	0.00320860857264345
ISL2	1.49521657561761	2.36765472741571	1.78276513227281	0.756368740216087	0.835662276973876	0.635950271594682	1.15392033256438	1.53216721312971	32.0777357622298	5.46821057972059e-05	0.000152885519710334
DNAJA4	0.21776572153705	0.191187382164546	0.443173779309107	0.111284367997799	0.0804562896226013	0.0956103802227791	1.33732346180358	0.303461265256423	16.0385429397123	0.00130998386988125	0.00259404046286894
ALPK3	2.70625721748671	2.79321881803274	2.85094556431922	0.514734664547652	0.690730851906907	0.572049387322452	2.03441275848191	4.14663638834343	361.298926202869	1.58972687994273e-11	1.27247425893734e-09
IGF1R	0.179162000751801	0.182971801785057	0.247455369737798	0.0455379973836098	0.0549561304954913	0.0643420877574171	1.67103027221222	0.776750297495211	47.7515003548893	6.55469097382072e-06	2.43803658621548e-05
LYSMD4	0.849675080974575	0.723119206106819	0.877318648083113	0.365477153870838	0.325786539785673	0.324213478140998	1.06678149652337	1.69566939086009	44.5619935056245	9.61581349650312e-06	3.37943040801959e-05
VIMP	19.8929132885162	16.2153907958517	19.4161775796528	8.0794990538683	7.94867870598774	6.5374435711792	1.10063849548567	5.57542644549009	151.015663512731	1.39816342200326e-08	1.47446079886775e-07
TARSL2	0.613940162992633	0.428200928411398	0.375244313820039	0.123876924417073	0.0925457949219137	0.0758461835527877	2.07911696681044	0.376268077403142	51.2441298050816	4.4061090042127e-06	1.72876076293359e-05
FAM234A	5.59386634280865	4.73933339721607	5.48400594278807	2.28598927940032	2.22316703055555	1.78500821300686	1.13185976131562	4.07501470314182	122.433692369739	2.19930377330694e-08	2.10324222918549e-07
AC004754.3	7.55668879442129	6.93915541595302	8.03415551879082	3.09211611112965	3.01568439451727	2.62658851931925	1.1680571645063	3.50778778422213	127.556559628069	1.68904906639387e-08	1.70392390820384e-07
RHBDL1	1.70292141515944	1.72357860529391	1.56762923170439	0.615373745020907	0.450350237709185	0.565162764228137	1.40961802906921	1.04579595664425	49.4117974158152	5.41186893170333e-06	2.06794353571105e-05
METRN	2.85851338078098	3.15055263566927	3.3140764085823	1.4355228424323	1.01978347096647	1.07119381066983	1.20311222895594	2.94769070326371	79.5799879443814	3.28521988417815e-07	1.92343540478104e-06
SSTR5	106.104546741979	135.772414288162	102.67914551271	48.2243225820285	40.3361051012524	45.4541667355742	1.16485046920977	6.72387417273899	101.591713268525	4.63917600549284e-06	1.80853500110557e-05
ZNF213	1.48075163545963	1.60976630374739	1.52629104621066	0.694060700687867	0.720163711453895	0.519386848445219	1.06302189114251	2.78450995801937	62.9181114670685	1.34540977155641e-06	6.25720437445243e-06
C16orf71	0.368712208197277	0.484035451913686	0.341559184306725	0.188023673723251	0.136672011572826	0.116677038165129	1.24777993936937	0.367085418772689	21.9447819327093	0.00033545261576563	0.000764097255046554
ROGDI	5.41006138655451	4.38207397749422	5.25203244377497	2.27418255974368	2.06614831940044	2.02962163079787	1.0385364562737	3.68131362167393	101.356893177457	7.3203500338074e-08	5.5795609129425e-07
ABAT	0.323482954845774	0.218853043992543	0.36638549276694	0.0412795949899668	0.0163265826632563	0.0223008329103794	3.2739573517614	0.620435930096305	99.6936537773828	8.12379000264955e-08	6.08629726833574e-07
SNN	0.866723351842209	0.885323998614764	1.32289781676917	0.414344374605174	0.336232956007061	0.314926544751793	1.32094958130911	1.16347176343601	35.8919358240855	3.06869953390876e-05	9.2400004251485e-05
RP11-166B2.1	5.76523005107442	6.14069050201045	6.99473503470977	1.64466093951156	1.09216971954923	1.24673384615973	2.04360686158606	3.31441427503125	218.480020940859	4.85977205121654e-10	1.17108653331755e-08
NPIPA3	1.70042669339499	1.11869928504835	0.881333146089259	0.481883758934032	0.450006283861647	0.236034558999307	1.48115572531713	0.2671570583427	20.9801914832738	0.000409662525809914	0.000912490518247586
NPIPA2	3.11386323341037	2.61336281944037	2.79550171700465	1.29237984591426	0.779834418974361	0.806503063135368	1.36421764960603	1.41583912514661	44.8293614284523	9.30430135690123e-06	3.28382218910236e-05
RP11-1021N1.1	15.8638869994756	15.2953540472742	15.36372278152	6.11754180353212	6.47736991729845	5.80428781006892	1.14008391162663	3.47333785361116	136.346672090278	1.09729282937635e-08	1.22586608104462e-07
C16orf45	9.72185568036764	9.15965373128051	8.91459037828052	3.62477719589709	4.04042192997887	3.66486373309583	1.09595118418831	4.55138098157007	184.189196825393	1.52047379447091e-09	2.69760378709272e-08
NPIPA7	2.26992214781499	2.45616423832161	2.45556022062963	0.911967593460166	0.870564619040614	1.28735497629801	1.01503754973158	1.25511354467823	25.6250120472729	0.000164253519855267	0.000405516108366712
SCNN1B	0.287320235544485	0.179366263397481	0.314776298616642	0.0664281312404979	0.108277162818288	0.088738873253185	1.35048671258976	-0.517348966915883	14.7433994314961	0.00175082715139861	0.00336909015329389
NUPR1	92.6527245148321	81.0272275429089	100.488381329577	18.9609199307308	20.3320452831429	14.6142789811995	2.14873773854158	8.21139623161558	292.264665393931	1.91430367714227e-07	1.22416312816606e-06
PRRT2	1.43900380232858	1.43268339628151	1.48662477070966	0.20163402451056	0.254199022323467	0.127312515295132	2.71790511550651	1.56992430498648	163.529207637676	3.34097389298806e-09	4.82320687674478e-08
MVP	11.8603042145017	10.1256928462609	11.415567677289	4.68509346318381	4.32623334727545	3.644655517914	1.20246051420119	5.51645299117149	202.419648263998	8.69866677108538e-10	1.79515044800676e-08
SEZ6L2	12.2226971953222	11.2084998322302	12.1055128295771	3.94341542727683	4.05779534895029	3.82256460779384	1.38787946723519	4.97353860149537	386.391564513234	1.00165958394045e-11	1.00854998107838e-09
DOC2A	1.68612847378761	1.7799527428223	2.05053965149754	0.670122883066651	0.680807826088728	0.530905580344875	1.35476166645294	2.94401109179488	108.567992769143	4.73977482760574e-08	3.94141822592275e-07
YPEL3	1.00858344739402	1.24174131165201	1.09169913932941	0.431407912195013	0.291733089776639	0.280077709871997	1.53941039514685	1.18557316657033	53.6522071944794	3.39239462015682e-06	1.38071509154066e-05
ZNF785	2.08003720682535	2.99976361522119	2.28076987084985	0.907813729219626	0.963769516179945	1.09263993646618	1.11388190758793	3.06437973971602	55.0913923425821	3.53307269574412e-06	1.42950635204308e-05
ORAI3	1.51203496941532	0.806849814855597	1.0806084726511	0.474463150160436	0.27086189807736	0.361754441871526	1.40505527797079	0.968786030844729	27.6073411314009	0.000116145571896424	0.00029883287769184
STX1B	0.686922753966136	0.716952683117046	0.642140340644759	0.214379462947372	0.264751478039373	0.212959758535005	1.36978918350222	1.28532604082282	55.2198553243817	2.87588641274751e-06	1.19668366445677e-05
SLC5A2	6.00275185076498	5.33690077849742	6.13072931521889	2.73250093170301	2.37964692665542	1.82379685439853	1.13683873793861	4.1441629511947	93.1414847030462	2.62031771676948e-07	1.58403882282751e-06
C16orf58	16.8470457566249	14.4263125315974	16.3616585073467	6.94171476041293	6.60302774148649	5.59710359081595	1.11726346013869	5.29654178241132	186.310360953196	1.40904286226552e-09	2.54852969870634e-08
CYLD	4.01701702681455	3.06794203570666	3.85332200054697	1.33334565164988	1.32223893610876	1.11719425949698	1.33649093592871	4.94283171961336	177.607098688884	5.7258922143813e-09	7.38897176530119e-08
MT2A	98.1864152181763	94.5441474162102	88.7455663649159	25.3180020504148	27.3920591754905	20.9102497958754	1.73809123595435	6.20883762997193	411.649689258215	2.13454278700508e-11	1.48481753022263e-09
MT1X	2.19048863839727	1.44878627922829	1.28136295393773	0.427036526811704	0.299090470898232	0.245120491684982	2.14295554030149	0.774905735067383	58.2420890487392	2.11355821079077e-06	9.17384080070852e-06
HERPUD1	14.6747681645806	13.632531910598	14.1719523916126	4.80553554105782	4.26904506371609	3.77270393232724	1.52803979233785	5.52019685302589	393.508593499407	8.83310117002526e-12	9.36860931000246e-10
USB1	8.2981890627279	7.33000625812346	7.86147566795927	2.58791110436171	2.64983300937398	2.5345013975451	1.39568505435301	5.38159827262982	416.833295495544	5.93770005440635e-12	7.44945733809965e-10
MMP15	1.61763438248063	1.68353274759727	1.45419969104728	0.663928734531333	0.480006702785757	0.70810367699792	1.15546004399546	2.26038308694058	52.8852846357829	3.68313444075588e-06	1.48452292808437e-05
CCDC113	4.28294270264337	3.82282025384647	3.74545025875487	1.40517856966571	1.46730444413735	1.3528504734141	1.28929820558259	3.94812585757085	199.494411750961	8.93374990531556e-10	1.8293357319071e-08
BEAN1	0.301300765504134	0.203611064201122	0.153940677417779	0.0480969492417556	0.0431186397806667	0.017669005221201	2.41579652168782	-0.0747847646178024	40.3496730757343	1.65026085054276e-05	5.39774953970202e-05
CES3	0.895330026390764	0.908430623613149	0.887829294658458	0.393142936214833	0.343854041679475	0.295016295113989	1.18682723580078	1.59430706365556	51.5030766440164	4.28195829978246e-06	1.68632777286899e-05
RP11-5A19.5	8.11090437254662	8.87779417987364	9.83830348471121	4.0513735400196	3.3918333265296	2.82305233670236	1.1893683614533	3.59539286745298	93.8010518488154	1.18996807862861e-07	8.36045128309382e-07
HSF4	9.0671017393786	9.60134880733152	10.1296026450674	3.87451951072091	2.9914051120503	2.78621864896337	1.38002928448535	4.39004055149946	176.211946032063	2.1169822884196e-09	3.47149958665322e-08
NOL3	63.3500066768405	67.1186085269701	66.3094866809014	13.5778963007373	15.1890476604779	12.3756027492436	2.05983531968069	6.82769167417011	770.330536876809	8.27372313067624e-14	8.71940101664866e-11
CLEC18C	0.287525715892749	0.21786923382339	0.278527566489365	0.0290075511610065	0.0433418393872142	0.0177604671743961	2.9232645338863	-0.483333745550846	59.018326986852	1.95693111538359e-06	8.60026885515258e-06
PKD1L3	0.232765865373733	0.200426818550166	0.16854924289823	0.0864684282957412	0.091798165880421	0.0334370941917656	1.33421744326672	-0.45234384785037	13.4545403107861	0.00246582390811102	0.00459125375022602
CLEC18B	0.832739607908735	0.979189019264471	0.939679755816438	0.165615919949266	0.0590520495437155	0.0760513036801179	2.97752446861983	0.641656159670705	94.8961014216587	1.10674633206618e-07	7.85253411907641e-07
CHST6	0.19273763019858	0.268969425528336	0.275920026395213	0.0670506342576294	0.144014763404877	0.0513164047417019	1.31736863936214	0.491407703434061	15.5892157133936	0.00165019837097615	0.00319216052966117
HSD17B2	1.92728095966647	2.33448802452436	1.69921953427942	0.901824009756293	0.799595668125334	0.871472649021531	1.01587438241368	3.73531696164834	72.7712931783013	5.65328288336839e-07	3.01203558544953e-06
MLYCD	1.37920113363611	1.406506691827	1.43588834662997	0.471423711744251	0.547973495567901	0.470606772833104	1.30441921184524	3.90171102181853	191.621836188771	1.16861398097657e-09	2.22840166601659e-08
KIAA0513	2.31526235272608	2.07037631780739	2.14849264074586	0.859456615699352	0.705089624035888	0.742609408117897	1.3016589818206	3.66167284334116	167.79849236531	2.81875748297713e-09	4.25586612138515e-08
MC1R	9.49561373705202	8.2590733574755	7.91843629828114	1.38154151692235	1.11468965816745	1.39764921100589	2.51733241980197	4.70753952446586	608.485760269554	4.30014475994587e-13	1.8081718013483e-10
SCARF1	0.289315434519391	0.283312646640326	0.130840931686099	0.0667701866339959	0.0427564930379009	0.0525618179912284	1.92023199874735	-0.416806861214443	25.0937734600122	0.000181291577949904	0.000443082446541756
TLCD2	10.4163570135985	10.7954751019406	10.941567981885	2.48849260257563	2.93962704777674	2.13259753985831	1.89271191187368	5.2458106314918	392.401573153614	3.85558613249145e-11	2.21633111208818e-09
GLTPD2	0.88032897975624	1.27916132671088	1.87179911356743	0.693856086910879	0.544283260163923	0.276137938066821	1.21346255470299	-0.06913942518249	11.1549838289895	0.00477549036538771	0.00834430769272123
GP1BA	2.10425597456453	1.86035031281743	1.88164274297755	0.851437157428824	0.614887434713091	0.556063823120318	1.33373784246664	1.68648645408118	55.916908741378	2.67548855052908e-06	1.12724208440202e-05
ZNF594	2.69567099914102	2.90941935261747	2.98044513268943	1.16655044254407	1.27732005697268	1.24720156836686	1.01771608577736	3.41158672006507	97.2187774004506	9.51271992928773e-08	6.92981920010048e-07
SCIMP	0.635358037500076	0.575879293948578	0.524464432300882	0.23615510638635	0.220533022476114	0.144590799539083	1.33984809259257	0.708376537187918	31.9933896976235	5.54155859696281e-05	0.000154772011132135
NLRP1	0.393316681434512	0.368944029858249	0.418105118853966	0.158869640886543	0.198733568358238	0.130637471288747	1.07960907968907	1.80685587269692	39.3429318426541	1.88957561650248e-05	6.06875484471173e-05
C17orf100	0.921416484558677	0.70524496751562	0.918292852599672	0.267782454237068	0.460839903209586	0.131749787315321	1.38776838171084	0.472835708582728	16.6187159208268	0.00132095363214794	0.00261347121614452
ACAP1	0.872240119453433	0.506146760119958	0.524809482895625	0.18492232430836	0.232237443192742	0.190330892495862	1.44916152909215	1.60402185068458	41.5968048198858	1.57628713921603e-05	5.18583706487555e-05
TNK1	1.15196805629793	1.04214458923138	1.08463912189406	0.373909338441275	0.370926423118375	0.275846281814977	1.48875669113977	1.43846369451168	68.8026770134063	7.91572571322238e-07	4.02223696800448e-06
HES7	18.1091576659753	11.7402920898647	13.5692867852246	6.97908533328544	6.60020458457422	5.11839930335354	1.01817922893225	4.23701010890543	36.4027871545909	0.000300036412499424	0.000691597493262014
KRBA2	9.47837475460234	8.77730733630223	8.90946900906702	3.67525188712558	4.09008359901585	3.43759118176098	1.08017861049239	4.12330612103989	146.690919209044	6.81552865469294e-09	8.47011611425991e-08
CDRT4	6.41782207487547	6.11612559771424	5.90092601904308	2.41344315518391	2.41856813329984	2.23660929132506	1.18488964212826	3.74856512953289	169.384972532745	2.64892985964137e-09	4.0773401383847e-08
TVP23C-CDRT4	11.6588604787989	11.4318417846785	11.0349412461376	4.94295727758755	5.11110075438863	4.47649220312025	1.03424713684122	4.61542685913318	179.988708351356	1.7721377765063e-09	3.02526500766864e-08
CENPV	2.35502330355949	2.64207021404786	2.36651720555374	0.985853856819208	1.19682921245371	0.82996266481462	1.09863700443467	2.29043775039707	52.1239630276393	4.00020082910238e-06	1.59362839481982e-05
NATD1	1.39259707269643	1.26300571429011	1.34269701751497	0.321487122645566	0.268853886079175	0.414239215019291	1.77909396731801	1.99796013059538	107.338810781484	5.09485120087799e-08	4.15794567803197e-07
C17orf51	6.11692973793296	4.84936646215084	5.10167388187475	2.29582405012692	2.19137032619553	2.08617265586778	1.09007508354073	5.00883829973404	161.909056013574	3.56740915059263e-09	5.09351075187261e-08
RP1-66C13.4	3.04640906444963	2.83134715958113	2.7324734744538	1.1789592514539	1.09337609258261	0.709396392043986	1.33903275052754	0.183151042801274	25.2242053917179	0.000176928519083291	0.000433496664856588
LYRM9	0.544028582796386	0.531504476086251	0.446408343819802	0.193505887137748	0.202061185882948	0.0969364977897711	1.44688608489147	0.842247534240096	31.2272821489614	6.26178532318414e-05	0.000173113505402055
SARM1	0.353777713030576	0.485225747842904	0.486666117310862	0.220947402947	0.190459694676328	0.130726893812296	1.09883482604089	1.77137274060498	30.1755478102566	7.43153505772373e-05	0.000200782270026485
SLC46A1	0.2477504692446	0.253522079169074	0.277429349070857	0.126784981841511	0.111632331983827	0.0970333765725413	1.01491003828788	0.548902315951007	20.434043447973	0.000459931130300995	0.00101417091753357
ADAP2	0.315201791201722	0.478197880269962	0.346187659783861	0.0378567881018576	0.0565639898562736	0.0521518358108968	2.75374772556232	-0.288042422332208	60.5118622160249	1.69137168147569e-06	7.58706814382424e-06
SLFN5	16.6797767628474	15.6522239021642	17.9989539591963	3.07327903222079	3.08001462180778	2.58510905247465	2.32796070787925	6.65128874851889	941.685892844002	2.0221758241858e-14	4.56665077553274e-11
TBC1D3H	3.43440208331174	2.86336666741061	2.67184785850135	0.882255654916172	0.937311877914946	0.473533618137683	1.78346996248428	1.91168412481385	70.2217835784191	1.00498288357518e-06	4.91503491292385e-06
TBC1D3L	3.83085552664777	3.58967492417954	3.69595366317289	1.37879204886103	0.978955840901088	1.11162906254692	1.47765280674484	2.411310197201	107.997337311515	4.9009876354979e-08	4.04357059195985e-07
TBC1D3D	2.02161559304372	1.69493577600412	2.59211282358249	0.436086583167665	0.476155987388882	0.523736536380698	1.92127256800987	1.39991016497378	85.7440546070806	2.07792935803209e-07	1.31042606437574e-06
TBC1D3	2.78292558536248	1.80895884932664	2.81602601345027	0.699607390394241	0.681173835672224	0.53719171642344	1.74600512187326	1.63124471520482	72.5192558983213	5.77273895975035e-07	3.0669996439832e-06
GPR179	0.171981282520058	0.201398685758521	0.289565118142972	0.00578354743672965	0.0194434394366621	0.0106232860366041	3.99093782284693	-0.107344032520406	90.8307639672446	1.45410126476331e-07	9.79813844560035e-07
FBXL20	1.35131355752298	1.42921575002454	1.67303388082944	0.550892062770508	0.504440818216791	0.435071107167973	1.38085312262042	3.40631903662608	137.347881603927	1.04637849088456e-08	1.18151079885022e-07
GSDMB	5.80494408013332	5.37599168553033	6.03483356968691	1.83113380213261	1.91729654439793	1.33581120514787	1.5647553521593	4.40452321440905	195.041567527709	2.97283907531997e-09	4.43345661345831e-08
AOC2	0.910914365132133	0.747875821049005	0.610746953419966	0.276053921518062	0.269434699517675	0.269886241023648	1.27806972875199	0.462552246222559	27.2160739324157	0.000123204324760816	0.000314537139182652
SLC4A1	0.484398440233401	0.559187835086335	0.478815445842535	0.0626530917138744	0.0300900740440268	0.0822013678376156	2.88146159336998	0.557118814722305	93.1270053142742	1.24473716852444e-07	8.63388194610766e-07
RUNDC3A	0.331834720502495	0.295584476796375	0.323297329158795	0.129870562963783	0.064682342537414	0.0795159114823595	1.58177446645473	0.0210190630842882	28.7480632628532	9.44086301440854e-05	0.000248610965403582
GRN	34.7199178002673	31.022191915097	33.4604954454815	14.5499170303165	12.4934559796338	13.4631097881391	1.09266416183265	6.38212063778134	262.893559265666	1.39382415834563e-10	5.07553292826216e-09
ITGA2B	0.228145517604252	0.235738071919516	0.140321065486162	0.106559595404706	0.0429885303920293	0.0548043671825314	1.36801639994168	-0.351362358883187	13.9861865156247	0.00213654676834566	0.00403470688257176
HEXIM2	2.83087266912383	2.37811586745399	2.70724525407521	1.28867255866848	1.23594954528321	0.799678542242653	1.05842203124347	1.90623018556439	35.1389468025191	3.42678585339148e-05	0.000101671604298822
FMNL1	1.83509113428744	1.48417533261104	1.50794519177236	0.559032229262845	0.398975476233451	0.28682591853054	1.76256407499015	2.88721071540747	86.3324933989635	1.14894253586489e-06	5.5071205600219e-06
SPATA32	4.26628470509598	4.95618410810059	4.35291844827151	1.45902317967077	1.30800593192822	1.2171441639662	1.57256387363135	2.47069443698447	135.156574700427	1.16152741505025e-08	1.27954183812643e-07
RP11-290H9.2	0.444629354093221	0.339349022220787	0.442834304481151	0.169913770654657	0.190408403914745	0.124839822407892	1.13822973949668	-0.296662528551873	14.1916577000656	0.00202301632531568	0.0038400386732217
EFCAB13	0.666456339524881	0.602919381659641	0.812350202111972	0.262421530232451	0.369579801078676	0.221468127694156	1.09088181728629	1.67700396857649	29.6850007811838	8.06117160899403e-05	0.000215838415980653
LRRC46	0.997979328779514	1.25461634774681	1.04730974203229	0.201365894158817	0.338481322278233	0.161818639484166	2.05584245002271	0.88619127208594	60.5090719357583	1.69182788505696e-06	7.58706814382424e-06
SP6	0.379844402193135	0.362751666760914	0.430079761387925	0.14515639609608	0.0780791271022182	0.0746549796884004	1.7671625019857	0.00404855661275391	33.8348692973143	4.16593020586799e-05	0.000120812740220806
NFE2L1	138.734203469611	122.184245535861	146.674734074198	57.4472697558553	57.7171184048457	50.1373872173429	1.10305369391336	9.07946000032394	229.579268611741	3.48252354826045e-10	9.41224818171839e-09
TTLL6	2.23620206278023	2.10142952809406	2.33050109404232	0.682380303484042	0.551407346671296	0.451907543322466	1.78728476086829	2.77492872100318	160.31044769252	3.80814480643358e-09	5.36056572574373e-08
SAMD14	0.268754581498862	0.259047185248249	0.245171028299752	0.124777398069478	0.117153004218782	0.0805271124978215	1.07041612513416	0.37208309061768	18.8213360929883	0.000654917018342565	0.00139640251226858
CHAD	5.87223885622361	5.32534310376528	4.970924360104	2.69167645702026	2.1776508303435	1.83293540585838	1.07592311276819	2.75049293985612	58.7186634131209	2.0157724120465e-06	8.81475250058948e-06
ANKFN1	0.394107334291297	0.374903718320261	0.532405501718144	0.0694226242198642	0.0990133858180304	0.115923881503727	1.97672625638004	0.94696635550611	63.052967353856	1.3285510696603e-06	6.19520215610327e-06
GDPD1	0.758061065901207	0.791448170662474	0.721224291216377	0.302726840881858	0.348168498168351	0.24876015959182	1.14473186630139	0.654015721754279	26.1474310073945	0.000149259607207686	0.000372983855633749
YPEL2	0.636440676823599	0.578773640555755	0.733956184207736	0.136497591806052	0.165198568505472	0.0902593212372739	2.12383135939273	1.70188659855269	107.673070473359	4.99537679726289e-08	4.0979198967894e-07
BCAS3	1.42102178249533	1.44012868432597	1.66867190276819	0.602376911591681	0.675034317991706	0.547062315700671	1.11361600599617	3.86284743692655	115.599809717314	3.1779787676362e-08	2.82804244633332e-07
MRC2	1.75586170650688	1.2293125714134	1.89715631705532	0.465621938206156	0.355586306494432	0.307259965601129	1.91074404661147	2.71979461997387	109.057575933175	1.39381910909628e-07	9.45237772483653e-07
STRADA	4.51243551974008	4.11639925361849	3.90408146920165	1.79646437508815	1.8276244489347	1.49136496382459	1.09677546208881	4.26779413164868	137.897016178591	1.01960036294879e-08	1.15791136801927e-07
ERN1	7.0435257195906	6.22108237505655	7.06220914024284	1.0889401953084	1.06652980459509	0.754067029512921	2.61006835712766	5.32109283228568	502.101955135854	2.383250559058e-10	7.24851714598078e-09
POLG2	33.5423562382082	31.964958701515	32.244345746914	14.2116594944068	13.139795643911	13.8537934562595	1.04664115487718	6.25695972645415	303.067209384725	5.29722522169066e-11	2.67650327258564e-09
ARSG	5.52435419364747	5.24613010217427	5.22277192819511	1.8247351180112	1.57387562863901	1.53729286776213	1.49770808834829	4.47387603700172	333.375603633637	2.76056643760323e-11	1.77394448152975e-09
WIPI1	22.2860928838456	19.5744520559526	21.3600686247813	7.21220775676556	6.00898867107404	5.26321682198939	1.57711822419804	5.48134229209171	294.03091252651	2.33273932599848e-10	7.16037733308428e-09
FAM20A	0.2949050636229	0.199239567170267	0.177893465349195	0.0610298050973038	0.10258663322313	0.115603376172792	1.06055535975879	0.0138705213296724	11.136744534768	0.00478433767479784	0.00835607225314377
ABCA8	1.36922799414351	1.3040083089087	1.2499382117185	0.429310725161153	0.462226858315853	0.382684911002312	1.42633495649848	3.24134688578694	167.441260290066	2.85869038976521e-09	4.30792923559661e-08
ABCA5	1.62980536620654	1.3610113626261	1.58353623447645	0.480114874182815	0.42719611582058	0.51690747735252	1.47816973068145	3.67074841336614	183.14150711499	1.57919821806263e-09	2.76455874098938e-08
HID1	0.508718191093805	0.449773253595216	0.544759471093067	0.103104147711241	0.0684683544096276	0.07014180628752	2.42608582561922	0.808238346441553	102.64613525192	6.7596529544172e-08	5.22781770564712e-07
QRICH2	1.71538389769644	1.72883052537052	2.19177252135886	0.323667344160903	0.220379181258209	0.24457931657347	2.6303475830727	2.55787184632224	255.692737423474	1.68244882268082e-10	5.74430906888519e-09
ST6GALNAC2	0.635897738867257	0.672704344507628	0.481902609043867	0.267307049621735	0.213963607530086	0.21042541886256	1.1788507521631	0.381857617200296	22.2821759807979	0.000313219012560415	0.000718526505667543
CARD14	2.09152539152841	2.35598617813185	2.38826464854546	1.07521487892855	0.98524402104826	0.725390016456797	1.10132410532232	3.68223721375233	78.2010262159003	4.03039744993212e-07	2.28524113660427e-06
SGSH	1.85300365643369	2.06123095391366	2.18526770197246	1.0327013736262	0.793890722370145	0.783352218719713	1.02621520997183	3.2527274266026	70.2336898988832	6.9980324482411e-07	3.62743201979598e-06
SLC26A11	0.642875364474244	0.70183277542088	0.589129774897326	0.241285871544575	0.205495833023633	0.323533552093571	1.11901515220196	1.14421422699095	27.9476439185361	0.000108360579786852	0.000281065592374954
ENDOV	1.48611271727782	1.54692945252611	1.67354264734201	0.639384605332628	0.566624484764219	0.551262568891322	1.22149001199309	2.9296845769653	111.492097027308	4.00292705507594e-08	3.41306746961383e-07
FN3K	0.348880376920442	0.369252851413227	0.284987904328785	0.0794386372230353	0.150649830938229	0.106629313060331	1.38915744815747	-0.169694750912293	19.9888594689663	0.000506165500294135	0.00110532728673155
MYOM1	2.2475028844814	1.89838688089724	2.08336618348023	0.96455917357182	0.992171445132576	0.740417504667433	1.01163988303876	3.2569482368638	67.8844155606973	8.57680391996352e-07	4.30937953381001e-06
PTPRM	11.9280908719555	10.3785780730172	10.9691658109545	3.47737542223502	3.30224429416598	3.47239916889052	1.49815593634747	6.11649707260207	497.793136794088	1.73797214523189e-12	3.78625251847683e-10
GNAL	0.3665757108199	0.33286300532449	0.491918521895362	0.162499534481035	0.166401613142901	0.162106061579164	1.06957734985961	1.22289443625273	28.6005432547554	9.68180576354618e-05	0.000254235856329133
SPIRE1	28.724662402976	29.9091322041625	35.5108007378376	13.7427906899158	13.5332073480186	12.8942459942741	1.0293382655474	7.1548595906623	190.87559078579	1.19938560189379e-09	2.26521954536882e-08
NOL4	1.1035506957909	1.11215283627958	1.09572320663082	0.220503975008622	0.275074352815644	0.259826859148129	1.93162676330635	1.90220718502587	149.388892696952	6.050003663865e-09	7.72523892717108e-08
MYO5B	0.386402980387858	0.381239999403487	0.377528733674477	0.184988595558753	0.0935384915207614	0.103594258142037	1.3827670864306	1.39478952090996	38.7000740902404	2.06307803879941e-05	6.5317720082798e-05
CFAP53	3.07125307858435	3.05039933042679	3.47169553470444	0.575214567998241	0.315135680925349	0.516540783288191	2.55119926810878	1.70514163731908	161.273863597305	3.66092309374684e-09	5.2043050598876e-08
ELAC1	0.510402324723911	0.506634523228353	0.392404148369616	0.166875010524561	0.247111259211523	0.191573704175209	1.02957081113249	0.435719132919071	16.8406208127028	0.00103764499973726	0.00210538982875711
CCDC102B	5.36680790667383	5.94449491501175	5.63002218027048	1.98903021034738	1.87267731274808	2.01390235904841	1.32782774597516	4.42202274122398	261.969094937992	1.42751676525655e-10	5.13509647531024e-09
PARD6G	0.972746328705259	0.688437519583982	0.814450726586676	0.347289426834039	0.351516272189201	0.288086214233174	1.12685344845909	1.26713045579451	33.4545517199076	4.4146687347276e-05	0.000127047302673537
MADCAM1	0.435256016572944	0.530182587696212	0.538673744476962	0.169577276012659	0.180029673486348	0.172134501450527	1.32371013184115	-0.127262417255333	22.684873473433	0.000288853876108448	0.00066943293850203
HCN2	0.644118348469313	0.689730359996346	0.599962108450243	0.124967390301026	0.124480611479475	0.153027687238547	2.05416140183936	0.403030565998562	67.4225710941842	8.93296157175644e-07	4.45886506240372e-06
IZUMO4	0.751835113103643	0.892334321413115	1.01934768957116	0.298959292320626	0.22972739562566	0.243186960008695	1.57958498439835	0.651916911615468	45.1860850288689	8.90644647261601e-06	3.16389001885649e-05
AMH	0.848533178037657	1.00229264544303	0.978545520745838	0.310961247454377	0.204981602204316	0.226790936556857	1.72451173586958	0.613201038353776	51.6607628166642	4.20831308901762e-06	1.66270965536592e-05
GNG7	0.629376834312956	0.600379100613297	0.526568053003845	0.197127541639798	0.209278081303358	0.195335934028244	1.34742062916474	0.837420149260396	41.3160824813846	1.45256432016768e-05	4.82702055354439e-05
ZNF554	0.612718834856221	0.58966106266523	0.616542857272485	0.217161404533068	0.113188346830857	0.176251312772508	1.63084533559355	0.845169118073827	46.6789795486544	7.43910495535045e-06	2.7076757307194e-05
TLE6	0.531727321451035	0.298599406084619	0.364364407802359	0.259151068605268	0.101643259428203	0.130903202336588	1.06863680859652	0.0634977657815859	9.54690815314293	0.00787735180170002	0.0130666502918441
TJP3	0.767476159172863	0.603382753706995	0.65418138816757	0.297369244931001	0.301799803596433	0.237035061190939	1.07865652774079	0.999031530285021	27.9191983987767	0.000108898107067582	0.00028225303763311
ANKRD24	4.7617934562333	5.06433966127582	5.5204125732465	1.12643829147514	1.10822244877939	1.21423399574618	1.95070964477573	3.75092588577524	368.001184710296	1.40105686990409e-11	1.14794377132401e-09
PLIN5	2.92243167929204	2.18424139131476	2.66246350495765	0.928729614648375	0.798459747776448	0.726587535960055	1.46235632833151	2.99030046589075	117.537023359443	2.85751096946768e-08	2.58862655618023e-07
CTB-50L17.14	6.22798880286264	4.66381100344237	5.76019400638704	2.03404123536742	1.74997784757086	1.49446007592698	1.45793966613893	2.67542552343912	98.8550628382928	8.56672987529471e-08	6.36385647879036e-07
TINCR	0.559275243715521	0.358092749040168	0.363827795314249	0.192900831092268	0.202657606969133	0.143943495868717	1.05352118098841	0.26901574332748	14.676230353981	0.00178161112869627	0.00342207882411065
FUT3	6.0377588892716	4.36490202188468	5.11514815738859	0.0304412898857008	0.0170565263719063	0.0768830001500838	6.66695368833111	2.92233076346482	611.575421126413	3.4333616053753e-12	5.42745802577727e-10
AC104532.2	3.34804858265376	3.96919838877386	5.09209219401908	1.71334601323062	0.548573177485413	0.936634982235935	1.73677949116938	0.575266897301618	28.8076739256247	0.000111258780136366	0.000287852503501748
VMAC	1.42338240734711	1.87069304345518	1.871855414204	0.640323889256131	0.28231805052488	0.404905557538019	1.75258293164286	1.2585113050355	49.8845494503457	5.32394902996709e-06	2.03927759306324e-05
CAPS	1.31562884684226	1.12189818006279	1.36328981876266	0.288542592239768	0.197600320255021	0.294443517450863	2.0679214023289	1.70805358932512	123.562167631558	2.0733084351979e-08	2.00629360331458e-07
PRR36	0.80841700744222	0.696100558401613	0.597243634333131	0.106196106659161	0.119005252446716	0.0975311112561655	2.50529330385358	0.817164002187191	110.363394905894	4.27067287755872e-08	3.60057583191724e-07
MARCH2	0.952493808830628	1.20290165876768	1.34741361265153	0.533855879143975	0.311089181576415	0.333401477431275	1.367111088859	0.779502185053569	29.649338097571	8.10927167049859e-05	0.000217016026015307
ZNF177	0.837650598863793	1.2050530288355	1.20160417302474	0.455174630081318	0.211729998327703	0.181411407085697	1.73808758063777	0.889357605571837	32.7858913926071	6.83843166828087e-05	0.000186769052889053
ZNF846	3.12220588166327	2.72559312456971	2.81244288407613	0.780215629016428	0.779435730621102	0.511031110962265	1.87274722300474	2.75324332890352	151.985372769277	5.40458791748347e-09	7.06080378508914e-08
EPOR	4.47875231083966	3.02223847506098	3.94225554438832	1.95954063128728	1.59310116770014	1.28445844397305	1.04358744180294	3.02710341583683	40.1499554984451	3.09922432974401e-05	9.31771361821857e-05
RGL3	3.28055361917481	2.96378828990978	2.81505855750128	1.1509922954328	1.04037570259682	0.872587890747566	1.36857350872693	3.09808860678368	125.542270713173	1.87160284976746e-08	1.85494030402031e-07
ZNF44	1.29547958471728	1.09950093871852	1.22088124531926	0.347431750233596	0.459331607942331	0.566462496433599	1.18764387498701	2.30405303103435	47.1291964520912	7.05223510674406e-06	2.59065483044821e-05
PODNL1	0.567181726010776	0.360471699313839	0.42827018252412	0.11353403341488	0.0318070660330234	0.0364946067934539	2.67714883756192	0.0773659730475955	47.2825927317645	7.17727703417091e-06	2.62635174435588e-05
MIR1199	2.35521425790217	1.8118131356528	2.33003854490253	0.542764060508791	0.428014472945996	0.443091213346617	1.99276584692998	1.58490955771957	117.159070640035	2.91702686427636e-08	2.63198405653429e-07
KLF2	0.488109810458563	0.672471773341896	0.852388471036204	0.0468988950716769	0	0.0646083198846591	3.84271535498885	-0.484863767279496	56.3841249184645	2.55008527016797e-06	1.08306684446038e-05
BST2	12.6253749507903	8.74900114253789	13.2836752832614	3.38309098318656	3.64898393007127	3.10705009299356	1.57038417656983	3.01017752457396	104.51159417571	7.27662310409867e-08	5.55426644276156e-07
UNC13A	0.359711426638923	0.26641572084294	0.255277814910337	0.105740492329554	0.0900559590020445	0.0815746448597332	1.46920106469868	1.09308586709363	47.7833113204377	6.53035419596185e-06	2.4301280397779e-05
PDE4C	0.158329209966708	0.176095410541501	0.159764874636539	0.0554629455313197	0.0528298516370348	0.035656240298902	1.58825735867413	-0.114164047864907	30.2777387606985	7.30754854051013e-05	0.000197905991653905
KIAA1683	0.264398019243618	0.270020326667504	0.287181837610192	0.0439401762707272	0.0695154998779854	0.0569716362365052	2.06860813327708	0.575405559233134	69.8135928792175	7.25421043340116e-07	3.74020086533612e-06
PGPEP1	16.2121741960232	19.2575016116479	18.1437781133397	4.87683024915885	4.97497026806862	4.79676681328063	1.67309685757236	6.36535113577975	527.995872522042	1.15452663564532e-12	3.10162357946664e-10
GDF15	10.9632356872048	13.1092754088563	15.8465452198021	3.40112494925649	3.0744981309636	1.91581572216998	2.05823840234047	4.00730587881892	85.5582709440491	4.70141113536795e-05	0.000134030490943006
SLC25A42	1.93058979689987	1.71599031214737	1.64465950895879	0.628293672856676	0.49872128144189	0.413537091515188	1.58514393889663	2.32233156298607	103.088941392387	6.57849985614607e-08	5.1202819165907e-07
YJEFN3	117.717513448792	154.816034143829	132.299200077505	40.6922090761983	46.4606318759683	43.0045553830984	1.43796773397017	7.99617751896479	193.39400743948	1.11872778266533e-07	7.92687081504864e-07
ZNF493	0.105404558320533	0.170715806532828	0.185226142206453	0.040088225317421	0.0756607675980118	0.0445682563332526	1.33597838595692	0.223107967423816	17.9097375511599	0.000806357093534439	0.00168209196814363
ZNF91	2.62563494848849	2.03243018189079	2.30997103948306	0.80559915047956	0.948672283465203	0.783757270890894	1.25794570154932	3.99994034583427	131.078991613569	1.41648050010657e-08	1.487822175793e-07
WTIP	0.0901691364705178	0.0970519943140311	0.0708987688882334	0.0172289321806313	0.0270298684505786	0.0316462995527178	1.56121495570613	-0.333501537255107	22.6937704236536	0.000288340568569017	0.000668635427305122
LGI4	0.738971542700418	1.12823546898812	1.12432692353127	0.120077521836761	0.0819067041994254	0.182201544646778	2.73016925248244	1.30264591164369	99.5321473418894	1.25426290164046e-07	8.69241032403876e-07
FXYD1	2.42561829381239	2.05087181327365	1.76935865835793	0.208841315463259	0.13766547375456	0.270777963711822	3.10898390678732	1.09365698140775	148.017527492709	6.42611651949565e-09	8.09434660877986e-08
APLP1	2.57875019665757	2.17407664827922	2.64540966772747	0.770130912219819	0.768742682161815	0.582476284357664	1.60490948040504	2.48832634780149	121.635754679694	2.29366964660911e-08	2.17898616427865e-07
ZFP14	0.208813482173695	0.235602923422166	0.224200464072636	0.0786967899008808	0.0881890272960643	0.100073882200774	1.11913467608	0.306879457135929	21.0253068331503	0.000405798936982772	0.000905160095361037
ZNF382	0.0944897198020964	0.12632506102421	0.0688215439577388	0.020905188693816	0.0281120730642816	0.00767977790700607	2.19910852260967	-0.552951597164689	27.0818990273574	0.000126172001998483	0.000321124895868197
CATSPERG	0.437916370101879	0.416628303473153	0.363751315537313	0.0617901873262093	0.0403918589153205	0.0520194227348445	2.76959091599769	1.03154427593022	148.720209784978	6.23016739154421e-09	7.90148736668965e-08
RYR1	0.172753878673039	0.148752525371557	0.174828562919347	0.00296404541981346	0.0116254676928217	0.00136109812639359	4.79377214578922	0.391603753917547	134.416090391433	1.20365616687096e-08	1.31313986790174e-07
CCER2	2.18328041614924	2.47603034479704	2.39498321870339	0.514845155122235	0.928128381333724	0.575627326831091	1.61685521336149	0.663747149310024	40.3173649018835	1.65738197839132e-05	5.41543908937784e-05
DYRK1B	1.02274122189961	1.14636062158295	1.07776938255079	0.59299480109426	0.382099320575157	0.285920152472022	1.17283160382616	1.24872040274119	26.3165160421046	0.000144746273922522	0.00036281960843665
FCGBP	0.0868544620679957	0.108441789984003	0.140227236622581	0.0219061731937298	0.0163656324327618	0.0100593773263824	2.58578953441435	-0.27354224192035	51.3655310870797	4.34739954715803e-06	1.70742092028507e-05
ZNF546	0.41869260437349	0.400878994417017	0.439604902717654	0.123464322248481	0.144243826136481	0.118215459954015	1.50735409878688	1.27659102337773	68.4397860934958	8.16977832389247e-07	4.12744825005088e-06
PLD3	5.60254506517611	5.05789096178306	5.44674594929035	2.44181395091794	2.11235241343325	2.07490666203655	1.08154946245386	4.25927050228568	161.482804387142	3.62985739462363e-09	5.16944015263156e-08
PRX	0.936961900076955	0.617695699902091	0.754115220397911	0.254369783066929	0.275856114913767	0.203470835052051	1.45593654653169	1.51401389372776	53.471993822545	3.45828498703161e-06	1.40391805534144e-05
SPTBN4	1.06246042455709	1.02395915978923	1.10722198313849	0.491689169216264	0.44538815720451	0.374426910207539	1.0869066901979	3.08248716700139	86.1467691841102	2.01868722566808e-07	1.27952717174663e-06
CYP2A6	2.32628712541381	3.00463081323554	2.46402099492388	1.03102775322332	1.19112175404889	0.741902426180773	1.20905543271605	1.97306114475268	43.8380477329835	1.05207987819355e-05	3.65844230410992e-05
CYP2A7	0.61014671157902	0.713011247538161	0.364381610544859	0.0458004114666298	0.0821196136124762	0.03365068770867	3.21242786292973	-0.297616065528142	59.2563451782664	1.91158843770543e-06	8.43147043059359e-06
CYP2S1	1.89970261373938	1.57674708730327	1.32124074225965	0.724468805011192	0.424377533498921	0.627551956086818	1.22860231120162	1.63897106535231	35.7956330238374	3.11202521988456e-05	9.34731040773991e-05
MEGF8	18.0039086524588	17.1135445424041	18.9131113265118	6.19392247291758	6.57496694435998	6.13757828528405	1.31499093680417	7.06584993807799	452.147565098279	3.38447679517826e-12	5.42745802577727e-10
CADM4	1.67905800872308	1.03578275430908	1.24271505209589	0.495121616425675	0.401375150638629	0.416022732982444	1.38566101309082	0.961937125827037	36.0312720152842	3.00722656722227e-05	9.07218274325375e-05
RELB	0.658370415842617	0.622792109973569	0.941037295952835	0.358610430948404	0.183460222453935	0.386628107329548	1.0305910628684	0.672173032922319	13.4492600048321	0.00246937428566191	0.00459678152469894
GIPR	1.43210876567807	1.18708956079616	1.21980713104797	0.59950572374141	0.63822597296128	0.371647900890576	1.06451358789138	2.07742312108954	33.9140741527892	4.11616366374864e-05	0.00011956691509838
DMPK	3.60087165217593	3.57631851055248	3.31425352352489	1.38939692857041	1.39260942393045	1.11138103695514	1.23535203914057	3.76036850343547	144.948247990073	7.36865174123094e-09	9.02274567973499e-08
AC011530.4	9.86152286210276	9.76090598197583	10.390163683123	4.15917855309989	4.19785140085849	3.92100046114135	1.08978078615504	2.56824393706211	81.5073209382037	2.83776325716091e-07	1.69536513866968e-06
NOVA2	0.187965798036823	0.18417527009414	0.25413937484133	0.0272460761903051	0.103810293451677	0.0650596754127955	1.47829511966306	0.243015013900873	16.6714359229451	0.00127966150881145	0.00253972242702969
IGFL4	0.15865861973241	0.351297191201405	0.313659960206854	0.114332581515677	0.135241083129513	0.0933366189009339	1.07733363891872	-0.403631355851186	9.03895260405225	0.00927692495848861	0.0151638537631877
DACT3	0.535457515631672	0.542428666801481	0.593284671565794	0.097095847118176	0.128590491768949	0.040533354948468	2.47479786275392	0.750622243751825	68.2695495007445	8.29215365922751e-07	4.18125566331957e-06
INAFM1	1.65942889505744	1.62196976725571	1.68094107713777	0.527883499428293	0.528174706078252	0.328979043959841	1.64930107284296	0.402220918095801	42.1961538282409	1.29575496698742e-05	4.37770774057216e-05
MEIS3	1.34616149600501	1.09762908237615	1.24827281172065	0.267924359369843	0.403772135712613	0.250305732855242	1.80983510598331	1.93004317952999	93.4483169676429	1.21827853286816e-07	8.51018428969504e-07
CCDC114	2.3567076403279	1.8319900497885	2.15914320259474	0.484327365806505	0.518075622375151	0.333606765480266	2.05538795865381	2.4027924663949	150.057792489644	5.87570181499462e-09	7.53921219898011e-08
EMP3	10.4671089288428	8.19880767174378	8.89740704790929	3.3354623590044	3.59462967930353	2.81563600658711	1.30298298881473	3.33225924762777	111.441191462965	4.01458226887169e-08	3.42115991947836e-07
CYTH2	21.4838743214445	21.1111765391341	23.1066337489819	10.1743352710916	9.20990271528643	8.11244685423826	1.05915274998878	7.16809538778669	222.196311607572	4.33912199216194e-10	1.09224268235821e-08
NTN5	0.641462026350672	0.653474175892751	0.896031462923717	0.19748725735319	0.0851183635477633	0.132542118834543	2.17433631745787	0.409384902817563	53.2307049159227	3.54880483945047e-06	1.43366999494079e-05
FUT1	0.920172328842893	0.624935776469696	0.792134439120911	0.207022499981376	0.146521963132185	0.110075637792591	2.13264874607771	0.977504498778313	71.565333796098	6.25167940202953e-07	3.2876429802822e-06
PPP1R15A	220.003236266986	226.51940379265	234.268480005289	37.7282733022877	37.1012591079583	37.2563295216599	2.40310402128634	8.6053353313032	1663.55955400694	3.66333128223928e-16	2.89549704548192e-12
DKKL1	1.07871934018385	0.729809740131192	1.15514362864225	0.356283940041438	0.39925814195265	0.252846568784293	1.35132272785369	-0.0423065887932556	20.0451615336953	0.00050003429980719	0.00109299532789713
ASPDH	3.26888038580992	3.72364317912672	3.3181553143984	0.629801374955283	0.0962409083307741	0.289206591006183	3.12147769114156	1.58481675476027	61.4961687142489	5.13134760345497e-05	0.000144706440570853
IGLON5	0.896343214482475	0.84620224970507	0.722331312384783	0.31777330764702	0.478194705111676	0.233475857429188	1.0797652169314	0.607130853241989	16.6197729472156	0.00109440560114238	0.00220499155529682
ZNF432	2.77433250998054	3.19867511187826	3.36752093868699	1.03576425257797	1.27587947044226	1.19814159131133	1.21181303993623	3.6421336904211	111.086715543554	4.09682374485898e-08	3.47998870277973e-07
ZNF841	6.28901571135429	5.95226259059763	6.63183148116389	2.09174870110276	2.49248686932276	1.98696831874189	1.32415019940322	4.14041251327323	184.039127665476	1.52873055222567e-09	2.70255869845332e-08
TMC4	1.04778051801449	0.696441561287833	1.11292775179536	0.332266877935148	0.311730022477014	0.319349092571625	1.35581955575756	0.93765832993494	35.0183690528551	3.48844982191804e-05	0.000103114088976964
TTYH1	0.402156865340947	0.586282274742488	0.58775494021029	0.0836887824124964	0.0562698859192026	0.0614882048326929	2.75899808674636	1.02165989883671	120.801114381424	2.3973512193866e-08	2.26127895476436e-07
LENG8	83.1152173678435	79.5766940244231	78.6668511179897	36.8348772002828	33.5968917760576	30.5307386307287	1.05964149115987	8.48936897667949	274.086664011749	1.05026004718639e-10	4.30317348015757e-09
ZNF580	23.4699380853277	27.4916731446113	25.0405751777633	8.21789024777972	8.33252497302322	7.11146720985019	1.48695833934732	5.43441687299422	339.295332103473	2.44688321528188e-11	1.63208142899477e-09
ZNF581	10.9589167859387	11.348749746801	11.908925292464	4.4158983816971	3.42120906388752	3.56741388395392	1.38555975185483	3.67872652186559	172.562371837024	2.34270882115476e-09	3.7257083546091e-08
AC006116.20	0.798555084576282	0.562589009985053	0.627893030831111	0.427231594012795	0.284978184061998	0.102764078876445	1.10258893331503	0.13514482518724	8.61940588566612	0.0117809628061766	0.0188400060738533
ZNF547	1.37244533925317	1.38551909770983	1.73736625084214	0.689655612842136	0.579630291233185	0.651654338537692	1.01996126547745	1.90807412221703	41.4193251111037	1.43309066711279e-05	4.77334539943509e-05
ZNF419	7.93543113731679	7.24448097531452	7.95571275781702	2.36959478472229	2.85738030988333	2.23866053446501	1.43348842109281	5.30401792814083	270.599481285262	1.25793239566161e-10	4.80323558227506e-09
AC003005.4	15.6816811543145	13.1814663782899	14.3168404077281	3.96303440950209	3.73751487700813	3.74778256241934	1.71305223480242	2.41024525535899	164.014296458538	3.27639842337025e-09	4.74297676525979e-08
ZNF773	3.44074790655911	3.05876721199727	2.95082848245719	0.902691900112422	0.893336889220227	0.858645878425827	1.63284828232498	3.9754553409628	313.680641219769	4.18752276510826e-11	2.3557423441577e-09
ZNF837	1.65387672578663	1.412424413975	1.68841524822331	0.626843492775219	0.600277168362731	0.512893375629003	1.24901420365445	1.14833546485968	43.2383837654923	1.13444886644324e-05	3.89940588839633e-05
RP11-507M3.1	0.974703353202543	0.626807119978963	0.654508672870627	0.197084330867847	0.278976276143393	0.171476882324299	1.60921257064622	0.14634508686741	29.1333834243089	8.84316309850518e-05	0.000234866804874277
YPEL5	25.0991947048809	20.4928591038607	22.9206386849005	9.84874054681474	10.2383756485865	8.79741457153027	1.04700017448079	5.75762758439679	174.98963603988	2.13586059483527e-09	3.48438434294696e-08
TMEM178A	11.5306612455228	9.90904076771244	11.2475950192935	1.5805592198397	2.00736325337611	1.16127569619406	2.5934420013144	3.87341200320535	288.513901318346	1.68995186896251e-09	2.91964580814856e-08
PLEKHH2	19.7272963590735	17.8119330943931	20.2320463472438	7.08972766498311	7.04983001433761	5.58327779588783	1.35284778678068	6.94203821853732	269.164076831053	4.28715340709342e-10	1.08434113694933e-08
STON1	0.17888284297672	0.1666038444073	0.147350922125541	0.0429688540525689	0.0756669017243251	0.067650584785182	1.20578845619352	-0.15508343898362	16.1447189680512	0.00122897529586508	0.00245020071598374
ERLEC1	26.7532384507634	21.9050619657259	26.2946356172637	10.8352641485593	10.9760491022464	9.44816084086946	1.06244638589782	5.48160249858352	165.92255115979	3.0358180850177e-09	4.51035829774058e-08
SLC1A4	2.28745664049177	1.99409762121666	2.51165657836053	0.736513387195672	0.649581055147976	0.601260536802385	1.57238355941794	3.29370465578174	175.458680787208	2.09833542017601e-09	3.44807550126219e-08
APLF	1.9445700653525	2.18046060862882	2.23341986186767	0.941777139184263	0.958753682304568	0.864933506791328	1.00308029477619	3.40845210465154	92.9314764773806	1.26115870184683e-07	8.7296785185441e-07
MXD1	15.3676559918513	12.1107769151341	13.6852053746631	3.89312151299413	3.93686838941206	3.38043968017937	1.67776025884919	5.73782681755921	380.560900570978	1.59381264720137e-11	1.27247425893734e-09
PCYOX1	26.6807308353246	28.7493384668955	29.9559956459054	8.9401997455196	9.53975297405637	9.58041958252421	1.40514848505225	6.74726883193966	427.789650474122	4.96359137187243e-12	6.75640214480572e-10
NAGK	4.88563282645863	4.95068161148641	5.40796581754218	1.92071909500374	2.20605284252248	1.87150074165856	1.14675990564508	4.93738722008305	197.158400924341	9.66466481937652e-10	1.95217161906187e-08
PAIP2B	8.18428876775112	7.67629214383332	8.42519537517459	3.24818356264943	3.30215600122477	2.78934939637302	1.1805872201656	5.09609173031654	245.145204391286	2.23718097222792e-10	6.98920095039109e-09
EMX1	0.229593141446919	0.175728793976477	0.364796187906761	0.115814593767014	0.0961362227887174	0.0866676024171902	1.1443771960392	-0.0215875883877509	12.8133001925372	0.00294324800490057	0.00539129368035553
SLC4A5	0.455899341969558	0.326126364417504	0.347805359128645	0.1651074870486	0.161894597135363	0.140804541130147	1.07263373089257	1.08597735735884	27.6208931790732	0.000114722394328155	0.000295660008203807
C2orf81	0.237493814950062	0.265208209021171	0.265323809664253	0.0998333019563755	0.11187497993725	0.0945527086497668	1.12869596376448	0.451558704305797	24.0532804532971	0.00022085951382129	0.000527553217661975
WBP1	5.67939474947436	5.46683772729528	5.6976127353681	1.29074877398151	1.64219438351697	0.935866618837874	1.93332002991629	3.01681081258947	150.586512527599	7.83168010674012e-09	9.45784561706248e-08
TCF7L1	1.14127776524994	1.00467583283919	0.852920435013477	0.268016454051438	0.21024081526495	0.18707236074744	1.97585766672269	1.39649400939331	98.4349351128516	8.79895572049863e-08	6.50275325056767e-07
TMEM150A	0.882311782787163	1.17483843031785	1.1958243742534	0.451185863366515	0.34278435998873	0.25986020321633	1.43189018418706	1.13087891977053	39.8596585552784	1.76212928794918e-05	5.71048376053725e-05
KRCC1	24.9000681563173	28.3524725692353	27.5488753792633	11.8369948535828	12.1908627595969	10.8091844521539	1.01618301347112	5.0434503003725	175.601092650047	2.0870911931806e-09	3.43804738830681e-08
TMEM127	8.41594228118308	7.71101922359598	8.39540416891814	3.51915917351766	3.67711464213103	3.40607377488581	1.0100079492805	5.18448643789738	220.792147195295	4.52798528422248e-10	1.1132361411071e-08
TSGA10	0.683064414347557	0.525732896311456	0.686507732113758	0.166826523838694	0.0862840523231293	0.132589413078551	2.07959040325157	1.43928364664831	88.363769755	1.72510123578039e-07	1.12548082274934e-06
C2orf15	0.737781667748821	0.831637773895922	0.665190182794895	0.0451105673282383	0.075827560281587	0.0207149014183734	3.79591612937909	-0.263390952082713	90.402438319714	1.49745471644813e-07	1.00474380974584e-06
AFF3	0.110477416470057	0.125569446926082	0.193655262303526	0.066874282192965	0.0416336189764125	0.0562995793671847	1.16074844239395	0.337087505028385	16.3620737234968	0.00116518377071691	0.00233568666592606
NCK2	0.357670451076966	0.307977935182453	0.499309124688261	0.0158264164305425	0.0886768235623019	0.0726753564811829	2.4930153336365	-0.571326581209599	31.6731016724111	5.83050021724938e-05	0.000162154376203867
SULT1C2	3.69253539860504	3.21414010810129	3.53184368350156	1.10428778246876	1.08595587145185	0.786510203918752	1.61517473031713	4.17874706846706	206.4115744258	9.09714757093469e-10	1.85558333937207e-08
MERTK	1.46104173733321	1.33023705911785	1.5537012656523	0.704780629555859	0.68260399992777	0.49932608755114	1.00730556185813	2.25912118128696	44.4645626528553	9.73227650866131e-06	3.41504610541438e-05
EPB41L5	0.551883321520092	0.516984606884228	0.611964367345003	0.030592167952153	0.0228547529319067	0.0210720164088852	4.27772289477949	1.36523566596703	346.804051493298	2.10580436326124e-11	1.47658695042715e-09
ACVR1C	0.404010685530056	0.390047210660654	0.40237962087439	0.0977812634496049	0.0865069176023761	0.051991135936185	2.14947507789785	1.09561025792435	89.761875859884	1.56506986795122e-07	1.03952203666273e-06
CCDC148	0.735134219020224	0.684150679092641	0.88202495772768	0.174800472765833	0.153909273190718	0.154804261971659	2.04062102709182	0.780324094983696	80.9835039576307	2.9520879458488e-07	1.75504348431658e-06
PLA2R1	0.899799529995892	0.81739235248333	0.877050442043748	0.358982533524322	0.410914899937522	0.352331377572478	1.01017766025718	3.2183400500886	85.2651677061992	2.15097476125982e-07	1.34557218147983e-06
SCN9A	0.472489865925832	0.671060516966926	0.695197864651834	0.0890350453476243	0.0460496588587716	0.0817702944738589	2.86392186052891	1.76769913111583	150.556594196889	7.00683162330908e-09	8.67178153241809e-08
ERICH2	13.6266521927295	10.2818888116237	17.1725783815414	2.63769218263775	2.95584493581297	1.73550202365713	2.29101494159784	2.20724105328331	107.077156374978	2.10576109040139e-07	1.32252170508801e-06
CYBRD1	0.951512362350638	0.823996932250133	1.07849227473237	0.370266595374138	0.266373116836683	0.302271073092524	1.39594652495555	1.67602002447309	61.7814797510944	1.49762100646387e-06	6.84428819606268e-06
GPR155	0.930976365992618	0.698698951527324	0.768662264290334	0.341096044166563	0.324219999135949	0.285294506624162	1.13578834244067	2.0881756306965	54.2942645614832	3.16901424838834e-06	1.30322001140798e-05
FAM171B	8.33276767052514	7.67835895512384	9.17499799922791	2.01435020796015	1.5200480023812	1.75301542161013	2.04999711929138	4.82400428987998	437.763352026427	4.47172177498442e-12	6.31151587669229e-10
MFSD6	16.5096989552741	16.2973057197859	18.4043141134473	6.07302976099274	6.04058111702972	6.47105905021077	1.26124688339566	6.08928192699547	326.975603511261	3.15245679736382e-11	1.93906758960028e-09
ALS2CR12	1.33505773584356	1.63699207692805	1.92144004718746	0.350193248570314	0.36224566558809	0.214412987204826	2.2087767367095	1.30488126622286	93.2385024844726	1.23548229596692e-07	8.59239073235597e-07
ICA1L	0.225717725144791	0.242375738164914	0.284801251060628	0.0848366406321115	0.102574936785267	0.0881663576409293	1.2479984514763	0.849288243962964	33.7479819915996	4.22131558831878e-05	0.000122097739000429
ZDBF2	8.51639269023027	7.98235980154227	7.48915397948766	2.96785869004529	3.4771263106764	3.20274813732297	1.11420698379544	5.81888726620006	205.609789705102	7.30081260808616e-10	1.58968658000862e-08
MDH1B	0.805378945135313	0.903867549828076	1.05400784680979	0.319530767740759	0.383648444061342	0.31442023197888	1.24092355313008	0.955987053369636	34.8797648019053	3.56090313899228e-05	0.000105039665648796
MAP2	1.63370226274174	1.1782114704921	1.50496841458076	0.21083404568363	0.252321197937893	0.118434612858901	2.70631797303504	3.16297792987052	134.595419852158	1.53193462862229e-06	6.97288298567841e-06
KANSL1L	1.46498805154156	1.40985777182216	1.64740844754936	0.574026789319769	0.537094768833125	0.412026732498841	1.37351273238457	3.05317942422046	111.366495663068	4.03175456721235e-08	3.43024629701253e-07
TMEM169	0.82226014597236	0.561072783325777	0.742495239165702	0.117389433888064	0.0438495649037402	0.0359370423173214	3.21277665770435	0.44326132815029	82.856682377489	2.56580173531266e-07	1.55462605717986e-06
ASIC4	0.777283328643702	0.54928134895874	0.766558389521406	0.0811216887896948	0.0101007124743346	0.0289732421171649	3.87777279140094	0.884928709749352	96.6010368634901	4.02501840377879e-07	2.28382953793737e-06
TMEM198	1.56107503539033	1.87058461488824	2.85776033156528	0.963674057092476	0.586237045761176	0.76703792649205	1.2280113279575	1.85174269676229	26.475420375261	0.000264019182830177	0.000619047054609826
ARMC9	10.3122120311977	11.1043881639354	9.98075578244214	3.78381751483865	3.56781713266398	2.79805764365126	1.43387410070653	6.01599660529354	241.453531119815	1.60668470505566e-09	2.80646097431159e-08
TRIB3	5.72858734217706	6.07589213556659	7.30570383516647	2.15659119756141	1.29715032067022	1.39213306620041	1.77924789631118	3.72114020664248	106.780526223395	1.50745468172321e-06	6.88325927460442e-06
RBCK1	17.1767519701307	14.2061751059123	16.5582271729684	3.42794909657414	2.71469198334812	2.39763658673358	2.29154033686996	5.17493247237729	418.908888290995	2.72379769798374e-10	7.84294972854772e-09
TBC1D20	2.56767022501831	3.02548868150425	3.40636545705694	1.28223557710802	1.20499195934814	1.09935342452799	1.128308109868	3.57572331358912	95.1119097532793	1.09113971868548e-07	7.75472357668924e-07
C20orf194	2.82056230105075	2.71241642185043	2.9221363537692	0.922484957698057	1.05858801704587	0.918452792790352	1.34513522232163	3.97107709443601	212.00772391835	5.94623237122361e-10	1.36823932058665e-08
GPCPD1	2.67334359056481	2.57558131413378	2.46205103797061	1.04990095871699	0.845416348987749	0.958461178048899	1.2336904123054	3.69025767422404	150.956928510923	5.65035340154692e-09	7.33339791228684e-08
SPTLC3	3.38244712221834	2.77598693342859	3.38645278991915	1.4162970900783	1.22302200778585	1.15025811574308	1.13271222139635	4.20348942598808	130.159423558898	1.48245802272915e-08	1.53368432089675e-07
MACROD2	4.75831335889412	4.6035011006314	4.66913892338952	1.49546660509035	1.556644092318	1.73739844412918	1.34863600248265	5.10882081259229	299.923639184096	5.68780640369963e-11	2.79232433632558e-09
DZANK1	0.922652168686109	0.944570807954962	1.05421438548398	0.293119865571869	0.312452164846654	0.354559995692757	1.39913341208419	2.06393864381551	86.691212485736	1.94163311953214e-07	1.23813377787672e-06
RALGAPA2	1.28260450845325	1.12146387142366	1.33635259308613	0.328907075933348	0.382575815608045	0.305893810844606	1.67997976452778	3.12003279550148	186.165240539736	1.41636255871671e-09	2.55592001463399e-08
KIZ	14.4741693331472	12.5330268593117	15.2146883558024	5.37552577353773	5.50451973016779	4.12730984067737	1.29493700068288	5.58876681407241	159.293266396635	4.95614140699368e-08	4.07739224774713e-07
TP53INP2	4.51300037240605	4.48207344822056	4.91278608964798	1.01849802426355	1.02219544700944	0.935394406100523	2.02507819373641	3.51290663641566	397.180978949756	8.2853055460394e-12	9.12772383841396e-10
MMP24	1.9191318845823	1.53171889268926	1.55143286024003	0.509231262697733	0.552633000125012	0.388913592080204	1.59258970754317	2.20521063420369	96.5234220437631	9.95039962434732e-08	7.1956046322819e-07
SPAG4	9.59877903691468	10.8074855752977	9.38879479101319	4.28846427716355	4.10736003350871	3.56991733229353	1.12109545860069	3.92753943101136	131.188520663461	1.40884754186211e-08	1.48177742684871e-07
L3MBTL1	3.14809465837261	3.39861364361684	2.82469378811136	1.29230533676357	1.34881984664649	1.13189450654467	1.11733476682379	4.51120751902592	145.633015004189	7.14541626735475e-09	8.80395482107123e-08
RP1-138B7.6	1.29278877007269	1.92665199827037	1.83491692464944	0.418029903951607	0.562142125338409	0.652665789741789	1.41862132906019	-0.596307843546828	16.7692914340103	0.00105560079811044	0.00213633816624374
SGK2	2.16187785460715	2.21055493256816	2.35214094974888	0.427338571680205	0.478883230307529	0.367630301212312	2.20488602029019	2.48498968329763	248.53603142972	2.03878966864934e-10	6.61790289158292e-09
SERINC3	75.2704012004203	75.6071691377713	79.4779004324415	28.3137732920684	28.6149107877169	28.6437898125014	1.22878106701818	7.90326788996687	467.246154056963	2.69600190664509e-12	4.67664571840844e-10
PABPC1L	11.564385827167	11.3142441019526	13.5121023660372	2.79140642604989	3.06426108771948	2.94295823070119	1.84716505358697	5.17194338879822	492.436771050821	1.87343884197736e-12	3.84614561220495e-10
KCNB1	0.358671508384233	0.460526771122372	0.386174062206028	0.116080914286274	0.109149553256322	0.23527586222702	1.1723833500516	2.2808619355694	15.6680241626614	0.004656090689595	0.00815822230338259
FAM210B	4.73639817643068	4.47128332540539	4.91771329683182	1.66688401622661	1.55661664844197	1.27572983881842	1.45367603342419	3.42689601937442	171.389329261025	2.4508009465416e-09	3.87035578051245e-08
LINC00176	0.34921991986635	0.442208041776572	0.408649894931907	0.0345408650564394	0.0145151661925885	0.00396531598318863	4.28408067262276	0.165704366822128	107.456565994615	5.05955217360901e-08	4.13768239836581e-07
TCEA2	9.01959668329137	10.1736212806627	12.2196602110297	3.88757364280061	3.290829793023	3.63824760446698	1.33695393547264	5.03356867497518	161.461811036582	2.37652989255993e-08	2.24539384608199e-07
HSPA13	10.005064008996	9.21593612291919	11.1201642325959	2.27352849383771	2.30752149248255	2.13465231621458	1.97548951609841	4.63371162723872	523.241140384893	1.22942374966876e-12	3.10753043746451e-10
C21orf91	0.713167072543705	0.72290908231279	0.843259836883302	0.318762048973139	0.204120252087595	0.271841966937313	1.31130781192273	1.64841461619603	51.6733633874336	4.20249078370258e-06	1.66082435771926e-05
DNAJC28	1.25759858894752	1.40481163416557	1.33269705985635	0.571509482214033	0.576399353154962	0.402406140516179	1.17461570603311	1.18621951468865	35.7662944780962	3.12536278898164e-05	9.37490227100981e-05
LCA5L	0.611909462093982	0.452216585368913	0.694553439152905	0.162030423308755	0.13164128353171	0.148809666754827	1.77611320790461	1.05998498837538	63.7534394824689	1.24476748406478e-06	5.87185061452177e-06
SH3BGR	28.1430170715823	25.4973311601052	26.2028744999448	9.29010644472842	9.57709694472861	8.48848163700216	1.34695610774353	4.69463186142597	301.057247719202	5.54329011518778e-11	2.77304842218001e-09
FTCD	0.781986581270182	0.805083079380604	0.656747580192503	0.164358601318092	0.13613539539933	0.118133122495236	2.22440354126153	0.541127698311439	80.348090627099	3.09788608951967e-07	1.83344752164459e-06
TMEM191C	0.366598966273228	0.287481515505272	0.543560526527346	0.0990669611876943	0.1480216063929	0.121311551083733	1.48473107018986	0.15250489502368	23.218670152036	0.000259822415309149	0.000610565295258961
SLC2A11	5.57478662126619	7.11997725541038	6.60054086989476	2.3793566200127	2.60968211074097	2.12899554702339	1.24239311340725	5.24904351149533	156.875823359137	2.28615618930251e-08	2.17577104397917e-07
ADORA2A	0.510104769244039	0.520145495359422	0.46441821757315	0.0959285412788544	0.126469688743755	0.160655349206793	1.75284256750408	0.393951699014038	44.7596304973283	9.38442081737324e-06	3.30914397236306e-05
GRK3	1.39157130527011	1.01329004279905	1.10241958734783	0.333174731359732	0.273608464316061	0.284967392638997	1.77329604505835	2.71945673984276	147.226829039937	6.65506507727613e-09	8.32304341309977e-08
KREMEN1	0.649155715327961	0.644026093286136	0.602150404851582	0.231354947971112	0.206078846082231	0.196133267434738	1.3827432977704	1.72290032847407	78.0962488544735	3.6848916248139e-07	2.11743972392069e-06
GATSL3	0.512436581784091	0.494190837073542	0.319114171095374	0.0516980900881158	0.212423942240649	0.0870463392085253	1.75746377697229	-0.339425521509217	17.6750317517184	0.000885381894514128	0.00182788520157755
SELM	1.74845226864553	1.15576281919741	1.67010833673576	0.445443851214201	0.549089562654053	0.490917814347946	1.41669363137186	1.64870287051364	53.5167080013943	3.44180124226196e-06	1.3979443483473e-05
TOM1	2.37760798288278	2.13808454387438	2.27755039331487	0.963184759447279	1.00258732659146	0.699532800222811	1.15562301807958	3.17346054364834	79.6608440862995	3.26490311332279e-07	1.91366660791275e-06
C1QTNF6	0.559471989943257	0.505490284574278	0.504342060006412	0.145745719277766	0.0631029391246228	0.0699689803333466	2.28718110097144	1.0989689223333	76.9055406876753	4.04602121845914e-07	2.29081315979234e-06
H1F0	236.021940952715	185.262530867433	224.139525247219	46.8566580548269	47.0109738646558	45.2027075181195	2.01418128743102	8.19666360898195	659.146286389395	4.13908366379117e-13	1.8081718013483e-10
SLC16A8	2.28669997994246	2.66200007572592	3.04957070934206	0.1825821033056	0.264782635221435	0.276186148189044	3.25572452723735	1.61084553941924	229.34241937046	3.50681345129819e-10	9.44390239150286e-09
BAIAP2L2	0.681937039945144	0.948542431456626	0.877164678506405	0.143330104066912	0.123552517451669	0.0708804851421788	2.6979527363166	0.0203397581944343	68.8787607111555	7.86361085256298e-07	3.99961262410926e-06
CYP2D6	0.679671718061136	0.783629576119172	0.650961752817074	0.338975538161332	0.314742831399394	0.257948430637878	1.02224225284894	0.325959095408685	17.6862049467427	0.000849374557325566	0.00176159971165082
ARFGAP3	15.5822916172736	14.1556274361072	14.2452996650191	5.67543906214997	6.1561019350564	5.21235566925926	1.1696553426089	5.06385348863749	232.186367770305	3.22745532065056e-10	8.88843444404948e-09
TTLL1	7.72364104880475	7.14935869394384	6.73596271985107	2.51621018687304	2.54683487774817	2.58423428832346	1.298743115803	3.05537275727023	134.580201109012	1.19417106494028e-08	1.30459268794582e-07
PPARA	2.09491858676428	1.70853745687873	1.9248651935936	0.442101646359351	0.567634978392564	0.456987743507745	1.76715307338108	3.93135852735694	238.538743591702	2.69040498962847e-10	7.7751228658221e-09
PKDREJ	0.321927141856134	0.324450678669399	0.48937875993104	0.156854948751685	0.148201991491033	0.118634749342349	1.21731656732843	0.976362459723708	27.8835884605866	0.00010957531576326	0.000283868664632187
ADM2	1.44137528968113	1.47914246490224	1.59391243030747	0.45373255150145	0.409248932689071	0.355728533945547	1.69067820926508	1.98818535735604	125.062443436379	1.91834430784314e-08	1.89177709409759e-07
CPT1B	1.11831101478984	1.19333645520476	1.49537118400665	0.542195587758199	0.581738986363126	0.508550324825908	1.01963187464134	1.86980711639348	39.3177580091563	1.89604825352942e-05	6.08830607186535e-05
ARSA	1.62215889669079	1.46290624898228	1.6714594334295	0.613300625797488	0.651103225664814	0.459500599743577	1.26887329895384	1.63401212742816	53.4917983802879	3.45097301172908e-06	1.40130956510181e-05
SRGAP3	1.42469934234706	1.34585096832136	1.38059342365849	0.4488541973343	0.385301829286106	0.373188954029748	1.58300591726856	4.02916430319309	308.942323524245	4.64643219872986e-11	2.50685324906217e-09
TTLL3	6.95090436114334	5.86595260295173	6.46910008242996	1.66182716703765	1.66786004822225	1.43189033039245	1.81975231908244	5.31856141080124	518.880830528915	1.3030115671571e-12	3.16892413132607e-10
COLQ	0.680825083647859	0.661691515829127	0.668536049582606	0.170015515427504	0.127014947282052	0.0832763845283782	2.20841049175983	0.705998486093651	74.550979689628	4.88568374729133e-07	2.66742089156953e-06
RP11-9J18.1	1.69574614886762	1.57668745645033	1.79949031075769	0.622468404079341	0.765053964640193	0.749943890727182	1.04322879382645	2.06195554829515	48.6508006622958	5.90480549244847e-06	2.2304221081153e-05
RBMS3	0.446568404374854	0.358097125623836	0.412347275936731	0.159981519051964	0.199519226447882	0.131524205586672	1.11489925692071	2.35174028900225	48.5832158891198	5.95100644476984e-06	2.24572713962572e-05
OSBPL10	10.8285757069014	10.4774947870312	13.5012753713927	4.04614969692532	4.46112692417614	3.16622667174679	1.37847199833275	6.48785567184856	92.9297184705842	2.84352507311669e-05	8.62606876910931e-05
EPM2AIP1	0.595692706905262	0.572573976415996	0.682970824625895	0.197995753670803	0.234929197347925	0.192536927679905	1.3655979073917	1.71297574531365	68.2069831175555	8.33765421063776e-07	4.20017966098667e-06
TTC21A	0.542121466537267	0.563922446552568	0.591618374630629	0.256946525578219	0.147397274795154	0.157320771676914	1.39445370128208	1.5161916463905	47.6306060711781	6.64812901132561e-06	2.46698646504778e-05
CCDC13	0.651721096099872	0.780765225593433	0.836538847645254	0.119112427324109	0.0961052485727565	0.153150947558514	2.40177449553779	1.08531502895487	109.725901338739	4.43089559814988e-08	3.71781303691897e-07
LZTFL1	3.47049009298224	2.96476511697303	3.73181739907266	1.32086071526062	1.24084748959981	1.14066298294907	1.25681296730171	4.01408780188571	159.628325591144	3.91646656944669e-09	5.47404982580135e-08
ALS2CL	1.0129870338231	0.9257610951217	1.00335939818111	0.344836592514436	0.354227536674453	0.333494588794793	1.31015939085342	2.54826441968705	113.132325844215	3.64725570530411e-08	3.17313253656838e-07
COL7A1	7.08197963568933	8.58438400803761	9.44063188862478	1.81856364407942	1.55587880477217	1.63497640243564	2.12608092909629	5.73736880592822	436.684324604737	1.27847362081913e-10	4.83495478418869e-09
LAMB2	60.3732283194745	52.7548718576006	61.5063017177899	20.3449217193432	19.7129418399322	17.2953162703775	1.40776877822664	8.00374039412465	395.033660719153	8.60074625672129e-12	9.31236964563358e-10
MST1	0.420705998709728	0.400387894946089	0.593690727525676	0.232695638903039	0.203395051054288	0.175241383773175	1.00363584447359	0.770244797532122	18.4353848711865	0.000714669428090612	0.00150794104635029
CACNA2D2	0.547546836413259	0.302816680553486	0.385025622090363	0.116019498493118	0.155177427881959	0.127176126028365	1.42974121804474	0.765785367295197	29.8207345692488	7.88105644882944e-05	0.000211661128683479
HEMK1	1.08225656383382	0.965577479205234	1.05259761420769	0.371503229442296	0.318035946827021	0.302037659136468	1.44554584554336	3.68156454733509	205.550588784074	7.31489397184704e-10	1.59016623896761e-08
DOCK3	0.456460128402591	0.398578195233271	0.426309047063935	0.105397968016308	0.118110844038835	0.114172113425721	1.72053128511266	1.20995467087741	84.4578980210118	2.28084030588191e-07	1.41062298729974e-06
DNAH1	1.02858345265947	1.06211537046774	1.1136551555547	0.455403079188111	0.470194282028659	0.438608769074728	1.03269875925312	3.3687826631063	106.905336370378	5.22723393999808e-08	4.23754431402511e-07
ITIH4	0.360675795498125	0.470285256878754	0.49318431484679	0.017327347172216	0	0.0159135346670624	4.98656728113801	0.263571158924006	129.987960369627	1.49514423555654e-08	1.5457972580561e-07
RP5-966M1.6	0.436740407444983	0.51804514537816	0.534494011542778	0.0636941209156353	0.0377877010619405	0.0378510288941584	3.20494386874998	0.732393587252769	142.329700756795	8.29884396605647e-09	9.9084686869653e-08
TMEM110-MUSTN1	8.50438803231518	7.19145499647454	9.4865548813559	3.01840122004924	3.13301679981503	2.85874558443562	1.28186596416727	5.11462218712055	200.092450070988	1.11593955157304e-09	2.17052866772124e-08
TMEM110	9.17963331706585	7.76471016852669	10.2802781823905	3.26209234298293	3.44733086084128	3.14003199908541	1.265715363517	5.10167500415263	189.74522369728	1.77938742775488e-09	3.03265134552815e-08
ERC2	1.34098833392892	1.10885910125253	1.24370960592967	0.435450890494706	0.374336249521539	0.350615308615635	1.47025281382125	2.63925213315342	124.395030018347	1.98558984236783e-08	1.94233937055388e-07
PROS1	8.48929121870263	7.4794562976631	7.93607266480698	2.62300786831283	2.38862807130417	2.32557858944505	1.50456725503638	4.47853198670955	342.256117405757	2.30537529390749e-11	1.56409324661329e-09
CBLB	3.16133553253416	2.76100658192073	2.76306873729517	1.3468895260057	1.16224308760317	0.948849208693471	1.13307760535231	4.54372382989562	115.709909072515	5.27498298308649e-08	4.26531616351055e-07
CCDC80	14.9725759862125	13.4448566291187	15.2504920701778	5.85041021848002	6.66155549575405	6.44200787261958	1.00283438649425	7.05596075248921	194.726131643549	1.04991081913829e-09	2.06945015323418e-08
SIDT1	0.265368399186136	0.15032878839551	0.128853967661487	0.129163979255717	0.0296066168990266	0.0647045109316338	1.07294720418739	0.0830499480428892	5.9621820620961	0.0332557252434884	0.0481372131351584
GRAMD1C	0.767143925805865	0.824926821521467	0.722701075022297	0.248292857719504	0.234129965051683	0.275308833785448	1.40880682880328	1.97285740675992	86.7269667199899	1.93669144550035e-07	1.23614157032827e-06
POPDC2	0.448907020773705	0.465828643108278	0.398222001285116	0.14515639609608	0.184353494546904	0.186637449221001	1.14639213806501	-0.363578070437453	14.8050019888238	0.00172312903697236	0.00332145150792086
STXBP5L	1.38620544168551	1.07337874050283	1.50783698231299	0.371396094368697	0.296597375768688	0.241116967551508	1.92630993089787	3.11044541692408	144.983561469713	1.8750333555892e-08	1.85717589505978e-07
EAF2	0.795000482248088	0.711929963755097	0.476741480634554	0.34755525799728	0.299597403899754	0.196428760116372	1.05281650171082	-0.206221621800657	10.9230465502249	0.00510320251802101	0.00885623289108312
ABTB1	1.87650626107477	1.71826122955916	1.93706605455171	0.569483314266031	0.745972687007187	0.664372603434746	1.28157679390875	2.90594257346635	97.8918531704246	9.10986022009914e-08	6.68563929244787e-07
GATA2	3.83739725936803	4.49987095106233	3.67567212780717	1.66085090209148	1.39737093689283	1.81285816341983	1.10138887505062	3.61837492538989	83.584699856093	2.43148685793861e-07	1.48980404070905e-06
H1FX	10.7940702504144	10.2753068616447	19.942545597204	3.86229672903822	4.09943481560377	4.96024981169777	1.45368889838487	3.70777807323522	21.1692321975314	0.00534854986502474	0.00923840431231546
NPHP3-ACAD11	4.94643248690084	4.10101526631055	5.01277087736669	1.76309865759513	1.81900532412076	1.55768200321991	1.2523807073259	4.65598323801717	188.740037618183	1.29267933925474e-09	2.38166375232389e-08
NPHP3	2.74726602208768	2.50472954807042	3.00944717006919	0.820216990190715	0.800731725820548	0.739427701841725	1.60710986253929	4.00531953202746	291.027099162692	6.98383588536833e-11	3.285728502259e-09
MRAS	2.56890697856863	2.62317949331758	3.3194447150328	0.955341176568872	0.841461553733843	0.938842291699177	1.43321249880557	3.53024898711551	146.058119709352	7.01071406783295e-09	8.67178153241809e-08
ESYT3	0.117549276684482	0.113561331673837	0.109109420584385	0.0241040062791982	0.0324136555563915	0.0730529484922404	1.15800666421561	-0.317543468388722	9.68812825220358	0.0075041414593301	0.0125066387126084
SLC9A9	3.06426293047568	3.1780984510631	3.47818223143499	0.833645933243744	0.960148469850498	1.13248725916738	1.52588512322305	3.06227561148665	130.586199237761	1.45141129578866e-08	1.50946774762021e-07
PLSCR4	3.05598411068282	2.20143654239715	2.45697416454124	0.901192170037714	0.765259798889437	0.637452452542308	1.5458699753564	2.7730002770835	102.233201682684	6.93372739070521e-08	5.33114604047996e-07
PTX3	1.8568588583312	1.62386087093624	1.90715495563918	0.536629728247981	0.355347230089348	0.582451774520325	1.65143071784187	1.1233304574286	58.8567338335909	1.98841404968381e-06	8.71198705582088e-06
SERPINI1	13.2451420295536	10.4428398338747	12.375349810822	3.32695098082909	2.35756393825582	2.01302922898416	2.03108369313215	4.0776133923063	166.903608584087	1.69873084594039e-07	1.11010902077824e-06
LRRC31	3.81508294385086	3.24611670011613	3.3883409119947	0.744853283404682	0.97097276194816	0.628234450018834	1.96477496592842	2.67557319521057	162.005803934979	3.55340620537543e-09	5.08454687012092e-08
SKIL	12.6213222281961	9.67202520446418	13.2456149705274	5.73725899095712	5.76828949177617	3.30053702606871	1.06789023016165	5.98857759552024	16.4158969950865	0.0120393024879493	0.0192045705075179
TNIK	18.2766161552514	16.4055395961029	16.9567675226321	5.5021818914908	6.43649325791041	6.17504333049748	1.31032618117695	6.58605016723801	306.368816852547	4.91957527984896e-11	2.60392673050997e-09
LAMP3	0.885000536842211	0.546131566898488	0.833490336547228	0.173609484219735	0.138964204639037	0.170832795502152	2.00870404825809	0.767905277283326	61.9092986856841	1.4795590857567e-06	6.7774181476795e-06
KLHL24	13.8437615768304	12.6123663703447	12.9407648691604	4.05100456494589	3.8622088449551	3.5496408478226	1.58267073074308	6.14403746848617	590.101687735246	5.32527688502353e-13	1.95772039531284e-10
CRYGS	0.614933427412538	0.653423542530292	0.42247448021043	0.23099504594927	0.1848979793942	0.272760647546532	1.09293231835557	-0.166551823757291	13.0268594295512	0.00277335328931529	0.0051079073514501
MASP1	0.076981127161839	0.0773334874973755	0.0715141478639444	0.0215732779244686	0.0241754002690935	0.0115575960120899	1.79402857548056	-0.632967007789899	25.7453717509255	0.000160652151829491	0.000397743025234235
MUC20	0.430523913780384	0.547509547229511	0.580510020230645	0.0334109097156898	0.0187204308626465	0.04091302723064	3.80633725882258	0.19462250893114	126.152389639463	1.81403332777615e-08	1.80808567752114e-07
CEP19	5.5749002468014	5.46095790182674	6.1046835735398	1.99947824481642	1.90334870455714	2.21149689944739	1.28251521242441	3.0543721809109	122.104293223042	2.23771214258023e-08	2.13738692144461e-07
PIGZ	0.306759762536711	0.399984128475826	0.36386899774853	0.140002914577876	0.140375052683644	0.108277454190588	1.26843122252303	-0.308195261800997	18.105815325144	0.000770665833455926	0.00161445606881411
SLC26A1	1.11444512046797	1.21362570421886	1.1718004731503	0.440912975796152	0.314985530515151	0.47073925871704	1.3040862036997	1.73561390199131	55.1358442345974	2.90117554358946e-06	1.20625415552505e-05
IDUA	1.28050727675699	1.15712578291676	1.67143729489395	0.443634235568643	0.437487109044616	0.543248289696842	1.31507515763869	1.84786222113751	52.6786492440726	3.76626218242887e-06	1.51416766479745e-05
MXD4	5.47469005940528	5.99473210592461	5.8398934886676	2.70194913662663	2.37044029819721	2.1705301458559	1.06011244791932	4.8157574958342	165.18067593212	3.12687218800818e-09	4.58956318923244e-08
SH3BP2	4.73079926146014	4.25049052755746	4.17538676325976	1.75319371444653	1.7008072551285	1.63192284046961	1.17228383566812	5.36812490230179	288.037491491874	7.49269281956815e-11	3.43607882167863e-09
EVC	5.51993703614415	5.46157863885741	5.98430508002844	2.43622307314696	2.50009590727706	2.39552127745446	1.01036543023519	4.82024251967801	192.880615307528	1.11872553476966e-09	2.17251711594335e-08
CRMP1	3.61030976343328	3.10039249760782	3.94053766530123	1.36119955501055	1.30226857120156	1.31730480002051	1.21711197333316	3.7867589206742	141.766603792701	8.51596000534931e-09	1.01142220709663e-07
S100P	1.2532437289689	0.814077366908059	1.26777707440379	0.203332357968962	0.124286110524039	0.169765090530263	2.50614538859364	-0.295128335380162	51.920487945947	4.09013964165191e-06	1.6257713717685e-05
KIAA0232	14.1095888624558	12.5342123815048	14.5606859640384	5.15581035744207	6.1146212119604	5.32062450104308	1.11189897090809	6.31587337016203	197.378277786087	1.07214996334103e-09	2.10279734745595e-08
CCDC96	1.29207538922616	1.59930851034488	1.83151649275895	0.362092664771474	0.507209378194706	0.290979476069088	1.83509961415165	1.00183186140386	57.5652926403487	2.26187109975115e-06	9.74534160394283e-06
CPEB2	0.631325867148495	0.601013532493437	0.583350565767182	0.19120921954749	0.166245877251048	0.187718511696833	1.53180286021359	1.47128158170222	82.0670284267096	2.72114935259243e-07	1.6355866526913e-06
SLIT2	1.30399070039251	1.17522068829147	1.40687749146358	0.436081977851659	0.374018608276624	0.570544950052285	1.28187836162524	3.0535779190145	73.9332705024949	5.89448870661495e-07	3.11952050465916e-06
PCDH7	0.716843932266608	0.775519329759786	0.874371844604719	0.231795175740005	0.242436890150573	0.269650551176161	1.46479992709335	2.6254938059576	117.743829537109	2.8255322063994e-08	2.5670122482047e-07
WDR19	4.76398192736579	4.47080154721921	4.641667209502	1.74393802959927	1.73913709936489	1.65062255045947	1.23528805205965	4.77162891693654	300.684674814329	5.59031994966456e-11	2.78775324177594e-09
SMIM14	6.25167750154328	5.14514089922798	5.42769299951262	1.86228248269255	1.90938181797978	1.58100528886627	1.45469948815256	4.58669381188584	242.078294166339	2.43576669671006e-10	7.30394595458308e-09
NAAA	1.78615694802821	1.68473429327213	2.06711066197473	0.313067741927786	0.35082929904969	0.380115421362222	2.19951381360258	2.23130903194077	202.567771602425	8.06617006773271e-10	1.70467936404704e-08
FAM47E	0.115437280794248	0.0968504444883818	0.143364946402919	0.024884826003009	0.00557727602968622	0.0182834931324137	2.60023917602952	-0.620870962757272	38.7561905368271	2.04722897589026e-05	6.49460077280218e-05
FRAS1	3.99379780023632	4.30341182073605	4.94335389357199	1.81235727424676	1.81498338936915	1.46614926803701	1.18072138857674	5.91888909630069	163.942705534034	1.56021833090924e-08	1.59844014096003e-07
PRKG2	1.40275006904877	1.23154421017056	1.31317519012521	0.508728338937199	0.409428313011168	0.488456241713345	1.28375189608109	2.15962628272233	79.9408016865598	3.19565698105197e-07	1.88075002071741e-06
MANBA	3.38903702082821	3.02732994270255	3.43900121318417	1.46107818248991	1.18162892167456	1.26717154690457	1.13290853534884	4.23619788822446	152.817054889847	5.21473505276833e-09	6.85241327632267e-08
EGF	0.353682440755971	0.387601447291808	0.503220800546762	0.123573651385205	0.103859129408043	0.163142949737586	1.45020521624904	0.726083155187742	33.9841325305653	4.07270908370665e-05	0.000118435219270116
ALPK1	2.44096432044799	1.80297457461579	2.21721609689156	0.758287591289743	0.606657396277986	0.654101794653236	1.47576740589798	4.07375151778283	165.155233941511	3.93126330656784e-09	5.48987723941912e-08
SYNPO2	0.068181742940986	0.113964517991842	0.12950585819191	0.0269750520891104	0.0188929530035117	0.0154837762490193	2.13640253223563	-0.188150693101079	36.6238934417404	2.76100132517884e-05	8.41448022911645e-05
PDE5A	2.66602903409567	2.67740570276263	2.64621066030438	1.03597860022986	0.92223896504794	0.882535328939729	1.29381485991795	4.09941070011909	231.300245684906	3.31168117238236e-10	9.07297330554946e-09
ANKRD50	20.4208087256955	15.894467588834	19.5675350968064	5.77387048460501	6.13261645196622	4.02772213875757	1.6135667091882	6.66346911627284	83.4963650689459	0.00013267237965162	0.000336265027662788
SLC7A11	26.9204225507951	30.2504228408345	31.3648442539402	8.49030220454439	8.47800081243915	9.29802256746031	1.55254815088886	7.47693862409928	443.270810934921	3.88210985909274e-12	5.6822585789387e-10
RNF150	1.50341546634781	1.62257849623471	1.53916222410036	0.7093633638601	0.539585621414439	0.71860589606487	1.04299611856811	3.5740528115066	81.2765054131211	2.88750542999503e-07	1.72182896406493e-06
NR3C2	1.3375067898406	1.22503741944074	1.55717640596362	0.26142212156005	0.220718989478138	0.269691901045201	2.24375814705366	2.36185861327836	217.725309122983	4.97401103974438e-10	1.18819571925791e-08
CTSO	4.60158336004545	4.61034068632978	5.47144088224746	1.61794837436003	1.63358679235387	1.64776732419895	1.38095762174925	3.22586350621136	150.421692686419	5.78328579034092e-09	7.4508705602045e-08
GLRB	0.406808572876298	0.413341150815847	0.469139825162431	0.082083235259882	0.214629189610752	0.238721422474472	1.05514513668916	0.0995103693112545	10.0124523745931	0.0067666347210136	0.0114098092447769
FAM198B	0.203572585416268	0.0553545701025902	0.259475998172389	0.0330286063705927	0.0538362847616818	0.0220608442516484	2.03464636038768	-0.316033445231208	12.5187784902596	0.00575892723445347	0.00986424550029694
HPGD	16.5630995751363	17.5841560437144	18.5726016609491	3.5946488973549	3.09310341980607	2.73147087241313	2.28792483544412	5.77196247227552	718.839712250155	1.43304879468727e-13	1.1765808316715e-10
LRP2BP	0.195012754164497	0.210721745124836	0.211663650683067	0.0996569659610721	0.0684474231871518	0.0649535998550572	1.20413425936518	0.086024822179955	20.1796022293693	0.000485734345305587	0.0010660125684563
SLC9A3	12.1147446826287	12.8871149911057	14.950567502793	5.80672526804903	5.19235780941247	6.02004213232145	1.02867933358202	4.68842274459219	122.530798189951	2.18812499529414e-08	2.09508660966746e-07
TPPP	0.373869373252505	0.38228745690615	0.447321940832476	0.0942962174573005	0.101267106548979	0.0902106093817406	1.86923492152842	0.559465290943447	63.9347785328479	1.22407079217266e-06	5.79988117183478e-06
ZDHHC11B	8.53593988865348	10.9048503102103	10.6686060185199	3.03088954327889	2.87604222700255	3.12031042429178	1.53780187398809	4.93167131880111	253.452225403242	2.75314129311157e-10	7.88650964051546e-09
ZDHHC11	1.18594908700901	1.34182443051951	1.23229463248246	0.347097690420454	0.354643525499343	0.256271305940693	1.78120601364397	2.4052428138563	143.738316343071	7.78282084390436e-09	9.41322355779955e-08
SPEF2	0.411508799807523	0.373854843348803	0.418256466281616	0.142197507972436	0.129779135648397	0.121170622237214	1.41347420066922	2.06644835437929	98.3136004952041	8.86735382213063e-08	6.54412367974982e-07
C5orf42	1.67230393268349	1.74395686989292	1.72496698463708	0.632675260021306	0.800017641755158	0.766128579686026	1.02496867154741	4.17860441904238	104.827812390192	5.91874226959819e-08	4.68944901758108e-07
C5orf51	5.06089431186746	5.17973866134659	5.1024159296033	1.94906067600868	2.16511817328309	2.12541506019224	1.09808370921748	4.28926527021556	173.164608485827	2.28933314390479e-09	3.66293303024766e-08
GHR	2.11604833352139	1.91004438111264	1.99345957647855	0.655048432549162	0.742081466769853	0.861307424511786	1.2095145202106	3.15366695623085	93.3254724703137	1.22831777792203e-07	8.56517310692169e-07
CCDC152	0.935092960116695	0.882869450938362	0.643237053664271	0.268947598362803	0.2241086380381	0.253336421893019	1.52184153264936	0.871518310581833	44.8829713920636	9.24323505949611e-06	3.26700071175374e-05
SEPP1	1.54865758498686	1.35479856174671	0.958589247819235	0.36605544050671	0.349609312303907	0.389671768980857	1.60609162032745	2.2027987776326	80.1857507321915	3.13644150626916e-07	1.85141401535112e-06
IL6ST	8.54406491163729	8.05332610081057	8.18362926650869	3.46300795163355	3.48122381608443	3.38156275032989	1.06345211370563	5.72747745829733	300.543549038423	5.60825293384834e-11	2.78790133265015e-09
MAP3K1	0.692998087558403	0.408280208607608	0.513157252304032	0.153320973066751	0.237103621943215	0.14362707503649	1.40213476815227	1.43286435797796	34.1728091385304	4.7958150886949e-05	0.000136328438989551
SGTB	2.32566685960362	2.21756408535166	2.29240915110007	0.802678505552173	0.802627074226221	0.809012762666139	1.30068088716351	3.10897924831894	151.128355174257	5.60851679553695e-09	7.2970727163661e-08
OCLN	5.77762279179947	6.33334007071326	5.94762022729908	1.57829938562507	1.50984063664759	1.45916121001252	1.79141424163428	4.61602233521432	521.520921788124	1.25787435610416e-12	3.10753043746451e-10
DMGDH	1.78906884314969	1.41597472623379	1.5937217398215	0.198146492729555	0.105976736800094	0.0992612025331116	3.36754518541806	2.11215355155222	249.188451872799	2.00296253971104e-10	6.58270931969898e-09
JMY	34.5080325450822	32.6403135805871	34.766648065968	10.4041272321517	10.829193686713	10.8914012338248	1.46519445589676	7.60908744453064	605.000076939265	4.47586226606566e-13	1.8081718013483e-10
THBS4	0.378907070236287	0.426248220594538	0.239625008808047	0.0770700083506872	0.109396967352321	0.0755003051913092	1.81607230281394	0.034002736049254	32.990258429809	4.74163728980498e-05	0.000135043796236779
RASGRF2	0.181449091565986	0.203790886006546	0.136467874202314	0.0707471278300459	0.0520278242522607	0.050761380087539	1.39582758172061	0.33272995567987	27.6990462471617	0.000113162807908748	0.000292109351309846
SSBP2	0.78064200136523	0.652856452460499	0.727679772731164	0.232746780801699	0.357159187988257	0.215681703105446	1.23125095329708	2.4437974422702	49.4954593406368	6.01673673980621e-06	2.2672842522731e-05
LYSMD3	20.7269944075076	17.1788551646232	18.6331101924482	8.91977752848489	7.69445954186947	7.93856437691102	1.00393063843971	5.87697515504765	175.114400301562	2.12580485029068e-09	3.47874980055849e-08
GLRX	11.9785121832027	9.50627700674958	9.61484626704562	4.20639058023291	4.45301270404505	3.64947990558481	1.13917081396333	5.51719773397979	141.392805735206	3.68307114047854e-08	3.19653465236633e-07
FBXL17	3.10698908470269	2.7856766330903	2.92794870717196	1.12405540056285	1.20416032251721	1.13129366912869	1.15045194205855	4.01791837437214	173.528080356488	2.25779050390559e-09	3.63083950007524e-08
TMEM232	0.0941730154021367	0.141906100450062	0.111996033928299	0.0197933640603668	0.0166355977696089	0.0499904313430117	1.767558936913	-0.465386407982073	19.4535698562723	0.000568958650822766	0.0012290377633515
LVRN	0.186602283175048	0.186239155388361	0.190739697270154	0.0392202257685761	0.0359598149798304	0.0458437375271597	1.99824227899148	-0.370181593467251	41.7122049239746	1.37944893472716e-05	4.62292320546257e-05
LOX	2.39328875974502	1.76828223757372	2.59973130575618	0.549539604166961	0.804935161062782	0.540466476947846	1.63703793116531	2.92564353683342	81.2596730467707	1.23274627312958e-06	5.83450691186597e-06
SNX24	0.990951305337405	1.00345101446066	1.47190703939793	0.353241156584234	0.403317181193501	0.403993094309764	1.36865425538815	1.41924073917086	45.4845080996171	8.58848110340548e-06	3.06263724977744e-05
PPIC	1.7438475783154	1.50156820286764	2.25855271367569	0.293218687633549	0.379137801407935	0.517872535459335	1.9865724470876	1.18112080261836	66.0484579842024	1.00965862128834e-06	4.9337506909818e-06
ZNF608	6.93614376251364	6.78468005431555	7.82541901066253	2.81998069416647	2.79622800909327	2.43920208664806	1.22075669242122	5.0515595055369	240.552358266941	2.54201441188868e-10	7.51105865853014e-09
P4HA2	17.0274852759609	11.5834997414189	16.6627242298491	4.80890745118868	5.19559407532154	4.46764530882183	1.44463877835294	6.35359115513186	93.2192492218225	3.59152963241481e-05	0.000105883812810916
CDKL3	1.37170740715269	1.3079637270997	1.10413139774048	0.441167182246868	0.390299856405225	0.511794267035298	1.28916808094552	1.37276860727535	47.5481889780614	6.71269962010917e-06	2.48416467506027e-05
KLHL3	0.5294324959476	0.645995294232879	0.717330385814163	0.187623274926956	0.143151653086571	0.14848358854545	1.77923001982647	2.18180254499667	117.387643824647	2.88086657581206e-08	2.60244835757341e-07
IGIP	2.00207698080082	1.54171779978553	1.50168157800981	0.67054027508351	0.536728142613933	0.477580914019202	1.38515348887213	1.92431001481256	63.3997842022097	1.2862901062394e-06	6.03194126355161e-06
PCDHB2	0.491104515063966	0.317155122933891	0.770867456195885	0.149096656969265	0.192785047831762	0.263329272756588	1.14897210084551	0.567385015002897	11.8239955853864	0.00456807493433607	0.00801504221977374
PCDHB8	0.410846964548647	0.371454755092321	0.331657885741838	0.0690817301128788	0	0.0158612639327545	3.44006850075168	-0.818769284020835	38.9553923534419	1.99207962394077e-05	6.33617599502126e-05
PCDHB9	0.401587786072409	0.362260032955268	0.529278981549504	0.0643093795614794	0.0840772782404973	0.0689057853296108	2.36029577468384	0.127353857895433	64.4199475309682	1.17060002440853e-06	5.58552525984003e-06
PCDHB10	0.975168372693125	0.810221907546863	1.154178083056	0.129449503387811	0.145063423833529	0.105677478846802	2.74607232500794	0.809212539673326	119.359572936984	2.5892712737896e-08	2.41767278771802e-07
PCDHB12	0.493864557643251	0.544069950961029	0.410399887001835	0.103800870601868	0.0821090175333005	0.100939037053349	2.12813156788648	0.173379521419469	59.7409057925986	1.82293303702461e-06	8.09236884282084e-06
PCDHB13	0.189065911960837	0.21068010873971	0.250098524221447	0.028050376483297	0.0523895875224823	0.0343488347565678	2.29676289330905	-0.602420819125985	39.6991680969643	1.80063183659059e-05	5.81618064422233e-05
PCDHB14	0.33808926887982	0.276059452757786	0.376446813145251	0.0882122755066068	0.0659015001950164	0.063011400627637	1.9741198710099	-0.044324445942189	45.3069609801424	8.77606346211934e-06	3.12301418167281e-05
TAF7	33.9204487803647	30.9342307734859	32.681551705174	12.3820058403294	14.31367031228	12.8959123929504	1.10061342450647	5.92113507298778	232.627299272835	3.18645673785577e-10	8.80620771189232e-09
PCDHGA1	0.526668745581435	0.449620614197907	0.545071141394335	0.193007856805296	0.135710148407566	0.118173012474041	1.56523335000236	1.00984292159836	50.3263665823354	4.8804039768039e-06	1.88952794673808e-05
PCDHGA2	0.43528759301674	0.371207476353909	0.429581095526709	0.123158423516974	0.102524334677771	0.0937192171398478	1.7483020897116	0.778212106153526	62.5759551280054	1.38928984991869e-06	6.42160641740196e-06
PCDHGA3	0.588717748421123	0.492015395456575	0.585735888682702	0.155278047997775	0.108754594934899	0.129238723553802	1.87081830350193	0.718733778195289	65.5952464964675	1.05176073445196e-06	5.10007168411551e-06
PCDHGB1	0.778310968667267	0.609252060071808	0.754769607086906	0.168543211222391	0.155542083985668	0.150238370500698	1.96823112411038	1.02030275514445	89.1037150168011	1.63819454581485e-07	1.07812570275775e-06
PCDHGA4	0.662256386992422	0.545453258815056	0.690675196008317	0.164611570936049	0.119360782769147	0.146733730795955	1.92590699117358	0.891048573524329	74.713565243605	4.82169701326581e-07	2.64188355231708e-06
PCDHGB2	1.21565559168504	1.11789896239429	1.29303159779829	0.327446531600257	0.166792012445764	0.241494312048082	2.08939748894993	1.7443202244121	107.144085785734	5.15384121538374e-08	4.19741998623318e-07
PCDHGA5	0.510530921933466	0.401558532267371	0.503838005637814	0.132066241415865	0.101747103679194	0.109919416718705	1.83151720124496	0.723654638294404	63.2763371302574	1.30115433812671e-06	6.09173454491042e-06
PCDHGB3	0.627109482780686	0.51451189186987	0.620856311232093	0.169110100307857	0.150491485519963	0.13247172925128	1.75899696995113	0.786381754677397	62.9394583717419	1.34272495253969e-06	6.24897209773361e-06
PCDHGA6	0.377137776180496	0.309422638384952	0.369274131406615	0.101701232258467	0.0770961460983502	0.0851615523671408	1.79005916370031	0.774585069562841	63.8308965355144	1.23587865753699e-06	5.84233547199305e-06
PCDHGA7	0.56875470840971	0.431857627570742	0.542607656169587	0.139102656997456	0.0974255750326227	0.115775861849777	1.9175041745959	0.753432971673917	66.3467209639239	9.82999954054386e-07	4.81837620889666e-06
PCDHGB4	0.42381606942435	0.354406757837384	0.408860860137868	0.116486641639802	0.0844651238622679	0.0912493507165272	1.8136985005944	0.744631874692625	63.7890818503016	1.24066820609052e-06	5.85622066344548e-06
PCDHGA8	0.331438372162729	0.271400654297142	0.326012365790569	0.0874189772586481	0.0734724495881629	0.0727592675266524	1.78361947685044	0.723153041746776	63.1489928457295	1.31669351158459e-06	6.15443259347402e-06
PCDHGB5	0.614957701419857	0.494551034476656	0.5820641311301	0.165833178141512	0.131178084082267	0.138863714538051	1.74788878768655	0.759810194162426	61.1652238619888	1.58831056723825e-06	7.18398095762583e-06
PCDHGA9	0.663722449361385	0.612331034475203	0.656072633829174	0.169394977293003	0.145161850152313	0.160149000963483	1.81749262840596	0.904899230205089	77.0475468218962	4.00089902055833e-07	2.27177484615611e-06
PCDHGB6	0.423265665187466	0.360886621885133	0.425907296715068	0.118616447532361	0.0781904165294258	0.0929177257517453	1.85061440532747	0.73729139177829	63.4448779641153	1.28090875060807e-06	6.01203883576052e-06
PCDHGA10	0.906609311052027	1.05789104319032	1.20674514479453	0.334801490438677	0.251453458594473	0.189723924747354	1.83531702346462	2.07855876442641	93.8147703333431	1.18888228910616e-07	8.35653678354385e-07
PCDHGB7	0.821735295082447	0.790524790913351	0.895357985370311	0.29539881976379	0.266959023813213	0.20565984386429	1.50990738072327	1.40734233676291	67.530096554895	8.8485588705652e-07	4.42280961492758e-06
PCDHGA11	0.493737141606707	0.404300149100026	0.48565412798626	0.146504597917405	0.10032957437097	0.115863068321996	1.72084552394825	0.737476290868682	55.7629861681934	2.71833196860209e-06	1.14103536271008e-05
PCDHGA12	0.619555516009911	0.558642383492946	0.65382015185036	0.20638435881075	0.143172092704742	0.166979744288957	1.61711549086439	0.892427386640837	55.852167778829	2.69341424786635e-06	1.132982768235e-05
PCDHGC3	0.528458715261671	0.432732155167074	0.519807271743762	0.148095866561943	0.10250400867962	0.124011023421223	1.77059712857867	0.726209580131705	58.8308680222982	1.99350690118487e-06	8.72704433506796e-06
PCDHGC4	0.577118564797224	0.462833748590438	0.56767050665704	0.152218689593315	0.106611862666378	0.126692403708954	1.84701717841618	0.700151845822457	62.2535583853723	1.43213531816786e-06	6.59074093438065e-06
PCDHGC5	0.637306799416593	0.519625465683589	0.604874480709527	0.199146430395543	0.148778029431581	0.152414349814745	1.60996378285992	0.889493755277928	55.2571467505793	2.86474155547744e-06	1.19298826419883e-05
RELL2	1.30090988004233	1.26019071381475	1.18768638095147	0.729136904889399	0.326833531527005	0.552455887827297	1.01329854108323	1.21081397398319	18.6462523833175	0.000681285141240084	0.00144521678914697
PCDH1	1.36352750846562	1.36292668623856	1.6769106212002	0.22446003448501	0.143733668955464	0.195101876021905	2.75293376660176	2.21942930997245	247.071616494931	2.12190014297209e-10	6.7900804575107e-09
STK32A	3.54321164005647	2.85460759149309	4.1654041819094	0.435114510880082	0.61034880065303	0.212381018605761	2.88969963535284	3.85667733299055	57.4224682723983	0.000814814684627223	0.0016977663157351
CCDC69	0.896202626553492	0.970678978143648	1.04001900595993	0.435963411948089	0.33985974277753	0.322053862908602	1.20515205369248	1.7120881707168	52.0138455298568	4.0485909423933e-06	1.61202751530177e-05
ZBED8	1.06799141707543	0.878187375409147	0.887660666112464	0.388274749762642	0.326330710709271	0.349164712694039	1.2100575030704	0.919790956820968	34.7111721066126	3.65135903665956e-05	0.000107527354045295
CREBRF	6.06080056289002	5.64513183982164	5.88154813014572	1.20671773473954	1.13083262376855	1.00606429390058	2.19733782058542	5.36146438767907	902.928729119294	2.71649480883198e-14	4.7713722153351e-11
CPEB4	4.21926073697788	4.06478389678356	4.3412478510425	1.89108882347797	1.76297847326933	1.68390046183289	1.04296808255863	4.90631604420274	220.274790771922	4.59992109679098e-10	1.12912348910049e-08
CDHR2	0.247330179948461	0.199373977249752	0.230608365366493	0.0707868139526133	0.0743671566336806	0.117832463733795	1.13970146211219	-0.210897178865547	13.9143070121417	0.00217797425762599	0.00410656214987496
C5orf45	6.00225364097306	5.49635032113811	5.62310464338192	2.48969872315359	2.31563826764185	2.3632835201501	1.05633783469591	5.06759390371045	240.082390135189	2.57579476116618e-10	7.52646276978097e-09
MYLK4	0.634987123041213	0.747107668514426	0.804948916135398	0.179307900930259	0.210069071869773	0.149706728128651	1.82600789367206	1.36171719826118	87.3238203804358	1.85628096972283e-07	1.19188016122577e-06
SLC22A23	5.67731126584516	5.80088688113381	5.67544671510123	2.69630697455071	2.61031561415288	2.16127101093147	1.00333343905293	5.15510311450916	167.074038762268	2.90041387905506e-09	4.35007045541768e-08
TFAP2A	3.6147307554646	3.37116455921062	3.18055976090085	1.52092917631781	1.38601498795031	1.38101687714322	1.04693662039028	4.27752666236216	158.640152929779	4.07968095551088e-09	5.6177348906547e-08
SYCP2L	1.34961465007588	0.844057065908923	0.999374396460856	0.501635884741929	0.381453585051063	0.301652255763012	1.23209100654057	1.50528747121581	31.6287116152042	5.87188720944101e-05	0.000163161879076891
PHACTR1	0.0703701087698075	0.136334974408773	0.13911809868078	0.0464842682979587	0.0402522141603126	0.0271672657823032	1.40854238066568	-0.189392502723789	16.5617387295129	0.00110990530149281	0.0022325210594221
ATXN1	18.3432317250697	18.7358561161657	19.1065162658202	6.1809754031472	6.00822995304174	6.50566763618272	1.3873523026903	7.6380015409897	525.266891098819	1.19685626484985e-12	3.10162357946664e-10
RNF144B	0.761356983579038	0.866300507735438	1.14141583479461	0.420630978909529	0.348401386795888	0.260339276994815	1.22879160303256	1.67994131498101	36.4377402164561	2.83577698372144e-05	8.60751969252467e-05
ALDH5A1	1.34475230894076	1.38599605752698	1.29232949919315	0.376854904181388	0.451104217745169	0.495560430782278	1.40124556785832	2.26708160671915	90.131927221206	1.5255939487675e-07	1.01843704147452e-06
TRIM38	5.98857571384036	5.46291591021075	5.96142101116437	2.59151894540895	2.44496689395212	2.42854435678775	1.02207853345281	5.25040679408715	238.850844867461	2.66677115819897e-10	7.73282252700258e-09
HIST1H1C	64.6149644291469	37.1421692808823	59.4504509208266	6.85490906049991	7.02093916148256	5.48325376516439	2.85866128093153	4.19160879830738	145.879815793722	1.32844326208242e-05	4.47189759092821e-05
HIST1H2BC	4.99420446833835	3.2252554874323	4.98111740696203	0.22695916128212	0.190750865072865	0.182385516924599	4.2288434106631	0.864179346969805	194.95133959216	1.04184874301769e-09	2.06385274807314e-08
HIST1H2AC	39.4305940625227	37.0032690382435	44.8884291322711	2.7518798305457	2.22542675918343	1.95413053847785	3.93159570439463	5.06696461847078	1259.34424884471	1.19852822008473e-14	3.78926682061988e-11
HIST1H1E	3.91912041447764	1.28557032834781	3.18524786439063	0.502079417796519	0.351649472747059	0.63402983412894	2.24953437332331	0.272765984053153	28.8254722769325	0.000185294693716369	0.000451818373942366
HIST1H2BD	12.6982843962478	8.37443537025971	13.0043943668808	0.570459637011344	0.761032441019755	0.498965134049912	4.02118005422289	2.29060901825329	321.569670765201	4.86409514288083e-11	2.58894330029159e-09
HIST1H2BE	1.12136586397407	0.778080873197896	0.979302615926299	0.073223961512297	0.0615420585960424	0.0252184892702596	3.96291384495213	0.338699338071493	129.487627947892	1.53287640245083e-08	1.57538599660594e-07
RP1-34B20.21	0.790823937258879	0.429295675009975	0.77321235863454	0.0433607072027996	0.0647877098231601	0.0530969617296852	3.37621306132198	-0.758686884651769	54.9659937018113	2.95308306246896e-06	1.22557986483353e-05
HIST1H2BG	2.53177076654391	2.30640032636636	2.62348862124341	0.215936698755706	0.0691378624384049	0.254979640535676	3.53346566282384	0.974837920116643	141.490956153913	8.62459974884945e-09	1.01896616464733e-07
HIST1H3E	3.38262467228425	2.59606987601539	2.82270873214024	0.247291448966968	0.415678816832918	0.194669039980951	3.17902009867509	2.0360923085711	203.263110339814	1.02962947484271e-09	2.04477170079317e-08
HIST1H2BH	1.57109075885047	1.35281314527959	1.21312726653628	0.505369744078196	0.720778996954943	0.189873188631906	1.37672312056064	0.913668594390691	15.6601302873395	0.00235208569219194	0.00439916831781473
HIST1H4H	4.18957535693458	4.35813096077649	5.13159585844662	0.459427040071087	0.490325848268669	0.301386013701438	3.25980190681611	2.35076196952754	331.737298524236	2.85531484864433e-11	1.79827956682748e-09
HIST1H2BJ	1.06647222587049	0.816269496904629	1.22987721239003	0.22415203481363	0.111639453663698	0	3.00323432945868	-0.847021256924629	29.1861555020506	9.39254070229949e-05	0.000247420902219547
HIST1H2AG	0.400256242795837	0.516970681372932	0.548130461324447	0.126189293672859	0.0471366582135614	0.193154947447766	1.74524986225989	-0.488728013301467	19.546214105757	0.000557480179083661	0.00120688122034436
HIST1H4I	2.58811362559374	1.91017470657985	2.20714698084765	0.786245116103108	0.430295034890026	0.772470520125339	1.53402791642618	0.890699706810727	38.363092794075	2.16125014454097e-05	6.80714131996486e-05
HIST1H2BK	20.8302646041633	16.7913705564043	16.7812423664913	5.15438551911775	5.01058965262266	3.87830799993546	1.75879270654546	2.07570437268373	117.636168496808	2.84212877806502e-08	2.57912581651273e-07
PRSS16	0.707565457565302	0.783335182964065	0.834384246170931	0.152071218745647	0.160389385225729	0.115016651126742	2.24833475607528	1.23488433794459	123.998805638582	2.02678188250219e-08	1.96922974791608e-07
HIST1H2AI	1.79041062880842	2.40884698701354	2.19378362934604	0.564465031339825	0.21084986278432	0.432006592204248	2.17159143199795	-0.597175161418281	33.3359713770693	4.49565978366187e-05	0.000128978928965747
HIST1H2BN	1.96286881894184	1.48220836789014	1.58808927370267	0.367197711869853	0.329190647556823	0.170601982523018	2.35052623656841	2.36681740363892	113.443574342306	2.28741530650493e-07	1.41358331373065e-06
PGBD1	5.26546771016701	4.8309659438781	5.32891690010036	1.74019106597248	1.99285427971448	1.88559728939936	1.25598541718041	3.40318715232949	141.516201845875	8.61458430100615e-09	1.01896616464733e-07
ZSCAN31	10.5486636512003	9.61595972482622	10.8030872751293	4.81610591017428	5.11887277074597	3.34913611723532	1.02582721694226	5.15485925576301	57.3228543144461	5.26938518903695e-05	0.000148112448556714
ZKSCAN3	3.01075647316804	2.80766488780025	2.76156512993631	1.15321690314415	1.31421909517364	1.00975518531012	1.10767457296131	3.24847861877273	91.9788002888427	1.34478937916523e-07	9.19886689887158e-07
ZSCAN12	0.650439157068417	0.62622130989783	0.620161014740197	0.193761995516787	0.25090941815226	0.324268314869089	1.0933399775599	1.27955124603129	27.6947570320333	0.000113247770880519	0.000292280940747633
GABBR1	0.159488172306488	0.0514987027636849	0.218410898107439	0.0363148055876733	0.00939115829225322	0.0205241384537178	2.42036625975138	-0.538318083524704	17.186897681243	0.00171851511319061	0.00331296181820941
PRR3	5.40377482663879	5.6322905129431	6.36062207775621	2.35996970910611	2.15533773541337	1.93899412907446	1.23198161486176	4.04771232158712	164.12452405317	3.2619240241176e-09	4.73503167798448e-08
PSORS1C2	2.78982951840033	3.51905314358477	2.62462926847003	0.864122337107619	0.830015068543146	1.0014664123107	1.52770816630805	1.14624601670798	54.8289712998321	2.99573099858935e-06	1.23937491823346e-05
ATP6V1G2	10.6699654849874	11.2191908175221	10.369908649208	3.09669231969666	2.92683080954606	1.94324493007534	1.82700703226974	3.79264143478788	180.45022117016	6.70712866951627e-09	8.36169479556097e-08
LY6G6E	2.11582465302657	3.79738144860382	3.14555703098447	0.900127434487103	0.744515831158493	1.49590108757101	1.31323123742087	1.16413138414797	20.7946464250821	0.000640877117838199	0.00136997775237137
NEU1	5.39281372338076	4.84961544280977	5.84891661302705	2.09028822731638	2.07298166371078	1.63132211422859	1.27592112690931	4.09294598488524	149.110935825659	6.1241623677962e-09	7.79474707810968e-08
XXbac-BPG116M5.17	2.42075595356446	1.95340973853744	2.56035509624492	0.895481900910246	0.905750175490988	0.950584375188379	1.12772658791581	2.68093701258617	71.029936147357	6.54027343925912e-07	3.42006756625234e-06
DXO	7.03858783787862	7.91500747445342	7.58113330678511	2.55377044182889	2.49873646289167	2.3541488510423	1.407390911995	3.5884897709054	204.827633303176	7.48937659876953e-10	1.61959049621544e-08
GPSM3	1.54832132756278	1.13714728153937	0.770239534308752	0.472188902295284	0.429035117235085	0.574307792775518	1.02519475852673	0.628905949715846	13.9855540505608	0.00213690732694193	0.00403490576018849
TAP1	0.25819281717048	0.243494546026733	0.354468033035572	0.00516830331228942	0.0521252363927817	0.0379727943868478	2.95026903052563	-0.464738690383454	41.6825229273501	1.38477962622564e-05	4.63783820579977e-05
COL11A2	1.87480929749858	2.32981965084611	2.50876906640474	0.600288461184871	0.475999821908089	0.49649992055379	1.89295998510923	3.16354416162998	192.302939256173	1.14131230705368e-09	2.18954671722143e-08
PHF1	5.9322599945104	3.99615389565857	5.10833779123502	2.23708772848852	2.07189600636292	1.75845664406875	1.10959937500956	3.62234779777702	65.9841126359856	1.96797396565919e-06	8.63679412802343e-06
CDKN1A	1.48558221263107	1.31891085719119	1.83025443082451	0.310301541818505	0.260797084378311	0.199487896544414	2.3863345594015	1.39929173448928	126.581668401728	1.77473733735611e-08	1.77563593853958e-07
ZFAND3	4.09314941055967	3.75263266373826	3.98853473239582	1.72939675576808	1.51754695902493	1.58290383717415	1.09219820254466	3.45228523794604	121.113510285529	2.35793086055345e-08	2.23065057113279e-07
BTBD9	1.62301136514315	1.61095967673816	1.27615182072731	0.471373973691474	0.519889612649574	0.512659600217215	1.38692027779226	3.21911514943047	124.205193422203	2.00520517943205e-08	1.95547708059605e-07
UNC5CL	1.08587533981552	1.10501246765878	1.06596766255992	0.241433597588377	0.228280611166602	0.200946433688883	2.08029410826641	1.00630457148006	104.924593485008	5.8842999733956e-08	4.66962921583522e-07
TSPO2	0.683636042224671	1.10372978848282	1.4782178033534	0.191582935738146	0.375709699829753	0.219938578824632	1.85228235854122	-0.554701452494983	21.4938972075982	0.000368038935242978	0.000831018352852591
FRS3	0.965015980761045	1.04291780433548	0.908470065912861	0.281475418881901	0.269040145944269	0.212889462722345	1.73987202266483	0.795308861276042	62.2605163146678	1.43119486141954e-06	6.5883309170996e-06
PRICKLE4	3.79683757489311	3.66390262061528	3.87759095034392	1.33087143623045	1.16620617699021	1.35094097839604	1.35615743643321	3.53938415587195	181.911120430523	1.65149294432767e-09	2.86258777016795e-08
USP49	2.78312045026178	2.32544498877807	2.37744478379174	0.990096612177737	1.11437560136561	0.869515621637286	1.13501057568863	4.21269652643518	122.748021844788	2.16335212309032e-08	2.08018676166738e-07
GTPBP2	27.6682862472779	26.3607252308524	29.9212936646829	11.7227916226962	11.4853554500415	10.2634451963486	1.12787470311845	6.45957288833013	284.454292673345	8.15921077555364e-11	3.61290767338801e-09
VEGFA	45.3357853137741	41.6483184185027	48.5038454015565	16.4546256925301	16.9805148503552	13.5083650665106	1.33090560578689	8.73095691733102	270.296734139076	4.17617748766175e-10	1.06307590539383e-08
CYP39A1	1.19411065684631	1.78378565022905	1.76306998865334	0.593223535829494	0.502844051579096	0.488940922902976	1.38191542612446	1.6870640792105	51.9226315211446	4.08918020568001e-06	1.6257713717685e-05
SLC25A27	16.416759958423	15.3740995857655	15.6451710982385	7.04489726880295	6.13668970697768	5.61753097618389	1.13789234247215	5.14222927650625	220.011500076096	4.63703019831392e-10	1.13219932050563e-08
TDRD6	0.404666764661619	0.45029798869725	0.434361936254084	0.159638319476089	0.161297463055199	0.180261571628197	1.16008896081807	1.41810321413372	45.6238920308218	8.44442108887116e-06	3.02080580612979e-05
EFHC1	0.849142756470155	0.729036438754382	0.787966722106562	0.355906424031142	0.290379934510773	0.329733743746324	1.07554554049836	3.62821829987763	107.187044878749	5.1407605077583e-08	4.1889248508579e-07
BEND6	0.906539562076738	0.823956716352483	0.964127676339717	0.194771413373015	0.175560432904393	0.10110562299297	2.32367684639357	1.50548755730058	117.962701589582	2.7921314141254e-08	2.54547321790403e-07
COL9A1	0.546195401445924	0.230005814731104	0.377010572969037	0.0670363863540473	0.0375610854867946	0.0492532802671737	2.67920304644048	0.572931511245276	58.1873968262867	3.08871088812287e-06	1.27483920938502e-05
FAM135A	2.60194671008396	2.67297618331929	3.00674722218783	0.806633092405479	0.836320678239007	0.915246906052664	1.49175441487014	4.21004178555297	251.30194618788	1.89173809914806e-10	6.33571946426538e-09
RWDD2A	6.77266516599777	5.87054797682854	6.84816334207858	2.13601668977495	2.36533110626946	1.82823943647976	1.42519680931168	3.96292642749077	184.440413703508	1.50676548225987e-09	2.67929682154826e-08
PRSS35	21.6147598328464	24.6302629957391	21.6810662953776	7.50541854273508	7.410983814417	7.16019057239772	1.42360905126491	5.14792525031615	360.659051171128	1.60920721378993e-11	1.27830892641162e-09
NT5E	4.55081215827704	5.30314067589705	4.6323505931535	1.62329873975261	1.77230403359229	1.78805746355104	1.28389364015709	3.85482882656321	161.444745751204	3.63549356011294e-09	5.17280667851173e-08
RP3-382I10.7	2.43162045519337	2.10065105125864	2.43643050219697	0.978592610281729	0.923871824405319	0.867966105917901	1.12966601683091	2.48634022248752	77.5645692073738	3.84139714113854e-07	2.19381524592189e-06
PNRC1	4.0634302723675	4.82716190202416	10.7605121523727	2.19049346261166	1.68373340460373	2.20785401160214	1.47795122685253	3.6263722714414	10.0969408919591	0.0294598786182382	0.043164497284003
GRIK2	1.65996100693401	1.31433224077864	1.35101201127515	0.587101035816944	0.438610599309241	0.565714829135152	1.23781858983147	2.82798452167832	76.9310348089998	4.03787793234357e-07	2.2878413747128e-06
TSPYL4	6.35574356831907	5.5770685797035	5.23318965373032	2.52454059411311	2.42308359656435	2.14180186942678	1.07893984660668	4.04353651830888	124.056592084625	2.02071405534951e-08	1.96571695408887e-07
TBC1D32	1.89737354678202	1.65129388377991	1.8218426106247	0.609312453172982	0.859261998684713	0.716785937794444	1.09753987748386	3.08791923401882	67.1194861219386	9.17585568286121e-07	4.55422061647315e-06
SERINC1	96.9799217544803	87.3763056414752	96.1651547365413	36.5353605286496	35.1101989156082	34.7526511878745	1.19903811669852	7.61808316653055	417.430036617606	5.87934391155542e-12	7.43525348430945e-10
PKIB	46.4950194626666	47.9576167488657	52.1437597259673	16.6629984051191	16.8496041680142	14.2143637572192	1.42096503612192	6.74821260742929	394.279910087141	8.71470283872496e-12	9.33024074888535e-10
NCOA7	15.831346815587	15.3857862433061	16.3230027085589	3.70943272161744	3.96020261461762	3.82913628236444	1.8475155988684	6.20762594154141	839.353886506392	4.53431540679433e-14	6.66611337560332e-11
RP3-403A15.5	1.23972641496415	1.30423599313789	1.59387800226508	0.30132867361257	0.212781059189794	0.261578032024299	2.20893194419141	3.16690981330217	242.267866790603	2.42292432004064e-10	7.30394595458308e-09
KIAA0408	1.04334328056219	0.952022713484182	1.14035048396779	0.238928753236582	0.198060035030699	0.20440383842515	2.08464133206156	2.13066216193541	191.413217222061	1.17712481556081e-09	2.2372057021778e-08
SOGA3	1.76991922392379	2.1123332392803	2.57389524506931	0.459533265976306	0.324915982194635	0.386868146188734	2.25482326175978	2.39763443527395	168.203534586923	2.77424758060774e-09	4.20864203725787e-08
ARFGEF3	5.4670511082122	6.4161988112774	6.02547335855908	2.05639691367975	2.14938028605396	2.47432305638623	1.22142289905427	5.88934307346211	184.578671123916	5.83091510294662e-09	7.49391105263253e-08
CCDC28A	39.3292594245205	42.3072493786968	39.9927723261424	14.4600621440821	13.4419236013789	16.2938438581933	1.25905132761703	5.33870959166693	237.592129487951	2.76356123072932e-10	7.899887149253e-09
RAET1G	1.04163252956731	0.880607023704733	1.09202870473543	0.334367660724684	0.446069485954379	0.321708273844698	1.25123704343251	0.0423499124470921	21.2410050280653	0.000387893140223286	0.000869391005338112
ULBP2	2.7120772567129	1.65265831239494	2.64644940068278	0.596335616875073	0.511025668178899	0.708759814578534	1.72686709106777	0.95377520625957	48.2373122918477	6.19402045814354e-06	2.32355358299252e-05
ULBP1	1.5137396197	1.5425207313403	1.59073339851352	0.0753039228633386	0.0337547679759749	0.027663821244906	4.86195676078766	1.2531190196265	303.985502915562	5.18896778832475e-11	2.67650327258564e-09
CCDC170	0.379117963872579	0.313030088255201	0.431217328573734	0.0873242021172208	0.0880713534623194	0.0240597138821262	2.3107985742439	0.227116578080608	43.0179458356961	1.16655944810134e-05	3.99119446155092e-05
PARK2	2.37253848756144	2.40400864156503	2.0338260018686	0.589218226733341	0.757708069875068	0.629853089503585	1.58975010122819	2.80099751256626	135.767241866141	1.12804676029964e-08	1.25137987275906e-07
PDE10A	1.17832360106965	1.12843986041301	0.972496311042491	0.371731094699565	0.412273978544269	0.441708197971841	1.2194111826992	3.17922847975282	100.18535844562	7.87624494335362e-08	5.92611518631766e-07
MPC1	27.1964214132885	22.5401390629328	24.5197598617935	9.74885754401814	9.50126850957378	8.99557323172002	1.19477831782852	4.68229705046146	211.161174410507	6.1078554089435e-10	1.38725543541062e-08
RPS6KA2	3.95019662159659	4.04520307516124	4.10265765075045	0.820926952954876	0.726949857503214	0.819848201362212	2.15113108155819	4.25008891446853	619.297534903878	3.80317048530729e-13	1.8081718013483e-10
PDGFA	1.39664213845964	1.2084392056605	1.32134684044822	0.0683994003285791	0.038324794379853	0.0575835334778633	4.34495633555185	1.42691507804865	350.956635392656	1.94063624296159e-11	1.42025822818226e-09
COL28A1	0.238103785467383	0.311195808822371	0.26477942705179	0.0214477950418441	0.0520753608077757	0.039395555076973	2.65333956547475	0.0317597861635075	64.0836096524287	1.20737729397772e-06	5.73331939417236e-06
ICA1	2.37066510600939	2.12057335821804	2.58127810626512	0.266065649356237	0.281894756235263	0.17771360938764	3.09303624396307	2.59073366374058	345.176257431517	2.17488024367178e-11	1.50133217868836e-09
TMEM106B	3.71194766163727	3.45137206039363	3.38897921797499	1.35817062671624	1.23327098926284	1.17056745483101	1.28987581335797	5.00470767316896	309.615372025261	4.57787841439745e-11	2.48684199226099e-09
AGR2	64.9218351637239	58.2103081585448	64.5793610073518	21.489881470826	19.1332169115108	15.9785648090797	1.53261530581566	6.80430774734278	321.977547301692	1.98833979292664e-10	6.56193641891112e-09
FAM221A	0.0867912835406802	0.142967555689417	0.139254891304852	0.0602774683171841	0.0391067407745255	0.0582728119814258	1.01227570925109	-0.533104063478191	8.81030299184254	0.0100130502257861	0.0162428217515882
HOXA11	14.7607501762525	12.1742729947827	14.0680941069514	4.18443041437957	3.11460526069777	3.05179793431776	1.78670286669969	4.24663063024118	247.556199529603	3.60893350544614e-10	9.60438061516711e-09
CPVL	3.82542806901149	3.90339951223761	4.01315971624442	1.65765127541816	1.43685659112821	1.63950382040245	1.10848497666268	3.16460012801926	104.762033573947	5.94228276895897e-08	4.69912986551793e-07
PLEKHA8	14.8727805882454	11.6718160717179	13.8145969515055	5.96883595036737	6.02918521275902	5.29065871237106	1.02365743791036	6.62891315396598	157.476181657025	9.12548739383938e-09	1.06304867149457e-07
PGAM2	1.87182260569451	1.97935828267787	2.87816461605602	0.469344659955935	0.61877176768094	0.456404630783811	1.91683879780441	0.22135735067807	44.3851393863749	9.8284059942691e-06	3.44325804233035e-05
ABCA13	0.240500775016667	0.464993092812434	0.374337867413344	0.0260496143355815	0.016680950138489	0.0307595760130329	3.65311011245618	1.81310318180662	150.976763683805	6.59197322161388e-08	5.12726880199273e-07
ZNF117	7.35756549575087	7.91068865455552	7.95060226744983	0.615248052819919	0.518333493707961	0.434964489739497	3.69241480847192	5.3792482122719	1414.42042757835	1.43209771813144e-15	7.54620024274059e-12
ERV3-1	11.8564918882683	12.9429865946867	13.2261245184149	1.28803293580052	1.03182289104347	0.745867787340658	3.44059567600757	4.8860305372729	544.807876539622	1.02943297111577e-09	2.04477170079317e-08
TRIM74	5.56738135134633	7.42969633643755	5.75851753931771	2.99174141185652	2.72173345140338	2.21583258883824	1.05146790649605	2.68532149461108	48.7975487560831	5.80589046607278e-06	2.19515705543359e-05
ELN	0.533435358739866	0.337083928879763	0.381999720126069	0.166368489441823	0.12969425983554	0.119577734204135	1.38877624312466	0.84837927029703	32.9533834556215	4.76876922767918e-05	0.000135730471644135
GTF2IRD2	0.883546833483243	0.982288807914027	0.997427685825802	0.354170838481082	0.41796397657574	0.241795503163517	1.30889207559843	2.25107138236511	56.938711034737	2.40984517943541e-06	1.02875594373521e-05
GTF2IRD2B	1.27516843924483	1.25608289891938	2.25446168604837	0.625718244807678	0.504857543454488	0.563169947711113	1.28731537720084	2.5691347529533	32.4646540850247	0.000212676274662019	0.000510707359844628
TRIM73	11.2033980297587	10.6653177637138	11.0349658193415	4.46408283217702	3.81646238376846	3.29633341728026	1.31049078143623	5.31618525613551	237.246742592717	2.79081627963545e-10	7.96214595689826e-09
CCDC146	3.49814481885946	3.73526396086778	3.96859451247064	1.0564141844668	1.16004087902177	1.19448805004017	1.51359773742294	3.39454313765125	193.04695729443	1.11231650019207e-09	2.17052866772124e-08
RUNDC3B	1.29661034066526	1.30683273356613	1.31611948683753	0.567650883162142	0.3039864104537	0.369085886842865	1.45721170840371	1.98495298349934	59.8289830551077	1.80732711751218e-06	8.0275996273202e-06
SAMD9L	2.68216560738276	2.09215535033545	2.73832740701495	0.686436154264586	0.795245302376657	0.648700130093496	1.61820554719613	3.46687042095659	165.694537075034	3.06347757056908e-09	4.53223644915646e-08
PPP1R9A	4.68924093973634	4.40066598474991	4.97697150112996	1.89479148590703	1.6644300216653	1.73434123515448	1.20973911492784	5.1274643650206	278.063940021911	9.52296626557783e-11	4.04674867543695e-09
PDK4	3.87363501184426	3.9682275968408	3.72023417310329	1.4241323251418	1.38468496965043	1.37044268699801	1.26937098254547	3.52923646312822	176.651059292018	2.00627906163673e-09	3.35256441927625e-08
ASNS	84.5174916724354	64.5397425767028	77.9067936390701	15.7789727063158	14.9028020412573	10.0186934863058	2.28349191307754	7.56576539343023	130.826080380515	7.58457737871879e-05	0.000204567478592026
AZGP1	1.20955538358783	1.11333534104489	1.27463500151987	0.403254041470324	0.275065715770134	0.33814639744005	1.61366456090828	1.02926975870943	60.6943548580837	1.6618370679968e-06	7.47377535445046e-06
GAL3ST4	0.828466796337424	0.556424508027607	0.726107470108923	0.201988308609411	0.218546472435558	0.134332812288886	1.73123332429677	0.570518742282851	43.563183945666	1.08895664265776e-05	3.76514142763208e-05
CLDN15	0.953341055311118	0.879524739848738	0.830168299257012	0.384390995676483	0.430755410135164	0.255381152432667	1.12698970306717	0.843741248928492	24.1112420661059	0.000218411761020211	0.000522575014107386
RASA4B	3.11666470048928	2.35320461239616	2.46095437385092	0.86038154776949	0.903898985629373	0.94282761021766	1.34825306988575	3.06130082509287	107.038207393308	5.18624274278875e-08	4.21512212226245e-07
RASA4	2.29966463628133	1.92015852930394	2.15376128564306	0.852445627835254	0.745172965908644	0.691419143008981	1.2780723610718	3.5023134082193	138.595700600017	9.86651906043281e-09	1.12858128297628e-07
RP11-514P8.6	3.91116180092598	3.25913150207088	3.8375033035021	1.46510755297536	1.22579744758929	1.43689096518302	1.21043131925356	3.13285483497549	103.295796528586	6.49577675552204e-08	5.05838615523608e-07
SLC26A5	0.641697457658228	0.896986996200628	0.624690865208144	0.287260940216198	0.23554370961026	0.34747299548273	1.11134833063363	0.788688876623972	20.9131034401021	0.00041548583073926	0.000924419424676457
DNAJB9	16.4275066163343	15.9304005236691	18.4297338708958	3.69460634674015	3.88790201690989	3.17868227316446	2.04102517660697	4.80041300259173	525.425428192592	1.19434929498579e-12	3.10162357946664e-10
IFRD1	10.8453394670298	8.78523125538817	10.5915673051111	3.67434274957107	3.56522510840488	3.31650578247291	1.31766092835001	5.62388468851106	275.350120310842	1.01794580617316e-10	4.22353997479931e-09
LSMEM1	0.60802814660826	0.364616908520405	0.726232793238713	0.182565529040594	0.132981023605967	0.251503837822612	1.33965110075446	-0.0237231352940937	15.8648603553892	0.00131708655081906	0.00260654629600979
FOXP2	2.73043583012811	2.61832310279643	2.96581762774841	0.95720845326006	1.00038730433574	0.945072298784916	1.31804310025274	4.87093499312221	307.369688384765	4.81122636299794e-11	2.56945494413079e-09
TSPAN12	3.99416928747516	2.94997930007008	3.69070684653036	1.37691702567623	1.19661053362812	0.987137628546518	1.37975408021797	2.94995215241741	91.9566341237022	1.34680919085174e-07	9.19886689887158e-07
CPED1	0.416392465432885	0.358541476779572	0.35803801608081	0.175035441418388	0.137647606723573	0.149472598852343	1.0909610423538	1.02967044979474	30.6713023249333	6.85161472291009e-05	0.000186964935389369
AASS	6.77982506668918	6.88299562163373	6.44718904629059	2.04085276741663	1.96359962608225	1.72760292519579	1.61427187434955	4.25524678882653	354.638179113794	1.80646990604483e-11	1.36634814711755e-09
IQUB	0.778434037445769	0.74019007705483	0.649872897736121	0.116435480119832	0.0719887873616244	0.15487139431371	2.43403288664956	1.26463114549999	104.502380994136	6.03625404171042e-08	4.75915730131463e-07
GPR37	1.16447439058186	1.05884014928666	1.18174784558791	0.454256394800509	0.394950897395158	0.438770548447631	1.1966370903683	1.22494988119402	44.1011108871361	1.01811529749597e-05	3.55205619572198e-05
GCC1	29.5030465711314	27.6393238261596	31.3747751870738	13.0851490857383	12.9248915311624	12.1220512687918	1.01555967955443	6.68114791758184	264.850289418306	1.32545796150924e-10	4.95338994220759e-09
WDR91	1.85691657733583	1.65918920502389	1.9100726213829	0.729584153985567	0.742859511178163	0.850176368491079	1.018967936856	2.93172671322555	70.4549724808631	6.86725129487771e-07	3.57449813860477e-06
SLC13A4	0.228234074816326	0.214665383523929	0.166021062669272	0.0177121591243875	0.0363890296564455	0.0298227382990157	2.65877987238643	-0.102055857486888	62.9364226830888	1.34310638076552e-06	6.24897209773361e-06
KDM7A	5.318224434948	4.47655219521299	5.1762948069485	1.47783988547151	1.5520606972758	1.37338698052733	1.56602897758748	4.87680477434782	357.104589282559	1.72250422550229e-11	1.35121555234662e-09
TAS2R4	1.11246577154278	1.16171660159235	1.11914114154265	0.39798978239968	0.289896394606112	0.365516090628657	1.48050748773362	0.809349305730596	46.9695888975505	7.1866972352024e-06	2.62858190407403e-05
EPHB6	1.24727737631801	1.07853918561078	1.3103934305199	0.648719608318217	0.448130201326112	0.436639000920654	1.04425839088043	2.16994641417319	40.6459793664912	1.58655463216589e-05	5.21527461536252e-05
TRPV6	0.0613600372210599	0.140216104617658	0.111585645056119	0.00396821678216536	0	0.00911108242678142	4.22944508204388	-0.58947897760007	52.4078001381778	4.2964069746579e-06	1.69075433048026e-05
RP11-298A10.1	0.672771560400436	0.722498811850265	0.627656917416348	0.197011890806739	0.263505694082661	0.402730400097578	1.01673341114422	0.851958667678208	15.5420886738583	0.00142782706429437	0.00280630240362619
CNTNAP2	0.13509188561902	0.127955361854275	0.151895911566632	0.022714981460373	0.0318185170348353	0.0208615687871102	2.26323783481958	0.418790466205233	74.7520499252477	4.80669133092106e-07	2.63742369174593e-06
ZNF425	2.84712377751565	2.9445034740525	3.38018870415487	1.07168490863341	1.05712297966744	1.10211478354553	1.30230143722672	2.89111162326371	118.399203436111	2.72685494381077e-08	2.49890567836294e-07
SSPO	0.157059970414619	0.128362470545209	0.168845073851734	0.0123091854994453	0.01128591241989	0.0113048263084852	3.48115170175967	0.726720775074897	175.799900521238	2.07150890761584e-09	3.41820593022872e-08
ZNF862	2.57727273775344	2.18470706096212	2.3446206050753	0.777456279968457	0.588159814453023	0.665044169593287	1.6053196224485	3.63261335606013	204.448582971402	7.58275279106928e-10	1.63103548989538e-08
WDR86	2.29653700139025	1.72579233396008	2.04650067796932	0.924420827165785	0.826115393394204	0.822126491826082	1.03566965970837	2.51257110524907	56.4101890593147	2.54328946536463e-06	1.08076128678721e-05
LONRF1	0.698006228160616	0.494464042210258	0.582307739082352	0.033295328145873	0.00932783473883141	0.0458679294730843	4.04984426390606	0.761232739727759	139.83903576346	9.30976364355861e-09	1.08132802114162e-07
DLC1	0.382748551700431	0.227290924083378	0.385584973575115	0.144248743158164	0.0911858911040835	0.0662394350419785	1.51958883432009	1.42455740914508	29.7662671785166	0.000167115649700157	0.000411874678899296
PDGFRL	1.77573208587817	1.3278356542113	1.6166920600118	0.707162915974924	0.495287115413355	0.414934351615687	1.34501236852702	1.32058549716064	40.212923780376	1.68064315697704e-05	5.48011696070401e-05
ASAH1	3.25754782074499	2.95939493397132	3.3219089964141	1.29857300843607	1.3120975261115	1.26185647730337	1.10029864891016	5.0648906767451	246.930011757453	2.13013953630474e-10	6.8026759171526e-09
PTK2B	0.333473289389731	0.345182034274202	0.413206151970053	0.0954412910673328	0.150402957397047	0.142437469125102	1.28586608931854	0.953095572233563	31.848704796635	5.67000935194324e-05	0.000157996664613994
CLU	37.4673056781283	39.426242354932	39.9507675702808	12.0126352057644	12.3674949480752	13.1509440867361	1.43788457002449	7.36336007094611	492.451953817875	1.87303820933192e-12	3.84614561220495e-10
HMBOX1	16.6762436099472	15.2542976904961	14.9898108641715	6.33062621352099	6.89437574206305	5.90252287026656	1.09588191485693	6.15181704849786	239.85738677317	2.59214855910383e-10	7.54635072234132e-09
PLPP5	1.47507281091911	1.09290714956872	1.26592269545537	0.611412045769884	0.445999889545063	0.513847724042844	1.08165026370654	1.86223606805713	40.3655146584993	1.64678192809742e-05	5.38748524821275e-05
CHMP4C	38.30828690344	32.5703996403565	38.8382759393771	17.979945581603	15.1754273428708	13.7529738506317	1.0277499808292	5.56852644102609	130.295750177662	3.5933920190128e-08	3.13489740819836e-07
TRIQK	16.2312046703742	16.3871883007886	16.1406649824867	6.61888556101224	7.15304396559528	6.29534603408357	1.08208469762197	6.23129331586552	284.888397999164	8.07496623440604e-11	3.58564792790704e-09
ESRP1	3.56766862568982	3.21118327083571	3.54842351278457	0.397981618506708	0.652661421418542	0.427912498961205	2.61255321822977	3.19129407485905	270.888610058683	2.09039683274818e-10	6.74387614940475e-09
TP53INP1	0.966858408907426	0.72579459429009	0.85769273532603	0.100044366019708	0.0980975643318699	0.0842245410382701	2.97035959122467	1.35979634427484	205.309676823323	7.37251697317136e-10	1.59869339248138e-08
MATN2	2.54517116744297	2.05873898832119	2.66363017115179	0.511910267495911	0.558358294502918	0.354173124106408	2.15750153037943	3.26282993484004	194.06181445794	2.95414070453275e-09	4.42225911527024e-08
RNF19A	18.5909102989859	14.6338233312279	17.3172756775068	7.39512990921919	7.25397295713176	6.99349978644716	1.02332579940547	6.14390911807181	173.946857569733	2.22206111632721e-09	3.60408263142047e-08
POU5F1B	0.241525892778505	0.217011946471846	0.320917898237138	0.0750426070116113	0.0742006629994261	0.0648654674264886	1.64958541717051	-0.164066315050568	30.5755525803665	6.95947350573609e-05	0.000189521034733687
ZFP41	6.14177565035399	6.3125037975168	6.67419497855734	2.75982011668752	2.72434194993359	2.44343803817335	1.07248294441184	4.92444242732114	215.33895244159	5.35589126445831e-10	1.25803757962195e-08
RP13-582O9.6	11.3368660416074	11.9617504265721	12.7826238289627	5.12085910853139	5.17108014791076	4.51550528681393	1.08686421310762	4.58163849646583	176.80636218571	1.99463156110961e-09	3.33662811830907e-08
WDR97	0.527269640685383	0.494551034476656	0.4705210330786	0.200535010018762	0.124189087799196	0.13570605207103	1.49563720397391	1.5188532167762	61.0051564570582	1.61288071322597e-06	7.28261020127852e-06
CYHR1	6.28595435970971	5.86573808450851	6.26419442881865	2.27249034533987	1.9614186224045	2.080407264518	1.34435352162498	5.2887619360563	371.641618007712	1.30935330725525e-11	1.12346680360821e-09
KIFC2	9.79657981263985	9.32918758267996	11.4435767906966	4.22451789870628	3.56545837791471	3.95311775457383	1.17862181876826	4.92987796064207	178.088498821644	1.901364742797e-09	3.20776668667395e-08
FOXH1	1.34924572456647	1.96536122250871	1.58191025120971	0.661699752080011	0.444907531080858	0.74661371017065	1.19493429024889	1.48571267466857	30.6016725000642	6.92985924244014e-05	0.000188841949499213
GPT	1.0824237335224	1.45081462762836	1.64866220415935	0.369158628533172	0.586856525744857	0.323268213027148	1.52012491031955	1.29470730398464	39.8653926217548	1.78547735386744e-05	5.77312865819932e-05
SPATA6L	0.240865381810852	0.24032183810936	0.264543619927213	0.112500643897315	0.100856183516315	0.0856090226937015	1.11835285188975	0.368398126651969	22.3101892717462	0.000311450007083699	0.000714870857532116
CD274	0.2534789755717	0.277251955306655	0.529330875856226	0.0921538171905004	0.0903605607185482	0.153400198648573	1.41399465508293	-0.0615558277871838	15.5043650193408	0.00144145239164441	0.00282780831560125
CDKN2B	31.9989849108627	45.5936323960656	39.2452296365067	16.4538960114961	16.0210043965142	14.4045135464219	1.12077551634757	6.75227520133926	81.7159837169958	1.94964956949597e-05	6.23210730333411e-05
DMRTA1	1.64239191026472	1.59696736451674	2.04556252105633	0.756252051774404	0.604655238127364	0.858427895372995	1.04166149088486	2.76951259725861	48.2491519574091	6.18551763960824e-06	2.32246595554358e-05
GALT	0.715229841619518	0.731334034872787	0.625977516202097	0.273811009926642	0.276755396250488	0.20709260873399	1.26085005607588	1.04706936509923	39.0130167683958	1.97644377631347e-05	6.29819737943486e-05
RP11-195F19.29	3.49447662086166	3.30450009400311	2.80653798466683	1.49517525069698	1.32277900336006	1.20454166229898	1.0606305038799	1.03397089226632	28.6256305436407	9.64033993170575e-05	0.000253315315226736
IL11RA	1.11359632055664	1.06100939567071	0.904274427408967	0.315768690266606	0.434560036796764	0.437549547309093	1.17450286238739	1.58759533947484	40.262918797176	1.66946207451991e-05	5.45084737419406e-05
FAM214B	6.1125104951853	4.775515660892	4.79053176425046	1.61329930571382	1.72101389015031	1.52234970868393	1.49218954567598	4.40698455671704	211.234009571874	6.09375447330394e-10	1.38604418293509e-08
CD72	0.930897197878682	0.615486727491031	0.670955852726399	0.300472882527295	0.219256458022325	0.128351633714552	1.58237075764116	0.676640162082543	30.2489169439278	7.34227679023726e-05	0.00019874436900697
GBA2	46.3659575447493	49.2530819757433	50.9226695059958	21.3402568781552	19.7077455288586	15.970572247594	1.16530322760992	7.30681750490192	191.548360576359	5.58362391210101e-09	7.27666338025497e-08
ANKRD20A1	1.09328417232028	1.50248344896703	1.16895112803272	0.529576242098921	0.641201647296645	0.464004199072168	1.01552674521469	1.7932425515223	31.1270076782437	6.36373963044216e-05	0.000175563692980855
ALDH1A1	1.13599402008844	0.527359088360857	1.1619584052942	0.2408403946459	0.428101450079291	0.16779869952026	1.56228213439784	0.754530843826343	16.8429040441253	0.00198575990325539	0.00377385099190446
NMRK1	7.52907623596794	7.15390783610747	7.93533324294345	2.82823999079208	2.46964380032243	2.45691593891353	1.3444632507305	4.24575576157198	251.482806973949	1.88255195448241e-10	6.31833997801656e-09
PSAT1	39.3847889731193	37.5234946688934	43.1646805003586	17.4317705724961	16.2745883177364	13.4967902321391	1.14951664004156	5.88972105706082	192.985132380119	1.40013338039743e-09	2.53822344923424e-08
TLE4	2.07970261735768	2.69946215081139	2.3943906480104	0.58667155129146	0.527890845237072	0.687437679401403	1.78949827165638	3.56420639616036	187.442679819131	1.40632685912725e-09	2.5465309265846e-08
GKAP1	8.63185705508159	6.85920782600232	8.1785682712913	2.36534944883686	2.75260099261758	2.35873554946751	1.46255365452314	4.08527301892735	194.658557463248	1.05234372349105e-09	2.07166246338064e-08
GOLM1	297.19371748566	296.67535901831	376.403941835779	95.4748106496322	95.6659524577945	92.2379897876008	1.57590675082719	9.73617168608416	342.100007533427	1.36282164750241e-10	5.05715601026245e-09
PTPDC1	4.76150383440678	3.27462655168373	5.01001831433893	1.10057478812362	0.961574449129534	1.09643300348779	1.83963795265948	4.03835958711151	150.199899797559	1.6480115467012e-07	1.08278331380933e-06
PTCH1	0.844748508326682	0.739069275439348	0.809861282946242	0.380769785696913	0.359576475508038	0.298621204390043	1.00667671992607	3.21450021369255	77.4348587846219	3.88072045917711e-07	2.212276560356e-06
HSD17B3	0.506464801385479	0.94291831476094	0.978704169500823	0.184128346798918	0.206337511635239	0.200811624596109	1.83141853971085	0.0571842027468265	32.3573425726131	5.23287148479939e-05	0.000147217000234399
NR4A3	0.303092359972695	0.214926835382316	0.328971485382193	0.0449676767126911	0.0167971936934611	0.0550647617050964	2.59699203381437	0.000687356847712013	52.1280535313413	3.99841604721285e-06	1.59331890280667e-05
C9orf152	0.343789825102464	0.36180930788316	0.264310225488187	0.096344048443818	0.107964860176973	0.147471541146072	1.25542943822872	-0.543155643555549	14.3187480500057	0.00195625840191814	0.00372360419235664
AL135787.1	25.7511712498253	21.0768262066365	28.0489380805839	10.1066342407691	10.9744909955001	9.497850892713	1.09076699692575	3.95469623633967	100.243668284904	7.84746402917201e-08	5.9166123365778e-07
PTGR1	6.67276804331699	5.46639038601832	7.28547369914238	2.6231720624915	2.87408788332208	2.45684188095608	1.0870780737661	4.01711369375946	99.7153054263026	8.11270464764729e-08	6.08087411427256e-07
WDR31	0.827232409361329	0.805637971428018	0.828976633123223	0.230225753710871	0.290244474607121	0.33918603938096	1.31064480855052	1.42922592291657	48.6595669829799	5.89884287224216e-06	2.22870239303069e-05
AKNA	2.98659505759174	2.5945152138873	3.05232787712695	0.886068818769306	0.920412060202547	0.934708876905046	1.45289666595827	4.28125511563388	268.351486711859	1.21245184275647e-10	4.72079771682127e-09
HSPA5	739.323107634832	631.360200662453	777.776174419405	264.600349795865	249.830771631617	209.370226205168	1.37158637226806	10.8215775741671	240.660611734658	1.42262623581932e-09	2.5642959561952e-08
RALGPS1	0.533021832801454	0.456660715379511	0.420090669291351	0.0765638857109045	0.156456738859613	0.0806574028673336	1.98597341177067	1.55151759975628	67.3735151005646	1.35933716164337e-06	6.3071329178921e-06
PIP5KL1	0.657035418013594	0.616523513497538	0.602279488923583	0.169964627814386	0.190465395355606	0.0975603034475023	1.84871217951126	0.368706764197852	46.3297622369062	7.75590362116457e-06	2.80947122922478e-05
SPACA9	0.28910644529787	0.446374791302345	0.528846717257492	0.167626585644074	0.112707206142947	0.146251753513851	1.34866253256359	-0.29169100214601	16.7938661267476	0.00104937473596697	0.00212553537714992
ADAMTS13	0.576862823646659	0.832107241610688	0.574275473647238	0.198967001236112	0.269417216926671	0.129435471967012	1.55516991443643	1.27879076060856	37.6977374912102	2.85573516896357e-05	8.65646434342783e-05
CACFD1	0.8954596340958	1.34245316318877	1.35536894499896	0.463799428094491	0.451949492814686	0.265450868829139	1.41701729531531	1.45837210428965	37.3687516507364	2.69286351952394e-05	8.251363930342e-05
COL5A1	25.5120763389989	19.793135517028	24.7046231095759	11.0658108486583	10.1019537362572	8.81121633874188	1.02519558924844	7.50458650932269	111.185734764805	7.3537360395972e-07	3.78164799329709e-06
CCDC183	18.1828197341701	13.7189524820309	15.4720130084323	2.51452603156316	2.43316757984983	1.4955823360075	2.68682689938662	4.65754230584742	191.915277787835	2.68916778745185e-06	1.13149758807663e-05
C9orf172	9.90490502815662	8.31334990596787	8.69266797311738	2.65351318470964	2.26039992516024	2.56578631468397	1.64542993408626	4.59985118868748	332.680447823517	2.80032468073004e-11	1.78695126139099e-09
MAMDC4	0.457986564156304	0.584888661728838	0.640912425546095	0.134115061158071	0.0678736850304984	0.21058445312805	1.7942887733946	0.915013309116305	33.3810918575025	7.1047345096028e-05	0.000193207712244626
SLC34A3	0.439925581666072	0.65238647101176	0.789181595251963	0.071916390771006	0.115129701455181	0.0754839134620015	2.63599585122163	-0.281604025216194	51.8242761844054	4.13346838407636e-06	1.64010713392267e-05
EXD3	0.512966086146071	0.578338070477685	0.493678311060777	0.232695638903039	0.125166185264177	0.133924309550231	1.49090923619416	1.38003428736951	45.8861003148883	8.18082354264558e-06	2.94316018575652e-05
PNPLA7	1.04943888839501	0.932785912661665	1.0378082097445	0.275122006554197	0.279070657151009	0.154653683113375	1.90205656590582	2.57722872506128	113.194007331589	5.92164410485553e-08	4.68944901758108e-07
AL592183.1	6.96010099619777	5.27654047268239	6.28163092349748	2.60774245997339	2.63718198674663	2.39496557823339	1.07372241681952	0.695834326904379	23.913867837836	0.000226876419101924	0.000540618395110524
AC240274.1	31.0071294284247	40.0058962707911	38.5440132270416	8.53766888746262	8.78728465203588	8.55255493248391	1.88303765349708	6.61449599704291	430.314198222321	6.66037012420928e-11	3.19524966792775e-09
IL3RA	1.06976380681453	1.11953628915739	0.948979330547865	0.0415096360765982	0.077527398377568	0.0127075623320899	4.38889607119178	-0.114335670719598	110.649251639295	4.20098106183613e-08	3.55318933255782e-07
WWC3	0.783288920462932	0.793686977877423	1.19528175336535	0.209532053909283	0.197534667274641	0.122181229057485	2.19257586130002	1.90457161596379	95.2292956071204	2.27929946499534e-07	1.41049303185205e-06
CLCN4	0.294322317290079	0.182041984851549	0.258149216034143	0.0592470722613399	0.109353714370834	0.0864204084360862	1.32008101211851	0.165802805314141	19.2968798823592	0.000588992994200657	0.00126832873618362
TCEANC	0.591804985255984	0.421564340036592	0.545985125830024	0.131170767414676	0.0861679017715887	0.174470871093614	1.76349268537177	0.744766166416128	43.6437287095339	1.07799984045987e-05	3.73542776808189e-05
MOSPD2	2.25900455277552	2.33075537040484	2.3526499598554	0.983065019883368	0.853185181155118	0.979691045775776	1.09990932571148	3.1694255802566	102.862501336541	6.67043579170839e-08	5.17146880801011e-07
REPS2	0.119429300630886	0.0985516781637683	0.117642897824615	0.0209181262166572	0.028129470687078	0.0192113266624292	2.09441122141588	-0.375582055071044	42.5116987676941	1.24430710961069e-05	4.22647331085643e-05
MAP7D2	1.07401367709192	0.775278815473004	0.860326965299243	0.183833808767019	0.230243617302302	0.153936901102396	2.06001325749939	1.21529967629853	89.7733565271372	1.5638277692196e-07	1.03913364337215e-06
SAT1	240.17327379183	210.695172927192	228.783720769141	87.1592684430778	91.4098304848057	88.8421902750016	1.14539403045224	8.58253683582714	332.472947958011	2.81231853633145e-11	1.78695126139099e-09
MAOA	0.193457787395103	0.20603311005784	0.240712521218201	0.098442715080355	0.0527601433966011	0.106133891619499	1.08669655915407	-0.226214261843124	12.0641080422917	0.00364119195026614	0.00652089751328959
ZNF674	1.64239435433061	1.67986301731794	1.60627334888832	0.293705937030775	0.406072089841558	0.357319526352267	2.02308631608085	2.57693582690599	197.608421142122	9.5187081375256e-10	1.92665477897573e-08
WAS	0.425513907844168	0.315507358828241	0.463449460546433	0.0596232487954498	0.0668148767201888	0	3.06803494277466	-0.892252383425303	31.5590473965496	5.93751657203968e-05	0.000164782763291438
KCND1	0.27139813260007	0.467383515964851	0.51977331819193	0.0162979111855767	0.0182637301499075	0.0112260710803549	4.55252427364388	0.290759229429919	128.032389875754	1.64894593721846e-08	1.66986145903584e-07
GRIPAP1	83.0673586770048	78.6359278326294	85.708772406107	31.6603053541518	33.6419724788355	30.8367454838587	1.16399840491184	8.57250668580317	371.39000321891	1.31546665556964e-11	1.12346680360821e-09
PRAF2	2.10748399729591	2.83369766125536	2.22474428540536	0.763241695601967	0.626203444729412	0.450620701131021	1.77342355521711	1.35591756272171	67.52584701642	8.8518772546913e-07	4.42280961492758e-06
USP27X	1.08573136907174	1.69390340953101	1.01654607891078	0.370542473304087	0.364597910169831	0.298807309840891	1.69092726752061	1.0686444483341	48.2268370927842	6.20155448650263e-06	2.32473733276342e-05
GPR173	1.03826234856098	1.17799308906593	1.03535127742976	0.513465550426671	0.322223249506767	0.273510423632091	1.35888063610432	1.71893564014376	44.5886590184189	9.58421687107337e-06	3.36982429488274e-05
TSPYL2	37.9316452809989	43.2256394673116	47.3117596128674	19.2229547505896	19.7464539921782	16.0910406907779	1.02461246139161	7.20471876157198	130.578524330714	1.09148911678476e-07	7.75472357668924e-07
RIBC1	1.01551815694316	1.0201664172599	1.51811327586474	0.553369354980377	0.434080902776908	0.442875318028832	1.10369781579213	1.29061365135605	27.7797785564505	0.000111577121877995	0.000288628889322099
MAGED2	29.990500845329	19.6666461376884	25.1030209932557	9.18252449494462	8.73891998895554	6.77027800492935	1.40032775555001	5.55781286462964	62.2317218531815	0.000211523582668449	0.00050824818282761
ZXDA	0.533711483487337	0.595072470125206	0.615486813073057	0.345156711359022	0.167608467389578	0.169063411332837	1.15509404150723	0.733766717125073	18.420635160497	0.000717073748405701	0.00151281220002633
PJA1	16.8840044670705	14.3594328755986	16.847077524371	6.8165294585074	6.85613808712653	5.62593993949761	1.11897970065046	5.0898629981491	168.8398775441	2.70592913079753e-09	4.13687888778021e-08
ARR3	3.06008514138662	2.25651423423155	2.83442397849351	0.643171284263774	0.598068501769811	0.477580914019202	2.04484266053808	1.4591416792383	110.078038418089	4.34156087530676e-08	3.65060608068347e-07
NLGN3	1.31371547488415	1.26427786921504	1.49879985630962	0.301219451010162	0.304458569964029	0.265792972492713	2.0243891088648	1.67472301960151	144.856699599074	7.39909519419893e-09	9.03938055895958e-08
ACRC	1.95081394227207	1.80024224949926	2.05253143357768	0.450862741478213	0.300217945332853	0.534096633891399	1.95719321868585	2.04868826162259	112.057316205842	3.87607569093599e-08	3.32103005541009e-07
NAP1L2	0.728407500676248	0.494163151312361	0.712739299555008	0.111343494417228	0.020795584505983	0.0170430835983323	3.45818218587786	-0.198881486322804	55.1173813216069	3.15744317478662e-06	1.29981410695383e-05
KLHL4	0.396653042260184	0.349874881042612	0.457428263078108	0.105736130397935	0.164062792854008	0.171807640605395	1.23533036039602	0.666244026001996	24.7369858960045	0.000193868288813666	0.000470113500470384
ZMAT1	0.247197115614111	0.293479247102929	0.354181213014164	0	0	0.0289192594994326	4.57297350647772	0.169152109846904	53.2511305440657	2.75012089312535e-05	8.38962229517741e-05
GPRASP1	4.54993572529525	4.93451165456764	4.84266846641659	2.15706067851673	2.12867735879658	1.83367719235212	1.03054593851797	4.39862403298257	150.677133806528	5.71940401426832e-09	7.38662897529033e-08
GPRASP2	6.27996380943233	6.69379490739952	6.45835940776024	2.67259400278837	2.58139906537475	2.65132498619339	1.09808124701685	4.14344076420899	179.864053172084	1.7803013971724e-09	3.03265134552815e-08
TSC22D3	4.10394394980061	2.35415008795046	2.96222524141011	0.789345009992047	0.700967404718037	0.305477426854288	2.20468437276876	3.08879302946115	32.3530116750413	0.00208117148643176	0.00393954722278927
TRPC5OS	0.205083264516333	0.369234194008077	0.408510612116596	0.047023171706514	0.0175650018185679	0.0431863496281027	2.92253790841226	-0.817623761478487	39.73299993723	1.7924361798326e-05	5.79207504717778e-05
TENM1	12.0637870945803	10.9025953783843	12.0045590965877	4.00151475506704	4.12025418511454	3.7440995648461	1.35995537788357	6.60691551445523	459.861917107904	3.01045594068705e-12	5.00939868530325e-10
MOSPD1	3.25091300004446	3.41526776070552	3.37290313387547	1.12332058152708	1.37775606133564	1.26724087017133	1.21457691266346	2.58981407129354	87.4435892285882	1.84060784604867e-07	1.18518651040071e-06
ZNF449	6.0668530234987	4.33284233714004	5.37061765823227	1.6158385165427	1.71622096333382	1.75714831414138	1.42828683966816	4.16442329672317	156.592502645596	6.88355657764164e-09	8.54793891432514e-08
SMIM10L2A	2.23852678810291	1.38077135859047	1.60103518566389	0.434303496388423	0.456270233663775	0.382247362540034	1.83667846421027	2.44863282402507	105.517343490341	6.74680724446755e-08	5.22043704946368e-07
MAGEC3	1.11023845848805	0.798119096174959	0.822242677282514	0.145576682440187	0.26869430577763	0.0786461512409471	2.30028718353169	0.539448903285865	47.0351212564495	8.0967902476042e-06	2.91691112657537e-05
CD99L2	33.9650365699034	29.5111013254447	34.1448758071703	14.8606946525319	14.3155511684474	12.9278385080234	1.01431616081494	7.0309001112491	219.982767744725	4.64110045348967e-10	1.13219932050563e-08
PLXNA3	4.97009046148866	4.04366211332211	4.64238095221472	1.16180898583305	1.00532710408514	0.927836532360106	1.94280960352355	4.96996329982435	447.711454561121	3.6234400679215e-12	5.61562162683364e-10
F8	1.01337120478379	1.19286183016604	1.21930363313665	0.26100657838985	0.198671522286319	0.248755591077751	2.06809337006322	2.67219163009368	209.255618194559	6.4903339050503e-10	1.45737497686129e-08
RP11-34P13.7	0.317232076491266	0.175601454270697	0.304865340490014	0.0190503160738011	0.092508538160673	0.0816476227134277	1.82200199197164	-0.667434845165348	16.3260414861832	0.00117549179927451	0.0023530675399432
RP4-669L17.10	0.328883338065236	0.252848504688608	0.277683392590613	0.059249981378116	0.0608635377079322	0.0725540286740357	1.93797480128958	-0.231570810189972	40.9539546982783	1.52329587040512e-05	5.03244746486188e-05
RP11-54O7.3	0.542254664192337	0.531118271370764	0.500271184658759	0.153861584590281	0.127718546460155	0.177942599708021	1.56369228335906	0.494185253001829	43.1329060963895	1.14968593982294e-05	3.94406148800369e-05
RP11-46F15.2	6.24394912520636	3.15574446276182	3.443788014329	1.44549633025582	1.8329870105153	0.978196277267626	1.40429024184938	0.808620840350756	20.9759963491153	0.000510812351332197	0.00111470481085855
TP73-AS1	0.878275973740017	0.864759726092357	0.810276408585021	0.288934101862888	0.295003848046203	0.303688324769469	1.32392342517128	2.05081382153771	88.0612120234747	1.76214251441849e-07	1.14492186058066e-06
RP11-474O21.5	87.3657138656946	66.5880714594483	77.5159325168211	32.0959725211401	38.0423573082275	25.0051676532923	1.08689669495503	4.19275464771503	57.3367592671958	1.75921121376866e-05	5.70336564135663e-05
CROCCP3	0.62787884850734	0.483735225855341	0.604989993292469	0.201425006413083	0.264637777288819	0.207316241481255	1.1496920159236	1.41674424821105	37.1646186417425	2.55624410430652e-05	7.87855465020033e-05
RP5-1092A3.4	0.853695633533859	0.560660684329577	0.584024811653364	0.389272885366145	0.21811307142522	0.0558610066526316	1.40936477039613	-0.187864315228145	9.43618717174796	0.0100526976014515	0.0163004455517228
MTMR9LP	3.65925753885822	3.51096159936974	3.22249151394551	1.53421633644813	1.56704315869552	1.0347586470416	1.1386138504821	2.80953669052255	60.0103870828281	1.77566290409405e-06	7.91460379694296e-06
RP4-728D4.2	1.33884255971605	1.08225051622367	1.60699975567144	0.459427040071087	0.437615819579787	0.31645531438651	1.5230022949554	-0.143056518246054	25.7900925412958	0.000159337076412922	0.000395167948530823
RP11-268J15.5	2.72549349224246	1.97766599749914	2.27786017982104	0.720885518805775	0.764560186611424	0.484726439120142	1.63190318154884	1.41852998332573	62.2996620549281	1.4259169063947e-06	6.56785969006042e-06
RP1-228H13.5	2.89589232422978	2.35502415845928	3.02154398851777	1.1786770489043	0.996048208473581	1.13574162647931	1.11425133484872	2.21081579413105	57.1112659691249	2.36802072038398e-06	1.01391309717849e-05
RP11-342M1.3	3.25463462732584	3.29700689651104	3.27160184048987	1.47786626402582	1.34457536184324	1.18258131090469	1.09746125325764	1.87581337628918	54.1172507470923	3.22887804777053e-06	1.3243929470461e-05
LINC00853	2.98034976552309	1.64975042514528	2.06219956187436	1.10964488573902	1.1231503280841	0.624612254416944	1.03436714211854	0.0902953372274599	10.895287033652	0.00514638918141802	0.00892138613662201
GNG12-AS1	0.32488331395766	0.636422240326526	0.599459151140885	0.150225349610546	0.168345207905576	0.275935639211094	1.176210876918	0.339477738219473	13.2762176465443	0.00262157049910575	0.00485551100759973
LINC01361	0.674296752030345	0.672290056955657	0.71622210508562	0.0745917167832944	0.13374209455298	0.109608734365063	2.48459363975093	-0.632176131191211	47.1514739361587	7.03369659234872e-06	2.58518195144963e-05
PKN2-AS1	1.22190666940352	0.802595903710934	1.38202873504725	0.296332358854646	0.228763005176448	0.266105480063023	1.88945907130948	1.27988938251217	67.4785902108952	8.88887502326426e-07	4.43826078230453e-06
RP11-57H12.5	1.74653420472443	0.957015542033812	1.78525900011952	0.584003695153832	0.916222949232218	0.367784455648074	1.0713218975428	0.568179636961248	10.3961297890289	0.00685235571881663	0.0115383510016035
RP5-884G6.2	1.5467917779801	1.55387179992818	0.743246406978709	0.216737336461017	0.728639182308868	0.530807489169433	1.21009852728611	-0.68529247801054	7.81250141177541	0.0141262978765027	0.022164617055261
RTCA-AS1	7.51811094347234	6.93189854234538	9.514022564982	1.9577239709885	1.56704315869552	1.90072687648068	1.92775880553489	1.01222687645663	77.83891976056	3.7597122862344e-07	2.15495039234204e-06
FAM212B-AS1	0.726356611420472	0.557211184316496	0.502589428651488	0.177647996723874	0.335939932716313	0.234532344683761	1.06571099013615	-0.112988247323268	11.7873049265291	0.0039458194792728	0.00701400138629758
CH17-472G23.4	3.76965517832296	3.19491145804718	3.34762814984601	0.922722510792008	1.07514508195402	0.84021118149434	1.66456674263311	4.25339364879947	268.803001174883	1.19869478197262e-10	4.67875731195636e-09
RP11-458D21.1	1.52279140379188	1.65628320415453	1.84854069758469	0.462043792943746	0.4314787672112	0.724920419123532	1.41723739747563	1.42198271180644	44.0563995522729	1.02379876912563e-05	3.56983729837817e-05
RP11-495P10.3	0.930347671787845	0.819297543967714	0.804671729869512	0.213317739116403	0.119523832810496	0.0816300961227411	2.4156255878491	-0.567231740090771	41.5156147618474	1.41519657962441e-05	4.72569233855146e-05
RP6-74O6.6	8.21368597790524	6.08566306904646	4.91966343442845	2.35534315113367	1.55966883794872	1.42571949332203	1.65090541275262	0.843458782713171	39.6792720242975	1.80547156397028e-05	5.82824065412339e-05
RNVU1-1	8.40858436894837	9.60454295614726	9.30115473123559	3.02969721851756	1.2933839143965	1.85499415994044	1.92786984362991	-0.10827789415223	36.6093515431088	2.76676091823735e-05	8.42715926695491e-05
LINC01138	2.00817364070966	2.21530732558868	2.62080233806662	0.991361420265125	0.733891913844332	0.976688138916618	1.13375252474938	2.61562561203487	57.3258872063776	2.31715067499792e-06	9.9536733343389e-06
RP11-196G18.3	0.500426213804596	0.417220728775254	0.732827391583109	0	0	0	9.12981556674775	-0.0976563638386107	142.102058177166	4.21366811787823e-08	3.56201420360529e-07
RP11-196G18.22	10.6927301442725	9.54438706187808	9.9007032422447	3.41814935644672	2.97532584151207	2.71684145764005	1.52831278271804	4.83802607175166	329.735190752575	2.97617901298004e-11	1.86696181893605e-09
RP11-196G18.24	15.8540394233355	15.1320823976755	16.3000989214551	5.95920006446901	4.62322104125187	6.37972656156649	1.27218212446389	2.80950697650271	90.1939530923433	1.51908895834779e-07	1.01581041681734e-06
HIST2H2BC	3.59066079878809	2.63220524729214	2.46211051139384	1.14223067548708	0.822859766228119	1.12396197868312	1.28042020383476	0.20815181165256	22.2668797632203	0.000314189795712677	0.000720455299483272
ADAMTSL4-AS1	0.440070060997282	0.637710544456741	0.519875633256656	0.198524346453296	0.192133117718321	0.132600650421807	1.42339630070012	-0.0759568902956404	23.1052047301045	0.000265703225825208	0.000622626236858123
RP11-98D18.9	7.76954459031413	5.56445765171895	6.31466316323541	1.80408663719413	1.25484311414279	0.990321159131842	2.08148082014304	2.11690871071994	109.389988608837	5.47763951978093e-08	4.41113222255206e-07
MTX1P1	16.9596940586504	15.8179610704986	21.6496384791742	7.36919875789441	5.8217710323432	4.90090342495003	1.38958199468263	3.2932094877091	84.8270392028707	4.85573617921363e-07	2.65534608736743e-06
RP11-336K24.12	0.313135099544727	0.550494684181016	0.646995365555721	0.252290834012148	0.282721611329601	0.120889744577879	1.01810166862915	-0.32020493326741	7.52052743352247	0.0156790481547288	0.02436394310724
RP11-284F21.9	3.78210005958881	3.54244051045523	3.51546477143178	1.40993624215484	1.29197893497366	1.12628757764584	1.30485668131406	2.93956046841208	123.142886185546	2.11913518748798e-08	2.04388584770043e-07
RP11-190A12.8	7.34332822496205	6.68724882411195	7.53738501066296	1.64847694091081	1.23154178734202	0.890570966716135	2.31969896628384	1.57462425417172	130.532247387129	1.45529490065932e-08	1.51151785739964e-07
RP11-536C5.2	3.57787193778256	3.04321404005868	2.51589869028969	0.40351227627949	0.328860406141126	0.303208347737772	2.93159746982957	0.119816757151145	92.2981109158986	1.31607334204995e-07	9.03364628359773e-07
RP11-533E19.7	1.73581803980437	1.8376896377166	2.16586061164069	0.741633235059141	0.56299471703508	0.395489149223181	1.55644430794141	0.290665997979058	32.5246310648676	5.09760418462248e-05	0.000143975213418818
C4BPAP1	1.30828605509733	1.45935661837644	1.40587302408264	0.574951219190917	0.40618950718897	0.562475778027369	1.22685084903577	0.850300129752403	31.9032387526352	5.62119923773469e-05	0.000156747076292309
PROX1-AS1	0.640601965697345	0.577210730995964	0.593642463910724	0.151953411310399	0.133638806210711	0.11659015403623	1.97312596376329	2.13235012879948	176.000575367796	2.05591469239857e-09	3.40545966297552e-08
GTF2IP20	1.41903270638376	1.63112356871662	1.32325952586262	0.616485692852928	0.358215858559031	0.325031546067109	1.55783184296713	1.93929333616033	56.55128819797	3.2578910660224e-06	1.33367867474468e-05
RP11-504P24.9	5.40267343433517	1.90311523738399	4.36133013798385	1.61040001742195	1.80464300097732	1.47900057927936	1.03966603856161	0.644936807861642	9.6724080960755	0.00878043461595939	0.014409866045727
RP11-520H14.7	1.22632977901959	0.474100502593006	0.865853973447851	0.336654407308649	0.141472851463557	0.135268582583473	1.84776362862677	0.232478716531691	19.81928582801	0.000864135317942159	0.00178943073880778
RP5-915N17.11	0.603280108715591	1.220740656377	1.11314360059119	0.202876677930641	0.625204871803668	0.20961348798592	1.34088476045482	-0.632028584410759	8.91971074825783	0.00983820606194691	0.0159837563855945
RP11-156E8.1	6.651397364244	6.5912647073407	6.79336048885811	3.04770001970101	3.03413437537696	2.46164262381318	1.03350606056722	3.01904234637107	80.0292953083517	3.17411808330102e-07	1.87016245474553e-06
KIF28P	0.641253593200394	0.807536622231464	0.702531209330678	0.101084417104789	0.135932402282059	0.0371346025426494	2.80435719273556	0.478096370435666	71.8697086102343	6.09410185499201e-07	3.21225615617585e-06
RP11-439E19.10	0.988896337192696	1.38893062706851	1.26193478373833	0.279400977854292	0.206188939118221	0.300413800754014	2.00067967087693	1.32524508686021	87.7059082172506	1.8068048197221e-07	1.166747164631e-06
LINC01341	0.494480721639247	0.656918693386161	0.488781522661701	0.0772054225219861	0.0665521341494184	0.0436344007788628	2.93657590629354	0.268928296027497	92.9697942673729	1.25792120178849e-07	8.71394318925175e-07
RP11-295P9.3	1.66286012140244	1.42860415734614	1.58038056618457	0.559517376771892	0.450383986977599	0.473333841542412	1.45448385710037	3.89797679071679	210.544403984511	6.22876580934648e-10	1.40663328448785e-08
GOLGA2P6	4.58749033768106	5.23924807485836	5.06863337897307	0.565819490297408	0.608187116408506	0.562072412961106	2.90132553056615	2.43830212812945	401.762399063602	7.65540125410135e-12	8.70122837392526e-10
RP11-258F22.1	5.65231943993858	4.62877541257365	6.15370445103861	2.35940305058979	2.97914272417172	1.80065444337717	1.00741021041162	1.4606159698675	24.8280079853291	0.000190567572992684	0.000463175306560324
ZNF33BP1	1.36571893095465	1.22882718871872	1.02638789535155	0.361228894101694	0.520456558792049	0.260664392002847	1.48431858790892	0.539643569292807	30.2815057823711	7.30302341918352e-05	0.000197851232580039
RP11-162G10.1	5.5029649452469	4.40304967882498	3.98444223384048	1.47878078522881	1.66898491275138	1.31931727497804	1.44198543969038	2.73724044006313	96.1689987564307	1.01822944944722e-07	7.32643201495748e-07
RP11-508N22.12	0.239074192877664	0.277909253268845	0.160828013403057	0.0535987372247736	0.101357496335617	0.0707614932070076	1.4080597187145	0.122466985910549	20.1480227716183	0.000489050846768695	0.00107224906875444
SGMS1-AS1	0.271913208421085	0.302424726799534	0.347546488158616	0.114301896442807	0.0960665588591604	0.0349918383057547	1.72698881851119	1.23479450724661	31.0604727704108	0.000164996724803657	0.000407143938460735
RP11-442H21.2	492.419731996281	337.34511349256	354.400420455386	155.120088791038	162.811380926697	117.654623685937	1.24490480139076	7.79252688969121	39.9250458344793	0.00142939347232455	0.00280903182626882
RP11-464F9.21	1.57321213443628	2.04701123835555	1.12887280364302	0.764189821931907	0.526993694313108	0.431899261373887	1.28188849614044	-0.146570188910851	15.3938006742357	0.00148225267654265	0.00289993196915671
RP11-574K11.29	7.22463357710083	6.2818768565529	6.99744876503138	3.13620622907587	3.0251294910549	2.33341547252335	1.07486159639448	2.49539136092265	60.0091349743272	1.77587928060202e-06	7.91460379694296e-06
GLUD1P3	10.6494490669703	10.7492687882747	10.7341747622671	3.77463110937782	4.12675023270479	3.76257570295867	1.26343226658347	2.87168976452224	122.582870381051	2.18215716733407e-08	2.09216945071611e-07
RP11-574K11.24	10.0185497665827	8.78348245051098	7.61486812327971	3.34998883385168	4.0329301020098	2.58438506748983	1.21607508689527	2.87162134211507	60.2449339736097	1.98483104053603e-06	8.69869949786349e-06
RP11-574K11.26	9.79335758901215	8.87655702906819	11.0561306180972	2.42671718601651	3.78776717787547	3.34306639813441	1.4320950073153	0.819333716876894	37.8348307053871	2.32607531183058e-05	7.26261080968158e-05
ZSWIM8-AS1	34.118589189521	33.1792934096048	34.1223067916241	13.4994454147463	14.637385217516	13.2165611301588	1.09521471175875	5.08094968865065	248.711505771294	2.02908230605732e-10	6.61790289158292e-09
RP11-31E13.2	14.0472054122406	14.7323251168452	15.8071437919444	6.62003418879634	6.09052028083257	5.77963638088523	1.07027529658168	2.57632577121301	74.7097806375071	4.82317556426308e-07	2.64188355231708e-06
ZMIZ1-AS1	2.32670979177753	2.23335538316181	1.97208494356771	0.945992135479556	0.820526027463875	0.809902577817745	1.14491001903027	2.71916926794581	83.9096468852247	2.37413789089636e-07	1.45919019359602e-06
MBL1P	4.57216447072725	4.14073062237852	5.14864817984168	0.922542141243662	1.27706829162315	1.02170549897112	1.90606766467347	2.83985788793592	172.055223699929	2.38875951873185e-09	3.78751358797524e-08
BMS1P21	9.32960291962043	8.43175640424174	10.4923314694766	1.49093514784713	2.54247385912189	2.32182830664952	1.94623228122205	1.03644216778983	70.303520739382	6.95645706710977e-07	3.61134828304429e-06
SFTPD-AS1	0.39392345431129	0.421569898015194	0.441301006023218	0.0946230456455148	0.159054410588652	0.0608316421176228	1.82177099045572	0.37547975270302	36.6402728748956	2.75453032265647e-05	8.39799717272006e-05
RP11-479O17.9	0.800156860320421	0.764346090157392	0.83624851180575	0.189199851686316	0.212020730525237	0.135148397259099	1.96691746449033	0.134903687095813	51.6976353532462	4.19130139583689e-06	1.65764554579408e-05
ADIRF-AS1	11.8437644913287	10.2319924622595	9.13011230869166	4.51146483120606	3.80094660438164	4.78602877352959	1.05131527658292	5.37170161011302	94.5967811788509	1.18136438467289e-06	5.62839306597619e-06
AGAP11	10.2496173285392	10.5733982864865	10.2595209847008	3.38226664327837	2.97188360447344	3.31808572004569	1.48356228972516	4.33915743336568	323.322451387098	3.4044320407508e-11	2.05409395802247e-09
BMS1P3	15.9436834911968	17.1087064952751	16.4713079812667	4.89965135706713	5.00700553985255	5.26927525628697	1.50556729825101	3.28540961986889	201.960988971518	8.22955786573162e-10	1.72536937322925e-08
RP11-96C23.13	5.52985598599512	5.64373831844216	5.20277917972867	1.67595155659265	1.51759882324089	1.7536436018284	1.52564227769431	3.97215030901916	267.255351591511	1.24660526544766e-10	4.783388467179e-09
RP11-96C23.14	8.29741618023226	8.2603604934639	7.60256623616617	2.21697668609424	2.39871524027009	2.43979038022168	1.57568839878214	2.6460920640417	157.412990780997	4.29327649643772e-09	5.85574761481341e-08
RP11-96C23.11	7.69889432532941	7.18633813546424	6.77080390633306	2.37964724059809	1.9047679773799	2.48520481953268	1.47340831577977	3.0025510739896	134.29702029052	1.21059185123774e-08	1.31880939618823e-07
LINC00863	1.56683058232417	1.81360455417755	2.09323995686165	0.48227958678591	0.524318243362743	0.50903703445886	1.64940594884952	1.89561584836439	100.204325251904	7.86687000532569e-08	5.92188004972326e-07
ACTA2-AS1	0.28293325362571	0.342596616720398	0.560801168947701	0.185834845771764	0.183259863459888	0.0887493278800999	1.17250445407716	-0.183422760781123	10.8012493092446	0.00529584092588421	0.00915636589263673
RP11-95I16.4	3.46721970321894	3.56709770147323	5.03703044985518	1.05999006685201	1.99388064243365	1.77316241757049	1.11392039834784	0.803388875169729	17.6666664510113	0.000853257789358634	0.00176918928832388
ATE1-AS1	7.01174145469457	8.35335518643336	10.7168268187143	1.81693202280673	2.46592692552814	2.54010292452107	1.7281990448966	2.6329268955771	89.9477505284048	3.56345863841927e-07	2.06105003160513e-06
OR6L2P	3.89438506504058	4.55842391345727	4.45599656681253	1.53473465277801	1.92050033126875	1.45649271183586	1.20013619812635	1.43924462109419	44.0404845367956	1.02583053279494e-05	3.575028452915e-05
AGGF1P2	1.18932978127769	1.20819804006762	0.955468078107166	0.190991630380929	0.176258871525069	0.144453486339141	2.51441766238082	0.425857850087445	91.4324170387182	1.39560010170941e-07	9.46039725892899e-07
LINC01001	1.0526945961905	0.557809066351908	0.696133307504167	0.123779715216641	0.166451709621522	0.0682079987063783	2.50164239036183	0.719247086923306	58.5969802972037	2.58831774249549e-06	1.09606554710337e-05
RP11-496I9.1	1.05914580376923	1.0122138418631	1.11404992873994	0.322909948139294	0.241239100658735	0.278588866511201	1.70890595129714	0.682747558072232	58.1478791671978	2.13352308006119e-06	9.25033813757741e-06
RP11-1391J7.1	1.48839828277655	1.22282002508153	1.25978042133865	0.574005156808854	0.321620211609998	0.316301769838045	1.51068384095784	0.818282443418112	36.475432941294	2.82045147425902e-05	8.56922869596127e-05
MRPL23-AS1	0.615065938131596	0.9688033324636	0.43250390597997	0.252244057181887	0.16960151542726	0.0579155959165077	1.91172250025317	-0.299150912696419	18.5637445173247	0.000850518148556234	0.00176374011444011
RP11-732A19.9	16.133712372933	22.2484014949692	20.354379511807	6.78199463570455	7.8857394263528	7.25892111232849	1.2245389000677	2.61027572337757	68.6336703340732	8.03290551164218e-07	4.0736200801541e-06
BDNF-AS	3.39891510526356	2.84864581372464	2.85702376230642	1.2065200180074	0.740068305285384	0.99143541866305	1.42785599137591	2.86266341919019	86.0311303538273	2.08655677744916e-07	1.31359177769479e-06
CTD-2589M5.4	2.22600135029465	4.10728825243325	3.20883688888642	1.87145138921612	1.64778572144865	0.245535950145465	1.18470692097802	-0.300524753484993	5.61645204433131	0.0378513688401433	0.0541203363445174
RP11-783K16.14	2.03508020688892	1.59093915087115	1.38960912437028	0.855469759675659	0.630693868818465	0.351483194095007	1.26278234253773	0.277522043234318	17.1607077549178	0.000961255265428522	0.0019650230487384
NEAT1	91.144956329602	125.856841064327	106.568515624844	23.8402819611887	20.6436389056592	20.9577826593987	2.10879388998374	10.4641395702579	334.261020260725	1.85569242745473e-08	1.84611616697321e-07
NEAT1_1	915.820680537741	1162.57820807186	1104.55500199788	185.340525082011	193.33394970406	185.79091507632	2.29665515697169	6.16123939771354	670.472745880027	1.15546569625137e-12	3.10162357946664e-10
NEAT1_2	187.084056342519	222.712815859321	222.549209861053	46.4196330296587	29.0395483637119	40.9764424228475	2.23587694150427	3.64937470379785	239.188441283189	1.21942037299617e-09	2.28666634120088e-08
NEAT1_3	659.148399840078	904.69869240263	809.540246876647	167.706761756264	139.909161230583	150.742858751099	2.17448667655596	6.16557592922587	333.908759285276	1.88632818052825e-08	1.86719322966754e-07
mascRNA-menRNA	43.5604959890578	38.3513576127202	31.6084385020047	17.8996769829435	15.447502664553	16.0612537823414	1.00258537835711	1.63257943982111	33.6658158013212	4.2744660282826e-05	0.000123439906140085
CTD-3074O7.5	1.3134320072299	0.706844939893714	1.04133988571349	0.391082521713405	0.322245627675356	0.158458421885321	1.61709107242913	0.411878811820146	24.7564526227927	0.000199333729289766	0.000481962005599973
RP11-167N4.2	2.33196387916086	2.09378617854211	2.64329724294954	0.77080924782465	0.976449895712939	0.584799858597167	1.40605751684333	1.11736416411637	41.9468438035613	1.33812381131637e-05	4.49395819190336e-05
AP001372.2	1.98683153012374	2.03156724591875	1.66636659342412	0.977549432032524	0.531776378763102	0.679877522604953	1.17726750588846	1.69466439358982	34.526533917711	3.75344697272015e-05	0.000110193000433242
RP11-736K20.5	12.9162122684848	14.1259692031551	14.6287734930218	5.88598460327527	5.83403220500359	5.13811190255141	1.1079675009925	3.53546819411606	119.594186991048	2.55687474203799e-08	2.39024694986023e-07
RP11-736K20.4	1.81036951922459	2.23758085774295	1.57830246554276	0.750086406296424	0.522289841701511	0.608625353800094	1.38456721613118	2.00080298359196	59.9191875171698	1.79150205564356e-06	7.96626286796439e-06
RP11-315O6.1	4.43293187977236	4.58746111315847	4.12723727343476	1.16250975023768	1.57093812145991	1.38167195067405	1.47862169944718	0.980202070079728	50.6405138323385	4.71178565532423e-06	1.83277331789777e-05
RP11-356J5.12	0.583274965214141	0.420141701868072	0.485080108181601	0.245186451436901	0.0951093392611217	0.138572700440805	1.42468812406188	0.708888102724333	24.2710730610429	0.000211820993217416	0.000508885449966704
RP11-890B15.3	0.352316187676293	0.285165506359474	0.398172148756162	0.159948247175475	0.119493906963522	0.119694164980776	1.16223315966904	-0.0452385349435759	17.2019031869398	0.000951899468910101	0.00194791285495545
U47924.31	11.6728101801002	9.58716709132231	11.242420583227	4.80974461412616	4.35058035015778	3.80323324053942	1.1268971775745	3.01947509186809	84.0356183149898	2.35232171335673e-07	1.44792305120346e-06
HTR7P1	0.344530247532406	0.395551133446757	0.176586314784332	0.139463343154656	0.108197384813491	0.0788208808447016	1.31515023456406	-0.0742762708883708	14.400618892704	0.00191459060042285	0.00365176740003431
RP11-174G6.5	0.596250361686066	0.383942162727456	0.328855954451093	0.0784614712870114	0.0928100653385109	0.0720594636296474	2.23076446687198	0.473785710911289	57.5920861022891	2.2557785386753e-06	9.72439245688003e-06
RP1-197B17.3	0.229686831688271	0.230738161177275	0.235448419712442	0.0858235957874803	0.108197384813491	0.103452406108671	1.02225573604823	-0.394349574043939	12.0327192339601	0.00367434250066311	0.00657579602065917
RP11-161H23.9	3.56009841496012	2.49542901961925	3.02270190221746	1.23811506934184	1.1265106897234	1.05885168323052	1.20570910759198	3.07911880438647	80.4274354625198	3.07923870282345e-07	1.82377689824777e-06
BCDIN3D-AS1	1.93061411032048	1.50696016556788	1.6381405052865	0.857742340567743	0.569326968453674	0.708979920742114	1.04390456721485	2.08456665908066	39.3152649205715	1.89669064646936e-05	6.08913195357181e-05
RP11-923I11.3	2.73263670226301	1.97434045794978	2.68044295731087	0.475322395252118	0.473470897234433	0.557799583170865	2.07408049429818	0.386230812807432	62.3503213538628	1.41911952356203e-06	6.53845567719867e-06
RP11-1136G11.8	18.4889675563826	21.5124559134201	17.1384483338944	7.1817711315894	5.78796024062052	6.46024993153001	1.35834447646537	2.58616702549902	95.3026660918761	1.07755350540846e-07	7.6868076775708e-07
RP11-834C11.4	0.718804332131323	0.451090489022647	0.590092601904308	0.19461011199548	0.183649317715174	0.0940689679128731	1.70201952405574	-0.207058076788373	25.6532702769295	0.000163399772335032	0.000403660509622157
RP11-834C11.15	0.73035511431442	0.782611325607812	0.767392628197356	0.341125902013567	0.137617838642534	0.200506865862733	1.53308192414877	-0.190971641826713	22.3446129215456	0.000309291810252085	0.00071065188030014
RP11-834C11.11	2.10061462611254	2.21321332211551	2.10649653901863	0.592335001593738	0.282721611329601	0.392891669878105	2.1318467999918	1.4272233720865	94.030632415365	1.17194515847602e-07	8.25952254355281e-07
TMEM198B	3.84890278509196	3.6587867833894	3.62321612996708	1.18891311294054	1.02437600141169	0.870433381927151	1.65589812432338	3.27196728219728	198.713253592846	9.17091331758466e-10	1.86715777806369e-08
MIR616	77.1756962993906	47.9663518799627	48.8499339514598	8.2933685274688	9.29369678695218	8.06471687797374	2.56120199600069	1.63468273406961	130.903891691839	1.42878119483322e-08	1.49676428945815e-07
RP11-571M6.7	124.368783596735	114.716737168926	141.381628760979	38.6556259051514	43.6975028932586	39.5739669690461	1.44109386273382	5.82240600849259	305.54533298414	5.25592305992018e-11	2.67650327258564e-09
LINC01481	1.20859582515998	1.8068967007637	1.43972569695388	0.468966818156565	0.300304335008532	0.215350902947309	1.9885896936308	0.92219859005768	53.2499632589151	3.54148160859477e-06	1.43180923960783e-05
RP11-408B11.2	3.79578264934636	3.31511184767686	3.87710168110538	0.820595117814832	1.22609804601749	1.13045886873331	1.58341452586835	0.290785177597993	37.1541643650401	2.56003482627474e-05	7.88869990911329e-05
RP11-1109F11.3	3.48258070785467	2.18826427629638	3.08269111764057	0.870452903679835	0.780356047348257	0.813963992589248	1.61912863349885	1.4436503202479	63.6347257075785	1.25853276547439e-06	5.92815433749081e-06
RP11-734K2.4	2.20496216330019	2.37477982131733	2.48629988216863	0.703253043491478	0.732022160728576	0.770181631954235	1.47808132011449	3.58997185825381	211.543988359356	6.03415611939846e-10	1.38043328415993e-08
RP11-486A14.2	1.56169343287393	0.784420831562974	1.53833389282568	0.328238047125933	0.490439218406997	0.0753639245822209	1.93960288228377	-0.532443703944023	16.408811420166	0.00137554568164868	0.00271096199170955
SOCS2-AS1	0.427750259473735	0.22861321405053	0.408240164839459	0.0806044033877339	0.159808835334893	0.0569442651673839	1.6519111136942	-0.210029280768535	18.3419876232836	0.00073005118330461	0.00153793298316621
RP11-256L6.3	4.34225205396803	4.35744211931578	4.51811040901211	1.56455693286389	1.84554781288596	1.51252424045524	1.22768864995313	1.36245764326421	49.2404848617612	5.51860507774489e-06	2.10161669643438e-05
GOLGA2P5	7.30223578849215	6.58406891048766	7.2362683631352	3.16567327720425	3.01514149177967	2.98670046283999	1.00438392019943	5.75365106857905	247.375785111648	2.10432440929623e-10	6.77498172345312e-09
RP11-768F21.1	6.36204433306253	5.9805036252113	6.66402701459555	2.28897163991982	2.40801783075202	2.42397065096715	1.21343785380093	2.11112337687835	76.4251520443239	4.20302353613877e-07	2.36189488280172e-06
LINC01089	4.4952544209207	5.00846626057845	4.86983488018803	2.35345170466231	1.68762811579592	1.74596739767039	1.11507269988763	3.75987897348875	91.8891864539106	1.35297642983684e-07	9.23083789506291e-07
RP11-347I19.7	6.14245366848114	6.99940526240322	6.4113436704793	3.13113537954087	2.16630642969402	2.26718120134317	1.17328888511287	3.52304288906869	85.3272882108791	2.14133606140511e-07	1.3411347249878e-06
RP11-214K3.20	2.37472495936152	2.04479539030474	3.61259564181991	1.01948262392794	1.47566513033928	0.897286223556723	1.03793195558074	0.0884808860810372	11.4642629989068	0.00433902504176721	0.00765015702211198
RP13-977J11.2	1.85850112736864	0.865464310334149	1.3340705386718	0.462368116136232	0.4824043103898	0.263570598774748	1.55050819988293	0.364651342021276	22.9261596911754	0.000277578428888248	0.000647287181570354
PAN3-AS1	1.04156243788239	1.00447671251217	0.960920595254981	0.455346266954245	0.274760313421018	0.46644560773378	1.11298219998634	-0.0376653046935114	15.380671038064	0.00148718503287637	0.00290778243657509
TPTE2P5	0.662015561014743	0.975400445938539	1.20455389986217	0.160787455999787	0.221761591177236	0.0908726882922057	2.39915137192042	0.0615029207226884	46.2275156659298	7.85155196424886e-06	2.83891430582905e-05
SUGT1P3	0.351189095618157	0.659775401638739	0.589088473823927	0.134205856855706	0.240629565469116	0.147906511091596	1.43015923827488	-0.614575185662772	14.2711438277991	0.00198096377401373	0.00376609444853988
TPT1-AS1	0.836011562691687	0.61036783124508	0.730099191165973	0.325269220977074	0.259994786099124	0.327975318140374	1.04550000309776	2.39360402175409	46.8825061393923	7.26129263819236e-06	2.65157112553811e-05
INTS6-AS1	0.191119211817962	0.257902399390067	0.368434059165877	0.069547363100159	0.139747339625651	0.0903027767183074	1.24879027116747	0.854900183156066	17.4080331146693	0.00108236441756573	0.00218323551268076
MRPS31P5	5.17372273559685	5.30585710936587	6.3016343957558	2.46807100328403	1.82786905640311	2.0647081911535	1.19773755923928	3.86092540542984	110.042297013775	4.35053392539801e-08	3.65620628881934e-07
RP11-248G5.8	4.27038404458151	4.38568795405366	5.17263733623969	2.0693581483497	1.52269038815542	1.76312405929007	1.16612183517989	3.56325576040383	95.1767801214452	1.08649766098144e-07	7.72620558920135e-07
RPL23AP97	2.68882328709385	2.00655419720784	2.1361101618829	0.301407548581669	0.112587559427296	0.784307509541088	2.22852575807454	-0.615107149711369	24.0245806210017	0.00022208311649094	0.000530075480218749
CTD-2292M16.8	1.02164517444501	0.651867085663015	0.678090218955068	0.352219398309918	0.422401824223772	0.221328631999758	1.05182178165857	1.08252990124587	17.1113718529055	0.000983400775436934	0.00200614265816325
RP11-203M5.7	3.12046005187	3.39667582884281	3.6664749532548	0.989978768354016	1.6640818145478	0.863742050564017	1.34773676645451	0.135540499230928	21.6607511366116	0.000355575610452832	0.0008056384190968
CH17-302M23.1	0.695409631869873	0.435486347094383	0.704753051319635	0.248032119723889	0.119121094324799	0.154574578872931	1.5910290237414	0.0675228437040934	24.6751056683313	0.000196149535872867	0.000475135130719933
CTD-2555K7.2	1.26623153732809	0.879281592502038	1.01274963969789	0.206042025227817	0.153929580523241	0.252306897972409	2.13409897348096	-0.195405256110375	44.3552277703257	9.86488984436944e-06	3.45467830438175e-05
RP11-66N24.4	5.31719157149966	5.47227463085128	5.60339060862635	1.6200729654145	1.3108929373695	1.41540853191565	1.71491180819565	4.0860575618861	347.714995773794	2.06824167666886e-11	1.47273713625141e-09
RP11-66N24.3	13.9630325217934	12.8525319721531	13.5905076892485	4.35563184104397	4.21057683510363	3.28327674315699	1.57379033786266	4.76840746016039	286.904912323237	7.69641282457467e-11	3.47613982659647e-09
RP11-468E2.10	1.96744496245104	2.06238303739201	2.36754478575589	0.683205712324557	0.644726328149016	0.561411606373636	1.55373945622612	-0.118860306452261	30.8402557761614	6.66591577082211e-05	0.000182593651889024
RPL32P29	48.8836524816566	42.9940334811158	48.3202378730575	21.7230328748252	21.4483491312948	15.9065256040266	1.0508358926726	3.70663596494504	83.4871544787969	2.4490095344095e-07	1.49821759752111e-06
AL163953.3	0.969094119728753	0.439779910137222	0.860837741726388	0.385350041753436	0.271436084408014	0.25279120041733	1.10235891891648	0.189093107024552	11.7757588949613	0.0039591481857755	0.00703215893491451
RP11-47I22.1	3.60686222165304	1.92065941382756	3.50274192024143	0.837892654025094	0.58125938142777	0.696237268414165	1.8671349690474	0.12233355629045	34.505121284036	3.76549563652406e-05	0.000110517926145883
FUT8-AS1	1.1286811580319	0.908140065281592	1.10957583264058	0.62223517590167	0.366076117782836	0.328591996397827	1.05217163049902	0.195131126107626	13.8868387953446	0.00219404804998624	0.00413144866875313
RP11-7F17.5	0.452367237470714	0.422668616674817	0.554977652269784	0.121377355832734	0.081610578729875	0.0594526172034848	2.23441791240901	-0.273723236670462	44.9204859777138	9.20077471438906e-06	3.25600731329891e-05
RP11-406A9.2	1.44405446775508	1.50592763690982	1.49878138054943	0.350725659438532	0.589544150262259	0.44599631537255	1.48699742375959	0.758539090713454	39.610115926013	1.82240965966919e-05	5.87691797226654e-05
RP11-681H18.2	8.38878393479857	6.78640524112979	7.87972212398662	3.44100913485935	2.99561394596401	2.24612273624656	1.21251384453206	2.10483736182294	53.9728795151135	3.27865884161807e-06	1.34133123623961e-05
DICER1-AS1	2.09446956712206	1.45189660229082	1.78755886256611	0.629336046158634	0.548524048596152	0.402838602784332	1.55764115945221	2.05699037628621	71.7379067408235	6.16177400999828e-07	3.24468099766998e-06
TCL6	1.69934174632496	1.71782297144878	1.72934103898986	0.429946486108547	0.539522014262974	0.401035080412206	1.71405513208368	3.46910266556313	213.47523459134	5.67747333580826e-10	1.32178937396844e-08
TCL6_2	9.4598376711201	10.9964877077751	10.9092749931889	2.58475969182851	4.23338684586082	1.6434402041249	1.71452057060725	-0.313418887981631	24.9049477623131	0.000187827524731729	0.000457167097062253
RP11-1070N10.6	2.12298903290531	1.88082930186996	1.99750845361399	0.322174463012813	0.324931007905984	0.384652928434583	2.33156601966152	2.0495937229559	222.11060740258	4.35038855530791e-10	1.0927123082713e-08
AL157871.2	23.9079028520723	16.1161218176786	19.3785264654497	4.24970012065755	3.99002659028629	3.48100845825161	2.13815983593199	1.24254264319473	101.374638904874	7.31228072039726e-08	5.57609906551085e-07
RP11-638I2.6	10.5180972893792	7.06358750252518	7.25907565834665	2.69722786800753	2.18083564786769	2.41443684309708	1.56413833150281	1.85638518238523	70.0726920982192	7.09497065365106e-07	3.67006858942788e-06
RP11-1017G21.5	3.44288994758931	3.09930870725779	2.22583585704406	0.789414024366817	0.54060810509066	0.563890717757612	2.01211437389083	0.921459389989504	67.0714691076705	9.21502403579796e-07	4.56506110805058e-06
RP11-600F24.7	9.98131617035444	9.41168473733794	9.70537487626272	3.10969801353556	3.06060537656046	2.75969596341197	1.50597139122587	4.63767466908606	392.303288986788	9.0218092598867e-12	9.44481859472112e-10
RP11-439M15.1	1.33484665952169	1.56444931986621	2.09525634009501	0.311732444844018	0.698665882612076	0.229037487092213	1.83238879013286	-0.333225045008584	22.4312587689386	0.000303934769927109	0.000699970985286675
RP11-701H24.4	0.979085545370582	1.35281314527959	0.945293973924378	0.440284246734792	0.343228093788068	0.457102120780514	1.20061960581879	-0.0531429785566852	17.2762446624597	0.000935278395157642	0.00191737529122708
RP11-382B18.5	22.7824423912809	21.4305448273218	24.7276899845615	8.69160951318159	9.55960287749523	7.24331052929123	1.23752701724131	1.19000151497957	42.7142562238413	1.21251026885982e-05	4.12822794101574e-05
AC026150.8	2.2482296091421	1.00250644791916	1.66673801964412	0.675049716509586	0.416060018111856	0.216989331119994	1.70343204892235	-0.43958199578855	16.7486868688967	0.00106085361801779	0.00214504655840692
RP11-632K20.8	11.335381876054	7.40452798841439	6.76147773015354	1.47878078522881	1.65714814032052	1.65992532962924	2.19809467338596	-0.427398974603878	38.9366077458543	1.997207126072e-05	6.34992965586208e-05
RP11-1000B6.3	2.32203111151669	1.67951489926231	2.14225036994963	0.858961776238517	0.875061724261659	0.83668603473661	1.04944083605533	0.408092179502606	19.1179581552394	0.000612863585930128	0.00131543076257752
SRP14-AS1	1.02526365668532	1.18249268069719	1.01964530476112	0.561462223268693	0.31016141663753	0.406709949505657	1.13467984132888	1.16430794805048	27.3114836432724	0.000121142532813646	0.000309797926321877
RP11-521C20.2	2.01952205837743	0.869471089548659	1.31473178086319	0.191693805492624	0.398943070817902	0.100601535129045	2.42688518417568	-0.498870069939468	27.2938211357561	0.000129104107260786	0.000327746543693353
RP11-521C20.3	3.54077004371317	2.68087426281381	5.28011276107434	0.82118846207934	0.517634126260639	0.235682555183012	2.65652691828046	-0.0319589442048204	44.5921772048107	9.58005693784306e-06	3.36911101386926e-05
RAD51-AS1	10.0392248398038	8.61586050452935	7.99895572982314	4.05967177831683	3.89273478245103	2.97249064173744	1.09280055096531	3.37515230343936	73.6342587048416	5.26511343045975e-07	2.84064549859071e-06
RP11-164J13.1	0.602634198534953	0.664202160222182	0.653271681337318	0.131728652388691	0.193038241613354	0.120980347170175	1.91729340001403	0.854693493257582	67.4053338113025	8.94657730232312e-07	4.46284297870381e-06
CTD-2036P10.3	5.12769725566535	4.8352497862603	5.0012766423693	2.27185057402834	1.45301232725059	1.94398919591751	1.19652446349683	2.84277333287637	70.3056308395254	6.95520516336122e-07	3.61134828304429e-06
STRCP1	0.517645584274599	0.322924746423477	0.469039446145786	0.0577301808047284	0.0447877875762302	0.0407844061333965	2.9724023732294	0.324974011796693	94.5224278396503	1.13437525143325e-07	8.02335748306795e-07
RP11-23N2.4	5.74015294523603	4.16223298380354	5.30644792298755	1.66072821462525	1.66399020530945	1.561109866346	1.43444773498995	1.98104275668792	79.0977667066006	3.40942495286421e-07	1.98512669078738e-06
DYX1C1-CCPG1	118.772240493644	97.3808598196594	128.58978052524	26.7024822373502	27.9299337034103	23.8560460535427	1.93542004782768	8.27705298132832	415.597260065409	4.42336412747848e-10	1.0996291077859e-08
RP11-48G14.2	1.79247613802776	1.94650472068662	2.44894414502275	0.729491859974943	0.957313976396112	0.784569538061159	1.12293222134028	1.8027955606577	40.140979904582	1.69688326639163e-05	5.52395606983501e-05
CTD-2515H24.4	3.20126819189249	2.5141738215207	3.04266497856909	1.03514654966017	0.762288144547438	0.760547605575579	1.56819614555931	0.580062844606019	43.3546765697027	1.11791588825782e-05	3.84592260317294e-05
NPTN-IT1	0.443779507042034	0.371508989981369	0.497559465031009	0.228002994481183	0.162593597648618	0.142772218054361	1.08851330805396	-0.459218824775369	11.79751842137	0.00393407198044997	0.00699547917513533
RP11-69H7.2	0.389770445592858	0.397262306382888	0.330238369635537	0.0334376661442354	0.00749416909133077	0.0368512124158401	3.5606584853647	-0.480329642467661	72.1813839571369	5.93742160062019e-07	3.13594255471447e-06
EGLN1P1	1.18185898463338	1.52648823240039	3.83327871315791	0.49680824280653	0.556732183624741	0.513305470579693	1.82879184913036	0.00872382823642978	17.0614123396349	0.00148810922480025	0.00290922960989888
GOLGA6L3	0.955421067945319	1.34226865045272	1.21779086694367	0.746876775386559	0.347418788202991	0.414149976659891	1.02080308954118	0.509807991208537	12.8485340046216	0.00291441318022566	0.00534218965132272
RPL36AP43	4.58355326898734	4.57822162860801	2.96007363821705	1.92675020876718	1.64095451028481	0.990941505635933	1.2328029553325	-0.178416064124977	14.5905064861226	0.00182180378860777	0.00349079688367413
TTLL13P	0.360622976314484	0.409886736416583	0.382607453310584	0.175846818130745	0.108721149134304	0.139223036826459	1.23672402176924	0.0668237204313294	20.8253248888565	0.00042324855510862	0.000940235126357092
GOLGA2P8	1.58959274858745	1.05766626885508	1.49985025901223	0.485966471140662	0.272291350399263	0.251051841194946	1.81866218425333	-0.5464237644429	25.3842645744589	0.000171737373064513	0.000421949703668608
RP11-522B15.3	0.339647952589339	0.301598726286537	0.214204838518913	0.0713874940634689	0.109997387402003	0.0327813412602281	1.8356760722978	-0.0616605364506171	25.2647658580554	0.000175596277875256	0.000430828179520726
SSTR5-AS1	61.5269888389913	78.1396782546644	67.1534770804627	13.8656839812404	11.6420631160857	13.5015164192184	2.20784027463836	7.29941742610322	500.482988764198	2.38421217107616e-10	7.24851714598078e-09
RP11-161M6.5	100.629695854361	130.097304042175	107.075961323933	18.788422991394	17.4349328801867	18.9364364008091	2.4154935279077	5.77944852847059	608.149421353919	6.06706515388407e-12	7.55182409075585e-10
LA16c-381G6.1	2.25398106269864	2.91124035354364	2.74577775843798	1.24107490604652	0.792589747880315	0.992737991324178	1.18407791618516	1.674412321851	39.9143011847006	1.74923526847601e-05	5.67567962316682e-05
RP11-304L19.2	5.4759937523653	6.53170194019329	6.00445103692103	2.22642593501754	2.74869866975014	2.01010531434876	1.17496162572199	1.37002869519195	39.9189830608735	1.74813550339626e-05	5.67327572114311e-05
SRRM2-AS1	0.341098363277969	0.421947092918117	0.509707846643189	0.185794240001435	0.1493639839688	0.200310055606893	1.0362964337268	0.818987339878052	20.0107123206485	0.000503775610665963	0.00110041244347209
CASP16P	0.581534986054233	1.08611237082679	0.736757061166904	0.254784116663404	0.254649073949136	0.240319383102212	1.4905618023335	0.855394245974672	32.9280205961143	4.78753363474471e-05	0.000136141989023285
NPIPP1	2.36973212641716	1.87186017850977	2.03267806501484	0.971446806719553	0.59043830747676	0.937547500659825	1.11512378261236	1.06528629251468	25.5910995939587	0.000165284829487564	0.000407743849023005
CTD-2649C14.2	1.37789419599296	1.13769956288057	1.17543596757599	0.729968248107582	0.42679066792963	0.262333178123223	1.18717462511036	0.353414739646922	14.886369312549	0.00168731012108616	0.00325637875645586
RP11-266L9.5	0.81051889166157	0.801304556128044	0.657756553589336	0.328092163549432	0.282819949281368	0.208607343243587	1.27966180680203	-0.0179216466645035	20.84862786578	0.000421171703119402	0.000936016066766696
RP11-1348G14.4	0.788520600579229	0.716003076914242	0.479469027018529	0.216958159014721	0.108056526724924	0.309953175985972	1.41766364960465	-0.167156006960188	15.7828319691697	0.00134426802095576	0.00265560970698184
AC135048.13	1.46758064483711	0.892012295313724	1.17475490379109	0.696750701261182	0.243997272194432	0.386606144814931	1.19644916699756	0.406370624550682	13.4040805891653	0.00264745728980787	0.00489886513370981
RP11-452L6.5	1.46946354835096	1.40144584290725	1.59808621037865	0.562972724581491	0.639639467248633	0.603210262188166	1.10482817548222	1.64026010947002	47.2767222620971	6.93049881537992e-06	2.55259378549687e-05
RP11-327F22.1	0.61916288658512	0.433620722220806	0.609306529393713	0.152693117160616	0.147777364229228	0.114737098439931	1.79437657287091	0.225600994547157	43.0223218300002	1.16591200256564e-05	3.9910647329055e-05
CRNDE	0.284029765176763	0.269439795553909	0.383065587448999	0.137608064858788	0.0634966102346555	0.0594729567919909	1.63387254079166	0.213788963518258	26.0257029201545	0.000152608443327208	0.000380330170600112
RP11-343H19.2	5.97592195530876	3.87024330428919	3.76973858203841	1.33117108797367	0.673686358315419	0.630996198558945	2.16484498603279	0.556805717931053	49.0130918753081	5.6640124682162e-06	2.14974091470736e-05
CTC-277H1.7	1.72411460580482	1.78330262824175	1.72156265254862	0.636367375638248	0.752742674123925	0.535739815016684	1.24947492470113	1.65027585459369	54.2786552572594	3.17424190256242e-06	1.30435185847951e-05
RP11-77K12.5	1.3901972288372	1.4306229322632	1.05576808894927	0.57013235093159	0.638900487834416	0.235625764205859	1.25632823089686	-0.387055692011194	12.4044015672909	0.00330298605859733	0.00597341306650344
RP11-510J16.5	5.81986663713304	7.29342739194215	5.35666585223814	2.18227844033766	2.5227264893423	2.53164251509208	1.15651998949335	2.12290409138183	50.9259451003242	4.56432335733564e-06	1.78419445184871e-05
RP11-46C24.7	0.599032700664052	0.773710214396145	0.929945361167248	0.154960246016609	0.369008836813083	0.177895469405433	1.52890125465727	0.2830884340928	22.0536632090141	0.000328086140977793	0.000749044730874777
AC137932.5	10.614871042473	12.421170566111	12.1157310816523	2.70013358076595	3.58995341810247	3.02621871243115	1.71897186284147	1.89873310421725	107.412251078066	5.07280345174495e-08	4.14637419675203e-07
RP11-104N10.1	5.84405234883575	6.35391597022353	4.37910825623724	2.10567063006744	2.13129866085242	2.45371476303263	1.11159597952091	2.00457699134459	41.9554119215224	1.33664173023163e-05	4.4908889418707e-05
RP11-566K11.7	17.2684344464271	13.0485388327302	11.6698993095745	4.44427856741396	3.74711135843494	3.84841364436403	1.60243820755774	2.29253006543532	93.6943297991973	1.19845363643382e-07	8.40512647947905e-07
RP11-566K11.4	1.82858181987946	1.79594827443959	1.64746665506279	0.312270460231059	0.430690278093454	0.595642794794507	1.76086735307795	0.131150358121145	37.0144265882641	2.61132476203296e-05	8.03421989844627e-05
PITPNA-AS1	2.44044612982356	1.96725466850862	2.21556908648573	0.654810679806116	1.32082656202669	0.601381870513109	1.17958309897972	-0.236430337089712	12.5127045288556	0.00320301718787812	0.00582058807977668
RP11-235E17.6	1.61001241828274	2.46766254159348	2.00523458541853	1.10993157335252	0.7280833934589	0.497252439081778	1.19516746798422	0.315171376621725	15.8474238764393	0.00132281134554041	0.00261616436260513
RP11-81A22.4	0.828521870103562	0.667385584037349	0.816771099027094	0.179756828593816	0.390287501234082	0.299225078845364	1.21046454120423	0.169903043591398	16.7339756954783	0.00106462231481224	0.00215211631106801
RP11-333E1.1	1.67059005447749	1.43848862539557	1.28931191785941	0.615821039328163	0.556922845331461	0.377049041250776	1.31498004321465	1.10428875364134	36.7590537803803	2.70811821027796e-05	8.29167783615612e-05
CTC-524C5.2	5.80867225419655	4.63903160771473	5.40918218412283	2.44174329862342	2.27109672894288	2.16402311478825	1.00413908531612	2.84583434039395	66.9644694326058	9.30299356570022e-07	4.60143060971806e-06
ALOX12P2	0.204043094595026	0.227117424674779	0.137740448189865	0.037655956334739	0.0187546385465098	0.0345834454979422	2.41954656621502	-0.618614182697481	38.7200602353575	2.05741731744602e-05	6.51907255044832e-05
LINC00324	0.513657372103808	0.477210868522384	0.545594744796251	0.0681858575321642	0.101880385187813	0.187866843699196	1.85914662884383	-0.557942318731349	24.5484085407532	0.000200916632174173	0.000485343844958638
RP11-849F2.5	6.39614024354143	5.74845328852625	6.33888537201894	2.52064906573093	2.22208500633888	2.36127807737548	1.17696064536506	2.55352177136949	89.4742365286589	1.5965600059589e-07	1.05555920427429e-06
RP11-640I15.1	13.6525669506625	8.48791617840847	11.1972913163453	4.68237418510279	3.52905803612916	3.50114484428087	1.30489311368323	2.06358439023863	49.0387771502686	5.64737083098385e-06	2.14445443421073e-05
RP1-253P7.4	1.44203889127116	1.02806669591208	1.59146186574192	0.482335110113199	0.686598017366958	0.490868978018083	1.08742439301679	0.776219021764	19.6821076857062	0.000541118967152856	0.00117467847195171
SNORD3A	2.93911337085194	4.64552516791663	5.94313579028088	0.710830248693678	0.303454881203185	0.497394714457767	2.93328422705499	0.758317196361272	77.5426946869302	4.856152289081e-07	2.65534608736743e-06
RP11-209D14.2	1.28354976508906	1.39176017472654	1.37056981016626	0.319736385995419	0.627029026067223	0.58729544832091	1.19720733045628	0.160888336944132	17.3819503572382	0.00091221357635791	0.00187568577199088
RP11-822E23.8	7.06865358644953	5.90042000752861	5.75606360675195	2.829143733397	2.74530887641609	2.36605133521938	1.04073568018444	3.70046802597832	94.1847953794752	1.16001751518612e-07	8.18275630524865e-07
RP11-138P22.1	0.869378285529903	0.727203904181915	0.687486526490456	0.302804185501398	0.351028732283252	0.143843324721141	1.33891856247341	0.227547838606435	19.5269095649538	0.000559849972581871	0.00121131977919337
CTD-2349P21.5	2.8646695229463	2.24981997451517	1.74255533448252	1.21743026613916	1.36427408420123	0.437515401098128	1.01208664751461	0.565536956813642	8.64667314465627	0.012188173606499	0.019422444392292
CH17-431G21.1	5.28473375234857	3.39729527349173	4.38300292732782	1.5520065861694	1.29587918882942	1.22973246285073	1.4765366548448	2.10977918407873	70.078835063955	7.09124393089529e-07	3.6693415404122e-06
HSD17B1P1	1.32611075206409	1.21799375192576	1.22343806468118	0.668935391852195	0.166582430859445	0.43232324625089	1.34574405173647	-0.271658952404923	13.5014420228597	0.00243454365434287	0.00453782172949559
NBR2	3.14192079902207	4.1043488762984	4.56786854288998	0.857918623491524	0.898148992082112	0.528734022414865	2.18109995604056	2.24194857697269	118.634018243732	4.94081549351365e-08	4.07005791148847e-07
CTD-3199J23.6	9.38100569052743	12.6819370274297	13.1984045292597	2.12944433072949	1.94438715130941	1.81082763232281	2.37965379070362	1.00126502847258	108.120037314387	4.86580323865672e-08	4.03137408787659e-07
RUNDC3A-AS1	0.828195394110973	0.569607826679296	0.582665932104291	0.3240563482715	0.274811166708714	0.253375104578205	1.01718881852354	1.33926588585386	25.8473005785112	0.000157672684125545	0.000391224264739697
AC002117.1	13.4245426260996	9.40073302604334	8.76660560875079	3.9774103878568	2.59048444923667	3.24700127175124	1.48294608604539	2.22861008909376	60.0212525765684	2.47946294908867e-06	1.05676328657842e-05
CTD-2020K17.3	1.23961828357166	0.940574383494417	0.820931269112405	0.309557251159978	0.242826766309504	0.142149574277412	1.92278117555687	0.486955110915243	43.5790653057453	1.08678622249629e-05	3.75928153287119e-05
CTD-2020K17.4	5.77023649184353	5.93968236840696	5.80743511286999	1.8081643897672	1.58147222338137	1.76188634496273	1.5629005349833	1.98407547989501	115.582546920064	3.18101320053353e-08	2.82820341248786e-07
MAP3K14-AS1	4.63707460093356	4.41650449649723	4.70276448431553	1.49170787553677	1.36259280200129	1.13398583385725	1.58963359537749	3.43164859484394	207.437367733934	6.88094718178213e-10	1.51495839901966e-08
AC091132.1	2.52518618717709	1.35503124790938	1.85698842211759	0.399982319021577	0.379269275287921	0.48037560077224	1.96099667887604	-0.151314924226955	35.0506248631608	3.47183086171683e-05	0.000102834368113209
CRHR1-IT1	1.56815542962933	1.24521114078105	1.58998870568767	0.653833181768266	0.610866930317478	0.504856681338769	1.11623918441574	3.95135232928637	97.2749037058668	9.4783606591405e-08	6.9111589160375e-07
RP5-890E16.4	38.4034920455967	29.1553289543816	36.3429427995752	12.9393318707521	9.39050612848293	9.16731488863421	1.51901992235779	2.07339817743787	80.329586573028	3.10225335745678e-07	1.83534510010018e-06
SUMO2P17	1.50598084663986	1.26973359241889	1.01309097762836	0.290150967893278	0.532060941373811	0.629853089503585	1.17752560093691	-0.293988492153264	12.1848446332961	0.00351683940045979	0.00632255171641856
RP11-166P13.3	5.66151922375691	4.47814515662956	6.07346771550633	0.747173449378768	0.868306861828762	1.52490747985078	2.13986142623331	1.41480379250401	74.2759796475072	6.14621617794161e-07	3.23756698903369e-06
CTD-2319I12.4	1.02436269034495	1.11416095123477	0.787543766270757	0.453266141066302	0.406350501841046	0.319149697650763	1.12513903162157	0.134818785904342	17.3771531670482	0.000913246109776783	0.00187756463823012
CTD-3035K23.3	0.591118698737128	0.459334541755214	0.515424122052688	0.109090385795568	0.0543327259121481	0.0890570966716134	2.39160242581254	-0.711707193660401	40.5474991870818	1.60741135689693e-05	5.27505890177011e-05
RP13-104F24.1	8.96063043552738	10.7733977121312	11.0990294815728	4.71535759818244	4.43990633821723	4.25373660800357	1.00231626796892	2.6179393314541	59.2632551316615	1.91029010184498e-06	8.42809543119325e-06
RP13-104F24.3	0.978064494640192	1.22251685092043	1.23707753986666	0.424403454056699	0.297246303196505	0.414135467481898	1.3800819508608	-0.496739260327381	18.6576013906025	0.000679539598757316	0.00144228812797471
RP11-927P21.5	18.2472000931601	18.5687830485514	17.2170310982446	8.99291079147277	7.05972053274757	6.31581344932101	1.0771731519131	2.6192975614369	61.2814905022951	1.57073138586877e-06	7.11743587709522e-06
PLEKHM1P1	2.66841925947344	2.71830802395659	2.94697917080443	1.34101268515259	1.07697996981038	1.14179000550287	1.02717499897142	4.03492027995709	118.652798364358	2.68973122376252e-08	2.47636990013034e-07
SOX9-AS1	0.263018851136283	0.133621218754394	0.212323039002952	0.0530702636941929	0.0446036134964775	0.0264008514619026	2.09295859916495	0.35546649526634	41.4379503410259	1.42960938092436e-05	4.76777744591819e-05
AC007461.2	0.572955267574627	0.328901608968479	0.487691655960662	0.172034604195305	0.0642616826105872	0.0631990254615812	1.98606148981166	-0.740573960499333	21.6622954154299	0.000355462533882126	0.000805497668521881
MGC16275	0.68069946128728	0.595735940816845	0.784996304277936	0.187632772114679	0.220777864848411	0.155090709191803	1.66915996973666	0.137008531011794	37.7963127139965	2.33864405460913e-05	7.29701161802945e-05
RP11-353N14.5	0.176194187699149	0.285040038463305	0.369437599370939	0.0493768579397213	0.0402418823678668	0.0329803552841945	2.54302014387929	-0.258772329811243	45.9021255219381	8.1650203662342e-06	2.93881243054258e-05
CTD-2561B21.11	5.47810599682137	4.27641188635697	5.10256543999608	1.89790047302093	1.8999602207739	1.74304264073853	1.22057127134331	1.64149885440198	54.0317169236097	3.25826609429652e-06	1.33367867474468e-05
BAIAP2-AS1	5.06491759155441	4.40184613401881	5.37178369007798	2.04730430102493	1.78317889140712	1.57977922920431	1.25651758890006	3.96679270034196	143.023116062492	8.04010090032123e-09	9.65056302447062e-08
RP11-1055B8.4	1.56449999056081	1.71876234921312	1.32723703431512	0.257014935196317	0.067768358454002	0.236043985299586	2.8007365543312	0.418849213424632	70.6424767907301	6.75861245577958e-07	3.52607741587339e-06
RP13-516M14.1	5.72280598192008	4.5221415512355	4.39976994390576	2.13835413964467	1.95252266240275	1.85477240331641	1.10167220188844	2.01257475754501	50.4559765822881	4.8100151844744e-06	1.86730648418888e-05
HEXDC-IT1	0.884805280242797	0.654945964577194	0.787658078658812	0.182706506283096	0.277867090268857	0.0479424855772172	2.02800644787474	-0.220691917804571	24.6799365035854	0.000203522085642386	0.000491187348066387
RP13-20L14.10	6.59787953098123	5.15408836414101	4.70647875839086	1.65837893497563	1.42584830925463	1.15542838654555	1.76231660750481	2.46721840646261	113.833359091211	3.50634133467539e-08	3.07251905867786e-07
ROCK1P1	1.10656853513972	0.916181500542766	1.2515763692564	0.232579511022754	0.230559741261985	0.180740451770594	2.14177258216295	0.749088754157772	81.049016460927	2.93750607866737e-07	1.74834699139961e-06
DLGAP1-AS2	1.67739836850491	1.41378275860325	1.76041501545719	0.455152963224005	0.242483991519622	0.294666369687344	2.07992479404416	1.57711752214731	97.1860374923842	9.53282816031703e-08	6.93807309200238e-07
RP11-835E18.5	1.38266614067139	1.24017403732631	1.26232706036848	0.484349898949048	0.67846392643624	0.33362228640543	1.19309143356935	-0.15949996173113	15.2893194591585	0.00152202779193544	0.0029696637046304
RP11-379L18.1	3.55257020232992	3.154591805715	3.58478345930034	0.746682211082003	0.993635176839126	0.642897384256618	1.91443943441166	0.0953184385578091	47.6247416097282	6.65270009998773e-06	2.46810333678963e-05
RP11-158H5.8	2.25589745947369	1.97844884400978	2.44095702717468	0.550244013108395	0.341105208497444	0.419330693679898	2.13686719581446	1.38003813682058	111.250457939285	4.05859764566058e-08	3.45122708889739e-07
RP11-120K19.3	1.55510148054791	1.54362168627518	1.64392643508261	0.871606786688969	0.427322927972136	0.550335949654514	1.15128230281776	0.525446935616059	19.4353750900492	0.000571244573686705	0.00123347004792234
AC139100.4	1.48792386330118	1.75707557868444	2.54934266079505	0.571854805164012	0.961246051182898	0.722142741590968	1.15407740497506	-0.14999185901621	12.9989087505769	0.00279493642263538	0.00514166821471198
CTB-25B13.12	2.6567502394688	3.19205278015669	2.8500630607892	1.4024880334113	1.13508280961581	1.16878885598881	1.03253916676234	0.91708983222423	25.3212802334311	0.000173759079775148	0.00042658542212852
AC005256.1	6.02186828169228	4.17992806650467	5.45642394992303	3.09962784676781	1.73674914269399	1.28102216784408	1.15617596532741	0.723523383814358	16.1521234011643	0.0012394961388109	0.00246930749367646
AC006277.3	1.08376835927832	1.09876338529379	1.00792214610984	0.499662575878555	0.428182376629401	0.350918149866283	1.12438361625853	0.282036852124034	20.8549818999025	0.000420607429937128	0.000935024926514713
AC024592.9	5.49594272778375	3.2841019452747	3.96126978130207	0.0597487185951035	0	0.0548735646158426	6.43946351887674	1.2656816896088	248.002943104193	2.92217633641942e-10	8.20330315522863e-09
CTB-133G6.2	3.87644863244935	3.33787888283143	1.78815939971003	1.04288672456908	0.730423422730806	0.598620704900101	1.73685047250813	-0.47375793820059	21.0223118994013	0.000406054122532993	0.000905601519328662
CTD-3137H5.1	7.56431677550042	5.70426226577499	5.41821253835342	1.81699942892889	2.1689551619554	1.52363460215475	1.56958019663679	1.246386073394	55.8725861027267	2.68774600316435e-06	1.13149758807663e-05
CTC-559E9.1	0.318183626328457	0.134192897218401	0.284562422238118	0.0545927378026326	0.0978841541121487	0.090248908302198	1.37608999862037	-0.472443908531175	12.3084655035239	0.00339453933418715	0.00612472718410323
CTB-176F20.3	0.520760931398582	0.415368924944165	0.391939184357945	0.165909180423022	0.165262923226355	0.169302154950321	1.20581721312721	0.649525926138257	28.6304820567681	9.63234447029263e-05	0.000253147300725496
LINC00662	2.01930921687277	1.82402204233782	1.99836587350102	0.921682922183325	0.919573534513119	0.699027706269875	1.00533091864231	3.44144865633111	76.6370435093248	4.13293129568688e-07	2.32668724794224e-06
CTD-2527I21.5	2.32586917946961	1.41442617659982	1.44170351601621	0.146655945642527	0.191736148466837	0.202034487903784	3.04750545922744	0.838237662246442	110.932761379544	4.13313968406836e-08	3.50330681639424e-07
CTD-2527I21.4	1.45501312751038	1.2528626206742	1.54548062403509	0.257529170760936	0.144295892490494	0.147822663863086	2.71698967523149	-0.730987663569673	49.49429588264	5.36130986908787e-06	2.05259351926716e-05
CTD-2630F21.1	2.06220383714181	2.35018325651084	1.7486580336604	0.628906770729495	0.761907190951962	0.905413816161403	1.22300624575624	0.97534971523872	30.2287975823286	7.36663088653253e-05	0.00019927054376062
CTD-2540F13.2	1.78120361212546	1.19631269225936	1.43788387172885	0.359399887042952	0.60412489166115	0.357581152711845	1.54829556802845	0.578427383553979	32.5443581384498	5.0819178575333e-05	0.000143600099291163
CTC-471F3.5	2.63625123132527	3.2801903826691	2.92875778875508	1.04435719996542	0.962267483148353	0.756657745335474	1.48618922157626	1.94798081669778	80.7308703910806	3.00909778307983e-07	1.78557874455428e-06
CTC-425O23.5	2.14394862476062	3.07171719126362	2.89473548153478	1.09737016926948	1.39110022272446	1.05343424906586	1.00108791898397	3.18091210717111	42.5928172002781	1.97907500779543e-05	6.30496125014716e-05
CYP2B7P	0.623245948927758	0.763244116200194	0.351383882039475	0.163015204670893	0.195726158305573	0.278040463230667	1.25146784259547	0.711590116392214	16.5646404446245	0.00127572865246096	0.00253446255348785
LIPE-AS1	1.47804343460544	1.53183892190322	1.48084075002602	0.669106134761325	0.611191519433803	0.568035283903542	1.08317427710591	2.1286907479246	62.6441082915856	1.38042084997711e-06	6.38621387077499e-06
CTB-12A17.2	1.31621253310972	1.15395241377887	1.71106783375314	0.120716798794189	0.0901849328065587	0.110866997897315	3.4695436980114	0.755227545100102	156.866751329526	4.39243455612761e-09	5.96525820131145e-08
SEC1P	0.544910353322208	0.257602133372047	0.505185579838351	0.0628790614827741	0.120794397472111	0.115496978826967	1.89888864974706	-0.489778244169597	22.8742895540061	0.000278147375885434	0.000648106884310333
CTD-2587H19.2	3.43775984932372	2.65910773609912	2.48620796040428	0.391892216375337	0.548951764909488	0.359916051144906	2.52376013661482	-0.314472293860374	55.9415571187885	2.66869962547281e-06	1.12558174171489e-05
DNAJC27-AS1	0.612562572961356	0.698987632695993	0.488176059795194	0.159104356294305	0.159527267445472	0.0999784500592312	1.92079778685202	1.04357955979976	66.0085826371253	1.01328478127521e-06	4.94688258875805e-06
SOS1-IT1	1.61586700889468	1.10150003133437	1.08701268771846	0.528304459156705	0.465164390265408	0.589168799033258	1.05543963389341	0.198066863283513	15.2929268185786	0.00152063428875225	0.00296767738723403
AC007246.3	7.34782822221997	6.09689499616497	6.55264526265347	2.05682371195747	2.06104880706827	1.51506717791138	1.63228783784028	4.7944752871106	224.132770955366	2.23817967369349e-09	3.62140678421153e-08
RP11-474G23.3	2.41472260879766	1.60893263003897	2.12168126527392	0.966720840190438	0.97499216427438	0.621489361042353	1.06416026650471	0.505251792405754	16.8826084631411	0.00102723895538642	0.00208668637969012
RP11-734K23.9	8.33187463351703	12.0651425016781	11.185208155105	2.93152499973628	2.54164488166538	3.03949809298918	1.69049222240229	4.30636954324778	146.879477502085	1.88309424155262e-07	1.20713518939431e-06
AC159540.1	6.85712769118129	10.7161469512992	11.0130867280379	2.4341886059242	2.0194726863474	2.60199256603565	1.81614160349408	4.91497459938992	66.4155629201462	0.000286907628664782	0.000665800909267892
AC159540.2	0.673693844956796	0.804647899337695	1.10272131012234	0.292330410052954	0.163795337421642	0.268477919232416	1.5981992173776	-0.450954307861207	21.3771298855732	0.000377058135072976	0.000848595529503646
AC007405.6	7.3631678584388	5.6635554868609	8.12216394141297	0.587230425571731	0.493545671574259	0.808973668214532	3.25527340794586	1.81554002980335	223.509321961909	4.1706086173111e-10	1.06307590539383e-08
MIR10B	47.0755921924649	43.6194012408411	46.9123618513925	14.411390925139	12.5340659340606	10.4698761287028	1.68086076730889	1.64398843557722	98.6202219067733	8.69566458152108e-08	6.43544315096841e-07
DNAJC19P5	8.37165697698967	3.83433555211332	3.49200368848436	1.12312464700922	1.84593716896463	1.92543697614071	1.47439063925625	0.133056945613396	15.3158140133765	0.00178141739003411	0.00342207882411065
AC074286.1	0.639703218891077	0.533930289906328	0.678882159491081	0.244160709763061	0.262518517278498	0.263631857222843	1.05990773581049	1.62597367971516	40.4713601546114	1.62375112888662e-05	5.32205221759065e-05
AC007383.3	1.87801564597599	1.54678727804401	1.31829198297771	0.594944687287413	0.76927573245053	0.609446824031273	1.07234574331905	0.235641779945677	16.9389349447217	0.00101346626846236	0.00206188864502613
RP11-260M2.1	3.87917262338026	3.63495010340343	4.64897279608394	0.991182796585798	0.716604601219683	0.528565903488819	2.24126442522379	0.788116863908216	78.1861743938173	3.65914653903544e-07	2.10647445335296e-06
RP11-256I23.1	9.7369813528912	9.19555829730033	10.3595498079852	1.53159438470127	2.36735448617217	1.89166815162293	2.13960006656747	1.34369110202498	113.200570760146	3.63325773008218e-08	3.16429273807748e-07
RP11-395N3.2	2.21674449536436	1.90876375292874	1.77836126601298	1.09389263564871	0.363210551303127	0.632549378414131	1.28311771738028	-0.309549969766178	13.3989334140968	0.00250350870632536	0.0046548418759811
AC017104.6	0.881121386085858	1.47188545201475	1.58515796003099	0.56299230896626	0.531283561580529	0.421808315105876	1.17987425797128	0.540309389352089	19.0552378074963	0.000621491819818411	0.00133214138138162
AGAP1-IT1	2.45827558757797	1.6422967334654	2.59054207010702	0.285066175465795	0.39931280489651	0.130903202336588	2.84337102563567	-0.285565636900582	53.8065770459279	3.3370903925819e-06	1.3620636438403e-05
NRSN2-AS1	6.81865099334337	6.00978417096033	6.63938476085476	1.67651490165369	2.36356671899429	1.36588141409492	1.65873626532751	1.81659381469671	76.6640966148158	4.12407866478515e-07	2.32273820539592e-06
RP5-1068E13.7	1.86522920162534	2.29890714791813	1.13877519665744	0.707201207230932	0.637447497771115	0.324748815153408	1.4958226035956	0.843810253117954	22.7030802503869	0.0003970222580264	0.000887085209170506
RP1-122P22.4	2.57863809333066	2.27919605998192	2.81618829731638	0.330213185051094	0.563108591371049	0.290084038187634	2.50988920377555	1.22677988962813	110.106736537531	4.33437135127138e-08	3.64650038961671e-07
RP1-122P22.2	5.78882995779103	6.36422240326526	6.73540040557443	0.9342526907598	1.65562642485649	1.09747129231685	2.16555610882295	1.98099859271394	124.565861068397	1.96812518624415e-08	1.9324299965309e-07
RP5-872K7.7	13.1841161056061	11.5925435730163	15.7889642131153	5.07315065779398	5.47008178931025	4.05233859341428	1.2761258251852	3.3073442677347	88.1521812466161	1.75091088337453e-07	1.13902877548908e-06
KIZ-AS1	2.70536432682244	2.36506262460787	3.19132817907522	1.03739822467712	1.10415741068503	0.821200863529991	1.28101813569865	3.30629023644638	90.7669839431621	1.46046518672362e-07	9.836827299415e-07
RP4-737E23.2	1.33100762460402	0.918933558309629	0.995639839599941	0.453652392571259	0.463182437175228	0.249982169949974	1.28676075068023	0.775187028474819	24.2932096224506	0.000210926211501031	0.000506966938027718
RP5-965G21.4	0.916003981773128	1.41142959047214	1.04245481064466	0.344521090862729	0.249814195029046	0.511839930335354	1.39328887058078	0.80948759200199	25.2241393253396	0.000176930698485242	0.000433496664856588
RP13-401N8.3	4.56373249809443	4.47546409127749	4.53201750561642	2.13157590663612	1.79151150304921	1.37035604608212	1.16066850234528	-0.460993194058567	14.2176687451779	0.00200914344082604	0.00381553814423091
FRG1CP	1.50047295180088	1.44956831171701	1.35053703426734	0.399982319021577	0.620622450471143	0.59340515389512	1.21190479853853	-0.346691970409183	15.7807437936529	0.00134496830925692	0.00265666113116749
FRG1DP	4.05171841108383	3.67738142756767	3.45177384512118	1.96403569918846	1.2036354845389	1.04281124351664	1.21352075429528	0.976568629409724	26.4705438000872	0.000140770109174852	0.000353895338078253
FRG1EP	1.86401801383207	1.76240005013499	1.47523150476077	0.676014073247457	0.688684941431903	0.197544832617033	1.53803742313004	-0.196314340652608	17.5305328772204	0.000880884900352434	0.00182070088293658
FRG1BP	3.36532792840209	3.63017355924652	4.26479541455151	1.77220509346738	1.46334237883757	1.39916773693273	1.07760538781737	1.00199352677866	28.1944346268514	0.000103822098475238	0.000270634207137241
MT1P3	15.2640092591633	11.9111359320564	13.9355202031639	3.87657787766197	2.54657793314791	2.45535950145465	2.00343079723185	0.53786700068792	61.401364451923	1.55283877230481e-06	7.04369449428821e-06
RP4-614O4.13	9.30395430908573	8.40939859651169	8.88572022032497	2.20248253843798	1.61518066517209	1.42783944725248	2.14467264127724	2.89509349202434	221.748014096468	4.3984251931649e-10	1.09842504665957e-08
FER1L4	17.8691242176132	17.0462201827191	18.1407755437087	6.24196517175219	5.64384411305807	4.90583103125371	1.46246623058498	6.67224589828324	405.033332778612	7.23904730505303e-12	8.48988667054666e-10
OSER1-AS1	0.798200850154667	0.787073672893087	0.71264614319642	0.227296589129406	0.169808409621133	0.218690985788299	1.68887336636065	0.102257133365532	40.3368016494676	1.65309368226507e-05	5.40477868236736e-05
RP11-394O2.3	2.74797136389187	3.1413149041758	2.78654839788146	1.31447180909228	1.33910960833981	0.877977033853482	1.10912626788878	0.292501075647636	18.9597466517209	0.000634896382165353	0.00135907559969174
CEBPB-AS1	0.467633214180371	0.796174871591385	1.18887614469769	0.285927402582006	0.170220654896972	0.426720710940118	1.23667992797298	0.554551405005353	10.353299489108	0.00845869019884619	0.0139373540403753
OGFR-AS1	4.04450544741302	2.6482171412021	3.06088452933897	0.460458687616157	0.992304275641028	0.780716104953545	1.92519140140004	0.399687051430934	40.9932916571619	1.51542522211756e-05	5.01063415838411e-05
CTD-3184A7.4	10.2593770098652	6.5044883248584	5.9156599167186	4.07633954280301	3.47566651153367	1.95325227756168	1.06713058635476	2.07761355617753	13.6547601867711	0.00568581444612101	0.0097580452463664
RNA5-8S5	1.03466974527876	0.950313752523771	1.72351393121561	0.618574968984601	0.303268940712251	0.390570665795115	1.27172939986831	0.0383454911255942	14.7427538918262	0.00175112009126109	0.00336924371989475
bP-2189O9.2	4.92045661735875	4.72350279237303	4.19826662134518	1.71898439771429	2.03595282449302	1.96377999583265	1.07685124490931	2.43985119782082	62.192875545235	1.44036736322447e-06	6.62284097668774e-06
AF127936.9	1.61861508203906	1.36512434310085	1.2535362322457	0.562679954710103	0.527693656421848	0.487448288275797	1.22794660424114	2.49148266176483	79.3229363750272	3.35077370918237e-07	1.9569571488165e-06
AF127936.7	1.89684709285768	1.43331365838008	1.37498881379078	0.449126268746247	0.379297731154517	0.322810538031686	1.83414804211835	1.78584170220772	98.0418594630636	9.02274951638502e-08	6.63711607049858e-07
C21orf62-AS1	0.281108903397654	0.380369588445944	0.45385261476373	0.0945339314758144	0.0832357513402999	0.111626360896611	1.72245843982837	-0.26098993609776	29.1012091449045	8.89138300458469e-05	0.000235870083128838
MTND5P1	0.921044195069966	0.775456022059398	1.1093740915801	0.275322095286237	0.269964497041306	0.158035866093627	1.79305815551572	-0.303037802933185	30.3569486082085	7.21306820171222e-05	0.00019578327976076
BX322557.10	18.1685068247788	15.9571728232042	17.2018279141311	6.79723640466697	7.13782594720367	5.41494744539654	1.21117210826174	4.14863900641736	142.978775976585	8.0563680231517e-09	9.66275157131882e-08
FRG1GP	2.10890825601004	2.44208534078783	2.85135184899498	0.917073355180658	1.37025169225469	0.870320257395457	1.03521528051744	0.450473270757392	16.1565919158252	0.00122538916556928	0.00244397576700973
THAP7-AS1	0.889224741085289	1.19739532817995	1.28729444919629	0.501045724877527	0.303021374230037	0.314079683454981	1.3913390395898	1.13619123769821	35.7402148234102	3.1372736343083e-05	9.40884492717618e-05
CH17-264L24.1	1.16315557493	1.25194243466389	1.16792080887593	0.421505211941704	0.384174960796395	0.294205724586413	1.51091917308828	2.67494308780224	118.900244741181	2.65406220583333e-08	2.45640605092583e-07
LL22NC03-2H8.5	10.0504670744551	9.72116426074689	7.40169296132932	2.3135981188882	2.50409023572271	2.56694302693072	1.6810514446643	4.19599038964336	202.060864092808	2.47062067459314e-09	3.88999717370203e-08
KB-1125A3.12	0.189255656521226	0.256513705927182	0.258670729601889	0.0471441943983282	0.0825478525688925	0.0838889015223019	1.51599441151857	0.303366306013198	28.0923291115621	0.000105672969022541	0.00027484012739525
CTA-228A9.3	1.84608765159019	2.14765602759821	2.10629704029347	0.231156242771287	0.0185027007991125	0.151639438854666	3.66707481694747	0.59322484016555	93.0199744561346	1.8018518094505e-07	1.1654530852616e-06
RP3-449O17.1	1.19120015130302	0.767703475487264	1.10402939411076	0.466942984896971	0.419988726292606	0.26520560494159	1.21313653305844	1.40542356924405	28.4892482604567	9.86823413068211e-05	0.000258787400693137
RP3-508I15.21	4.35614928195571	5.52769058494479	4.82529897483869	1.39746290090869	1.29601809752154	1.46046383380821	1.62067477223012	0.623579659391601	49.439079910072	5.3950889361764e-06	2.06203012338193e-05
NDUFA6-AS1	1.31903499144565	1.48954287756319	1.32164420633965	0.413581410544208	0.407443261546343	0.333921345952727	1.64469395293	2.15865101921767	124.741394542872	1.95036202872203e-08	1.91758555043186e-07
WI2-85898F10.2	0.712911168278924	0.43116617631846	0.714481844585585	0.228328034389973	0.207893132199438	0.183485550199175	1.37283733896122	0.439904477536656	26.2963403026845	0.000145276543464849	0.000363951125054253
WI2-85898F10.1	2.09761617924837	1.20412425785621	2.21742872144166	0.411486827194104	0.724616329680524	0.512880372881491	1.53236605578375	-0.0599012616630421	21.1953731710316	0.000391604584043532	0.000876466836267896
LINC00898	0.476226297224272	0.539260098789567	0.391206500103459	0.104207083613713	0.0983379517668179	0.130963889959369	1.86894789313674	0.333176096459817	49.5434931323587	5.33141598611626e-06	2.04164302103987e-05
RP11-191L9.4	1.03867022584047	1.05407164685688	0.770024177353162	0.270286821904739	0.349486426781128	0.238685540288595	1.55213681525359	0.502024011383885	37.2630191031501	2.52087628083575e-05	7.78929090059648e-05
ITPR1-AS1	2.23044890544009	1.01676925969327	1.74001664664091	0.413644974889178	0.463537941348396	0.48119895124662	1.65394340999967	-0.135526713277581	23.4407505818205	0.000248737383263464	0.000588188564641561
AC069277.2	1.02405950310091	0.66534537122612	0.71931565928461	0.313073007789097	0.324522560062767	0.345033647442255	1.08760874267331	0.772642231727341	21.551771848135	0.000363660214043325	0.000822070736965092
THUMPD3-AS1	4.58361170472623	4.070371749256	4.81524967020081	1.75709793381132	1.89297814658446	1.68645046745729	1.13552703314811	4.25878069879062	163.299142948306	3.37210691098325e-09	4.85927675923639e-08
RP11-266J6.2	11.7262571131593	11.7558902153722	10.3354016732347	3.80257916201694	2.68300175099512	2.78091386392431	1.66804722452701	1.24731790192558	72.4751157289286	5.79395467232266e-07	3.07351796845895e-06
CIDECP	1.29661232116339	1.02008322424535	0.892864676066678	0.313695625636871	0.325167947984669	0.280897358941688	1.60645187012348	1.03569670208984	55.9093809801239	2.67756585447721e-06	1.12751627670687e-05
TCEA1P2	10.3128936730302	10.912874482624	12.0721483182079	4.38737610451992	4.30200047023604	4.10134470367152	1.17990959989983	2.76452862131471	96.6884970455196	9.84445319708523e-08	7.1353102310648e-07
SNRK-AS1	8.29280903042625	11.79339366882	10.7318174532997	3.47020557600361	2.89890448013402	2.57861854842768	1.58926048280837	2.27523817397192	89.7746686402672	1.56368588269371e-07	1.03913364337215e-06
KIF9-AS1	0.913585078477253	0.875712764805235	0.894536049232236	0.11110480379016	0.108266109616694	0.155277175495218	2.62235827227175	1.27191335348164	159.741105616874	3.89831694684858e-09	5.45350391998074e-08
RP11-708J19.1	10.0731678058411	8.014262917673	8.72941803026415	3.70198182968845	3.45477665674356	2.17185606137304	1.3310578275207	3.48121845070603	63.3967204164089	8.04188602753063e-06	2.89845267494766e-05
U73166.2	0.986345741175456	1.19087889101979	1.26111218921264	0.396594922971841	0.343424224127376	0.240064006113652	1.61662553784843	0.928507596061336	49.4594086817559	5.38262439079499e-06	2.05776363650997e-05
DUBR	0.521910444979415	0.368738003832334	0.393535365749307	0.123759114693424	0.138686672703952	0.206656505828566	1.2342518496867	0.312956589197107	19.6313511486756	0.000547164817115296	0.00118601143959394
GATA2-AS1	1.86140848787075	2.34581390816807	1.73435013525095	0.424914671533114	0.499394621349328	0.666270350920349	1.6962411599332	1.49755999939283	64.7509149275542	1.13565233277949e-06	5.4606587997058e-06
H1FX-AS1	3.81823389509187	3.64203577611961	7.8195896837144	1.47359208071924	1.51953700820033	1.79812006999072	1.45935537315557	3.46212617213149	15.8301797608911	0.0110052501619531	0.0177304315695225
RP11-933H2.4	0.381940945971474	0.288488103444716	0.432734574729826	0.112669012207909	0.113633015336264	0.0931282782337443	1.577160126183	-0.0051205510281024	30.434970304183	7.12136617183838e-05	0.000193593390274155
NPHP3-AS1	1.08470689000729	0.94329801341118	1.51228909385447	0.335738533022227	0.279633818500873	0.333345067503335	1.68614610394074	1.91364052702795	77.1007176526333	3.98415197837525e-07	2.26307849350183e-06
RP11-319G6.1	1.83195111126338	1.69173778397392	2.15856987158864	0.424103168593923	0.650352477710693	0.686747837918649	1.48011829084853	1.36396408233106	48.9315246587186	5.717232466626e-06	2.16681876845897e-05
METTL15P1	2.96242284964024	2.45808428045144	2.11191036471016	1.08679774455093	0.862668505583121	0.603031594304628	1.37096136059329	0.80635973218099	30.7906981032564	6.7197829613629e-05	0.000183973552222419
LINC00886	6.34727386596126	6.44818464183025	6.1989057997012	2.48243263161383	2.55986463120155	1.85346878536024	1.26808576676704	4.0025065384208	137.830721345466	1.02279133670187e-08	1.15984831065876e-07
PA2G4P4	3.19049432114385	3.42378266930836	2.49865776017857	1.30112691762941	1.23374819245521	1.15819432321154	1.11033880911425	1.33027973684254	35.0924356443161	3.45042327023769e-05	0.000102296119759785
EGFEM1P	0.132921076765739	0.431803146675947	0.27870410566541	0.0761930846833222	0.125228884798802	0.0979666301728955	1.31553820981882	-0.119066571745777	10.2801122050542	0.00703193650360593	0.0118030210500109
LINC00888	9.98410178607049	10.7007290702413	10.9655875342143	3.7417109309966	4.50408354234464	3.63015281336604	1.21712067947374	3.9110441794594	143.53740396192	7.8541345012283e-09	9.47772199965016e-08
GPS2P2	1.10924053773128	1.55549666587084	1.13300437640411	0.426315181327225	0.537453450914762	0.538354160960834	1.14444111674685	-0.287747904994881	14.1204387808337	0.00206156590124332	0.00390570874482915
LINC00884	0.423782597929371	0.447837795080504	0.355428808812999	0.0647788981893524	0.0907404868074205	0.02230999136332	2.61951160585329	-0.513980837855905	42.3781893512866	1.26578519902436e-05	4.28561414139582e-05
AC108676.1	0.625611022810519	0.497882466167304	0.579360031846096	0.0557842532656204	0.0714432340724238	0.109784093572956	2.6079838533129	-0.065442402376303	64.5392525482073	1.15786278361652e-06	5.54315411369169e-06
TMEM44-AS1	9.33070539191871	10.6547241636847	12.1235289703128	3.36194666454164	3.31725811824661	2.77692602061299	1.56576234095106	2.90729688428635	137.998190235003	1.0147524049674e-08	1.15570648542685e-07
RP11-141C7.5	21.5211307017982	15.501993088044	19.0912312380806	7.65486524118443	7.60338558500002	6.71071416684334	1.14951920170952	0.814636693375787	27.6828144849668	0.000113484719034882	0.000292749092445075
RP11-141C7.2	2.63840785046084	3.4951443301956	3.35473318149925	0.28438092023631	0.254945867741618	0.261177062354251	3.33366874026466	-0.470022089971099	79.7508759256191	3.24244918651654e-07	1.90427823399684e-06
AC127904.2	0.856440009963226	0.891801865425705	0.52828530885276	0.267917820961483	0.562937797136481	0.153785786184527	1.0605136834403	-0.323369602647328	6.81898561018946	0.0207905855523378	0.031483626440402
RP11-496H1.2	25.0787344104931	26.6632443114979	21.8537159874303	11.3217829745885	12.5354472505621	8.15650727223912	1.01246602496574	2.59386791204631	42.4658654446118	1.25163323882543e-05	4.24679507176483e-05
RP11-539L10.3	2.53420532872068	1.14848344499318	2.38414191053755	0.953147804697243	1.00528417991008	0.102985457762435	1.37286643783116	-0.76822912740117	6.31669989142414	0.0277000676760744	0.0408510747106431
RP11-774O3.3	0.216551377897678	0.343095731520586	0.339634707775025	0.0728239229414004	0.130572460425378	0.0668819070109993	1.55176314270756	-0.603848480919066	17.3386004888948	0.000921592812358963	0.00189201807503513
KLF3-AS1	0.670071835037674	0.667285526228648	2.28462353118231	0.323311078509653	0.148216976525562	0.296930742194547	1.99726323142745	1.74132285514125	8.00027076885463	0.04114428382323	0.0584322018396927
RP11-395I6.3	0.875668638355197	0.754008664491635	0.95373653030342	0.245398367125265	0.274997789923543	0.300500350394104	1.43450582285423	-0.55667574806808	20.0844862581046	0.000495802262847891	0.00108539567526651
ANKRD20A17P	1.86209436263101	1.34830229399425	1.6837604693435	0.462535944853523	0.657875351946792	0.686208365932853	1.22733390287928	0.567997014470502	24.1907152777136	0.000215105775642907	0.000516071042853707
RP11-646I6.5	2.34081805510325	1.1910359507056	1.96325704981396	0.447268290428374	0.751825243245603	0.492928504828893	1.49105014110786	-0.619174327743616	15.5573550792015	0.00142235498861744	0.00279693838289147
RP11-692D12.1	4.97124827103862	4.45745706110785	4.26417281668077	0.863521626410985	1.4708701741823	0.697895613041199	1.9938888938245	0.902925765028029	59.460992814041	1.87355929648967e-06	8.29381835869749e-06
LRRC37A15P	0.830790171854828	0.876322534153839	1.48503009040125	0.314309126306936	0.430491620216105	0.465068646530138	1.17598647745707	0.00165931751073897	13.8574498028665	0.00221139660143178	0.00415965700564417
CETN4P	2.82030235045707	2.53180604217154	2.42202187348783	0.605385737236528	1.18721060799082	0.880317057930917	1.34637705102869	-0.253893203321173	18.4620495902609	0.000710346232118382	0.00149974113092337
SLC7A11-AS1	10.8671056018981	10.3406198364417	11.2889570724641	3.01468700900404	2.68113174204105	2.89215125824646	1.71925459097425	5.34367341950136	609.070139115861	4.27146211374426e-13	1.8081718013483e-10
SCOC-AS1	1.41298965380143	1.29711912403608	1.27935014313278	0.333799480151234	0.286047147872753	0.414762179685556	1.73351177339402	0.992541646205963	66.0347155554724	1.01090664768082e-06	4.93832270906626e-06
RP11-440I14.2	4.80552880059716	4.53405825795402	3.46364526776257	0.870345094303606	0.999406326224181	0.878276072352751	2.02542650743228	2.46522287508167	165.257079080963	3.11735239067949e-09	4.5841029387778e-08
SDHAP3	5.35029224805017	4.79288675185902	5.11866344789117	1.5733319863304	2.21518182781123	1.61168290549447	1.30355222942717	1.98174291278377	62.6815158530268	1.37558034052693e-06	6.3656832620169e-06
CTD-2031P19.5	13.312317987436	12.1925135212444	12.2571932553649	5.87801446374514	5.55570869628158	4.82584427986655	1.01862653928755	2.81420964517091	73.3341158830713	5.39656514583968e-07	2.89870546467665e-06
CFL1P5	2.24247147980735	2.31709966750816	1.8102442369176	0.18852982122439	0.475357235470427	0.432867163105053	2.33264756132846	-0.625147902965487	36.8891388315895	2.65830999994844e-05	8.1533885291395e-05
RP11-195E2.1	1.24343227120393	1.92721949517707	2.05532990206729	0.696921724997378	0.312393169309317	0.640056895077281	1.43614272408143	-0.316532842835569	16.8503767518654	0.00103521641060729	0.00210127131726759
ZBED3-AS1	0.273100602344321	0.599652127684214	0.572150274691304	0.206641856451188	0.205836935430399	0.186266597793515	1.07474721748568	1.07059355657733	15.3115257669482	0.00176442254303452	0.00339277357502611
ARRDC3-AS1	1.46081338613086	1.317754980989	0.848049749205698	0.459508153602173	0.496208200208968	0.498744898732976	1.12448240075076	1.26114480749117	26.4303426513625	0.00014179572114899	0.000356360375186522
CTD-2337A12.1	1.19153902924038	0.797995318399498	1.24323945360888	0.302116504509112	0.231644363700717	0.219051729716469	1.88460340620904	-0.0237558092450481	38.5866041660489	2.09555529823202e-05	6.62265856746337e-05
CTD-2260A17.2	0.621454635650082	0.688003174145759	0.550303234820067	0.177267097282949	0.334566186058401	0.162803115208833	1.28791238762453	0.121183391411748	17.9809934741159	0.000793172279485122	0.00165677423283573
RGMB-AS1	1.32070472605548	1.46804014415042	2.090750451713	0.151411001900561	0.429840473257199	0.120515832185306	2.62822449422458	1.06161854188721	44.5752089292261	6.87786342888371e-05	0.000187522016357009
RP11-359P5.1	5.969730893972	5.1403334795604	7.75219692697817	1.18091584987969	1.41788076177157	1.47190267440143	1.99836738226509	1.05494637325547	76.8000229952667	4.0799252904424e-07	2.30670454189247e-06
KRT8P33	2.27438296783694	2.41819121425761	3.01059191133189	1.03088583200772	0.857105433082151	1.13001752459779	1.13973553480674	1.3286934044768	34.8930083837759	3.55390653290399e-05	0.00010489199864105
LINC01024	0.507376289164903	0.570768553602166	0.415243994361276	0.247681806423901	0.185037768503367	0.208516354288989	1.02356576851395	0.323349431786602	16.6362661599067	0.00109004593051636	0.00219732798643238
CTB-131B5.5	0.178758577490506	0.110508797931917	0.195576293953627	0.0539490058454811	0.0518196161142572	0.0353907680584262	1.56457292230828	-0.609412270162793	18.729091812746	0.000668660839355615	0.00142244523597545
RP11-1277A3.1	0.835772066089252	0.802692198733671	0.889688446046473	0.16215072002509	0.272563486243466	0.260610258906538	1.65380094322939	-0.0724028625652782	31.5599971301293	5.93661623342914e-05	0.000164782763291438
HMGB3P22	1.12572068286329	1.38054670593908	1.61291977853844	0.344152619107796	0.224970414201088	0.210714488124836	2.18288695634956	-0.538839450688184	38.2378221872334	2.19909624233933e-05	6.91531995203902e-05
AC138035.2	0.581846925310189	0.949279678799589	1.23604815959281	0.115856601236642	0.144256638983288	0.11822596076101	2.65590506684627	-0.0699172871608242	53.4215467687812	3.47699036377395e-06	1.41114925983411e-05
GMDS-AS1	0.275514092906892	0.275855665432452	0.357136563723675	0.0933706923662724	0.110669375691133	0.113786543186103	1.30715450749235	1.40201400279203	47.8589238451005	6.47291995284336e-06	2.41045744675024e-05
RP11-506K6.4	2.34878875509435	2.35141736201395	2.07229604037285	1.09440186820352	0.639864138645629	0.622728054554449	1.32692754725095	1.57645585610058	41.6472244607657	1.391149624635e-05	4.65540902517838e-05
RP1-151F17.1	3.30619971328044	2.91629234657008	4.18475412525262	1.55928747554213	1.78535157811036	1.05847804296233	1.04353959235506	0.771737749837439	18.1032267960539	0.000771125086232263	0.00161520410271096
U91328.21	6.43950390620951	6.43475159547876	5.50086323809101	2.6066644349796	3.2955714428973	1.84151962609099	1.06328982243365	0.630461364957992	18.6603813474498	0.000679112805776771	0.00144157583372085
U91328.19	0.422485970566127	0.704106557559986	0.612953332244427	0.183325850372192	0.102719109908487	0.168367508671176	1.72461819743513	0.593420946939809	37.5402237704906	2.42420626852531e-05	7.52153544809721e-05
RP1-221C16.8	0.927399802105374	0.522130559846711	0.637584211816759	0.0599759000346286	0.0336050319963603	0.0550822093482223	3.5370901376138	-0.741089010898761	60.5918534439081	1.67835280649085e-06	7.53732987642256e-06
RP1-153G14.4	0.971434091810963	0.401833175559544	0.428341330316325	0.176152567309828	0.188426996665886	0.0588289180043957	1.91055403379175	0.125051509858117	17.479990450359	0.00162327426107872	0.00314739599155309
LINC01012	0.540281416560462	0.534653596871182	0.725357381710454	0.12203119373808	0.220319981979576	0.161884877158944	1.63356223831761	0.406397287742463	35.0424576428582	3.47603024767119e-05	0.000102885253212242
ZSCAN16-AS1	2.96653161919592	2.46475272845971	3.07595658181742	1.3235874249667	1.36065422894556	1.01466624612817	1.0035022793812	2.10964715839059	41.2721367383134	1.46094487096935e-05	4.85079111957225e-05
ZNF192P1	0.710514040465983	0.592680884710092	0.52491472082612	0.242671718601651	0.135971129462196	0.248586988579226	1.32586111175488	0.0836363298697347	20.7536426914411	0.000429710924061758	0.000953385303518355
RP5-874C20.7	2.9077656014919	5.81234333877546	4.55089866413286	0	0	0.160368498803496	5.80531713704227	-0.685172829595323	73.8359495066229	5.17883182908067e-07	2.79982809692569e-06
HLA-J	0.737561084609814	0.473203507808599	0.717147483814846	0.364755794917692	0.177125803281946	0.200996283957722	1.15721671069365	-0.179744572210646	12.1961364987915	0.00350546071830105	0.00630639843347023
ZNRD1-AS1_1	76.1516932525168	90.1610172706928	82.5695751046985	33.4030483251684	39.3816381582052	34.5122442866229	1.01786750399202	1.99432631621822	45.5805127792354	8.48895802710745e-06	3.03399160055425e-05
LINC00243	0.855568460029678	0.837160318609725	0.702620624561325	0.217968609522441	0.170981659802762	0.170156074156542	1.89659258459653	0.107817143068761	48.8852834653415	5.74765666097908e-06	2.1767838164053e-05
XXbac-BPG299F13.17	0.53549081108719	0.264701557917562	0.377384803543453	0.166740610032847	0.224223004187131	0.114851646870368	1.02496002140731	-0.295286144566454	8.48440256567597	0.0111818868634434	0.0179761117223465
XXbac-BPG157A10.21	2.22680438108479	2.12140746775509	1.912337135801	0.597487185951035	0.535643843335925	0.512153269747865	1.7238790767536	-0.315938344006072	33.5477885787388	4.35215603047587e-05	0.000125430961768027
RP1-179N16.6	1.82746864101184	1.35824064014163	1.55287526816923	0.323451709687778	0.434958910378044	0.371324873340288	1.86480040632284	0.499220920959922	55.4602052993517	2.80491357859806e-06	1.17055286082473e-05
RP1-261G23.7	1008.35831379882	900.874690520799	1087.59088595661	329.233236949666	356.674693350688	266.307246693941	1.45602629166629	6.90136702608466	210.256301822807	3.31191785447792e-08	2.92321593766538e-07
RN7SK	45.9130792104364	23.4276743824591	69.6166649678648	17.1556441549203	10.2532912126176	8.14051817793455	1.76041644789357	3.19874061223444	10.9499310849648	0.0258285967043833	0.0383306850077818
RP13-476E20.1	3.84562966195535	2.30790482755773	2.62059757988559	1.37162275731368	0.548951764909488	1.0347586470416	1.34658506386134	-0.0548394170206918	15.8956521418159	0.00130704604108743	0.00258887154711315
XXbac-BPGBPG55C20.2	4.21724583172814	3.49096478540613	3.38983502345814	1.34836514049264	1.58035951199475	1.14090261139621	1.25266035336505	3.71787533767067	102.679509977845	7.3594485410365e-08	5.60395773298194e-07
GUSBP4	2.6802873401507	1.80305064652948	2.02844331904606	0.915435724189264	1.06530951877748	0.517379323520802	1.19502927863874	0.0300780635400778	15.0182636299099	0.0016310449589097	0.00315974984196625
RP11-250B2.3	5.29750909582726	3.13603538332845	4.16535954285394	1.18935096309312	1.98503306648019	1.44091524967719	1.24894230227654	1.39533178184517	28.1410284201111	0.000112180773572452	0.000289811026088139
RP11-250B2.5	2.78381233397658	2.1459275221851	2.90460089020255	1.06990451536102	1.29886693617209	0.921193519975804	1.05271127807213	1.94678668287159	36.871142249284	2.66513798681333e-05	8.1727451591746e-05
SMARCE1P2	1.29287034947384	1.78914689256936	1.25134485309486	0.427014631993881	0.73953124555731	0.659563140895263	1.05710617307794	0.353433905558882	14.3792228833579	0.00192538100470683	0.00367057681167457
RP11-390P2.4	1.66089936815896	2.08562710851016	1.91538254388612	0.407270773636787	0.673725801310636	0.178114193343227	2.00376232695088	0.47568593297189	35.0895713437395	4.08591496023447e-05	0.000118775549266985
LINC01277	0.657123587017622	0.799962180566508	0.744742474625607	0.180978002701111	0.256177490291094	0.113723474493703	1.82033965812119	0.189043392281493	37.2520791174632	2.5247806889545e-05	7.79830659065899e-05
RP1-45I4.3	1.93738161000023	1.84381526984232	2.0578410483076	0.428632111660525	0.624432632584543	0.511755635221663	1.69392879748497	-0.511926392071579	27.693589116838	0.000113270918160518	0.000292292960215714
RP11-545I5.3	1.09976799870964	0.871690672278999	0.949879278245245	0.382993584663577	0.238438581341082	0.344637567695184	1.38734305893169	1.95479221625238	60.1718810385708	1.74800558924351e-06	7.80578315106255e-06
SYNE1-AS1	15.8272663820291	13.8912499430848	19.0152805893938	7.35914054421282	6.90428447612743	6.2871411465819	1.04284988188809	2.64124524261655	56.2579801120582	2.58326963399496e-06	1.0942209639387e-05
RP11-449P15.2	0.433097628802095	0.559388592414851	0.749185339499699	0.287090913024593	0.121625551583157	0.244373305812134	1.19629308643471	1.40994300954935	17.2899530392172	0.00164954500469884	0.00319167777653356
RP11-1246C19.1	1.19975188441313	1.33737974723149	1.09399190240686	0.547334593343116	0.552017622420053	0.416502323891829	1.07059128674774	1.3673157872363	33.6366695459578	4.29350296362342e-05	0.000123931583460341
PSMG3-AS1	0.407420546118894	0.358442496427928	0.490273633053462	0.0744626044489724	0.0625830926320887	0.0752255696197043	2.34501878147343	0.599535026509817	88.3851273171927	1.7225202293934e-07	1.12426093254545e-06
RBAKDN	2.13536510854418	0.895772399022893	2.39940377038911	1.10477008079351	0.464259401179289	0.422761314939177	1.21237713216716	-0.617958430301076	7.22306866821186	0.0180534166153819	0.027672685916412
RP5-1159O4.1	3.13965450567363	3.89408912811619	3.33931015759721	0.902654629596315	0.766311278760933	0.816442516307393	1.86159450320613	1.85285300102034	128.386124214936	1.6198362678963e-08	1.64703841779752e-07
AC017060.1	0.567399537733514	0.531996878932998	0.552550868270611	0.14840810747816	0.14255037766198	0.116827589182117	1.81420834335362	-0.353489346324079	35.950186198944	3.04282754308729e-05	9.16733710713244e-05
HOTAIRM1	9.81995649155479	6.22023547106468	6.79040383809002	2.48308645220239	1.93186253791376	1.36538340191185	1.78782087809463	2.78176707819089	62.3233431917909	1.93763949857473e-05	6.19919149837469e-05
HOTAIRM1_1	20.4881164281119	9.30547226471277	12.7223964970569	5.11066639375077	4.24229923922052	2.95527069595082	1.5860649664757	0.187157662005031	22.4835925823811	0.000300750523817172	0.000693041440306393
HOTAIRM1_2	19.8964585808396	11.0457398491019	15.0953921417381	5.39239132846227	4.4396154829052	2.02138898491848	1.76694421144862	1.01416171916995	31.3532072509109	0.000117967464092717	0.000302830411233788
HOTAIRM1_5	9.12221932665081	7.68771056351989	8.05781621910711	2.93716459410964	1.2800040807993	1.94820076305074	1.78943751852003	-0.378505452188038	28.5449487316377	9.77442368260849e-05	0.000256497492653843
HOXA11-AS	23.6663767146354	19.597411253408	21.2510208536331	6.03476395864373	5.18107337666202	5.25183468270516	1.77031544946482	5.24243419072933	470.682154449986	2.56257385830034e-12	4.60331449454679e-10
HOXA11-AS1_2	13.093275322073	10.6262355964022	13.1903052190375	3.03664075683349	2.12682114265735	2.90507106789755	1.97369456559995	0.467726004433122	61.4471644596357	1.54606404789953e-06	7.02304036471143e-06
HOXA11-AS1_3	109.700331850453	84.8155024127466	73.8518955342484	22.9361917708958	18.1271714941183	20.8429956046952	1.91366720450885	2.38478191882452	129.476483172665	1.53372915534954e-08	1.57538599660594e-07
RP1-170O19.14	38.114553695866	34.3010279541786	33.9144048450579	10.596155842359	8.72685207708358	10.7477179616282	1.61874203975153	3.6114377235167	222.484023353915	4.30154240413542e-10	1.08624252914653e-08
HOXA11-AS1_4	8.45498366957408	8.52835217393651	10.3076261362684	1.92939638931141	3.52766299398702	3.17089130466826	1.45541002635333	0.472911837103119	29.9258130779778	7.74477245014307e-05	0.000208390404922318
HOXA11-AS1_5	25.6475771342006	18.7417788582705	21.4235589952451	4.54561187183635	4.17960516179362	5.24515590052123	2.02356299016622	1.39041442351835	104.769688232316	5.93953788644155e-08	4.69912986551793e-07
HOXA11-AS1_6	26.0991108038138	19.2239446809418	23.9333647476273	8.19525440752503	8.73937343275178	6.55539835611832	1.36117535787353	1.43768164393513	51.7054106403508	4.18772417558463e-06	1.65664523943047e-05
LINC01176	6.84652860298885	7.19880093828062	7.73684982325637	1.82226287470739	2.20412857783462	2.17830610049589	1.60890327011742	1.89374051679154	103.634047279579	6.36305032479609e-08	4.96726417453712e-07
SEPT7-AS1	1.41027708356732	1.35192746378536	1.68244126190935	0.397164525877301	0.523611360061778	0.354029988842178	1.60610583655755	1.9049525348748	83.0497426541105	2.52937644515163e-07	1.53608846888041e-06
AC017116.11	4.17375253180246	5.03142810923073	7.38032484443877	0.735213045763477	1.19838961559902	0.890067819277312	2.35153561222756	1.13873580749207	78.4363811510607	3.58858677504224e-07	2.07264814540986e-06
RP11-797H7.1	2.91437357073154	2.66064137325433	2.81425947695473	1.04796941485959	0.909725741411138	0.948905309514135	1.32636726719637	1.56844820255452	67.0401820015581	9.24064811186098e-07	4.57632096968353e-06
CCT6P3	0.868700271852413	0.945828853436606	1.01008197928008	0.374222076261985	0.358485107906071	0.393577842535467	1.12192802982879	1.35363260411993	41.5173589788974	1.41487480053461e-05	4.72561606736765e-05
GS1-124K5.10	2.33207585284179	2.28035259295908	2.00565182107925	0.930468808683297	1.15441780561654	0.518832636227321	1.16791732713419	0.150238602084932	15.8349891325202	0.00132691136188101	0.00262316270953823
RP4-756H11.3	3.18034094838777	2.24762373131555	2.11061906118226	0.731507765827472	0.791473738660545	0.996148249763932	1.37186883762985	0.653156271269692	29.7986601354012	7.91003324208566e-05	0.000212331135151792
RP11-792A8.4	3.53682440755971	3.48050279200807	4.25354002988474	1.01948262392794	1.47566513033928	1.59951022460111	1.24933592542939	0.511787832163802	24.9147866139203	0.000187480391256626	0.000456514175136281
PMS2P4	3.39840206147409	2.85766517563162	2.54129502612563	1.27230950578177	0.725393148215773	1.06599664393343	1.3146892998359	1.05979286487719	33.6657919496164	4.27448156762921e-05	0.000123439906140085
PMS2P7	45.9851843317845	55.1590981259971	52.4237207485197	22.2791165008125	22.3466922874359	19.9082606763154	1.05337194453549	5.56539472580688	178.430134308324	1.87735911701341e-09	3.1706509531782e-08
CH17-264B6.3	2.41570961987831	1.76807301166976	2.13581442463219	0.473886832462452	0.531046042105573	0.0932615089608313	2.3511133945898	-0.213950811247255	33.434477104275	4.42826193142461e-05	0.00012739211030384
CTB-51J22.1	6.18934773942693	3.96291552626689	4.63644187210528	1.95688284361106	1.39549317079622	1.38875502629268	1.43589319512867	0.777677042158719	34.0613406246376	4.02542516609395e-05	0.00011724455316384
STAG3L2	12.2851477639869	13.8255835410321	13.288035521353	5.04124822997083	5.47215659105097	4.3234013849667	1.21319739645343	4.56575951012839	174.057073868069	2.21276512196301e-09	3.59500421870414e-08
NSUN5P1	21.0751627219999	19.40348727947	20.4611122020739	8.65555970184529	7.72006964416427	6.65597448263986	1.20665635386744	6.03402320363971	241.362750223504	2.48494477858762e-10	7.38776612855107e-09
DTX2P1-UPK3BP1-PMS2P11	1.06378710878136	1.22771584731351	1.18824306835075	0.440151652678435	0.241373645611696	0.408538195299426	1.46487736329746	1.91491019471985	57.5744762588147	2.25978072629616e-06	9.7389895641466e-06
PMS2P11	2.01021550511302	3.25076838515754	2.88364067655328	1.27783147991897	0.415730543913161	1.17356773383987	1.28409341733091	0.110483536093985	13.6438297872465	0.00237239200662674	0.00443400009940359
PMS2P9	6.88547602139683	8.14040605681285	8.2555673722729	2.34307790436254	1.69897906425094	2.48944847317388	1.62237219860464	1.32983907404055	67.3957110801566	8.9541885935933e-07	4.46523070307643e-06
RP11-467H10.2	4.56126694839259	4.87016545458698	5.20754330205666	1.41886260106233	1.8908140855521	2.25399614525756	1.18652503904563	1.04605544146447	29.9858159143737	7.66815825747429e-05	0.00020646950389057
TP53TG1	8.99586176188408	6.37211846083755	7.83617595001958	3.72369433308839	2.95468055517558	2.93131041947856	1.06938600347056	2.45303912604181	48.6393588529793	5.91259825707307e-06	2.23283213683256e-05
TP53TG1_2	23.1947942897656	15.4452092305787	21.2206377992511	9.3601948603494	7.57553435575093	7.40250416729763	1.09211329672868	1.33181544250022	29.7459844885442	7.97967263554466e-05	0.000213982468231875
AC002064.4	5.55069886878959	4.44411431327293	3.2567394464961	1.71927454614838	2.01839496675717	0.676710672286724	1.41825457875107	-0.196899101567464	15.0091694353103	0.00163485475627297	0.0031663543233476
RP11-514P8.8	4.28177592319114	3.11654449885528	3.46466530482062	1.26622417474341	1.32237542830844	1.44906800726084	1.22361098732726	3.11079061779256	84.1198425390976	2.33786300763801e-07	1.44025481000552e-06
CTA-363E19.2	1.36542939969941	1.1757251008313	1.44342058282523	0.191324737711544	0.678939399807867	0.585712441721662	1.24456796086212	-0.519846910312639	10.3114506196532	0.00615977124394543	0.0104883308729308
AC016831.7	0.417965600073004	0.749783437170674	0.74309309707628	0.219620908697348	0.229703702618686	0.228594577347681	1.29014490111168	-0.461880919148584	14.4280505733905	0.0019008575135641	0.00362776235354597
LINC-PINT	1.18431301076426	0.998303018431949	1.20763137133905	0.508320659728708	0.334732913393646	0.428341951566059	1.20680651647375	1.78367619355107	47.631588940366	6.64736325888023e-06	2.46698646504778e-05
JHDM1D-AS1	1.06423173800101	1.20146810140505	1.14547387428483	0.497069171505483	0.378776717787547	0.255646253974985	1.40116892740957	0.838882800075631	33.5820802030509	4.32941908385215e-05	0.000124821187082865
EPHA1-AS1	0.248818999692319	0.291744176847027	0.207575840022772	0.0756637271599392	0.119703703138277	0.0735776464600689	1.29749286644994	-0.108992124773195	18.2719118083504	0.000741840953435528	0.00156110513736806
TCAF2P1	0.767219796251314	0.670636532914855	0.388764023146374	0.107503270632082	0.262843819034729	0.305170456004835	1.23667403368212	0.0583167824173527	11.1349334958165	0.00514923776456856	0.00892534545858551
RP4-800G7.2	6.55638070386897	6.93344107759149	7.05182074483632	3.21862472008594	2.992256253372	2.55406828778099	1.03217985596528	4.34762143884367	136.293439165384	1.10007798179185e-08	1.22724295950357e-07
RP4-751H13.7	2.82599071986815	2.46888866050856	2.76736562266142	0.734151613873673	0.602452096945255	0.637085704995075	1.8274008088093	2.72315316690201	205.029873445645	7.44009311119333e-10	1.61113687536636e-08
RP11-148K1.10	2.64357107521712	2.84536211616707	2.41349028958905	1.25016301216995	1.14151887552411	0.807962231251663	1.11576751383497	-0.0429102297797061	16.1411617059417	0.001230052076944	0.00245203823862935
RP4-548D19.3	5.34423146481267	3.50407501257241	4.18410607970477	2.18467962695824	1.38576847971054	1.40070987587339	1.18559478976992	0.777252079557577	22.539537269096	0.000297388659287335	0.000686194705300568
RP11-5C23.1	1.37354288926726	1.38402392306811	1.75250762351643	0.712517429227589	0.440529516014592	0.383602115258414	1.34613830086834	-0.0267956640592024	20.3560255881356	0.000467672627023766	0.00102951801810217
RP5-912I13.2	1.08720264625318	0.88265896550635	0.865707965450122	0.387377453672889	0.39995922739156	0.351772255285667	1.11803008114494	1.82639636314412	49.3065692654966	5.4771492038886e-06	2.08985697839901e-05
RP5-855D21.1	2.18485529945741	1.43337527182883	2.87956463775855	0.437347367165637	0.882178677287077	0.522161017823212	1.60891247928194	-0.403271564157474	18.4440776009797	0.000713256763166233	0.00150536220455698
FAM86B3P	0.231154144325111	0.278654628050092	0.193264414792068	0.0874515125556258	0.070777579709788	0.116011955089264	1.14975674920506	-0.266809940447116	13.6116340652638	0.00236282662769966	0.00441664459390756
AF131215.3	0.678924018958332	0.501084448487549	0.633815718300435	0.203852606809256	0.137064521657757	0.0748877596365549	1.92133166849003	-0.592878350995617	26.2249525362461	0.000147170690034514	0.000368171272047095
SDAD1P1	5.6303767613279	4.64198626941668	5.3171545099128	1.69961950362782	1.67907637658185	1.64309501609631	1.43282160572239	3.40149047456027	179.670099773384	1.79308875695466e-09	3.04714752897908e-08
CTD-2647L4.4	5.96509600973755	5.26804362812091	5.17400035003053	1.7145284466421	2.88199676577481	2.00765672279268	1.12011956194747	1.0718177285413	25.780481953437	0.000159618648226057	0.00039568003624863
ZFHX4-AS1	0.712639703722875	0.818173279605095	0.879502745175013	0.26277757178655	0.259136448419734	0.0772276555766279	1.83084267171471	0.169008605944272	28.3454639866832	0.000101151849337064	0.000264561289596344
FTH1P11	2.50273654538572	2.63880225292445	2.94510826721751	1.20234807946009	1.05864999163852	0.946494297838418	1.13109642475225	0.0758059102324538	19.1588865024255	0.000607307078291616	0.00130492188305476
RP11-410L14.2	19.9222936638306	19.0037742248109	15.2026488753768	6.66229659029401	6.76814187836169	4.80345856152997	1.38054556720878	2.16561602992569	68.6967322107337	7.98895203455175e-07	4.0555348028964e-06
KB-1742H10.3	1.52937553796572	1.14418622408541	1.33000826977096	0.442646186046219	0.566899675619669	0.54203838259284	1.16285035389034	1.04277839790727	31.2006684251773	6.28866192392081e-05	0.000173704643881426
CTD-2517M22.16	13.1202876790593	12.9355644705421	14.6766621499277	3.91583909561755	2.71942258924393	2.48197353800888	1.95881158788639	1.78557853337944	116.367172808597	3.04636891953444e-08	2.73317648618349e-07
ZNF252P-AS1	1.74806750042894	1.48273613612253	1.50440790040499	0.42407557746982	0.483420223875948	0.449908966745221	1.60205484030753	1.68203451268193	94.0237862591071	1.17247808291751e-07	8.25959604935828e-07
VLDLR-AS1	5.48092461313026	4.77113046848885	5.10918487868939	2.15003622698796	2.29625305450556	1.88190107181671	1.08177236737498	4.04640385658506	130.588082447859	1.45127595069981e-08	1.50946774762021e-07
LINC01239	6.5316348032177	7.44541960432322	8.72041053047839	2.12833870023586	2.08563192738159	1.73467133002886	1.73414266036414	3.56176194237784	196.028940746558	1.0042364325815e-09	2.00694937120712e-08
RP11-370B11.3	2.07767240125775	2.81905153433226	2.68643947399389	0.582249257718727	0.593162645304883	0.194451289376946	2.28842737518319	-0.548817340089002	34.1603425546579	3.96570835806827e-05	0.000115728110991957
RP11-112J3.16	3.01532325766953	3.48731207399348	1.80684867074691	1.41664713879063	0.807685648223445	0.844545660453074	1.24976200129449	0.865960014893282	19.3055657761143	0.000621007031146475	0.00133146333220717
LINC00950	0.987765530605602	0.689716728070453	1.06731835457253	0.125612407062645	0.168134186777837	0.0897268963958801	2.64765921121961	1.74987809550067	129.858140154741	1.86092976510851e-08	1.85016212118461e-07
OR13E1P	3.99862823902091	2.99627123490955	4.43529471930245	0.564567067679546	0.690178835014185	0.518501621402626	2.48399147049084	0.965700030592063	106.971762212716	5.20669531846336e-08	4.22522790524994e-07
FAM201A	0.336516450557002	0.522833131587357	0.523061027422327	0.25216537434627	0.192982159309486	0.135564948819591	1.05916348155537	0.347585398594832	13.771392403023	0.00226310831829604	0.00424430137568203
RP11-204M4.2	5.29423093425806	4.87859089785718	4.28450073989927	1.17131151305252	2.18765431065415	1.5060348625259	1.38229223350633	-0.00990893560244366	21.8268901416762	0.000343642710704489	0.000781401606849333
RP11-104G3.7	16.8246297710546	14.118356923364	14.1814645957655	3.90912485834399	5.64871366091863	5.29076595183011	1.40267002840876	2.16671861875041	71.5060395150703	6.28291463605663e-07	3.30077482774288e-06
RP11-111F5.4	4.33209232884822	3.30978599300915	4.600500462244	1.33630688897753	1.38003920434222	1.10695111078869	1.47851588122955	2.81051194793704	103.504252935502	6.41361129581703e-08	5.00426294986553e-07
RP11-111F5.5	4.37696234603379	3.30487009737273	4.89497373329758	1.23190337499746	1.44283774931501	1.00729948240731	1.57359461458095	2.95928999156679	93.3617031696219	2.48258420937124e-07	1.51582430211435e-06
ADGRF5P1	0.737124020007864	0.813734072846077	0.653897107550107	0.190682277208819	0.249295623527062	0.350247386238394	1.26866000322448	-0.364858552682452	15.5102945290633	0.00143930089486283	0.00282498988651497
RP11-213G2.3	1.60661635919047	1.20754672036947	1.58585602495328	0.457871167172927	0.410478881395309	0.315383622465511	1.69264764118426	0.912862830340409	55.9714073031558	2.66050425710079e-06	1.12366564336866e-05
RP11-165J3.6	5.17245031561643	3.3315992264672	3.75746374584509	1.2669149419037	0.997646347863003	1.13209484394132	1.64288689311486	0.830704629388414	47.0172705982669	7.14622355706091e-06	2.61737820440033e-05
UPF3AP3	3.25712421244581	3.18274781485692	2.74327835085553	0.984571862206959	0.861975625654365	1.01726597810592	1.47662661667537	0.62766688492005	42.9560042658197	1.17576809072968e-05	4.01784305625913e-05
RP11-18B16.2	6.23610599051415	5.70654472488518	5.73205242078756	2.05070499734102	2.64493309068328	1.93668237373527	1.21972555276222	2.2771959492621	67.3161747372238	9.01738305978692e-07	4.48824909978311e-06
PSMD5-AS1	15.3782624428522	14.6962308823898	16.3745684916878	5.49309283754304	5.70524388060518	4.87262339116533	1.33283995307356	4.15759535614098	228.606028830168	3.58357658697137e-10	9.58530942247774e-09
GSN-AS1	0.236346983595064	0.284914557758544	0.23167607926959	0.134124144282773	0.0389671618131215	0.0958069627011017	1.26793697846887	-0.244277738239762	12.7131106854782	0.00302704678614778	0.00552303273262051
PTGES2-AS1	1.34014367007535	1.17703146205444	0.98910759938246	0.428142246390056	0.505035623716729	0.227646902349153	1.41576402993144	0.701219353469814	26.9950923637294	0.000128135475902601	0.000325444344965988
RP11-216L13.19	12.5880761480503	10.0621456149576	11.080400875435	4.07713678086615	3.51078397248065	2.98253962970815	1.47690768764833	4.9506784779462	198.90676719354	4.77215571439916e-09	6.35536963211642e-08
CCDC183-AS1	15.5694813639936	12.0860313580611	13.49348380549	2.11218982232179	1.7446588971019	1.03822808089589	2.8817695069674	4.11712810217056	166.720028624058	4.63757000100312e-06	1.80835487360279e-05
MT-RNR2	8148.94688543002	6740.81561574572	8735.41633917369	2807.25142398521	2866.61329926675	2809.12680069819	1.27715321248769	12.9815093715985	230.827003501624	3.62824467747368e-10	9.63793995093575e-09
LINC00106	8.22422627260766	8.47336341671745	8.82646957747069	3.47713319770018	4.43399097004679	3.15671303472489	1.01137065945242	1.83085517657654	38.0282238803354	2.26412317606703e-05	7.08737805292428e-05
MID1IP1-AS1	6.58666356994479	5.60710388290954	8.28640675014561	2.26536630928669	2.25654214852156	1.90714825106338	1.46441453072106	0.730494206968628	39.291453585697	1.90283863265412e-05	6.10514980819897e-05
TTC3P1	1.51336401618277	1.84905645779662	1.74524180977619	0.513597273212177	0.523223882488964	0.485984327569614	1.54839593618192	2.7069364217528	143.947423440013	7.70938158528199e-09	9.33389646764019e-08
HNRNPA1P27	1.35557987988773	2.56286185301044	1.49531319016589	0.421181543018049	0.499747292578334	0.136523130395018	2.19979976493113	0.063115911666131	29.6872865226027	0.000109351896116931	0.000283382749805974
MORF4L2-AS1	3.33237066954977	2.06782076831515	2.80053535898977	1.06619669270572	1.11853527400349	0.791694535320422	1.26376627498167	1.92206537344399	42.4171599048189	1.25947246815057e-05	4.2678972725668e-05
LINC01285	0.612280091689436	0.332646733109525	0.361452733360189	0.220610653274228	0.233485777864377	0.112561158186344	1.01835262472714	0.281149479326774	9.99663410060938	0.0068006092626121	0.011463428366749
RHOXF1-AS1	0.676785981681338	0.582757531607764	0.481297973897903	0.0663821434651811	0.0850160168180466	0.113222088433811	2.49498922843914	-0.241474630459326	55.4601034872402	2.80494321660177e-06	1.17055286082473e-05
RP1-161N10.1	6.27157122007171	3.9480731460187	3.70741700260104	2.30401800245388	1.14200471093249	1.13939716191098	1.4026485449746	0.715011717016884	21.5928299833835	0.000392819156419645	0.000878687593700544
LINC00629	2.38395194115714	2.10605836574163	1.96372950578717	0.650728618362513	0.525037034556995	0.573727566676533	1.67729966979655	0.317286535936593	45.5026184920139	8.56960555166069e-06	3.05728559152905e-05
RANP4	4.81224108704919	2.88576191415234	3.51803299303256	1.48103846581695	1.0929587734633	0.696684829534881	1.58153274778167	0.642561639961622	30.190315894754	7.4134695913645e-05	0.000200362672765071
LINC00893	3.68576694167227	3.604020080326	4.28652173081432	1.15545135715991	0.868117560745043	0.681321384414463	1.90135486369059	3.04311363286592	148.886278847546	8.17261075241665e-09	9.78732051319716e-08
LINC00894	2.51920728491469	2.21519443277683	2.00181659194171	0.789556212388497	0.712864611999337	0.512060700077998	1.54963399198536	3.15959094964287	113.798275461148	3.85386383677129e-08	3.30835735717211e-07
