# Supplementary material for: Ginsenoside Rh2 repressed the progression of prostate cancer through the mitochondrial damage induced by mitophagy and ferroptosis
Source: Front Oncol. 2025 Aug 21;15:1633891. doi: 10.3389/fonc.2025.1633891 (PMC12408308; doi:10.3389/fonc.2025.1633891)
Supplement: Supplementary file 4 [file DataSheet2.zip › supp/DEG/GRh2___Ctrl/sig_UP_genes_with_anno.xls]

Geneid	GRh2_1	GRh2_2	GRh2_3	Ctrl_1	Ctrl_2	Ctrl_3	logFC	logCPM	F	PValue	FDR	uniprotAc	Refseq	pfam	interpro	eggNOG	GO(GO_term,class,description)	KEGG(KO,pathway,description)
SCNN1D	0.678229231290306	0.668288963110195	0.540246270314876	0.270405629298983	0.243734583619813	0.248342075289985	1.10988550840491	0.835478327314186	27.6061170998662	0.000115020010335061	0.000296371038855199	A6NNF7,Amiloride-sensitive sodium channel subunit delta	NP_001123885.2,amiloride-sensitive sodium channel subunit delta	PF00858,Amiloride-sensitive sodium channel	IPR020903,Epithelial sodium channel, conserved site;IPR004724,Epithelial sodium channel, chordates;IPR001873,Epithelial sodium channel	KOG4294,Non voltage-gated ion channels (DEG/ENaC family);ENOG410ZNFK,-	GO:0006814,biological_process,sodium ion transport;GO:0015629,cellular_component,actin cytoskeleton;GO:0005272,molecular_function,sodium channel activity;GO:0015280,molecular_function,ligand-gated sodium channel activity;GO:0006811,biological_process,ion transport;GO:0035725,biological_process,sodium ion transmembrane transport;GO:0005886,cellular_component,plasma membrane;GO:0016020,cellular_com…	-
MIB2	2.72538171481389	2.72818200985452	3.01709830961111	1.28463493330702	1.01315319175522	1.11041511935296	1.11274798933251	4.08022055840897	135.238948033059	1.15694572788951e-08	1.27627341706052e-07	K7CIZ4,Mindbomb homolog 2	-	PF12796,Ankyrin repeats (3 copies);PF13920,Zinc finger, C3HC4 type (RING finger);PF06701,Mib_herc2;PF00569,Zinc finger, ZZ type	IPR002110,Ankyrin repeat;IPR036770,Ankyrin repeat-containing domain superfamily;IPR010606,Mib-herc2;IPR001841,Zinc finger, RING-type;IPR013083,Zinc finger, RING/FYVE/PHD-type;IPR020683,Ankyrin repeat-containing domain;IPR000433,Zinc finger, ZZ-type;IPR037252,Mib/herc2 domain superfamily	-	GO:0004842,molecular_function,ubiquitin-protein transferase activity;GO:0046872,molecular_function,metal ion binding;GO:0008270,molecular_function,zinc ion binding;GO:0016567,biological_process,protein ubiquitination	-
MASP2	0.244952159879686	0.245123272087112	0.244310275076825	0.0166975953166274	0.0686092855084477	0.046005500891758	2.28658319061738	-0.661432620150732	31.5444744096388	5.95135119431896e-05	0.000165079767818554	H2PY01,Uncharacterized protein	XP_016809399.1,-;XP_001135757.2,mannan-binding lectin serine protease 2 isoform X1	PF00084,Sushi repeat (SCR repeat);PF00089,Trypsin;PF00431,CUB domain;PF07645,Calcium-binding EGF domain	IPR037571,Mannan-binding lectin-associated serine peptidase 2;IPR035914,Spermadhesin, CUB domain superfamily;IPR018097,EGF-like calcium-binding, conserved site;IPR001254,Serine proteases, trypsin domain;IPR033116,Serine proteases, trypsin family, serine active site;IPR000436,Sushi/SCR/CCP domain;IPR009003,Peptidase S1, PA clan;IPR035976,Sushi/SCR/CCP superfamily;IPR001881,EGF-like calcium-binding…	KOG3627,Trypsin;COG5640,Secreted trypsin-like serine protease	GO:0006508,biological_process,proteolysis;GO:0001867,biological_process,complement activation, lectin pathway;GO:0016787,molecular_function,hydrolase activity;GO:0005509,molecular_function,calcium ion binding;GO:0004252,molecular_function,serine-type endopeptidase activity;GO:0008233,molecular_function,peptidase activity;GO:0005615,cellular_component,extracellular space	K03993,ko05150,Staphylococcus aureus infection;K03993,ko04610,Complement and coagulation cascades
NBPF1	9.09831570574901	12.0291885177593	10.5242522678315	2.29978747732276	2.41217370965751	2.1619609301725	2.00568347698458	6.23249111689967	424.481495760867	1.54123750345896e-10	5.42625444424929e-09	S4R3K2,Neuroblastoma breakpoint family member 1	-	PF06758,Repeat of unknown function (DUF1220)	IPR010630,Neuroblastoma breakpoint family (NBPF) domain	-	-	-
ALDH4A1	1.10619069541324	1.20869398938507	1.37245717656247	0.487448477863441	0.438432253985585	0.37698986761288	1.30156106844623	1.58954601514694	57.1461301798368	2.35967112224447e-06	1.01088566667861e-05	A0A024RAD8,Aldehyde dehydrogenase 4 family, member A1, isoform CRA_a	NP_733844.1,-;NP_003739.2,delta-1-pyrroline-5-carboxylate dehydrogenase, mitochondrial isoform a precursor	PF00171,Aldehyde dehydrogenase family	IPR016163,Aldehyde dehydrogenase, C-terminal;IPR016160,Aldehyde dehydrogenase, cysteine active site;IPR015590,Aldehyde dehydrogenase domain;IPR005931,Delta-1-pyrroline-5-carboxylate dehydrogenase;IPR016162,Aldehyde dehydrogenase, N-terminal;IPR016161,Aldehyde/histidinol dehydrogenase;IPR029510,Aldehyde dehydrogenase, glutamic acid active site	COG1012,NAD-dependent aldehyde dehydrogenases;KOG2455,Delta-1-pyrroline-5-carboxylate dehydrogenase	GO:0010133,biological_process,proline catabolic process to glutamate;GO:0016491,molecular_function,oxidoreductase activity;GO:0005739,cellular_component,mitochondrion;GO:0008152,biological_process,metabolic process;GO:0016620,molecular_function,oxidoreductase activity, acting on the aldehyde or oxo group of donors, NAD or NADP as acceptor;GO:0055114,biological_process,oxidation-reduction process;…	K00294,ko00250,Alanine, aspartate and glutamate metabolism;K00294,ko00330,Arginine and proline metabolism
TCEA3	0.872713758407531	0.723887645059004	1.01566436458636	0.134625846734913	0.248925808844732	0.166915548470153	2.04762091919822	0.847838008493382	62.4668968520245	1.40361754054176e-06	6.48130939987432e-06	H2R320,Transcription elongation factor A	XP_513192.4,-	PF08711,TFIIS helical bundle-like domain;PF07500,Transcription factor S-II (TFIIS), central domain;PF01096,Transcription factor S-II (TFIIS)	IPR001222,Zinc finger, TFIIS-type;IPR035441,TFIIS/LEDGF domain superfamily;IPR017923,Transcription factor IIS, N-terminal;IPR036575,Transcription elongation factor S-II, central domain superfamily;IPR006289,Transcription elongation factor, TFIIS;IPR035100,Transcription elongation factor, IIS-type;IPR003618,Transcription elongation factor S-II, central domain;IPR003617,Transcription elongation fac…	COG1594,DNA-directed RNA polymerase, subunit M/Transcription elongation factor TFIIS;KOG1105,Transcription elongation factor TFIIS/Cofactor of enhancer-binding protein Sp1	GO:0003746,molecular_function,translation elongation factor activity;GO:0003676,molecular_function,nucleic acid binding;GO:0046872,molecular_function,metal ion binding;GO:0006355,biological_process,regulation of transcription, DNA-templated;GO:0006414,biological_process,translational elongation;GO:0005634,cellular_component,nucleus;GO:0008270,molecular_function,zinc ion binding;GO:0006351,biologi…	-
FUCA1	4.70195986247247	4.0960518996176	4.61379193623764	1.84937899862519	1.63205210106798	1.71971124437496	1.16395522336958	2.63363596265046	88.7267731320025	1.68182611716849e-07	1.10179474762534e-06	G3QV26,Fucosidase, alpha-L- 1, tissue	XP_018868217.1,tissue alpha-L-fucosidase	PF01120,Alpha-L-fucosidase;PF16757,Alpha-L-fucosidase C-terminal domain	IPR031919,Alpha-L-fucosidase, C-terminal;IPR016286,Alpha-L-fucosidase, metazoa-type;IPR000933,Glycoside hydrolase, family 29;IPR028755,Tissue alpha-L-fucosidase;IPR017853,Glycoside hydrolase superfamily;IPR018526,Glycoside hydrolase, family 29, conserved site;IPR013780,Glycosyl hydrolase, all-beta	-	GO:0005975,biological_process,carbohydrate metabolic process;GO:0004560,molecular_function,alpha-L-fucosidase activity;GO:0006004,biological_process,fucose metabolic process;GO:0016139,biological_process,glycoside catabolic process	K01206,ko00511,Other glycan degradation
RSRP1	24.3666245691786	20.6821039099194	20.8496784186957	8.79791978043243	8.1873444863337	7.32954041654469	1.2403698121405	6.63323972327555	267.64837128909	1.23423491582603e-10	4.77036321500682e-09	A0A024RAH6,Chromosome 1 open reading frame 63, isoform CRA_b	XP_011540099.1,-;NP_064713.3,arginine/serine-rich protein 1;NP_001308701.1,-	PF17069,Arginine/Serine-Rich protein 1	-	ENOG410Z5YZ,-;ENOG410JBP1,-	-	-
IFI6	3.38366910456018	3.97813421721223	5.47796947201341	1.94207511216177	1.41001275292012	2.05994727191404	1.0306019858852	1.37853016638935	22.2886831098432	0.000312807073575718	0.000717789841643918	G3QER5,Interferon alpha inducible protein 6	XP_004025317.1,interferon alpha-inducible protein 6	PF06140,Interferon-induced 6-16 family	IPR038213,IFI6/IFI27-like domain superfamily;IPR009311,Interferon alpha-inducible protein IFI6/IFI27-like	-	GO:0016021,cellular_component,integral component of membrane	-
SESN2	15.412234370797	14.3868089815176	15.0855558740524	2.33658498818662	1.92734055358448	1.81240089699033	2.68676375509203	4.80033839347877	908.062529976189	2.61048076612631e-14	4.7713722153351e-11	K7C5U8,Sestrin 2	-	PF04636,PA26 p53-induced protein (sestrin)	IPR029032,AhpD-like;IPR006730,Sestrin	KOG3746,Uncharacterized conserved protein;ENOG410XP7Z,-	GO:1901031,biological_process,regulation of response to reactive oxygen species;GO:0005634,cellular_component,nucleus	-
COL16A1	1.08394185937586	0.813082664191366	1.01542528863672	0.388002467329428	0.346125666162533	0.194582406062522	1.45722750526931	2.52300390483512	48.0235310822921	2.46424735170354e-05	7.63520622025274e-05	A6NCT7,Collagen alpha-1	-	PF01391,Collagen triple helix repeat (20 copies)	IPR008160,Collagen triple helix repeat;IPR001791,Laminin G domain;IPR013320,Concanavalin A-like lectin/glucanase domain superfamily	ENOG411131D,-;KOG3544,Collagens (type IV and type XIII), and related proteins	-	-
ADGRB2	1.44053349373623	0.859215470548343	1.28883041210147	0.4392871234099	0.341856243490566	0.445469200937586	1.33739772269969	2.59578243704217	51.4567305225751	9.17466809564193e-06	3.24822291726557e-05	G3RKG0,Adhesion G protein-coupled receptor B2	-	PF00002,7 transmembrane receptor (Secretin family);PF16489,PCR-Autoproteolysis INducing (GAIN) domain;PF00090,Thrombospondin type 1 domain;PF01825,PCR proteolysis site, GPS, motif	IPR001879,GPCR, family 2, extracellular hormone receptor domain;IPR036445,GPCR family 2, extracellular hormone receptor domain superfamily;IPR032471,GAIN domain, N-terminal;IPR000884,Thrombospondin type-1 (TSP1) repeat;IPR000203,GPS motif;IPR017981,GPCR, family 2-like;IPR008077,GPCR, family 2, brain-specific angiogenesis inhibitor;IPR000832,GPCR, family 2, secretin-like;IPR036383,Thrombospondin t…	-	GO:0016525,biological_process,negative regulation of angiogenesis;GO:0007166,biological_process,cell surface receptor signaling pathway;GO:0004888,molecular_function,transmembrane signaling receptor activity;GO:0007422,biological_process,peripheral nervous system development;GO:0007186,biological_process,G-protein coupled receptor signaling pathway;GO:0004871,molecular_function,signal transducer …	-
CCDC28B	1.26833327469516	1.10931763269232	0.94439944449554	0.251886010258988	0.291676890560318	0.254466906458421	1.86050873973954	0.931709739571507	72.4588206193054	5.80180928641574e-07	3.07665217040121e-06	H2R219,Uncharacterized protein	-	PF13270,omain of unknown function (DUF4061)	-	-	-	-
TSSK3	2.77448274188123	2.55491700558707	2.1034336927762	0.86391574855905	0.629277614215733	0.714082644603791	1.5516555980316	1.78723391468955	78.3353994900511	3.61687574660463e-07	2.08669970081482e-06	H2PYK5,Uncharacterized protein	XP_001162347.1,testis-specific serine/threonine-protein kinase 3	PF00069,Protein kinase domain	IPR011009,Protein kinase-like domain superfamily;IPR017441,Protein kinase, ATP binding site;IPR000719,Protein kinase domain	COG0515,Serine/threonine protein kinase;KOG0583,Serine/threonine protein kinase	GO:0007283,biological_process,spermatogenesis;GO:0035556,biological_process,intracellular signal transduction;GO:0005737,cellular_component,cytoplasm;GO:0005634,cellular_component,nucleus;GO:0004672,molecular_function,protein kinase activity;GO:0006468,biological_process,protein phosphorylation;GO:0005524,molecular_function,ATP binding;GO:0004674,molecular_function,protein serine/threonine kinase…	-
FAM229A	2.58183741851774	2.19757967587132	2.09902886863677	0.806702206915682	0.643055025277276	0.626310857717273	1.52933904253589	2.050283878272	95.4835165492747	1.06485072324316e-07	7.61336962145085e-07	A0A0D9S7X0,Family with sequence similarity 229 member A	XP_007977775.1,-	PF14982,UPF0731 family	IPR028025,FAM229 protein	-	-	-
AZIN2	2.66455459695878	2.09484851210016	1.95947810176488	0.948728395219216	0.893379451772122	0.785179720433917	1.15792352514092	3.31773102006954	82.1812456409616	2.69802950877322e-07	1.6235420812595e-06	G3RFZ8,Antizyme inhibitor 2	XP_018869645.1,-;XP_018886430.1,-;XP_018891148.1,-;XP_018881899.1,antizyme inhibitor 2 isoform X1	PF02784,Pyridoxal-dependent decarboxylase, pyridoxal binding domain;PF00278,Pyridoxal-dependent decarboxylase, C-terminal sheet domain	IPR031173,Antizyme inhibitor 2;IPR002433,Ornithine decarboxylase;IPR022653,Orn/DAP/Arg decarboxylase 2, pyridoxal-phosphate binding site;IPR009006,Alanine racemase/group IV decarboxylase, C-terminal;IPR022657,Orn/DAP/Arg decarboxylase 2, conserved site;IPR000183,Ornithine/DAP/Arg decarboxylase;IPR022644,Orn/DAP/Arg decarboxylase 2, N-terminal;IPR029066,PLP-binding barrel;IPR022643,Orn/DAP/Arg dec…	-	GO:0006596,biological_process,polyamine biosynthetic process;GO:0042978,molecular_function,ornithine decarboxylase activator activity;GO:0043085,biological_process,positive regulation of catalytic activity;GO:0003824,molecular_function,catalytic activity;GO:1902269,biological_process,positive regulation of polyamine transmembrane transport	-
TRIM62	1.40483519117608	1.4821610405174	1.98504820689971	0.480218444791803	0.654496248508378	0.488714862919814	1.38563709465771	1.94095186190277	56.606910487497	2.49265876148333e-06	1.06181486665396e-05	A0A1U7QUN1,E3 ubiquitin-protein ligase TRIM62	XP_005079533.1,E3 ubiquitin-protein ligase TRIM62	-	IPR035830,TRIM62, PRY/SPRY domain;IPR017907,Zinc finger, RING-type, conserved site;IPR003879,Butyrophylin-like, SPRY domain;IPR001870,B30.2/SPRY domain;IPR003877,SPRY domain;IPR001841,Zinc finger, RING-type;IPR013320,Concanavalin A-like lectin/glucanase domain superfamily;IPR013083,Zinc finger, RING/FYVE/PHD-type;IPR000315,B-box-type zinc finger;IPR006574,SPRY-associated	-	GO:0008270,molecular_function,zinc ion binding;GO:0016874,molecular_function,ligase activity;GO:0046872,molecular_function,metal ion binding;GO:0005622,cellular_component,intracellular	-
KIAA0319L	12.2901014421024	11.0834079380958	12.2384923733825	4.55812791625206	4.81328478434772	4.07788829362216	1.20602392732287	6.25665184259415	295.147011854374	6.34585598416538e-11	3.07715617784314e-09	H2PYM3,KIAA0319-like	XP_009451884.1,-;XP_009451881.1,dyslexia-associated protein KIAA0319-like protein homolog isoform X2	-	IPR000601,PKD domain;IPR035986,PKD domain superfamily;IPR029865,Dyslexia-associated protein KIAA0319-like protein;IPR013783,Immunoglobulin-like fold;IPR013980,MANSC domain;IPR022409,PKD/Chitinase domain	ENOG410XQ5Y,-;ENOG410IFQB,-	GO:0031410,cellular_component,cytoplasmic vesicle;GO:0016021,cellular_component,integral component of membrane;GO:0016020,cellular_component,membrane	-
TFAP2E	2.53274297080937	2.05908548571048	2.55014893285279	0.680955245093943	0.569289813394714	0.536051304588935	1.79564768120296	1.65912561598443	106.700491978928	5.29115524962444e-08	4.27620563323431e-07	G3R2S6,Transcription factor AP-2 epsilon	-	PF03299,Transcription factor AP-2	IPR004979,Transcription factor AP-2;IPR013854,Transcription factor AP-2, C-terminal	-	GO:0006355,biological_process,regulation of transcription, DNA-templated;GO:0003700,molecular_function,DNA binding transcription factor activity;GO:0005634,cellular_component,nucleus	-
SH3D21	9.13358533480945	6.71634350800216	8.32777087265043	2.44854896222062	3.04020383007394	2.37504169567953	1.42107492711622	4.53036598701095	131.519834436742	1.36686974420748e-07	9.3015397832251e-07	H2N7Z7,SH3 domain containing 21	-	PF07653,Variant SH3 domain;PF14604,Variant SH3 domain	IPR036028,SH3-like domain superfamily;IPR001452,SH3 domain;IPR035468,SH3D21, SH3 domain	ENOG410XQBY,-;KOG4348,Adaptor protein CMS/SETA	-	-
EVA1B	2.44014598886552	1.76094472391688	1.95641766857622	0.879209054801605	1.1166250061945	0.376819622911104	1.19615959648841	0.770074277932129	14.9109070983188	0.0019782964861256	0.00376192840763545	F7CFD0,Eva-1 homolog B	XP_001499105.2,protein eva-1 homolog B	PF14851,AM176 family	-	ENOG4111P45,-;ENOG410IYHF,-	GO:0016021,cellular_component,integral component of membrane;GO:0016020,cellular_component,membrane	-
OSCP1	0.96905654191962	1.09517865382313	0.651895700812507	0.407354247867908	0.218734044346467	0.29617553814175	1.36171275063521	0.76949056085702	25.418176826012	0.000170659974453324	0.000419498192529645	G7MFW4,Uncharacterized protein	XP_002802362.2,-	PF10188,Organic solute transport protein 1	IPR019332,Organic solute carrier protein 1	ENOG41107FG,-;KOG4033,Uncharacterized conserved protein	-	-
MYCL	0.578090810871925	0.50734704188658	0.435896964472075	0.271046527492067	0.230423126759953	0.128757248199923	1.08652236126154	0.859229061002341	17.9432819722584	0.000800119228654658	0.00166974056324394	K7D0B2,V-myc myelocytomatosis viral oncogene homolog 1, lung carcinoma derived	-	PF00010,Helix-loop-helix DNA-binding domain;PF01056,Myc amino-terminal region	-	-	-	-
RIMS3	0.217831230961798	0.123928268902029	0.16149044253912	0.0392433878042753	0.0659652611489024	0.0180206758157902	1.85429932001285	-0.389663981965608	21.1490778980809	0.000395411528327906	0.000884236163503684	F6VN04,Regulating synaptic membrane exocytosis protein 3	NP_001248496.1,regulating synaptic membrane exocytosis protein 3;XP_014991649.1,-	PF00168,C2 domain	IPR000008,C2 domain;IPR035892,C2 domain superfamily	KOG2060,Rab3 effector RIM1 and related proteins, contain PDZ and C2 domains;ENOG410ZNB1,-	GO:0048791,biological_process,calcium ion-regulated exocytosis of neurotransmitter;GO:0044325,molecular_function,ion channel binding;GO:2000300,biological_process,regulation of synaptic vesicle exocytosis;GO:0048786,cellular_component,presynaptic active zone;GO:0042391,biological_process,regulation of membrane potential	-
CCDC30	0.525180709570404	0.437859313403651	0.600842215357245	0.204996862407312	0.115843294169325	0.183442846639336	1.41902450355768	2.17879309826936	55.0090843083189	3.68874210409536e-06	1.4857115926668e-05	H2PYT5,Uncharacterized protein	XP_009453688.2,coiled-coil domain-containing protein 30 isoform X1	PF15742,omain of unknown function (DUF4686)	IPR031476,Protein of unknown function DUF4686	ENOG41115HA,-;ENOG410IIEM,-	-	-
C1orf228	0.675574635957124	0.719488965508364	0.748332847961402	0.149466156435003	0.092121943365891	0.150997629479855	2.22554941725518	0.405079778673114	71.3409495563677	6.37082326525806e-07	3.34140591165227e-06	H2R944,Uncharacterized protein	XP_513134.3,uncharacterized protein C1orf228 homolog isoform X5;XP_016816838.1,-	-	IPR011989,Armadillo-like helical;IPR016024,Armadillo-type fold	ENOG410Y6DF,-;ENOG410IFBB,-	-	-
BTBD19	3.00618591446447	3.28384696841559	3.0611053723786	1.49222424691271	1.29558854606877	0.944511230950191	1.13324857863848	2.90764508735598	62.1639553148802	1.44430957447571e-06	6.63757742176618e-06	H2RFW9,BTB	XP_530095.3,BTB/POZ domain-containing protein 19 isoform X2	PF00651,BTB/POZ domain;PF07707,BTB And C-terminal Kelch	IPR011333,SKP1/BTB/POZ domain superfamily;IPR000210,BTB/POZ domain;IPR011705,BTB/Kelch-associated	ENOG410Z7D9,-;KOG4350,Uncharacterized conserved protein, contains BTB/POZ domain	-	-
ZSWIM5	0.595816438167802	0.549110336493846	0.735419741208892	0.133056028310366	0.241199200046651	0.22283423063979	1.44771712381601	1.28852316275298	39.7807839994347	1.78093305995835e-05	5.75961330029082e-05	H2PYW9,Uncharacterized protein	-	-	IPR007527,Zinc finger, SWIM-type	KOG3615,Uncharacterized conserved protein;ENOG410XPZG,-	GO:0008270,molecular_function,zinc ion binding	-
TESK2	0.982718236093783	0.962900689643292	0.771809860106629	0.36324055410798	0.255406335895275	0.327060981154029	1.3202499917478	1.01636213007038	38.7790304318807	2.04081808676645e-05	6.47686254077574e-05	H2PYX2,Testis-specific kinase 2	XP_009454550.2,dual specificity testis-specific protein kinase 2 isoform X3	PF07714,Protein tyrosine kinase	IPR001245,Serine-threonine/tyrosine-protein kinase, catalytic domain;IPR017441,Protein kinase, ATP binding site;IPR011009,Protein kinase-like domain superfamily;IPR008266,Tyrosine-protein kinase, active site;IPR000719,Protein kinase domain	COG0515,Serine/threonine protein kinase;ENOG410IF1S,-	GO:0035556,biological_process,intracellular signal transduction;GO:0005737,cellular_component,cytoplasm;GO:0004871,molecular_function,signal transducer activity;GO:0005524,molecular_function,ATP binding;GO:0004672,molecular_function,protein kinase activity;GO:0005654,cellular_component,nucleoplasm;GO:0006468,biological_process,protein phosphorylation;GO:0016604,cellular_component,nuclear body;GO:…	-
CCDC17	0.550495368538324	0.488597967555481	0.634842326755312	0.142404409050021	0.0558533228154974	0.0980887673241364	2.26662963397991	0.112552376592544	51.7719666991676	4.15724546321091e-06	1.64623587881859e-05	H2PYX7,Uncharacterized protein	XP_001158794.3,coiled-coil domain-containing protein 17	-	-	ENOG410IXRK,-;ENOG4111MM2,-	-	-
SLC5A9	0.335109795339679	0.39007917316935	0.393611934015553	0.135650012492874	0.152011824999633	0.124581746700048	1.24279636260884	0.226141641963724	24.8445180258704	0.000189975775666607	0.000461878969815092	H2N7G7,Solute carrier family 5 member 9	XP_009248880.1,sodium/glucose cotransporter 4 isoform X1	PF00474,Sodium:solute symporter family	IPR038377,Sodium/glucose symporter superfamily;IPR001734,Sodium/solute symporter;IPR018212,Sodium/solute symporter, conserved site	COG4146,Predicted symporter;ENOG410IP49,-	GO:0055085,biological_process,transmembrane transport;GO:0022857,molecular_function,transmembrane transporter activity;GO:0016021,cellular_component,integral component of membrane;GO:0016020,cellular_component,membrane	-
TMEM59	12.9933439840817	14.2924113804532	12.7351387305723	6.10067788366775	5.77583778539082	5.40813796322968	1.01369079098689	6.41346166603167	229.514906128681	3.48910515845583e-10	9.41224818171839e-09	H2PZ29,Transmembrane protein 59	XP_009456596.1,-	PF12280,Brain specific membrane anchored protein	IPR022065,Uncharacterised protein family, TMEM59	ENOG410XTCW,-;ENOG410IIST,-	-	-
ROR1	4.71495073797916	6.51025066918817	6.66018142938608	2.18811107699679	2.09272021294385	2.43672948409067	1.21126629035186	4.74364730306859	81.0714932948377	5.74379101537857e-06	2.17634183291422e-05	K7CHI3,Receptor tyrosine kinase-like orphan receptor 1	XP_016775314.1,-	PF01392,z domain;PF00051,Kringle domain;PF07714,Protein tyrosine kinase;PF07679,Immunoglobulin I-set domain	IPR000719,Protein kinase domain;IPR001245,Serine-threonine/tyrosine-protein kinase, catalytic domain;IPR000001,Kringle;IPR036790,Frizzled cysteine-rich domain superfamily;IPR038178,Kringle superfamily;IPR020067,Frizzled domain;IPR013806,Kringle-like fold;IPR036179,Immunoglobulin-like domain superfamily;IPR013783,Immunoglobulin-like fold;IPR008266,Tyrosine-protein kinase, active site;IPR007110,Imm…	COG0515,Serine/threonine protein kinase;ENOG410IMMJ,-	GO:0016301,molecular_function,kinase activity;GO:0007169,biological_process,transmembrane receptor protein tyrosine kinase signaling pathway;GO:0016310,biological_process,phosphorylation;GO:0004672,molecular_function,protein kinase activity;GO:0016020,cellular_component,membrane;GO:0006468,biological_process,protein phosphorylation;GO:0000166,molecular_function,nucleotide binding;GO:0005524,molec…	-
LEPR	1.33660767094586	0.929251389671002	1.17317882726886	0.443244055941934	0.503703075896896	0.449123476090617	1.09868228516419	3.15966812502512	65.8396405234813	1.02881363664064e-06	5.01186008259331e-06	H2RDQ7,Uncharacterized protein	XP_009458195.1,-;XP_001161937.1,leptin receptor isoform X1;XP_009458209.1,-;XP_016775598.1,-;XP_016775608.1,-	PF06328,Ig-like C2-type domain	IPR003529,Long hematopoietin receptor, Gp130 family 2, conserved site;IPR003531,Short hematopoietin receptor, family 1, conserved site;IPR010457,Immunoglobulin C2-set-like, ligand-binding;IPR036116,Fibronectin type III superfamily;IPR003961,Fibronectin type III;IPR013783,Immunoglobulin-like fold;IPR007110,Immunoglobulin-like domain;IPR015752,Leptin receptor	ENOG410IKH4,-;ENOG4110JZP,-	GO:0019953,biological_process,sexual reproduction;GO:0038021,molecular_function,leptin receptor activity;GO:0060259,biological_process,regulation of feeding behavior;GO:0033210,biological_process,leptin-mediated signaling pathway;GO:0010507,biological_process,negative regulation of autophagy;GO:0008203,biological_process,cholesterol metabolic process;GO:0042593,biological_process,glucose homeosta…	K05062,ko04152,AMPK signaling pathway;K05062,ko04630,Jak-STAT signaling pathway;K05062,ko04080,Neuroactive ligand-receptor interaction;K05062,ko04920,Adipocytokine signaling pathway;K05062,ko04932,Non-alcoholic fatty liver disease (NAFLD);K05062,ko04060,Cytokine-cytokine receptor interaction
HHLA3	5.89575480386667	3.92646001349634	5.07276823486478	1.85876209992754	1.90938181797978	1.60040412676647	1.27089428574203	2.00983629420798	54.9421085773317	2.96046715420597e-06	1.22799960046413e-05	H2R8Z7,HERV-H LTR-associating 3	-	-	-	ENOG4110P5X,-;ENOG410KCAI,-	-	-
FPGT	3.09034565451107	2.55663954641294	2.61659482686516	1.20000584294166	1.19251234595314	1.04490819357957	1.06751116027972	2.99532432128166	79.6894402419025	3.25775207307745e-07	1.91018341139497e-06	A0A0A0MRP2,Fucose-1-phosphate guanylyltransferase	NP_003829.3,fucose-1-phosphate guanylyltransferase isoform 1	PF07959,L-fucokinase	IPR012887,L-fucokinase;IPR012120,Fucose-1-phosphate guanylyltransferase;IPR011004,Trimeric LpxA-like superfamily	ENOG410XT7S,-;ENOG410IE28,-	GO:0016772,molecular_function,transferase activity, transferring phosphorus-containing groups	K00976,ko00051,Fructose and mannose metabolism;K00976,ko00520,Amino sugar and nucleotide sugar metabolism
FPGT-TNNI3K	3.6689977374792	2.91583231205547	2.97915419715421	0.970894330460121	0.983168035377165	0.842911430476399	1.57604752700294	4.21861655825024	235.716996511865	2.915275450064e-10	8.20011998480635e-09	V9GXZ4,FPGT-TNNI3K readthrough	NP_001106279.2,FPGT-TNNI3K fusion protein isoform a	PF12796,Ankyrin repeats (3 copies);PF07714,Protein tyrosine kinase	IPR001245,Serine-threonine/tyrosine-protein kinase, catalytic domain;IPR002110,Ankyrin repeat;IPR011009,Protein kinase-like domain superfamily;IPR017441,Protein kinase, ATP binding site;IPR036770,Ankyrin repeat-containing domain superfamily;IPR020683,Ankyrin repeat-containing domain;IPR000719,Protein kinase domain	ENOG410IT5N,-;COG0666,FOG: Ankyrin repeat	GO:0035556,biological_process,intracellular signal transduction;GO:0005737,cellular_component,cytoplasm;GO:0004871,molecular_function,signal transducer activity;GO:0005634,cellular_component,nucleus;GO:1903779,biological_process,regulation of cardiac conduction;GO:0004672,molecular_function,protein kinase activity;GO:0002027,biological_process,regulation of heart rate;GO:0006468,biological_proces…	-
TNNI3K	1.69967363115087	1.0321748545371	1.24483404364429	0.366013129295879	0.460728620491739	0.372986746899294	1.52886840085973	1.98440397291715	61.9168396650877	1.47850126720822e-06	6.77711005616796e-06	H2PZ86,Uncharacterized protein	NP_001191726.1,serine/threonine-protein kinase TNNI3K	PF12796,Ankyrin repeats (3 copies);PF13637,Ankyrin repeats (many copies);PF07714,Protein tyrosine kinase	IPR001245,Serine-threonine/tyrosine-protein kinase, catalytic domain;IPR002110,Ankyrin repeat;IPR011009,Protein kinase-like domain superfamily;IPR017441,Protein kinase, ATP binding site;IPR036770,Ankyrin repeat-containing domain superfamily;IPR020683,Ankyrin repeat-containing domain;IPR000719,Protein kinase domain	ENOG410IT5N,-;COG0666,FOG: Ankyrin repeat	GO:0035556,biological_process,intracellular signal transduction;GO:0005737,cellular_component,cytoplasm;GO:0004871,molecular_function,signal transducer activity;GO:0005524,molecular_function,ATP binding;GO:1903779,biological_process,regulation of cardiac conduction;GO:0004672,molecular_function,protein kinase activity;GO:0002027,biological_process,regulation of heart rate;GO:0006468,biological_pr…	-
GIPC2	0.297509870880055	0.164684374178861	0.310418710792853	0.0595532156145507	0.100104594431645	0.0546940135612225	1.64272011381436	-0.589268380042665	18.296974740535	0.00073759944628587	0.00155279958008883	G3QQL5,GIPC PDZ domain containing family member 2	XP_004026063.1,PDZ domain-containing protein GIPC2	PF00595,PDZ domain (Also known as DHR or GLGF)	IPR036034,PDZ superfamily;IPR017379,PDZ domain-containing protein GIPC1/2/3;IPR001478,PDZ domain	-	GO:0042802,molecular_function,identical protein binding	-
TTLL7	2.23958942644954	1.7744357898305	2.27798244309071	0.861768865071215	0.78715715514798	0.878018671766498	1.11175132711253	3.91587437515997	108.52385325897	4.75202633313822e-08	3.94952851073864e-07	H2PZA3,Tubulin tyrosine ligase-like family, member 7	XP_513518.2,tubulin polyglutamylase TTLL7 isoform X1	PF03133,Tubulin-tyrosine ligase family	IPR013815,ATP-grasp fold, subdomain 1;IPR004344,Tubulin-tyrosine ligase/Tubulin polyglutamylase	KOG2158,Tubulin-tyrosine ligase-related protein;ENOG410XNWC,-	GO:0048487,molecular_function,beta-tubulin binding;GO:0018095,biological_process,protein polyglutamylation;GO:0070740,molecular_function,tubulin-glutamic acid ligase activity;GO:0043014,molecular_function,alpha-tubulin binding;GO:0016874,molecular_function,ligase activity;GO:0005524,molecular_function,ATP binding;GO:0006464,biological_process,cellular protein modification process	-
MCOLN3	0.603398523956619	0.607380056535275	0.602744443889876	0.207203468019377	0.180151994720032	0.170610968227304	1.50089054314881	1.36307477400613	74.2809930197116	4.99409055963581e-07	2.71761044980113e-06	G3QWU1,Mucolipin 3	XP_018871751.1,mucolipin-3	PF08016,Polycystin cation channel	IPR013122,Polycystin cation channel, PKD1/PKD2	-	GO:0005737,cellular_component,cytoplasm;GO:0005886,cellular_component,plasma membrane;GO:0016021,cellular_component,integral component of membrane;GO:0016020,cellular_component,membrane;GO:0007626,biological_process,locomotory behavior;GO:0042491,biological_process,inner ear auditory receptor cell differentiation	-
BTBD8	1.40735541105165	1.32807693849212	1.53806663063588	0.650070227435954	0.493362318851057	0.518056226255456	1.1611323214689	2.73203554490244	78.439097201748	3.5878293940825e-07	2.07264814540986e-06	A0A1B0GUL6,Uncharacterized protein	-	PF15363,omain of unknown function (DUF4596);PF00651,BTB/POZ domain	IPR027907,Domain of unknown function DUF4596;IPR000210,BTB/POZ domain;IPR011333,SKP1/BTB/POZ domain superfamily	-	GO:0005654,cellular_component,nucleoplasm	-
KIAA1107	1.98697316101946	1.9851388018587	2.25948126657824	0.919645221416589	0.724008633999813	0.727003861242514	1.19321610211687	2.50924214101487	77.4787863579359	3.86735208212545e-07	2.20624690415876e-06	E9PEZ5,Uncharacterized protein KIAA1107	-	PF15363,omain of unknown function (DUF4596)	IPR027907,Domain of unknown function DUF4596	ENOG410IFU8,-;ENOG4111MST,-	-	-
ABCA4	0.226489346021757	0.248210225326901	0.18204295608071	0.0173104445045685	0.0420298516262245	0.0688913816954903	2.13337239656728	0.116976268974592	34.0085265578066	4.14877200145821e-05	0.00012035930959635	H2R1I8,Uncharacterized protein	-	PF12698,ABC-2 family transporter protein;PF00005,ABC transporter	IPR003439,ABC transporter-like;IPR027417,P-loop containing nucleoside triphosphate hydrolase;IPR005951,Retinal-specific ATP-binding cassette transporter;IPR026082,ABC transporter A;IPR003593,AAA+ ATPase domain;IPR017871,ABC transporter, conserved site	COG1131,ABC-type multidrug transport system, ATPase component;KOG0059,Lipid exporter ABCA1 and related proteins, ABC superfamily	GO:0042626,molecular_function,ATPase activity, coupled to transmembrane movement of substances;GO:0055085,biological_process,transmembrane transport;GO:0000166,molecular_function,nucleotide binding;GO:0005887,cellular_component,integral component of plasma membrane;GO:0043231,cellular_component,intracellular membrane-bounded organelle;GO:0016887,molecular_function,ATPase activity;GO:0016020,cellu…	-
CDC14A	2.31036060562551	2.22827197591678	1.92554863195339	0.933018168848434	0.893475821129972	0.98152765014235	1.00323366296362	3.08141485906319	74.2316026036065	5.01421762464168e-07	2.72574801273506e-06	H2R046,Uncharacterized protein	XP_016812445.1,dual specificity protein phosphatase CDC14A isoform X10	PF00782,ual specificity phosphatase, catalytic domain;PF14671,ual specificity protein phosphatase, N-terminal half	IPR029260,Dual specificity/tyrosine protein phosphatase, N-terminal;IPR029021,Protein-tyrosine phosphatase-like;IPR000387,Tyrosine specific protein phosphatases domain;IPR026068,Dual specificity protein phosphatase CDC14A;IPR000340,Dual specificity phosphatase, catalytic domain;IPR003595,Protein-tyrosine phosphatase, catalytic;IPR020422,Dual specificity protein phosphatase domain;IPR016130,Protei…	COG2453,Predicted protein-tyrosine phosphatase;KOG1720,Protein tyrosine phosphatase CDC14	GO:0008138,molecular_function,protein tyrosine/serine/threonine phosphatase activity;GO:0004725,molecular_function,protein tyrosine phosphatase activity;GO:0007096,biological_process,regulation of exit from mitosis;GO:0035335,biological_process,peptidyl-tyrosine dephosphorylation;GO:0005737,cellular_component,cytoplasm;GO:0051256,biological_process,mitotic spindle midzone assembly;GO:0006470,biol…	-
S1PR1	0.421549588177397	0.299854778963053	0.496707709515675	0.107862877203274	0.103605484513689	0.148592824273965	1.52298265091588	-0.288177307016395	22.0184576393624	0.000330447593873385	0.000753782909660963	G3S6E8,Sphingosine-1-phosphate receptor 1	-	PF00001,7 transmembrane receptor (rhodopsin family)	-	-	-	-
NTNG1	1.93718075487254	1.83511014193855	2.12389425220319	0.33142296434106	0.34238298193534	0.335294413864105	2.34465781243113	3.32823563755364	445.941778186957	3.72409440604795e-12	5.63135240665078e-10	G7MIC2,Netrin G1	XP_015001689.1,-;XP_015001696.1,-	PF00055,Laminin N-terminal (Domain VI);PF00053,Laminin EGF domain	IPR013032,EGF-like, conserved site;IPR002049,Laminin EGF domain;IPR008211,Laminin, N-terminal;IPR038684,Laminin, N-terminal domain superfamily;IPR000742,EGF-like domain	KOG1836,Extracellular matrix glycoprotein Laminin subunits alpha and gamma;KOG3512,Netrin, axonal chemotropic factor;ENOG410XS7U,-	GO:0046658,cellular_component,anchored component of plasma membrane;GO:0007409,biological_process,axonogenesis;GO:0005886,cellular_component,plasma membrane	K07522,ko04514,Cell adhesion molecules (CAMs);K07522,ko04360,Axon guidance
CELSR2	0.533279293444834	0.435640631066246	0.528259269094836	0.137950883843517	0.197531950971884	0.207638831271285	1.25571496544216	2.03827829331136	50.4251504753502	4.82665070436594e-06	1.87284473084479e-05	H2N6I9,Cadherin EGF LAG seven-pass G-type receptor 2	-	PF16489,PCR-Autoproteolysis INducing (GAIN) domain;PF00053,Laminin EGF domain;PF00002,7 transmembrane receptor (Secretin family);PF00008,-like domain;PF02210,Laminin G domain;PF01825,PCR proteolysis site, GPS, motif;PF12661,Human growth factor-like EGF;PF00028,Cadherin domain	IPR001879,GPCR, family 2, extracellular hormone receptor domain;IPR002126,Cadherin;IPR015919,Cadherin-like;IPR036445,GPCR family 2, extracellular hormone receptor domain superfamily;IPR032471,GAIN domain, N-terminal;IPR000832,GPCR, family 2, secretin-like;IPR000203,GPS motif;IPR017981,GPCR, family 2-like;IPR001791,Laminin G domain;IPR001881,EGF-like calcium-binding domain;IPR013320,Concanavalin A…	ENOG410XTGH,-;KOG4289,Cadherin EGF LAG seven-pass G-type receptor	GO:0016021,cellular_component,integral component of membrane;GO:0007155,biological_process,cell adhesion;GO:0004888,molecular_function,transmembrane signaling receptor activity;GO:0007186,biological_process,G-protein coupled receptor signaling pathway;GO:0004871,molecular_function,signal transducer activity;GO:0005509,molecular_function,calcium ion binding;GO:0007166,biological_process,cell surfa…	-
SORT1	1.7819814302967	1.46032929918391	1.43142550374604	0.588929290885885	0.671543001841677	0.550365079518198	1.17106404722304	3.27159914274663	92.5075779766279	1.29761560516677e-07	8.92633049890181e-07	K7D492,Sortilin	XP_016779462.1,sortilin isoform X1	PF15902,Sortilin, neurotensin receptor 3,;PF15901,Sortilin, neurotensin receptor 3, C-terminal	IPR015943,WD40/YVTN repeat-like-containing domain superfamily;IPR031778,Sortilin, N-terminal;IPR031777,Sortilin, C-terminal;IPR006581,VPS10	ENOG410ZJ6Q,-;ENOG410ISX8,-	GO:0016020,cellular_component,membrane;GO:0032868,biological_process,response to insulin;GO:0038180,biological_process,nerve growth factor signaling pathway;GO:0005886,cellular_component,plasma membrane;GO:0005769,cellular_component,early endosome;GO:0030659,cellular_component,cytoplasmic vesicle membrane;GO:0051005,biological_process,negative regulation of lipoprotein lipase activity;GO:0046323,…	K12388,ko04142,Lysosome;K12388,ko04722,Neurotrophin signaling pathway
CYB561D1	1.49865275442697	1.36709898440832	1.24344644935548	0.494832797025599	0.465981902374838	0.435362425486397	1.36004958398617	2.35105540442434	100.241273353492	7.84864376885352e-08	5.9166123365778e-07	G3S2E9,Cytochrome b561 family member D1	XP_004026314.1,cytochrome b561 domain-containing protein 1 isoform X5	PF03188,ukaryotic cytochrome b561	IPR006593,Cytochrome b561/ferric reductase transmembrane	-	GO:0055114,biological_process,oxidation-reduction process;GO:0016021,cellular_component,integral component of membrane;GO:0016020,cellular_component,membrane	-
GSTM2	0.132750080526332	0.154181004824776	0.124608189849253	0.0207639250229583	0.0523539561663349	0.0262208476817256	1.87576217889443	-0.330985679379234	27.9300526642536	0.000108692638473608	0.00028176668235336	F6XZQ7,Glutathione S-transferase	-	PF00043,lutathione S-transferase, C-terminal domain;PF02798,lutathione S-transferase, N-terminal domain	IPR036249,Thioredoxin-like superfamily;IPR036282,Glutathione S-transferase, C-terminal domain superfamily;IPR010987,Glutathione S-transferase, C-terminal-like;IPR003081,Glutathione S-transferase, Mu class;IPR004045,Glutathione S-transferase, N-terminal;IPR004046,Glutathione S-transferase, C-terminal	-	GO:0005829,cellular_component,cytosol;GO:0045171,cellular_component,intercellular bridge;GO:0008152,biological_process,metabolic process;GO:0016740,molecular_function,transferase activity;GO:0004364,molecular_function,glutathione transferase activity	-
OVGP1	2.78470055947873	2.40725172410823	2.56656949756977	1.29962191331367	1.12585366447954	0.922696744479249	1.01586147066414	2.22273860479664	47.0372127657756	7.12937321596588e-06	2.61245089935069e-05	B2RA77,cDNA, FLJ94743, highly similar to Homo sapiens oviductal glycoprotein 1, 120kDa	-	PF00704,lycosyl hydrolases family 18	IPR017853,Glycoside hydrolase superfamily;IPR029070,Chitinase insertion domain superfamily;IPR011583,Chitinase II;IPR001223,Glycoside hydrolase family 18, catalytic domain	COG3325,Chitinase;KOG2806,Chitinase	GO:0005975,biological_process,carbohydrate metabolic process;GO:0008061,molecular_function,chitin binding	-
WNT2B	2.16433042680905	1.87520712284485	2.23240191405881	0.69506581928118	0.546709807617882	0.576074135718648	1.58532060060882	4.0306229046569	236.158714763314	2.87869916628328e-10	8.13844575370815e-09	H2N6D1,Protein Wnt	XP_002810473.1,-	PF00110,wnt family	IPR005817,Wnt;IPR009140,Wnt-2 protein;IPR018161,Wnt protein, conserved site	KOG3913,Wnt family of developmental regulators;ENOG410XQZ1,-	GO:0060638,biological_process,mesenchymal-epithelial cell signaling;GO:0060492,biological_process,lung induction;GO:0021871,biological_process,forebrain regionalization;GO:0005578,,;GO:0071425,biological_process,hematopoietic stem cell proliferation;GO:0060070,biological_process,canonical Wnt signaling pathway;GO:0016055,biological_process,Wnt signaling pathway;GO:0002062,biological_process,chond…	K00182,ko04310,Wnt signaling pathway;K00182,ko04550,Signaling pathways regulating pluripotency of stem cells;K00182,ko05166,HTLV-I infection;K00182,ko05200,Pathways in cancer;K00182,ko05205,Proteoglycans in cancer;K00182,ko04916,Melanogenesis;K00182,ko04390,Hippo signaling pathway;K00182,ko04150,mTOR signaling pathway;K00182,ko05217,Basal cell carcinoma
DENND2C	0.151857639668595	0.0915316362204199	0.245175396447494	0.0319175671977081	0.0143069581789442	0.0117253104480635	2.82436162644404	-0.586018612716872	34.0358172948846	4.09025591484163e-05	0.000118879877738217	H2RCK2,Uncharacterized protein	XP_009426984.2,DENN domain-containing protein 2C isoform X2	PF02141,NN (AEX-3) domain;PF03455,dDENN domain;PF03456,uDENN domain	IPR001194,cDENN domain;IPR005113,uDENN domain;IPR037516,Tripartite DENN domain;IPR005112,dDENN domain	ENOG410XT3N,-;KOG3569,RAS signaling inhibitor ST5	-	-
NGF	1.42462264068182	0.740645675319386	1.20892896951742	0.180786953686044	0.329213766176378	0.0622634142919017	2.38362428773365	-0.533869927569042	27.4543626675559	0.000118128188373529	0.000303193765515303	G1QYK5,Nerve growth factor	-	PF00243,Nerve growth factor family	-	-	-	-
FAM46C	6.86080854361996	7.60573226296086	7.15580908655998	2.59603039604766	2.97370349645414	2.70915683333428	1.18651218893205	4.80192831074493	207.895650685685	6.78002570500171e-10	1.50320682110333e-08	G2HIG9,Family with sequence similarity 46, member C	XP_009426363.1,-;NP_001233516.1,protein FAM46C	PF07984,Nucleotidyltransferase	IPR012937,FAM46 family	KOG3852,Uncharacterized conserved protein;ENOG410XTG4,-	-	-
PRKAB2	21.4319899237434	18.8626836867699	19.6989338002012	8.20750419699156	7.6192393616495	7.66915351095835	1.1529275128963	6.20697910817192	321.034544700203	3.57391963803256e-11	2.10024244007505e-09	G3SCS5,Protein kinase AMP-activated non-catalytic subunit beta 2	XP_004026557.1,-;XP_018877104.1,-;XP_018877100.1,-	PF16561,lycogen recognition site of AMP-activated protein kinase;PF04739,5'-AMP-activated protein kinase beta subunit, interaction domain	IPR013783,Immunoglobulin-like fold;IPR032640,AMP-activated protein kinase, glycogen-binding domain;IPR006828,Association with the SNF1 complex (ASC) domain;IPR037256,ASC domain superfamily;IPR014756,Immunoglobulin E-set	-	GO:0006468,biological_process,protein phosphorylation;GO:0031588,cellular_component,nucleotide-activated protein kinase complex;GO:0042802,molecular_function,identical protein binding;GO:0004679,molecular_function,AMP-activated protein kinase activity	K07199,ko04211,Longevity regulating pathway;K07199,ko04068,FoxO signaling pathway;K07199,ko04910,Insulin signaling pathway;K07199,ko04931,Insulin resistance;K07199,ko04152,AMPK signaling pathway;K07199,ko04932,Non-alcoholic fatty liver disease (NAFLD);K07199,ko04921,Oxytocin signaling pathway;K07199,ko04213,Longevity regulating pathway - multiple species;K07199,ko04920,Adipocytokine signaling pat…
AC245100.1	2.52701949130465	1.42008132584129	2.33136774665407	0.939263409899585	0.576399353154962	1.12962782356621	1.0179900084252	0.653511139292655	12.5079699386817	0.00320731419881044	0.0058270569882537	B9EK34,Uncharacterized protein	-	-	-	ENOG4111A5N,-;ENOG410JBYT,-	-	-
PDE4DIP	9.29882043269492	8.02532274938386	8.95884172333271	3.14268353242125	3.37488780298559	3.10416356100893	1.24963881526505	7.32534481254048	351.225008244298	1.93048071076893e-11	1.41946300050561e-09	A0A075B749,Myomegalin	XP_011508477.1,myomegalin isoform X15	PF06758,Repeat of unknown function (DUF1220);PF07989,Centrosomin N-terminal motif 1	IPR010630,Neuroblastoma breakpoint family (NBPF) domain;IPR012943,Centrosomin, N-terminal motif 1	ENOG411281S,-;ENOG410J2NR,-	GO:0005815,cellular_component,microtubule organizing center	-
FCGR1A	0.413039610123289	0.266740834806122	0.508802326858785	0	0	0	8.41131842496976	-0.768040221014562	90.1952332925018	5.28752327920563e-07	2.84981820653538e-06	H2PZV3,Uncharacterized protein	XP_001165641.1,high affinity immunoglobulin gamma Fc receptor I isoform X2	PF13927,Immunoglobulin domain;PF13895,Immunoglobulin domain;PF00047,Immunoglobulin domain	IPR013151,Immunoglobulin;IPR036179,Immunoglobulin-like domain superfamily;IPR013783,Immunoglobulin-like fold;IPR003599,Immunoglobulin subtype;IPR003598,Immunoglobulin subtype 2;IPR007110,Immunoglobulin-like domain	ENOG410IVK2,-;ENOG410YF57,-	GO:0005886,cellular_component,plasma membrane;GO:0016021,cellular_component,integral component of membrane;GO:0016020,cellular_component,membrane	K06498,ko04145,Phagosome;K06498,ko05140,Leishmaniasis;K06498,ko04640,Hematopoietic cell lineage;K06498,ko05322,Systemic lupus erythematosus;K06498,ko05152,Tuberculosis;K06498,ko05202,Transcriptional misregulation in cancer;K06498,ko04380,Osteoclast differentiation;K06498,ko05150,Staphylococcus aureus infection;K06498,ko04666,Fc gamma R-mediated phagocytosis
HIST2H2BF	0.942209895700659	0.674823861499593	0.802237908408705	0.0222094736204577	0.0497766650409166	0.0339955124966735	4.29277762130218	0.376871543110823	158.789157103066	4.05458073177513e-09	5.59780019282981e-08	G1REW2,Histone H2B	-	PF00125,Core histone H2A/H2B/H3/H4	-	-	-	-
HIST2H4A	4.65049855660475	5.15403372870635	6.52215890217795	0.454039302927396	0.508804546281779	0.324327337132443	3.472132613448	2.37939441602837	326.177400245336	3.20564375376783e-11	1.9565566200603e-09	A0A091DRM4,Histone H4	-	PF15511,Centromere kinetochore component CENP-T histone fold	IPR035425,CENP-T/Histone H4, histone fold;IPR004823,TATA box binding protein associated factor (TAF);IPR001951,Histone H4;IPR019809,Histone H4, conserved site;IPR009072,Histone-fold	-	GO:0000786,cellular_component,nucleosome;GO:0003677,molecular_function,DNA binding;GO:0005694,cellular_component,chromosome;GO:0005634,cellular_component,nucleus;GO:0006352,biological_process,DNA-templated transcription, initiation;GO:0046982,molecular_function,protein heterodimerization activity;GO:0006334,biological_process,nucleosome assembly	-
HIST2H2AA3	7.58682427430634	5.07612947044801	7.44870989289045	2.0686769454567	1.73864722918874	0.94994236449721	1.88459219943514	1.14023181122878	52.0258645834546	4.24041670701952e-06	1.67288513363026e-05	Q78DY2,Histone H2A	-	PF00125,Core histone H2A/H2B/H3/H4;PF16211,C-terminus of histone H2A	IPR032458,Histone H2A conserved site;IPR002119,Histone H2A;IPR009072,Histone-fold;IPR007125,Histone H2A/H2B/H3;IPR032454,Histone H2A, C-terminal domain	-	GO:0005694,cellular_component,chromosome;GO:0000786,cellular_component,nucleosome;GO:0003677,molecular_function,DNA binding;GO:0005634,cellular_component,nucleus;GO:0046982,molecular_function,protein heterodimerization activity	-
HIST2H2AA4	3.79232144936215	3.13654086936702	4.20074786639326	1.21658561054285	0.470112947608657	0.539395464947219	2.10514849415336	0.30705478565327	43.1347625732958	1.14941574623403e-05	3.94399047459681e-05	Q78DY2,Histone H2A	-	PF00125,Core histone H2A/H2B/H3/H4;PF16211,C-terminus of histone H2A	IPR032458,Histone H2A conserved site;IPR002119,Histone H2A;IPR009072,Histone-fold;IPR007125,Histone H2A/H2B/H3;IPR032454,Histone H2A, C-terminal domain	-	GO:0005694,cellular_component,chromosome;GO:0000786,cellular_component,nucleosome;GO:0003677,molecular_function,DNA binding;GO:0005634,cellular_component,nucleus;GO:0046982,molecular_function,protein heterodimerization activity	-
HIST2H2BE	1.47513535243025	1.24809894161224	1.36092459691696	0.215683614983236	0.0483397816684198	0.178276558150285	2.96268245076181	0.686651335179665	83.4426810497898	2.45704634082525e-07	1.50197171522682e-06	G1NRI6,Histone H2B	-	PF00125,Core histone H2A/H2B/H3/H4	IPR000558,Histone H2B;IPR009072,Histone-fold;IPR007125,Histone H2A/H2B/H3	KOG1744,Histone H2B;ENOG4111NV5,-	GO:0005694,cellular_component,chromosome;GO:0000786,cellular_component,nucleosome;GO:0003677,molecular_function,DNA binding;GO:0005634,cellular_component,nucleus;GO:0046982,molecular_function,protein heterodimerization activity	-
ADAMTSL4	0.809461778333757	0.862773189966194	0.630734862887457	0.312677529215047	0.391614610274749	0.212839814993166	1.14682623737439	1.76923896646032	30.3887923194376	7.51560064818777e-05	0.000202880148645069	H2PZX0,Uncharacterized protein	-	PF05986,ADAM-TS Spacer 1;PF00090,Thrombospondin type 1 domain;PF08686,PLAC (protease and lacunin) domain	-	-	-	-
CTSK	0.790450399996747	0.84757713062931	0.911563293349793	0.539163317560902	0.295072482855164	0.230311940518004	1.06259520335035	0.204562329238007	12.6026115134419	0.00312266005015625	0.00568305434870712	G3RH85,Cathepsin K	XP_018877383.1,-	PF08246,Cathepsin propeptide inhibitor domain (I29);PF00112,Papain family cysteine protease	IPR025660,Cysteine peptidase, histidine active site;IPR000169,Cysteine peptidase, cysteine active site;IPR000668,Peptidase C1A, papain C-terminal;IPR025661,Cysteine peptidase, asparagine active site;IPR013201,Cathepsin propeptide inhibitor domain (I29);IPR013128,Peptidase C1A;IPR015644,Peptidase C1A, cathepsin K	-	GO:0006508,biological_process,proteolysis;GO:0016787,molecular_function,hydrolase activity;GO:1903146,biological_process,regulation of autophagy of mitochondrion;GO:0005518,molecular_function,collagen binding;GO:0043394,molecular_function,proteoglycan binding;GO:0043231,cellular_component,intracellular membrane-bounded organelle;GO:0001968,molecular_function,fibronectin binding;GO:0008234,molecul…	K01371,ko04380,Osteoclast differentiation;K01371,ko04620,Toll-like receptor signaling pathway;K01371,ko04142,Lysosome;K01371,ko05323,Rheumatoid arthritis;K01371,ko04210,Apoptosis
SELENBP1	8.079873051944	8.40270999930586	8.03041259183988	2.38360555792589	2.25493217267358	2.35655650781735	1.60924845834287	4.15216461233443	375.924794862755	1.21010003109029e-11	1.06923688787882e-09	G3SB02,Selenium binding protein 1	XP_004026685.1,selenium-binding protein 1-like isoform X1	PF05694,56kDa selenium binding protein (SBP56)	IPR008826,Selenium-binding protein	-	GO:0008430,molecular_function,selenium binding	-
TUFT1	24.1661286354742	23.0582188096246	24.7472177180782	8.07800210270426	9.81127418817923	7.90077450719492	1.28154862015737	5.93767305104884	247.788123773821	2.2540465577669e-10	7.01433688724093e-09	Q53FX0,Tuftelin 1 variant	-	-	IPR024846,Tuftelin	ENOG410IGQQ,-;ENOG4111JYX,-	-	-
S100A1	1.43037116469428	1.15966504949064	1.43530774786626	0.546612039424511	0.542538269042229	0.523526404592336	1.11518948112474	1.48776311627103	42.8152265014483	1.19700720150106e-05	4.08247893016802e-05	Q5T7Y6,Protein S100	-	PF01023,S-100/ICaBP type calcium binding domain	IPR018247,EF-Hand 1, calcium-binding site;IPR013787,S100/CaBP-9k-type, calcium binding, subdomain;IPR028486,Protein S100-A1;IPR002048,EF-hand domain;IPR001751,S100/Calbindin-D9k, conserved site;IPR011992,EF-hand domain pair	ENOG410IXZ2,-;ENOG4111987,-	GO:0005515,molecular_function,protein binding;GO:0042802,molecular_function,identical protein binding;GO:0008016,biological_process,regulation of heart contraction;GO:0046872,molecular_function,metal ion binding;GO:0005509,molecular_function,calcium ion binding	-
PBXIP1	123.950587523009	102.362560948781	128.101120538043	32.5078333301299	33.5233624314541	26.1425014403061	1.74463420688279	8.10585127246079	289.201578029646	1.24739529739871e-08	1.3478349187477e-07	G3S853,PBX homeobox interacting protein 1	XP_004026894.1,pre-B-cell leukemia transcription factor-interacting protein 1 isoform X2	-	IPR033589,Pre-B-cell leukemia transcription factor-interacting protein 1	-	GO:0030154,biological_process,cell differentiation;GO:0003714,molecular_function,transcription corepressor activity;GO:0045892,biological_process,negative regulation of transcription, DNA-templated	-
DCST2	1.02638160599714	0.678618710284803	0.856028180229142	0.246543719321769	0.22447854977966	0.155668673048916	1.83179162564195	0.678971154103635	51.1350679981681	4.45962342180916e-06	1.74845553204264e-05	H2Q063,Uncharacterized protein	XP_524891.2,DC-STAMP domain-containing protein 2 isoform X2	PF07782,C-STAMP-like protein	IPR012858,Dendritic cell-specific transmembrane protein-like	KOG3726,Uncharacterized conserved protein;ENOG410ZWQR,-	GO:0016021,cellular_component,integral component of membrane;GO:0016020,cellular_component,membrane	-
PAQR6	2.33082798214827	2.18583852056513	2.22222244710581	0.776071916807248	0.674002031651477	0.472196135365849	1.61704155338968	1.77823883630436	81.5292995066818	2.83307791991148e-07	1.69320588876978e-06	Q5TCK5,Membrane progestin receptor delta	-	PF03006,Haemolysin-III related	IPR004254,AdipoR/Haemolysin-III-related	-	GO:0016021,cellular_component,integral component of membrane;GO:0016020,cellular_component,membrane	-
ARHGEF11	3.44319594339471	3.80688256639495	3.98889412460454	1.47778942380855	1.46643723702106	1.21639058385751	1.23689189641613	4.4802696845953	183.514674811198	1.55799001586459e-09	2.73652290786528e-08	H2R0Q2,Rho guanine nucleotide exchange factor	XP_001167782.1,rho guanine nucleotide exchange factor 11 isoform X16	PF00621,RhoGEF domain;PF00595,PDZ domain (Also known as DHR or GLGF);PF09128,Regulator of G protein signalling-like domain	IPR032919,Rho guanine nucleotide exchange factor 11;IPR036034,PDZ superfamily;IPR036305,RGS domain superfamily;IPR015212,Regulator of G protein signalling-like domain;IPR001478,PDZ domain;IPR037889,Rho guanine nucleotide exchange factor 11, RGS domain;IPR001849,Pleckstrin homology domain;IPR011993,PH-like domain superfamily;IPR037803,Rho guanine nucleotide exchange factor 11, PH domain;IPR035899,…	COG5422,RhoGEF, Guanine nucleotide exchange factor for Rho/Rac/Cdc42-like GTPases;KOG3520,Predicted guanine nucleotide exchange factor	GO:0001664,molecular_function,G-protein coupled receptor binding;GO:0005737,cellular_component,cytoplasm;GO:0005085,molecular_function,guanyl-nucleotide exchange factor activity;GO:0065009,biological_process,regulation of molecular function;GO:0035023,biological_process,regulation of Rho protein signal transduction;GO:0007266,biological_process,Rho protein signal transduction;GO:0007186,biologica…	K12331,ko05200,Pathways in cancer;K12331,ko04270,Vascular smooth muscle contraction
SLAMF8	1.29630719488597	1.05958714629695	0.920788689553619	0.42645747611405	0.362846855824519	0.290119246834095	1.40849660009668	1.10615101166092	43.0974974998056	1.15485324320631e-05	3.96006942919856e-05	G7Q343,Uncharacterized protein	XP_005541356.1,SLAM family member 8 isoform X1	-	IPR036179,Immunoglobulin-like domain superfamily;IPR013783,Immunoglobulin-like fold;IPR007110,Immunoglobulin-like domain	-	GO:0016021,cellular_component,integral component of membrane;GO:0016020,cellular_component,membrane	-
VSIG8	0.665648918634785	0.839757449631154	0.58911885173615	0.286320592079506	0.145843620710277	0.191242522225511	1.54609119859665	-0.229797636040514	23.0321453698417	0.000269570305883095	0.00063028655456293	F6U1I6,V-set and immunoglobulin domain containing 8	-	PF13927,Immunoglobulin domain;PF07686,Immunoglobulin V-set domain	IPR007110,Immunoglobulin-like domain;IPR036179,Immunoglobulin-like domain superfamily;IPR013783,Immunoglobulin-like fold;IPR003599,Immunoglobulin subtype;IPR003598,Immunoglobulin subtype 2;IPR013106,Immunoglobulin V-set domain	ENOG410IEBR,-;ENOG410YIEY,-	GO:0005622,cellular_component,intracellular;GO:0016021,cellular_component,integral component of membrane;GO:0016020,cellular_component,membrane	-
KCNJ10	0.2224183289666	0.179292421444707	0.158264284519484	0.0556998311570966	0.075793558797239	0.0255775216268902	1.66257772835964	-0.451673404619205	20.2279427154305	0.00048070727032845	0.00105571277151322	A0A0D9SAL7,Potassium voltage-gated channel subfamily J member 10	XP_007974717.1,-	PF01007,Inward rectifier potassium channel	IPR003269,Potassium channel, inwardly rectifying, Kir1.2;IPR016449,Potassium channel, inwardly rectifying, Kir;IPR013518,Potassium channel, inwardly rectifying, Kir, cytoplasmic;IPR014756,Immunoglobulin E-set	-	GO:0007628,biological_process,adult walking behavior;GO:0005267,molecular_function,potassium channel activity;GO:0005244,molecular_function,voltage-gated ion channel activity;GO:0098793,cellular_component,presynapse;GO:0016020,cellular_component,membrane;GO:0022010,biological_process,central nervous system myelination;GO:0016323,cellular_component,basolateral plasma membrane;GO:0048169,biological…	-
KCNJ9	1.53875489024479	1.24361202578471	1.66556113295293	0.136175496769272	0.146242329889197	0.0677431920005654	3.47907216932364	1.65927362637117	214.406687876911	5.51407955723565e-10	1.28564262007052e-08	H2N556,Potassium voltage-gated channel subfamily J member 9	XP_002809970.1,-	PF01007,Inward rectifier potassium channel	IPR003276,Potassium channel, inwardly rectifying, Kir3.3;IPR016449,Potassium channel, inwardly rectifying, Kir;IPR013518,Potassium channel, inwardly rectifying, Kir, cytoplasmic;IPR014756,Immunoglobulin E-set	ENOG410XQ62,-;KOG3827,Inward rectifier K+ channel	GO:0005242,molecular_function,inward rectifier potassium channel activity;GO:0015467,molecular_function,G-protein activated inward rectifier potassium channel activity;GO:0006811,biological_process,ion transport;GO:0005244,molecular_function,voltage-gated ion channel activity;GO:0016020,cellular_component,membrane;GO:0071805,biological_process,potassium ion transmembrane transport;GO:0034765,biol…	K05002,ko04921,Oxytocin signaling pathway;K05002,ko04726,Serotonergic synapse;K05002,ko04728,Dopaminergic synapse;K05002,ko04915,Estrogen signaling pathway;K05002,ko04723,Retrograde endocannabinoid signaling;K05002,ko04713,Circadian entrainment;K05002,ko05032,Morphine addiction
IGSF8	3.4744465520472	2.6177624201465	3.10527125384829	0.830673157134703	0.746739594095048	0.779661897250097	1.75953240173805	2.27104142327615	138.763710684065	9.78911101271388e-09	1.12297726334529e-07	G3QQH9,Immunoglobulin superfamily member 8	XP_004027124.1,immunoglobulin superfamily member 8	PF07686,Immunoglobulin V-set domain	IPR003599,Immunoglobulin subtype;IPR013783,Immunoglobulin-like fold;IPR036179,Immunoglobulin-like domain superfamily;IPR013106,Immunoglobulin V-set domain;IPR007110,Immunoglobulin-like domain	-	GO:0016021,cellular_component,integral component of membrane;GO:0016020,cellular_component,membrane	-
CREG1	7.31844082330209	6.97780600206907	7.65495871592382	2.04212584626836	1.85442768083486	2.19886212496341	1.64416223513854	3.60110378303738	253.528828228886	1.78209794524579e-10	6.01953083727466e-09	K7ADC2,Cellular repressor of E1A-stimulated genes 1	-	PF13883,Pyridoxamine 5'-phosphate oxidase	IPR014631,Cellular repressor of E1A-stimulated genes (CREG);IPR012349,FMN-binding split barrel	KOG3374,Cellular repressor of transcription;ENOG4111WS9,-	GO:0048037,molecular_function,cofactor binding	-
TBX19	0.563323346922267	0.405323016739985	0.338166585681383	0.188142112516087	0.13086335739301	0.184707397648501	1.16675859637506	0.16887129274911	16.7671086620787	0.00105615585048264	0.00213718787563102	G3QG71,T-box 19	-	PF00907,T-box	IPR001699,Transcription factor, T-box;IPR018186,Transcription factor, T-box, conserved site;IPR008967,p53-like transcription factor, DNA-binding;IPR002070,Transcription factor, Brachyury;IPR036960,T-box superfamily	-	GO:0006355,biological_process,regulation of transcription, DNA-templated;GO:0003700,molecular_function,DNA binding transcription factor activity;GO:0003677,molecular_function,DNA binding;GO:0006351,biological_process,transcription, DNA-templated;GO:0005634,cellular_component,nucleus	-
METTL18	30.8717126431616	29.4543062878233	29.7402183963559	10.0759512058176	10.7200052068389	10.2866025957805	1.3351652177683	4.94960068271115	356.8086059547	1.73234180966679e-11	1.35121555234662e-09	A0A024R8Y7,Chromosome 1 open reading frame 156, isoform CRA_a	NP_001307130.1,-;NP_001307128.1,-;NP_219486.1,histidine protein methyltransferase 1 homolog;XP_006711690.1,-	PF13489,Methyltransferase domain;PF10294,Lysine methyltransferase;PF06325,Ribosomal protein L11 methyltransferase (PrmA);PF05175,Methyltransferase small domain	IPR029063,S-adenosyl-L-methionine-dependent methyltransferase	ENOG4111NE8,-;KOG2920,Predicted methyltransferase	-	-
VAMP4	9.039150860169	8.0416548129827	8.68782391503038	4.09093998193169	2.98601455949206	3.27696971803949	1.11621157247395	4.91800308126152	135.807926646353	1.58983472359307e-08	1.62459935559296e-07	A0A286Y0P0,Vesicle associated membrane protein 4	XP_003474699.2,vesicle-associated membrane protein 4	-	IPR016444,Synaptobrevin/Vesicle-associated membrane protein;IPR001388,Synaptobrevin	-	GO:0016192,biological_process,vesicle-mediated transport;GO:0016021,cellular_component,integral component of membrane;GO:0016020,cellular_component,membrane	-
DNM3	0.273257293483454	0.263099928042264	0.289342784321514	0.0543007155667036	0.0468079623005177	0.0709689706727272	2.04324907477829	0.884741224993686	80.833617180753	2.98576155223395e-07	1.77239649334263e-06	A0A0D9RGW8,Dynamin 3	XP_007987691.1,-	PF00350,ynamin family;PF01031,ynamin central region;PF02212,ynamin GTPase effector domain;PF00169,PH domain	IPR019762,Dynamin, GTPase region, conserved site;IPR000375,Dynamin central domain;IPR020850,GTPase effector domain;IPR027417,P-loop containing nucleoside triphosphate hydrolase;IPR030381,Dynamin-type guanine nucleotide-binding (G) domain;IPR011993,PH-like domain superfamily;IPR022812,Dynamin superfamily;IPR003130,Dynamin GTPase effector;IPR001849,Pleckstrin homology domain;IPR001401,Dynamin, GTPa…	-	GO:0016185,biological_process,synaptic vesicle budding from presynaptic endocytic zone membrane;GO:0005525,molecular_function,GTP binding;GO:0005739,cellular_component,mitochondrion;GO:0003924,molecular_function,GTPase activity;GO:0045202,cellular_component,synapse;GO:0001917,cellular_component,photoreceptor inner segment;GO:0000166,molecular_function,nucleotide binding	-
PIGC	10.4977493344524	10.1940929215703	10.2613997720623	3.97134009154654	3.6688784090388	3.83029033347974	1.2323678290804	5.16569455353132	355.168398239685	1.78803252817906e-11	1.35890472141608e-09	A0A024R900,Phosphatidylinositol glycan, class C, isoform CRA_a	-	PF06432,Phosphatidylinositol N-acetylglucosaminyltransferase	IPR009450,Phosphatidylinositol N-acetylglucosaminyltransferase subunit C	ENOG41112YY,-;KOG3059,N-acetylglucosaminyltransferase complex, subunit PIG-C/GPI2, required for phosphatidylinositol biosynthesis	GO:0017176,molecular_function,phosphatidylinositol N-acetylglucosaminyltransferase activity;GO:0006506,biological_process,GPI anchor biosynthetic process;GO:0016021,cellular_component,integral component of membrane;GO:0016020,cellular_component,membrane	-
SUCO	64.1542427417182	63.2562974670475	63.4917662549345	17.8068135698898	17.0761411611644	15.4262144183486	1.72578234869191	8.25401949839636	826.319129822058	5.06030873654098e-14	6.66611337560332e-11	A0A024R929,Chromosome 1 open reading frame 9, isoform CRA_d	NP_057311.3,SUN domain-containing ossification factor isoform 2	PF07738,Sad1 / UNC-like C-terminal	IPR012919,SUN domain;IPR008979,Galactose-binding-like domain superfamily	KOG1396,Uncharacterized conserved protein;ENOG41116S0,-	GO:0032967,biological_process,positive regulation of collagen biosynthetic process;GO:0045669,biological_process,positive regulation of osteoblast differentiation;GO:0046850,biological_process,regulation of bone remodeling;GO:0005791,cellular_component,rough endoplasmic reticulum;GO:0016020,cellular_component,membrane	-
TNFSF4	0.721066647445411	0.706949538121755	0.51868870258712	0.102036624450085	0.134522426408566	0.0551241288378328	2.56457563836616	0.536975931234599	72.5390238937647	5.76326632684107e-07	3.06404424135386e-06	G3RRJ0,Uncharacterized protein	XP_004027966.1,-	-	IPR008983,Tumour necrosis factor-like domain superfamily;IPR006052,Tumour necrosis factor domain;IPR021184,Tumour necrosis factor, conserved site	-	GO:0010469,biological_process,regulation of signaling receptor activity;GO:0009986,cellular_component,cell surface;GO:0050729,biological_process,positive regulation of inflammatory response;GO:0005164,molecular_function,tumor necrosis factor receptor binding;GO:0005125,molecular_function,cytokine activity;GO:0071380,biological_process,cellular response to prostaglandin E stimulus;GO:0071222,biolo…	K05469,ko04060,Cytokine-cytokine receptor interaction
ANKRD45	0.425383974974106	0.64099658298881	0.568605203827408	0.186943087929991	0.163950073655894	0.209013426472162	1.33885609671833	0.118424726251104	23.3166655344046	0.000254862874642198	0.000600998339535064	H2Q0M7,Uncharacterized protein	XP_016788302.1,-;XP_001148842.1,ankyrin repeat domain-containing protein 45 isoform X2	PF12796,Ankyrin repeats (3 copies)	IPR020683,Ankyrin repeat-containing domain;IPR002110,Ankyrin repeat;IPR029048,Heat shock protein 70kD, C-terminal domain superfamily;IPR036770,Ankyrin repeat-containing domain superfamily	KOG0100,Molecular chaperones GRP78/BiP/KAR2, HSP70 superfamily;COG0443,Molecular chaperone	-	-
QSOX1	11.4887346030592	11.0637402996942	12.7993880228326	5.02382062059475	5.60700193455671	4.66991656184462	1.00893239698344	6.26010051538537	173.563470685897	2.25474584508764e-09	3.62963567404739e-08	H2Q0P8,Sulfhydryl oxidase	XP_009437523.1,sulfhydryl oxidase 1 isoform X1	PF00085,Thioredoxin;PF04777,rv1 / Alr family	IPR017905,ERV/ALR sulfhydryl oxidase domain;IPR013766,Thioredoxin domain;IPR036249,Thioredoxin-like superfamily;IPR036774,ERV/ALR sulfhydryl oxidase domain superfamily	ENOG410XVJT,-;KOG1731,FAD-dependent sulfhydryl oxidase/quiescin and related proteins	GO:0005794,cellular_component,Golgi apparatus;GO:0003756,molecular_function,protein disulfide isomerase activity;GO:0070062,cellular_component,extracellular exosome;GO:0045171,cellular_component,intercellular bridge;GO:0045454,biological_process,cell redox homeostasis;GO:0043231,cellular_component,intracellular membrane-bounded organelle;GO:0016491,molecular_function,oxidoreductase activity;GO:00…	-
ZNF648	0.701840107841597	0.650817776803756	0.711539448719911	0.168586683106381	0.268849465352082	0.345392171032248	1.18526899243536	0.790235991347517	21.3916594660522	0.000375922209473776	0.000846565523816693	H2R8C5,Uncharacterized protein	-	PF00096,Zinc finger, C2H2 type	-	-	-	-
RNASEL	1.70925752663324	1.32935318067325	1.73800335320061	0.533085383475137	0.640673762657793	0.613759700359534	1.21352529370432	2.70658509023459	73.5001259217613	5.32340204580199e-07	2.86414454086142e-06	Q1RLL8,Ribonuclease L	-	PF12796,Ankyrin repeats (3 copies);PF13857,Ankyrin repeats (many copies);PF00069,Protein kinase domain;PF06479,Ribonuclease 2-5A	IPR002110,Ankyrin repeat;IPR011009,Protein kinase-like domain superfamily;IPR036770,Ankyrin repeat-containing domain superfamily;IPR020683,Ankyrin repeat-containing domain;IPR018997,PUB domain;IPR010513,KEN domain;IPR038357,KEN domain superfamily;IPR000719,Protein kinase domain	COG0666,FOG: Ankyrin repeat;KOG1027,Serine/threonine protein kinase and endoribonuclease ERN1/IRE1, sensor of the unfolded protein response pathway;KOG4177,Ankyrin	GO:0005515,molecular_function,protein binding;GO:0006397,biological_process,mRNA processing;GO:0004540,molecular_function,ribonuclease activity;GO:0006468,biological_process,protein phosphorylation;GO:0090501,biological_process,RNA phosphodiester bond hydrolysis;GO:0005524,molecular_function,ATP binding;GO:0004672,molecular_function,protein kinase activity	-
FAM129A	23.1174783087997	22.6120641883959	26.3804238626057	10.1656464108324	10.9199174158149	9.21160143398993	1.05194009808712	7.1208089595299	201.433543136464	8.37465422564858e-10	1.74275970797022e-08	A0A024R978,Chromosome 1 open reading frame 24, isoform CRA_a	NP_443198.1,protein Niban	-	IPR026088,Niban-like	ENOG410IFR1,-;ENOG41102BB,-	GO:0034976,biological_process,response to endoplasmic reticulum stress;GO:0001933,biological_process,negative regulation of protein phosphorylation;GO:0005886,cellular_component,plasma membrane;GO:0005829,cellular_component,cytosol;GO:0045727,biological_process,positive regulation of translation;GO:0001934,biological_process,positive regulation of protein phosphorylation	-
HMCN1	1.44206643264688	1.36953822723634	1.60187956171181	0.546334641789685	0.508052952648994	0.390645198899285	1.41452095585718	4.13373895084519	165.654687323861	3.18107777669779e-09	4.64754875175958e-08	K7CJZ0,Hemicentin 1	-	PF12662,Complement Clr-like EGF-like;PF07679,Immunoglobulin I-set domain;PF13927,Immunoglobulin domain;PF00090,Thrombospondin type 1 domain;PF07645,Calcium-binding EGF domain;PF07474,2F domain	IPR003599,Immunoglobulin subtype;IPR013106,Immunoglobulin V-set domain;IPR018097,EGF-like calcium-binding, conserved site;IPR036465,von Willebrand factor A-like domain superfamily;IPR006605,G2 nidogen/fibulin G2F;IPR009017,Green fluorescent protein;IPR007110,Immunoglobulin-like domain;IPR009030,Growth factor receptor cysteine-rich domain superfamily;IPR000884,Thrombospondin type-1 (TSP1) repeat;I…	ENOG410IUGC,-;ENOG410XQFD,-	GO:0005509,molecular_function,calcium ion binding	-
RGS2	15.320220648223	14.1166478252404	19.4482809826096	4.26701631157626	3.9467955708397	2.52962944057308	1.99174734808879	4.31693782705311	97.7117154981695	2.72509111284741e-05	8.33396020736929e-05	G3QJV6,Regulator of G protein signaling 2	XP_004028122.1,-	PF00615,Regulator of G protein signaling domain	IPR034947,Regulator of G-protein signalling 2;IPR016137,RGS domain;IPR024066,RGS, subdomain 1/3;IPR036305,RGS domain superfamily	-	GO:0045744,biological_process,negative regulation of G-protein coupled receptor protein signaling pathway;GO:0043547,biological_process,positive regulation of GTPase activity;GO:0005096,molecular_function,GTPase activator activity	-
CFH	0.207315042884584	0.273718362605374	0.342681154942588	0.0551932914314989	0.149743527474021	0.0747008084052134	1.37108040915138	0.567470020394449	16.8554724580191	0.00127835597631491	0.00253797469111751	A0A024R962,HCG40889, isoform CRA_b	NP_000177.2,complement factor H isoform a precursor	PF00084,Sushi repeat (SCR repeat)	IPR000436,Sushi/SCR/CCP domain;IPR035976,Sushi/SCR/CCP superfamily	ENOG410YBAR,-;ENOG410IVQ9,-	-	K04004,ko04610,Complement and coagulation cascades;K04004,ko05150,Staphylococcus aureus infection
NR5A2	0.722284073539749	0.452024486995531	0.52381549924301	0.244148487890668	0.171875134543099	0.221352656735848	1.20482616354365	1.5350445343866	33.7471874570173	4.22182591963782e-05	0.000122097739000429	G3R3Z2,Nuclear receptor subfamily 5 group A member 2	XP_004028157.1,-	PF00105,Zinc finger, C4 type (two domains);PF00104,Ligand-binding domain of nuclear hormone receptor	IPR000536,Nuclear hormone receptor, ligand-binding domain;IPR035500,Nuclear hormone receptor-like domain superfamily;IPR001723,Nuclear hormone receptor;IPR001628,Zinc finger, nuclear hormone receptor-type;IPR016355,Nuclear hormone receptor family 5;IPR013088,Zinc finger, NHR/GATA-type	-	GO:0030855,biological_process,epithelial cell differentiation;GO:0008206,biological_process,bile acid metabolic process;GO:0006355,biological_process,regulation of transcription, DNA-templated;GO:0044212,molecular_function,transcription regulatory region DNA binding;GO:0006351,biological_process,transcription, DNA-templated;GO:0000980,molecular_function,RNA polymerase II distal enhancer sequence-…	K08027,ko04950,Maturity onset diabetes of the young
IGFN1	0.257830545967781	0.352014536260043	0.369660188878648	0.0937358569705948	0.105042074262641	0.118370376757978	1.4209405940975	1.36576191514056	49.3665329485889	5.43984018988383e-06	2.07712545221458e-05	A0A096N8N6,Immunoglobulin-like and fibronectin type III domain containing 1	-	PF00041,ibronectin type III domain;PF07679,Immunoglobulin I-set domain	IPR003961,Fibronectin type III;IPR007110,Immunoglobulin-like domain;IPR036116,Fibronectin type III superfamily;IPR036179,Immunoglobulin-like domain superfamily;IPR013783,Immunoglobulin-like fold;IPR003599,Immunoglobulin subtype;IPR003598,Immunoglobulin subtype 2;IPR013098,Immunoglobulin I-set	-	GO:0030018,cellular_component,Z disc;GO:0005634,cellular_component,nucleus	-
RABIF	1.1118228966551	1.03713253979138	1.05512442603877	0.35052581575794	0.403716748588373	0.554426238044514	1.08001457932622	0.872081758407389	22.6953368513236	0.000288250301837784	0.00066852417421533	Q53EV1,RAB-interacting factor variant	NP_002862.2,guanine nucleotide exchange factor MSS4	PF04421,Mss4 protein	IPR011323,Mss4/translationally controlled tumour-associated TCTP;IPR007515,Mss4;IPR011057,Mss4-like superfamily	KOG4113,Guanine nucleotide exchange factor;ENOG4111UFA,-	GO:0005085,molecular_function,guanyl-nucleotide exchange factor activity;GO:0065009,biological_process,regulation of molecular function;GO:0007264,biological_process,small GTPase mediated signal transduction;GO:0005622,cellular_component,intracellular	-
ETNK2	0.226553804690734	0.325129705134475	0.420929203952313	0.0846529250935992	0.130437420705014	0.155491460378345	1.17322303441199	0.0230081126395214	13.2050607593426	0.0026401586035741	0.00488707578516385	A0A024R976,Ethanolamine kinase 2, isoform CRA_a	NP_001284689.1,ethanolamine kinase 2 isoform 2	PF01633,Choline/ethanolamine kinase	IPR011009,Protein kinase-like domain superfamily	COG0510,Predicted choline kinase involved in LPS biosynthesis;KOG4720,Ethanolamine kinase	GO:0016301,molecular_function,kinase activity;GO:0004305,molecular_function,ethanolamine kinase activity;GO:0035264,biological_process,multicellular organism growth;GO:0006646,biological_process,phosphatidylethanolamine biosynthetic process;GO:0001701,biological_process,in utero embryonic development;GO:0001890,biological_process,placenta development;GO:0009791,biological_process,post-embryonic d…	-
ATF3	20.3479586302208	15.9134036705104	17.7056993076337	3.26795912141654	3.06490368922646	2.82381536723606	2.36010274414198	5.34022952333031	698.729631865872	1.63744801978574e-13	1.1765808316715e-10	G1QRJ9,Activating transcription factor 3	XP_012362230.1,-;XP_003273105.1,-;XP_003273102.1,-	PF00170,bZIP transcription factor	IPR000837,AP-1 transcription factor;IPR029812,cAMP-dependent transcription factor ATF-3;IPR004827,Basic-leucine zipper domain	KOG1414,Transcriptional activator FOSB/c-Fos and related bZIP transcription factors;ENOG4111CH5,-	GO:0001078,molecular_function,transcriptional repressor activity, RNA polymerase II proximal promoter sequence-specific DNA binding;GO:0006094,biological_process,gluconeogenesis;GO:0000122,biological_process,negative regulation of transcription by RNA polymerase II;GO:0006355,biological_process,regulation of transcription, DNA-templated;GO:0044212,molecular_function,transcription regulatory regio…	K09032,ko05166,HTLV-I infection
PROX1	0.457071849840886	0.483140022704458	0.632525336046621	0.190810423900492	0.184127571146724	0.197146556744822	1.25109094568469	1.64478001216711	50.0600283599577	5.02876809670749e-06	1.939842998359e-05	A0A096MPG0,Prospero homeobox 1	XP_003893170.1,-;XP_003893169.1,-	PF05044,Homeo-prospero domain	IPR023082,Homeo-prospero domain;IPR009057,Homeobox-like domain superfamily;IPR007738,Prospero homeobox protein 1;IPR037131,Homeo-prospero domain superfamily	-	GO:0055005,biological_process,ventricular cardiac myofibril assembly;GO:0003705,molecular_function,transcription factor activity, RNA polymerase II distal enhancer sequence-specific binding;GO:0050693,molecular_function,LBD domain binding;GO:0045737,biological_process,positive regulation of cyclin-dependent protein serine/threonine kinase activity;GO:0055009,biological_process,atrial cardiac musc…	-
ESRRG	0.123796262778221	0.0799475829194302	0.0951762261135981	0.021683002715965	0.0388773757259945	0.0597413808317641	1.08504742707346	-0.337976264709386	8.82640521919816	0.00995905811603476	0.0161635308725131	G3R425,Estrogen related receptor gamma	XP_004028448.1,-	PF00105,Zinc finger, C4 type (two domains);PF00104,Ligand-binding domain of nuclear hormone receptor	IPR000536,Nuclear hormone receptor, ligand-binding domain;IPR035500,Nuclear hormone receptor-like domain superfamily;IPR001723,Nuclear hormone receptor;IPR001628,Zinc finger, nuclear hormone receptor-type;IPR024178,Oestrogen receptor/oestrogen-related receptor;IPR013088,Zinc finger, NHR/GATA-type;IPR003078,Retinoic acid receptor;IPR027289,Oestrogen-related receptor	-	GO:0006355,biological_process,regulation of transcription, DNA-templated;GO:0003707,molecular_function,steroid hormone receptor activity;GO:0003677,molecular_function,DNA binding;GO:0003708,molecular_function,retinoic acid receptor activity;GO:0001228,molecular_function,transcriptional activator activity, RNA polymerase II transcription regulatory region sequence-specific DNA binding;GO:0043565,m…	-
C1orf115	0.610191404423408	0.923026689017375	0.703684995531947	0.23570370558584	0.18644737353738	0.254672506157324	1.52056097117912	0.732190464462512	37.9980713917046	2.27365721894902e-05	7.1115894968631e-05	G3QMG8,Chromosome 1 open reading frame 115	-	PF15828,omain of unknown function (DUF4710)	IPR031667,Protein of unknown function DUF4710	-	-	-
MIA3	155.078510942277	152.362222110278	167.148037264018	64.4632690425336	67.4603159181427	64.1429295116244	1.07549264186103	10.1123537159664	304.043025388984	5.18227089599344e-11	2.67650327258564e-09	G3RGZ5,MIA family member 3, ER export factor	XP_004028490.1,melanoma inhibitory activity protein 3 isoform X2	PF07653,Variant SH3 domain	IPR001452,SH3 domain;IPR036028,SH3-like domain superfamily	-	GO:0042060,biological_process,wound healing;GO:0006888,biological_process,ER to Golgi vesicle-mediated transport;GO:0070971,cellular_component,endoplasmic reticulum exit site;GO:0006887,biological_process,exocytosis;GO:0015031,biological_process,protein transport;GO:0007162,biological_process,negative regulation of cell adhesion;GO:0043231,cellular_component,intracellular membrane-bounded organel…	-
EPHX1	44.2680232645104	41.2676020511325	40.1288850549399	16.6698924880339	14.8218289807296	14.7725412110545	1.24311714417362	6.12439664739463	356.723663644539	1.73517685429127e-11	1.35121555234662e-09	R4SBI6,Epoxide hydrolase	NP_000111.1,epoxide hydrolase 1;NP_001278092.1,-;NP_001129490.1,-	PF00561,alpha/beta hydrolase fold;PF06441,poxide hydrolase N terminus	IPR016292,Epoxide hydrolase;IPR000639,Epoxide hydrolase-like;IPR010497,Epoxide hydrolase, N-terminal;IPR029058,Alpha/Beta hydrolase fold	KOG2565,Predicted hydrolases or acyltransferases (alpha/beta hydrolase superfamily);COG0596,Predicted hydrolases or acyltransferases (alpha/beta hydrolase superfamily)	GO:0016787,molecular_function,hydrolase activity;GO:0014070,biological_process,response to organic cyclic compound;GO:0003824,molecular_function,catalytic activity;GO:0005783,cellular_component,endoplasmic reticulum;GO:0019439,biological_process,aromatic compound catabolic process;GO:0033961,molecular_function,cis-stilbene-oxide hydrolase activity;GO:0016020,cellular_component,membrane;GO:0005789…	K01253,ko04976,Bile secretion;K01253,ko05204,Chemical carcinogenesis;K01253,ko00980,Metabolism of xenobiotics by cytochrome P450
WNT9A	0.609493696337466	0.45158450038085	0.490381663632389	0.178749629037983	0.0934780114408954	0.109443120563453	1.81232174989709	0.348651883478256	41.422531923959	1.43249058526087e-05	4.77334539943509e-05	H2Q194,Protein Wnt	XP_525081.2,-	PF00110,wnt family	IPR013303,Wnt-9a protein;IPR018161,Wnt protein, conserved site;IPR005817,Wnt	KOG3913,Wnt family of developmental regulators;ENOG410XQZ1,-	GO:0005578,,;GO:0061037,biological_process,negative regulation of cartilage development;GO:0016055,biological_process,Wnt signaling pathway;GO:0005102,molecular_function,signaling receptor binding;GO:0005109,molecular_function,frizzled binding;GO:0030182,biological_process,neuron differentiation;GO:0005615,cellular_component,extracellular space;GO:0010469,biological_process,regulation of signalin…	-
TRIM17	0.674226733676577	0.566893759080204	0.649467759423992	0.266747379522672	0.306394921096465	0.220484086009992	1.05548948404963	0.665238408262336	22.1294661238791	0.000323066749548813	0.000738651891360666	A0A024R3T1,Tripartite motif-containing 17, isoform CRA_a	XP_011542512.1,-;NP_001020111.1,-;XP_006711842.1,-;NP_057186.1,E3 ubiquitin-protein ligase TRIM17 isoform 1;XP_011542511.1,-	PF15227,zinc finger of C3HC4-type, RING;PF00643,B-box zinc finger;PF00622,SPRY domain	IPR017907,Zinc finger, RING-type, conserved site;IPR032918,E3 ubiquitin-protein ligase TRIM17;IPR001870,B30.2/SPRY domain;IPR003879,Butyrophylin-like, SPRY domain;IPR006574,SPRY-associated;IPR001841,Zinc finger, RING-type;IPR013320,Concanavalin A-like lectin/glucanase domain superfamily;IPR013083,Zinc finger, RING/FYVE/PHD-type;IPR035687,TRIM17, PRY/SPRY domain;IPR000315,B-box-type zinc finger;IP…	KOG2177,Predicted E3 ubiquitin ligase;ENOG4111G04,-	GO:0016567,biological_process,protein ubiquitination;GO:0006914,biological_process,autophagy;GO:0046872,molecular_function,metal ion binding;GO:0004842,molecular_function,ubiquitin-protein transferase activity;GO:0005622,cellular_component,intracellular;GO:0008270,molecular_function,zinc ion binding	-
HIST3H2A	28.1115723597705	17.9784496734441	26.6530652871304	11.341174647833	10.1909981724292	7.04098341953449	1.15058405191382	3.87516727605193	27.7430133323115	0.00128684249711235	0.00255237216993125	A0A091CRS7,Histone H2A type 3	-	PF00125,Core histone H2A/H2B/H3/H4;PF16211,C-terminus of histone H2A	IPR032454,Histone H2A, C-terminal domain;IPR007125,Histone H2A/H2B/H3;IPR002119,Histone H2A;IPR032458,Histone H2A conserved site;IPR009072,Histone-fold;IPR000164,Histone H3/CENP-A	-	GO:0005694,cellular_component,chromosome;GO:0000786,cellular_component,nucleosome;GO:0003677,molecular_function,DNA binding;GO:0005634,cellular_component,nucleus;GO:0046982,molecular_function,protein heterodimerization activity	-
RNF187	51.0857871530731	50.3028407003713	54.7438876387664	23.5596563700868	22.4141266881952	20.4532567639895	1.03451454083937	6.89158304024846	273.361021628793	1.06934730048942e-10	4.33442105798376e-09	A0A096NBH4,Ring finger protein 187	-	PF00097,Zinc finger, C3HC4 type (RING finger)	IPR001841,Zinc finger, RING-type;IPR018957,Zinc finger, C3HC4 RING-type;IPR017907,Zinc finger, RING-type, conserved site;IPR013083,Zinc finger, RING/FYVE/PHD-type	-	GO:0046872,molecular_function,metal ion binding	-
ZBTB18	0.34584352776138	0.372242714122215	0.747813205178271	0.109034527943138	0.0135762264439981	0.0778850594547444	2.60288651254429	0.0778363118289308	27.8997335334117	0.000291024085025944	0.000673771050979807	H9EN14,Zinc finger protein 238 isoform 1	NP_001244821.1,zinc finger and BTB domain-containing protein 18	-	IPR013087,Zinc finger C2H2-type;IPR011333,SKP1/BTB/POZ domain superfamily;IPR000210,BTB/POZ domain;IPR036236,Zinc finger C2H2 superfamily	KOG1721,FOG: Zn-finger;COG5048,FOG: Zn-finger	GO:0003676,molecular_function,nucleic acid binding	-
NLRP3	0.118322543920884	0.285273920244681	0.231968292108694	0.0497382647964284	0.100327657013309	0.100495794604419	1.14673727245832	-0.438211677240595	8.40446354973133	0.0114921626332446	0.0184191530879379	H2Q1G8,NLR family pyrin domain containing 3	-	PF14484,ish-specific NACHT associated domain;PF13516,Leucine Rich repeat;PF05729,NACHT domain;PF02758,PAAD/DAPIN/Pyrin domain	IPR001611,Leucine-rich repeat;IPR007111,NACHT nucleoside triphosphatase;IPR004020,DAPIN domain;IPR027417,P-loop containing nucleoside triphosphate hydrolase;IPR029495,NACHT-associated domain;IPR032675,Leucine-rich repeat domain superfamily;IPR011029,Death-like domain superfamily	ENOG4111H3D,-;ENOG410IE5X,-	GO:0002674,biological_process,negative regulation of acute inflammatory response;GO:0072559,cellular_component,NLRP3 inflammasome complex;GO:0005737,cellular_component,cytoplasm;GO:0050728,biological_process,negative regulation of inflammatory response;GO:0043280,biological_process,positive regulation of cysteine-type endopeptidase activity involved in apoptotic process;GO:0032088,biological_proc…	-
OPTN	41.3107502440393	35.1703943442057	42.9976291872216	10.7434661640757	11.6522864954262	11.0468239212779	1.63615923003048	6.97894466176641	465.918993734464	2.74964653992941e-12	4.67664571840844e-10	A0A0S2Z500,Optineurin isoform 1	-	PF16516,Leucine zipper of domain CC2 of NEMO, NF-kappa-B essential modulator;PF11577,NF-kappa-B essential modulator NEMO	IPR032419,NF-kappa-B essential modulator NEMO, CC2-LZ domain;IPR021063,NF-kappa-B essential modulator NEMO, N-terminal;IPR032939,Optineurin;IPR034735,NEMO, Zinc finger	-	GO:0016192,biological_process,vesicle-mediated transport;GO:0005794,cellular_component,Golgi apparatus;GO:0006914,biological_process,autophagy;GO:0031410,cellular_component,cytoplasmic vesicle;GO:0070530,molecular_function,K63-linked polyubiquitin modification-dependent protein binding	-
FRMD4A	0.6630332653419	0.605461376767377	0.645303096695325	0.184625692273465	0.200926725296965	0.194017246320301	1.52211637238264	2.42830212959068	137.909912190314	1.01898095824131e-08	1.15791136801927e-07	G3RFN6,FERM domain containing 4A	-	PF09379,RM N-terminal domain;PF09380,RM C-terminal PH-like domain;PF00373,RM central domain;PF11819,omain of unknown function (DUF3338)	IPR019748,FERM central domain;IPR035963,FERM superfamily, second domain;IPR018980,FERM, C-terminal PH-like domain;IPR000299,FERM domain;IPR019747,FERM conserved site;IPR011993,PH-like domain superfamily;IPR018979,FERM, N-terminal;IPR019749,Band 4.1 domain;IPR021774,Domain of unknown function DUF3338;IPR014352,FERM/acyl-CoA-binding protein superfamily;IPR029071,Ubiquitin-like domain superfamily	-	GO:0005856,cellular_component,cytoskeleton	-
MKX	0.335851884195697	0.424933280475802	0.284555127075141	0.17287257109348	0.0904045746302474	0.137598202943185	1.18134448236602	0.0329971258544009	15.5201052644996	0.00143574918308376	0.00281969263776899	G3RJD8,Mohawk homeobox	XP_004049260.1,-;XP_018889900.1,-	PF05920,Homeobox KN domain	IPR017970,Homeobox, conserved site;IPR008422,Homeobox KN domain;IPR001356,Homeobox domain;IPR009057,Homeobox-like domain superfamily	-	GO:0043565,molecular_function,sequence-specific DNA binding;GO:0006355,biological_process,regulation of transcription, DNA-templated;GO:0003677,molecular_function,DNA binding;GO:0005634,cellular_component,nucleus	-
MPP7	0.885316249697903	0.656220385134179	0.947286648103236	0.360643149178552	0.395544359097098	0.288933742533751	1.05108257318529	1.83083932654284	33.7812289801997	4.20002396251217e-05	0.00012164525247232	B3KQ45,cDNA FLJ32798 fis, clone TESTI2002498, highly similar to Homo sapiens membrane protein, palmitoylated 7	-	PF07653,Variant SH3 domain;PF02828,L27 domain;PF00625,uanylate kinase;PF00595,PDZ domain (Also known as DHR or GLGF)	IPR014775,L27 domain, C-terminal;IPR036034,PDZ superfamily;IPR001478,PDZ domain;IPR027417,P-loop containing nucleoside triphosphate hydrolase;IPR036892,L27 domain superfamily;IPR035599,MPP7, SH3 domain;IPR036028,SH3-like domain superfamily;IPR020590,Guanylate kinase, conserved site;IPR008144,Guanylate kinase-like domain;IPR008145,Guanylate kinase/L-type calcium channel beta subunit;IPR001452,SH3 …	COG0194,Guanylate kinase;KOG0609,Calcium/calmodulin-dependent serine protein kinase/membrane-associated guanylate kinase	-	-
BAMBI	2.28646811126079	3.04745168565369	2.72095421880682	1.10429265206369	1.05415819470691	1.29590776107458	1.01916920245156	2.13264985214564	40.7344556567339	1.56807961814751e-05	5.16313322301101e-05	H2NA28,BMP and activin membrane-bound inhibitor homolog	XP_002820670.2,BMP and activin membrane-bound inhibitor homolog	PF06211,BMP and activin membrane-bound inhibitor (BAMBI) N-terminal domain	IPR009345,BMP and activin membrane-bound inhibitor	ENOG4110R2C,-;ENOG410IIU1,-	GO:0035413,-,-;GO:0090263,biological_process,positive regulation of canonical Wnt signaling pathway;GO:0005737,cellular_component,cytoplasm;GO:0032092,biological_process,positive regulation of protein binding;GO:0010718,biological_process,positive regulation of epithelial to mesenchymal transition;GO:0005109,molecular_function,frizzled binding;GO:0008284,biological_process,positive regulation of …	K10162,ko04310,Wnt signaling pathway;K10162,ko04350,TGF-beta signaling pathway
ARHGAP12	4.65890632896016	4.41972713819009	4.82071271781374	2.04010983371412	2.00934095828692	1.90658375838366	1.02289118095096	4.26166264987776	167.352351151744	2.86872903865458e-09	4.31893987076681e-08	G3RAH1,Rho GTPase activating protein 12	XP_018890959.1,rho GTPase-activating protein 12 isoform X2	PF16618,Linker region between SH3 and WW domains on ARHGAP12;PF14604,Variant SH3 domain;PF00620,RhoGAP domain;PF00169,PH domain	IPR035491,ARHGAP12, SH3 domain;IPR001849,Pleckstrin homology domain;IPR011993,PH-like domain superfamily;IPR001202,WW domain;IPR036028,SH3-like domain superfamily;IPR008936,Rho GTPase activation protein;IPR001452,SH3 domain;IPR036020,WW domain superfamily;IPR000198,Rho GTPase-activating protein domain	-	GO:0043547,biological_process,positive regulation of GTPase activity;GO:0007165,biological_process,signal transduction;GO:0005096,molecular_function,GTPase activator activity	-
CCDC7	1.05316903802179	1.05340959337591	1.10412337154652	0.447183756636949	0.506133319742573	0.349091700050891	1.10846132266431	1.96633274590241	48.5788785556475	5.95398550108753e-06	2.2457874653232e-05	H2RCE0,Uncharacterized protein	XP_009456503.1,coiled-coil domain-containing protein 7 isoform X30	PF15368,Spermatogenesis family BioT2	IPR029272,Coiled-coil domain-containing protein 7	ENOG410II8P,-;ENOG411157R,-	-	-
CSGALNACT2	16.6217336752536	15.1894787162774	17.9503638270971	6.78732628501803	6.73877292020954	6.10535343273234	1.14239775959966	5.39062571841627	240.187330419611	2.5682077000109e-10	7.52646276978097e-09	K7BNE8,Hexosyltransferase	XP_016818565.1,-;XP_009456650.2,-	PF05679,Chondroitin N-acetylgalactosaminyltransferase	IPR008428,Chondroitin N-acetylgalactosaminyltransferase;IPR029044,Nucleotide-diphospho-sugar transferases	KOG3588,Chondroitin synthase 1;ENOG410XNYM,-	GO:0005794,cellular_component,Golgi apparatus;GO:0032580,cellular_component,Golgi cisterna membrane;GO:0008376,molecular_function,acetylgalactosaminyltransferase activity;GO:0016740,molecular_function,transferase activity;GO:0050651,biological_process,dermatan sulfate proteoglycan biosynthetic process;GO:0016020,cellular_component,membrane;GO:0030166,biological_process,proteoglycan biosynthetic p…	K00746,ko00532,Glycosaminoglycan biosynthesis - chondroitin sulfate / dermatan sulfate
ARID5B	30.8559708240731	26.0614583601846	27.6488452405004	10.9492088321302	11.1266820749399	12.227744453049	1.10029025467018	7.2986831967018	220.123725861573	4.62117111875082e-10	1.13219932050563e-08	H2Q1Y3,AT-rich interaction domain 5B	-	PF01388,ARID/BRIGHT DNA binding domain	IPR001606,ARID DNA-binding domain;IPR036431,ARID DNA-binding domain superfamily;IPR030408,AT-rich interactive domain-containing protein 5B	ENOG4110NWK,-;ENOG410IQ7B,-	GO:0006355,biological_process,regulation of transcription, DNA-templated;GO:0006357,biological_process,regulation of transcription by RNA polymerase II;GO:0044212,molecular_function,transcription regulatory region DNA binding;GO:0003677,molecular_function,DNA binding;GO:0005634,cellular_component,nucleus	-
DDIT4	230.668810477867	157.267228963577	166.123396873323	72.9934243375528	76.0903161650766	55.2434412379762	1.24118479352489	7.9786246742971	39.6211603782475	0.00145442891517516	0.00285043544397333	A0A024QZQ6,DNA-damage-inducible transcript 4, isoform CRA_a	NP_061931.1,DNA damage-inducible transcript 4 protein	PF07809,RTP801 C-terminal region	IPR038281,RTP801-like, C-terminal domain superfamily;IPR012918,RTP801-like	ENOG410IIEE,-;ENOG4111N0W,-	GO:0045820,biological_process,negative regulation of glycolytic process;GO:0009968,biological_process,negative regulation of signal transduction;GO:0071889,molecular_function,14-3-3 protein binding;GO:0005737,cellular_component,cytoplasm;GO:0032007,biological_process,negative regulation of TOR signaling;GO:0001666,biological_process,response to hypoxia;GO:0005739,cellular_component,mitochondrion;…	K08270,ko04150,mTOR signaling pathway;K08270,ko04151,PI3K-Akt signaling pathway;K08270,ko05206,MicroRNAs in cancer
CFAP70	7.32370113077121	7.16746129705378	9.12307948339941	0.926925597203197	0.974478066359722	0.716724991791741	2.97772624864187	4.94174145904459	585.12566307127	3.98190819323016e-11	2.25845473833524e-09	H2Q234,Cilia and flagella associated protein 70	-	PF13181,Tetratricopeptide repeat	IPR011990,Tetratricopeptide-like helical domain superfamily;IPR019734,Tetratricopeptide repeat;IPR013026,Tetratricopeptide repeat-containing domain	ENOG410IE2V,-;ENOG410YIJC,-	-	-
AGAP5	10.6699528608471	10.9301335372537	11.1795553455482	5.11188169994987	4.53680877709578	4.44364893145282	1.01934383445414	4.57009055109954	175.525992694821	2.09301217497218e-09	3.44290701997505e-08	A0A0D9SFU9,Arf-GAP with GTPase, ANK repeat and PH domain-containing protein 5	-	PF12796,Ankyrin repeats (3 copies);PF01412,Putative GTPase activating protein for Arf	IPR037278,ARFGAP/RecO-like zinc finger;IPR038508,ArfGAP domain superfamily;IPR001849,Pleckstrin homology domain;IPR020683,Ankyrin repeat-containing domain;IPR036770,Ankyrin repeat-containing domain superfamily;IPR001164,Arf GTPase activating protein;IPR002110,Ankyrin repeat	-	GO:0043547,biological_process,positive regulation of GTPase activity;GO:0046872,molecular_function,metal ion binding;GO:0005096,molecular_function,GTPase activator activity	-
ZSWIM8	15.9841579419511	15.9085246572524	16.4662769618526	6.65516432351435	6.64776238762552	5.98099085198736	1.12786736505635	6.44666600933562	345.95389439033	2.1415637455134e-11	1.48481753022263e-09	H2RC63,KIAA0913	XP_009457013.1,zinc finger SWIM domain-containing protein 8 isoform X2	-	IPR007527,Zinc finger, SWIM-type	KOG3615,Uncharacterized conserved protein;ENOG410XPG2,-	GO:0008270,molecular_function,zinc ion binding	-
RP11-574K11.31	11.4981009933226	11.2834649136242	11.5807448067092	4.97366490294902	5.19076447390875	4.70230042439549	1.00985579580177	5.54142185047039	248.650509093872	2.03245069574078e-10	6.61790289158292e-09	S4R438,Bifunctional heparan sulfate N-deacetylase/N-sulfotransferase 2	NP_001317036.1,bifunctional heparan sulfate N-deacetylase/N-sulfotransferase 2 isoform 2	PF12062,heparan sulfate-N-deacetylase;PF00685,Sulfotransferase domain	IPR037359,Heparan sulfate sulfotransferase;IPR000863,Sulfotransferase domain;IPR021930,Heparan sulphate-N-deacetylase;IPR027417,P-loop containing nucleoside triphosphate hydrolase	KOG3703,Heparan sulfate N-deacetylase/N-sulfotransferase;ENOG410XQN4,-	GO:0008146,molecular_function,sulfotransferase activity;GO:0015016,molecular_function,[heparan sulfate]-glucosamine N-sulfotransferase activity;GO:0016787,molecular_function,hydrolase activity;GO:0016021,cellular_component,integral component of membrane;GO:0016020,cellular_component,membrane	-
NUTM2B	0.919634022417847	1.03514983259651	1.07970683753948	0.265481904749739	0.516717057926712	0.342203647053129	1.23962087672626	1.78798792947628	34.4868734262389	4.17523675687304e-05	0.000121038222359525	G3RZ17,Uncharacterized protein	-	PF12881,NUT protein	IPR024309,Nuclear Testis protein, N-terminal;IPR024310,NUT family	-	-	-
SFTPD	1.06521639180857	1.48589936096734	1.35127185523129	0.286576745661299	0.441571646777307	0.625085087312036	1.31427537009655	0.233765401437039	18.8161160589279	0.000655686090556087	0.00139785377201762	G3R0R1,Surfactant protein D	XP_018890463.1,pulmonary surfactant-associated protein D	PF09006,Lung surfactant protein D coiled-coil trimerisation;PF01391,Collagen triple helix repeat (20 copies);PF00059,Lectin C-type domain	IPR008160,Collagen triple helix repeat;IPR016187,C-type lectin fold;IPR015097,Lung surfactant protein D coiled-coil trimerisation;IPR016186,C-type lectin-like/link domain superfamily;IPR033990,Collectin, C-type lectin-like domain;IPR001304,C-type lectin-like;IPR018378,C-type lectin, conserved site	-	GO:1905226,biological_process,regulation of adhesion of symbiont to host epithelial cell;GO:0043152,biological_process,induction of bacterial agglutination;GO:0048286,biological_process,lung alveolus development;GO:0052405,biological_process,negative regulation by host of symbiont molecular function;GO:0043129,biological_process,surfactant homeostasis;GO:0005581,cellular_component,collagen trimer	K10068,ko04145,Phagosome
PLAC9	3.42709320791043	3.90854849828325	3.29785623483618	0.70599856843182	0.470416246284534	0.613344843206112	2.36306337879033	1.32231325447525	135.778709055648	1.12742866934879e-08	1.25137987275906e-07	G1RI88,Placenta specific 9	XP_003274554.2,placenta-specific protein 9	PF15205,Placenta-specific protein 9	IPR027941,Placenta-specific protein 9	ENOG41118J4,-;ENOG410J8HG,-	-	-
NUTM2A	0.708836321362167	0.858311712728082	0.945169968418156	0.293311891285053	0.313038609741774	0.324965525517198	1.22765844274232	1.52232459083715	47.7199449262026	6.57893454307391e-06	2.44492746170123e-05	G3RZ17,Uncharacterized protein	-	PF12881,NUT protein	IPR024309,Nuclear Testis protein, N-terminal;IPR024310,NUT family	-	-	-
NUTM2D	0.942801144559808	0.954055145250243	0.919986891157898	0.281148301042786	0.337835211426831	0.248875379675003	1.50536338651234	2.06442449780475	97.6938540830383	9.22631351586387e-08	6.76168586271563e-07	G3RZ17,Uncharacterized protein	-	PF12881,NUT protein	IPR024309,Nuclear Testis protein, N-terminal;IPR024310,NUT family	-	-	-
PTEN	1.06664496189671	1.03273892493655	1.20781258853163	0.460549803803039	0.350129739131346	0.344712514470642	1.31694773521025	3.07529730073035	106.291145324495	5.42158037757029e-08	4.37267054125669e-07	A0A250Y098,Phosphatidylinositol 3,4,5-trisphosphate 3-phosphatase and dual-specificity protein phosphatase PTEN	-	-	IPR014020,Tensin phosphatase, C2 domain;IPR029021,Protein-tyrosine phosphatase-like;IPR016130,Protein-tyrosine phosphatase, active site;IPR000340,Dual specificity phosphatase, catalytic domain;IPR003595,Protein-tyrosine phosphatase, catalytic;IPR017361,Bifunctional phosphatidylinositol trisphosphate phosphatase/dual specificity phosphatase PTEN;IPR029023,Tensin-type phosphatase domain	-	GO:0046856,biological_process,phosphatidylinositol dephosphorylation;GO:0004725,molecular_function,protein tyrosine phosphatase activity;GO:0051898,biological_process,negative regulation of protein kinase B signaling;GO:0035335,biological_process,peptidyl-tyrosine dephosphorylation;GO:0030165,molecular_function,PDZ domain binding;GO:0008285,biological_process,negative regulation of cell prolifera…	-
PCGF5	0.169413779626669	0.134206360668238	0.125037681116251	0.0113944100956711	0	0.0156970370247101	3.66199675083346	-0.634014521019291	53.3843378709902	3.49086111018509e-06	1.41532527391141e-05	G3S4V2,Polycomb group ring finger 5	-	PF16207,RAWUL domain RING finger- and WD40-associated ubiquitin-like;PF13923,Zinc finger, C3HC4 type (RING finger)	-	-	-	-
HECTD2	0.097464994187298	0.094414288400089	0.109588626067943	0.0204852749468926	0.0459123294287935	0.0188137935825746	1.64307231236695	-0.399188118927674	21.0200426680678	0.000406247596225405	0.000905905205407139	E7ERR3,Probable E3 ubiquitin-protein ligase HECTD2	-	PF00632,HECT-domain (ubiquitin-transferase)	IPR000569,HECT domain;IPR035983,HECT, E3 ligase catalytic domain	KOG0941,E3 ubiquitin protein ligase;COG5021,Ubiquitin-protein ligase	GO:0016567,biological_process,protein ubiquitination;GO:0016740,molecular_function,transferase activity;GO:0004842,molecular_function,ubiquitin-protein transferase activity	-
CPEB3	0.386930986478616	0.41875896751284	0.37662317931834	0.179065281763327	0.107020666983363	0.180900035923267	1.13054421651571	1.12231361473715	27.12944310886	0.000125111181310651	0.000318787484551704	G3RJY7,Cytoplasmic polyadenylation element binding protein 3	-	PF16366,Cytoplasmic polyadenylation element-binding protein ZZ domain;PF16367,RNA recognition motif	IPR038446,CEBP, ZZ domain superfamily;IPR035979,RNA-binding domain superfamily;IPR012677,Nucleotide-binding alpha-beta plait domain superfamily;IPR032296,Cytoplasmic polyadenylation element-binding protein, ZZ domain;IPR000504,RNA recognition motif domain;IPR034819,Cytoplasmic polyadenylation element-binding protein	-	GO:0003723,molecular_function,RNA binding;GO:0006417,biological_process,regulation of translation;GO:0003730,molecular_function,mRNA 3'-UTR binding;GO:0045182,molecular_function,translation regulator activity;GO:0003676,molecular_function,nucleic acid binding	-
PYROXD2	2.40024185794737	2.1104751953111	2.39169199380437	1.10956187750227	1.03843964886872	0.699881847071428	1.08328499960942	2.62375640268125	49.3023776620578	5.47976809004006e-06	2.09035168840138e-05	G3QJ84,Pyridine nucleotide-disulphide oxidoreductase domain 2	-	PF13450,NAD(P)-binding Rossmann-like domain;PF01593,lavin containing amine oxidoreductase	IPR002937,Amine oxidase;IPR036188,FAD/NAD(P)-binding domain superfamily	-	GO:0055114,biological_process,oxidation-reduction process;GO:0016491,molecular_function,oxidoreductase activity	-
SEC31B	3.05964017797626	3.04057302678241	3.29947847512254	1.06707688810666	0.941931520424058	0.804812281032359	1.54311122206583	3.96469526046756	235.57929642455	2.92678579171872e-10	8.20330315522863e-09	G3RFD3,SEC31 homolog B, COPII coat complex component	-	-	IPR036322,WD40-repeat-containing domain superfamily;IPR015943,WD40/YVTN repeat-like-containing domain superfamily;IPR019775,WD40 repeat, conserved site;IPR001680,WD40 repeat;IPR017986,WD40-repeat-containing domain	-	-	-
PSD	0.377430806419138	0.397638383037716	0.430140079015132	0.13812531158969	0.108768322242558	0.147426168866925	1.39972415850892	0.749484007312144	40.0460592483503	1.71858473796769e-05	5.58654894875451e-05	F6VVF5,Pleckstrin and Sec7 domain containing	-	PF01369,Sec7 domain	IPR001849,Pleckstrin homology domain;IPR011993,PH-like domain superfamily;IPR023394,Sec7, C-terminal domain superfamily;IPR035999,Sec7 domain superfamily;IPR000904,Sec7 domain;IPR001605,Pleckstrin homology domain, spectrin-type	COG5307,SEC7 domain proteins;KOG0932,Guanine nucleotide exchange factor EFA6	GO:0032154,cellular_component,cleavage furrow;GO:0065009,biological_process,regulation of molecular function;GO:0032012,biological_process,regulation of ARF protein signal transduction;GO:0005086,molecular_function,ARF guanyl-nucleotide exchange factor activity;GO:0014069,cellular_component,postsynaptic density;GO:0032587,cellular_component,ruffle membrane;GO:0043197,cellular_component,dendritic …	-
SHOC2	8.52106251817382	7.49587061287378	8.40505572163768	3.40830757634132	3.2087835744838	3.06152118104158	1.13558320149973	4.61459213215522	208.602586162281	6.62763907125451e-10	1.48367538768345e-08	S7PPZ0,Leucine-rich repeat protein SHOC-2	XP_005874602.1,-;XP_005874601.1,-	PF13855,Leucine rich repeat	IPR001611,Leucine-rich repeat;IPR003591,Leucine-rich repeat, typical subtype;IPR032675,Leucine-rich repeat domain superfamily	-	-	K19613,ko04014,Ras signaling pathway
CCDC186	9.3403139741521	8.02645712967442	9.11818097904188	3.61841589089466	3.99293263395659	3.80171086505676	1.01355675395393	5.79145836614849	188.913213115384	1.28481308847311e-09	2.37241021924226e-08	Q496Y1,C10orf118 protein	NP_001308758.1,-	-	-	KOG0992,Uncharacterized conserved protein;ENOG4110CGV,-	-	-
ACADSB	6.91089915618712	7.07812825890547	6.78158380302018	2.8369895160265	2.98419131136216	2.95985638894778	1.04251404585817	4.91009691025497	212.821082264511	5.79552528038177e-10	1.34137135625586e-08	A0A0S2Z3P9,Acyl-CoA dehydrogenase short/branched chain isoform 1	NP_001600.1,short/branched chain specific acyl-CoA dehydrogenase, mitochondrial isoform 1 precursor	PF00441,Acyl-CoA dehydrogenase, C-terminal domain;PF02771,Acyl-CoA dehydrogenase, N-terminal domain;PF02770,Acyl-CoA dehydrogenase, middle domain	IPR036250,Acyl-CoA dehydrogenase-like, C-terminal;IPR013786,Acyl-CoA dehydrogenase/oxidase, N-terminal;IPR009100,Acyl-CoA dehydrogenase/oxidase, N-terminal and middle domain superfamily;IPR037069,Acyl-CoA dehydrogenase/oxidase, N-terminal domain superfamily;IPR009075,Acyl-CoA dehydrogenase/oxidase C-terminal;IPR006091,Acyl-CoA oxidase/dehydrogenase, central domain;IPR006089,Acyl-CoA dehydrogenase…	-	GO:0016627,molecular_function,oxidoreductase activity, acting on the CH-CH group of donors;GO:0050660,molecular_function,flavin adenine dinucleotide binding;GO:0016491,molecular_function,oxidoreductase activity;GO:0005739,cellular_component,mitochondrion;GO:0008152,biological_process,metabolic process;GO:0055114,biological_process,oxidation-reduction process;GO:0003995,molecular_function,acyl-CoA…	K09478,ko01212,Fatty acid metabolism;K09478,ko00280,Valine, leucine and isoleucine degradation;K09478,ko00071,Fatty acid degradation
ADAM8	0.482788158968567	0.344737248300464	0.488863327100641	0.193045859829033	0.205236757127562	0.154564366943035	1.04845374298724	0.570250049186978	18.9230153971862	0.000640140359252645	0.00136895817086929	Q14C66,ADAM8 protein	NP_001100.3,disintegrin and metalloproteinase domain-containing protein 8 isoform 1 precursor	PF00200,isintegrin;PF08516,ADAM cysteine-rich;PF01421,Reprolysin (M12B) family zinc metalloprotease;PF01562,Reprolysin family propeptide	IPR001590,Peptidase M12B, ADAM/reprolysin;IPR024079,Metallopeptidase, catalytic domain superfamily;IPR001762,Disintegrin domain;IPR034027,Reprolysin domain, adamalysin-type;IPR000742,EGF-like domain;IPR013032,EGF-like, conserved site;IPR006586,ADAM, cysteine-rich;IPR018358,Disintegrin, conserved site;IPR036436,Disintegrin domain superfamily;IPR002870,Peptidase M12B, propeptide	KOG3607,Meltrins, fertilins and related Zn-dependent metalloproteinases of the ADAMs family;ENOG410XX2M,-	GO:0006508,biological_process,proteolysis;GO:0008237,molecular_function,metallopeptidase activity;GO:0046872,molecular_function,metal ion binding;GO:0004222,molecular_function,metalloendopeptidase activity;GO:0016020,cellular_component,membrane;GO:0007229,biological_process,integrin-mediated signaling pathway;GO:0016021,cellular_component,integral component of membrane	-
LRRC56	2.46975556099476	2.25789605556298	2.66063782404308	0.863022661224182	1.09159920835848	0.886775828613119	1.17919421057836	2.20671678008605	63.8236719183354	1.23670467218559e-06	5.84274580332033e-06	A0A0G2JLS1,Leucine-rich repeat-containing protein 56	-	-	IPR001611,Leucine-rich repeat;IPR032675,Leucine-rich repeat domain superfamily	-	-	-
LMNTD2	1.46758064483711	1.2967215774468	1.54864111610878	0.467726165198479	0.478957608381663	0.436968631112661	1.43744007070415	1.44741984489585	70.1363227823951	7.05647614892894e-07	3.6549402019092e-06	G3RHF4,Lamin tail domain containing 2	-	PF00932,Lamin Tail Domain	IPR036415,Lamin tail domain superfamily;IPR001322,Lamin tail domain	-	-	-
IRF7	0.771041563604995	0.544043774989351	0.839781708950576	0.24308725236638	0.322853823380557	0.115760670559449	1.47304945658409	0.296457258482604	20.587162413617	0.000445159586109836	0.000984482755627348	K7C6M8,Interferon regulatory factor 7	XP_016775486.1,interferon regulatory factor 7 isoform X1	PF00605,Interferon regulatory factor transcription factor;PF10401,Interferon-regulatory factor 3	IPR019817,Interferon regulatory factor, conserved site;IPR017855,SMAD-like domain superfamily;IPR036388,Winged helix-like DNA-binding domain superfamily;IPR019471,Interferon regulatory factor-3;IPR008984,SMAD/FHA domain superfamily;IPR036390,Winged helix DNA-binding domain superfamily;IPR001346,Interferon regulatory factor DNA-binding domain	ENOG4111G85,-;ENOG410IWNR,-	GO:0016064,biological_process,immunoglobulin mediated immune response;GO:0032607,biological_process,interferon-alpha production;GO:0045351,biological_process,type I interferon biosynthetic process;GO:0032481,biological_process,positive regulation of type I interferon production;GO:0002819,biological_process,regulation of adaptive immune response;GO:0034124,biological_process,regulation of MyD88-d…	K09447,ko05168,Herpes simplex infection;K09447,ko05203,Viral carcinogenesis;K09447,ko04623,Cytosolic DNA-sensing pathway;K09447,ko05162,Measles;K09447,ko05161,Hepatitis B;K09447,ko04622,RIG-I-like receptor signaling pathway;K09447,ko05164,Influenza A;K09447,ko04620,Toll-like receptor signaling pathway;K09447,ko05160,Hepatitis C
PANO1	1.05536314018434	1.24049884481228	1.23638449922808	0.309839783571751	0.505035623716729	0.413903458816642	1.32595467897546	0.419949363911073	27.0143756950246	0.00012769631029651	0.000324537503724635	-	-	-	-	-	-	-
TSPAN4	1.39727357486028	1.55993978072212	1.08350336507853	0.623817129738708	0.426699332826923	0.558036250330603	1.13098425623801	2.43873673220812	44.7054900297637	9.59324286804941e-06	3.37224779315377e-05	J3KQ42,Tetraspanin	-	PF00335,Tetraspanin family	IPR018503,Tetraspanin, conserved site;IPR018499,Tetraspanin/Peripherin;IPR008952,Tetraspanin, EC2 domain superfamily;IPR000301,Tetraspanin	KOG3882,Tetraspanin family integral membrane protein;ENOG4111IRY,-	GO:0016021,cellular_component,integral component of membrane;GO:0016020,cellular_component,membrane	-
IFITM10	1.3059677654455	1.02828159279668	1.30254554266503	0.0544033064799897	0.110846029452877	0.0545065173608872	3.86345637884647	1.54208059624984	237.715589505062	2.75389253641481e-10	7.88650964051546e-09	G3RA73,Interferon induced transmembrane protein 10	XP_018892224.1,interferon-induced transmembrane protein 10	PF04505,Interferon-induced transmembrane protein	IPR007593,CD225/Dispanin family	-	GO:0009607,biological_process,response to biotic stimulus;GO:0016021,cellular_component,integral component of membrane;GO:0016020,cellular_component,membrane	-
TRIM68	3.41764803298057	2.88056920851992	3.44105844688243	1.22667663454758	1.17649003890107	1.23823057156496	1.21592232264061	3.21685876395216	118.967004400548	2.64453151708813e-08	2.45333064683856e-07	G1S6B0,Tripartite motif containing 68	-	PF15227,zinc finger of C3HC4-type, RING;PF00643,B-box zinc finger;PF13765,SPRY-associated domain;PF00622,SPRY domain	-	-	-	-
SMPD1	1.40203394138428	1.057440030081	1.5342407649512	0.326944988152406	0.289247675401399	0.173839452702989	2.14030251499716	1.08223284104281	75.3046916864689	4.59697811972701e-07	2.53998707153599e-06	Q59EN6,Sphingomyelin phosphodiesterase 1, acid lysosomal isoform 1 variant	NP_000534.3,sphingomyelin phosphodiesterase isoform 1 precursor;NP_001305017.1,sphingomyelin phosphodiesterase isoform 4;NP_001007594.2,sphingomyelin phosphodiesterase isoform 2 precursor	PF00149,Calcineurin-like phosphoesterase	IPR008139,Saposin B type domain;IPR029052,Metallo-dependent phosphatase-like;IPR004843,Calcineurin-like phosphoesterase domain, ApaH type;IPR011001,Saposin-like;IPR011160,Sphingomyelin phosphodiesterase	KOG3770,Acid sphingomyelinase and PHM5 phosphate metabolism protein;ENOG410YYPB,-	GO:0016787,molecular_function,hydrolase activity;GO:0004767,molecular_function,sphingomyelin phosphodiesterase activity;GO:0046872,molecular_function,metal ion binding;GO:0006685,biological_process,sphingomyelin catabolic process;GO:0016020,cellular_component,membrane;GO:0016021,cellular_component,integral component of membrane	K12350,ko00600,Sphingolipid metabolism;K12350,ko04142,Lysosome;K12350,ko04071,Sphingolipid signaling pathway
TPP1	6.52325390600234	6.52674166699656	6.52942701515418	2.70833224407546	2.33170650390742	2.42970873498363	1.19090998147682	4.42624202740847	226.215343165613	3.84631933340671e-10	9.98400919909578e-09	D3DQU2,Tripeptidyl peptidase I, isoform CRA_a	-	PF09286,Pro-kumamolisin, activation domain	IPR015366,Peptidase S53, activation domain;IPR036852,Peptidase S8/S53 domain superfamily;IPR030400,Sedolisin domain	ENOG410IICY,-;COG4934,Predicted protease	GO:0006508,biological_process,proteolysis;GO:0016787,molecular_function,hydrolase activity;GO:0046872,molecular_function,metal ion binding;GO:0004252,molecular_function,serine-type endopeptidase activity;GO:0008236,molecular_function,serine-type peptidase activity;GO:0008233,molecular_function,peptidase activity	-
MTRNR2L8	0.99353705701672	1.26465391164714	1.49447857734783	0.690022039462101	0.325579373693056	0.383567480062237	1.21328383892558	0.177602712204431	15.7994589155479	0.001338706898617	0.00264561553360889	-	-	-	-	-	-	-
ARNTL	2.85363330996419	2.4859902580517	2.91931777109216	0.953314523454078	1.14714269124774	0.801222574158887	1.31297565139496	3.60146361013955	112.786476337716	3.71914674731005e-08	3.22326051433538e-07	G3RBM7,Aryl hydrocarbon receptor nuclear translocator like	XP_018893031.1,-;XP_018893030.1,-;XP_018893029.1,-	PF14598,PAS domain;PF00010,Helix-loop-helix DNA-binding domain;PF00989,PAS fold	IPR000014,PAS domain;IPR001067,Nuclear translocator;IPR011598,Myc-type, basic helix-loop-helix (bHLH) domain;IPR035965,PAS domain superfamily;IPR036638,Helix-loop-helix DNA-binding domain superfamily;IPR013767,PAS fold;IPR001610,PAC motif	-	GO:0046983,molecular_function,protein dimerization activity;GO:0003677,molecular_function,DNA binding;GO:0005667,cellular_component,transcription factor complex;GO:0005737,cellular_component,cytoplasm;GO:0003700,molecular_function,DNA binding transcription factor activity;GO:0006355,biological_process,regulation of transcription, DNA-templated;GO:0006351,biological_process,transcription, DNA-temp…	-
CYP2R1	9.73414363724791	7.7861124889849	9.50799118192361	3.03877008124964	2.71249757600737	3.065094424596	1.41315696400203	4.7063455541579	228.134485709466	3.63373748150159e-10	9.63793995093575e-09	H2Q380,Uncharacterized protein	-	PF00067,Cytochrome P450	IPR036396,Cytochrome P450 superfamily;IPR002401,Cytochrome P450, E-class, group I;IPR001128,Cytochrome P450;IPR017972,Cytochrome P450, conserved site	COG2124,Cytochrome P450;KOG0156,Cytochrome P450 CYP2 subfamily	GO:0030343,molecular_function,vitamin D3 25-hydroxylase activity;GO:0016705,molecular_function,oxidoreductase activity, acting on paired donors, with incorporation or reduction of molecular oxygen;GO:0008395,molecular_function,steroid hydroxylase activity;GO:0046872,molecular_function,metal ion binding;GO:0004497,molecular_function,monooxygenase activity;GO:0016491,molecular_function,oxidoreducta…	-
NUCB2	54.5965144968439	43.8295373224164	54.6270271935206	14.5671826367487	15.4694180151677	14.5405734549652	1.57901492448854	8.15803914096286	390.351787512581	3.33276539584866e-11	2.02632136067598e-09	A0A087WSV8,Nucleobindin 2, isoform CRA_b	-	PF13499,-hand domain pair	IPR028813,Nucleobindin-2;IPR018247,EF-Hand 1, calcium-binding site;IPR002048,EF-hand domain;IPR011992,EF-hand domain pair	KOG3866,DNA-binding protein of the nucleobindin family;ENOG410XW7D,-	GO:0005509,molecular_function,calcium ion binding	-
TMEM86A	0.650015477967256	0.434057990193511	0.680769098826677	0.10595082694074	0.0874855487701616	0.0973058449610181	2.38051061081126	0.499271805291399	75.8852378953633	4.38783643774646e-07	2.44407746328034e-06	G3QW95,Transmembrane protein 86A	XP_004050858.1,-	PF07947,YhhN family	IPR012506,YhhN-like	-	GO:0016021,cellular_component,integral component of membrane;GO:0016020,cellular_component,membrane	-
BDNF	2.56705039438464	2.2636252581918	2.47816020993534	1.10354493740073	0.876961083043002	0.968582221940106	1.10801817564262	3.69002110736258	116.79059312742	2.97641537015513e-08	2.67945183208498e-07	G3S0L4,Brain-derived neurotrophic factor	-	PF00243,Nerve growth factor family	-	-	-	-
ACCS	1.90808303180141	2.13380181147266	1.88290790755254	0.499526362054635	0.573431282335421	0.395360924873775	1.82226396415997	2.79480135696752	164.460223521178	3.21828929005258e-09	4.67598502731169e-08	A0A0S2Z622,1-aminocyclopropane-1-carboxylate synthase-like protein	NP_001120691.1,-;NP_115981.1,1-aminocyclopropane-1-carboxylate synthase-like protein 1	PF00155,Aminotransferase class I and II	IPR015421,Pyridoxal phosphate-dependent transferase, major domain;IPR015422,Pyridoxal phosphate-dependent transferase domain 1;IPR015424,Pyridoxal phosphate-dependent transferase;IPR004839,Aminotransferase, class I/classII	-	GO:0030170,molecular_function,pyridoxal phosphate binding;GO:0003824,molecular_function,catalytic activity;GO:0009058,biological_process,biosynthetic process	-
CREB3L1	11.0564342520509	13.1639758513149	13.6187584145218	5.89021427457996	5.78626707603617	4.65602943361673	1.01588976972788	5.15202199391503	107.810932935407	1.55600884995502e-07	1.03524359848859e-06	B2RA75,cDNA, FLJ94739, highly similar to Homo sapiens cAMP responsive element binding protein 3-like 1	NP_443086.1,cyclic AMP-responsive element-binding protein 3-like protein 1	PF00170,bZIP transcription factor	IPR001630,cAMP response element binding (CREB) protein;IPR029805,cAMP-responsive element-binding protein 3-like protein 1;IPR004827,Basic-leucine zipper domain	KOG0709,CREB/ATF family transcription factor;ENOG410ZZQM,-	GO:0003677,molecular_function,DNA binding;GO:0003700,molecular_function,DNA binding transcription factor activity;GO:0035497,molecular_function,cAMP response element binding;GO:0045944,biological_process,positive regulation of transcription by RNA polymerase II;GO:0006355,biological_process,regulation of transcription, DNA-templated;GO:0030968,biological_process,endoplasmic reticulum unfolded pro…	K09048,ko04915,Estrogen signaling pathway;K09048,ko04668,TNF signaling pathway;K09048,ko05031,Amphetamine addiction;K09048,ko04728,Dopaminergic synapse;K09048,ko05030,Cocaine addiction;K09048,ko04931,Insulin resistance;K09048,ko04922,Glucagon signaling pathway;K09048,ko04911,Insulin secretion;K09048,ko05215,Prostate cancer;K09048,ko05161,Hepatitis B;K09048,ko04916,Melanogenesis;K09048,ko05203,Vir…
PPP1R32	2.63840785046084	1.6761158810138	2.24481060641097	0.966136779682823	0.464001479289745	0.552302427858456	1.51896484134812	1.73350176065953	36.6159853968572	6.42360074808853e-05	0.000176937237542749	G3F4G3,C11ORF66s	NP_659454.2,protein phosphatase 1 regulatory subunit 32 isoform 1	PF15691,Protein phosphatase 1 regulatory subunit 32	IPR031410,Protein phosphatase 1 regulatory subunit 32	ENOG4110MWW,-;ENOG410IFQ1,-	-	-
GNG3	1.88258277462965	2.74750574709254	1.83985788575606	0.938908435065912	0.601232885377058	0.566653544808497	1.42889881048543	0.356174301062941	25.5450899817572	0.000166695872076799	0.000411032342191552	G3SW43,Guanine nucleotide-binding protein subunit gamma	XP_003419690.1,-	PF00631,L domain	IPR001770,G-protein, gamma subunit;IPR036284,G-protein gamma-like domain superfamily;IPR015898,G-protein gamma-like domain	ENOG41122JF,-;KOG4119,G protein gamma subunit	GO:0030425,cellular_component,dendrite;GO:0016020,cellular_component,membrane;GO:0004871,molecular_function,signal transducer activity;GO:0005834,cellular_component,heterotrimeric G-protein complex;GO:0014069,cellular_component,postsynaptic density;GO:0007186,biological_process,G-protein coupled receptor signaling pathway;GO:0005886,cellular_component,plasma membrane;GO:0044297,cellular_component…	K04540,ko04727,GABAergic synapse;K04540,ko04726,Serotonergic synapse;K04540,ko05034,Alcoholism;K04540,ko04725,Cholinergic synapse;K04540,ko05200,Pathways in cancer;K04540,ko04014,Ras signaling pathway;K04540,ko05032,Morphine addiction;K04540,ko04062,Chemokine signaling pathway;K04540,ko04713,Circadian entrainment;K04540,ko04724,Glutamatergic synapse;K04540,ko04728,Dopaminergic synapse;K04540,ko04…
STX5	7.28202125379001	5.7334613948233	6.78724144680365	2.94576801523648	2.61971846019655	2.43583194139656	1.10714448471203	3.35025371156181	91.3059246299282	1.40767316975559e-07	9.52243505141262e-07	G1QW02,Syntaxin 5	XP_003274149.1,syntaxin-5 isoform X2	PF11416,Syntaxin-5 N-terminal, Sly1p-binding domain;PF05739,SNARE domain	IPR000727,Target SNARE coiled-coil homology domain;IPR010989,SNARE;IPR021538,Syntaxin-5, N-terminal, Sly1p-binding domain	ENOG410Y2MB,-;KOG0812,SNARE protein SED5/Syntaxin 5	GO:0016192,biological_process,vesicle-mediated transport;GO:0016021,cellular_component,integral component of membrane;GO:0016020,cellular_component,membrane	-
PLA2G16	2.79254164241216	2.84956354755638	3.04266497856909	1.20436785601109	0.802948067990353	0.959085253717363	1.34685264389652	2.55477766638996	86.1113872194609	2.02381424753852e-07	1.28226275050457e-06	K7BR37,Phospholipase A2, group XVI	XP_016776598.1,-	PF04970,Lecithin retinol acyltransferase	IPR007053,LRAT-like domain	ENOG4111TDD,-;ENOG410IW0Y,-	GO:0016021,cellular_component,integral component of membrane;GO:0016020,cellular_component,membrane	K16817,ko00592,alpha-Linolenic acid metabolism;K16817,ko04014,Ras signaling pathway;K16817,ko00564,Glycerophospholipid metabolism;K16817,ko00591,Linoleic acid metabolism;K16817,ko00590,Arachidonic acid metabolism;K16817,ko00565,Ether lipid metabolism;K16817,ko04923,Regulation of lipolysis in adipocytes
C11orf95	1.9588448331599	2.69300831467122	2.2589792443445	1.01833996239025	0.980692914244825	0.935249241172774	1.04029361899428	3.25840184976005	67.380270868226	8.96641677646597e-07	4.46991852419975e-06	A0A096NGZ6,Chromosome 11 open reading frame 95	XP_003909695.1,uncharacterized protein C11orf95 homolog isoform X1	-	IPR013087,Zinc finger C2H2-type	-	GO:0003676,molecular_function,nucleic acid binding	-
DNAJC4	1.49387586165506	1.70934596953777	1.65339448306996	0.556320808408131	0.53841079585761	0.379325489065127	1.52849206379858	1.53646816626949	69.3984899487784	7.51790210022234e-07	3.85603492538335e-06	J3KNJ8,DnaJ homolog subfamily C member 4	NP_001294909.1,dnaJ homolog subfamily C member 4 isoform 1	PF00226,naJ domain	IPR036869,Chaperone J-domain superfamily;IPR001623,DnaJ domain	COG0484,DnaJ-class molecular chaperone with C-terminal Zn finger domain;ENOG410KDCY,-	GO:0005739,cellular_component,mitochondrion;GO:0016021,cellular_component,integral component of membrane;GO:0016020,cellular_component,membrane	-
TM7SF2	0.858824464625751	0.703951604532354	0.885658350569407	0.166623187068035	0.295641452263754	0.140275379968668	1.83600037294895	0.760579296733929	45.8969804938377	8.170090310114e-06	2.93996784935766e-05	A0A024R577,Transmembrane 7 superfamily member 2, isoform CRA_a	NP_003264.2,delta(14)-sterol reductase isoform 1	PF01222,rgosterol biosynthesis ERG4/ERG24 family	IPR018083,Sterol reductase, conserved site;IPR001171,Ergosterol biosynthesis ERG4/ERG24	ENOG410XP67,-;KOG1435,Sterol reductase/lamin B receptor	GO:0005783,cellular_component,endoplasmic reticulum;GO:0043231,cellular_component,intracellular membrane-bounded organelle;GO:0016628,molecular_function,oxidoreductase activity, acting on the CH-CH group of donors, NAD or NADP as acceptor;GO:0016020,cellular_component,membrane;GO:0055114,biological_process,oxidation-reduction process;GO:0016021,cellular_component,integral component of membrane	K00222,ko00100,Steroid biosynthesis
TBC1D10C	0.253642252798158	0.262083324098785	0.227504157553734	0.108990852987022	0.0424824678471913	0.034816633827957	1.79623758261677	-0.332255727951683	22.9881438166151	0.000271930355815119	0.000635147024929877	G3R3C7,TBC1 domain family member 10C	XP_018891823.1,-;XP_018891824.1,-;XP_004051683.1,carabin	PF00566,Rab-GTPase-TBC domain	IPR035969,Rab-GTPase-TBC domain superfamily;IPR000195,Rab-GTPase-TBC domain	-	GO:0051534,-,-;GO:0042147,biological_process,retrograde transport, endosome to Golgi;GO:0070373,biological_process,negative regulation of ERK1 and ERK2 cascade;GO:0050869,biological_process,negative regulation of B cell activation;GO:0005886,cellular_component,plasma membrane;GO:0031527,cellular_component,filopodium membrane;GO:0005829,cellular_component,cytosol	-
CARNS1	0.402043101022604	0.354733519791281	0.274752110939572	0.150225349610546	0.0514388135267039	0.0881461069702107	1.62238936698326	0.333456090014777	25.7642969485089	0.000160094123406575	0.000396485649821578	A0A0D9R884,Carnosine synthase 1	-	PF13535,ATP-grasp domain	IPR031046,Carnosine synthase 1;IPR011761,ATP-grasp fold	-	GO:0047730,molecular_function,carnosine synthase activity;GO:0046872,molecular_function,metal ion binding;GO:0016887,molecular_function,ATPase activity;GO:0035499,biological_process,carnosine biosynthetic process;GO:0000166,molecular_function,nucleotide binding;GO:0005524,molecular_function,ATP binding	-
LRP5	17.3451203528457	17.8877600805598	18.4968757425277	7.89962584296144	7.13186662336513	6.65223570835783	1.11126744463914	6.23634369084525	283.967379829245	8.25489837096935e-11	3.64506797341574e-09	K7DTA3,Low-density lipoprotein receptor-related protein	XP_016776885.1,low-density lipoprotein receptor-related protein 5 isoform X1	PF14670,Coagulation Factor Xa inhibitory site;PF00057,Low-density lipoprotein receptor domain class A;PF00058,Low-density lipoprotein receptor repeat class B	IPR017049,Low density lipoprotein receptor-related protein 5/6;IPR000033,LDLR class B repeat;IPR002172,Low-density lipoprotein (LDL) receptor class A repeat;IPR011042,Six-bladed beta-propeller, TolB-like;IPR023415,Low-density lipoprotein (LDL) receptor class A, conserved site;IPR000742,EGF-like domain;IPR036055,LDL receptor-like superfamily	ENOG410IPT4,-;ENOG410XSY5,-	GO:0071936,molecular_function,coreceptor activity involved in Wnt signaling pathway;GO:0042813,molecular_function,Wnt-activated receptor activity;GO:0060070,biological_process,canonical Wnt signaling pathway;GO:0016055,biological_process,Wnt signaling pathway;GO:0017147,molecular_function,Wnt-protein binding;GO:0005886,cellular_component,plasma membrane;GO:0016020,cellular_component,membrane;GO:0…	K03068,ko04150,mTOR signaling pathway;K03068,ko04310,Wnt signaling pathway
DNAJB13	1.12572068286329	0.871690672278999	0.93395951380538	0.374482616115497	0.373871695542816	0.225115838032648	1.39944837070801	1.15366950150409	40.119789670667	1.70170069095532e-05	5.53836933773198e-05	G3S3N0,DnaJ heat shock protein family	XP_004051839.1,dnaJ homolog subfamily B member 13 isoform X4	PF01556,naJ C terminal domain;PF00226,naJ domain	IPR002939,Chaperone DnaJ, C-terminal;IPR036869,Chaperone J-domain superfamily;IPR018253,DnaJ domain, conserved site;IPR008971,HSP40/DnaJ peptide-binding;IPR001623,DnaJ domain	-	GO:0005930,cellular_component,axoneme;GO:1904158,biological_process,axonemal central apparatus assembly;GO:0036126,cellular_component,sperm flagellum;GO:0006457,biological_process,protein folding;GO:0031514,cellular_component,motile cilium;GO:0097224,cellular_component,sperm connecting piece;GO:0005737,cellular_component,cytoplasm;GO:0051082,molecular_function,unfolded protein binding	-
MAP6	1.09369722802667	1.20543451276138	1.41262646810607	0.430324518878958	0.424526680436532	0.334410574724	1.44460816275322	2.35203151791384	91.7942495497475	1.36171186640262e-07	9.28242396899205e-07	G1S4Q9,Microtubule associated protein 6	-	-	IPR007882,Microtubule-associated protein 6	ENOG410IIA0,-;ENOG4110KV2,-	GO:0005874,cellular_component,microtubule;GO:0048813,biological_process,dendrite morphogenesis;GO:0005516,molecular_function,calmodulin binding;GO:0000226,biological_process,microtubule cytoskeleton organization;GO:0048471,cellular_component,perinuclear region of cytoplasm;GO:0032418,biological_process,lysosome localization;GO:0008017,molecular_function,microtubule binding	-
RP11-111M22.2	0.533516911309617	0.46601924402608	0.570892541853284	0.217800742702311	0.239238302430523	0.194087978090742	1.07031127397313	1.99440398986743	49.735145483222	5.2167611830597e-06	2.00451282242075e-05	H2R538,Uncharacterized protein	-	-	-	ENOG410YQJH,-;ENOG410IY1E,-	-	-
CAPN5	4.05303262399693	3.15980093322127	4.24242702601654	0.468144679332896	0.66221424225588	0.525098898247353	2.59169536400225	3.67820576079458	311.465141651137	2.42784890335644e-10	7.30394595458308e-09	E7EV01,Calpain-5	-	PF00648,Calpain family cysteine protease;PF00168,C2 domain;PF01067,Calpain large subunit, domain III	IPR000169,Cysteine peptidase, cysteine active site;IPR001300,Peptidase C2, calpain, catalytic domain;IPR033884,Calpain C2 domain;IPR022684,Peptidase C2, calpain family;IPR022683,Peptidase C2, calpain, domain III;IPR036213,Calpain large subunit, domain III superfamily;IPR022682,Peptidase C2, calpain, large subunit, domain III;IPR000008,C2 domain;IPR035892,C2 domain superfamily;IPR033883,Calpain su…	-	GO:0006508,biological_process,proteolysis;GO:0016787,molecular_function,hydrolase activity;GO:0008234,molecular_function,cysteine-type peptidase activity;GO:0005622,cellular_component,intracellular;GO:0004198,molecular_function,calcium-dependent cysteine-type endopeptidase activity;GO:0008233,molecular_function,peptidase activity	-
ANKRD42	7.72635477604713	6.66371479396484	8.22478861547766	1.74884961394103	1.90852992246313	1.57706820566365	1.91233915333223	4.90350946915849	426.999631823103	5.02738860628509e-12	6.75640214480572e-10	E9PIL2,Ankyrin repeat domain-containing protein 42	NP_001287904.1,ankyrin repeat domain-containing protein 42 isoform 1	PF12796,Ankyrin repeats (3 copies);PF13637,Ankyrin repeats (many copies)	IPR020683,Ankyrin repeat-containing domain;IPR018247,EF-Hand 1, calcium-binding site;IPR002110,Ankyrin repeat;IPR036770,Ankyrin repeat-containing domain superfamily	-	-	-
DLG2	0.451295817295558	0.495534665100266	0.532546744959324	0.123530447843093	0.103822818412772	0.0931919497522086	2.00738683067481	2.21877324403757	176.579462167203	2.01167485419068e-09	3.35448903956183e-08	F6WZ93,Discs large MAGUK scaffold protein 2	-	PF07653,Variant SH3 domain;PF10600,PDZ-associated domain of NMDA receptors;PF00625,uanylate kinase;PF00595,PDZ domain (Also known as DHR or GLGF);PF10608,Polyubiquitination (PEST) N-terminal domain of MAGUK	IPR015143,L27-1;IPR036034,PDZ superfamily;IPR027417,P-loop containing nucleoside triphosphate hydrolase;IPR019583,PDZ-associated domain of NMDA receptors;IPR001478,PDZ domain;IPR019590,Disks large homologue 1, N-terminal PEST domain;IPR036892,L27 domain superfamily;IPR016313,Disks large 1-like;IPR036028,SH3-like domain superfamily;IPR020590,Guanylate kinase, conserved site;IPR008144,Guanylate kin…	COG0194,Guanylate kinase;KOG0708,Membrane-associated guanylate kinase MAGUK (contains PDZ, SH3, HOOK and GUK domains)	GO:0007399,biological_process,nervous system development;GO:0030054,cellular_component,cell junction;GO:0045211,cellular_component,postsynaptic membrane;GO:0007268,biological_process,chemical synaptic transmission;GO:0019233,biological_process,sensory perception of pain;GO:0046037,biological_process,GMP metabolic process;GO:0045197,biological_process,establishment or maintenance of epithelial cel…	-
SYTL2	3.24477137670224	3.14051767683164	3.03563803866477	1.34085932275855	1.26000960038583	1.46886462412257	1.0094184302843	4.62834458016332	148.70983763432	6.23300976027706e-09	7.90148736668965e-08	A0A0U1RR07,Synaptotagmin-like protein 2	XP_005274114.1,synaptotagmin-like protein 2 isoform X3	PF00168,C2 domain	IPR000008,C2 domain;IPR035892,C2 domain superfamily;IPR013083,Zinc finger, RING/FYVE/PHD-type;IPR010911,Rab-binding domain;IPR027006,Synaptotagmin-like protein 2	-	GO:0017137,molecular_function,Rab GTPase binding;GO:0005622,cellular_component,intracellular;GO:0006886,biological_process,intracellular protein transport;GO:0006887,biological_process,exocytosis	-
SESN3	21.3820917559842	20.073074816739	22.7274670715476	5.85861813408346	5.99601430588307	4.50300577972489	1.77503765881854	7.0914663706433	364.068011770397	4.41820389992986e-10	1.0996291077859e-08	G3QQF9,Sestrin 3	XP_004052041.1,sestrin-3 isoform X1	PF04636,PA26 p53-induced protein (sestrin)	IPR029032,AhpD-like;IPR006730,Sestrin	-	GO:0042149,biological_process,cellular response to glucose starvation;GO:0031932,cellular_component,TORC2 complex;GO:0042593,biological_process,glucose homeostasis;GO:0051896,biological_process,regulation of protein kinase B signaling;GO:0005737,cellular_component,cytoplasm;GO:0032868,biological_process,response to insulin;GO:1901031,biological_process,regulation of response to reactive oxygen sp…	K10141,ko04211,Longevity regulating pathway;K10141,ko04115,p53 signaling pathway
CNTN5	0.182405581371345	0.196994622763084	0.106959551042745	0.0103967889986426	0.0349524819226122	0.00954847043298855	2.99749517213683	-0.258682363195211	45.6446735406551	8.42317946641944e-06	3.01593705560948e-05	B7ZM08,Contactin 5	-	PF13927,Immunoglobulin domain;PF00041,ibronectin type III domain;PF13895,Immunoglobulin domain;PF07679,Immunoglobulin I-set domain	IPR032989,Contactin-5;IPR003961,Fibronectin type III;IPR007110,Immunoglobulin-like domain;IPR036116,Fibronectin type III superfamily;IPR036179,Immunoglobulin-like domain superfamily;IPR013783,Immunoglobulin-like fold;IPR003599,Immunoglobulin subtype;IPR003598,Immunoglobulin subtype 2;IPR013098,Immunoglobulin I-set	KOG3513,Neural cell adhesion molecule L1;ENOG410XSVG,-	-	-
BIRC3	0.306960281972566	0.22563315353218	0.267653068966972	0.1132984480303	0.0987499822909805	0.104053942160608	1.13211845975631	0.488925436168486	23.2424715323338	0.000258607765360466	0.000608072520425145	H2Q4M5,Baculoviral IAP repeat containing 3	-	PF00619,Caspase recruitment domain;PF00653,Inhibitor of Apoptosis domain;PF13920,Zinc finger, C3HC4 type (RING finger)	IPR001370,BIR repeat;IPR001315,CARD domain;IPR011029,Death-like domain superfamily	KOG1101,Apoptosis inhibitor IAP1 and related BIR domain proteins;ENOG410YPNM,-	GO:0006915,biological_process,apoptotic process;GO:0034121,biological_process,regulation of toll-like receptor signaling pathway;GO:1990001,biological_process,inhibition of cysteine-type endopeptidase activity involved in apoptotic process;GO:0005737,cellular_component,cytoplasm;GO:0016567,biological_process,protein ubiquitination;GO:0042981,biological_process,regulation of apoptotic process;GO:0…	K16060,ko04120,Ubiquitin mediated proteolysis;K16060,ko04215,Apoptosis - multiple species;K16060,ko05200,Pathways in cancer;K16060,ko04668,TNF signaling pathway;K16060,ko05222,Small cell lung cancer;K16060,ko04064,NF-kappa B signaling pathway;K16060,ko05145,Toxoplasmosis;K16060,ko04621,NOD-like receptor signaling pathway;K16060,ko04510,Focal adhesion;K16060,ko04210,Apoptosis;K16060,ko01524,Platin…
MMP10	1.47278587632854	0.895986942439221	0.812300396250527	0.592185251877749	0.482627899797557	0.197769570765631	1.1408179222734	0.392375635436465	10.298437182081	0.0071569113145134	0.0119847938622699	H2Q4N1,Matrix metalloproteinase	XP_001153881.1,stromelysin-2	PF00413,Matrixin;PF01471,Putative peptidoglycan binding domain;PF00045,Hemopexin	IPR001818,Peptidase M10, metallopeptidase;IPR018486,Hemopexin, conserved site;IPR036375,Hemopexin-like domain superfamily;IPR036365,PGBD-like superfamily;IPR021190,Peptidase M10A;IPR000585,Hemopexin-like domain;IPR024079,Metallopeptidase, catalytic domain superfamily;IPR006026,Peptidase, metallopeptidase;IPR018487,Hemopexin-like repeats;IPR033739,Peptidase M10A, catalytic domain;IPR021158,Peptida…	KOG1565,Gelatinase A and related matrix metalloproteases;ENOG410XQ5D,-	GO:0006508,biological_process,proteolysis;GO:0030334,biological_process,regulation of cell migration;GO:0016787,molecular_function,hydrolase activity;GO:0008237,molecular_function,metallopeptidase activity;GO:0031012,cellular_component,extracellular matrix;GO:0046872,molecular_function,metal ion binding;GO:0008270,molecular_function,zinc ion binding;GO:0008233,molecular_function,peptidase activit…	-
GUCY1A2	0.0928869214513443	0.140708701515117	0.182499148318306	0.0679691431142391	0.058341013924859	0.0478135527879379	1.05401977604819	0.681559993997948	15.2534433929698	0.00153596641349969	0.0029939034604936	G3R2P1,Guanylate cyclase 1 soluble subunit alpha 2	-	PF00211,Adenylate and Guanylate cyclase catalytic domain;PF07701,Heme NO binding associated;PF07700,Haem-NO-binding	IPR029787,Nucleotide cyclase;IPR011644,Heme NO-binding;IPR024096,NO signalling/Golgi transport ligand-binding domain superfamily;IPR038158,H-NOX domain superfamily;IPR001054,Adenylyl cyclase class-3/4/guanylyl cyclase;IPR018297,Adenylyl cyclase class-4/guanylyl cyclase, conserved site;IPR011645,Haem NO binding associated	-	GO:0009190,biological_process,cyclic nucleotide biosynthetic process;GO:0006182,biological_process,cGMP biosynthetic process;GO:0035556,biological_process,intracellular signal transduction;GO:0016849,molecular_function,phosphorus-oxygen lyase activity;GO:0005622,cellular_component,intracellular;GO:0020037,molecular_function,heme binding;GO:0000166,molecular_function,nucleotide binding;GO:0004383,…	-
SIDT2	0.726792406439715	0.636514089401475	0.666223078852343	0.292459460007729	0.237022844040988	0.201447329586292	1.27636756103844	2.02851541587634	65.4398703434117	1.06665307608377e-06	5.16436503115843e-06	C9JBG5,SID1 transmembrane family member 2	-	PF13965,dsRNA-gated channel SID-1	IPR025958,SID1 transmembrane family	ENOG410IF6Z,-;ENOG410XPBN,-	GO:0051033,molecular_function,RNA transmembrane transporter activity;GO:0033227,biological_process,dsRNA transport;GO:0016021,cellular_component,integral component of membrane;GO:0016020,cellular_component,membrane	-
TAGLN	2.16263674713972	1.78793392882919	2.04656829126118	0.446994242969342	0.392604920658014	0.355046112234852	2.1267824428919	2.17500928772682	197.022657752795	9.70919072440421e-10	1.95519601237429e-08	G1R6Y3,Transgelin	XP_012351322.1,-;XP_004090597.1,-;XP_003253239.1,-;XP_003253242.1,-;XP_003253241.1,-;XP_012351321.1,-	PF00402,Calponin family repeat;PF00307,Calponin homology (CH) domain	IPR000557,Calponin repeat;IPR001715,Calponin homology domain;IPR003096,Smooth muscle protein/calponin;IPR029976,Transgelin;IPR036872,CH domain superfamily	COG5199,Calponin;KOG2046,Calponin	GO:0051015,molecular_function,actin filament binding;GO:0030855,biological_process,epithelial cell differentiation	-
ESAM	0.934887895871056	1.02907263201376	1.04478724378263	0.397042512198421	0.490334244259222	0.364646112262264	1.07049656422882	1.04417070582031	28.7597440170042	9.42207936868982e-05	0.00024815766521201	H2Q516,Endothelial cell adhesion molecule	XP_508839.1,endothelial cell-selective adhesion molecule	PF13927,Immunoglobulin domain;PF07686,Immunoglobulin V-set domain	IPR007110,Immunoglobulin-like domain;IPR036179,Immunoglobulin-like domain superfamily;IPR013783,Immunoglobulin-like fold;IPR003599,Immunoglobulin subtype;IPR003598,Immunoglobulin subtype 2;IPR013106,Immunoglobulin V-set domain	ENOG4111DT8,-;ENOG410IHVB,-	GO:0005923,cellular_component,bicellular tight junction;GO:0005912,cellular_component,adherens junction;GO:0098609,biological_process,cell-cell adhesion;GO:0007156,biological_process,homophilic cell adhesion via plasma membrane adhesion molecules;GO:0005886,cellular_component,plasma membrane;GO:0016020,cellular_component,membrane;GO:0016021,cellular_component,integral component of membrane	K06787,ko04670,Leukocyte transendothelial migration;K06787,ko04514,Cell adhesion molecules (CAMs)
CDON	2.21692634478974	1.81747505170171	1.81564813312349	0.752225093769222	0.667861967495212	0.803597470042121	1.19247704134831	3.7968699130062	117.914845839885	2.79939576441246e-08	2.54984573880585e-07	G3RD38,Cell adhesion associated, oncogene regulated	XP_018893194.1,cell adhesion molecule-related/down-regulated by oncogenes	PF13927,Immunoglobulin domain;PF00041,ibronectin type III domain;PF07679,Immunoglobulin I-set domain	IPR003961,Fibronectin type III;IPR007110,Immunoglobulin-like domain;IPR036116,Fibronectin type III superfamily;IPR036179,Immunoglobulin-like domain superfamily;IPR032983,Cell adhesion molecule-related/down-regulated by oncogenes;IPR013783,Immunoglobulin-like fold;IPR003599,Immunoglobulin subtype;IPR003598,Immunoglobulin subtype 2;IPR013098,Immunoglobulin I-set	-	GO:0045663,biological_process,positive regulation of myoblast differentiation;GO:0007224,biological_process,smoothened signaling pathway;GO:0016021,cellular_component,integral component of membrane;GO:0045664,biological_process,regulation of neuron differentiation;GO:0016020,cellular_component,membrane;GO:0005887,cellular_component,integral component of plasma membrane;GO:0048598,biological_proce…	-
TMEM45B	9.11138312855985	8.82218921693773	10.2393835199946	2.17298213832103	2.55771262358026	1.71570982804817	1.93357263513628	4.06642862334324	248.417413188511	5.85843362787061e-10	1.35197253707122e-08	H2Q543,Uncharacterized protein	XP_522248.2,transmembrane protein 45B	PF04819,amily of unknown function (DUF716)	IPR006904,Protein of unknown function DUF716 (TMEM45)	ENOG410IG9I,-;ENOG410ZTA1,-	GO:0016021,cellular_component,integral component of membrane;GO:0016020,cellular_component,membrane	-
SNX19	3.24169443452107	3.33530750410422	3.50349385821498	1.44540300499303	1.518916941177	1.32480078498199	1.03464415175479	4.25221899842292	154.059374644939	4.945135365675e-09	6.54712729150673e-08	A8K8U2,cDNA FLJ76442	-	PF02194,PXA domain;PF08628,Sorting nexin C terminal;PF00787,PX domain	IPR013937,Sorting nexin, C-terminal;IPR034908,Sorting nexin-19;IPR036871,PX domain superfamily;IPR037909,SNX19, PX domain;IPR003114,Phox-associated domain;IPR001683,Phox homologous domain	ENOG410IH51,-;ENOG410XTBC,-	GO:0035091,molecular_function,phosphatidylinositol binding;GO:0016021,cellular_component,integral component of membrane;GO:0016020,cellular_component,membrane	-
WNT5B	0.307252451188007	0.264564699744423	0.256323615693625	0.0769446912639382	0.0246358840837429	0.0403808252504041	2.31570859648933	-0.487665478787055	37.9120177267501	2.30111986360202e-05	7.19037414584318e-05	H2Q569,Protein Wnt	XP_009422873.1,-;XP_009422874.1,-;XP_009422872.1,-;XP_009422875.1,-;XP_016778205.1,-	PF00110,wnt family	IPR018161,Wnt protein, conserved site;IPR005817,Wnt;IPR026537,Wnt-5b protein	KOG3913,Wnt family of developmental regulators;ENOG410XQZ1,-	GO:0009986,cellular_component,cell surface;GO:0045600,biological_process,positive regulation of fat cell differentiation;GO:0005578,,;GO:0045165,biological_process,cell fate commitment;GO:0005109,molecular_function,frizzled binding;GO:0016055,biological_process,Wnt signaling pathway;GO:0005102,molecular_function,signaling receptor binding;GO:0002062,biological_process,chondrocyte differentiation;…	-
AKAP3	0.337593443606767	0.4492486496391	0.336230517442749	0.0258020638644067	0.0144571266331125	0.0947870516373988	2.77573462333286	-0.342984826616307	37.1654906860425	2.7703346056938e-05	8.43641869520469e-05	V9HWD4,Epididymis luminal protein 159	XP_005253721.1,A-kinase anchor protein 3 isoform X1;XP_011519211.1,-;XP_011519210.1,-;XP_011519212.1,-	PF05716,A-kinase anchor protein 110 kDa (AKAP 110);PF10522,RII binding domain	IPR018459,RII binding domain;IPR020799,A-kinase anchor 110kDa;IPR018292,A-kinase anchor 110kDa, C-terminal;IPR008382,SPHK1-interactor/A-kinase anchor 110kDa	ENOG411183Z,-;ENOG410IEV9,-	GO:0008104,biological_process,protein localization;GO:0035686,cellular_component,sperm fibrous sheath;GO:0031514,cellular_component,motile cilium;GO:0051018,molecular_function,protein kinase A binding;GO:0001669,cellular_component,acrosomal vesicle;GO:0097228,cellular_component,sperm principal piece;GO:0007178,biological_process,transmembrane receptor protein serine/threonine kinase signaling pat…	-
CD27	0.918140982477153	0.721834063087205	0.966747454183654	0.335609823598028	0.188045179043463	0.261992082974364	1.50507333315977	-0.297950529398215	22.9556226565792	0.000273689825818045	0.000638879026363209	H2R7K8,Uncharacterized protein	XP_508952.2,-	PF00020,TNFR/NGFR cysteine-rich region	IPR034000,Tumour necrosis factor receptor 7, N-terminal;IPR022328,Tumour necrosis factor receptor 7;IPR001368,TNFR/NGFR cysteine-rich region	ENOG410ZDEA,-;ENOG410IZUP,-	GO:0005031,molecular_function,tumor necrosis factor-activated receptor activity;GO:0033209,biological_process,tumor necrosis factor-mediated signaling pathway;GO:0009986,cellular_component,cell surface;GO:0043066,biological_process,negative regulation of apoptotic process;GO:0070233,biological_process,negative regulation of T cell apoptotic process;GO:0006955,biological_process,immune response;GO…	-
PIANP	2.1283910645073	1.74364824311044	2.15638554921247	0.137645241490986	0.22731242096252	0.24617497512288	3.08972713545841	1.78306745320147	211.639914887794	6.01584760274932e-10	1.37823940440958e-08	G8F3S2,Uncharacterized protein	-	PF15298,AJAP1/PANP C-terminus	IPR029198,AJAP1/PANP, C-terminal	-	GO:0016021,cellular_component,integral component of membrane;GO:0016020,cellular_component,membrane	-
SPSB2	2.00857585135681	2.06553717131951	2.32956622611489	1.0614413466569	0.789375623121682	0.638073031944088	1.16655737570618	1.83411928758184	41.9935886441839	1.33006078944461e-05	4.47543656014058e-05	F7H3I1,SplA/ryanodine receptor domain and SOCS box containing 2	-	PF00622,SPRY domain	IPR001870,B30.2/SPRY domain;IPR013320,Concanavalin A-like lectin/glucanase domain superfamily;IPR003877,SPRY domain	ENOG410XQC1,-;KOG3953,SOCS box protein SSB-1, contains SPRY domain	-	-
C12orf57	7.30845792168998	5.87710647947841	6.88277998843536	2.94773578450926	2.73071587242185	2.35828714907156	1.12116115952955	3.04480549392225	82.8314791137029	2.57060091870521e-07	1.55693713880812e-06	H2Q5B8,Chromosome 12 open reading frame 57	XP_508976.1,-	PF14974,Protein C10	IPR026317,Protein C10	ENOG410IWDX,-;ENOG4111SII,-	-	-
C1S	0.736021337836182	0.836267278509196	1.02458046941602	0.366148136237403	0.389796529447104	0.289194385106335	1.11548191676518	1.94219608308531	41.9861948317002	1.33133244986255e-05	4.4787621552303e-05	B3KNX0,cDNA FLJ30621 fis, clone CTONG2001681, highly similar to Complement C1s subcomponent	-	PF00084,Sushi repeat (SCR repeat);PF14670,Coagulation Factor Xa inhibitory site;PF00431,CUB domain;PF00089,Trypsin	IPR035914,Spermadhesin, CUB domain superfamily;IPR018097,EGF-like calcium-binding, conserved site;IPR001254,Serine proteases, trypsin domain;IPR033116,Serine proteases, trypsin family, serine active site;IPR000436,Sushi/SCR/CCP domain;IPR009003,Peptidase S1, PA clan;IPR035976,Sushi/SCR/CCP superfamily;IPR001881,EGF-like calcium-binding domain;IPR000859,CUB domain;IPR000152,EGF-type aspartate/aspa…	KOG3627,Trypsin;COG5640,Secreted trypsin-like serine protease	GO:0006508,biological_process,proteolysis;GO:0016787,molecular_function,hydrolase activity;GO:0005509,molecular_function,calcium ion binding;GO:0006958,biological_process,complement activation, classical pathway;GO:0004252,molecular_function,serine-type endopeptidase activity;GO:0008233,molecular_function,peptidase activity	-
GABARAPL1	8.40984430846843	6.77883499459963	8.15745976959492	3.13851859263442	2.63456542328	2.13789341613441	1.36419692280318	4.36501157057032	126.990011083503	8.9541550821914e-08	6.60201882179485e-07	F7HVH8,Uncharacterized protein	-	PF02991,Autophagy protein Atg8 ubiquitin like	IPR004241,Autophagy protein Atg8 ubiquitin-like;IPR029071,Ubiquitin-like domain superfamily	ENOG4111JAT,-;KOG1654,Microtubule-associated anchor protein involved in autophagy and membrane trafficking	GO:0006914,biological_process,autophagy	-
SPX	2.71459884822646	2.13544751534666	2.70539626952258	0.0563512773174421	0.0315741235428738	0.0258766675651964	5.82162332380095	2.00972037111677	546.463039984393	9.0909237666495e-13	2.71149665855085e-10	H2NGT0,Spexin hormone	XP_002823061.1,spexin	PF15171,Neuropeptide secretory protein family, NPQ, spexin	IPR028126,Spexin	ENOG410J03K,-;ENOG410YWQF,-	GO:1904306,biological_process,positive regulation of gastro-intestinal system smooth muscle contraction;GO:0005184,molecular_function,neuropeptide hormone activity;GO:0010469,biological_process,regulation of signaling receptor activity;GO:0031045,cellular_component,dense core granule;GO:0005615,cellular_component,extracellular space	-
CASC1	0.667347965789553	0.697765941258562	0.769599091236988	0.0961808640799227	0.0538909964331875	0.0736108793627157	3.02530500370702	0.18979849321819	103.749937488323	6.3182895281941e-08	4.93475893585437e-07	F8W8F9,Protein CASC1	-	PF15927,Cancer susceptibility candidate 1 N-terminus	IPR031826,Cancer susceptibility candidate 1, N-terminal;IPR023247,Cancer susceptibility candidate protein 1	ENOG410ZX66,-;ENOG410IHQX,-	-	-
FGD4	0.759906472814387	0.503856727100171	0.775575656092124	0.204794930459762	0.219518730037754	0.192173635267676	1.52091777476547	2.18649535364143	74.6202771744538	4.85829351521532e-07	2.65559833639432e-06	F8VWL3,FYVE, RhoGEF and PH domain-containing protein 4	-	PF00621,RhoGEF domain;PF01363,YVE zinc finger;PF00169,PH domain	IPR017455,Zinc finger, FYVE-related;IPR000306,FYVE zinc finger;IPR037742,FGD4, N-terminal PH domain;IPR013083,Zinc finger, RING/FYVE/PHD-type;IPR001849,Pleckstrin homology domain;IPR011993,PH-like domain superfamily;IPR035899,Dbl homology (DH) domain superfamily;IPR035941,FGD1-4, C-terminal PH domain;IPR000219,Dbl homology (DH) domain	ENOG410XRXV,-;KOG4424,Predicted Rho/Rac guanine nucleotide exchange factor/faciogenital dysplasia protein 3	GO:0035023,biological_process,regulation of Rho protein signal transduction;GO:0005085,molecular_function,guanyl-nucleotide exchange factor activity;GO:0005089,molecular_function,Rho guanyl-nucleotide exchange factor activity;GO:0046872,molecular_function,metal ion binding;GO:0065009,biological_process,regulation of molecular function	-
CPNE8	2.91865588401694	3.36023454904553	3.40345993740289	1.35255036671372	1.29550708227452	1.41005349817025	1.05344760054743	3.53557770179459	102.309483723013	6.90118885920957e-08	5.31129471696129e-07	G1S8J3,Copine 8	-	PF07002,Copine;PF00168,C2 domain	-	-	-	-
ZNF641	0.146128481372389	0.231634771753345	0.202987955457996	0.0362976638337966	0.0187734507282003	0.01025722520079	2.95168708415146	-0.128825727220206	57.2626986871799	2.33199712556192e-06	1.00065718134861e-05	H2Q5T3,Uncharacterized protein	-	PF00096,Zinc finger, C2H2 type;PF01352,KRAB box	-	-	-	-
ADCY6	8.04134007407994	6.79446083537477	7.15478509110373	3.4857729234692	3.20001020199824	2.87320855240375	1.00387968107158	5.43061730203477	162.093710605635	3.54073724116679e-09	5.07452169613459e-08	G3QIR6,Adenylate cyclase 6	XP_018894714.1,-;XP_004053103.1,adenylate cyclase type 6;XP_018894713.1,-	PF00211,Adenylate and Guanylate cyclase catalytic domain;PF16214,Adenylyl cyclase N-terminal extracellular and transmembrane region;PF06327,omain of Unknown Function (DUF1053)	IPR009398,Adenylate cyclase, conserved domain;IPR032628,Adenylate cyclase, N-terminal;IPR029787,Nucleotide cyclase;IPR001054,Adenylyl cyclase class-3/4/guanylyl cyclase;IPR030672,Adenylate cyclase;IPR018297,Adenylyl cyclase class-4/guanylyl cyclase, conserved site	-	GO:1904322,biological_process,cellular response to forskolin;GO:0009190,biological_process,cyclic nucleotide biosynthetic process;GO:0006171,biological_process,cAMP biosynthetic process;GO:0097746,biological_process,regulation of blood vessel diameter;GO:0035556,biological_process,intracellular signal transduction;GO:0007189,biological_process,adenylate cyclase-activating G-protein coupled recept…	K08046,ko04713,Circadian entrainment;K08046,ko04911,Insulin secretion;K08046,ko00230,Purine metabolism;K08046,ko04611,Platelet activation;K08046,ko04913,Ovarian steroidogenesis;K08046,ko04750,Inflammatory mediator regulation of TRP channels;K08046,ko04062,Chemokine signaling pathway;K08046,ko04114,Oocyte meiosis;K08046,ko04211,Longevity regulating pathway;K08046,ko04976,Bile secretion;K08046,ko04…
PRPH	3.7239553947235	2.62204073620187	3.32528635991562	1.11426624754204	0.968478031007442	0.958453219589191	1.46647151562213	3.15824483546422	118.702516885527	2.68252070512345e-08	2.47117058896221e-07	H2Q5V1,Uncharacterized protein	-	PF00038,Intermediate filament protein;PF04732,Intermediate filament head (DNA binding) region	IPR006821,Intermediate filament head, DNA-binding domain;IPR018039,Intermediate filament protein, conserved site;IPR001664,Intermediate filament protein;IPR002957,Keratin, type I;IPR027700,Peripherin/Plasticin	ENOG410IE39,-;ENOG410YCMG,-	GO:0045098,cellular_component,type III intermediate filament;GO:0005882,cellular_component,intermediate filament;GO:0005198,molecular_function,structural molecule activity	K07607,ko05014,Amyotrophic lateral sclerosis (ALS)
SCN8A	4.47296732925112	4.03677506932995	4.97636884445403	0.923336295167258	0.986446537696436	0.852743583972618	2.08813122115979	5.15289649712669	588.130209118734	5.45089400025457e-13	1.95835755354601e-10	A0A1D5QIN6,Sodium channel protein	XP_015007233.1,sodium channel protein type 8 subunit alpha isoform X2	-	IPR001696,Voltage gated sodium channel, alpha subunit;IPR024583,Voltage-gated Na+ ion channel, cytoplasmic domain;IPR027359,Voltage-dependent channel domain superfamily;IPR000048,IQ motif, EF-hand binding site;IPR005821,Ion transport domain;IPR010526,Sodium ion transport-associated;IPR008054,Voltage gated sodium channel, alpha-8 subunit	-	GO:0005216,molecular_function,ion channel activity;GO:0005244,molecular_function,voltage-gated ion channel activity;GO:0006814,biological_process,sodium ion transport;GO:0055085,biological_process,transmembrane transport;GO:0005272,molecular_function,sodium channel activity;GO:0001518,cellular_component,voltage-gated sodium channel complex;GO:0006811,biological_process,ion transport;GO:0035725,bi…	-
CSAD	8.19929813998947	8.8375931898996	8.32447262777536	3.97754977493891	3.19501181313732	3.45995949428786	1.05571495407253	4.6835351161248	155.164465712742	4.71861055298687e-09	6.29998273831221e-08	H2R1K8,Uncharacterized protein	XP_009423611.1,-;XP_009423610.1,-	PF00282,Pyridoxal-dependent decarboxylase conserved domain	IPR015421,Pyridoxal phosphate-dependent transferase, major domain;IPR002129,Pyridoxal phosphate-dependent decarboxylase;IPR015424,Pyridoxal phosphate-dependent transferase	KOG0629,Glutamate decarboxylase and related proteins;COG0076,Glutamate decarboxylase and related PLP-dependent proteins	GO:0019752,biological_process,carboxylic acid metabolic process;GO:0003824,molecular_function,catalytic activity;GO:0016831,molecular_function,carboxy-lyase activity;GO:0016829,molecular_function,lyase activity;GO:0030170,molecular_function,pyridoxal phosphate binding	-
ITGB7	0.320306599118656	0.216317792362028	0.253498830320418	0.0897630827007893	0.0591706544189428	0.0339454409986868	1.91021817769313	-0.433722880644963	27.3541789624667	0.000120232674866002	0.000307845501179424	H2Q615,Integrin beta	XP_016778836.1,integrin beta-7 isoform X3	PF00362,Integrin beta chain VWA domain;PF17205,Integrin plexin domain;PF08725,Integrin beta cytoplasmic domain;PF07974,-like domain	IPR015812,Integrin beta subunit;IPR036465,von Willebrand factor A-like domain superfamily;IPR014836,Integrin beta subunit, cytoplasmic domain;IPR002369,Integrin beta subunit, VWA domain;IPR016201,PSI domain;IPR032695,Integrin domain superfamily;IPR015437,Integrin beta-7 subunit;IPR013111,EGF-like domain, extracellular;IPR012896,Integrin beta subunit, tail;IPR033760,Integrin beta N-terminal;IPR036…	ENOG410XP60,-;KOG1226,Integrin beta subunit (N-terminal portion of extracellular region)	GO:0008305,cellular_component,integrin complex;GO:0007155,biological_process,cell adhesion;GO:0007160,biological_process,cell-matrix adhesion;GO:0004872,-,-;GO:0016020,cellular_component,membrane;GO:0007229,biological_process,integrin-mediated signaling pathway;GO:0016021,cellular_component,integral component of membrane	K06590,ko04514,Cell adhesion molecules (CAMs);K06590,ko05414,Dilated cardiomyopathy;K06590,ko04672,Intestinal immune network for IgA production;K06590,ko04810,Regulation of actin cytoskeleton;K06590,ko05412,Arrhythmogenic right ventricular cardiomyopathy (ARVC);K06590,ko04151,PI3K-Akt signaling pathway;K06590,ko04510,Focal adhesion;K06590,ko04512,ECM-receptor interaction;K06590,ko05410,Hypertroph…
MAP3K12	4.4874889848176	3.85186449296378	4.54395733344454	1.93831409409994	1.87606383367863	1.6329480643754	1.04289613102876	4.56902060013792	141.689630557825	8.54613925253987e-09	1.01366422759148e-07	Q5RCD1,Mitogen-activated protein kinase kinase kinase 12	NP_001125309.1,mitogen-activated protein kinase kinase kinase 12	PF07714,Protein tyrosine kinase	IPR001245,Serine-threonine/tyrosine-protein kinase, catalytic domain;IPR027257,Mitogen-activated protein kinase kinase kinase 12;IPR017419,Mitogen-activated protein kinase kinase kinase 12/13;IPR011009,Protein kinase-like domain superfamily;IPR008271,Serine/threonine-protein kinase, active site;IPR000719,Protein kinase domain	ENOG410YKX2,-;KOG4721,Serine/threonine protein kinase, contains leucine zipper domain	GO:0016301,molecular_function,kinase activity;GO:0046777,biological_process,protein autophosphorylation;GO:0000186,biological_process,activation of MAPKK activity;GO:0016740,molecular_function,transferase activity;GO:0016310,biological_process,phosphorylation;GO:0007254,biological_process,JNK cascade;GO:0004674,molecular_function,protein serine/threonine kinase activity;GO:0005622,cellular_compon…	K04423,ko04010,MAPK signaling pathway
CALCOCO1	43.6820868482382	42.1612815994519	46.8297303182421	10.205548489473	9.99429060487303	8.94057985426001	1.98823107179815	7.84469920453561	956.86958443722	1.80722246474177e-14	4.56665077553274e-11	A0A024RAZ1,Calcium binding and coiled-coil domain 1, isoform CRA_b	NP_065949.1,calcium-binding and coiled-coil domain-containing protein 1 isoform 1;XP_016875196.1,-	PF07888,Calcium binding and coiled-coil domain (CALCOCO1) like	IPR012852,Calcium binding and coiled-coil domain-like	ENOG410IHKH,-;ENOG410ZVZ6,-	GO:0030518,biological_process,intracellular steroid hormone receptor signaling pathway;GO:0003713,molecular_function,transcription coactivator activity;GO:0045944,biological_process,positive regulation of transcription by RNA polymerase II;GO:0043231,cellular_component,intracellular membrane-bounded organelle;GO:0003682,molecular_function,chromatin binding;GO:0005829,cellular_component,cytosol;GO…	-
MMP19	0.307211872998865	0.155605740727886	0.222295158251623	0.0557074953339621	0.0170254945923341	0.0930219674138428	1.77614679128021	-0.548399475794663	15.6795588368775	0.00143588852062502	0.00281969263776899	G3RBP6,Matrix metallopeptidase 19	XP_004053369.2,matrix metalloproteinase-19	PF00413,Matrixin;PF01471,Putative peptidoglycan binding domain;PF00045,Hemopexin	IPR001818,Peptidase M10, metallopeptidase;IPR036375,Hemopexin-like domain superfamily;IPR036365,PGBD-like superfamily;IPR021190,Peptidase M10A;IPR000585,Hemopexin-like domain;IPR028724,Matrix metalloproteinase-19;IPR024079,Metallopeptidase, catalytic domain superfamily;IPR006026,Peptidase, metallopeptidase;IPR018487,Hemopexin-like repeats;IPR033739,Peptidase M10A, catalytic domain;IPR002477,Pepti…	-	GO:0006508,biological_process,proteolysis;GO:0016787,molecular_function,hydrolase activity;GO:0008237,molecular_function,metallopeptidase activity;GO:0031012,cellular_component,extracellular matrix;GO:0046872,molecular_function,metal ion binding;GO:0008233,molecular_function,peptidase activity;GO:0008270,molecular_function,zinc ion binding;GO:0004222,molecular_function,metalloendopeptidase activi…	-
STAT2	4.417933110435	3.9509033698803	4.7548384889081	1.626683070345	1.43661099216524	1.47261281345224	1.33118383670694	4.12379492095393	208.619288775697	6.62408619274749e-10	1.48367538768345e-08	R9QE65,Signal transducer and activator of transcription	NP_005410.1,signal transducer and activator of transcription 2 isoform 1	PF12188,Signal transducer and activator of transcription 2 C terminal;PF02865,STAT protein, protein interaction domain;PF01017,STAT protein, all-alpha domain;PF00017,SH2 domain;PF02864,STAT protein, DNA binding domain	IPR036860,SH2 domain superfamily;IPR015988,STAT transcription factor, coiled coil;IPR036535,STAT transcription factor, N-terminal domain superfamily;IPR008967,p53-like transcription factor, DNA-binding;IPR013801,STAT transcription factor, DNA-binding;IPR000980,SH2 domain;IPR012345,STAT transcription factor, DNA-binding, N-terminal;IPR013800,STAT transcription factor, all-alpha domain;IPR035854,ST…	KOG3667,STAT protein;ENOG410XPN8,-	GO:0003677,molecular_function,DNA binding;GO:0005737,cellular_component,cytoplasm;GO:0003700,molecular_function,DNA binding transcription factor activity;GO:0004871,molecular_function,signal transducer activity;GO:0006355,biological_process,regulation of transcription, DNA-templated;GO:0005886,cellular_component,plasma membrane;GO:0006351,biological_process,transcription, DNA-templated;GO:0005829…	K11221,ko04062,Chemokine signaling pathway;K11221,ko04380,Osteoclast differentiation;K11221,ko05168,Herpes simplex infection;K11221,ko05161,Hepatitis B;K11221,ko05160,Hepatitis C;K11221,ko04630,Jak-STAT signaling pathway;K11221,ko05164,Influenza A;K11221,ko05162,Measles
RDH16	0.178737406343767	0.335792157358284	0.356031621818708	0.122947132259208	0.168393806406704	0.0627307493876261	1.12131507676705	-0.450732491534308	8.25314885289091	0.0121071031602354	0.0193068785188138	H2Q699,Retinol dehydrogenase 16	XP_522604.1,retinol dehydrogenase 16	PF13561,noyl-(Acyl carrier protein) reductase;PF00106,short chain dehydrogenase	IPR036291,NAD(P)-binding domain superfamily;IPR020904,Short-chain dehydrogenase/reductase, conserved site;IPR002347,Short-chain dehydrogenase/reductase SDR	ENOG410Y7FK,-;KOG1610,Corticosteroid 11-beta-dehydrogenase and related short chain-type dehydrogenases	GO:0055114,biological_process,oxidation-reduction process;GO:0016491,molecular_function,oxidoreductase activity	K11154,ko00830,Retinol metabolism
NDUFA4L2	17.531715552789	16.0459427230306	17.2338163670913	5.02553584032143	5.83013771961659	4.80133912490438	1.5000149663285	4.90887581277897	322.933180870118	3.4326107252917e-11	2.05540569490194e-09	G3V560,NADH dehydrogenase [ubiquinone] 1 alpha subcomplex subunit 4-like 2	-	PF06522,NADH-ubiquinone reductase complex 1 MLRQ subunit	IPR010530,NADH-ubiquinone reductase complex 1 MLRQ subunit	ENOG410XWHY,-;ENOG410J463,-	GO:0016021,cellular_component,integral component of membrane;GO:0016020,cellular_component,membrane	-
INHBC	2.07681903088484	1.69095737741993	2.26468772166588	0.582010108242665	0.545727500025231	0.272715004867893	1.91585952002106	1.25649218127065	61.4190274658903	1.55022206052467e-06	7.03384337909699e-06	B2RBW9,cDNA, FLJ95746, highly similar to Homo sapiens inhibin, beta C	-	PF00019,Transforming growth factor beta like domain	IPR001839,Transforming growth factor-beta, C-terminal;IPR001318,Inhibin, beta C subunit;IPR017948,Transforming growth factor beta, conserved site;IPR029034,Cystine-knot cytokine;IPR015615,Transforming growth factor-beta-related	ENOG410XT8Z,-;KOG3900,Transforming growth factor beta, bone morphogenetic protein and related proteins	GO:0005179,molecular_function,hormone activity;GO:0008083,molecular_function,growth factor activity;GO:0010469,biological_process,regulation of signaling receptor activity;GO:0005576,cellular_component,extracellular region	-
INHBE	1.53083077934975	1.26188428133629	1.80844299887092	0.784759289010314	0.483678395848111	0.418021901192926	1.24521868659583	1.62665737201363	31.9250701602327	6.06415779730879e-05	0.000167973026914066	H2Q6B2,Inhibin, beta E	XP_509161.2,inhibin beta E chain	PF00019,Transforming growth factor beta like domain	IPR001839,Transforming growth factor-beta, C-terminal;IPR001318,Inhibin, beta C subunit;IPR017948,Transforming growth factor beta, conserved site;IPR029034,Cystine-knot cytokine;IPR015615,Transforming growth factor-beta-related	ENOG410XT8Z,-;KOG3900,Transforming growth factor beta, bone morphogenetic protein and related proteins	GO:0008083,molecular_function,growth factor activity;GO:0048468,biological_process,cell development;GO:0005125,molecular_function,cytokine activity;GO:0042981,biological_process,regulation of apoptotic process;GO:0005179,molecular_function,hormone activity;GO:0010469,biological_process,regulation of signaling receptor activity;GO:0005160,molecular_function,transforming growth factor beta receptor…	K04667,ko04350,TGF-beta signaling pathway;K04667,ko04550,Signaling pathways regulating pluripotency of stem cells;K04667,ko04060,Cytokine-cytokine receptor interaction
ARHGAP9	0.0933160308595473	0.226874201889818	0.240548768866785	0.0184595221873696	0.0517151750441355	0.0169533306712492	2.51105063886596	-0.8055312195454	24.2845587787431	0.000213134577336042	0.000511652452320144	J3KPQ4,Rho GTPase activating protein 9, isoform CRA_a	NP_001306779.1,rho GTPase-activating protein 9 isoform 4	PF00018,SH3 domain;PF00620,RhoGAP domain;PF00169,PH domain	IPR001202,WW domain;IPR001849,Pleckstrin homology domain;IPR011993,PH-like domain superfamily;IPR036028,SH3-like domain superfamily;IPR008936,Rho GTPase activation protein;IPR001452,SH3 domain;IPR000198,Rho GTPase-activating protein domain;IPR036020,WW domain superfamily;IPR035465,Rho GTPase-activating protein 9, SH3 domain	KOG1450,Predicted Rho GTPase-activating protein;ENOG410ZP6T,-	GO:0043547,biological_process,positive regulation of GTPase activity;GO:0007165,biological_process,signal transduction;GO:0005096,molecular_function,GTPase activator activity	-
MARS	38.738694813672	34.1703239657825	37.4147928762918	18.071930005938	16.1168738883307	13.7744515116644	1.00444614613492	7.49732822698526	158.938138757321	1.04323935143547e-08	1.18049589602662e-07	A8K492,cDNA FLJ76789, highly similar to Homo sapiens methionine-tRNA synthetase	-	PF00043,lutathione S-transferase, C-terminal domain;PF09334,tRNA synthetases class I (M);PF00458,WHEP-TRS domain	IPR029038,Methionyl-tRNA synthetase, Zn-domain;IPR036282,Glutathione S-transferase, C-terminal domain superfamily;IPR010987,Glutathione S-transferase, C-terminal-like;IPR023458,Methionine-tRNA ligase, type 1;IPR009080,Aminoacyl-tRNA synthetase, class Ia, anticodon-binding;IPR014758,Methionyl-tRNA synthetase;IPR014729,Rossmann-like alpha/beta/alpha sandwich fold;IPR001412,Aminoacyl-tRNA synthetase…	KOG0867,Glutathione S-transferase;COG0143,Methionyl-tRNA synthetase;KOG1247,Methionyl-tRNA synthetase	GO:0004812,molecular_function,aminoacyl-tRNA ligase activity;GO:0005737,cellular_component,cytoplasm;GO:0006418,biological_process,tRNA aminoacylation for protein translation;GO:0006412,biological_process,translation;GO:0004825,molecular_function,methionine-tRNA ligase activity;GO:0016874,molecular_function,ligase activity;GO:0006431,biological_process,methionyl-tRNA aminoacylation;GO:0000166,mol…	-
DDIT3	151.096435257144	122.198638547275	139.638935340839	14.7644463864867	14.0739785187411	10.7276518502536	3.18740747402534	6.49510691954972	762.223011012322	1.18788557466155e-10	4.65957696383369e-09	H2R2A8,DNA damage-inducible transcript 3 protein	XP_009423340.1,-;XP_009423339.1,DNA damage-inducible transcript 3 protein isoform X1	PF07716,Basic region leucine zipper	IPR016670,DNA damage-inducible transcript 3;IPR004827,Basic-leucine zipper domain	ENOG41127XB,-;ENOG410ISXY,-	GO:0006983,biological_process,ER overload response;GO:1903026,biological_process,negative regulation of RNA polymerase II regulatory region sequence-specific DNA binding;GO:2000016,biological_process,negative regulation of determination of dorsal identity;GO:1901216,biological_process,positive regulation of neuron death;GO:0016055,biological_process,Wnt signaling pathway;GO:0000122,biological_pro…	K04452,ko04010,MAPK signaling pathway;K04452,ko05202,Transcriptional misregulation in cancer;K04452,ko04210,Apoptosis;K04452,ko04141,Protein processing in endoplasmic reticulum;K04452,ko04932,Non-alcoholic fatty liver disease (NAFLD)
OS9	328.694541232056	306.398141430366	345.741865314827	116.654604949681	120.768878516406	107.695373847581	1.30762294347776	10.1122962033862	401.764503770155	7.65512470910387e-12	8.70122837392526e-10	H2Q6C0,Osteosarcoma amplified 9, endoplasmic reticulum lectin	XP_509170.2,protein OS-9 isoform X2	PF07915,lucosidase II beta subunit-like protein	IPR012913,Protein OS9-like;IPR009011,Mannose-6-phosphate receptor binding domain superfamily	KOG3394,Protein OS-9;ENOG410XR8A,-	GO:0005788,cellular_component,endoplasmic reticulum lumen;GO:0030246,molecular_function,carbohydrate binding;GO:0030970,biological_process,retrograde protein transport, ER to cytosol;GO:0030433,biological_process,ubiquitin-dependent ERAD pathway	-
KCNMB4	0.288705550590709	0.198875672460863	0.213082269050386	0.0873797427463885	0.0924793381549406	0.0713333823155476	1.28005203430745	-0.32939971136978	17.3561075705913	0.000917791735095797	0.00188543882370297	H2Q6G5,Potassium large conductance calcium-activated channel, subfamily M, beta member 4	XP_001156630.1,-	PF03185,Calcium-activated potassium channel, beta subunit	IPR003930,Potassium channel, calcium-activated, BK, beta subunit	ENOG410XSTD,-;ENOG410IJVB,-	GO:0007268,biological_process,chemical synaptic transmission;GO:0005513,biological_process,detection of calcium ion;GO:0065009,biological_process,regulation of molecular function;GO:0015269,molecular_function,calcium-activated potassium channel activity;GO:0071805,biological_process,potassium ion transmembrane transport;GO:0001508,biological_process,action potential;GO:0019228,biological_process,…	K04941,ko04270,Vascular smooth muscle contraction;K04941,ko04022,cGMP-PKG signaling pathway;K04941,ko04911,Insulin secretion
BBS10	4.47783192348959	3.58607965695062	4.33336430883832	1.87572750504684	1.64470224330003	1.73476783469256	1.03541058729863	3.36894458544775	85.2079916390238	2.15989002938268e-07	1.34954709820085e-06	B7Z8Z2,cDNA FLJ61630, highly similar to Bardet-Biedl syndrome 10 protein	-	PF00118,TCP-1/cpn60 chaperonin family	IPR027410,TCP-1-like chaperonin intermediate domain superfamily;IPR027413,GroEL-like equatorial domain superfamily;IPR027409,GroEL-like apical domain superfamily;IPR002423,Chaperonin Cpn60/TCP-1 family	KOG0360,Chaperonin complex component, TCP-1 alpha subunit (CCT1);COG0459,Chaperonin GroEL (HSP60 family)	GO:0005524,molecular_function,ATP binding	-
SYT1	14.2188541749094	11.6201977435564	13.3888503892193	4.4814299127353	3.88284048400323	3.40303979440523	1.53937312725534	5.73457854744684	275.025659176868	5.78598491188281e-10	1.34112682532322e-08	F7IDL8,Synaptotagmin 1	XP_017831727.1,-;XP_003733856.1,-;XP_017831726.1,-;XP_017831728.1,-	PF00168,C2 domain	IPR001565,Synaptotagmin;IPR000008,C2 domain;IPR015428,Synaptotagmin 1/2;IPR035892,C2 domain superfamily	ENOG410Z15P,-;ENOG410IT3Q,-	GO:0014059,biological_process,regulation of dopamine secretion;GO:0005509,molecular_function,calcium ion binding;GO:0030672,cellular_component,synaptic vesicle membrane;GO:0042734,cellular_component,presynaptic membrane;GO:0043005,cellular_component,neuron projection;GO:0005794,cellular_component,Golgi apparatus;GO:0050750,molecular_function,low-density lipoprotein particle receptor binding;GO:00…	K15290,ko04721,Synaptic vesicle cycle
RASSF9	0.678562713623156	0.639730746815105	0.696853459834197	0.204041558539139	0.251984511305337	0.206514661341989	1.40619094059807	1.31705179259445	60.3947499369221	1.71064048647993e-06	7.65839841695689e-06	H2Q6K2,Ras association	XP_522484.2,ras association domain-containing protein 9 isoform X1	-	IPR033633,Ras association domain-containing protein 9;IPR000159,Ras-associating (RA) domain;IPR029071,Ubiquitin-like domain superfamily;IPR033593,N-terminal RASSF family	ENOG410XPWB,-;KOG1574,Predicted cell growth/differentiation regulator, contains RA domain	GO:0005829,cellular_component,cytosol;GO:0007165,biological_process,signal transduction;GO:0012510,cellular_component,trans-Golgi network transport vesicle membrane;GO:0005768,cellular_component,endosome;GO:0016197,biological_process,endosomal transport	-
SOCS2	1.00926109037699	0.747446449834038	0.900465983425406	0.352672631187981	0.340429488094179	0.259758627304865	1.28177331713797	1.99291630293753	58.4614636365925	2.06788903912665e-06	9.0127350235771e-06	A0A024RBD2,Suppressor of cytokine signaling 2, isoform CRA_a	NP_001257400.1,-;NP_001257399.1,-;XP_016875645.1,-;NP_001257396.1,-;NP_001257397.1,-;NP_003868.1,suppressor of cytokine signaling 2;NP_001257398.1,-	PF07525,SOCS box;PF00017,SH2 domain	IPR001496,SOCS box domain;IPR036860,SH2 domain superfamily;IPR036036,SOCS box-like domain superfamily;IPR000980,SH2 domain;IPR028410,Suppressor of cytokine signalling 2;IPR035862,SOCS2, SH2 domain	ENOG4111V4J,-;KOG4566,Cytokine-inducible SH2 protein	GO:0001558,biological_process,regulation of cell growth;GO:0016567,biological_process,protein ubiquitination;GO:0005737,cellular_component,cytoplasm;GO:0046426,biological_process,negative regulation of JAK-STAT cascade;GO:0035556,biological_process,intracellular signal transduction;GO:0007595,biological_process,lactation;GO:0045666,biological_process,positive regulation of neuron differentiation;…	K04695,ko04917,Prolactin signaling pathway;K04695,ko04910,Insulin signaling pathway;K04695,ko04930,Type II diabetes mellitus;K04695,ko04630,Jak-STAT signaling pathway
AMDHD1	0.754392118076666	0.550339926303323	0.78539875346534	0.29069108510827	0.157941148146706	0.0728106419549006	1.80518388702544	0.209708275618049	24.5855112689948	0.000232964964428786	0.000553378090191534	A0A024RBD9,Amidohydrolase domain containing 1, isoform CRA_a	-	PF01979,Amidohydrolase family	IPR006680,Amidohydrolase-related;IPR032466,Metal-dependent hydrolase;IPR011059,Metal-dependent hydrolase, composite domain superfamily;IPR005920,Imidazolonepropionase	ENOG410ITQS,-;COG1228,Imidazolonepropionase and related amidohydrolases	GO:0005737,cellular_component,cytoplasm;GO:0016812,molecular_function,hydrolase activity, acting on carbon-nitrogen (but not peptide) bonds, in cyclic amides;GO:0019556,biological_process,histidine catabolic process to glutamate and formamide;GO:0016787,molecular_function,hydrolase activity;GO:0016810,molecular_function,hydrolase activity, acting on carbon-nitrogen (but not peptide) bonds	-
GLT8D2	4.5772195298324	4.48210498840125	5.07017810349147	1.60581759374281	1.68602537786202	1.56115375210954	1.34145232525612	3.32914772069766	163.827838474094	3.30104998928033e-09	4.77429078047059e-08	H2NIG3,Glycosyltransferase 8 domain containing 2	XP_009246444.1,-;XP_002823715.1,-	PF01501,lycosyl transferase family 8	IPR029044,Nucleotide-diphospho-sugar transferases;IPR002495,Glycosyl transferase, family 8	ENOG41106K3,-;ENOG410IEE5,-	GO:0016757,molecular_function,transferase activity, transferring glycosyl groups;GO:0016740,molecular_function,transferase activity;GO:0016021,cellular_component,integral component of membrane;GO:0016020,cellular_component,membrane	-
SLC41A2	2.29471309844002	1.78771894039125	1.64449219575546	0.822214748378046	0.669164847964798	0.906995785554813	1.05102676144013	2.7761094606942	46.8711211679373	7.2711101878602e-06	2.65331740188583e-05	H2Q6R7,Solute carrier family 41, member 2	XP_009424411.1,-;XP_016779575.1,-;XP_009424408.1,-;XP_009424409.1,-;XP_009424410.1,-;XP_009424413.1,-	PF01769,ivalent cation transporter	IPR036739,SLC41 divalent cation transporters, integral membrane domain superfamily;IPR006667,SLC41 divalent cation transporters, integral membrane domain	KOG3788,Predicted divalent cation transporter;ENOG410XSTG,-	GO:0098655,biological_process,cation transmembrane transport;GO:0055085,biological_process,transmembrane transport;GO:0008324,molecular_function,cation transmembrane transporter activity;GO:0006812,biological_process,cation transport;GO:0005886,cellular_component,plasma membrane;GO:0016020,cellular_component,membrane;GO:0072509,molecular_function,divalent inorganic cation transmembrane transporte…	-
TCP11L2	11.4065476328554	12.0056448977917	11.7636102942909	3.23627048331868	3.25870424177697	2.61766482989024	1.75236030392201	5.54148348284132	484.519298577871	2.09633134897383e-12	4.19478556513649e-10	A0A024RBH4,T-complex 11	NP_689985.1,T-complex protein 11-like protein 2 isoform 1;XP_016874619.1,-;XP_016874620.1,-;XP_005268824.1,-;XP_016874618.1,-;XP_005268825.1,-;XP_016874617.1,-;XP_016874616.1,-;XP_011536431.1,-;XP_011536432.1,-	PF05794,T-complex protein 11	IPR008862,T-complex 11	ENOG410ZDEH,-;KOG1981,SOK1 kinase belonging to the STE20/SPS1/GC kinase family	-	-
ACACB	0.684900725699314	0.72172742487431	0.886054248154143	0.296877604039042	0.354621704760764	0.286136982646251	1.09043962531385	2.93027028432438	65.0365680250193	1.10644401497676e-06	5.34066167595502e-06	H2Q6U2,Uncharacterized protein	-	PF02785,Biotin carboxylase C-terminal domain;PF01039,Carboxyl transferase domain;PF00364,Biotin-requiring enzyme;PF02786,Carbamoyl-phosphate synthase L chain, ATP binding domain;PF00289,Biotin carboxylase, N-terminal domain;PF08326,Acetyl-CoA carboxylase, central region	IPR013537,Acetyl-CoA carboxylase, central domain;IPR011053,Single hybrid motif;IPR034733,Acetyl-CoA carboxylase;IPR013815,ATP-grasp fold, subdomain 1;IPR005479,Carbamoyl-phosphate synthetase large subunit-like, ATP-binding domain;IPR011761,ATP-grasp fold;IPR005482,Biotin carboxylase, C-terminal;IPR011763,Acetyl-coenzyme A carboxyltransferase, C-terminal;IPR000089,Biotin/lipoyl attachment;IPR02904…	COG0439,Biotin carboxylase;COG4799,Acetyl-CoA carboxylase, carboxyltransferase component (subunits alpha and beta);COG0511,Biotin carboxyl carrier protein;KOG0368,Acetyl-CoA carboxylase	GO:0003989,molecular_function,acetyl-CoA carboxylase activity;GO:0046872,molecular_function,metal ion binding;GO:0006633,biological_process,fatty acid biosynthetic process;GO:0016874,molecular_function,ligase activity;GO:0000166,molecular_function,nucleotide binding;GO:0005524,molecular_function,ATP binding	K01946,ko04920,Adipocytokine signaling pathway;K01946,ko00254,Aflatoxin biosynthesis;K01946,ko04910,Insulin signaling pathway;K01946,ko00620,Pyruvate metabolism;K01946,ko04922,Glucagon signaling pathway;K01946,ko00061,Fatty acid biosynthesis;K01946,ko00640,Propanoate metabolism;K01946,ko04931,Insulin resistance
TMEM116	0.669316966278713	0.661258499221385	0.625620770826072	0.308009916963417	0.252233338168701	0.242078346641727	1.08818967808317	1.85697206289175	50.6533340597116	4.70504689540607e-06	1.83087151995297e-05	K7CUH0,Transmembrane protein 116	XP_509382.2,transmembrane protein 116 isoform X4	-	IPR022343,GCR1-cAMP receptor	ENOG4111IGA,-;ENOG410IUMT,-	GO:0016021,cellular_component,integral component of membrane;GO:0016020,cellular_component,membrane	-
PLBD2	3.44029657357936	3.26638735527634	3.97975951569493	1.44391979333368	1.54247096863294	1.3880716755752	1.08784915156114	3.68610168771715	112.275693159558	3.82829824962533e-08	3.29079601577364e-07	K7B3B5,Phospholipase B-like	XP_016779803.1,putative phospholipase B-like 2	PF04916,Phospholipase B	IPR007000,Phospholipase B-like	ENOG410XQRV,-;KOG3774,Uncharacterized conserved protein Lama	GO:0006629,biological_process,lipid metabolic process;GO:0016787,molecular_function,hydrolase activity;GO:0016042,biological_process,lipid catabolic process	-
SDSL	2.14628604923168	2.56983536191277	2.65088982489052	0.822138053881722	0.801652890985376	1.01001035810063	1.27700497292508	1.85956195051231	58.3703306937505	2.08672292517609e-06	9.07480495218255e-06	A0A024RBL2,Serine dehydratase-like, isoform CRA_a	XP_005253888.1,-;NP_001291922.1,-;XP_011536148.1,-;NP_612441.1,serine dehydratase-like	PF00291,Pyridoxal-phosphate dependent enzyme	IPR001926,Pyridoxal-phosphate dependent enzyme;IPR036052,Tryptophan synthase beta subunit-like PLP-dependent enzyme;IPR000634,Serine/threonine dehydratase, pyridoxal-phosphate-binding site	COG1171,Threonine dehydratase;KOG1250,Threonine/serine dehydratases	GO:0030170,molecular_function,pyridoxal phosphate binding;GO:0006520,biological_process,cellular amino acid metabolic process;GO:0005739,cellular_component,mitochondrion	K17989,ko00290,Valine, leucine and isoleucine biosynthesis;K17989,ko00260,Glycine, serine and threonine metabolism;K17989,ko01230,Biosynthesis of amino acids;K17989,ko00270,Cysteine and methionine metabolism;K17989,ko01200,Carbon metabolism
BICDL1	0.677403036733928	0.600964276760109	0.893639507442612	0.146691602327584	0.203064104721989	0.194158761452555	1.78749223702134	1.2677621570998	66.8759578002057	9.37648759654207e-07	4.63198487269178e-06	G3RKM0,BICD family like cargo adaptor 1	XP_004054033.1,BICD family-like cargo adapter 1 isoform X3	PF04849,HAP1 N-terminal conserved region	IPR006933,HAP1, N-terminal	-	GO:0017137,molecular_function,Rab GTPase binding;GO:0005737,cellular_component,cytoplasm;GO:0005813,cellular_component,centrosome;GO:0055107,biological_process,Golgi to secretory granule transport;GO:0031175,biological_process,neuron projection development;GO:0034452,molecular_function,dynactin binding	-
DNAH10	0.193567402107175	0.186965136897545	0.207697067117635	0.0438681381264049	0.0237868154112993	0.0428880228708033	2.1892888689296	0.927738797120674	83.0721218170302	2.52519237348737e-07	1.53472668358664e-06	A0A1C7CYW8,Dynein heavy chain 10, axonemal	-	PF12774,Hydrolytic ATP binding site of dynein motor region D1;PF12777,Microtubule-binding stalk of dynein motor;PF07728,AAA domain (dynein-related subfamily);PF03028,ynein heavy chain and region D6 of dynein motor;PF12780,P-loop containing dynein motor region D4;PF08393,ynein heavy chain, N-terminal region 2;PF08385,ynein heavy chain, N-terminal region 1;PF12781,ATP-binding dynein motor region D5…	IPR035699,Dynein heavy chain, hydrolytic ATP-binding dynein motor region D1;IPR024743,Dynein heavy chain, coiled coil stalk;IPR026983,Dynein heavy chain;IPR027417,P-loop containing nucleoside triphosphate hydrolase;IPR004273,Dynein heavy chain domain;IPR013602,Dynein heavy chain, domain-2;IPR035706,Dynein heavy chain, ATP-binding dynein motor region D5;IPR011704,ATPase, dynein-related, AAA domain…	-	GO:0007018,biological_process,microtubule-based movement;GO:0030286,cellular_component,dynein complex;GO:0016887,molecular_function,ATPase activity;GO:0003777,molecular_function,microtubule motor activity;GO:0005524,molecular_function,ATP binding	-
DNAH10OS	0.563977127823375	0.331761318961424	0.553797223612575	0.0563345061039547	0.0526078774704926	0.0732954041654469	2.75681565682857	0.408909896713913	79.7907427653786	3.23256270473379e-07	1.89964130990452e-06	-	-	-	-	-	-	-
TMEM132B	0.193558291010055	0.148148001412354	0.140542974662301	0.00904049897356976	0	0.0083028459228964	4.49293719700043	0.347959562785466	108.495292875402	4.89807577358653e-08	4.04327842448334e-07	G3SKE0,Transmembrane protein 132B	-	PF16070,Transmembrane protein family 132;PF15705,Mature oligodendrocyte transmembrane protein, TMEM132D, N-term;PF15706,Mature oligodendrocyte transmembrane protein, TMEM132D, C-term	IPR026307,Transmembrane protein 132;IPR031436,Transmembrane protein TMEM132, C-terminal;IPR031435,Transmembrane protein TMEM132, N-terminal;IPR031437,Transmembrane protein family 132, middle domain	-	GO:0016021,cellular_component,integral component of membrane;GO:0016020,cellular_component,membrane	-
ULK1	3.32552212767514	3.18838508018474	3.97583422366126	0.992073754969486	0.860810916212761	0.919694791179722	1.7168930023117	4.01694733639874	279.179725930502	9.26715925591547e-11	3.97024025393924e-09	K7C6S3,Unc-51-like kinase 1	-	PF12063,omain of unknown function (DUF3543);PF00069,Protein kinase domain	IPR022708,Serine/threonine-protein kinase, C-terminal;IPR016237,Serine/threonine-protein kinase, Ulk1/Ulk2;IPR011009,Protein kinase-like domain superfamily;IPR017441,Protein kinase, ATP binding site;IPR008271,Serine/threonine-protein kinase, active site;IPR000719,Protein kinase domain	-	GO:0016301,molecular_function,kinase activity;GO:0007409,biological_process,axonogenesis;GO:0016310,biological_process,phosphorylation;GO:0004674,molecular_function,protein serine/threonine kinase activity;GO:0006468,biological_process,protein phosphorylation;GO:0005524,molecular_function,ATP binding;GO:0007165,biological_process,signal transduction;GO:0004672,molecular_function,protein kinase ac…	-
DCLK1	0.101804305232854	0.134861916879895	0.112887280364302	0.0362108407930812	0.0737791172038352	0.0393028327850237	1.04889857924018	0.27814383218316	12.45786062425	0.0032532001247013	0.00590025098339585	G1QLD0,Doublecortin like kinase 1	XP_012357508.1,-	PF00069,Protein kinase domain;PF03607,oublecortin	IPR036572,Doublecortin domain superfamily;IPR011009,Protein kinase-like domain superfamily;IPR017441,Protein kinase, ATP binding site;IPR008271,Serine/threonine-protein kinase, active site;IPR003533,Doublecortin domain;IPR000719,Protein kinase domain	ENOG410YA63,-;KOG0032,Ca2+/calmodulin-dependent protein kinase, EF-Hand protein superfamily;KOG3757,Microtubule assembly protein Doublecortin and related proteins, contain DCX domain	GO:0035556,biological_process,intracellular signal transduction;GO:0006468,biological_process,protein phosphorylation;GO:0005622,cellular_component,intracellular;GO:0004672,molecular_function,protein kinase activity;GO:0005524,molecular_function,ATP binding	-
NHLRC3	5.85343138655316	5.50904696589046	5.65647355250292	2.49932180770767	2.31674946751004	2.04110139115306	1.11404932457969	4.63444046426691	191.323050023013	1.18082514455095e-09	2.24087441597376e-08	H2Q7G1,NHL repeat containing 3	XP_509638.2,-	PF01436,NHL repeat	IPR011042,Six-bladed beta-propeller, TolB-like;IPR001258,NHL repeat;IPR013017,NHL repeat, subgroup	ENOG410ITFF,-;ENOG410ZCFR,-	-	-
LHFP	18.93939180666	17.0578664070328	18.4242277573518	7.48350774682187	7.32648907074236	6.87289628219812	1.12827317711662	4.8445155014778	241.522626861328	2.47385925467102e-10	7.37863530147914e-09	H2Q7G2,Lipoma HMGIC fusion partner	XP_001147653.1,-;XP_016780705.1,-	PF10242,Lipoma HMGIC fusion partner-like protein	IPR019372,Lipoma HMGIC fusion partner-like protein	ENOG410XSUB,-;KOG4026,Uncharacterized conserved protein	GO:0016021,cellular_component,integral component of membrane;GO:0016020,cellular_component,membrane	-
CAB39L	1.11312772276734	1.04561089670414	0.907653422825245	0.387566997646864	0.386645830582174	0.477485512318439	1.08919777323327	1.83344538580923	43.7688857499001	1.06122292281513e-05	3.68618149063097e-05	G1QTT4,Calcium binding protein 39 like	XP_003270139.1,-;XP_003270140.1,-;XP_012362383.1,-;XP_012362385.1,-;XP_012362384.1,-	PF08569,Mo25-like	IPR011989,Armadillo-like helical;IPR013878,Mo25-like;IPR016024,Armadillo-type fold	ENOG410XP4S,-;KOG1566,Conserved protein Mo25	-	K08272,ko04152,AMPK signaling pathway;K08272,ko04150,mTOR signaling pathway
ATP7B	0.517987492373245	0.413446914873722	0.486608261832991	0.144345885767345	0.1754647601787	0.146049586724412	1.40554055888484	1.57069222478088	64.7284831587194	1.13798300351923e-06	5.46894831774777e-06	A0A024RDX3,ATPase, Cu++ transporting, beta polypeptide, isoform CRA_c	NP_000044.2,copper-transporting ATPase 2 isoform a;XP_005266487.1,-	PF00122,1-E2 ATPase;PF00403,Heavy-metal-associated domain;PF00702,haloacid dehalogenase-like hydrolase	IPR036412,HAD-like superfamily;IPR023299,P-type ATPase, cytoplasmic domain N;IPR006121,Heavy metal-associated domain, HMA;IPR006122,Heavy metal-associated domain, copper ion-binding;IPR036163,Heavy metal-associated domain superfamily;IPR023298,P-type ATPase, transmembrane domain superfamily;IPR017969,Heavy-metal-associated, conserved site;IPR027256,P-type ATPase, subfamily IB;IPR008250,P-type ATP…	KOG0207,Cation transport ATPase;COG2217,Cation transport ATPase	GO:0006878,biological_process,cellular copper ion homeostasis;GO:0019829,molecular_function,cation-transporting ATPase activity;GO:0005794,cellular_component,Golgi apparatus;GO:0004008,molecular_function,copper-exporting ATPase activity;GO:0043682,molecular_function,copper-transporting ATPase activity;GO:0060003,biological_process,copper ion export;GO:0006882,biological_process,cellular zinc ion …	K17686,ko01524,Platinum drug resistance
NEK5	0.327620635642162	0.355240883919852	0.312516705665044	0.108815142575043	0.106697666982408	0.134289603086888	1.30251298207057	0.647339953760083	33.4073268085115	4.44672238358412e-05	0.000127899904366262	H2R039,Uncharacterized protein	-	PF00069,Protein kinase domain	IPR011009,Protein kinase-like domain superfamily;IPR017441,Protein kinase, ATP binding site;IPR008271,Serine/threonine-protein kinase, active site;IPR000719,Protein kinase domain	KOG0589,Serine/threonine protein kinase;ENOG410Y7JF,-	GO:2001056,biological_process,positive regulation of cysteine-type endopeptidase activity;GO:0006468,biological_process,protein phosphorylation;GO:0051155,biological_process,positive regulation of striated muscle cell differentiation;GO:0004672,molecular_function,protein kinase activity;GO:0005524,molecular_function,ATP binding	-
DACH1	1.88525313840067	2.24387963332506	2.4270555801093	0.706873130961109	0.747853827659955	0.927423318836694	1.25443540749191	2.96931068455304	77.22707416018	3.94467368081935e-07	2.24468688071966e-06	H2Q7M7,Uncharacterized protein	XP_016780852.1,dachshund homolog 1 isoform X1	PF02437,SKI/SNO/DAC family	IPR003380,SKI/SNO/DAC domain;IPR020467,Potassium channel, voltage dependent, Kv1.4;IPR037000,Ski-like, DNA-binding domain superfamily;IPR009061,Putative DNA-binding domain superfamily	ENOG4111FAG,-;KOG3915,Transcription regulator dachshund, contains SKI/SNO domain	GO:0003700,molecular_function,DNA binding transcription factor activity;GO:0001078,molecular_function,transcriptional repressor activity, RNA polymerase II proximal promoter sequence-specific DNA binding;GO:0005667,cellular_component,transcription factor complex;GO:0010944,biological_process,negative regulation of transcription by competitive promoter binding;GO:0051123,biological_process,RNA pol…	-
ABHD4	5.60094442947952	4.54889742669978	5.56600859634064	1.52310787510545	1.73939480477868	1.24399854053429	1.6056639381431	3.72562917235394	168.174948052712	2.88020650586703e-09	4.32386556930161e-08	H2Q7Z0,Abhydrolase domain containing 4	XP_016781346.1,-	PF12697,Alpha/beta hydrolase family;PF00561,alpha/beta hydrolase fold;PF12146,Serine aminopeptidase, S33	IPR000073,Alpha/beta hydrolase fold-1;IPR029058,Alpha/Beta hydrolase fold	KOG4409,Predicted hydrolase/acyltransferase (alpha/beta hydrolase superfamily);COG0596,Predicted hydrolases or acyltransferases (alpha/beta hydrolase superfamily)	GO:0016787,molecular_function,hydrolase activity	-
LRP10	24.9694091284708	25.3369787860029	27.6589312862501	10.3730899625274	9.86832649590193	9.44726497043102	1.19403608476942	6.95367427560216	377.87696586905	1.16772961999449e-11	1.06923688787882e-09	G3RI28,LDL receptor related protein 10	-	PF00431,CUB domain;PF00057,Low-density lipoprotein receptor domain class A	IPR002172,Low-density lipoprotein (LDL) receptor class A repeat;IPR000859,CUB domain;IPR035914,Spermadhesin, CUB domain superfamily;IPR023415,Low-density lipoprotein (LDL) receptor class A, conserved site;IPR036055,LDL receptor-like superfamily	-	GO:0006898,biological_process,receptor-mediated endocytosis;GO:0006629,biological_process,lipid metabolic process;GO:0005041,molecular_function,low-density lipoprotein particle receptor activity;GO:0048839,biological_process,inner ear development;GO:0016020,cellular_component,membrane;GO:0006869,biological_process,lipid transport;GO:0016021,cellular_component,integral component of membrane	-
REM2	1.56282263998375	0.935677683884034	0.633613531328921	0.256621394399794	0.184047689337116	0.226255252975691	2.02547666910111	0.539851739795456	37.0559918962893	3.17309522101868e-05	9.50472974940079e-05	H2Q7Z5,Uncharacterized protein	-	PF00071,Ras family	IPR020849,Small GTPase superfamily, Ras type;IPR025662,Sigma-54 interaction domain, ATP-binding site 1	COG1100,GTPase SAR1 and related small G proteins;KOG0395,Ras-related GTPase	GO:0005525,molecular_function,GTP binding;GO:0000166,molecular_function,nucleotide binding;GO:0007165,biological_process,signal transduction;GO:0016020,cellular_component,membrane	-
AP1G2	13.3349832956258	13.0212411997613	13.6841250904125	4.27446335135879	3.8481781376502	3.21364799472686	1.62393113427511	5.83068353869656	397.021340602781	8.30829705379516e-12	9.12772383841396e-10	H2R2T6,Uncharacterized protein	XP_001163757.1,AP-1 complex subunit gamma-like 2 isoform X5	PF02883,Adaptin C-terminal domain;PF01602,Adaptin N terminal region	IPR013041,Clathrin adaptor, appendage, Ig-like subdomain superfamily;IPR008152,Clathrin adaptor, alpha/beta/gamma-adaptin, appendage, Ig-like subdomain;IPR017107,Adaptor protein complex AP-1, gamma subunit;IPR002553,Clathrin/coatomer adaptor, adaptin-like, N-terminal;IPR008153,Gamma-adaptin ear (GAE) domain;IPR011989,Armadillo-like helical;IPR016024,Armadillo-type fold	ENOG410XPKK,-;KOG1062,Vesicle coat complex AP-1, gamma subunit	GO:0005794,cellular_component,Golgi apparatus;GO:0005737,cellular_component,cytoplasm;GO:0015031,biological_process,protein transport;GO:0030133,cellular_component,transport vesicle;GO:0030131,cellular_component,clathrin adaptor complex;GO:0030121,cellular_component,AP-1 adaptor complex;GO:0005798,cellular_component,Golgi-associated vesicle;GO:0016020,cellular_component,membrane;GO:0016192,biolog…	K12391,ko04142,Lysosome
PCK2	17.1921653583622	14.2424558837897	16.38637429375	4.86313776493485	4.44332487755551	2.98274305634456	1.76595077589508	5.33352375999387	108.198835692545	2.63770802439834e-05	8.10132653344853e-05	A0A0S2Z430,Phosphoenolpyruvate carboxykinase 2 isoform 1	-	PF00821,Phosphoenolpyruvate carboxykinase C-terminal P-loop domain;PF17297,Phosphoenolpyruvate carboxykinase N-terminal domain	IPR008210,Phosphoenolpyruvate carboxykinase, N-terminal;IPR013035,Phosphoenolpyruvate carboxykinase, C-terminal;IPR018091,Phosphoenolpyruvate carboxykinase, GTP-utilising, conserved site;IPR035078,Phosphoenolpyruvate carboxykinase, GTP-utilising, N-terminal;IPR008209,Phosphoenolpyruvate carboxykinase, GTP-utilising;IPR035077,Phosphoenolpyruvate carboxykinase, GTP-utilising, C-terminal	-	GO:0016301,molecular_function,kinase activity;GO:0005525,molecular_function,GTP binding;GO:0017076,molecular_function,purine nucleotide binding;GO:0006094,biological_process,gluconeogenesis;GO:0004613,molecular_function,phosphoenolpyruvate carboxykinase (GTP) activity;GO:0004611,molecular_function,phosphoenolpyruvate carboxykinase activity;GO:0016310,biological_process,phosphorylation	-
RP11-468E2.4	10.6225518792488	8.81842834589743	9.64588636251666	4.1866940780634	4.05065306162547	4.03982888211407	1.04396123967823	5.01121262512505	185.615177456791	1.44450348470729e-09	2.58896951091303e-08	A0A0B4J293,Uncharacterized protein	-	PF01485,IBR domain, a half RING-finger domain;PF16678,HOIP UBA domain pair	IPR002867,IBR domain;IPR017907,Zinc finger, RING-type, conserved site;IPR015940,Ubiquitin-associated domain;IPR032065,E3 ubiquitin-protein ligase RNF31, UBA-like domain;IPR026254,E3 ubiquitin-protein ligase RNF31;IPR013083,Zinc finger, RING/FYVE/PHD-type;IPR009060,UBA-like superfamily	ENOG410XS1H,-;KOG1812,Predicted E3 ubiquitin ligase	GO:0071797,cellular_component,LUBAC complex;GO:0004842,molecular_function,ubiquitin-protein transferase activity;GO:0046872,molecular_function,metal ion binding;GO:0016567,biological_process,protein ubiquitination	-
IRF9	9.74694898051111	8.05424719801743	8.93926523311812	2.79385890050609	3.00505514111891	3.05272892365226	1.39307013248138	4.44648647776266	237.761985097952	2.75026907104033e-10	7.88650964051546e-09	G3RIY4,Interferon regulatory factor 9	XP_004055032.1,interferon regulatory factor 9 isoform X4	PF00605,Interferon regulatory factor transcription factor;PF10401,Interferon-regulatory factor 3	IPR019817,Interferon regulatory factor, conserved site;IPR017855,SMAD-like domain superfamily;IPR036388,Winged helix-like DNA-binding domain superfamily;IPR019471,Interferon regulatory factor-3;IPR008984,SMAD/FHA domain superfamily;IPR036390,Winged helix DNA-binding domain superfamily;IPR001346,Interferon regulatory factor DNA-binding domain	-	GO:0003677,molecular_function,DNA binding;GO:0003700,molecular_function,DNA binding transcription factor activity;GO:0006355,biological_process,regulation of transcription, DNA-templated;GO:0044212,molecular_function,transcription regulatory region DNA binding;GO:0006351,biological_process,transcription, DNA-templated;GO:0005829,cellular_component,cytosol;GO:0001047,molecular_function,core promot…	K04693,ko05168,Herpes simplex infection;K04693,ko05160,Hepatitis C;K04693,ko04630,Jak-STAT signaling pathway;K04693,ko04380,Osteoclast differentiation;K04693,ko05164,Influenza A;K04693,ko05203,Viral carcinogenesis;K04693,ko05162,Measles
LTB4R	1.63248408097196	1.8507174098702	2.26785868951354	0.725977039467313	0.736345332675455	0.65700800993571	1.23923633120125	2.51318215558018	72.1933165017719	5.93151503399263e-07	3.13386997517899e-06	H2Q831,Uncharacterized protein	-	PF00001,7 transmembrane receptor (rhodopsin family)	-	-	-	-
KHNYN	22.9252349919352	19.8671300723343	21.8783366244409	8.95349643737789	9.45122342986044	8.36934482991467	1.07279378392193	6.89404722079681	254.414969744342	1.74049840151789e-10	5.92969800241266e-09	D3DS77,KIAA0323, isoform CRA_a	-	PF11977,Zc3h12a-like Ribonuclease NYN domain	IPR036612,K Homology domain, type 1 superfamily;IPR021869,Ribonuclease Zc3h12a-like, NYN domain	ENOG410ZNK1,-;KOG3777,Uncharacterized conserved protein	GO:0003723,molecular_function,RNA binding	-
NPAS3	0.103545350117281	0.14160610726385	0.136970958888079	0.0563284099556911	0.0688610416495053	0.042326454775644	1.0025719002035	-0.196162741840629	11.1815713017823	0.004720391210545	0.00826081526140766	F8VR32,Neuronal PAS domain-containing protein 3	-	PF08447,PAS fold;PF00989,PAS fold	IPR000014,PAS domain;IPR011598,Myc-type, basic helix-loop-helix (bHLH) domain;IPR035965,PAS domain superfamily;IPR013655,PAS fold-3;IPR036638,Helix-loop-helix DNA-binding domain superfamily;IPR013767,PAS fold	KOG3558,Hypoxia-inducible factor 1/Neuronal PAS domain protein NPAS1;ENOG410YK57,-	GO:0046983,molecular_function,protein dimerization activity;GO:0006355,biological_process,regulation of transcription, DNA-templated;GO:0006351,biological_process,transcription, DNA-templated;GO:0005829,cellular_component,cytosol;GO:0005634,cellular_component,nucleus;GO:0005654,cellular_component,nucleoplasm	-
KLHL28	4.16430230318733	3.24366935923651	3.65300639328949	1.58205373754048	1.39532037570326	1.33188659435333	1.16035032418563	4.33092582660684	140.334584181741	9.09791398726946e-09	1.06140091742255e-07	G3QYI6,Kelch like family member 28	XP_004055165.1,-	PF01344,Kelch motif;PF00651,BTB/POZ domain;PF07707,BTB And C-terminal Kelch	IPR011705,BTB/Kelch-associated;IPR011333,SKP1/BTB/POZ domain superfamily;IPR015915,Kelch-type beta propeller;IPR017096,BTB-kelch protein;IPR011043,Galactose oxidase/kelch, beta-propeller;IPR030569,Kelch-like protein 28;IPR006652,Kelch repeat type 1;IPR000210,BTB/POZ domain	-	-	-
MDGA2	0.468708161780546	0.335832978189473	0.288016265091879	0.126557460831641	0.109590151754724	0.087173321468494	1.56254633646384	0.94186436476608	41.6329323331518	1.39373830215359e-05	4.66290266252782e-05	F6UV60,MAM domain containing glycosylphosphatidylinositol anchor 2	-	PF13927,Immunoglobulin domain;PF00629,MAM domain, meprin/A5/mu;PF07679,Immunoglobulin I-set domain	IPR003961,Fibronectin type III;IPR007110,Immunoglobulin-like domain;IPR036179,Immunoglobulin-like domain superfamily;IPR036116,Fibronectin type III superfamily;IPR013320,Concanavalin A-like lectin/glucanase domain superfamily;IPR013783,Immunoglobulin-like fold;IPR000998,MAM domain;IPR003599,Immunoglobulin subtype;IPR003598,Immunoglobulin subtype 2;IPR013098,Immunoglobulin I-set	ENOG410XPYU,-;ENOG410IF9B,-	GO:0016021,cellular_component,integral component of membrane;GO:0016020,cellular_component,membrane	-
KLHDC1	0.964314956211902	0.781969749456936	0.91772552026036	0.10232415280359	0.14112771920228	0.144577056472879	2.56584167613837	0.576978887347025	100.213849543819	7.86216712608499e-08	5.92115950115062e-07	G3QS97,Kelch domain containing 1	XP_004055189.1,kelch domain-containing protein 1	PF13964,Kelch motif;PF13418,alactose oxidase, central domain;PF13854,Kelch motif	IPR015915,Kelch-type beta propeller	-	GO:0005829,cellular_component,cytosol	-
SOS2	10.46540559883	10.0487666450386	11.0584952579415	2.83052880193696	2.8891415257015	2.63715802781632	1.71850612732227	5.47369847719136	641.886733140957	2.96202803325272e-13	1.55403706647443e-10	K7CZM1,Son of sevenless homolog 2	-	PF00618,RasGEF N-terminal motif;PF00621,RhoGEF domain;PF00125,Core histone H2A/H2B/H3/H4;PF00617,RasGEF domain;PF00169,PH domain	IPR000651,Ras-like guanine nucleotide exchange factor, N-terminal;IPR001895,Ras guanine-nucleotide exchange factors catalytic domain;IPR035899,Dbl homology (DH) domain superfamily;IPR007125,Histone H2A/H2B/H3;IPR011993,PH-like domain superfamily;IPR001849,Pleckstrin homology domain;IPR036964,Ras guanine-nucleotide exchange factor catalytic domain superfamily;IPR019804,Ras guanine-nucleotide excha…	KOG3417,Ras1 guanine nucleotide exchange factor;ENOG410XR96,-	GO:0003677,molecular_function,DNA binding;GO:0005085,molecular_function,guanyl-nucleotide exchange factor activity;GO:0007264,biological_process,small GTPase mediated signal transduction;GO:0065009,biological_process,regulation of molecular function;GO:0035023,biological_process,regulation of Rho protein signal transduction;GO:0046982,molecular_function,protein heterodimerization activity;GO:0005…	-
PELI2	0.268967987304068	0.192999368344665	0.320518600269782	0.0753758922066294	0.101361084084594	0.0830707802021294	1.37842587289507	0.122052598003114	23.0793700674178	0.000267063381157117	0.00062497970826524	A0A0D9RQ00,Pellino E3 ubiquitin protein ligase family member 2	XP_007984960.1,-	PF04710,Pellino	IPR006800,Pellino family	-	GO:0008063,biological_process,Toll signaling pathway;GO:0043410,biological_process,positive regulation of MAPK cascade;GO:0001934,biological_process,positive regulation of protein phosphorylation	-
TMEM260	1.26481554995473	1.53912707114519	1.48271998955651	0.641531245690449	0.525232046455432	0.691419143008981	1.00262629301794	3.02167362316155	57.2020874163487	2.34634008580538e-06	1.00626543886086e-05	G3RHX4,Transmembrane protein 260	XP_004055258.2,transmembrane protein 260 isoform X1	PF11028,Protein of unknown function (DUF2723)	IPR021280,Protein of unknown function DUF2723	-	GO:0016021,cellular_component,integral component of membrane;GO:0016020,cellular_component,membrane	-
C14orf37	27.6965977657542	25.5847953081147	24.7585383089804	9.83012929644236	9.28791555182947	12.3945346730568	1.10578111381432	7.07161420569121	96.8545900251255	5.19947511174833e-06	1.99837837506729e-05	A8K990,cDNA FLJ78482	-	PF15767,omain of unknown function (DUF4696)	IPR031524,Protein of unknown function DUF4696	ENOG410YWKQ,-;ENOG410IG9G,-	GO:0016021,cellular_component,integral component of membrane;GO:0016020,cellular_component,membrane	-
DACT1	0.651864983395225	0.712417837638088	1.02641942558411	0.158087923587935	0.15353532881366	0.111311453568173	2.2962493368107	1.02174392414947	86.0405945285865	2.03411710824376e-07	1.28725035763143e-06	H2Q8E0,Dapper, antagonist of beta-catenin, homolog 1	XP_001165895.1,dapper homolog 1 isoform X1	PF15268,apper	IPR024843,Dapper;IPR024848,Dact1	ENOG410IGBZ,-;ENOG4110UQH,-	GO:2000134,biological_process,negative regulation of G1/S transition of mitotic cell cycle;GO:0000122,biological_process,negative regulation of transcription by RNA polymerase II;GO:0031647,biological_process,regulation of protein stability;GO:0090090,biological_process,negative regulation of canonical Wnt signaling pathway;GO:1904864,biological_process,negative regulation of beta-catenin-TCF com…	-
DAAM1	7.2327974232698	6.56046508580404	7.45933898654429	2.6152000742508	2.99747034791359	2.61075634368871	1.16988941380803	5.6768552234403	236.877726169688	2.82027524524222e-10	8.00411329924398e-09	G3RRL2,Dishevelled associated activator of morphogenesis 1	-	PF02181,ormin Homology 2 Domain;PF06367,iaphanous FH3 Domain;PF06371,iaphanous GTPase-binding Domain	IPR027650,Disheveled-associated activator of morphogenesis 1;IPR014768,Rho GTPase-binding/formin homology 3 (GBD/FH3) domain;IPR011989,Armadillo-like helical;IPR010473,Formin, GTPase-binding domain;IPR010472,Formin, FH3 domain;IPR016024,Armadillo-type fold;IPR014767,Diaphanous autoregulatory (DAD) domain;IPR015425,Formin, FH2 domain	-	GO:0030036,biological_process,actin cytoskeleton organization;GO:0017048,molecular_function,Rho GTPase binding;GO:0003779,molecular_function,actin binding;GO:0016043,biological_process,cellular component organization	-
DHRS7	40.22163954627	34.0963094674747	38.1707067919012	15.7348103255874	15.0939256721805	15.3474332089231	1.08429829269137	6.38574885063461	262.725495594618	1.39988129853385e-10	5.07553292826216e-09	H0YJ66,Dehydrogenase/reductase SDR family member 7	-	PF08659,KR domain;PF13561,noyl-(Acyl carrier protein) reductase;PF00106,short chain dehydrogenase	IPR036291,NAD(P)-binding domain superfamily;IPR020904,Short-chain dehydrogenase/reductase, conserved site;IPR002347,Short-chain dehydrogenase/reductase SDR	COG0300,Short-chain dehydrogenases of various substrate specificities;ENOG410IUBT,-	GO:0055114,biological_process,oxidation-reduction process;GO:0016491,molecular_function,oxidoreductase activity	-
PLEKHH1	0.606205322887924	0.629515872581038	0.714090058142498	0.275605256819939	0.259824650640991	0.295303683407362	1.02585908803845	2.30010064442079	55.9300263818565	2.67187309752896e-06	1.12661962992098e-05	H2R9A1,Uncharacterized protein	XP_016782432.1,pleckstrin homology domain-containing family H member 1 isoform X2	PF00169,PH domain;PF00373,RM central domain;PF00784,MyTH4 domain	IPR019748,FERM central domain;IPR038185,MyTH4 domain superfamily;IPR000299,FERM domain;IPR001849,Pleckstrin homology domain;IPR011993,PH-like domain superfamily;IPR035963,FERM superfamily, second domain;IPR019749,Band 4.1 domain;IPR014352,FERM/acyl-CoA-binding protein superfamily;IPR000857,MyTH4 domain	KOG0248,Cytoplasmic protein Max-1, contains PH, MyTH4 and FERM domains;ENOG410XPCT,-	GO:0005856,cellular_component,cytoskeleton	-
RDH12	0.800331979539904	0.956565816685112	1.2260200705949	0.361535540021984	0.382635224250578	0.534947382044428	1.00407205059356	0.743997323838465	16.2172404033161	0.00120725662000904	0.00241115763096688	H2Q8H9,Retinol dehydrogenase 12	XP_009426266.1,-	PF08659,KR domain;PF13561,noyl-(Acyl carrier protein) reductase;PF00106,short chain dehydrogenase	IPR036291,NAD(P)-binding domain superfamily;IPR002347,Short-chain dehydrogenase/reductase SDR	COG1028,Dehydrogenases with different specificities (related to short-chain alcohol dehydrogenases);KOG1208,Dehydrogenases with different specificities (related to short-chain alcohol dehydrogenases)	GO:0004745,molecular_function,retinol dehydrogenase activity;GO:0055114,biological_process,oxidation-reduction process;GO:0016491,molecular_function,oxidoreductase activity;GO:0042572,biological_process,retinol metabolic process;GO:0005622,cellular_component,intracellular	K11153,ko00830,Retinol metabolism
PLEKHD1	0.218971233235727	0.293298019952687	0.296613176454308	0.0847417913234739	0.0392951022528763	0.0885621517104893	1.70291544699956	0.462488446474264	34.0606728284503	4.02583144340411e-05	0.00011724455316384	G3R717,Pleckstrin homology and coiled-coil domain containing D1	XP_004055412.1,pleckstrin homology domain-containing family D member 1	PF00169,PH domain	IPR001849,Pleckstrin homology domain;IPR011993,PH-like domain superfamily	-	-	-
ZFYVE1	7.25056621501187	6.89174482477167	6.49591196329262	2.19392430104056	2.29864498921203	1.8838613890731	1.4983056696597	4.53030598898441	292.995999958821	6.6702453847176e-11	3.19524966792775e-09	G3V5N8,Zinc finger FYVE domain-containing protein 1	-	PF01363,YVE zinc finger	IPR017455,Zinc finger, FYVE-related;IPR000306,FYVE zinc finger;IPR011011,Zinc finger, FYVE/PHD-type;IPR013083,Zinc finger, RING/FYVE/PHD-type;IPR027417,P-loop containing nucleoside triphosphate hydrolase	ENOG410XNRF,-;KOG1818,Membrane trafficking and cell signaling protein HRS, contains VHS and FYVE domains	GO:0005783,cellular_component,endoplasmic reticulum;GO:0046872,molecular_function,metal ion binding	-
PNMA1	40.9432001257614	47.773629930445	42.1540282642221	17.3936593981508	18.1198592022691	16.6959706022659	1.12765971572277	6.26565122783244	242.843783043736	2.38438064012526e-10	7.24851714598078e-09	G3QTJ8,Paraneoplastic Ma antigen 1	XP_004055470.1,-	PF14893,PNMA	IPR026523,Paraneoplastic antigen Ma;IPR026528,Paraneoplastic antigen Ma1	-	GO:0005737,cellular_component,cytoplasm;GO:0005730,cellular_component,nucleolus	-
FAM161B	5.97816462319608	5.67002369768757	5.78363110905222	2.62062417635486	2.47523393111166	2.36381771624417	1.02574725733265	4.35597189379875	177.811236428513	1.92110460554518e-09	3.23072570260193e-08	H2Q8K9,Uncharacterized protein	-	PF10595,Uncharacterised protein family UPF0564	IPR019579,Uncharacterised protein family UPF0564	ENOG410IFP6,-;ENOG4111FGW,-	GO:0005881,cellular_component,cytoplasmic microtubule;GO:0015630,cellular_component,microtubule cytoskeleton	-
BBOF1	5.78698402987082	6.08447636356129	5.87282637133336	1.78221892037966	1.87666646540194	1.8531586678836	1.48718868459471	4.1161808226144	307.922059508135	4.75259632164507e-11	2.55540961403283e-09	H2Q8L2,Uncharacterized protein	XP_529625.3,basal body-orientation factor 1 isoform X2	PF14988,omain of unknown function (DUF4515)	IPR032777,Domain of unknown function DUF4515;IPR029582,Basal body-orientation factor 1	ENOG410XQEP,-;ENOG410IGPZ,-	GO:0036064,cellular_component,ciliary basal body	-
ALDH6A1	2.64999367335708	2.4994816579291	2.68191787332557	0.977589213708148	0.992304275641028	0.644090786586675	1.39032306282367	3.49474753420382	105.490160881762	7.54478775385907e-08	5.7202880006237e-07	A0A024R6G4,Aldehyde dehydrogenase 6 family, member A1, isoform CRA_b	NP_005580.1,methylmalonate-semialdehyde dehydrogenase	PF00171,Aldehyde dehydrogenase family	IPR016163,Aldehyde dehydrogenase, C-terminal;IPR016161,Aldehyde/histidinol dehydrogenase;IPR016160,Aldehyde dehydrogenase, cysteine active site;IPR015590,Aldehyde dehydrogenase domain;IPR016162,Aldehyde dehydrogenase, N-terminal;IPR010061,Methylmalonate-semialdehyde dehydrogenase	KOG2449,Methylmalonate semialdehyde dehydrogenase;ENOG410XNP1,-	GO:0050873,biological_process,brown fat cell differentiation;GO:0016491,molecular_function,oxidoreductase activity;GO:0004491,molecular_function,methylmalonate-semialdehyde dehydrogenase (acylating) activity;GO:0005739,cellular_component,mitochondrion;GO:0008152,biological_process,metabolic process;GO:0016620,molecular_function,oxidoreductase activity, acting on the aldehyde or oxo group of donor…	K00140,ko01200,Carbon metabolism;K00140,ko00280,Valine, leucine and isoleucine degradation;K00140,ko00640,Propanoate metabolism;K00140,ko00562,Inositol phosphate metabolism;K00140,ko00410,beta-Alanine metabolism
PROX2	0.203398940727599	0.260056292986958	0.305643671376191	0.0777282935731307	0.0929106272277819	0.142772218054361	1.07023113514837	-0.232644731434252	10.9919773838327	0.00499775318256792	0.00868945032006529	G3V3G0,Prospero homeobox protein 2	NP_001229936.1,prospero homeobox protein 2 isoform 1	PF05044,Homeo-prospero domain	IPR023082,Homeo-prospero domain;IPR009057,Homeobox-like domain superfamily;IPR037131,Homeo-prospero domain superfamily	KOG3779,Homeobox transcription factor prospero;ENOG410ZE21,-	GO:0003677,molecular_function,DNA binding	-
JDP2	3.20022439514865	3.42798822903162	3.82069580415027	0.683061533513869	0.518805640722638	0.453069944895522	2.46120545074708	3.58374296552232	344.04278106094	2.22450623964185e-11	1.52229414009776e-09	H2Q8N0,Uncharacterized protein	XP_016781929.1,-;XP_009426443.1,-;XP_009426444.1,-	PF00170,bZIP transcription factor	IPR000837,AP-1 transcription factor;IPR029819,Jun dimerization protein 2;IPR004827,Basic-leucine zipper domain	KOG1414,Transcriptional activator FOSB/c-Fos and related bZIP transcription factors;ENOG4111CH5,-	GO:0003677,molecular_function,DNA binding;GO:0031063,biological_process,regulation of histone deacetylation;GO:0006357,biological_process,regulation of transcription by RNA polymerase II;GO:0003700,molecular_function,DNA binding transcription factor activity;GO:0006355,biological_process,regulation of transcription, DNA-templated;GO:0005634,cellular_component,nucleus	-
VASH1	0.813732268449319	0.969021866999785	0.958378633668025	0.403924127124941	0.440410948396471	0.344229922108734	1.01100500585951	2.06818256641646	44.4056259875155	9.80350687293606e-06	3.43695901854879e-05	A8K5R2,cDNA FLJ77293, highly similar to Homo sapiens vasohibin 1	-	PF14822,Vasohibin	IPR028131,Vasohibin;IPR028132,Vasohibin-1	ENOG410IFRP,-;ENOG410ZG80,-	GO:0005737,cellular_component,cytoplasm;GO:0016525,biological_process,negative regulation of angiogenesis;GO:0001937,biological_process,negative regulation of endothelial cell proliferation;GO:0045765,biological_process,regulation of angiogenesis	-
GSTZ1	4.30594469055588	3.65624724332742	4.44884017785825	1.59094971821243	1.58892297800226	1.45601051573814	1.22039195346715	4.54786747847765	196.835529373038	9.77095585029748e-10	1.96513066261454e-08	G3V4T6,Maleylacetoacetate isomerase	-	PF14497,lutathione S-transferase, C-terminal domain;PF13417,lutathione S-transferase, N-terminal domain	IPR036249,Thioredoxin-like superfamily;IPR036282,Glutathione S-transferase, C-terminal domain superfamily;IPR010987,Glutathione S-transferase, C-terminal-like;IPR034330,Glutathione S-transferases, class Zeta , C-terminal;IPR004045,Glutathione S-transferase, N-terminal;IPR004046,Glutathione S-transferase, C-terminal;IPR034333,Glutathione S-transferases, class Zeta , N-terminal;IPR005955,Glutathion…	COG0625,Glutathione S-transferase;KOG0868,Glutathione S-transferase	GO:0005737,cellular_component,cytoplasm;GO:0003824,molecular_function,catalytic activity;GO:0009072,biological_process,aromatic amino acid family metabolic process	-
SEL1L	77.136420888739	69.5149191236359	81.3397495041514	24.8510665696366	26.0206409948267	22.148208333576	1.4435074726318	8.85631633264346	404.695893121371	7.28078303456424e-12	8.48988667054666e-10	H2Q8Q7,Sel-1 suppressor of lin-12-like	XP_510102.3,protein sel-1 homolog 1 isoform X1	PF08238,Sel1 repeat;PF00040,ibronectin type II domain	IPR036943,Fibronectin type II domain superfamily;IPR000562,Fibronectin type II domain;IPR006597,Sel1-like repeat;IPR011990,Tetratricopeptide-like helical domain superfamily;IPR013806,Kringle-like fold	KOG1550,Extracellular protein SEL-1 and related proteins;COG0790,FOG: TPR repeat, SEL1 subfamily	GO:0036503,biological_process,ERAD pathway;GO:0036513,cellular_component,Derlin-1 retrotranslocation complex;GO:0009306,biological_process,protein secretion;GO:0034976,biological_process,response to endoplasmic reticulum stress;GO:0000839,cellular_component,Hrd1p ubiquitin ligase ERAD-L complex;GO:0005783,cellular_component,endoplasmic reticulum;GO:0030970,biological_process,retrograde protein tr…	-
PTPN21	8.32190080253522	8.63357988324142	9.63647707652817	3.90929176754918	3.82515319788424	3.40521778127983	1.05680672597578	5.50198044956727	202.424420034894	8.10443387850057e-10	1.71047918226084e-08	K7CBL3,Tyrosine-protein phosphatase non-receptor type	XP_009426553.2,tyrosine-protein phosphatase non-receptor type 21 isoform X1;XP_016782027.1,-;XP_510107.3,-	PF00102,Protein-tyrosine phosphatase;PF09379,RM N-terminal domain;PF00373,RM central domain;PF09380,RM C-terminal PH-like domain	IPR019747,FERM conserved site;IPR029021,Protein-tyrosine phosphatase-like;IPR014392,Protein-tyrosine phosphatase, non-receptor type-14, -21;IPR035963,FERM superfamily, second domain;IPR018979,FERM, N-terminal;IPR000387,Tyrosine specific protein phosphatases domain;IPR000299,FERM domain;IPR019748,FERM central domain;IPR000242,PTP type protein phosphatase;IPR011993,PH-like domain superfamily;IPR003…	KOG0792,Protein tyrosine phosphatase PTPMEG, contains FERM domain;COG5599,Protein tyrosine phosphatase	GO:0016787,molecular_function,hydrolase activity;GO:0004721,molecular_function,phosphoprotein phosphatase activity;GO:0004725,molecular_function,protein tyrosine phosphatase activity;GO:0035335,biological_process,peptidyl-tyrosine dephosphorylation;GO:0005737,cellular_component,cytoplasm;GO:0006470,biological_process,protein dephosphorylation;GO:0016311,biological_process,dephosphorylation;GO:000…	-
FOXN3	12.0525474180392	12.6271658626945	13.3109123809422	5.68297881752031	5.42880108617282	5.23109746192264	1.01815514357926	6.60609886227751	277.780531602607	9.58921713694254e-11	4.06397706436428e-09	A0A024R6I1,Checkpoint suppressor 1, isoform CRA_a	NP_001078940.1,forkhead box protein N3 isoform 1	PF00250,orkhead domain	IPR018122,Fork head domain conserved site1;IPR001766,Fork head domain;IPR036390,Winged helix DNA-binding domain superfamily;IPR030456,Fork head domain conserved site 2;IPR036388,Winged helix-like DNA-binding domain superfamily	KOG2294,Transcription factor of the Forkhead/HNF3 family;COG5025,Transcription factor of the Forkhead/HNF3 family	GO:0003677,molecular_function,DNA binding;GO:0043565,molecular_function,sequence-specific DNA binding;GO:0003700,molecular_function,DNA binding transcription factor activity;GO:0006355,biological_process,regulation of transcription, DNA-templated;GO:0097094,biological_process,craniofacial suture morphogenesis;GO:0005634,cellular_component,nucleus	-
UNC79	0.150689854055463	0.135563817490205	0.127091789509479	0.00756349158911883	0.00423789183171554	0	4.89290010296059	-0.189050868294067	103.027065941969	6.60347734244563e-08	5.13214207617407e-07	H2Q8U2,Unc-79 homolog, NALCN channel complex subunit	-	PF14776,Cation-channel complex subunit UNC-79	IPR016024,Armadillo-type fold;IPR024855,UNC79	ENOG410XSPU,-;KOG4820,Involved in anesthetic response in C.elegans;KOG3685,Uncharacterized conserved protein	GO:0048149,biological_process,behavioral response to ethanol;GO:0035264,biological_process,multicellular organism growth;GO:0030534,biological_process,adult behavior	-
IFI27	0.373249563283585	0.315549080594462	0.360003444132602	0.12551985444913	0.134266162321604	0.136237815597954	1.19666186463378	0.0220396469540508	20.9159470538277	0.000415237090206817	0.000924126132900094	A8K0H0,Interferon alpha-inducible protein 27, mitochondrial	NP_001275881.1,-;NP_001123552.1,interferon alpha-inducible protein 27, mitochondrial isoform 1;NP_001275885.1,-	PF06140,Interferon-induced 6-16 family	IPR038213,IFI6/IFI27-like domain superfamily;IPR009311,Interferon alpha-inducible protein IFI6/IFI27-like	ENOG410Z2RX,-;ENOG410JFVP,-	GO:0016021,cellular_component,integral component of membrane;GO:0016020,cellular_component,membrane	-
IFI27L2	0.745061823796403	0.641547551342763	0.546776538467289	0.199306194880417	0.350972409983647	0.156894812908835	1.27708520307724	-0.401763449312419	13.751505982687	0.00227525434904749	0.00426455071730409	G3QX46,Interferon alpha inducible protein 27 like 2	XP_004055669.1,interferon alpha-inducible protein 27-like protein 2	PF06140,Interferon-induced 6-16 family	IPR038213,IFI6/IFI27-like domain superfamily;IPR009311,Interferon alpha-inducible protein IFI6/IFI27-like	-	GO:0016021,cellular_component,integral component of membrane	-
SERPINA1	2.32515746919438	2.02683196300205	2.76748855931866	0.878459740225683	0.865422121424015	0.664930587144237	1.36435769501598	2.91527648652144	90.3058797598466	1.50743048252772e-07	1.00959367543948e-06	E9KL23,Epididymis secretory sperm binding protein Li 44a	NP_001121172.1,-;XP_016876859.1,-;NP_001121173.1,-;NP_001121174.1,-;NP_001121177.1,-;NP_001002236.1,-;NP_001002235.1,-;NP_000286.3,alpha-1-antitrypsin precursor;NP_001121175.1,-;NP_001121176.1,-;NP_001121179.1,-;NP_001121178.1,-	PF00079,Serpin (serine protease inhibitor)	IPR023795,Serpin, conserved site;IPR023796,Serpin domain;IPR036186,Serpin superfamily;IPR000215,Serpin family	KOG2392,Serpin;COG4826,Serine protease inhibitor	GO:0043231,cellular_component,intracellular membrane-bounded organelle;GO:0005615,cellular_component,extracellular space	K03984,ko04610,Complement and coagulation cascades
AK7	1.61508616267629	1.3713135763023	1.51859463837402	0.539351360179434	0.471861418079667	0.47796290235275	1.39486519223053	2.28355010350717	104.023783768267	6.21394025485094e-08	4.87010250613206e-07	H2Q8W3,Uncharacterized protein	XP_510154.3,adenylate kinase 7	PF05186,py-30 motif;PF00406,Adenylate kinase	IPR000850,Adenylate kinase/UMP-CMP kinase;IPR007858,Dpy-30 motif;IPR036291,NAD(P)-binding domain superfamily;IPR026867,Adenylate kinase 7;IPR027417,P-loop containing nucleoside triphosphate hydrolase	COG0563,Adenylate kinase and related kinases;KOG3078,Adenylate kinase	GO:0004127,molecular_function,cytidylate kinase activity;GO:0006165,biological_process,nucleoside diphosphate phosphorylation;GO:0004017,molecular_function,adenylate kinase activity;GO:0019205,molecular_function,nucleobase-containing compound kinase activity;GO:0004550,molecular_function,nucleoside diphosphate kinase activity;GO:0009142,biological_process,nucleoside triphosphate biosynthetic proc…	-
CYP46A1	0.451395697255918	0.471600312816812	0.506677030933661	0.0404798846255962	0.0878898072710625	0.0441476368872541	2.86878766732714	1.26312655392415	129.223493604515	1.55323318794002e-08	1.59231583884279e-07	A0A096NJQ1,Cytochrome P450 family 46 subfamily A member 1	-	PF00067,Cytochrome P450	IPR036396,Cytochrome P450 superfamily;IPR002401,Cytochrome P450, E-class, group I;IPR001128,Cytochrome P450	-	GO:0016705,molecular_function,oxidoreductase activity, acting on paired donors, with incorporation or reduction of molecular oxygen;GO:0046872,molecular_function,metal ion binding;GO:0004497,molecular_function,monooxygenase activity;GO:0016491,molecular_function,oxidoreductase activity;GO:0005506,molecular_function,iron ion binding;GO:0055114,biological_process,oxidation-reduction process;GO:0020…	-
SLC25A29	3.25584226489115	2.51078734829996	3.13182283482833	1.19080455125122	1.08890045564478	1.23071146558619	1.13754186101898	3.90733473301125	111.131319304327	4.0863703404539e-08	3.47297539472555e-07	G3QPV2,Solute carrier family 25 member 29	XP_004055738.2,-	PF00153,Mitochondrial carrier protein	IPR018108,Mitochondrial substrate/solute carrier;IPR023395,Mitochondrial carrier domain superfamily;IPR002067,Mitochondrial carrier protein	-	GO:0055085,biological_process,transmembrane transport;GO:0016021,cellular_component,integral component of membrane;GO:0016020,cellular_component,membrane	-
NSMCE3	1.16341533987525	1.09193760857372	1.3819241793253	0.381463088045795	0.515161389632505	0.404236015483388	1.28327646000535	1.95831168578501	58.6964481007468	2.02021431314003e-06	8.83173336894843e-06	K7AY23,Necdin-like 2	XP_009426973.1,non-structural maintenance of chromosomes element 3 homolog	PF01454,MAGE family	IPR037445,Melanoma-associated antigen;IPR002190,MAGE homology domain	-	-	-
GOLGA8R	9.76403344373868	8.50587617248775	10.0886799680414	3.4532683710103	3.95353005459729	3.12248283814021	1.23077362014948	4.80192824906173	173.665619165052	2.24598415576285e-09	3.62661057551574e-08	A0A0J9YX86,Golgin A8 family member Q	-	PF15070,Putative golgin subfamily A member 2-like protein 5	IPR024858,Golgin subfamily A	-	GO:0005794,cellular_component,Golgi apparatus	-
GOLGA8Q	10.2194577667515	8.75427072165792	8.27703591112852	3.01153672312391	4.19366267798472	3.47760252833542	1.15309542526254	3.71997934370921	81.5291083778765	4.15554207258995e-07	2.33775121293601e-06	H3BV12,Golgin A8 family member Q	-	PF15070,Putative golgin subfamily A member 2-like protein 5	IPR024858,Golgin subfamily A	KOG4725,Uncharacterized conserved protein;ENOG410ZIE4,-	GO:0005794,cellular_component,Golgi apparatus	-
KLF13	3.95120900749923	3.60571803221369	4.15993647404748	1.67979690004523	1.61752030191345	1.72287479695544	1.0208989648327	4.67862262977598	166.791820293515	2.93295160417167e-09	4.39470132310386e-08	X5DNR2,Kruppel-like factor 13	NP_057079.2,Krueppel-like factor 13 isoform 1	PF00096,Zinc finger, C2H2 type	IPR013087,Zinc finger C2H2-type;IPR036236,Zinc finger C2H2 superfamily	KOG1721,FOG: Zn-finger;COG5048,FOG: Zn-finger	GO:0003677,molecular_function,DNA binding;GO:0045647,biological_process,negative regulation of erythrocyte differentiation;GO:0006357,biological_process,regulation of transcription by RNA polymerase II;GO:0008285,biological_process,negative regulation of cell proliferation;GO:0045944,biological_process,positive regulation of transcription by RNA polymerase II;GO:0006366,biological_process,transcr…	-
GOLGA8O	11.8886706465826	11.3221591401793	12.1968817115678	4.30389384583676	5.01887894760046	3.89252698804016	1.22481549155747	4.0928487547537	156.737837632406	4.41621537469449e-09	5.98580621316183e-08	A0A0J9YX86,Golgin A8 family member Q	-	PF15070,Putative golgin subfamily A member 2-like protein 5	IPR024858,Golgin subfamily A	-	GO:0005794,cellular_component,Golgi apparatus	-
GOLGA8N	6.08247527606021	5.32666984371404	5.97699688853351	2.10398486885488	2.48332433761265	2.04664969967345	1.19090724611335	4.88659178726944	184.966883107503	1.47849197820832e-09	2.64090408943696e-08	H3BV12,Golgin A8 family member Q	-	PF15070,Putative golgin subfamily A member 2-like protein 5	IPR024858,Golgin subfamily A	KOG4725,Uncharacterized conserved protein;ENOG410ZIE4,-	GO:0005794,cellular_component,Golgi apparatus	-
FSIP1	1.94550168844554	1.43706374809804	1.92464970970145	0.825832170131169	0.655895976921167	0.603813754729123	1.14423256345643	1.83244310385154	42.5092238787306	1.24470145089083e-05	4.22690451894356e-05	A0A024R9J2,Fibrous sheath interacting protein 1, isoform CRA_a	NP_001311267.1,-;NP_689810.3,fibrous sheath-interacting protein 1;XP_011519607.1,-;XP_011519608.1,-	PF15554,SIP1 family	IPR026246,Fibrous sheath-interacting protein 1	ENOG410J06C,-;ENOG41120JM,-	-	-
BMF	2.41284908618119	2.46467456983722	3.17579669998619	0.625502281837191	0.52084406393037	0.343083186443388	2.24106004207955	3.04826242923057	147.507733508127	5.64053546067926e-08	4.51014590604035e-07	H2R016,Bcl2 modifying factor	XP_003314658.1,-;XP_009427059.1,-;XP_003314657.1,bcl-2-modifying factor isoform X3;XP_009427061.1,-;XP_009427062.1,-	PF15185,Bcl-2-modifying factor, apoptosis	IPR028192,Bcl-2-modifying factor	ENOG410YIXY,-;ENOG410IHFT,-	GO:0006915,biological_process,apoptotic process;GO:0010507,biological_process,negative regulation of autophagy;GO:0034644,biological_process,cellular response to UV;GO:0043065,biological_process,positive regulation of apoptotic process;GO:0043276,biological_process,anoikis	K17460,ko05206,MicroRNAs in cancer
DLL4	0.556583969015093	0.356892499106866	0.580408776331294	0.0896042217853772	0.0502060450675688	0.0182873398593509	3.03743629060577	0.337156437934244	61.5580946439739	2.09762213378597e-06	9.11468133339434e-06	G3SK70,Delta-like protein	XP_004056055.1,delta-like protein 4	PF07657,N terminus of Notch ligand;PF00008,-like domain;PF01414,elta serrate ligand	IPR001774,Delta/Serrate/lag-2 (DSL) protein;IPR009030,Growth factor receptor cysteine-rich domain superfamily;IPR011651,Notch ligand, N-terminal domain;IPR001881,EGF-like calcium-binding domain;IPR000152,EGF-type aspartate/asparagine hydroxylation site;IPR000742,EGF-like domain;IPR013032,EGF-like, conserved site	-	GO:0044344,biological_process,cellular response to fibroblast growth factor stimulus;GO:0061074,biological_process,regulation of neural retina development;GO:0003209,biological_process,cardiac atrium morphogenesis;GO:0005509,molecular_function,calcium ion binding;GO:0090051,biological_process,negative regulation of cell migration involved in sprouting angiogenesis;GO:0043537,biological_process,ne…	K06051,ko04330,Notch signaling pathway;K06051,ko01522,Endocrine resistance
CHAC1	4.74520258689945	3.67380768468373	4.24218661087184	0.52885454709835	0.463808225862302	0.211175234090123	3.20972896751204	2.17397965036562	188.864516677147	5.63479866650843e-09	7.31921917174735e-08	H2RCH5,Gamma-glutamylcyclotransferase	-	PF04752,ChaC-like protein	-	-	-	-
JMJD7-PLA2G4B	1.06314882603154	0.739750720611229	0.800850682055326	0.403269651937239	0.310267369950623	0.40906001971576	1.00689575559936	2.26447168079492	35.9588494574836	3.03900105066478e-05	9.1575540619346e-05	G3S630,Phospholipase A2	-	PF01735,Lysophospholipase catalytic domain;PF00168,C2 domain;PF13621,Cupin-like domain	-	-	-	-
CAPN3	0.523984101633064	0.606431448682587	0.610766516885941	0.118420883702007	0.127396373550166	0.113108753009953	2.07704609922172	0.779702674263743	86.7705161130915	1.93069175008546e-07	1.2336449145251e-06	A0A1D5QLX3,Calpain 3	XP_001103220.1,calpain-3 isoform X1	-	IPR018247,EF-Hand 1, calcium-binding site;IPR000169,Cysteine peptidase, cysteine active site;IPR001300,Peptidase C2, calpain, catalytic domain;IPR022684,Peptidase C2, calpain family;IPR022683,Peptidase C2, calpain, domain III;IPR036213,Calpain large subunit, domain III superfamily;IPR002048,EF-hand domain;IPR022682,Peptidase C2, calpain, large subunit, domain III;IPR033883,Calpain subdomain III;I…	-	GO:0006508,biological_process,proteolysis;GO:0016787,molecular_function,hydrolase activity;GO:0045214,biological_process,sarcomere organization;GO:0005509,molecular_function,calcium ion binding;GO:0008234,molecular_function,cysteine-type peptidase activity;GO:0005622,cellular_component,intracellular;GO:0004198,molecular_function,calcium-dependent cysteine-type endopeptidase activity;GO:0008233,mo…	-
TTBK2	4.37494606175871	3.69395202890317	3.90204843165259	1.59360753506116	1.5251356423419	1.54600968717627	1.15938260077138	5.12256059384599	243.486438536229	2.34219335020852e-10	7.16158461897413e-09	Q8IWY7,Tau-tubulin kinase	NP_775771.3,tau-tubulin kinase 2	PF00038,Intermediate filament protein;PF00069,Protein kinase domain;PF16208,Keratin type II head	IPR032444,Keratin type II head;IPR018039,Intermediate filament protein, conserved site;IPR011009,Protein kinase-like domain superfamily;IPR003054,Keratin, type II;IPR001664,Intermediate filament protein;IPR000719,Protein kinase domain	KOG1164,Casein kinase (serine/threonine/tyrosine protein kinase);ENOG410XPGP,-	GO:0016301,molecular_function,kinase activity;GO:0016310,biological_process,phosphorylation;GO:0045111,cellular_component,intermediate filament cytoskeleton;GO:0045095,cellular_component,keratin filament;GO:0004672,molecular_function,protein kinase activity;GO:0005198,molecular_function,structural molecule activity;GO:0006468,biological_process,protein phosphorylation;GO:0005882,cellular_componen…	-
STRC	0.381277115279692	0.196396642819265	0.36903093647578	0.0114481638145209	0.0192435250357771	0.0210281181447913	3.95012224995667	0.393220611992925	108.093497189764	4.87338917342975e-08	4.03343120699359e-07	H2Q9A8,Stereocilin	XP_016783579.1,stereocilin isoform X2	-	IPR026664,Stereocilin-related;IPR026061,Stereocilin	ENOG410IIWF,-;ENOG410ZQVX,-	GO:0007160,biological_process,cell-matrix adhesion;GO:0032426,cellular_component,stereocilium tip;GO:0007605,biological_process,sensory perception of sound;GO:0009986,cellular_component,cell surface;GO:0060091,cellular_component,kinocilium	-
SERINC4	8.09218092484866	5.9503941900972	6.671990923782	2.14589620160849	1.85253241887359	1.64233611262062	1.67815549764173	3.65603622610147	177.197158552752	2.04035374387574e-09	3.39157854712804e-08	G3RFR9,Serine incorporator 4	XP_018866028.1,serine incorporator 4	PF03348,Serine incorporator (Serinc)	IPR029563,Serine incorporator 4;IPR005016,Serine incorporator/TMS membrane protein	-	GO:0016021,cellular_component,integral component of membrane;GO:0016020,cellular_component,membrane	-
DUOX1	0.438933667896946	0.485542818912419	0.306668115629914	0.148147437500154	0.159979692963547	0.131111836766542	1.2995730379088	1.28373793326459	38.0031663762263	2.27204300213254e-05	7.10935387523974e-05	Q14C85,Dual oxidase 1	-	PF03098,Animal haem peroxidase;PF08030,erric reductase NAD binding domain;PF00036,hand;PF08022,AD-binding domain;PF01794,erric reductase like transmembrane component	IPR018247,EF-Hand 1, calcium-binding site;IPR037120,Haem peroxidase domain superfamily, animal type;IPR013130,Ferric reductase transmembrane component-like domain;IPR034821,Dual oxidase, peroxidase domain;IPR029595,Dual oxidase 1/Duox;IPR017927,Ferredoxin reductase-type FAD-binding domain;IPR002048,EF-hand domain;IPR017938,Riboflavin synthase-like beta-barrel;IPR013112,FAD-binding 8;IPR010255,Hae…	KOG0039,Ferric reductase, NADH/NADPH oxidase and related proteins;ENOG410XNZY,-	GO:0016174,molecular_function,NAD(P)H oxidase activity;GO:0050665,biological_process,hydrogen peroxide biosynthetic process;GO:0005509,molecular_function,calcium ion binding;GO:0098869,biological_process,cellular oxidant detoxification;GO:0016491,molecular_function,oxidoreductase activity;GO:0006979,biological_process,response to oxidative stress;GO:0016020,cellular_component,membrane;GO:0055114,…	-
SLC30A4	0.202191872928499	0.225130069577817	0.196989912316625	0.0703396285801887	0.0591178823748679	0.0592169571328157	1.52547955380497	0.147598644726046	35.2556875156035	3.36826688256326e-05	0.000100104461138485	G3RHA3,Solute carrier family 30 member 4	XP_004056174.1,zinc transporter 4 isoform X1	PF01545,Cation efflux family	IPR027469,Cation efflux transmembrane domain superfamily;IPR002524,Cation efflux protein;IPR036837,Cation efflux protein, cytoplasmic domain superfamily	-	GO:0098655,biological_process,cation transmembrane transport;GO:0005737,cellular_component,cytoplasm;GO:0008324,molecular_function,cation transmembrane transporter activity;GO:0006812,biological_process,cation transport;GO:0055085,biological_process,transmembrane transport;GO:0005770,cellular_component,late endosome;GO:0061088,biological_process,regulation of sequestering of zinc ion;GO:0016020,c…	-
SECISBP2L	18.5215280761937	16.9678362109287	17.6359610421993	5.90764338984615	5.61742549278899	5.21328511597797	1.46764909294773	6.61296702454403	559.516578055789	7.71409619036704e-13	2.39106730543769e-10	G3QWI4,SECIS binding protein 2 like	XP_004056206.1,-	PF01248,Ribosomal protein L7Ae/L30e/S12e/Gadd45 family	IPR029064,50S ribosomal protein L30e-like;IPR004038,Ribosomal protein L7Ae/L30e/S12e/Gadd45	-	-	-
TMOD2	2.98457228139675	2.96352354597403	3.22988980880762	0.691351621832652	0.560547875584527	0.504218075689747	2.1883534616248	4.34137299440571	468.239292789308	2.65663885189298e-12	4.67664571840844e-10	H2NN87,Tropomodulin 2	-	PF03250,Tropomodulin	IPR004934,Tropomodulin;IPR030130,Tropomodulin-2;IPR032675,Leucine-rich repeat domain superfamily	KOG3735,Tropomodulin and leiomodulin;ENOG410YAHM,-	GO:0045745,biological_process,positive regulation of G-protein coupled receptor protein signaling pathway;GO:0051694,biological_process,pointed-end actin filament capping;GO:0007611,biological_process,learning or memory;GO:0005523,molecular_function,tropomyosin binding;GO:0007270,biological_process,neuron-neuron synaptic transmission	-
FAM214A	9.66056576653684	9.39792835928754	9.37804307471091	3.06585308442881	3.33047673441145	2.8223273634779	1.42684874223804	5.89963953966612	428.188907070047	4.93170127056387e-12	6.75640214480572e-10	H2RDA4,Uncharacterized protein	XP_009427430.2,-;XP_009427431.2,-;XP_009427429.2,protein FAM214A isoform X2;XP_016783745.1,-;XP_009427432.2,-;XP_510417.4,-	PF13889,Chromosome segregation during meiosis;PF13915,omain of unknown function (DUF4210)	IPR025261,Domain of unknown function DUF4210;IPR033473,Protein FAM214/SPAC3H8.04, C-terminal	ENOG41115V6,-;KOG2306,Uncharacterized conserved protein	-	-
WDR72	0.889729074474895	0.944216312441083	1.03362580699874	0.314663573525123	0.327872520530051	0.32447867980026	1.36642713506913	2.41667282261994	108.070122357267	4.88008154878522e-08	4.03474524702912e-07	H0YKE0,WD repeat-containing protein 72	-	PF00400,WD domain, G-beta repeat	IPR011047,Quinoprotein alcohol dehydrogenase-like superfamily;IPR015943,WD40/YVTN repeat-like-containing domain superfamily;IPR019775,WD40 repeat, conserved site;IPR001680,WD40 repeat;IPR017986,WD40-repeat-containing domain	ENOG410ISIU,-;ENOG411264G,-	-	-
CCPG1	62.9791998353466	51.4678124424637	68.1293568510619	13.1876843696239	13.3468414692001	11.5262689418996	2.06280969521112	8.28559541690411	471.21748294243	2.10992030978119e-10	6.77919110915062e-09	H2RC54,Cell cycle progression 1	XP_016782566.1,-;XP_009427305.1,-	-	IPR033588,Cell cycle progression protein 1	ENOG410II0Z,-;ENOG4110N7Q,-	GO:2001106,biological_process,regulation of Rho guanyl-nucleotide exchange factor activity;GO:0045944,biological_process,positive regulation of transcription by RNA polymerase II;GO:0008284,biological_process,positive regulation of cell proliferation;GO:0016020,cellular_component,membrane;GO:0045787,biological_process,positive regulation of cell cycle;GO:0016021,cellular_component,integral compon…	-
PRTG	1.02401476369206	0.845143783481596	1.10738578010808	0.456446410159875	0.469635282386592	0.364005444695948	1.00713522023696	3.33754666872488	63.3188378039306	1.29601483585897e-06	6.07394086132778e-06	H2Q9H3,Protogenin	XP_510430.2,protogenin isoform X1	PF13927,Immunoglobulin domain;PF00041,ibronectin type III domain;PF07679,Immunoglobulin I-set domain	IPR003961,Fibronectin type III;IPR007110,Immunoglobulin-like domain;IPR036116,Fibronectin type III superfamily;IPR003599,Immunoglobulin subtype;IPR036179,Immunoglobulin-like domain superfamily;IPR013783,Immunoglobulin-like fold;IPR033011,Protogenin;IPR003598,Immunoglobulin subtype 2;IPR013098,Immunoglobulin I-set	ENOG410Z913,-;KOG4221,Receptor mediating netrin-dependent axon guidance	GO:0004872,-,-;GO:0051260,biological_process,protein homooligomerization;GO:0005886,cellular_component,plasma membrane;GO:0016021,cellular_component,integral component of membrane;GO:0016020,cellular_component,membrane;GO:0007275,biological_process,multicellular organism development;GO:0050768,biological_process,negative regulation of neurogenesis	-
CGNL1	2.47546796820336	2.39448788988675	2.63746803021295	0.682803086796173	0.67028132098385	0.817725695214916	1.58477605899222	3.75577568910349	221.131171576786	4.48154151417865e-10	1.10521385735002e-08	H2Q9I0,Cingulin like 1	XP_009427489.1,cingulin-like protein 1 isoform X1;XP_009427491.1,-;XP_016783765.1,-;XP_009427490.1,-	PF01576,Myosin tail	IPR002928,Myosin tail	ENOG410IGSJ,-;ENOG410YEC7,-	GO:0016459,cellular_component,myosin complex;GO:0007015,biological_process,actin filament organization;GO:0051058,biological_process,negative regulation of small GTPase mediated signal transduction;GO:0003774,molecular_function,motor activity	-
FAM63B	3.72997677075234	3.16561834687485	3.17547716542011	1.33393722619328	1.20876809558391	1.32393067427705	1.18009542157431	4.41789087181037	177.758044813536	1.92491827712314e-09	3.23369905682918e-08	H2Q9I5,Family with sequence similarity 63, member B	-	PF04424,MINDY deubiquitinase	IPR007518,MINDY deubiquitinase	KOG2427,Uncharacterized conserved protein;ENOG41102GM,-	GO:0004843,molecular_function,thiol-dependent ubiquitin-specific protease activity;GO:0006508,biological_process,proteolysis;GO:0071108,biological_process,protein K48-linked deubiquitination;GO:1990380,molecular_function,Lys48-specific deubiquitinase activity	-
APH1B	0.466147534312703	0.471956875457064	0.519848597236413	0.155037810755696	0.207520553429289	0.20567099427911	1.15472167648328	0.885203322622945	29.0969332030801	8.89781397397903e-05	0.000236001079363524	H2Q9J9,Anterior pharynx defective 1 homolog B	XP_523094.2,-	PF06105,Aph-1 protein	IPR009294,Gamma-secretase subunit Aph-1	KOG3972,Predicted membrane protein;ENOG4111FIJ,-	GO:0016021,cellular_component,integral component of membrane;GO:0043085,biological_process,positive regulation of catalytic activity;GO:0016485,biological_process,protein processing;GO:0030133,cellular_component,transport vesicle;GO:0007219,biological_process,Notch signaling pathway;GO:0005783,cellular_component,endoplasmic reticulum;GO:0070765,cellular_component,gamma-secretase complex;GO:001602…	-
UBAP1L	0.649504962875084	0.454226817045102	0.627353603828678	0.116417606334789	0.205008017359239	0.239293998273211	1.41221721466022	1.67049034289853	33.3294049512969	8.01066631902972e-05	0.000214667932143112	H2RH76,Uncharacterized protein	XP_009427627.1,ubiquitin-associated protein 1-like isoform X2	-	IPR023340,UMA domain	ENOG410IVA6,-;ENOG410YJRM,-	GO:0043130,molecular_function,ubiquitin binding;GO:0043162,biological_process,ubiquitin-dependent protein catabolic process via the multivesicular body sorting pathway;GO:0000813,cellular_component,ESCRT I complex	-
LARP6	10.6258384586079	10.7944623164327	12.440924238384	3.31008331328134	2.72591022865831	2.45703943773581	1.79783285625142	5.23534571670307	348.96376702074	9.03326191599126e-11	3.91226861282164e-09	G2HEU7,Acheron isoform 1	NP_001233506.1,-	PF12901,SUZ-C motif;PF05383,La domain	IPR034886,La-related protein 6;IPR036388,Winged helix-like DNA-binding domain superfamily;IPR002344,Lupus La protein;IPR034880,La-related protein 6, RNA recognition motif;IPR012677,Nucleotide-binding alpha-beta plait domain superfamily;IPR006630,La-type HTH domain;IPR024642,SUZ-C domain;IPR036390,Winged helix DNA-binding domain superfamily;IPR035979,RNA-binding domain superfamily	KOG1855,Predicted RNA-binding protein;ENOG4110VUA,-	GO:1990825,molecular_function,sequence-specific mRNA binding;GO:0017022,molecular_function,myosin binding;GO:0032967,biological_process,positive regulation of collagen biosynthetic process;GO:0003676,molecular_function,nucleic acid binding;GO:0005844,cellular_component,polysome;GO:0003723,molecular_function,RNA binding;GO:0030529,,;GO:0006396,biological_process,RNA processing;GO:0006417,biologica…	-
LRRC49	0.771813299731113	0.800409391200834	0.877076883022618	0.300758938603237	0.252113419406184	0.302318135393298	1.31290896495842	2.42529655448633	94.4437351963676	1.14029346603917e-07	8.0580058610403e-07	G2HIW9,Leucine rich repeat containing 49	NP_001233293.1,leucine-rich repeat-containing protein 49	PF14580,Leucine-rich repeat	IPR001611,Leucine-rich repeat;IPR003591,Leucine-rich repeat, typical subtype;IPR032675,Leucine-rich repeat domain superfamily	KOG0531,Protein phosphatase 1, regulatory subunit, and related proteins;COG4886,Leucine-rich repeat (LRR) protein	-	-
CYP1A1	0.745564644399997	0.58554266585635	0.72752319332307	0.303074722795075	0.169815471730079	0.20875916809311	1.38322398728282	0.640435839416099	30.6512787485419	6.87401183804606e-05	0.000187514027844404	A0N0X8,Cytochrome P450	NP_001306146.1,-;NP_000490.1,cytochrome P450 1A1 isoform 1	PF00067,Cytochrome P450	IPR008066,Cytochrome P450, E-class, group I, CYP1;IPR002401,Cytochrome P450, E-class, group I;IPR036396,Cytochrome P450 superfamily;IPR001128,Cytochrome P450;IPR017972,Cytochrome P450, conserved site	COG2124,Cytochrome P450;KOG0156,Cytochrome P450 CYP2 subfamily	GO:0009404,biological_process,toxin metabolic process;GO:0048565,biological_process,digestive tract development;GO:0071280,biological_process,cellular response to copper ion;GO:0016705,molecular_function,oxidoreductase activity, acting on paired donors, with incorporation or reduction of molecular oxygen;GO:0005506,molecular_function,iron ion binding;GO:0005783,cellular_component,endoplasmic reti…	K07408,ko00380,Tryptophan metabolism;K07408,ko04913,Ovarian steroidogenesis;K07408,ko00830,Retinol metabolism;K07408,ko05204,Chemical carcinogenesis;K07408,ko00980,Metabolism of xenobiotics by cytochrome P450;K07408,ko00140,Steroid hormone biosynthesis
CSPG4	0.278374837137485	0.22216019932341	0.148768822434259	0.0713525107468667	0.115140811679689	0.0419395543312399	1.34034471902392	0.292574629670758	15.2558715864997	0.00166012205944147	0.00320860857264345	G3RI02,Chondroitin sulfate proteoglycan 4	-	PF00054,Laminin G domain;PF02210,Laminin G domain;PF16184,Cadherin-like	IPR001791,Laminin G domain;IPR013320,Concanavalin A-like lectin/glucanase domain superfamily	-	-	-
ISL2	1.49521657561761	2.36765472741571	1.78276513227281	0.756368740216087	0.835662276973876	0.635950271594682	1.15392033256438	1.53216721312971	32.0777357622298	5.46821057972059e-05	0.000152885519710334	G3SG14,ISL LIM homeobox 2	XP_004056619.1,-	PF00046,Homeobox domain;PF00412,LIM domain	IPR017970,Homeobox, conserved site;IPR001356,Homeobox domain;IPR009057,Homeobox-like domain superfamily;IPR001781,Zinc finger, LIM-type	-	GO:0045665,biological_process,negative regulation of neuron differentiation;GO:0003677,molecular_function,DNA binding;GO:0048663,biological_process,neuron fate commitment;GO:0043565,molecular_function,sequence-specific DNA binding;GO:0046872,molecular_function,metal ion binding;GO:0006355,biological_process,regulation of transcription, DNA-templated;GO:0021524,biological_process,visceral motor ne…	-
DNAJA4	0.21776572153705	0.191187382164546	0.443173779309107	0.111284367997799	0.0804562896226013	0.0956103802227791	1.33732346180358	0.303461265256423	16.0385429397123	0.00130998386988125	0.00259404046286894	K7D1L4,DnaJ	XP_003314850.2,dnaJ homolog subfamily A member 4 isoform X1	PF01556,naJ C terminal domain;PF00684,naJ central domain;PF00226,naJ domain	IPR012724,Chaperone DnaJ;IPR001623,DnaJ domain;IPR001305,Heat shock protein DnaJ, cysteine-rich domain;IPR002939,Chaperone DnaJ, C-terminal;IPR018253,DnaJ domain, conserved site;IPR008971,HSP40/DnaJ peptide-binding;IPR036410,Heat shock protein DnaJ, cysteine-rich domain superfamily;IPR036869,Chaperone J-domain superfamily	COG0484,DnaJ-class molecular chaperone with C-terminal Zn finger domain;KOG0712,Molecular chaperone (DnaJ superfamily)	GO:0042026,biological_process,protein refolding;GO:0090084,biological_process,negative regulation of inclusion body assembly;GO:0051087,molecular_function,chaperone binding;GO:0009408,biological_process,response to heat;GO:0006457,biological_process,protein folding;GO:0046872,molecular_function,metal ion binding;GO:0051082,molecular_function,unfolded protein binding;GO:0016020,cellular_component,…	-
ALPK3	2.70625721748671	2.79321881803274	2.85094556431922	0.514734664547652	0.690730851906907	0.572049387322452	2.03441275848191	4.14663638834343	361.298926202869	1.58972687994273e-11	1.27247425893734e-09	G3R1T6,Alpha kinase 3	-	PF02816,Alpha-kinase family;PF07679,Immunoglobulin I-set domain	IPR004166,MHCK/EF2 kinase;IPR007110,Immunoglobulin-like domain;IPR036179,Immunoglobulin-like domain superfamily;IPR013783,Immunoglobulin-like fold;IPR003599,Immunoglobulin subtype;IPR003598,Immunoglobulin subtype 2;IPR013098,Immunoglobulin I-set;IPR011009,Protein kinase-like domain superfamily	-	GO:0006468,biological_process,protein phosphorylation;GO:0004674,molecular_function,protein serine/threonine kinase activity;GO:0005524,molecular_function,ATP binding	-
IGF1R	0.179162000751801	0.182971801785057	0.247455369737798	0.0455379973836098	0.0549561304954913	0.0643420877574171	1.67103027221222	0.776750297495211	47.7515003548893	6.55469097382072e-06	2.43803658621548e-05	G3RAQ4,Tyrosine-protein kinase receptor	XP_004056858.1,insulin-like growth factor 1 receptor isoform X2	PF01030,Receptor L domain;PF00757,urin-like cysteine rich region;PF07714,Protein tyrosine kinase	IPR013783,Immunoglobulin-like fold;IPR003961,Fibronectin type III;IPR001245,Serine-threonine/tyrosine-protein kinase, catalytic domain;IPR006212,Furin-like repeat;IPR000494,Receptor L-domain;IPR036116,Fibronectin type III superfamily;IPR020635,Tyrosine-protein kinase, catalytic domain;IPR009030,Growth factor receptor cysteine-rich domain superfamily;IPR011009,Protein kinase-like domain superfamil…	-	GO:0048009,biological_process,insulin-like growth factor receptor signaling pathway;GO:0038083,biological_process,peptidyl-tyrosine autophosphorylation;GO:0016020,cellular_component,membrane;GO:0005158,molecular_function,insulin receptor binding;GO:0031994,molecular_function,insulin-like growth factor I binding;GO:0005886,cellular_component,plasma membrane;GO:0004672,molecular_function,protein ki…	K05087,ko01522,Endocrine resistance;K05087,ko05215,Prostate cancer;K05087,ko04014,Ras signaling pathway;K05087,ko01521,EGFR tyrosine kinase inhibitor resistance;K05087,ko04510,Focal adhesion;K05087,ko04730,Long-term depression;K05087,ko05205,Proteoglycans in cancer;K05087,ko05214,Glioma;K05087,ko05218,Melanoma;K05087,ko05202,Transcriptional misregulation in cancer;K05087,ko04213,Longevity regulat…
LYSMD4	0.849675080974575	0.723119206106819	0.877318648083113	0.365477153870838	0.325786539785673	0.324213478140998	1.06678149652337	1.69566939086009	44.5619935056245	9.61581349650312e-06	3.37943040801959e-05	G3RFL3,LysM domain containing 4	XP_018866488.1,lysM and putative peptidoglycan-binding domain-containing protein 4 isoform X2	-	-	-	GO:0016021,cellular_component,integral component of membrane;GO:0016020,cellular_component,membrane	-
VIMP	19.8929132885162	16.2153907958517	19.4161775796528	8.0794990538683	7.94867870598774	6.5374435711792	1.10063849548567	5.57542644549009	151.015663512731	1.39816342200326e-08	1.47446079886775e-07	E9PN30,Selenoprotein S	-	PF06936,Selenoprotein S (SelS)	IPR009703,Selenoprotein S	ENOG410IW5T,-;ENOG41126EF,-	GO:0030176,cellular_component,integral component of endoplasmic reticulum membrane;GO:0006886,biological_process,intracellular protein transport;GO:0005783,cellular_component,endoplasmic reticulum;GO:0016021,cellular_component,integral component of membrane;GO:0016020,cellular_component,membrane	-
TARSL2	0.613940162992633	0.428200928411398	0.375244313820039	0.123876924417073	0.0925457949219137	0.0758461835527877	2.07911696681044	0.376268077403142	51.2441298050816	4.4061090042127e-06	1.72876076293359e-05	K7B3W5,Threonyl-tRNA synthetase-like 2	-	PF02824,TGS domain;PF03129,Anticodon binding domain;PF00587,tRNA synthetase class II core domain (G, H, P, S and T);PF07973,Threonyl and Alanyl tRNA synthetase second additional domain	IPR004095,TGS;IPR004154,Anticodon-binding;IPR002320,Threonine-tRNA ligase, class IIa;IPR006195,Aminoacyl-tRNA synthetase, class II;IPR036621,Anticodon-binding domain superfamily;IPR012675,Beta-grasp domain superfamily;IPR002314,Aminoacyl-tRNA synthetase, class II (G/ P/ S/T);IPR012947,Threonyl/alanyl tRNA synthetase, SAD;IPR033728,Threonine-tRNA ligase catalytic core domain;IPR018163,Threonyl/ala…	KOG1637,Threonyl-tRNA synthetase;COG0441,Threonyl-tRNA synthetase	GO:0004812,molecular_function,aminoacyl-tRNA ligase activity;GO:0005737,cellular_component,cytoplasm;GO:0006418,biological_process,tRNA aminoacylation for protein translation;GO:0006435,biological_process,threonyl-tRNA aminoacylation;GO:0004829,molecular_function,threonine-tRNA ligase activity;GO:0043039,biological_process,tRNA aminoacylation;GO:0000166,molecular_function,nucleotide binding;GO:00…	-
FAM234A	5.59386634280865	4.73933339721607	5.48400594278807	2.28598927940032	2.22316703055555	1.78500821300686	1.13185976131562	4.07501470314182	122.433692369739	2.19930377330694e-08	2.10324222918549e-07	K6ZVX1,Integrin alpha FG-GAP repeat containing 3	-	-	-	-	-	-
AC004754.3	7.55668879442129	6.93915541595302	8.03415551879082	3.09211611112965	3.01568439451727	2.62658851931925	1.1680571645063	3.50778778422213	127.556559628069	1.68904906639387e-08	1.70392390820384e-07	B4DGG1,cDNA FLJ60496	-	-	IPR011047,Quinoprotein alcohol dehydrogenase-like superfamily	ENOG410IF25,-;ENOG4111VVF,-	GO:0016021,cellular_component,integral component of membrane;GO:0016020,cellular_component,membrane	-
RHBDL1	1.70292141515944	1.72357860529391	1.56762923170439	0.615373745020907	0.450350237709185	0.565162764228137	1.40961802906921	1.04579595664425	49.4117974158152	5.41186893170333e-06	2.06794353571105e-05	H2QA79,Rhomboid-like protein	-	PF01694,Rhomboid family	IPR002610,Peptidase S54, rhomboid;IPR017213,Peptidase S54, rhomboid, metazoan;IPR022764,Peptidase S54, rhomboid domain;IPR035952,Rhomboid-like superfamily	KOG2289,Rhomboid family proteins;COG0705,Uncharacterized membrane protein (homolog of Drosophila rhomboid)	GO:0006508,biological_process,proteolysis;GO:0016787,molecular_function,hydrolase activity;GO:0016485,biological_process,protein processing;GO:0004252,molecular_function,serine-type endopeptidase activity;GO:0008233,molecular_function,peptidase activity;GO:0016020,cellular_component,membrane;GO:0016021,cellular_component,integral component of membrane	-
METRN	2.85851338078098	3.15055263566927	3.3140764085823	1.4355228424323	1.01978347096647	1.07119381066983	1.20311222895594	2.94769070326371	79.5799879443814	3.28521988417815e-07	1.92343540478104e-06	H2QA83,Meteorin, glial cell differentiation regulator	-	-	-	ENOG4111FCI,-;ENOG410IKV7,-	-	-
SSTR5	106.104546741979	135.772414288162	102.67914551271	48.2243225820285	40.3361051012524	45.4541667355742	1.16485046920977	6.72387417273899	101.591713268525	4.63917600549284e-06	1.80853500110557e-05	G3RDR6,Somatostatin receptor 5	-	PF00001,7 transmembrane receptor (rhodopsin family)	-	-	-	-
ZNF213	1.48075163545963	1.60976630374739	1.52629104621066	0.694060700687867	0.720163711453895	0.519386848445219	1.06302189114251	2.78450995801937	62.9181114670685	1.34540977155641e-06	6.25720437445243e-06	A0A0S2Z4L6,Zinc finger protein 213 isoform 1	NP_001128127.1,-;NP_004211.1,zinc finger protein 213	PF00096,Zinc finger, C2H2 type;PF01352,KRAB box;PF02023,SCAN domain	IPR013087,Zinc finger C2H2-type;IPR036236,Zinc finger C2H2 superfamily;IPR003309,SCAN domain;IPR001909,Krueppel-associated box;IPR036051,KRAB domain superfamily;IPR038269,SCAN domain superfamily	-	GO:0003676,molecular_function,nucleic acid binding;GO:0003700,molecular_function,DNA binding transcription factor activity;GO:0046872,molecular_function,metal ion binding;GO:0006355,biological_process,regulation of transcription, DNA-templated;GO:0005622,cellular_component,intracellular;GO:0005634,cellular_component,nucleus	-
C16orf71	0.368712208197277	0.484035451913686	0.341559184306725	0.188023673723251	0.136672011572826	0.116677038165129	1.24777993936937	0.367085418772689	21.9447819327093	0.00033545261576563	0.000764097255046554	K7EPW6,Uncharacterized protein C16orf71	-	PF15773,omain of unknown function (DUF4701)	IPR031531,Protein of unknown function DUF4701	ENOG410IYMM,-;ENOG4111414,-	-	-
ROGDI	5.41006138655451	4.38207397749422	5.25203244377497	2.27418255974368	2.06614831940044	2.02962163079787	1.0385364562737	3.68131362167393	101.356893177457	7.3203500338074e-08	5.5795609129425e-07	K7DAR7,Rogdi homolog	-	PF10259,Rogdi leucine zipper containing protein	-	-	-	-
ABAT	0.323482954845774	0.218853043992543	0.36638549276694	0.0412795949899668	0.0163265826632563	0.0223008329103794	3.2739573517614	0.620435930096305	99.6936537773828	8.12379000264955e-08	6.08629726833574e-07	H3BNQ7,4-aminobutyrate aminotransferase, mitochondrial	-	PF00202,Aminotransferase class-III	IPR015421,Pyridoxal phosphate-dependent transferase, major domain;IPR015422,Pyridoxal phosphate-dependent transferase domain 1;IPR004631,4-aminobutyrate aminotransferase, eukaryotic;IPR015424,Pyridoxal phosphate-dependent transferase;IPR005814,Aminotransferase class-III	KOG1405,4-aminobutyrate aminotransferase;COG0160,4-aminobutyrate aminotransferase and related aminotransferases	GO:0030170,molecular_function,pyridoxal phosphate binding;GO:0003824,molecular_function,catalytic activity;GO:0003867,molecular_function,4-aminobutyrate transaminase activity;GO:0009448,biological_process,gamma-aminobutyric acid metabolic process;GO:0005739,cellular_component,mitochondrion;GO:0008483,molecular_function,transaminase activity	-
SNN	0.866723351842209	0.885323998614764	1.32289781676917	0.414344374605174	0.336232956007061	0.314926544751793	1.32094958130911	1.16347176343601	35.8919358240855	3.06869953390876e-05	9.2400004251485e-05	F7C4H7,Stannin	NP_001180368.1,-	PF09050,Stannin unstructured linker;PF09051,Stannin cytoplasmic;PF09049,Stannin transmembrane	IPR027435,Stannin;IPR015135,Stannin transmembrane;IPR015137,Stannin cytoplasmic;IPR015136,Stannin unstructured linker	ENOG410IYFC,-;ENOG4111TD3,-	GO:0005737,cellular_component,cytoplasm;GO:0016021,cellular_component,integral component of membrane;GO:0046872,molecular_function,metal ion binding;GO:0016020,cellular_component,membrane	-
RP11-166B2.1	5.76523005107442	6.14069050201045	6.99473503470977	1.64466093951156	1.09216971954923	1.24673384615973	2.04360686158606	3.31441427503125	218.480020940859	4.85977205121654e-10	1.17108653331755e-08	A0A0A6YYH2,Uncharacterized protein	-	PF06409,Nuclear pore complex interacting protein (NPIP)	IPR009443,Nuclear pore complex interacting protein	COG5069,Ca2+-binding actin-bundling protein fimbrin/plastin (EF-Hand superfamily);ENOG410J0WZ,-	GO:0005654,cellular_component,nucleoplasm	-
NPIPA3	1.70042669339499	1.11869928504835	0.881333146089259	0.481883758934032	0.450006283861647	0.236034558999307	1.48115572531713	0.2671570583427	20.9801914832738	0.000409662525809914	0.000912490518247586	E9PNV8,Nuclear pore complex-interacting protein family member A3	XP_016879043.1,nuclear pore complex-interacting protein family member A3 isoform X3	PF06409,Nuclear pore complex interacting protein (NPIP)	IPR009443,Nuclear pore complex interacting protein	COG5069,Ca2+-binding actin-bundling protein fimbrin/plastin (EF-Hand superfamily);ENOG410J0WZ,-	GO:0005654,cellular_component,nucleoplasm	-
NPIPA2	3.11386323341037	2.61336281944037	2.79550171700465	1.29237984591426	0.779834418974361	0.806503063135368	1.36421764960603	1.41583912514661	44.8293614284523	9.30430135690123e-06	3.28382218910236e-05	E9PNV8,Nuclear pore complex-interacting protein family member A3	XP_016879043.1,nuclear pore complex-interacting protein family member A3 isoform X3	PF06409,Nuclear pore complex interacting protein (NPIP)	IPR009443,Nuclear pore complex interacting protein	COG5069,Ca2+-binding actin-bundling protein fimbrin/plastin (EF-Hand superfamily);ENOG410J0WZ,-	GO:0005654,cellular_component,nucleoplasm	-
RP11-1021N1.1	15.8638869994756	15.2953540472742	15.36372278152	6.11754180353212	6.47736991729845	5.80428781006892	1.14008391162663	3.47333785361116	136.346672090278	1.09729282937635e-08	1.22586608104462e-07	H3BT86,Uncharacterized protein	-	-	IPR007248,Mpv17/PMP22	ENOG4111SYH,-;KOG1944,Peroxisomal membrane protein MPV17 and related proteins	GO:0005737,cellular_component,cytoplasm;GO:0016021,cellular_component,integral component of membrane	-
C16orf45	9.72185568036764	9.15965373128051	8.91459037828052	3.62477719589709	4.04042192997887	3.66486373309583	1.09595118418831	4.55138098157007	184.189196825393	1.52047379447091e-09	2.69760378709272e-08	A0A024QZI8,Chromosome 16 open reading frame 45, isoform CRA_a	NP_149978.1,uncharacterized protein C16orf45 isoform 1	PF12130,Protein of unknown function (DUF3585)	IPR022735,Domain of unknown function DUF3585	ENOG4111I1T,-;ENOG410IDZ0,-	GO:0007026,biological_process,negative regulation of microtubule depolymerization;GO:0021822,biological_process,negative regulation of cell motility involved in cerebral cortex radial glia guided migration;GO:0015630,cellular_component,microtubule cytoskeleton	-
NPIPA7	2.26992214781499	2.45616423832161	2.45556022062963	0.911967593460166	0.870564619040614	1.28735497629801	1.01503754973158	1.25511354467823	25.6250120472729	0.000164253519855267	0.000405516108366712	A0A0B4J1W7,Nuclear pore complex-interacting protein family member A5	-	PF06409,Nuclear pore complex interacting protein (NPIP)	IPR009443,Nuclear pore complex interacting protein	COG5069,Ca2+-binding actin-bundling protein fimbrin/plastin (EF-Hand superfamily);ENOG410J0WZ,-	GO:0005654,cellular_component,nucleoplasm	-
SCNN1B	0.287320235544485	0.179366263397481	0.314776298616642	0.0664281312404979	0.108277162818288	0.088738873253185	1.35048671258976	-0.517348966915883	14.7433994314961	0.00175082715139861	0.00336909015329389	G3QGR0,Sodium channel epithelial 1 beta subunit	XP_004057399.2,amiloride-sensitive sodium channel subunit beta	PF00858,Amiloride-sensitive sodium channel	IPR020903,Epithelial sodium channel, conserved site;IPR004724,Epithelial sodium channel, chordates;IPR001873,Epithelial sodium channel	-	GO:0070062,cellular_component,extracellular exosome;GO:0009897,cellular_component,external side of plasma membrane;GO:0050699,molecular_function,WW domain binding;GO:0034706,cellular_component,sodium channel complex;GO:0055078,biological_process,sodium ion homeostasis;GO:0005272,molecular_function,sodium channel activity;GO:0050891,biological_process,multicellular organismal water homeostasis;GO:…	K04825,ko04742,Taste transduction;K04825,ko04960,Aldosterone-regulated sodium reabsorption
NUPR1	92.6527245148321	81.0272275429089	100.488381329577	18.9609199307308	20.3320452831429	14.6142789811995	2.14873773854158	8.21139623161558	292.264665393931	1.91430367714227e-07	1.22416312816606e-06	G3QD60,Nuclear protein 1, transcriptional regulator	XP_004057456.2,nuclear protein 1 isoform X2	PF10195,NA-binding nuclear phosphoprotein p8	IPR018792,Nuclear protein 1-like	-	-	-
PRRT2	1.43900380232858	1.43268339628151	1.48662477070966	0.20163402451056	0.254199022323467	0.127312515295132	2.71790511550651	1.56992430498648	163.529207637676	3.34097389298806e-09	4.82320687674478e-08	U3CW64,Proline-rich transmembrane protein 2 isoform 2	-	PF04505,Interferon-induced transmembrane protein	IPR007593,CD225/Dispanin family	ENOG410YRJ7,-;ENOG410J12U,-	GO:0009607,biological_process,response to biotic stimulus;GO:0016021,cellular_component,integral component of membrane;GO:0016020,cellular_component,membrane	-
MVP	11.8603042145017	10.1256928462609	11.415567677289	4.68509346318381	4.32623334727545	3.644655517914	1.20246051420119	5.51645299117149	202.419648263998	8.69866677108538e-10	1.79515044800676e-08	K7BK17,Major vault protein	XP_016784235.1,-;XP_016784236.1,-	PF01505,Major Vault Protein repeat;PF11978,Shoulder domain	IPR002499,Major vault protein, N-terminal;IPR021870,Major vault protein, shoulder domain	ENOG410ZCU8,-;ENOG410IF6T,-	GO:0019901,molecular_function,protein kinase binding;GO:0023057,biological_process,negative regulation of signaling;GO:0005737,cellular_component,cytoplasm;GO:0042802,molecular_function,identical protein binding;GO:0048471,cellular_component,perinuclear region of cytoplasm;GO:0019903,molecular_function,protein phosphatase binding;GO:0005856,cellular_component,cytoskeleton;GO:0030529,,;GO:0031953,…	-
SEZ6L2	12.2226971953222	11.2084998322302	12.1055128295771	3.94341542727683	4.05779534895029	3.82256460779384	1.38787946723519	4.97353860149537	386.391564513234	1.00165958394045e-11	1.00854998107838e-09	A0A087WYL5,Seizure 6-like protein 2	NP_001230261.1,seizure 6-like protein 2 isoform 5 precursor	PF00084,Sushi repeat (SCR repeat);PF00431,CUB domain	IPR000859,CUB domain;IPR035914,Spermadhesin, CUB domain superfamily;IPR000436,Sushi/SCR/CCP domain;IPR035976,Sushi/SCR/CCP superfamily	ENOG410ZD9C,-;ENOG410IJTP,-	GO:0060074,biological_process,synapse maturation;GO:0090036,biological_process,regulation of protein kinase C signaling;GO:0043025,cellular_component,neuronal cell body;GO:0005783,cellular_component,endoplasmic reticulum;GO:0008344,biological_process,adult locomotory behavior;GO:0016020,cellular_component,membrane;GO:0021680,biological_process,cerebellar Purkinje cell layer development;GO:0016021…	-
DOC2A	1.68612847378761	1.7799527428223	2.05053965149754	0.670122883066651	0.680807826088728	0.530905580344875	1.35476166645294	2.94401109179488	108.567992769143	4.73977482760574e-08	3.94141822592275e-07	G3R8L3,Double C2-like domain-containing protein	XP_004057517.1,-;XP_018867623.1,-;XP_018867624.1,-	PF00168,C2 domain	IPR001565,Synaptotagmin;IPR030535,Double C2-like domain-containing protein alpha;IPR000008,C2 domain;IPR014638,Double C2 protein, alpha/beta/gamma;IPR035892,C2 domain superfamily	-	GO:0030054,cellular_component,cell junction;GO:0007268,biological_process,chemical synaptic transmission;GO:0005730,cellular_component,nucleolus;GO:0017158,biological_process,regulation of calcium ion-dependent exocytosis;GO:0005509,molecular_function,calcium ion binding;GO:0005544,molecular_function,calcium-dependent phospholipid binding;GO:0016020,cellular_component,membrane;GO:0005634,cellular…	-
YPEL3	1.00858344739402	1.24174131165201	1.09169913932941	0.431407912195013	0.291733089776639	0.280077709871997	1.53941039514685	1.18557316657033	53.6522071944794	3.39239462015682e-06	1.38071509154066e-05	A0A096NHQ8,Protein yippee-like	-	PF03226,Yippee zinc-binding/DNA-binding /Mis18, centromere assembly	-	-	-	-
ZNF785	2.08003720682535	2.99976361522119	2.28076987084985	0.907813729219626	0.963769516179945	1.09263993646618	1.11388190758793	3.06437973971602	55.0913923425821	3.53307269574412e-06	1.42950635204308e-05	A0A024QZC7,Uncharacterized protein	XP_016878456.1,-;NP_689671.2,zinc finger protein 785	PF00096,Zinc finger, C2H2 type;PF01352,KRAB box	IPR013087,Zinc finger C2H2-type;IPR001909,Krueppel-associated box;IPR036051,KRAB domain superfamily;IPR036236,Zinc finger C2H2 superfamily	KOG1721,FOG: Zn-finger;COG5048,FOG: Zn-finger	GO:0006355,biological_process,regulation of transcription, DNA-templated;GO:0003676,molecular_function,nucleic acid binding;GO:0046872,molecular_function,metal ion binding;GO:0005622,cellular_component,intracellular	-
ORAI3	1.51203496941532	0.806849814855597	1.0806084726511	0.474463150160436	0.27086189807736	0.361754441871526	1.40505527797079	0.968786030844729	27.6073411314009	0.000116145571896424	0.00029883287769184	K7B6T1,ORAI calcium release-activated calcium modulator 3	XP_016785222.1,-	PF07856,Mediator of CRAC channel activity	IPR030032,Protein Orai-3;IPR038350,Orai superfamily;IPR012446,Calcium release-activated calcium channel protein	ENOG4110DSB,-;KOG4298,CAP-binding protein complex interacting protein 2	GO:0002115,biological_process,store-operated calcium entry;GO:0016021,cellular_component,integral component of membrane;GO:0016020,cellular_component,membrane	K16058,ko04020,Calcium signaling pathway
STX1B	0.686922753966136	0.716952683117046	0.642140340644759	0.214379462947372	0.264751478039373	0.212959758535005	1.36978918350222	1.28532604082282	55.2198553243817	2.87588641274751e-06	1.19668366445677e-05	A0A1U7QEE5,syntaxin-1B	XP_005064401.1,-	-	IPR006012,Syntaxin/epimorphin, conserved site;IPR000727,Target SNARE coiled-coil homology domain;IPR010989,SNARE;IPR037016,Syntaxin-1B;IPR006011,Syntaxin, N-terminal domain	-	GO:0005484,molecular_function,SNAP receptor activity;GO:0061025,biological_process,membrane fusion;GO:0005622,cellular_component,intracellular;GO:0016020,cellular_component,membrane;GO:0016192,biological_process,vesicle-mediated transport;GO:0016021,cellular_component,integral component of membrane;GO:0006886,biological_process,intracellular protein transport	-
SLC5A2	6.00275185076498	5.33690077849742	6.13072931521889	2.73250093170301	2.37964692665542	1.82379685439853	1.13683873793861	4.1441629511947	93.1414847030462	2.62031771676948e-07	1.58403882282751e-06	G3QP83,Solute carrier family 5 member 2	XP_004057608.2,sodium/glucose cotransporter 2 isoform X2	PF00474,Sodium:solute symporter family	IPR038377,Sodium/glucose symporter superfamily;IPR001734,Sodium/solute symporter;IPR018212,Sodium/solute symporter, conserved site	-	GO:0055085,biological_process,transmembrane transport;GO:0022857,molecular_function,transmembrane transporter activity;GO:0016021,cellular_component,integral component of membrane;GO:0016020,cellular_component,membrane	-
C16orf58	16.8470457566249	14.4263125315974	16.3616585073467	6.94171476041293	6.60302774148649	5.59710359081595	1.11726346013869	5.29654178241132	186.310360953196	1.40904286226552e-09	2.54852969870634e-08	A0A024QZE6,Chromosome 16 open reading frame 58, isoform CRA_a	NP_073581.2,RUS1 family protein C16orf58	PF04884,Vitamin B6 photo-protection and homoeostasis	IPR006968,Root UVB sensitive family	KOG4249,Uncharacterized conserved protein;ENOG410XU74,-	GO:0016021,cellular_component,integral component of membrane;GO:0016020,cellular_component,membrane	-
CYLD	4.01701702681455	3.06794203570666	3.85332200054697	1.33334565164988	1.32223893610876	1.11719425949698	1.33649093592871	4.94283171961336	177.607098688884	5.7258922143813e-09	7.38897176530119e-08	G3QZF4,CYLD lysine 63 deubiquitinase	XP_018868234.1,-;XP_018868235.1,-	PF16607,Phosphorylation region of CYLD, unstructured;PF00443,Ubiquitin carboxyl-terminal hydrolase;PF01302,CAP-Gly domain	IPR036859,CAP Gly-rich domain superfamily;IPR018200,Ubiquitin specific protease, conserved site;IPR028889,Ubiquitin specific protease domain;IPR001394,Peptidase C19, ubiquitin carboxyl-terminal hydrolase;IPR000938,CAP Gly-rich domain	-	GO:0030496,cellular_component,midbody;GO:0061578,molecular_function,Lys63-specific deubiquitinase activity;GO:1902017,biological_process,regulation of cilium assembly;GO:0006511,biological_process,ubiquitin-dependent protein catabolic process;GO:0070064,molecular_function,proline-rich region binding;GO:0004843,molecular_function,thiol-dependent ubiquitin-specific protease activity;GO:1990108,biol…	-
MT2A	98.1864152181763	94.5441474162102	88.7455663649159	25.3180020504148	27.3920591754905	20.9102497958754	1.73809123595435	6.20883762997193	411.649689258215	2.13454278700508e-11	1.48481753022263e-09	H3BSP9,Metallothionein	-	PF00131,Metallothionein	IPR000006,Metallothionein, vertebrate;IPR017854,Metallothionein domain superfamily;IPR018064,Metallothionein, vertebrate, metal binding site;IPR023587,Metallothionein domain superfamily, vertebrate;IPR003019,Metallothionein	ENOG410JFS1,-;ENOG41113QR,-	GO:0046872,molecular_function,metal ion binding	-
MT1X	2.19048863839727	1.44878627922829	1.28136295393773	0.427036526811704	0.299090470898232	0.245120491684982	2.14295554030149	0.774905735067383	58.2420890487392	2.11355821079077e-06	9.17384080070852e-06	L5LWA8,Uncharacterized protein	-	-	-	-	-	-
HERPUD1	14.6747681645806	13.632531910598	14.1719523916126	4.80553554105782	4.26904506371609	3.77270393232724	1.52803979233785	5.52019685302589	393.508593499407	8.83310117002526e-12	9.36860931000246e-10	K7BGN9,Homocysteine-inducible, endoplasmic reticulum stress-inducible, ubiquitin-like domain member 1	-	PF00240,Ubiquitin family	IPR000626,Ubiquitin domain;IPR029071,Ubiquitin-like domain superfamily	ENOG410ZJAF,-;KOG4583,Membrane-associated ER protein involved in stress response (contains ubiquitin-like domain)	GO:0030968,biological_process,endoplasmic reticulum unfolded protein response;GO:0006511,biological_process,ubiquitin-dependent protein catabolic process;GO:0005789,cellular_component,endoplasmic reticulum membrane;GO:1902235,biological_process,regulation of endoplasmic reticulum stress-induced intrinsic apoptotic signaling pathway;GO:0044325,molecular_function,ion channel binding;GO:1903071,biol…	-
USB1	8.2981890627279	7.33000625812346	7.86147566795927	2.58791110436171	2.64983300937398	2.5345013975451	1.39568505435301	5.38159827262982	416.833295495544	5.93770005440635e-12	7.44945733809965e-10	A0A024R6V6,U6 snRNA phosphodiesterase	NP_078874.2,U6 snRNA phosphodiesterase isoform 1	PF09749,Uncharacterised conserved protein	IPR027521,U6 snRNA phosphodiesterase Usb1	KOG3102,Uncharacterized conserved protein;ENOG4111KT5,-	GO:0006397,biological_process,mRNA processing;GO:0090503,biological_process,RNA phosphodiester bond hydrolysis, exonucleolytic;GO:0004518,molecular_function,nuclease activity;GO:0045171,cellular_component,intercellular bridge;GO:1990838,molecular_function,poly(U)-specific exoribonuclease activity, producing 3' uridine cyclic phosphate ends;GO:0008380,biological_process,RNA splicing;GO:0016787,mol…	-
MMP15	1.61763438248063	1.68353274759727	1.45419969104728	0.663928734531333	0.480006702785757	0.70810367699792	1.15546004399546	2.26038308694058	52.8852846357829	3.68313444075588e-06	1.48452292808437e-05	A0A024R6U8,Matrix metallopeptidase 15	NP_002419.1,matrix metalloproteinase-15 preproprotein	PF00413,Matrixin;PF01471,Putative peptidoglycan binding domain;PF11857,omain of unknown function (DUF3377);PF00045,Hemopexin	IPR001818,Peptidase M10, metallopeptidase;IPR018486,Hemopexin, conserved site;IPR036375,Hemopexin-like domain superfamily;IPR036365,PGBD-like superfamily;IPR021190,Peptidase M10A;IPR000585,Hemopexin-like domain;IPR024079,Metallopeptidase, catalytic domain superfamily;IPR006026,Peptidase, metallopeptidase;IPR021805,Peptidase M10A, matrix metallopeptidase, C-terminal;IPR028729,Matrix metalloprotein…	KOG1565,Gelatinase A and related matrix metalloproteases;ENOG410XQ5D,-	GO:0006508,biological_process,proteolysis;GO:0016787,molecular_function,hydrolase activity;GO:0008237,molecular_function,metallopeptidase activity;GO:0031012,cellular_component,extracellular matrix;GO:0046872,molecular_function,metal ion binding;GO:0008233,molecular_function,peptidase activity;GO:0004222,molecular_function,metalloendopeptidase activity;GO:0016020,cellular_component,membrane;GO:00…	-
CCDC113	4.28294270264337	3.82282025384647	3.74545025875487	1.40517856966571	1.46730444413735	1.3528504734141	1.28929820558259	3.94812585757085	199.494411750961	8.93374990531556e-10	1.8293357319071e-08	G3RCE5,Coiled-coil domain containing 113	-	PF13870,omain of unknown function (DUF4201)	IPR025254,Domain of unknown function DUF4201	-	-	-
BEAN1	0.301300765504134	0.203611064201122	0.153940677417779	0.0480969492417556	0.0431186397806667	0.017669005221201	2.41579652168782	-0.0747847646178024	40.3496730757343	1.65026085054276e-05	5.39774953970202e-05	H2NR36,Brain expressed associated with NEDD4 1	XP_002826561.2,protein BEAN1 isoform X1	-	-	ENOG410IWAK,-;ENOG4111GT8,-	GO:0016021,cellular_component,integral component of membrane;GO:0016020,cellular_component,membrane	-
CES3	0.895330026390764	0.908430623613149	0.887829294658458	0.393142936214833	0.343854041679475	0.295016295113989	1.18682723580078	1.59430706365556	51.5030766440164	4.28195829978246e-06	1.68632777286899e-05	A0A0C4DFY7,Carboxylic ester hydrolase	NP_001172106.1,carboxylesterase 3 isoform 2 precursor	PF07859,alpha/beta hydrolase fold;PF00135,Carboxylesterase family	IPR019826,Carboxylesterase type B, active site;IPR029058,Alpha/Beta hydrolase fold;IPR002018,Carboxylesterase, type B	COG2272,Carboxylesterase type B;KOG1516,Carboxylesterase and related proteins	GO:0016787,molecular_function,hydrolase activity	-
RP11-5A19.5	8.11090437254662	8.87779417987364	9.83830348471121	4.0513735400196	3.3918333265296	2.82305233670236	1.1893683614533	3.59539286745298	93.8010518488154	1.18996807862861e-07	8.36045128309382e-07	H2QBA9,F-box and leucine-rich repeat protein 8	XP_511023.2,F-box/LRR-repeat protein 8;XP_009429268.1,-	PF12937,-box-like	IPR036047,F-box-like domain superfamily;IPR032675,Leucine-rich repeat domain superfamily;IPR001810,F-box domain	ENOG4111K6I,-;ENOG410IKPE,-	-	-
HSF4	9.0671017393786	9.60134880733152	10.1296026450674	3.87451951072091	2.9914051120503	2.78621864896337	1.38002928448535	4.39004055149946	176.211946032063	2.1169822884196e-09	3.47149958665322e-08	A0A024R6X7,HCG2025835, isoform CRA_a	NP_001035757.1,heat shock factor protein 4 isoform b	PF00447,HSF-type DNA-binding	IPR000232,Heat shock factor (HSF)-type, DNA-binding;IPR027725,Heat shock transcription factor family;IPR036390,Winged helix DNA-binding domain superfamily;IPR036388,Winged helix-like DNA-binding domain superfamily	COG5169,Heat shock transcription factor;KOG0627,Heat shock transcription factor	GO:0003677,molecular_function,DNA binding;GO:0048468,biological_process,cell development;GO:0043010,biological_process,camera-type eye development;GO:0043565,molecular_function,sequence-specific DNA binding;GO:0033169,biological_process,histone H3-K9 demethylation;GO:0003700,molecular_function,DNA binding transcription factor activity;GO:0045892,biological_process,negative regulation of transcrip…	-
NOL3	63.3500066768405	67.1186085269701	66.3094866809014	13.5778963007373	15.1890476604779	12.3756027492436	2.05983531968069	6.82769167417011	770.330536876809	8.27372313067624e-14	8.71940101664866e-11	G3R999,Nucleolar protein 3	-	PF00619,Caspase recruitment domain	IPR001315,CARD domain;IPR011029,Death-like domain superfamily	-	GO:0042981,biological_process,regulation of apoptotic process	-
CLEC18C	0.287525715892749	0.21786923382339	0.278527566489365	0.0290075511610065	0.0433418393872142	0.0177604671743961	2.9232645338863	-0.483333745550846	59.018326986852	1.95693111538359e-06	8.60026885515258e-06	F5H550,C-type lectin domain family 18 member C	-	PF00059,Lectin C-type domain;PF00188,Cysteine-rich secretory protein family	IPR016187,C-type lectin fold;IPR001283,Cysteine-rich secretory protein, allergen V5/Tpx-1-related;IPR016186,C-type lectin-like/link domain superfamily;IPR001304,C-type lectin-like;IPR000742,EGF-like domain;IPR013032,EGF-like, conserved site;IPR018378,C-type lectin, conserved site;IPR014044,CAP domain;IPR035940,CAP superfamily	KOG3017,Defense-related protein containing SCP domain;KOG4297,C-type lectin;COG2340,Uncharacterized protein with SCP/PR1 domains	-	-
PKD1L3	0.232765865373733	0.200426818550166	0.16854924289823	0.0864684282957412	0.091798165880421	0.0334370941917656	1.33421744326672	-0.45234384785037	13.4545403107861	0.00246582390811102	0.00459125375022602	H2NRE2,Polycystin 1 like 3, transient receptor potential channel interacting	-	PF01477,PLAT/LH2 domain;PF08016,Polycystin cation channel;PF01825,PCR proteolysis site, GPS, motif;PF00059,Lectin C-type domain	IPR016187,C-type lectin fold;IPR016186,C-type lectin-like/link domain superfamily;IPR001024,PLAT/LH2 domain;IPR000203,GPS motif;IPR036392,PLAT/LH2 domain superfamily;IPR013122,Polycystin cation channel, PKD1/PKD2;IPR001304,C-type lectin-like	KOG3599,Ca2+-modulated nonselective cation channel polycystin;ENOG410XTGE,-;KOG3272,Predicted coiled-coil protein	GO:0005886,cellular_component,plasma membrane;GO:0050915,biological_process,sensory perception of sour taste;GO:0016021,cellular_component,integral component of membrane;GO:0016020,cellular_component,membrane	-
CLEC18B	0.832739607908735	0.979189019264471	0.939679755816438	0.165615919949266	0.0590520495437155	0.0760513036801179	2.97752446861983	0.641656159670705	94.8961014216587	1.10674633206618e-07	7.85253411907641e-07	F5H550,C-type lectin domain family 18 member C	-	PF00059,Lectin C-type domain;PF00188,Cysteine-rich secretory protein family	IPR016187,C-type lectin fold;IPR001283,Cysteine-rich secretory protein, allergen V5/Tpx-1-related;IPR016186,C-type lectin-like/link domain superfamily;IPR001304,C-type lectin-like;IPR000742,EGF-like domain;IPR013032,EGF-like, conserved site;IPR018378,C-type lectin, conserved site;IPR014044,CAP domain;IPR035940,CAP superfamily	KOG3017,Defense-related protein containing SCP domain;KOG4297,C-type lectin;COG2340,Uncharacterized protein with SCP/PR1 domains	-	-
CHST6	0.19273763019858	0.268969425528336	0.275920026395213	0.0670506342576294	0.144014763404877	0.0513164047417019	1.31736863936214	0.491407703434061	15.5892157133936	0.00165019837097615	0.00319216052966117	A0A1I9LHJ1,Sulfotransferase	-	-	IPR000863,Sulfotransferase domain;IPR016469,Carbohydrate sulfotransferase;IPR027417,P-loop containing nucleoside triphosphate hydrolase	-	GO:0008146,molecular_function,sulfotransferase activity;GO:0005975,biological_process,carbohydrate metabolic process;GO:0000139,cellular_component,Golgi membrane;GO:0016740,molecular_function,transferase activity	-
HSD17B2	1.92728095966647	2.33448802452436	1.69921953427942	0.901824009756293	0.799595668125334	0.871472649021531	1.01587438241368	3.73531696164834	72.7712931783013	5.65328288336839e-07	3.01203558544953e-06	Q53GD0,Hydroxysteroid	-	PF13561,noyl-(Acyl carrier protein) reductase;PF00106,short chain dehydrogenase	IPR036291,NAD(P)-binding domain superfamily;IPR020904,Short-chain dehydrogenase/reductase, conserved site;IPR002347,Short-chain dehydrogenase/reductase SDR	ENOG410Y7FK,-;KOG1610,Corticosteroid 11-beta-dehydrogenase and related short chain-type dehydrogenases	GO:0055114,biological_process,oxidation-reduction process;GO:0016491,molecular_function,oxidoreductase activity;GO:0016021,cellular_component,integral component of membrane;GO:0016020,cellular_component,membrane	-
MLYCD	1.37920113363611	1.406506691827	1.43588834662997	0.471423711744251	0.547973495567901	0.470606772833104	1.30441921184524	3.90171102181853	191.621836188771	1.16861398097657e-09	2.22840166601659e-08	H2QBL6,Malonyl-CoA decarboxylase	XP_523518.2,malonyl-CoA decarboxylase, mitochondrial	PF17408,Malonyl-CoA decarboxylase N-terminal domain;PF05292,Malonyl-CoA decarboxylase C-terminal domain	IPR035372,Malonyl-CoA decarboxylase, N-terminal;IPR007956,Malonyl-CoA decarboxylase, C-terminal;IPR038351,Malonyl-CoA decarboxylase, N-terminal domain superfamily	KOG3018,Malonyl-CoA decarboxylase;COG1593,TRAP-type C4-dicarboxylate transport system, large permease component	GO:2001294,biological_process,malonyl-CoA catabolic process;GO:0005737,cellular_component,cytoplasm;GO:0006085,biological_process,acetyl-CoA biosynthetic process;GO:0005102,molecular_function,signaling receptor binding;GO:0046321,biological_process,positive regulation of fatty acid oxidation;GO:0006633,biological_process,fatty acid biosynthetic process;GO:0005759,cellular_component,mitochondrial …	K01578,ko00410,beta-Alanine metabolism;K01578,ko04146,Peroxisome;K01578,ko00640,Propanoate metabolism;K01578,ko04152,AMPK signaling pathway
KIAA0513	2.31526235272608	2.07037631780739	2.14849264074586	0.859456615699352	0.705089624035888	0.742609408117897	1.3016589818206	3.66167284334116	167.79849236531	2.81875748297713e-09	4.25586612138515e-08	G3RKH9,KIAA0513	XP_004058130.1,uncharacterized protein KIAA0513 homolog isoform X1	-	-	-	-	-
MC1R	9.49561373705202	8.2590733574755	7.91843629828114	1.38154151692235	1.11468965816745	1.39764921100589	2.51733241980197	4.70753952446586	608.485760269554	4.30014475994587e-13	1.8081718013483e-10	G3V4F0,Melanocyte-stimulating hormone receptor	-	PF00001,7 transmembrane receptor (rhodopsin family)	IPR017452,GPCR, rhodopsin-like, 7TM;IPR001671,Melanocortin/ACTH receptor;IPR000761,Melanocyte-stimulating hormone receptor;IPR000276,G protein-coupled receptor, rhodopsin-like	KOG1375,Beta tubulin;KOG3656,FOG: 7 transmembrane receptor;COG5023,Tubulin	GO:0004977,molecular_function,melanocortin receptor activity;GO:0004980,molecular_function,melanocyte-stimulating hormone receptor activity;GO:0016020,cellular_component,membrane;GO:0004871,molecular_function,signal transducer activity;GO:0005886,cellular_component,plasma membrane;GO:0016021,cellular_component,integral component of membrane;GO:0007186,biological_process,G-protein coupled receptor…	-
SCARF1	0.289315434519391	0.283312646640326	0.130840931686099	0.0667701866339959	0.0427564930379009	0.0525618179912284	1.92023199874735	-0.416806861214443	25.0937734600122	0.000181291577949904	0.000443082446541756	A8K6Z5,cDNA FLJ78719, highly similar to Homo sapiens scavenger receptor class F, member 1, transcript variant 1, mRNA	NP_003684.2,scavenger receptor class F member 1 isoform 1 precursor	PF00053,Laminin EGF domain	IPR013032,EGF-like, conserved site;IPR009030,Growth factor receptor cysteine-rich domain superfamily;IPR002049,Laminin EGF domain;IPR033329,Scavenger receptor class F member 1;IPR000742,EGF-like domain	ENOG410XQWV,-;KOG1218,Proteins containing Ca2+-binding EGF-like domains	GO:0006898,biological_process,receptor-mediated endocytosis;GO:0005044,molecular_function,scavenger receptor activity;GO:0016021,cellular_component,integral component of membrane	-
TLCD2	10.4163570135985	10.7954751019406	10.941567981885	2.48849260257563	2.93962704777674	2.13259753985831	1.89271191187368	5.2458106314918	392.401573153614	3.85558613249145e-11	2.21633111208818e-09	H2NS57,TLC domain containing 2	XP_002826857.1,TLC domain-containing protein 2	PF03798,TLC domain	IPR006634,TRAM/LAG1/CLN8 homology domain	ENOG410Z5I9,-;KOG4474,Uncharacterized conserved protein	GO:0016021,cellular_component,integral component of membrane;GO:0016020,cellular_component,membrane	-
GLTPD2	0.88032897975624	1.27916132671088	1.87179911356743	0.693856086910879	0.544283260163923	0.276137938066821	1.21346255470299	-0.06913942518249	11.1549838289895	0.00477549036538771	0.00834430769272123	H2QBY7,Uncharacterized protein	XP_523554.3,glycolipid transfer protein domain-containing protein 2	PF08718,lycolipid transfer protein (GLTP)	IPR036497,Glycolipid transfer protein superfamily;IPR014830,Glycolipid transfer protein domain	KOG4189,Uncharacterized conserved protein;ENOG4111NKT,-	GO:0005737,cellular_component,cytoplasm;GO:0120009,biological_process,intermembrane lipid transfer;GO:0120013,molecular_function,intermembrane lipid transfer activity	-
GP1BA	2.10425597456453	1.86035031281743	1.88164274297755	0.851437157428824	0.614887434713091	0.556063823120318	1.33373784246664	1.68648645408118	55.916908741378	2.67548855052908e-06	1.12724208440202e-05	A5CKE2,Platelet glycoprotein Ib alpha	-	PF13855,Leucine rich repeat;PF01462,Leucine rich repeat N-terminal domain	IPR001611,Leucine-rich repeat;IPR000372,Leucine-rich repeat N-terminal domain;IPR003591,Leucine-rich repeat, typical subtype;IPR000483,Cysteine-rich flanking region, C-terminal;IPR032675,Leucine-rich repeat domain superfamily	KOG0619,FOG: Leucine rich repeat;COG4886,Leucine-rich repeat (LRR) protein	GO:0016021,cellular_component,integral component of membrane;GO:0016020,cellular_component,membrane	-
ZNF594	2.69567099914102	2.90941935261747	2.98044513268943	1.16655044254407	1.27732005697268	1.24720156836686	1.01771608577736	3.41158672006507	97.2187774004506	9.51271992928773e-08	6.92981920010048e-07	D3DTM0,HCG1775942, isoform CRA_a	-	PF00096,Zinc finger, C2H2 type	IPR013087,Zinc finger C2H2-type;IPR003656,Zinc finger, BED-type;IPR036236,Zinc finger C2H2 superfamily	KOG1721,FOG: Zn-finger;COG5048,FOG: Zn-finger	GO:0003676,molecular_function,nucleic acid binding;GO:0003677,molecular_function,DNA binding	-
SCIMP	0.635358037500076	0.575879293948578	0.524464432300882	0.23615510638635	0.220533022476114	0.144590799539083	1.33984809259257	0.708376537187918	31.9933896976235	5.54155859696281e-05	0.000154772011132135	H2QC00,SLP adaptor and CSK interacting membrane protein	-	PF15050,SCIMP protein	IPR028181,SLP adapter and CSK-interacting membrane protein	ENOG410J1IN,-;ENOG41114KD,-	GO:0097197,cellular_component,tetraspanin-enriched microdomain;GO:0007127,biological_process,meiosis I;GO:0070374,biological_process,positive regulation of ERK1 and ERK2 cascade;GO:0001772,cellular_component,immunological synapse;GO:0031256,cellular_component,leading edge membrane;GO:0031259,cellular_component,uropod membrane;GO:0016020,cellular_component,membrane;GO:0016021,cellular_component,in…	-
NLRP1	0.393316681434512	0.368944029858249	0.418105118853966	0.158869640886543	0.198733568358238	0.130637471288747	1.07960907968907	1.80685587269692	39.3429318426541	1.88957561650248e-05	6.06875484471173e-05	G3R758,NLR family pyrin domain containing 1	XP_018868727.1,NACHT, LRR and PYD domains-containing protein 1 isoform X1	PF00619,Caspase recruitment domain;PF13516,Leucine Rich repeat;PF05729,NACHT domain;PF13553,unction to find;PF02758,PAAD/DAPIN/Pyrin domain	IPR001611,Leucine-rich repeat;IPR007111,NACHT nucleoside triphosphatase;IPR004020,DAPIN domain;IPR025307,FIIND domain;IPR027417,P-loop containing nucleoside triphosphate hydrolase;IPR033516,CARD8/ASC/NALP1, CARD domain;IPR032675,Leucine-rich repeat domain superfamily;IPR011029,Death-like domain superfamily;IPR001315,CARD domain	-	GO:0019899,molecular_function,enzyme binding;GO:0051402,biological_process,neuron apoptotic process;GO:0042981,biological_process,regulation of apoptotic process;GO:0045087,biological_process,innate immune response;GO:1904784,biological_process,NLRP1 inflammasome complex assembly;GO:0005524,molecular_function,ATP binding;GO:0019904,molecular_function,protein domain specific binding;GO:0006954,bio…	-
C17orf100	0.921416484558677	0.70524496751562	0.918292852599672	0.267782454237068	0.460839903209586	0.131749787315321	1.38776838171084	0.472835708582728	16.6187159208268	0.00132095363214794	0.00261347121614452	D3DTM5,HCG1985469, isoform CRA_b	-	-	-	-	-	-
ACAP1	0.872240119453433	0.506146760119958	0.524809482895625	0.18492232430836	0.232237443192742	0.190330892495862	1.44916152909215	1.60402185068458	41.5968048198858	1.57628713921603e-05	5.18583706487555e-05	G3QH44,ArfGAP with coiled-coil, ankyrin repeat and PH domains 1	XP_018868729.1,-	PF12796,Ankyrin repeats (3 copies);PF01412,Putative GTPase activating protein for Arf;PF16746,BAR domain of APPL family;PF00169,PH domain	IPR000909,Phosphatidylinositol-specific phospholipase C, X domain;IPR037278,ARFGAP/RecO-like zinc finger;IPR038508,ArfGAP domain superfamily;IPR001849,Pleckstrin homology domain;IPR011993,PH-like domain superfamily;IPR020683,Ankyrin repeat-containing domain;IPR027267,AH/BAR domain superfamily;IPR036770,Ankyrin repeat-containing domain superfamily;IPR001164,Arf GTPase activating protein;IPR002110,…	-	GO:0043547,biological_process,positive regulation of GTPase activity;GO:0046872,molecular_function,metal ion binding;GO:0005096,molecular_function,GTPase activator activity	K12489,ko04144,Endocytosis
TNK1	1.15196805629793	1.04214458923138	1.08463912189406	0.373909338441275	0.370926423118375	0.275846281814977	1.48875669113977	1.43846369451168	68.8026770134063	7.91572571322238e-07	4.02223696800448e-06	G1RE00,Tyrosine kinase non receptor 1	XP_003274658.1,non-receptor tyrosine-protein kinase TNK1 isoform X2	PF07714,Protein tyrosine kinase	IPR001245,Serine-threonine/tyrosine-protein kinase, catalytic domain;IPR020635,Tyrosine-protein kinase, catalytic domain;IPR011009,Protein kinase-like domain superfamily;IPR036028,SH3-like domain superfamily;IPR017441,Protein kinase, ATP binding site;IPR008266,Tyrosine-protein kinase, active site;IPR000719,Protein kinase domain	ENOG410XPRC,-;KOG0199,ACK and related non-receptor tyrosine kinases	GO:0018108,biological_process,peptidyl-tyrosine phosphorylation;GO:0046580,biological_process,negative regulation of Ras protein signal transduction;GO:0030308,biological_process,negative regulation of cell growth;GO:0005737,cellular_component,cytoplasm;GO:0046777,biological_process,protein autophosphorylation;GO:0004715,molecular_function,non-membrane spanning protein tyrosine kinase activity;GO…	-
HES7	18.1091576659753	11.7402920898647	13.5692867852246	6.97908533328544	6.60020458457422	5.11839930335354	1.01817922893225	4.23701010890543	36.4027871545909	0.000300036412499424	0.000691597493262014	A0A096P2T5,Hes family bHLH transcription factor 7	XP_009187886.1,transcription factor HES-7 isoform X2	PF00010,Helix-loop-helix DNA-binding domain	IPR003650,Orange domain;IPR032644,Transcription factor HES-7;IPR011598,Myc-type, basic helix-loop-helix (bHLH) domain;IPR036638,Helix-loop-helix DNA-binding domain superfamily	-	GO:0014807,biological_process,regulation of somitogenesis;GO:0046983,molecular_function,protein dimerization activity;GO:0003677,molecular_function,DNA binding;GO:0048511,biological_process,rhythmic process;GO:0001756,biological_process,somitogenesis;GO:0001501,biological_process,skeletal system development;GO:0045892,biological_process,negative regulation of transcription, DNA-templated;GO:00001…	-
KRBA2	9.47837475460234	8.77730733630223	8.90946900906702	3.67525188712558	4.09008359901585	3.43759118176098	1.08017861049239	4.12330612103989	146.690919209044	6.81552865469294e-09	8.47011611425991e-08	G3S2T8,KRAB-A domain containing 2	-	PF01352,KRAB box	IPR036397,Ribonuclease H superfamily;IPR001909,Krueppel-associated box;IPR036051,KRAB domain superfamily;IPR001584,Integrase, catalytic core;IPR012337,Ribonuclease H-like superfamily	-	GO:0006355,biological_process,regulation of transcription, DNA-templated;GO:0015074,biological_process,DNA integration;GO:0003676,molecular_function,nucleic acid binding;GO:0005622,cellular_component,intracellular	-
CDRT4	6.41782207487547	6.11612559771424	5.90092601904308	2.41344315518391	2.41856813329984	2.23660929132506	1.18488964212826	3.74856512953289	169.384972532745	2.64892985964137e-09	4.0773401383847e-08	D3DTT2,CMT1A duplicated region transcript 4 protein	NP_001191406.1,CMT1A duplicated region transcript 4 protein	PF15213,CMT1A duplicated region transcript 4 protein	IPR029185,CMT1A duplicated region transcript 4 protein	ENOG410IZX3,-;ENOG41117EI,-	GO:0005515,molecular_function,protein binding	-
TVP23C-CDRT4	11.6588604787989	11.4318417846785	11.0349412461376	4.94295727758755	5.11110075438863	4.47649220312025	1.03424713684122	4.61542685913318	179.988708351356	1.7721377765063e-09	3.02526500766864e-08	A0A0A6YYB9,Golgi apparatus membrane protein TVP23 homolog	NP_001191407.1,uncharacterized protein LOC100533496	PF05832,ukaryotic protein of unknown function (DUF846)	IPR008564,Golgi apparatus membrane protein TVP23-like	KOG3195,Uncharacterized membrane protein NPD008/CGI-148;ENOG4111GAN,-	GO:0016021,cellular_component,integral component of membrane;GO:0016020,cellular_component,membrane	-
CENPV	2.35502330355949	2.64207021404786	2.36651720555374	0.985853856819208	1.19682921245371	0.82996266481462	1.09863700443467	2.29043775039707	52.1239630276393	4.00020082910238e-06	1.59362839481982e-05	H9Z660,Centromere protein V	-	PF04828,lutathione-dependent formaldehyde-activating enzyme	IPR006913,Glutathione-dependent formaldehyde-activating enzyme/centromere protein V;IPR011057,Mss4-like superfamily	KOG4192,Uncharacterized conserved protein;COG3791,Uncharacterized conserved protein	GO:0016846,molecular_function,carbon-sulfur lyase activity;GO:0008152,biological_process,metabolic process	-
NATD1	1.39259707269643	1.26300571429011	1.34269701751497	0.321487122645566	0.268853886079175	0.414239215019291	1.77909396731801	1.99796013059538	107.338810781484	5.09485120087799e-08	4.15794567803197e-07	A0A286XWS8,N-acetyltransferase domain containing 1	XP_003465932.1,-	-	IPR016181,Acyl-CoA N-acyltransferase;IPR031165,Yjdj-type Gcn5-related N-acetyltransferase	-	-	-
C17orf51	6.11692973793296	4.84936646215084	5.10167388187475	2.29582405012692	2.19137032619553	2.08617265586778	1.09007508354073	5.00883829973404	161.909056013574	3.56740915059263e-09	5.09351075187261e-08	H2RFE3,Chromosome 17 open reading frame 51	XP_529828.2,uncharacterized protein C17orf51 homolog isoform X3	-	-	ENOG410IV1W,-;ENOG4110PQ1,-	-	-
RP1-66C13.4	3.04640906444963	2.83134715958113	2.7324734744538	1.1789592514539	1.09337609258261	0.709396392043986	1.33903275052754	0.183151042801274	25.2242053917179	0.000176928519083291	0.000433496664856588	J3KTA2,Uncharacterized protein	-	PF05347,Complex 1 protein (LYR family)	IPR008011,Complex 1 LYR protein	ENOG410J2V6,-;ENOG41128EA,-	-	-
LYRM9	0.544028582796386	0.531504476086251	0.446408343819802	0.193505887137748	0.202061185882948	0.0969364977897711	1.44688608489147	0.842247534240096	31.2272821489614	6.26178532318414e-05	0.000173113505402055	D6RFL2,LYR motif-containing protein 9	-	PF05347,Complex 1 protein (LYR family)	IPR008011,Complex 1 LYR protein	ENOG410J2V6,-;ENOG41128EA,-	-	-
SARM1	0.353777713030576	0.485225747842904	0.486666117310862	0.220947402947	0.190459694676328	0.130726893812296	1.09883482604089	1.77137274060498	30.1755478102566	7.43153505772373e-05	0.000200782270026485	G3S9T9,Sterile alpha and TIR motif containing 1	-	PF13676,TIR domain;PF07647,SAM domain (Sterile alpha motif)	-	-	-	-
SLC46A1	0.2477504692446	0.253522079169074	0.277429349070857	0.126784981841511	0.111632331983827	0.0970333765725413	1.01491003828788	0.548902315951007	20.434043447973	0.000459931130300995	0.00101417091753357	A0A024QZ15,Heme carrier protein 1, isoform CRA_a	NP_542400.2,proton-coupled folate transporter isoform 1	-	IPR036259,MFS transporter superfamily;IPR011701,Major facilitator superfamily;IPR020846,Major facilitator superfamily domain;IPR005829,Sugar transporter, conserved site	ENOG410ZVCA,-;KOG2816,Predicted transporter ADD1 (major facilitator superfamily)	GO:0015232,molecular_function,heme transporter activity;GO:0008517,molecular_function,folic acid transmembrane transporter activity;GO:0031526,cellular_component,brush border membrane;GO:0005737,cellular_component,cytoplasm;GO:0015884,biological_process,folic acid transport;GO:0015886,biological_process,heme transport;GO:0055085,biological_process,transmembrane transport;GO:0016324,cellular_compo…	-
ADAP2	0.315201791201722	0.478197880269962	0.346187659783861	0.0378567881018576	0.0565639898562736	0.0521518358108968	2.75374772556232	-0.288042422332208	60.5118622160249	1.69137168147569e-06	7.58706814382424e-06	Q2V6Q1,Arf-GAP with dual PH domain-containing protein 2	NP_001333641.1,arf-GAP with dual PH domain-containing protein 2 isoform 1	PF01412,Putative GTPase activating protein for Arf;PF00169,PH domain	IPR037278,ARFGAP/RecO-like zinc finger;IPR038508,ArfGAP domain superfamily;IPR001849,Pleckstrin homology domain;IPR011993,PH-like domain superfamily;IPR001164,Arf GTPase activating protein;IPR037851,ADAP, PH domain 2;IPR037849,ADAP, PH domain 1	COG5347,GTPase-activating protein that regulates ARFs (ADP-ribosylation factors), involved in ARF-mediated vesicular transport;KOG0703,Predicted GTPase-activating protein	GO:0043547,biological_process,positive regulation of GTPase activity;GO:0046872,molecular_function,metal ion binding;GO:1902936,molecular_function,phosphatidylinositol bisphosphate binding;GO:0005096,molecular_function,GTPase activator activity	-
SLFN5	16.6797767628474	15.6522239021642	17.9989539591963	3.07327903222079	3.08001462180778	2.58510905247465	2.32796070787925	6.65128874851889	941.685892844002	2.0221758241858e-14	4.56665077553274e-11	B4E0B1,cDNA FLJ52100	-	PF04326,Putative DNA-binding domain;PF09848,Uncharacterized conserved protein (DUF2075)	IPR027417,P-loop containing nucleoside triphosphate hydrolase;IPR029684,Schlafen family;IPR018647,Domain of unknown function DUF2075;IPR007421,Schlafen, AAA domain;IPR029671,Schlafen family member 5;IPR038461,Schlafen, AAA domain superfamily	ENOG410Z5MV,-;ENOG410IJEW,-	GO:0005634,cellular_component,nucleus;GO:0005524,molecular_function,ATP binding	-
TBC1D3H	3.43440208331174	2.86336666741061	2.67184785850135	0.882255654916172	0.937311877914946	0.473533618137683	1.78346996248428	1.91168412481385	70.2217835784191	1.00498288357518e-06	4.91503491292385e-06	A0A0G2JPY0,TBC1 domain family member 3K	-	PF00566,Rab-GTPase-TBC domain	IPR035969,Rab-GTPase-TBC domain superfamily;IPR000195,Rab-GTPase-TBC domain	-	GO:0012505,cellular_component,endomembrane system;GO:0090630,biological_process,activation of GTPase activity;GO:0005622,cellular_component,intracellular;GO:0031338,biological_process,regulation of vesicle fusion;GO:0005096,molecular_function,GTPase activator activity;GO:0017137,molecular_function,Rab GTPase binding;GO:0006886,biological_process,intracellular protein transport	-
TBC1D3L	3.83085552664777	3.58967492417954	3.69595366317289	1.37879204886103	0.978955840901088	1.11162906254692	1.47765280674484	2.411310197201	107.997337311515	4.9009876354979e-08	4.04357059195985e-07	A0A0G2JPY0,TBC1 domain family member 3K	-	PF00566,Rab-GTPase-TBC domain	IPR035969,Rab-GTPase-TBC domain superfamily;IPR000195,Rab-GTPase-TBC domain	-	GO:0012505,cellular_component,endomembrane system;GO:0090630,biological_process,activation of GTPase activity;GO:0005622,cellular_component,intracellular;GO:0031338,biological_process,regulation of vesicle fusion;GO:0005096,molecular_function,GTPase activator activity;GO:0017137,molecular_function,Rab GTPase binding;GO:0006886,biological_process,intracellular protein transport	-
TBC1D3D	2.02161559304372	1.69493577600412	2.59211282358249	0.436086583167665	0.476155987388882	0.523736536380698	1.92127256800987	1.39991016497378	85.7440546070806	2.07792935803209e-07	1.31042606437574e-06	A0A0G2JPY0,TBC1 domain family member 3K	-	PF00566,Rab-GTPase-TBC domain	IPR035969,Rab-GTPase-TBC domain superfamily;IPR000195,Rab-GTPase-TBC domain	-	GO:0012505,cellular_component,endomembrane system;GO:0090630,biological_process,activation of GTPase activity;GO:0005622,cellular_component,intracellular;GO:0031338,biological_process,regulation of vesicle fusion;GO:0005096,molecular_function,GTPase activator activity;GO:0017137,molecular_function,Rab GTPase binding;GO:0006886,biological_process,intracellular protein transport	-
TBC1D3	2.78292558536248	1.80895884932664	2.81602601345027	0.699607390394241	0.681173835672224	0.53719171642344	1.74600512187326	1.63124471520482	72.5192558983213	5.77273895975035e-07	3.0669996439832e-06	B2R8D7,cDNA, FLJ93850, highly similar to Homo sapiens TBC1 domain family, member 3	-	PF00566,Rab-GTPase-TBC domain	IPR035969,Rab-GTPase-TBC domain superfamily;IPR000195,Rab-GTPase-TBC domain	KOG1102,Rab6 GTPase activator GAPCenA and related TBC domain proteins;COG5210,GTPase-activating protein	-	-
GPR179	0.171981282520058	0.201398685758521	0.289565118142972	0.00578354743672965	0.0194434394366621	0.0106232860366041	3.99093782284693	-0.107344032520406	90.8307639672446	1.45410126476331e-07	9.79813844560035e-07	A0A087WW83,Probable G-protein-coupled receptor 179	-	PF00003,7 transmembrane sweet-taste receptor of 3 GCPR	IPR032964,Probable G-protein coupled receptor 179;IPR017978,GPCR family 3, C-terminal	ENOG410XXEC,-;KOG4418,Predicted membrane protein	GO:0004930,molecular_function,G-protein coupled receptor activity;GO:0016020,cellular_component,membrane;GO:0007601,biological_process,visual perception;GO:0016021,cellular_component,integral component of membrane;GO:0007186,biological_process,G-protein coupled receptor signaling pathway	-
FBXL20	1.35131355752298	1.42921575002454	1.67303388082944	0.550892062770508	0.504440818216791	0.435071107167973	1.38085312262042	3.40631903662608	137.347881603927	1.04637849088456e-08	1.18151079885022e-07	L8IEY6,F-box/LRR-repeat protein 20	-	PF12937,-box-like;PF13516,Leucine Rich repeat	IPR001611,Leucine-rich repeat;IPR006553,Leucine-rich repeat, cysteine-containing subtype;IPR032675,Leucine-rich repeat domain superfamily;IPR001810,F-box domain	-	-	-
GSDMB	5.80494408013332	5.37599168553033	6.03483356968691	1.83113380213261	1.91729654439793	1.33581120514787	1.5647553521593	4.40452321440905	195.041567527709	2.97283907531997e-09	4.43345661345831e-08	G3QZ02,Gasdermin B	XP_004041784.1,gasdermin-B isoform X4	PF04598,asdermin family	IPR007677,Gasdermin	-	-	-
AOC2	0.910914365132133	0.747875821049005	0.610746953419966	0.276053921518062	0.269434699517675	0.269886241023648	1.27806972875199	0.462552246222559	27.2160739324157	0.000123204324760816	0.000314537139182652	G3QY85,Amine oxidase	XP_004041684.2,retina-specific copper amine oxidase isoform X1	PF01179,Copper amine oxidase, enzyme domain;PF02727,Copper amine oxidase, N2 domain;PF02728,Copper amine oxidase, N3 domain	IPR000269,Copper amine oxidase;IPR032952,Retina-specific copper amine oxidase;IPR015798,Copper amine oxidase, catalytic domain;IPR015800,Copper amine oxidase, N2-terminal;IPR015802,Copper amine oxidase, N3-terminal;IPR036460,Copper amine oxidase, catalytic domain superfamily;IPR016182,Copper amine oxidase, N-terminal	-	GO:0009308,biological_process,amine metabolic process;GO:0048038,molecular_function,quinone binding;GO:0046872,molecular_function,metal ion binding;GO:0016491,molecular_function,oxidoreductase activity;GO:0005507,molecular_function,copper ion binding;GO:0055114,biological_process,oxidation-reduction process;GO:0007601,biological_process,visual perception;GO:0008131,molecular_function,primary amin…	-
SLC4A1	0.484398440233401	0.559187835086335	0.478815445842535	0.0626530917138744	0.0300900740440268	0.0822013678376156	2.88146159336998	0.557118814722305	93.1270053142742	1.24473716852444e-07	8.63388194610766e-07	G4V2I8,Anion exchange protein	-	PF07565,Band 3 cytoplasmic domain;PF00955,HCO3- transporter family	IPR016152,Phosphotransferase/anion transporter;IPR003020,Bicarbonate transporter, eukaryotic;IPR001717,Anion exchange protein;IPR011531,Bicarbonate transporter, C-terminal;IPR013769,Band 3 cytoplasmic domain;IPR002977,Anion exchange protein 1;IPR018241,Anion exchange, conserved site	ENOG410XPHD,-;KOG1172,Na+-independent Cl/HCO3 exchanger AE1 and related transporters (SLC4 family)	GO:0008509,molecular_function,anion transmembrane transporter activity;GO:0005452,molecular_function,inorganic anion exchanger activity;GO:0015698,biological_process,inorganic anion transport;GO:0098656,biological_process,anion transmembrane transport;GO:0006811,biological_process,ion transport;GO:0016020,cellular_component,membrane;GO:0006820,biological_process,anion transport;GO:0016021,cellula…	-
RUNDC3A	0.331834720502495	0.295584476796375	0.323297329158795	0.129870562963783	0.064682342537414	0.0795159114823595	1.58177446645473	0.0210190630842882	28.7480632628532	9.44086301440854e-05	0.000248610965403582	A0A096P609,RUN domain containing 3A	-	PF02759,RUN domain	IPR004012,RUN domain;IPR037213,RUN domain superfamily	-	-	-
GRN	34.7199178002673	31.022191915097	33.4604954454815	14.5499170303165	12.4934559796338	13.4631097881391	1.09266416183265	6.38212063778134	262.893559265666	1.39382415834563e-10	5.07553292826216e-09	G2HFG3,Granulin	XP_016787144.1,granulins;XP_016787145.1,-	PF00396,ranulin	IPR037277,Granulin superfamily;IPR000118,Granulin	ENOG410XR6S,-;KOG4296,Epithelin/granulin	GO:0005764,cellular_component,lysosome;GO:0005768,cellular_component,endosome;GO:0005783,cellular_component,endoplasmic reticulum	-
ITGA2B	0.228145517604252	0.235738071919516	0.140321065486162	0.106559595404706	0.0429885303920293	0.0548043671825314	1.36801639994168	-0.351362358883187	13.9861865156247	0.00213654676834566	0.00403470688257176	H2QD72,Uncharacterized protein	-	PF01839,-GAP repeat;PF08441,Integrin alpha;PF00357,Integrin alpha cytoplasmic region	IPR013517,FG-GAP repeat;IPR018184,Integrin alpha chain, C-terminal cytoplasmic region, conserved site;IPR032695,Integrin domain superfamily;IPR013649,Integrin alpha-2;IPR013519,Integrin alpha beta-propellor;IPR000413,Integrin alpha chain;IPR028994,Integrin alpha, N-terminal	ENOG410IPB0,-;ENOG410XV95,-	GO:0008305,cellular_component,integrin complex;GO:0009986,cellular_component,cell surface;GO:0007155,biological_process,cell adhesion;GO:0070062,cellular_component,extracellular exosome;GO:0009897,cellular_component,external side of plasma membrane;GO:0007160,biological_process,cell-matrix adhesion;GO:0050840,molecular_function,extracellular matrix binding;GO:0016020,cellular_component,membrane;G…	-
HEXIM2	2.83087266912383	2.37811586745399	2.70724525407521	1.28867255866848	1.23594954528321	0.799678542242653	1.05842203124347	1.90623018556439	35.1389468025191	3.42678585339148e-05	0.000101671604298822	G3QY26,Hexamethylene bisacetamide inducible 2	-	PF15313,Hexamethylene bis-acetamide-inducible protein	IPR024872,HEXIM;IPR024876,HEXIM2	-	GO:0004861,molecular_function,cyclin-dependent protein serine/threonine kinase inhibitor activity;GO:0017069,molecular_function,snRNA binding;GO:0005737,cellular_component,cytoplasm;GO:0000122,biological_process,negative regulation of transcription by RNA polymerase II;GO:0071901,biological_process,negative regulation of protein serine/threonine kinase activity;GO:0005634,cellular_component,nucle…	-
FMNL1	1.83509113428744	1.48417533261104	1.50794519177236	0.559032229262845	0.398975476233451	0.28682591853054	1.76256407499015	2.88721071540747	86.3324933989635	1.14894253586489e-06	5.5071205600219e-06	H2QD87,Uncharacterized protein	XP_003315443.2,formin-like protein 1 isoform X7	PF02181,ormin Homology 2 Domain;PF06367,iaphanous FH3 Domain;PF06371,iaphanous GTPase-binding Domain	IPR027657,Formin-like protein 1;IPR014768,Rho GTPase-binding/formin homology 3 (GBD/FH3) domain;IPR010473,Formin, GTPase-binding domain;IPR010472,Formin, FH3 domain;IPR016024,Armadillo-type fold;IPR014767,Diaphanous autoregulatory (DAD) domain;IPR015425,Formin, FH2 domain	ENOG410Y3DT,-;KOG1923,Rac1 GTPase effector FRL	GO:0005522,molecular_function,profilin binding;GO:0030036,biological_process,actin cytoskeleton organization;GO:0045335,cellular_component,phagocytic vesicle;GO:0051014,biological_process,actin filament severing;GO:0006929,biological_process,substrate-dependent cell migration;GO:0007010,biological_process,cytoskeleton organization;GO:0016043,biological_process,cellular component organization;GO:0…	-
SPATA32	4.26628470509598	4.95618410810059	4.35291844827151	1.45902317967077	1.30800593192822	1.2171441639662	1.57256387363135	2.47069443698447	135.156574700427	1.16152741505025e-08	1.27954183812643e-07	H2QD89,Uncharacterized protein	XP_009430201.1,spermatogenesis-associated protein 32 isoform X1	PF15310,Vitamin A-deficiency (VAD) rat model signalling	IPR029297,Spermatogenesis-associated protein 32	ENOG410JBQ4,-;ENOG41119M8,-	GO:0007283,biological_process,spermatogenesis;GO:0003779,molecular_function,actin binding;GO:0048471,cellular_component,perinuclear region of cytoplasm	-
RP11-290H9.2	0.444629354093221	0.339349022220787	0.442834304481151	0.169913770654657	0.190408403914745	0.124839822407892	1.13822973949668	-0.296662528551873	14.1916577000656	0.00202301632531568	0.0038400386732217	H3BM21,Integrin beta	-	PF00362,Integrin beta chain VWA domain;PF17205,Integrin plexin domain;PF07965,Integrin beta tail domain;PF08725,Integrin beta cytoplasmic domain;PF07974,-like domain	IPR027068,Integrin beta-3 subunit;IPR015812,Integrin beta subunit;IPR036465,von Willebrand factor A-like domain superfamily;IPR014836,Integrin beta subunit, cytoplasmic domain;IPR002369,Integrin beta subunit, VWA domain;IPR016201,PSI domain;IPR032695,Integrin domain superfamily;IPR013111,EGF-like domain, extracellular;IPR012896,Integrin beta subunit, tail;IPR033760,Integrin beta N-terminal;IPR036…	ENOG410XP60,-;KOG1226,Integrin beta subunit (N-terminal portion of extracellular region)	GO:0008305,cellular_component,integrin complex;GO:0030334,biological_process,regulation of cell migration;GO:0007155,biological_process,cell adhesion;GO:0004872,-,-;GO:0007044,biological_process,cell-substrate junction assembly;GO:0007160,biological_process,cell-matrix adhesion;GO:0070527,biological_process,platelet aggregation;GO:0060055,biological_process,angiogenesis involved in wound healing;…	-
EFCAB13	0.666456339524881	0.602919381659641	0.812350202111972	0.262421530232451	0.369579801078676	0.221468127694156	1.09088181728629	1.67700396857649	29.6850007811838	8.06117160899403e-05	0.000215838415980653	H2NVP2,EF-hand calcium binding domain 13	-	-	IPR011992,EF-hand domain pair	KOG0027,Calmodulin and related proteins (EF-Hand superfamily);COG5126,Ca2+-binding protein (EF-Hand superfamily)	-	-
LRRC46	0.997979328779514	1.25461634774681	1.04730974203229	0.201365894158817	0.338481322278233	0.161818639484166	2.05584245002271	0.88619127208594	60.5090719357583	1.69182788505696e-06	7.58706814382424e-06	G2HES2,Leucine-rich repeat-containing protein 46	XP_016787051.1,leucine-rich repeat-containing protein 46	PF14580,Leucine-rich repeat	IPR001611,Leucine-rich repeat;IPR003591,Leucine-rich repeat, typical subtype;IPR032675,Leucine-rich repeat domain superfamily	-	GO:0031647,biological_process,regulation of protein stability;GO:1903955,biological_process,positive regulation of protein targeting to mitochondrion	-
SP6	0.379844402193135	0.362751666760914	0.430079761387925	0.14515639609608	0.0780791271022182	0.0746549796884004	1.7671625019857	0.00404855661275391	33.8348692973143	4.16593020586799e-05	0.000120812740220806	G3QPF7,Sp6 transcription factor	-	PF00096,Zinc finger, C2H2 type	-	-	-	-
NFE2L1	138.734203469611	122.184245535861	146.674734074198	57.4472697558553	57.7171184048457	50.1373872173429	1.10305369391336	9.07946000032394	229.579268611741	3.48252354826045e-10	9.41224818171839e-09	H2R463,Uncharacterized protein	XP_009430105.2,nuclear factor erythroid 2-related factor 1 isoform X1;XP_001173202.2,-	PF03131,bZIP Maf transcription factor	IPR029847,Nuclear factor erythroid 2-related factor 1/NFE2L1;IPR008917,Transcription factor, Skn-1-like, DNA-binding domain superfamily;IPR004826,Basic leucine zipper domain, Maf-type;IPR004827,Basic-leucine zipper domain	ENOG410ZGMS,-;KOG3863,bZIP transcription factor NRF1	GO:0006366,biological_process,transcription by RNA polymerase II;GO:0001190,molecular_function,transcriptional activator activity, RNA polymerase II transcription factor binding;GO:0006355,biological_process,regulation of transcription, DNA-templated;GO:0003677,molecular_function,DNA binding;GO:0032991,cellular_component,protein-containing complex;GO:0005737,cellular_component,cytoplasm;GO:000635…	-
TTLL6	2.23620206278023	2.10142952809406	2.33050109404232	0.682380303484042	0.551407346671296	0.451907543322466	1.78728476086829	2.77492872100318	160.31044769252	3.80814480643358e-09	5.36056572574373e-08	H2RDC3,Uncharacterized protein	-	PF03133,Tubulin-tyrosine ligase family	IPR013815,ATP-grasp fold, subdomain 1;IPR027754,Tubulin polyglutamylase TTLL6;IPR004344,Tubulin-tyrosine ligase/Tubulin polyglutamylase	KOG2158,Tubulin-tyrosine ligase-related protein;ENOG410XNWC,-	GO:0051013,biological_process,microtubule severing;GO:0070739,molecular_function,protein-glutamic acid ligase activity;GO:0018095,biological_process,protein polyglutamylation;GO:0036064,cellular_component,ciliary basal body;GO:0015631,molecular_function,tubulin binding;GO:0001578,biological_process,microtubule bundle formation;GO:0005524,molecular_function,ATP binding;GO:0003353,biological_proces…	-
SAMD14	0.268754581498862	0.259047185248249	0.245171028299752	0.124777398069478	0.117153004218782	0.0805271124978215	1.07041612513416	0.37208309061768	18.8213360929883	0.000654917018342565	0.00139640251226858	G3RHS8,Protein phosphatase 1 regulatory subunit 9B	XP_018882789.1,sterile alpha motif domain-containing protein 14	PF07647,SAM domain (Sterile alpha motif)	IPR013761,Sterile alpha motif/pointed domain superfamily;IPR001660,Sterile alpha motif domain	-	-	-
CHAD	5.87223885622361	5.32534310376528	4.970924360104	2.69167645702026	2.1776508303435	1.83293540585838	1.07592311276819	2.75049293985612	58.7186634131209	2.0157724120465e-06	8.81475250058948e-06	H2QDF2,Uncharacterized protein	XP_016787992.1,chondroadherin;XP_001170009.4,-;XP_009431089.2,-	PF13855,Leucine rich repeat;PF01462,Leucine rich repeat N-terminal domain	IPR001611,Leucine-rich repeat;IPR000372,Leucine-rich repeat N-terminal domain;IPR003591,Leucine-rich repeat, typical subtype;IPR000483,Cysteine-rich flanking region, C-terminal;IPR032675,Leucine-rich repeat domain superfamily	KOG0619,FOG: Leucine rich repeat;COG4886,Leucine-rich repeat (LRR) protein	GO:0006469,biological_process,negative regulation of protein kinase activity;GO:0019221,biological_process,cytokine-mediated signaling pathway;GO:0004860,molecular_function,protein kinase inhibitor activity;GO:1900155,biological_process,negative regulation of bone trabecula formation;GO:0046426,biological_process,negative regulation of JAK-STAT cascade;GO:0005737,cellular_component,cytoplasm;GO:0…	K06248,ko04512,ECM-receptor interaction;K06248,ko04151,PI3K-Akt signaling pathway;K06248,ko04510,Focal adhesion
ANKFN1	0.394107334291297	0.374903718320261	0.532405501718144	0.0694226242198642	0.0990133858180304	0.115923881503727	1.97672625638004	0.94696635550611	63.052967353856	1.3285510696603e-06	6.19520215610327e-06	H3BM45,Ankyrin repeat and fibronectin type-III domain-containing protein 1	XP_011522730.1,ankyrin repeat and fibronectin type-III domain-containing protein 1 isoform X3	PF00041,ibronectin type III domain;PF13637,Ankyrin repeats (many copies)	IPR003961,Fibronectin type III;IPR002110,Ankyrin repeat;IPR036116,Fibronectin type III superfamily;IPR013783,Immunoglobulin-like fold;IPR036770,Ankyrin repeat-containing domain superfamily;IPR020683,Ankyrin repeat-containing domain	ENOG410XNUA,-;KOG4485,Uncharacterized conserved protein, contains ankyrin and FN3 repeats	-	-
GDPD1	0.758061065901207	0.791448170662474	0.721224291216377	0.302726840881858	0.348168498168351	0.24876015959182	1.14473186630139	0.654015721754279	26.1474310073945	0.000149259607207686	0.000372983855633749	G3QKH5,Glycerophosphodiester phosphodiesterase domain containing 1	-	PF03009,lycerophosphoryl diester phosphodiesterase family	IPR030395,Glycerophosphodiester phosphodiesterase domain;IPR017946,PLC-like phosphodiesterase, TIM beta/alpha-barrel domain superfamily	-	GO:0006629,biological_process,lipid metabolic process;GO:0006644,biological_process,phospholipid metabolic process;GO:0004622,molecular_function,lysophospholipase activity;GO:0048471,cellular_component,perinuclear region of cytoplasm;GO:0008081,molecular_function,phosphoric diester hydrolase activity;GO:0070291,biological_process,N-acylethanolamine metabolic process;GO:0016020,cellular_component,…	-
YPEL2	0.636440676823599	0.578773640555755	0.733956184207736	0.136497591806052	0.165198568505472	0.0902593212372739	2.12383135939273	1.70188659855269	107.673070473359	4.99537679726289e-08	4.0979198967894e-07	A0A091MQ78,Protein yippee-like	XP_009070573.1,-	PF03226,Yippee zinc-binding/DNA-binding /Mis18, centromere assembly	IPR034751,Yippee domain;IPR004910,Yippee/Mis18/Cereblon	-	GO:0046872,molecular_function,metal ion binding	-
BCAS3	1.42102178249533	1.44012868432597	1.66867190276819	0.602376911591681	0.675034317991706	0.547062315700671	1.11361600599617	3.86284743692655	115.599809717314	3.1779787676362e-08	2.82804244633332e-07	H9FW69,Breast carcinoma-amplified sequence 3 isoform 1	-	PF12490,Breast carcinoma amplified sequence 3	IPR022175,Breast carcinoma amplified sequence 3;IPR036322,WD40-repeat-containing domain superfamily;IPR015943,WD40/YVTN repeat-like-containing domain superfamily	-	-	-
MRC2	1.75586170650688	1.2293125714134	1.89715631705532	0.465621938206156	0.355586306494432	0.307259965601129	1.91074404661147	2.71979461997387	109.057575933175	1.39381910909628e-07	9.45237772483653e-07	H2QDM3,Mannose receptor, C type 2	XP_511600.4,-	PF00040,ibronectin type II domain;PF00059,Lectin C-type domain	IPR016187,C-type lectin fold;IPR000562,Fibronectin type II domain;IPR033989,CD209-like, C-type lectin-like domain;IPR018378,C-type lectin, conserved site;IPR016186,C-type lectin-like/link domain superfamily;IPR013806,Kringle-like fold;IPR035992,Ricin B-like lectins;IPR000772,Ricin B, lectin domain;IPR001304,C-type lectin-like;IPR036943,Fibronectin type II domain superfamily	ENOG410IS43,-;ENOG410XQ89,-	GO:0016021,cellular_component,integral component of membrane;GO:0004888,molecular_function,transmembrane signaling receptor activity;GO:0005518,molecular_function,collagen binding;GO:0030246,molecular_function,carbohydrate binding;GO:0030574,biological_process,collagen catabolic process;GO:0016020,cellular_component,membrane;GO:0005887,cellular_component,integral component of plasma membrane;GO:0…	K06560,ko05152,Tuberculosis;K06560,ko04145,Phagosome
STRADA	4.51243551974008	4.11639925361849	3.90408146920165	1.79646437508815	1.8276244489347	1.49136496382459	1.09677546208881	4.26779413164868	137.897016178591	1.01960036294879e-08	1.15791136801927e-07	G3QU25,STE20-related kinase adaptor alpha	XP_004041204.1,STE20-related kinase adapter protein alpha isoform X1	PF00069,Protein kinase domain	IPR011009,Protein kinase-like domain superfamily;IPR000719,Protein kinase domain	-	GO:0019900,molecular_function,kinase binding;GO:0005737,cellular_component,cytoplasm;GO:0032147,biological_process,activation of protein kinase activity;GO:0006611,biological_process,protein export from nucleus;GO:0005634,cellular_component,nucleus;GO:0030295,molecular_function,protein kinase activator activity;GO:0071902,biological_process,positive regulation of protein serine/threonine kinase a…	K08271,ko04152,AMPK signaling pathway;K08271,ko04150,mTOR signaling pathway
ERN1	7.0435257195906	6.22108237505655	7.06220914024284	1.0889401953084	1.06652980459509	0.754067029512921	2.61006835712766	5.32109283228568	502.101955135854	2.383250559058e-10	7.24851714598078e-09	K7BU85,Endoplasmic reticulum to nucleus signaling 1	XP_511585.4,serine/threonine-protein kinase/endoribonuclease IRE1 isoform X3	PF00069,Protein kinase domain;PF06479,Ribonuclease 2-5A	IPR011047,Quinoprotein alcohol dehydrogenase-like superfamily;IPR015943,WD40/YVTN repeat-like-containing domain superfamily;IPR011009,Protein kinase-like domain superfamily;IPR018391,Pyrrolo-quinoline quinone beta-propeller repeat;IPR008271,Serine/threonine-protein kinase, active site;IPR018997,PUB domain;IPR010513,KEN domain;IPR038357,KEN domain superfamily;IPR000719,Protein kinase domain	COG0515,Serine/threonine protein kinase;KOG1027,Serine/threonine protein kinase and endoribonuclease ERN1/IRE1, sensor of the unfolded protein response pathway	GO:1990597,cellular_component,AIP1-IRE1 complex;GO:0033120,biological_process,positive regulation of RNA splicing;GO:0005637,cellular_component,nuclear inner membrane;GO:0030176,cellular_component,integral component of endoplasmic reticulum membrane;GO:1990579,biological_process,peptidyl-serine trans-autophosphorylation;GO:0005783,cellular_component,endoplasmic reticulum;GO:0090502,biological_pro…	-
POLG2	33.5423562382082	31.964958701515	32.244345746914	14.2116594944068	13.139795643911	13.8537934562595	1.04664115487718	6.25695972645415	303.067209384725	5.29722522169066e-11	2.67650327258564e-09	E5KS15,Mitochondrial DNA polymerase subunit gamma-2	NP_009146.2,DNA polymerase subunit gamma-2, mitochondrial	PF03129,Anticodon binding domain	IPR027030,DNA polymerase subunit gamma-2, mitochondrial;IPR036621,Anticodon-binding domain superfamily;IPR027031,Glycyl-tRNA synthetase/DNA polymerase subunit gamma-2;IPR004154,Anticodon-binding	KOG2298,Glycyl-tRNA synthetase and related class II tRNA synthetase;COG0423,Glycyl-tRNA synthetase (class II)	GO:0003887,molecular_function,DNA-directed DNA polymerase activity;GO:0071897,biological_process,DNA biosynthetic process;GO:0006260,biological_process,DNA replication;GO:0022904,biological_process,respiratory electron transport chain;GO:0070584,biological_process,mitochondrion morphogenesis;GO:0001701,biological_process,in utero embryonic development;GO:0005739,cellular_component,mitochondrion;G…	-
ARSG	5.52435419364747	5.24613010217427	5.22277192819511	1.8247351180112	1.57387562863901	1.53729286776213	1.49770808834829	4.47387603700172	333.375603633637	2.76056643760323e-11	1.77394448152975e-09	A0A024R8K1,Arylsulfatase G, isoform CRA_a	XP_016879850.1,-;XP_005257227.1,-;NP_001254656.1,-;XP_016879852.1,-;XP_016879851.1,-;NP_055775.2,arylsulfatase G isoform 1 precursor;XP_016879854.1,-;XP_016879853.1,-	PF14707,C-terminal region of aryl-sulfatase;PF00884,Sulfatase	IPR024607,Sulfatase, conserved site;IPR000917,Sulfatase, N-terminal;IPR017850,Alkaline-phosphatase-like, core domain superfamily;IPR017849,Alkaline phosphatase-like, alpha/beta/alpha	KOG3867,Sulfatase;COG3119,Arylsulfatase A and related enzymes	GO:0008484,molecular_function,sulfuric ester hydrolase activity;GO:0003824,molecular_function,catalytic activity;GO:0008152,biological_process,metabolic process	K12381,ko04142,Lysosome
WIPI1	22.2860928838456	19.5744520559526	21.3600686247813	7.21220775676556	6.00898867107404	5.26321682198939	1.57711822419804	5.48134229209171	294.03091252651	2.33273932599848e-10	7.16037733308428e-09	H2QDR0,WD repeat domain, phosphoinositide interacting 1	XP_001165276.1,WD repeat domain phosphoinositide-interacting protein 1 isoform X1	-	IPR036322,WD40-repeat-containing domain superfamily;IPR015943,WD40/YVTN repeat-like-containing domain superfamily;IPR001680,WD40 repeat;IPR032909,WD repeat domain phosphoinositide-interacting protein 1	KOG2110,Uncharacterized conserved protein, contains WD40 repeats;ENOG410XP6Y,-	GO:0000422,biological_process,autophagy of mitochondrion;GO:0034045,cellular_component,phagophore assembly site membrane;GO:0050681,molecular_function,androgen receptor binding;GO:0000407,cellular_component,phagophore assembly site;GO:0030331,molecular_function,estrogen receptor binding;GO:0005737,cellular_component,cytoplasm;GO:0048203,biological_process,vesicle targeting, trans-Golgi to endosom…	-
FAM20A	0.2949050636229	0.199239567170267	0.177893465349195	0.0610298050973038	0.10258663322313	0.115603376172792	1.06055535975879	0.0138705213296724	11.136744534768	0.00478433767479784	0.00835607225314377	L8B8N7,Family with sequence similarity 20, member A	NP_060035.2,pseudokinase FAM20A isoform a precursor	PF06702,olgi casein kinase, C-terminal, Fam20	IPR024869,FAM20;IPR009581,FAM20, C-terminal	ENOG410XQEJ,-;KOG3829,Uncharacterized conserved protein	GO:0005794,cellular_component,Golgi apparatus;GO:0005623,cellular_component,cell;GO:0005783,cellular_component,endoplasmic reticulum;GO:0070166,biological_process,enamel mineralization;GO:0001934,biological_process,positive regulation of protein phosphorylation;GO:0005615,cellular_component,extracellular space	-
ABCA8	1.36922799414351	1.3040083089087	1.2499382117185	0.429310725161153	0.462226858315853	0.382684911002312	1.42633495649848	3.24134688578694	167.441260290066	2.85869038976521e-09	4.30792923559661e-08	A0A0A0MSU4,ATP-binding cassette sub-family A member 8	NP_001275915.1,ATP-binding cassette sub-family A member 8 isoform 3	PF12698,ABC-2 family transporter protein;PF00005,ABC transporter	IPR026082,ABC transporter A;IPR017871,ABC transporter, conserved site;IPR003593,AAA+ ATPase domain;IPR003439,ABC transporter-like;IPR027417,P-loop containing nucleoside triphosphate hydrolase	COG1131,ABC-type multidrug transport system, ATPase component;KOG0059,Lipid exporter ABCA1 and related proteins, ABC superfamily	GO:0042626,molecular_function,ATPase activity, coupled to transmembrane movement of substances;GO:0055085,biological_process,transmembrane transport;GO:0016887,molecular_function,ATPase activity;GO:0016020,cellular_component,membrane;GO:0000166,molecular_function,nucleotide binding;GO:0005524,molecular_function,ATP binding;GO:0016021,cellular_component,integral component of membrane	-
ABCA5	1.62980536620654	1.3610113626261	1.58353623447645	0.480114874182815	0.42719611582058	0.51690747735252	1.47816973068145	3.67074841336614	183.14150711499	1.57919821806263e-09	2.76455874098938e-08	K7B6S0,ATP-binding cassette, sub-family A	-	PF12698,ABC-2 family transporter protein;PF00005,ABC transporter	IPR003439,ABC transporter-like;IPR027417,P-loop containing nucleoside triphosphate hydrolase;IPR030367,ATP-binding cassette subfamily A member 5;IPR026082,ABC transporter A;IPR003593,AAA+ ATPase domain;IPR017871,ABC transporter, conserved site	COG1131,ABC-type multidrug transport system, ATPase component;KOG0059,Lipid exporter ABCA1 and related proteins, ABC superfamily	GO:0042626,molecular_function,ATPase activity, coupled to transmembrane movement of substances;GO:0055085,biological_process,transmembrane transport;GO:0030301,biological_process,cholesterol transport;GO:0016887,molecular_function,ATPase activity;GO:0016020,cellular_component,membrane;GO:0000166,molecular_function,nucleotide binding;GO:0005524,molecular_function,ATP binding;GO:0016021,cellular_co…	-
HID1	0.508718191093805	0.449773253595216	0.544759471093067	0.103104147711241	0.0684683544096276	0.07014180628752	2.42608582561922	0.808238346441553	102.64613525192	6.7596529544172e-08	5.22781770564712e-07	H2QDU0,Uncharacterized protein	XP_511668.3,protein HID1 isoform X1	PF12722,High-temperature-induced dauer-formation protein	IPR026705,Hid-1/Ecm30	KOG2226,Proteins containing regions of low-complexity;ENOG410XPB2,-	GO:0031001,biological_process,response to brefeldin A;GO:0005737,cellular_component,cytoplasm;GO:0005794,cellular_component,Golgi apparatus;GO:0090498,cellular_component,extrinsic component of Golgi membrane;GO:0016020,cellular_component,membrane;GO:0000138,cellular_component,Golgi trans cisterna;GO:0005829,cellular_component,cytosol;GO:0005881,cellular_component,cytoplasmic microtubule;GO:000579…	-
QRICH2	1.71538389769644	1.72883052537052	2.19177252135886	0.323667344160903	0.220379181258209	0.24457931657347	2.6303475830727	2.55787184632224	255.692737423474	1.68244882268082e-10	5.74430906888519e-09	A0A1B0GW36,Glutamine-rich protein 2	-	PF16043,omain of unknown function (DUF4795)	IPR032013,Protein of unknown function DUF4795	-	-	-
ST6GALNAC2	0.635897738867257	0.672704344507628	0.481902609043867	0.267307049621735	0.213963607530086	0.21042541886256	1.1788507521631	0.381857617200296	22.2821759807979	0.000313219012560415	0.000718526505667543	A0A024R8M1,ST6	NP_006447.2,alpha-N-acetylgalactosaminide alpha-2,6-sialyltransferase 2 precursor	PF00777,lycosyltransferase family 29 (sialyltransferase)	IPR012163,Sialyltransferase;IPR038578,GT29-like superfamiliy;IPR001675,Glycosyl transferase family 29	ENOG410XT8P,-;KOG2692,Sialyltransferase	GO:0005794,cellular_component,Golgi apparatus;GO:0097503,biological_process,sialylation;GO:0006486,biological_process,protein glycosylation;GO:0016757,molecular_function,transferase activity, transferring glycosyl groups;GO:0016740,molecular_function,transferase activity;GO:0016020,cellular_component,membrane;GO:0008373,molecular_function,sialyltransferase activity;GO:0016021,cellular_component,i…	-
CARD14	2.09152539152841	2.35598617813185	2.38826464854546	1.07521487892855	0.98524402104826	0.725390016456797	1.10132410532232	3.68223721375233	78.2010262159003	4.03039744993212e-07	2.28524113660427e-06	K7EVX6,Uncharacterized protein	-	PF00619,Caspase recruitment domain	IPR036034,PDZ superfamily;IPR027417,P-loop containing nucleoside triphosphate hydrolase;IPR001478,PDZ domain;IPR011029,Death-like domain superfamily;IPR008144,Guanylate kinase-like domain;IPR001315,CARD domain	COG0194,Guanylate kinase;KOG0708,Membrane-associated guanylate kinase MAGUK (contains PDZ, SH3, HOOK and GUK domains)	GO:0042981,biological_process,regulation of apoptotic process	-
SGSH	1.85300365643369	2.06123095391366	2.18526770197246	1.0327013736262	0.793890722370145	0.783352218719713	1.02621520997183	3.2527274266026	70.2336898988832	6.9980324482411e-07	3.62743201979598e-06	G3RBT8,N-sulfoglucosamine sulfohydrolase	XP_004040905.1,N-sulphoglucosamine sulphohydrolase isoform X1	PF16347,omain of unknown function (DUF4976);PF00884,Sulfatase	IPR024607,Sulfatase, conserved site;IPR000917,Sulfatase, N-terminal;IPR017850,Alkaline-phosphatase-like, core domain superfamily;IPR017849,Alkaline phosphatase-like, alpha/beta/alpha;IPR032506,Domain of unknown function DUF4976	-	GO:0008152,biological_process,metabolic process;GO:0003824,molecular_function,catalytic activity;GO:0005764,cellular_component,lysosome;GO:0006027,biological_process,glycosaminoglycan catabolic process;GO:0016250,molecular_function,N-sulfoglucosamine sulfohydrolase activity;GO:0008484,molecular_function,sulfuric ester hydrolase activity;GO:0030200,biological_process,heparan sulfate proteoglycan c…	K01565,ko00531,Glycosaminoglycan degradation;K01565,ko04142,Lysosome
SLC26A11	0.642875364474244	0.70183277542088	0.589129774897326	0.241285871544575	0.205495833023633	0.323533552093571	1.11901515220196	1.14421422699095	27.9476439185361	0.000108360579786852	0.000281065592374954	K7D328,Solute carrier family 26, member 11	XP_016788572.1,sodium-independent sulfate anion transporter isoform X5	PF00916,Sulfate permease family;PF01740,STAS domain	IPR002645,STAS domain;IPR018045,Sulphate anion transporter, conserved site;IPR001902,SLC26A/SulP transporter;IPR036513,STAS domain superfamily;IPR011547,SLC26A/SulP transporter domain	KOG0236,Sulfate/bicarbonate/oxalate exchanger SAT-1 and related transporters (SLC26 family);COG0659,Sulfate permease and related transporters (MFS superfamily)	GO:0008509,molecular_function,anion transmembrane transporter activity;GO:0005794,cellular_component,Golgi apparatus;GO:1902358,biological_process,sulfate transmembrane transport;GO:0098656,biological_process,anion transmembrane transport;GO:0055085,biological_process,transmembrane transport;GO:0008271,molecular_function,secondary active sulfate transmembrane transporter activity;GO:0008272,biolo…	-
ENDOV	1.48611271727782	1.54692945252611	1.67354264734201	0.639384605332628	0.566624484764219	0.551262568891322	1.22149001199309	2.9296845769653	111.492097027308	4.00292705507594e-08	3.41306746961383e-07	G1S0S4,Endonuclease V	-	PF04493,ndonuclease V	IPR007581,Endonuclease V	COG1515,Deoxyinosine 3'endonuclease (endonuclease V);KOG4417,Predicted endonuclease	GO:0006281,biological_process,DNA repair;GO:0090305,biological_process,nucleic acid phosphodiester bond hydrolysis;GO:0004519,molecular_function,endonuclease activity	-
FN3K	0.348880376920442	0.369252851413227	0.284987904328785	0.0794386372230353	0.150649830938229	0.106629313060331	1.38915744815747	-0.169694750912293	19.9888594689663	0.000506165500294135	0.00110532728673155	H2QE59,Fructosamine 3 kinase	XP_003315831.1,fructosamine-3-kinase	PF03881,ructosamine kinase	IPR016477,Fructosamine/Ketosamine-3-kinase;IPR011009,Protein kinase-like domain superfamily	KOG3021,Predicted kinase;COG3001,Fructosamine-3-kinase	GO:0030389,biological_process,fructosamine metabolic process;GO:0030387,molecular_function,fructosamine-3-kinase activity;GO:0016310,biological_process,phosphorylation;GO:0030855,biological_process,epithelial cell differentiation;GO:0016301,molecular_function,kinase activity	-
MYOM1	2.2475028844814	1.89838688089724	2.08336618348023	0.96455917357182	0.992171445132576	0.740417504667433	1.01163988303876	3.2569482368638	67.8844155606973	8.57680391996352e-07	4.30937953381001e-06	H2RC44,Myomesin 1	-	PF00041,ibronectin type III domain;PF07679,Immunoglobulin I-set domain	IPR003961,Fibronectin type III;IPR007110,Immunoglobulin-like domain;IPR036116,Fibronectin type III superfamily;IPR036179,Immunoglobulin-like domain superfamily;IPR013783,Immunoglobulin-like fold;IPR003599,Immunoglobulin subtype;IPR003598,Immunoglobulin subtype 2;IPR013098,Immunoglobulin I-set	ENOG410INWB,-;ENOG411180Q,-	GO:0030017,cellular_component,sarcomere;GO:0050714,biological_process,positive regulation of protein secretion;GO:0010737,biological_process,protein kinase A signaling;GO:0019900,molecular_function,kinase binding;GO:0042803,molecular_function,protein homodimerization activity;GO:0006936,biological_process,muscle contraction;GO:0010628,biological_process,positive regulation of gene expression;GO:0…	-
PTPRM	11.9280908719555	10.3785780730172	10.9691658109545	3.47737542223502	3.30224429416598	3.47239916889052	1.49815593634747	6.11649707260207	497.793136794088	1.73797214523189e-12	3.78625251847683e-10	H2QE85,Uncharacterized protein	XP_003315855.1,receptor-type tyrosine-protein phosphatase mu isoform X10	PF00102,Protein-tyrosine phosphatase;PF00041,ibronectin type III domain;PF00629,MAM domain, meprin/A5/mu;PF00047,Immunoglobulin domain	IPR003961,Fibronectin type III;IPR029021,Protein-tyrosine phosphatase-like;IPR000387,Tyrosine specific protein phosphatases domain;IPR013151,Immunoglobulin;IPR000242,PTP type protein phosphatase;IPR036116,Fibronectin type III superfamily;IPR013320,Concanavalin A-like lectin/glucanase domain superfamily;IPR003595,Protein-tyrosine phosphatase, catalytic;IPR036179,Immunoglobulin-like domain superfam…	COG5599,Protein tyrosine phosphatase;KOG4228,Protein tyrosine phosphatase	GO:0001937,biological_process,negative regulation of endothelial cell proliferation;GO:0005886,cellular_component,plasma membrane;GO:0016311,biological_process,dephosphorylation;GO:0016787,molecular_function,hydrolase activity;GO:0004721,molecular_function,phosphoprotein phosphatase activity;GO:0005737,cellular_component,cytoplasm;GO:0005913,cellular_component,cell-cell adherens junction;GO:00300…	-
GNAL	0.3665757108199	0.33286300532449	0.491918521895362	0.162499534481035	0.166401613142901	0.162106061579164	1.06957734985961	1.22289443625273	28.6005432547554	9.68180576354618e-05	0.000254235856329133	H2QE95,G protein subunit alpha L	-	PF00503,-protein alpha subunit	IPR011025,G protein alpha subunit, helical insertion;IPR000367,G-protein alpha subunit, group S;IPR001019,Guanine nucleotide binding protein (G-protein), alpha subunit;IPR027417,P-loop containing nucleoside triphosphate hydrolase	KOG0099,G protein subunit Galphas, small G protein superfamily;ENOG410XPC4,-	GO:0007191,biological_process,adenylate cyclase-activating dopamine receptor signaling pathway;GO:0001664,molecular_function,G-protein coupled receptor binding;GO:0005525,molecular_function,GTP binding;GO:0004871,molecular_function,signal transducer activity;GO:0005834,cellular_component,heterotrimeric G-protein complex;GO:0019001,molecular_function,guanyl nucleotide binding;GO:0031683,molecular_…	K04633,ko05142,Chagas disease (American trypanosomiasis);K04633,ko05146,Amoebiasis;K04633,ko04728,Dopaminergic synapse;K04633,ko05012,Parkinson's disease;K04633,ko04020,Calcium signaling pathway;K04633,ko04740,Olfactory transduction
SPIRE1	28.724662402976	29.9091322041625	35.5108007378376	13.7427906899158	13.5332073480186	12.8942459942741	1.0293382655474	7.1548595906623	190.87559078579	1.19938560189379e-09	2.26521954536882e-08	K7B541,Spire homolog 1	XP_016788750.1,protein spire homolog 1 isoform X4	PF16474,Kinase non-catalytic C-lobe domain	IPR029905,Protein Spire1;IPR011019,KIND domain;IPR029901,Protein Spire;IPR011011,Zinc finger, FYVE/PHD-type	ENOG4111E0J,-;ENOG410IK9H,-	GO:0045010,biological_process,actin nucleation;GO:0003779,molecular_function,actin binding;GO:0016192,biological_process,vesicle-mediated transport	-
NOL4	1.1035506957909	1.11215283627958	1.09572320663082	0.220503975008622	0.275074352815644	0.259826859148129	1.93162676330635	1.90220718502587	149.388892696952	6.050003663865e-09	7.72523892717108e-08	H2QEF4,Uncharacterized protein	XP_016788996.1,-;XP_016788998.1,-;XP_016788997.1,-	-	IPR026747,Nucleolar protein 4	ENOG410IEBQ,-;ENOG411245F,-	GO:0005730,cellular_component,nucleolus	-
MYO5B	0.386402980387858	0.381239999403487	0.377528733674477	0.184988595558753	0.0935384915207614	0.103594258142037	1.3827670864306	1.39478952090996	38.7000740902404	2.06307803879941e-05	6.5317720082798e-05	H2QEI7,Myosin VB	XP_003953333.2,unconventional myosin-Vb isoform X1	PF00063,Myosin head (motor domain);PF01843,IL domain;PF00612,IQ calmodulin-binding motif	IPR036103,Class V myosin, motor domain;IPR001609,Myosin head, motor domain;IPR037990,Myosin 5b, cargo-binding domain;IPR027417,P-loop containing nucleoside triphosphate hydrolase;IPR002710,Dilute domain;IPR000048,IQ motif, EF-hand binding site;IPR036961,Kinesin motor domain superfamily;IPR008989,Myosin S1 fragment, N-terminal	KOG0160,Myosin class V heavy chain;COG5022,Myosin heavy chain;KOG0161,Myosin class II heavy chain	GO:0003777,molecular_function,microtubule motor activity;GO:0051015,molecular_function,actin filament binding;GO:0032991,cellular_component,protein-containing complex;GO:0017137,molecular_function,Rab GTPase binding;GO:0016459,cellular_component,myosin complex;GO:0045179,cellular_component,apical cortex;GO:0016197,biological_process,endosomal transport;GO:0008017,molecular_function,microtubule bi…	-
CFAP53	3.07125307858435	3.05039933042679	3.47169553470444	0.575214567998241	0.315135680925349	0.516540783288191	2.55119926810878	1.70514163731908	161.273863597305	3.66092309374684e-09	5.2043050598876e-08	H2QEI8,Uncharacterized protein	-	PF13868,Trichohyalin-plectin-homology domain	IPR033365,Cilia- and flagella-associated protein 53	ENOG410IFT8,-;ENOG410Y53F,-	GO:0003341,biological_process,cilium movement;GO:0060271,biological_process,cilium assembly;GO:0007368,biological_process,determination of left/right symmetry	-
ELAC1	0.510402324723911	0.506634523228353	0.392404148369616	0.166875010524561	0.247111259211523	0.191573704175209	1.02957081113249	0.435719132919071	16.8406208127028	0.00103764499973726	0.00210538982875711	H2QEJ5,ElaC homolog 1	XP_001155672.1,zinc phosphodiesterase ELAC protein 1	PF12706,Beta-lactamase superfamily domain;PF00753,Metallo-beta-lactamase superfamily	IPR036866,Ribonuclease Z/Hydroxyacylglutathione hydrolase-like;IPR013471,Ribonuclease Z/BN;IPR001279,Metallo-beta-lactamase	COG1234,Metal-dependent hydrolases of the beta-lactamase superfamily III;KOG2121,Predicted metal-dependent hydrolase (beta-lactamase superfamily)	GO:0016891,molecular_function,endoribonuclease activity, producing 5'-phosphomonoesters;GO:0034414,biological_process,tRNA 3'-trailer cleavage, endonucleolytic;GO:0090502,biological_process,RNA phosphodiester bond hydrolysis, endonucleolytic;GO:0005829,cellular_component,cytosol;GO:0042781,molecular_function,3'-tRNA processing endoribonuclease activity;GO:0005634,cellular_component,nucleus;GO:004…	K00784,ko03013,RNA transport
CCDC102B	5.36680790667383	5.94449491501175	5.63002218027048	1.98903021034738	1.87267731274808	2.01390235904841	1.32782774597516	4.42202274122398	261.969094937992	1.42751676525655e-10	5.13509647531024e-09	K7BA86,Coiled-coil domain containing 102B	-	-	-	ENOG410II1J,-;ENOG410XRGB,-	-	-
PARD6G	0.972746328705259	0.688437519583982	0.814450726586676	0.347289426834039	0.351516272189201	0.288086214233174	1.12685344845909	1.26713045579451	33.4545517199076	4.4146687347276e-05	0.000127047302673537	H2QER6,Par-6 family cell polarity regulator gamma	XP_001145392.1,partitioning defective 6 homolog gamma	PF00595,PDZ domain (Also known as DHR or GLGF);PF00564,PB1 domain	IPR000270,PB1 domain;IPR034874,Partitioning defective 6 homologue gamma;IPR036034,PDZ superfamily;IPR034868,Partitioning defective protein 6, PB1 domain;IPR001478,PDZ domain	KOG3606,Cell polarity protein PAR6;ENOG410XRJ3,-	GO:0007163,biological_process,establishment or maintenance of cell polarity	K06093,ko04015,Rap1 signaling pathway;K06093,ko04530,Tight junction;K06093,ko04360,Axon guidance;K06093,ko04391,Hippo signaling pathway - fly;K06093,ko04390,Hippo signaling pathway;K06093,ko04144,Endocytosis
MADCAM1	0.435256016572944	0.530182587696212	0.538673744476962	0.169577276012659	0.180029673486348	0.172134501450527	1.32371013184115	-0.127262417255333	22.684873473433	0.000288853876108448	0.00066943293850203	A0A087WXC9,Mucosal addressin cell adhesion molecule 1	-	PF09085,Adhesion molecule, immunoglobulin-like	IPR036179,Immunoglobulin-like domain superfamily;IPR013783,Immunoglobulin-like fold;IPR037413,Mucosal addressin cell adhesion molecule 1;IPR003599,Immunoglobulin subtype;IPR007110,Immunoglobulin-like domain;IPR015169,Adhesion molecule, immunoglobulin-like	-	GO:2000403,biological_process,positive regulation of lymphocyte migration;GO:0007155,biological_process,cell adhesion;GO:0007160,biological_process,cell-matrix adhesion;GO:0016020,cellular_component,membrane;GO:0007229,biological_process,integrin-mediated signaling pathway;GO:0098640,molecular_function,integrin binding involved in cell-matrix adhesion	-
HCN2	0.644118348469313	0.689730359996346	0.599962108450243	0.124967390301026	0.124480611479475	0.153027687238547	2.05416140183936	0.403030565998562	67.4225710941842	8.93296157175644e-07	4.45886506240372e-06	H0WXB3,Hyperpolarization activated cyclic nucleotide gated potassium and sodium channel 2	-	PF00027,Cyclic nucleotide-binding domain;PF00520,Ion transport protein;PF08412,Ion transport protein N-terminal	IPR014710,RmlC-like jelly roll fold;IPR018488,Cyclic nucleotide-binding, conserved site;IPR000595,Cyclic nucleotide-binding domain;IPR018490,Cyclic nucleotide-binding-like;IPR005821,Ion transport domain;IPR013621,Ion transport N-terminal;IPR003938,Potassium channel, voltage-dependent, EAG/ELK/ERG	ENOG410XPSE,-;KOG0498,K+-channel ERG and related proteins, contain PAS/PAC sensor domain	GO:0005267,molecular_function,potassium channel activity;GO:0005244,molecular_function,voltage-gated ion channel activity;GO:0005886,cellular_component,plasma membrane;GO:0098855,cellular_component,HCN channel complex;GO:0005222,molecular_function,intracellular cAMP activated cation channel activity;GO:0005248,molecular_function,voltage-gated sodium channel activity;GO:0042391,biological_process,…	-
IZUMO4	0.751835113103643	0.892334321413115	1.01934768957116	0.298959292320626	0.22972739562566	0.243186960008695	1.57958498439835	0.651916911615468	45.1860850288689	8.90644647261601e-06	3.16389001885649e-05	A0A0A0MU42,IZUMO family member 4	XP_009191360.1,-	PF15005,Izumo sperm-egg fusion, Ig domain-associated	IPR029389,Izumo sperm-egg fusion protein	-	-	-
AMH	0.848533178037657	1.00229264544303	0.978545520745838	0.310961247454377	0.204981602204316	0.226790936556857	1.72451173586958	0.613201038353776	51.6607628166642	4.20831308901762e-06	1.66270965536592e-05	G3S0U3,Anti-Mullerian hormone	XP_004059745.1,muellerian-inhibiting factor	PF00019,Transforming growth factor beta like domain;PF04709,Anti-Mullerian hormone, N terminal region	IPR001839,Transforming growth factor-beta, C-terminal;IPR021203,Muellerian-inhibiting factor;IPR006799,Anti-Mullerian hormone, N-terminal;IPR017948,Transforming growth factor beta, conserved site;IPR029034,Cystine-knot cytokine	-	GO:0008083,molecular_function,growth factor activity;GO:0010628,biological_process,positive regulation of gene expression;GO:0010469,biological_process,regulation of signaling receptor activity;GO:0005102,molecular_function,signaling receptor binding;GO:0001880,biological_process,Mullerian duct regression;GO:0008406,biological_process,gonad development;GO:0005576,cellular_component,extracellular …	K04665,ko04024,cAMP signaling pathway;K04665,ko04060,Cytokine-cytokine receptor interaction;K04665,ko04350,TGF-beta signaling pathway;K04665,ko04390,Hippo signaling pathway
GNG7	0.629376834312956	0.600379100613297	0.526568053003845	0.197127541639798	0.209278081303358	0.195335934028244	1.34742062916474	0.837420149260396	41.3160824813846	1.45256432016768e-05	4.82702055354439e-05	G3QD57,Guanine nucleotide-binding protein subunit gamma	-	PF00631,L domain	-	-	-	-
ZNF554	0.612718834856221	0.58966106266523	0.616542857272485	0.217161404533068	0.113188346830857	0.176251312772508	1.63084533559355	0.845169118073827	46.6789795486544	7.43910495535045e-06	2.7076757307194e-05	G3RNW8,Zinc finger protein 554	XP_004059760.1,zinc finger protein 554 isoform X1	PF00096,Zinc finger, C2H2 type;PF01352,KRAB box	IPR013087,Zinc finger C2H2-type;IPR001909,Krueppel-associated box;IPR036051,KRAB domain superfamily;IPR036236,Zinc finger C2H2 superfamily	-	GO:0005730,cellular_component,nucleolus;GO:0003676,molecular_function,nucleic acid binding;GO:0046872,molecular_function,metal ion binding;GO:0006355,biological_process,regulation of transcription, DNA-templated;GO:0005622,cellular_component,intracellular;GO:0005634,cellular_component,nucleus	-
TLE6	0.531727321451035	0.298599406084619	0.364364407802359	0.259151068605268	0.101643259428203	0.130903202336588	1.06863680859652	0.0634977657815859	9.54690815314293	0.00787735180170002	0.0130666502918441	H2QEX8,Uncharacterized protein	XP_009432620.1,-;XP_003316049.1,transducin-like enhancer protein 6 isoform X1	PF00400,WD domain, G-beta repeat	IPR019775,WD40 repeat, conserved site;IPR017986,WD40-repeat-containing domain;IPR009146,Groucho/transducin-like enhancer;IPR036322,WD40-repeat-containing domain superfamily;IPR015943,WD40/YVTN repeat-like-containing domain superfamily;IPR001680,WD40 repeat	ENOG410XPX3,-;KOG0639,Transducin-like enhancer of split protein (contains WD40 repeats)	GO:0006355,biological_process,regulation of transcription, DNA-templated;GO:0005634,cellular_component,nucleus;GO:0060136,biological_process,embryonic process involved in female pregnancy;GO:0032991,cellular_component,protein-containing complex	-
TJP3	0.767476159172863	0.603382753706995	0.65418138816757	0.297369244931001	0.301799803596433	0.237035061190939	1.07865652774079	0.999031530285021	27.9191983987767	0.000108898107067582	0.00028225303763311	Q2VPE5,TJP3 protein	-	PF07653,Variant SH3 domain;PF00625,uanylate kinase;PF00595,PDZ domain (Also known as DHR or GLGF)	IPR036034,PDZ superfamily;IPR001478,PDZ domain;IPR027417,P-loop containing nucleoside triphosphate hydrolase;IPR005417,Tight junction protein ZO;IPR036028,SH3-like domain superfamily;IPR008144,Guanylate kinase-like domain;IPR008145,Guanylate kinase/L-type calcium channel beta subunit;IPR001452,SH3 domain;IPR005420,Tight junction protein ZO-3	ENOG410IQ5J,-;ENOG410XS08,-	GO:0005923,cellular_component,bicellular tight junction	-
ANKRD24	4.7617934562333	5.06433966127582	5.5204125732465	1.12643829147514	1.10822244877939	1.21423399574618	1.95070964477573	3.75092588577524	368.001184710296	1.40105686990409e-11	1.14794377132401e-09	H2NX19,Ankyrin repeat domain 24	-	PF12796,Ankyrin repeats (3 copies)	IPR020683,Ankyrin repeat-containing domain;IPR002110,Ankyrin repeat;IPR036770,Ankyrin repeat-containing domain superfamily	ENOG410IEXQ,-;COG0666,FOG: Ankyrin repeat	-	-
PLIN5	2.92243167929204	2.18424139131476	2.66246350495765	0.928729614648375	0.798459747776448	0.726587535960055	1.46235632833151	2.99030046589075	117.537023359443	2.85751096946768e-08	2.58862655618023e-07	H2RCN8,Perilipin	-	PF03036,Perilipin family	IPR004279,Perilipin	ENOG410IM0T,-;ENOG410XS97,-	-	-
CTB-50L17.14	6.22798880286264	4.66381100344237	5.76019400638704	2.03404123536742	1.74997784757086	1.49446007592698	1.45793966613893	2.67542552343912	98.8550628382928	8.56672987529471e-08	6.36385647879036e-07	K7EIL1,Uncharacterized protein	-	-	-	-	-	-
TINCR	0.559275243715521	0.358092749040168	0.363827795314249	0.192900831092268	0.202657606969133	0.143943495868717	1.05352118098841	0.26901574332748	14.676230353981	0.00178161112869627	0.00342207882411065	A0A1B0GVN0,TINCR ubiquitin domain-containing	-	PF00240,Ubiquitin family	IPR000626,Ubiquitin domain;IPR029071,Ubiquitin-like domain superfamily	-	-	-
FUT3	6.0377588892716	4.36490202188468	5.11514815738859	0.0304412898857008	0.0170565263719063	0.0768830001500838	6.66695368833111	2.92233076346482	611.575421126413	3.4333616053753e-12	5.42745802577727e-10	B3GVC1,Fucosyltransferase	-	PF17039,ucosyltransferase, N-terminal;PF00852,lycosyltransferase family 10 (fucosyltransferase) C-term	IPR001503,Glycosyl transferase family 10;IPR038577,GT10-like superfamily;IPR031481,Fucosyltransferase, N-terminal	KOG2619,Fucosyltransferase;ENOG410ZIMX,-	GO:0016757,molecular_function,transferase activity, transferring glycosyl groups;GO:0032580,cellular_component,Golgi cisterna membrane;GO:0006486,biological_process,protein glycosylation;GO:0016740,molecular_function,transferase activity;GO:0036065,biological_process,fucosylation;GO:0016020,cellular_component,membrane;GO:0005794,cellular_component,Golgi apparatus;GO:0016021,cellular_component,int…	-
AC104532.2	3.34804858265376	3.96919838877386	5.09209219401908	1.71334601323062	0.548573177485413	0.936634982235935	1.73677949116938	0.575266897301618	28.8076739256247	0.000111258780136366	0.000287852503501748	K7ERU9,Uncharacterized protein	-	-	-	-	-	-
VMAC	1.42338240734711	1.87069304345518	1.871855414204	0.640323889256131	0.28231805052488	0.404905557538019	1.75258293164286	1.2585113050355	49.8845494503457	5.32394902996709e-06	2.03927759306324e-05	H2NX67,Vimentin type intermediate filament associated coiled-coil protein	XP_009250935.1,-	-	-	ENOG4111J8G,-;ENOG410IWFQ,-	-	-
CAPS	1.31562884684226	1.12189818006279	1.36328981876266	0.288542592239768	0.197600320255021	0.294443517450863	2.0679214023289	1.70805358932512	123.562167631558	2.0733084351979e-08	2.00629360331458e-07	K7EL21,Calcyphosin	NP_004049.2,calcyphosin isoform a	PF13499,-hand domain pair	IPR002048,EF-hand domain;IPR018247,EF-Hand 1, calcium-binding site;IPR011992,EF-hand domain pair	ENOG410XRMJ,-;KOG0032,Ca2+/calmodulin-dependent protein kinase, EF-Hand protein superfamily	GO:0005509,molecular_function,calcium ion binding	-
PRR36	0.80841700744222	0.696100558401613	0.597243634333131	0.106196106659161	0.119005252446716	0.0975311112561655	2.50529330385358	0.817164002187191	110.363394905894	4.27067287755872e-08	3.60057583191724e-07	H2QF74,Uncharacterized protein	XP_009432808.1,proline-rich protein 36	PF15363,omain of unknown function (DUF4596)	IPR027907,Domain of unknown function DUF4596	ENOG410IXR7,-;ENOG410YS4A,-	-	-
MARCH2	0.952493808830628	1.20290165876768	1.34741361265153	0.533855879143975	0.311089181576415	0.333401477431275	1.367111088859	0.779502185053569	29.649338097571	8.10927167049859e-05	0.000217016026015307	K7CAH2,Membrane-associated ring finger	XP_009432827.1,-	PF12906,RING-variant domain	IPR013083,Zinc finger, RING/FYVE/PHD-type;IPR011016,Zinc finger, RING-CH-type;IPR033275,E3 ubiquitin-protein ligase MARCH-like	-	GO:0008270,molecular_function,zinc ion binding;GO:0046872,molecular_function,metal ion binding;GO:0016021,cellular_component,integral component of membrane;GO:0016020,cellular_component,membrane	-
ZNF177	0.837650598863793	1.2050530288355	1.20160417302474	0.455174630081318	0.211729998327703	0.181411407085697	1.73808758063777	0.889357605571837	32.7858913926071	6.83843166828087e-05	0.000186769052889053	A0A0A6YYI6,Protein ZNF559-ZNF177	NP_001166122.1,zinc finger protein 177 isoform a	PF00096,Zinc finger, C2H2 type;PF01352,KRAB box;PF13912,C2H2-type zinc finger	IPR013087,Zinc finger C2H2-type;IPR001909,Krueppel-associated box;IPR036051,KRAB domain superfamily;IPR036236,Zinc finger C2H2 superfamily	KOG1721,FOG: Zn-finger;COG5048,FOG: Zn-finger	GO:0006355,biological_process,regulation of transcription, DNA-templated;GO:0003676,molecular_function,nucleic acid binding;GO:0046872,molecular_function,metal ion binding;GO:0005622,cellular_component,intracellular	-
ZNF846	3.12220588166327	2.72559312456971	2.81244288407613	0.780215629016428	0.779435730621102	0.511031110962265	1.87274722300474	2.75324332890352	151.985372769277	5.40458791748347e-09	7.06080378508914e-08	H2R157,Zinc finger protein 846	-	PF00096,Zinc finger, C2H2 type;PF01352,KRAB box;PF13465,Zinc-finger double domain	IPR013087,Zinc finger C2H2-type;IPR001909,Krueppel-associated box;IPR036051,KRAB domain superfamily;IPR036236,Zinc finger C2H2 superfamily;IPR003656,Zinc finger, BED-type	KOG1721,FOG: Zn-finger;COG5048,FOG: Zn-finger	GO:0006355,biological_process,regulation of transcription, DNA-templated;GO:0003676,molecular_function,nucleic acid binding;GO:0003677,molecular_function,DNA binding;GO:0046872,molecular_function,metal ion binding;GO:0005622,cellular_component,intracellular	-
EPOR	4.47875231083966	3.02223847506098	3.94225554438832	1.95954063128728	1.59310116770014	1.28445844397305	1.04358744180294	3.02710341583683	40.1499554984451	3.09922432974401e-05	9.31771361821857e-05	G3RT53,Erythropoietin receptor	XP_004060086.1,erythropoietin receptor	PF00041,ibronectin type III domain;PF09067,rythropoietin receptor, ligand binding	IPR003961,Fibronectin type III;IPR009167,Erythropoietin receptor;IPR003528,Long hematopoietin receptor, single chain, conserved site;IPR036116,Fibronectin type III superfamily;IPR015152,Growth hormone/erythropoietin receptor, ligand binding;IPR013783,Immunoglobulin-like fold	-	GO:0019221,biological_process,cytokine-mediated signaling pathway;GO:0004888,molecular_function,transmembrane signaling receptor activity;GO:0007165,biological_process,signal transduction;GO:0016020,cellular_component,membrane;GO:0004896,molecular_function,cytokine receptor activity;GO:0016021,cellular_component,integral component of membrane	-
RGL3	3.28055361917481	2.96378828990978	2.81505855750128	1.1509922954328	1.04037570259682	0.872587890747566	1.36857350872693	3.09808860678368	125.542270713173	1.87160284976746e-08	1.85494030402031e-07	A0A0A0MRX4,Ral guanine nucleotide dissociation stimulator-like 3	NP_001030300.3,ral guanine nucleotide dissociation stimulator-like 3 isoform 2	PF00618,RasGEF N-terminal motif;PF00788,Ras association (RalGDS/AF-6) domain;PF00617,RasGEF domain	IPR000651,Ras-like guanine nucleotide exchange factor, N-terminal;IPR001895,Ras guanine-nucleotide exchange factors catalytic domain;IPR000159,Ras-associating (RA) domain;IPR030750,Ral guanine nucleotide dissociation stimulator-like 3;IPR023578,Ras guanine nucleotide exchange factor domain superfamily;IPR036964,Ras guanine-nucleotide exchange factor catalytic domain superfamily;IPR029071,Ubiquiti…	ENOG410ZUT5,-;KOG3629,Guanine-nucleotide releasing factor	GO:0008321,molecular_function,Ral guanyl-nucleotide exchange factor activity;GO:0005085,molecular_function,guanyl-nucleotide exchange factor activity;GO:0007264,biological_process,small GTPase mediated signal transduction;GO:0043547,biological_process,positive regulation of GTPase activity;GO:0005622,cellular_component,intracellular;GO:0007165,biological_process,signal transduction	-
ZNF44	1.29547958471728	1.09950093871852	1.22088124531926	0.347431750233596	0.459331607942331	0.566462496433599	1.18764387498701	2.30405303103435	47.1291964520912	7.05223510674406e-06	2.59065483044821e-05	H2QFF6,Uncharacterized protein	XP_016790612.1,-	PF00096,Zinc finger, C2H2 type;PF01352,KRAB box;PF13912,C2H2-type zinc finger	IPR013087,Zinc finger C2H2-type;IPR001909,Krueppel-associated box;IPR036051,KRAB domain superfamily;IPR036236,Zinc finger C2H2 superfamily	KOG1721,FOG: Zn-finger;COG5048,FOG: Zn-finger	GO:0006355,biological_process,regulation of transcription, DNA-templated;GO:0003676,molecular_function,nucleic acid binding;GO:0046872,molecular_function,metal ion binding;GO:0005622,cellular_component,intracellular	-
PODNL1	0.567181726010776	0.360471699313839	0.42827018252412	0.11353403341488	0.0318070660330234	0.0364946067934539	2.67714883756192	0.0773659730475955	47.2825927317645	7.17727703417091e-06	2.62635174435588e-05	A8K3W6,cDNA FLJ75175	-	PF13855,Leucine rich repeat;PF12799,Leucine Rich repeats (2 copies)	IPR001611,Leucine-rich repeat;IPR003591,Leucine-rich repeat, typical subtype;IPR025875,Leucine rich repeat 4;IPR032675,Leucine-rich repeat domain superfamily	KOG0619,FOG: Leucine rich repeat;COG4886,Leucine-rich repeat (LRR) protein	-	-
MIR1199	2.35521425790217	1.8118131356528	2.33003854490253	0.542764060508791	0.428014472945996	0.443091213346617	1.99276584692998	1.58490955771957	117.159070640035	2.91702686427636e-08	2.63198405653429e-07	A0A044PY82,Uncharacterized protein MISP3	-	PF15304,A-kinase anchor protein 2 C-terminus	IPR029304,A-kinase anchor protein 2, C-terminal domain	ENOG410IHG4,-;ENOG4111C5I,-	-	-
KLF2	0.488109810458563	0.672471773341896	0.852388471036204	0.0468988950716769	0	0.0646083198846591	3.84271535498885	-0.484863767279496	56.3841249184645	2.55008527016797e-06	1.08306684446038e-05	K7CWI5,Kruppel-like factor 2	XP_003316222.2,Krueppel-like factor 2	PF00096,Zinc finger, C2H2 type	IPR013087,Zinc finger C2H2-type;IPR036236,Zinc finger C2H2 superfamily	KOG1721,FOG: Zn-finger;COG5048,FOG: Zn-finger	GO:0034101,biological_process,erythrocyte homeostasis;GO:0003676,molecular_function,nucleic acid binding;GO:0035264,biological_process,multicellular organism growth;GO:0000122,biological_process,negative regulation of transcription by RNA polymerase II;GO:0071499,biological_process,cellular response to laminar fluid shear stress;GO:0005634,cellular_component,nucleus;GO:0000902,biological_process,…	K17845,ko04068,FoxO signaling pathway
BST2	12.6253749507903	8.74900114253789	13.2836752832614	3.38309098318656	3.64898393007127	3.10705009299356	1.57038417656983	3.01017752457396	104.51159417571	7.27662310409867e-08	5.55426644276156e-07	A0A024R7H5,Bone marrow stromal cell antigen 2, isoform CRA_a	NP_004326.1,bone marrow stromal antigen 2 precursor	PF16716,Bone marrow stromal antigen 2	IPR024886,Bone marrow stromal antigen 2	ENOG41115GP,-;ENOG410JE1U,-	GO:0051607,biological_process,defense response to virus;GO:0005794,cellular_component,Golgi apparatus;GO:0005886,cellular_component,plasma membrane;GO:0016020,cellular_component,membrane;GO:0005829,cellular_component,cytosol;GO:0016021,cellular_component,integral component of membrane	-
UNC13A	0.359711426638923	0.26641572084294	0.255277814910337	0.105740492329554	0.0900559590020445	0.0815746448597332	1.46920106469868	1.09308586709363	47.7833113204377	6.53035419596185e-06	2.4301280397779e-05	F8W059,Protein unc-13 homolog A	-	PF00130,Phorbol esters/diacylglycerol binding domain (C1 domain);PF10540,Munc13 (mammalian uncoordinated) homology domain;PF00168,C2 domain;PF06292,omain of Unknown Function (DUF1041)	IPR014772,Mammalian uncoordinated homology 13, domain 2;IPR027080,Protein Unc-13;IPR027082,Protein Unc-13 homologue A;IPR019558,Mammalian uncoordinated homology 13, subgroup, domain 2;IPR037302,Protein Unc-13, C2B domain;IPR010439,Calcium-dependent secretion activator domain;IPR000008,C2 domain;IPR035892,C2 domain superfamily;IPR002219,Protein kinase C-like, phorbol ester/diacylglycerol-binding d…	ENOG410XS5D,-;KOG1011,Neurotransmitter release regulator, UNC-13	GO:0007268,biological_process,chemical synaptic transmission;GO:0019992,molecular_function,diacylglycerol binding;GO:0016188,biological_process,synaptic vesicle maturation;GO:0098793,cellular_component,presynapse;GO:0035556,biological_process,intracellular signal transduction;GO:0046872,molecular_function,metal ion binding;GO:0005509,molecular_function,calcium ion binding;GO:0016082,biological_pr…	-
PDE4C	0.158329209966708	0.176095410541501	0.159764874636539	0.0554629455313197	0.0528298516370348	0.035656240298902	1.58825735867413	-0.114164047864907	30.2777387606985	7.30754854051013e-05	0.000197905991653905	B7Z2S3,Phosphodiesterase	-	PF00233,3'5'-cyclic nucleotide phosphodiesterase	IPR003607,HD/PDEase domain;IPR023088,3'5'-cyclic nucleotide phosphodiesterase;IPR023174,3'5'-cyclic nucleotide phosphodiesterase, conserved site;IPR002073,3'5'-cyclic nucleotide phosphodiesterase, catalytic domain;IPR036971,3'5'-cyclic nucleotide phosphodiesterase, catalytic domain superfamily	ENOG410XRI7,-;KOG3689,Cyclic nucleotide phosphodiesterase	GO:0046872,molecular_function,metal ion binding;GO:0008081,molecular_function,phosphoric diester hydrolase activity;GO:0004114,molecular_function,3',5'-cyclic-nucleotide phosphodiesterase activity;GO:0016787,molecular_function,hydrolase activity;GO:0007165,biological_process,signal transduction	-
KIAA1683	0.264398019243618	0.270020326667504	0.287181837610192	0.0439401762707272	0.0695154998779854	0.0569716362365052	2.06860813327708	0.575405559233134	69.8135928792175	7.25421043340116e-07	3.74020086533612e-06	G3RGT0,KIAA1683	XP_004060341.1,uncharacterized protein KIAA1683 homolog isoform X1	PF00612,IQ calmodulin-binding motif	IPR027417,P-loop containing nucleoside triphosphate hydrolase;IPR000048,IQ motif, EF-hand binding site	-	GO:0005739,cellular_component,mitochondrion	-
PGPEP1	16.2121741960232	19.2575016116479	18.1437781133397	4.87683024915885	4.97497026806862	4.79676681328063	1.67309685757236	6.36535113577975	527.995872522042	1.15452663564532e-12	3.10162357946664e-10	H2NY33,Pyroglutamyl-peptidase I	XP_002828971.1,-	PF01470,Pyroglutamyl peptidase	IPR033693,Pyroglutamyl peptidase I, Glu active site;IPR036440,Peptidase C15, pyroglutamyl peptidase I-like superfamily;IPR033694,Pyroglutamyl peptidase I, Cys active site;IPR016125,Peptidase C15, pyroglutamyl peptidase I-like;IPR029761,Pyroglutamyl peptidase I, metazoa;IPR000816,Peptidase C15, pyroglutamyl peptidase I	KOG4755,Predicted pyroglutamyl peptidase;COG2039,Pyrrolidone-carboxylate peptidase (N-terminal pyroglutamyl peptidase)	GO:0006508,biological_process,proteolysis;GO:0016920,molecular_function,pyroglutamyl-peptidase activity;GO:0008233,molecular_function,peptidase activity;GO:0005829,cellular_component,cytosol	-
GDF15	10.9632356872048	13.1092754088563	15.8465452198021	3.40112494925649	3.0744981309636	1.91581572216998	2.05823840234047	4.00730587881892	85.5582709440491	4.70141113536795e-05	0.000134030490943006	H2QFT1,Growth differentiation factor 15	XP_009433302.1,growth/differentiation factor 15	PF00019,Transforming growth factor beta like domain	IPR001839,Transforming growth factor-beta, C-terminal;IPR029034,Cystine-knot cytokine;IPR015615,Transforming growth factor-beta-related	ENOG410XT8Z,-;KOG3900,Transforming growth factor beta, bone morphogenetic protein and related proteins	GO:0008083,molecular_function,growth factor activity;GO:0048468,biological_process,cell development;GO:0005125,molecular_function,cytokine activity;GO:0042981,biological_process,regulation of apoptotic process;GO:0010469,biological_process,regulation of signaling receptor activity;GO:0005794,cellular_component,Golgi apparatus;GO:0005634,cellular_component,nucleus;GO:0005737,cellular_component,cyt…	-
SLC25A42	1.93058979689987	1.71599031214737	1.64465950895879	0.628293672856676	0.49872128144189	0.413537091515188	1.58514393889663	2.32233156298607	103.088941392387	6.57849985614607e-08	5.1202819165907e-07	H2QFU6,Solute carrier family 25, member 42	XP_001138344.1,-;XP_016791049.1,-	PF00153,Mitochondrial carrier protein	IPR018108,Mitochondrial substrate/solute carrier;IPR023395,Mitochondrial carrier domain superfamily;IPR014762,DNA mismatch repair, conserved site;IPR002067,Mitochondrial carrier protein;IPR002167,Graves disease carrier protein	ENOG410ZRF1,-;KOG0752,Mitochondrial solute carrier protein	GO:0080122,molecular_function,AMP transmembrane transporter activity;GO:0015866,biological_process,ADP transport;GO:0015228,molecular_function,coenzyme A transmembrane transporter activity;GO:0055085,biological_process,transmembrane transport;GO:0005347,molecular_function,ATP transmembrane transporter activity;GO:0006839,biological_process,mitochondrial transport;GO:0015217,molecular_function,ADP…	-
YJEFN3	117.717513448792	154.816034143829	132.299200077505	40.6922090761983	46.4606318759683	43.0045553830984	1.43796773397017	7.99617751896479	193.39400743948	1.11872778266533e-07	7.92687081504864e-07	H2RBN2,Uncharacterized protein	-	PF03853,YjeF-related protein N-terminus	IPR004443,YjeF N-terminal domain;IPR032976,YjeF N-terminal domain-containing protein, eukaryotes;IPR036652,YjeF N-terminal domain superfamily	COG0062,Uncharacterized conserved protein;KOG2585,Uncharacterized conserved protein	GO:0005739,cellular_component,mitochondrion;GO:0006739,biological_process,NADP metabolic process;GO:0052856,molecular_function,NADHX epimerase activity;GO:0006734,biological_process,NADH metabolic process;GO:0052857,molecular_function,NADPHX epimerase activity	-
ZNF493	0.105404558320533	0.170715806532828	0.185226142206453	0.040088225317421	0.0756607675980118	0.0445682563332526	1.33597838595692	0.223107967423816	17.9097375511599	0.000806357093534439	0.00168209196814363	H2R679,Uncharacterized protein	-	PF00096,Zinc finger, C2H2 type;PF01352,KRAB box	-	-	-	-
ZNF91	2.62563494848849	2.03243018189079	2.30997103948306	0.80559915047956	0.948672283465203	0.783757270890894	1.25794570154932	3.99994034583427	131.078991613569	1.41648050010657e-08	1.487822175793e-07	H2RD58,Zinc finger protein 91	-	PF00096,Zinc finger, C2H2 type;PF01352,KRAB box	IPR013087,Zinc finger C2H2-type;IPR001909,Krueppel-associated box;IPR036051,KRAB domain superfamily;IPR036236,Zinc finger C2H2 superfamily	KOG1721,FOG: Zn-finger;COG5048,FOG: Zn-finger	GO:0006355,biological_process,regulation of transcription, DNA-templated;GO:0003676,molecular_function,nucleic acid binding;GO:0046872,molecular_function,metal ion binding;GO:0005622,cellular_component,intracellular	-
WTIP	0.0901691364705178	0.0970519943140311	0.0708987688882334	0.0172289321806313	0.0270298684505786	0.0316462995527178	1.56121495570613	-0.333501537255107	22.6937704236536	0.000288340568569017	0.000668635427305122	A0A0D9QX44,WT1 interacting protein	-	PF00412,LIM domain	IPR001781,Zinc finger, LIM-type	-	GO:0022604,biological_process,regulation of cell morphogenesis;GO:0007010,biological_process,cytoskeleton organization;GO:0046872,molecular_function,metal ion binding;GO:1903507,biological_process,negative regulation of nucleic acid-templated transcription;GO:0003714,molecular_function,transcription corepressor activity;GO:2000637,biological_process,positive regulation of gene silencing by miRNA;…	-
LGI4	0.738971542700418	1.12823546898812	1.12432692353127	0.120077521836761	0.0819067041994254	0.182201544646778	2.73016925248244	1.30264591164369	99.5321473418894	1.25426290164046e-07	8.69241032403876e-07	F6Q122,Leucine-rich repeat LGI family member 4	XP_002762054.1,leucine-rich repeat LGI family member 4	PF13855,Leucine rich repeat;PF03736,PTP domain	IPR001611,Leucine-rich repeat;IPR005492,Leucine-rich glioma-inactivated , EPTP repeat;IPR000483,Cysteine-rich flanking region, C-terminal;IPR009039,EAR;IPR032675,Leucine-rich repeat domain superfamily;IPR003591,Leucine-rich repeat, typical subtype	ENOG4111DWK,-;ENOG410IJHU,-	GO:0031641,biological_process,regulation of myelination;GO:0022011,biological_process,myelination in peripheral nervous system;GO:0042552,biological_process,myelination;GO:0042063,biological_process,gliogenesis;GO:0008344,biological_process,adult locomotory behavior;GO:0014009,biological_process,glial cell proliferation;GO:0021782,biological_process,glial cell development;GO:0014044,biological_pr…	-
FXYD1	2.42561829381239	2.05087181327365	1.76935865835793	0.208841315463259	0.13766547375456	0.270777963711822	3.10898390678732	1.09365698140775	148.017527492709	6.42611651949565e-09	8.09434660877986e-08	K7EQG4,FXYD domain-containing ion transport regulator	-	PF02038,ATP1G1/PLM/MAT8 family	IPR000272,Ion-transport regulator, FXYD motif	-	GO:0005216,molecular_function,ion channel activity;GO:0034220,biological_process,ion transmembrane transport;GO:0006811,biological_process,ion transport;GO:0016021,cellular_component,integral component of membrane;GO:0016020,cellular_component,membrane	-
APLP1	2.57875019665757	2.17407664827922	2.64540966772747	0.770130912219819	0.768742682161815	0.582476284357664	1.60490948040504	2.48832634780149	121.635754679694	2.29366964660911e-08	2.17898616427865e-07	B2R5S2,cDNA, FLJ92596, highly similar to Homo sapiens amyloid beta	-	PF12924,Copper-binding of amyloid precursor, CuBD;PF10515,beta-amyloid precursor protein C-terminus;PF02177,Amyloid A4 N-terminal heparin-binding;PF12925,2 domain of amyloid precursor protein	IPR036454,Amyloidogenic glycoprotein, heparin-binding domain superfamily;IPR011178,Amyloidogenic glycoprotein, copper-binding;IPR019744,Amyloidogenic glycoprotein, extracellular domain conserved site;IPR019543,Beta-amyloid precursor protein C-terminal;IPR008155,Amyloidogenic glycoprotein;IPR036176,E2 domain superfamily;IPR019745,Amyloidogenic glycoprotein, intracellular domain, conserved site;IPR…	ENOG4111MXY,-;ENOG410IT8P,-	GO:0046914,molecular_function,transition metal ion binding;GO:0008201,molecular_function,heparin binding;GO:0016021,cellular_component,integral component of membrane;GO:0016020,cellular_component,membrane	-
ZFP14	0.208813482173695	0.235602923422166	0.224200464072636	0.0786967899008808	0.0881890272960643	0.100073882200774	1.11913467608	0.306879457135929	21.0253068331503	0.000405798936982772	0.000905160095361037	A8KAN8,cDNA FLJ75848, highly similar to Homo sapiens mouse zinc finger protein 14-like, mRNA	-	PF00096,Zinc finger, C2H2 type;PF01352,KRAB box	IPR013087,Zinc finger C2H2-type;IPR001909,Krueppel-associated box;IPR036051,KRAB domain superfamily;IPR036236,Zinc finger C2H2 superfamily	KOG1721,FOG: Zn-finger;COG5048,FOG: Zn-finger	GO:0006355,biological_process,regulation of transcription, DNA-templated;GO:0003676,molecular_function,nucleic acid binding;GO:0046872,molecular_function,metal ion binding;GO:0005622,cellular_component,intracellular	-
ZNF382	0.0944897198020964	0.12632506102421	0.0688215439577388	0.020905188693816	0.0281120730642816	0.00767977790700607	2.19910852260967	-0.552951597164689	27.0818990273574	0.000126172001998483	0.000321124895868197	G3R1K0,Zinc finger protein 382	XP_018870863.1,zinc finger protein 382 isoform X2	PF00096,Zinc finger, C2H2 type;PF01352,KRAB box	IPR013087,Zinc finger C2H2-type;IPR001909,Krueppel-associated box;IPR036051,KRAB domain superfamily;IPR036236,Zinc finger C2H2 superfamily	-	GO:0006355,biological_process,regulation of transcription, DNA-templated;GO:0003676,molecular_function,nucleic acid binding;GO:0046872,molecular_function,metal ion binding;GO:0005622,cellular_component,intracellular	-
CATSPERG	0.437916370101879	0.416628303473153	0.363751315537313	0.0617901873262093	0.0403918589153205	0.0520194227348445	2.76959091599769	1.03154427593022	148.720209784978	6.23016739154421e-09	7.90148736668965e-08	G3RJU1,Cation channel sperm associated auxiliary subunit gamma	XP_018870847.1,cation channel sperm-associated protein subunit gamma isoform X1;XP_018870848.1,-	PF15064,Cation channel sperm-associated protein subunit gamma	IPR028246,Cation channel sperm-associated protein, subunit gamma	-	GO:0097228,cellular_component,sperm principal piece;GO:0036128,cellular_component,CatSper complex;GO:0016021,cellular_component,integral component of membrane;GO:0016020,cellular_component,membrane	-
RYR1	0.172753878673039	0.148752525371557	0.174828562919347	0.00296404541981346	0.0116254676928217	0.00136109812639359	4.79377214578922	0.391603753917547	134.416090391433	1.20365616687096e-08	1.31313986790174e-07	H2R650,Uncharacterized protein	XP_009433810.1,ryanodine receptor 1 isoform X2	PF02026,RyR domain;PF00622,SPRY domain;PF08709,Inositol 1,4,5-trisphosphate/ryanodine receptor;PF01365,RIH domain;PF06459,Ryanodine Receptor TM 4-6;PF08454,RyR and IP3R Homology associated;PF13833,-hand domain pair;PF02815,MIR domain;PF00520,Ion transport protein	IPR015925,Ryanodine receptor-related;IPR036300,Mir domain superfamily;IPR035910,RyR/IP3 receptor binding core, RIH domain superfamily;IPR009460,Ryanodine Receptor TM 4-6;IPR001870,B30.2/SPRY domain;IPR011992,EF-hand domain pair;IPR035764,Ryanodine receptor, SPRY domain 2;IPR013662,RyR/IP3R Homology associated domain;IPR002048,EF-hand domain;IPR016093,MIR motif;IPR013320,Concanavalin A-like lectin…	KOG2243,Ca2+ release channel (ryanodine receptor);ENOG410YCNW,-	GO:0005216,molecular_function,ion channel activity;GO:0006874,biological_process,cellular calcium ion homeostasis;GO:0005262,molecular_function,calcium channel activity;GO:0055085,biological_process,transmembrane transport;GO:0016020,cellular_component,membrane;GO:0051209,biological_process,release of sequestered calcium ion into cytosol;GO:0005509,molecular_function,calcium ion binding;GO:000681…	K04961,ko04713,Circadian entrainment;K04961,ko04730,Long-term depression;K04961,ko04020,Calcium signaling pathway;K04961,ko04921,Oxytocin signaling pathway
CCER2	2.18328041614924	2.47603034479704	2.39498321870339	0.514845155122235	0.928128381333724	0.575627326831091	1.61685521336149	0.663747149310024	40.3173649018835	1.65738197839132e-05	5.41543908937784e-05	A0A0A0MUB3,Coiled-coil glutamate rich protein 2	-	-	-	-	-	-
DYRK1B	1.02274122189961	1.14636062158295	1.07776938255079	0.59299480109426	0.382099320575157	0.285920152472022	1.17283160382616	1.24872040274119	26.3165160421046	0.000144746273922522	0.00036281960843665	K7D9F3,Dual-specificity tyrosine-	XP_016791415.1,-;XP_009433854.1,-	PF00069,Protein kinase domain	IPR033565,Dual specificity tyrosine-phosphorylation-regulated kinase 1B;IPR011009,Protein kinase-like domain superfamily;IPR017441,Protein kinase, ATP binding site;IPR008271,Serine/threonine-protein kinase, active site;IPR000719,Protein kinase domain	ENOG410XPET,-;KOG0667,Dual-specificity tyrosine-phosphorylation regulated kinase	GO:0016301,molecular_function,kinase activity;GO:0018108,biological_process,peptidyl-tyrosine phosphorylation;GO:0007520,biological_process,myoblast fusion;GO:0003713,molecular_function,transcription coactivator activity;GO:0045893,biological_process,positive regulation of transcription, DNA-templated;GO:0016310,biological_process,phosphorylation;GO:0005524,molecular_function,ATP binding;GO:00047…	-
FCGBP	0.0868544620679957	0.108441789984003	0.140227236622581	0.0219061731937298	0.0163656324327618	0.0100593773263824	2.58578953441435	-0.27354224192035	51.3655310870797	4.34739954715803e-06	1.70742092028507e-05	H2NYU0,Fc fragment of IgG binding protein	-	PF12714,TILa domain;PF00094,von Willebrand factor type D domain;PF17517,IgGFc binding protein;PF08742,C8 domain;PF01826,Trypsin Inhibitor like cysteine rich domain	IPR002919,Trypsin Inhibitor-like, cysteine rich domain;IPR036084,Serine protease inhibitor-like superfamily;IPR025615,TILa domain;IPR001846,von Willebrand factor, type D domain;IPR035234,IgGFc-binding protein, N-terminal;IPR003645,Follistatin-like, N-terminal;IPR014853,Uncharacterised domain, cysteine-rich;IPR000742,EGF-like domain;IPR001007,VWFC domain	KOG1216,von Willebrand factor and related coagulation proteins;ENOG41104SS,-	-	-
ZNF546	0.41869260437349	0.400878994417017	0.439604902717654	0.123464322248481	0.144243826136481	0.118215459954015	1.50735409878688	1.27659102337773	68.4397860934958	8.16977832389247e-07	4.12744825005088e-06	G3QCS3,Zinc finger protein 546	XP_004060781.1,zinc finger protein 546 isoform X2	PF00096,Zinc finger, C2H2 type;PF01352,KRAB box;PF13912,C2H2-type zinc finger	IPR013087,Zinc finger C2H2-type;IPR001909,Krueppel-associated box;IPR036051,KRAB domain superfamily;IPR036236,Zinc finger C2H2 superfamily	-	GO:0006355,biological_process,regulation of transcription, DNA-templated;GO:0003676,molecular_function,nucleic acid binding;GO:0046872,molecular_function,metal ion binding;GO:0005622,cellular_component,intracellular	-
PLD3	5.60254506517611	5.05789096178306	5.44674594929035	2.44181395091794	2.11235241343325	2.07490666203655	1.08154946245386	4.25927050228568	161.482804387142	3.62985739462363e-09	5.16944015263156e-08	A0A024R0Q4,Phospholipase D family, member 3, isoform CRA_b	XP_005258761.1,-;XP_016882037.1,-;XP_006723185.1,-;XP_005258767.1,-;NP_001026866.1,phospholipase D3;XP_005258766.1,-;XP_011524994.1,-;XP_016882035.1,-;XP_011524995.1,-;NP_036400.2,-;XP_016882038.1,-;XP_005258764.1,-;NP_001278240.1,-;XP_005258765.1,-;XP_016882036.1,-	PF13918,PLD-like domain;PF00614,Phospholipase D Active site motif	IPR001736,Phospholipase D/Transphosphatidylase;IPR032803,PLD-like domain	KOG3603,Predicted phospholipase D;ENOG410XQZ4,-	GO:0003824,molecular_function,catalytic activity;GO:0016021,cellular_component,integral component of membrane;GO:0016020,cellular_component,membrane	K16860,ko00564,Glycerophospholipid metabolism;K16860,ko00565,Ether lipid metabolism
PRX	0.936961900076955	0.617695699902091	0.754115220397911	0.254369783066929	0.275856114913767	0.203470835052051	1.45593654653169	1.51401389372776	53.471993822545	3.45828498703161e-06	1.40391805534144e-05	G3R616,Periaxin	XP_004060797.2,periaxin	-	IPR036034,PDZ superfamily;IPR001478,PDZ domain	-	-	-
SPTBN4	1.06246042455709	1.02395915978923	1.10722198313849	0.491689169216264	0.44538815720451	0.374426910207539	1.0869066901979	3.08248716700139	86.1467691841102	2.01868722566808e-07	1.27952717174663e-06	A0A024R0N6,Spectrin beta chain	-	PF00435,Spectrin repeat;PF00307,Calponin homology (CH) domain;PF15410,Pleckstrin homology domain	IPR001715,Calponin homology domain;IPR002017,Spectrin repeat;IPR018159,Spectrin/alpha-actinin;IPR036872,CH domain superfamily;IPR001849,Pleckstrin homology domain;IPR011993,PH-like domain superfamily;IPR001589,Actinin-type actin-binding domain, conserved site;IPR016343,Spectrin, beta subunit;IPR001605,Pleckstrin homology domain, spectrin-type	COG5069,Ca2+-binding actin-bundling protein fimbrin/plastin (EF-Hand superfamily);KOG0035,Ca2+-binding actin-bundling protein (actinin), alpha chain (EF-Hand protein superfamily)	GO:0051693,biological_process,actin filament capping;GO:0005737,cellular_component,cytoplasm;GO:0007010,biological_process,cytoskeleton organization;GO:0008091,cellular_component,spectrin;GO:0005856,cellular_component,cytoskeleton;GO:0003779,molecular_function,actin binding;GO:0005543,molecular_function,phospholipid binding;GO:0005200,molecular_function,structural constituent of cytoskeleton	-
CYP2A6	2.32628712541381	3.00463081323554	2.46402099492388	1.03102775322332	1.19112175404889	0.741902426180773	1.20905543271605	1.97306114475268	43.8380477329835	1.05207987819355e-05	3.65844230410992e-05	G3QG39,Cytochrome P450 family 2 subfamily A member 6	XP_018871128.1,cytochrome P450 2A6	PF00067,Cytochrome P450	IPR001128,Cytochrome P450;IPR008067,Cytochrome P450, E-class, group I, CYP2A-like;IPR002401,Cytochrome P450, E-class, group I;IPR036396,Cytochrome P450 superfamily;IPR017972,Cytochrome P450, conserved site	-	GO:0016705,molecular_function,oxidoreductase activity, acting on paired donors, with incorporation or reduction of molecular oxygen;GO:0046872,molecular_function,metal ion binding;GO:0004497,molecular_function,monooxygenase activity;GO:0016491,molecular_function,oxidoreductase activity;GO:0016712,molecular_function,oxidoreductase activity, acting on paired donors, with incorporation or reduction …	-
CYP2A7	0.61014671157902	0.713011247538161	0.364381610544859	0.0458004114666298	0.0821196136124762	0.03365068770867	3.21242786292973	-0.297616065528142	59.2563451782664	1.91158843770543e-06	8.43147043059359e-06	B7ZKR0,CYP2A7 protein	-	PF00067,Cytochrome P450	IPR001128,Cytochrome P450;IPR008067,Cytochrome P450, E-class, group I, CYP2A-like;IPR002401,Cytochrome P450, E-class, group I;IPR036396,Cytochrome P450 superfamily;IPR017972,Cytochrome P450, conserved site	COG2124,Cytochrome P450;KOG0156,Cytochrome P450 CYP2 subfamily	GO:0016705,molecular_function,oxidoreductase activity, acting on paired donors, with incorporation or reduction of molecular oxygen;GO:0016712,molecular_function,oxidoreductase activity, acting on paired donors, with incorporation or reduction of molecular oxygen, reduced flavin or flavoprotein as one donor, and incorporation of one atom of oxygen;GO:0004497,molecular_function,monooxygenase activ…	-
CYP2S1	1.89970261373938	1.57674708730327	1.32124074225965	0.724468805011192	0.424377533498921	0.627551956086818	1.22860231120162	1.63897106535231	35.7956330238374	3.11202521988456e-05	9.34731040773991e-05	G3RN34,Cytochrome P450 family 2 subfamily S member 1	XP_004060829.2,cytochrome P450 2S1	PF00067,Cytochrome P450	IPR001128,Cytochrome P450;IPR008067,Cytochrome P450, E-class, group I, CYP2A-like;IPR002401,Cytochrome P450, E-class, group I;IPR036396,Cytochrome P450 superfamily;IPR017972,Cytochrome P450, conserved site	-	GO:0016705,molecular_function,oxidoreductase activity, acting on paired donors, with incorporation or reduction of molecular oxygen;GO:0016020,cellular_component,membrane;GO:0016712,molecular_function,oxidoreductase activity, acting on paired donors, with incorporation or reduction of molecular oxygen, reduced flavin or flavoprotein as one donor, and incorporation of one atom of oxygen;GO:0004497…	-
MEGF8	18.0039086524588	17.1135445424041	18.9131113265118	6.19392247291758	6.57496694435998	6.13757828528405	1.31499093680417	7.06584993807799	452.147565098279	3.38447679517826e-12	5.42745802577727e-10	H2QGG4,Uncharacterized protein	XP_003953558.2,multiple epidermal growth factor-like domains protein 8 isoform X4	PF00053,Laminin EGF domain;PF01437,Plexin repeat;PF00431,CUB domain;PF13418,alactose oxidase, central domain;PF12947,domain;PF07645,Calcium-binding EGF domain	IPR024731,EGF domain;IPR035914,Spermadhesin, CUB domain superfamily;IPR018097,EGF-like calcium-binding, conserved site;IPR016201,PSI domain;IPR002165,Plexin repeat;IPR015915,Kelch-type beta propeller;IPR001881,EGF-like calcium-binding domain;IPR000859,CUB domain;IPR002049,Laminin EGF domain;IPR000152,EGF-type aspartate/asparagine hydroxylation site;IPR000742,EGF-like domain;IPR013032,EGF-like, co…	ENOG410YF0N,-;KOG1388,Attractin and platelet-activating factor acetylhydrolase	GO:0097094,biological_process,craniofacial suture morphogenesis;GO:0005509,molecular_function,calcium ion binding;GO:0005634,cellular_component,nucleus;GO:0060971,biological_process,embryonic heart tube left/right pattern formation;GO:0060976,biological_process,coronary vasculature development;GO:0071907,biological_process,determination of digestive tract left/right asymmetry;GO:0048704,biologica…	-
CADM4	1.67905800872308	1.03578275430908	1.24271505209589	0.495121616425675	0.401375150638629	0.416022732982444	1.38566101309082	0.961937125827037	36.0312720152842	3.00722656722227e-05	9.07218274325375e-05	A0A0D9S1C9,Cell adhesion molecule 4	XP_007995234.1,-	PF13927,Immunoglobulin domain;PF08205,CD80-like C2-set immunoglobulin domain;PF07686,Immunoglobulin V-set domain	IPR007110,Immunoglobulin-like domain;IPR028807,Cell adhesion molecule 4;IPR013162,CD80-like, immunoglobulin C2-set;IPR036179,Immunoglobulin-like domain superfamily;IPR003585,Neurexin/syndecan/glycophorin C;IPR003599,Immunoglobulin subtype;IPR003598,Immunoglobulin subtype 2;IPR013106,Immunoglobulin V-set domain;IPR013783,Immunoglobulin-like fold	-	GO:0016021,cellular_component,integral component of membrane;GO:0016020,cellular_component,membrane	-
RELB	0.658370415842617	0.622792109973569	0.941037295952835	0.358610430948404	0.183460222453935	0.386628107329548	1.0305910628684	0.672173032922319	13.4492600048321	0.00246937428566191	0.00459678152469894	A8K3H9,cDNA FLJ75649, highly similar to Homo sapiens v-rel reticuloendotheliosis viral oncogene homolog B, nuclear factor of kappa light polypeptide gene enhancer in B-cells 3	-	PF16180,RelB leucine zipper;PF16181,RelB transactivation domain;PF00554,Rel homology DNA-binding domain;PF16179,Rel homology dimerisation domain	IPR032400,RelB transactivation domain;IPR011539,Rel homology domain (RHD), DNA-binding domain;IPR008967,p53-like transcription factor, DNA-binding;IPR032397,Rel homology dimerisation domain;IPR032399,RelB leucine zipper;IPR030492,Rel homology domain, conserved site;IPR037059,Rel homology domain (RHD), DNA-binding domain superfamily;IPR013783,Immunoglobulin-like fold;IPR030496,Transcription factor…	ENOG410ZMME,-;ENOG410IFBK,-	GO:0003677,molecular_function,DNA binding;GO:0005737,cellular_component,cytoplasm;GO:0006357,biological_process,regulation of transcription by RNA polymerase II;GO:0003700,molecular_function,DNA binding transcription factor activity;GO:0006355,biological_process,regulation of transcription, DNA-templated;GO:0005634,cellular_component,nucleus	-
GIPR	1.43210876567807	1.18708956079616	1.21980713104797	0.59950572374141	0.63822597296128	0.371647900890576	1.06451358789138	2.07742312108954	33.9140741527892	4.11616366374864e-05	0.00011956691509838	Q4VBP1,GIPR protein	-	PF00002,7 transmembrane receptor (Secretin family);PF02793,Hormone receptor domain	IPR001879,GPCR, family 2, extracellular hormone receptor domain;IPR036445,GPCR family 2, extracellular hormone receptor domain superfamily;IPR000832,GPCR, family 2, secretin-like;IPR001749,GPCR, family 2, gastric inhibitory polypeptide receptor;IPR017981,GPCR, family 2-like;IPR017983,GPCR, family 2, secretin-like, conserved site	KOG4564,Adenylate cyclase-coupled calcitonin receptor;ENOG410XRS2,-	GO:0038192,biological_process,gastric inhibitory peptide signaling pathway;GO:0004888,molecular_function,transmembrane signaling receptor activity;GO:0016519,molecular_function,gastric inhibitory peptide receptor activity;GO:0016020,cellular_component,membrane;GO:0004871,molecular_function,signal transducer activity;GO:0007166,biological_process,cell surface receptor signaling pathway;GO:0007165,…	-
DMPK	3.60087165217593	3.57631851055248	3.31425352352489	1.38939692857041	1.39260942393045	1.11138103695514	1.23535203914057	3.76036850343547	144.948247990073	7.36865174123094e-09	9.02274567973499e-08	K7B806,Dystrophia myotonica-protein kinase	XP_016791731.1,myotonin-protein kinase isoform X5	PF00069,Protein kinase domain;PF08826,MPK coiled coil domain like	IPR011009,Protein kinase-like domain superfamily;IPR000961,AGC-kinase, C-terminal;IPR017441,Protein kinase, ATP binding site;IPR008271,Serine/threonine-protein kinase, active site;IPR000719,Protein kinase domain;IPR014930,Myotonic dystrophy protein kinase, coiled coil	ENOG410YFQZ,-;ENOG410IT50,-	GO:0006998,biological_process,nuclear envelope organization;GO:0014853,biological_process,regulation of excitatory postsynaptic membrane potential involved in skeletal muscle contraction;GO:0005886,cellular_component,plasma membrane;GO:0004672,molecular_function,protein kinase activity;GO:0010657,biological_process,muscle cell apoptotic process;GO:0016301,molecular_function,kinase activity;GO:000…	-
AC011530.4	9.86152286210276	9.76090598197583	10.390163683123	4.15917855309989	4.19785140085849	3.92100046114135	1.08978078615504	2.56824393706211	81.5073209382037	2.83776325716091e-07	1.69536513866968e-06	M0R0L4,Uncharacterized protein	-	-	IPR015943,WD40/YVTN repeat-like-containing domain superfamily	ENOG410IMGB,-;ENOG410Y8W3,-	-	-
NOVA2	0.187965798036823	0.18417527009414	0.25413937484133	0.0272460761903051	0.103810293451677	0.0650596754127955	1.47829511966306	0.243015013900873	16.6714359229451	0.00127966150881145	0.00253972242702969	U3DQR7,RNA-binding protein Nova-2	XP_008986502.2,-	PF00013,KH domain	IPR004087,K Homology domain;IPR004088,K Homology domain, type 1;IPR036612,K Homology domain, type 1 superfamily;IPR033087,RNA-binding protein Nova-2	KOG2191,RNA-binding protein NOVA1/PASILLA and related KH domain proteins;ENOG410XRZD,-	GO:0003723,molecular_function,RNA binding;GO:0003676,molecular_function,nucleic acid binding;GO:0000398,biological_process,mRNA splicing, via spliceosome	-
IGFL4	0.15865861973241	0.351297191201405	0.313659960206854	0.114332581515677	0.135241083129513	0.0933366189009339	1.07733363891872	-0.403631355851186	9.03895260405225	0.00927692495848861	0.0151638537631877	G1QPS6,IGF like family member 4	-	PF14653,Insulin growth factor-like family	IPR032744,Insulin growth factor-like family	ENOG410JE04,-;ENOG41117SS,-	-	-
DACT3	0.535457515631672	0.542428666801481	0.593284671565794	0.097095847118176	0.128590491768949	0.040533354948468	2.47479786275392	0.750622243751825	68.2695495007445	8.29215365922751e-07	4.18125566331957e-06	K7AP12,Dapper, antagonist of beta-catenin, homolog 3	-	PF15268,apper	IPR024843,Dapper;IPR024844,Dact3	ENOG410J2VF,-;ENOG4111AXJ,-	-	-
INAFM1	1.65942889505744	1.62196976725571	1.68094107713777	0.527883499428293	0.528174706078252	0.328979043959841	1.64930107284296	0.402220918095801	42.1961538282409	1.29575496698742e-05	4.37770774057216e-05	G3RX67,InaF motif containing 1	XP_004061096.1,putative transmembrane protein INAFM1	PF15018,TRP-interacting helix	IPR029162,TRP-interacting helix, InaF motif	-	GO:0016021,cellular_component,integral component of membrane;GO:0016020,cellular_component,membrane	-
MEIS3	1.34616149600501	1.09762908237615	1.24827281172065	0.267924359369843	0.403772135712613	0.250305732855242	1.80983510598331	1.93004317952999	93.4483169676429	1.21827853286816e-07	8.51018428969504e-07	H0YNA8,Homeobox protein Meis3	XP_016882500.1,homeobox protein Meis3 isoform X1	PF16493,N-terminal of Homeobox Meis and PKNOX1;PF05920,Homeobox KN domain	IPR008422,Homeobox KN domain;IPR001356,Homeobox domain;IPR009057,Homeobox-like domain superfamily;IPR032453,Homeobox protein PKNOX/Meis, N-terminal	-	GO:0006355,biological_process,regulation of transcription, DNA-templated;GO:0003677,molecular_function,DNA binding;GO:0005634,cellular_component,nucleus	-
CCDC114	2.3567076403279	1.8319900497885	2.15914320259474	0.484327365806505	0.518075622375151	0.333606765480266	2.05538795865381	2.4027924663949	150.057792489644	5.87570181499462e-09	7.53921219898011e-08	G3QFZ1,Coiled-coil domain containing 114	-	-	-	-	-	-
EMP3	10.4671089288428	8.19880767174378	8.89740704790929	3.3354623590044	3.59462967930353	2.81563600658711	1.30298298881473	3.33225924762777	111.441191462965	4.01458226887169e-08	3.42115991947836e-07	A0A024QZF8,Epithelial membrane protein 3	NP_001416.1,epithelial membrane protein 3;NP_001300834.1,-;XP_011524907.1,-	PF00822,PMP-22/EMP/MP20/Claudin family	IPR003934,Epithelial membrane protein EMP-3;IPR004031,PMP-22/EMP/MP20/Claudin superfamily;IPR004032,PMP-22/EMP/MP20	ENOG410IY40,-;ENOG4111MF9,-	GO:0016021,cellular_component,integral component of membrane;GO:0016020,cellular_component,membrane	-
CYTH2	21.4838743214445	21.1111765391341	23.1066337489819	10.1743352710916	9.20990271528643	8.11244685423826	1.05915274998878	7.16809538778669	222.196311607572	4.33912199216194e-10	1.09224268235821e-08	A0A287CSY5,Uncharacterized protein	-	-	IPR035999,Sec7 domain superfamily;IPR011993,PH-like domain superfamily;IPR001849,Pleckstrin homology domain;IPR023394,Sec7, C-terminal domain superfamily;IPR000904,Sec7 domain	-	GO:0032012,biological_process,regulation of ARF protein signal transduction;GO:0005086,molecular_function,ARF guanyl-nucleotide exchange factor activity;GO:0065009,biological_process,regulation of molecular function	-
NTN5	0.641462026350672	0.653474175892751	0.896031462923717	0.19748725735319	0.0851183635477633	0.132542118834543	2.17433631745787	0.409384902817563	53.2307049159227	3.54880483945047e-06	1.43366999494079e-05	H2QGS2,Uncharacterized protein	XP_009434266.2,netrin-5 isoform X5	PF00053,Laminin EGF domain;PF01759,UNC-6/NTR/C345C module	IPR008993,Tissue inhibitor of metalloproteinases-like, OB-fold;IPR001134,Netrin domain;IPR018933,Netrin module, non-TIMP type;IPR002049,Laminin EGF domain	KOG3512,Netrin, axonal chemotropic factor;ENOG410XS7U,-	GO:0005576,cellular_component,extracellular region	-
FUT1	0.920172328842893	0.624935776469696	0.792134439120911	0.207022499981376	0.146521963132185	0.110075637792591	2.13264874607771	0.977504498778313	71.565333796098	6.25167940202953e-07	3.2876429802822e-06	Q6IZA2,L-Fucosyltransferase	NP_001316806.1,-;NP_000139.1,galactoside 2-alpha-L-fucosyltransferase 1;XP_016882042.1,-	PF01531,lycosyl transferase family 11	IPR002516,Glycosyl transferase, family 11	ENOG410IFKR,-;ENOG4111HG3,-	GO:0005975,biological_process,carbohydrate metabolic process;GO:0005794,cellular_component,Golgi apparatus;GO:0032580,cellular_component,Golgi cisterna membrane;GO:0006486,biological_process,protein glycosylation;GO:0016757,molecular_function,transferase activity, transferring glycosyl groups;GO:0016740,molecular_function,transferase activity;GO:0008107,molecular_function,galactoside 2-alpha-L-fu…	K00718,ko00601,Glycosphingolipid biosynthesis - lacto and neolacto series;K00718,ko00603,Glycosphingolipid biosynthesis - globo series
PPP1R15A	220.003236266986	226.51940379265	234.268480005289	37.7282733022877	37.1012591079583	37.2563295216599	2.40310402128634	8.6053353313032	1663.55955400694	3.66333128223928e-16	2.89549704548192e-12	H2QGT0,Protein phosphatase 1 regulatory subunit 15A	-	PF10488,Phosphatase-1 catalytic subunit binding region	IPR019523,Protein phosphatase 1, regulatory subunit 15A/B, C-terminal	ENOG410ITE6,-;ENOG410Y1YJ,-	GO:0005794,cellular_component,Golgi apparatus;GO:0019901,molecular_function,protein kinase binding;GO:0034976,biological_process,response to endoplasmic reticulum stress;GO:0005737,cellular_component,cytoplasm;GO:0000164,cellular_component,protein phosphatase type 1 complex;GO:0035308,biological_process,negative regulation of protein dephosphorylation;GO:1903917,biological_process,positive regula…	-
DKKL1	1.07871934018385	0.729809740131192	1.15514362864225	0.356283940041438	0.39925814195265	0.252846568784293	1.35132272785369	-0.0423065887932556	20.0451615336953	0.00050003429980719	0.00109299532789713	A0A140VK15,Testicular secretory protein Li 15	NP_055234.1,dickkopf-like protein 1 isoform 1 precursor	-	-	-	GO:0001669,cellular_component,acrosomal vesicle;GO:0045600,biological_process,positive regulation of fat cell differentiation;GO:2000225,biological_process,negative regulation of testosterone biosynthetic process;GO:0007341,biological_process,penetration of zona pellucida;GO:0043065,biological_process,positive regulation of apoptotic process	-
ASPDH	3.26888038580992	3.72364317912672	3.3181553143984	0.629801374955283	0.0962409083307741	0.289206591006183	3.12147769114156	1.58481675476027	61.4961687142489	5.13134760345497e-05	0.000144706440570853	H2R5W1,Uncharacterized protein	-	PF01958,omain of unknown function DUF108;PF03447,Homoserine dehydrogenase, NAD binding domain	IPR005106,Aspartate/homoserine dehydrogenase, NAD-binding;IPR036291,NAD(P)-binding domain superfamily;IPR002811,Aspartate dehydrogenase;IPR011182,L-aspartate dehydrogenase	ENOG410Y5EZ,-;ENOG410IKT3,-	GO:0009435,biological_process,NAD biosynthetic process;GO:0050661,molecular_function,NADP binding;GO:0006742,biological_process,NADP catabolic process;GO:0019363,biological_process,pyridine nucleotide biosynthetic process;GO:0016491,molecular_function,oxidoreductase activity;GO:0055114,biological_process,oxidation-reduction process;GO:0033735,molecular_function,aspartate dehydrogenase activity	-
IGLON5	0.896343214482475	0.84620224970507	0.722331312384783	0.31777330764702	0.478194705111676	0.233475857429188	1.0797652169314	0.607130853241989	16.6197729472156	0.00109440560114238	0.00220499155529682	U3BI15,IgLON family member 5	-	PF13927,Immunoglobulin domain;PF00047,Immunoglobulin domain	IPR013151,Immunoglobulin;IPR036179,Immunoglobulin-like domain superfamily;IPR013783,Immunoglobulin-like fold;IPR003599,Immunoglobulin subtype;IPR003598,Immunoglobulin subtype 2;IPR007110,Immunoglobulin-like domain	ENOG41102WA,-;ENOG410IQJC,-	-	-
ZNF432	2.77433250998054	3.19867511187826	3.36752093868699	1.03576425257797	1.27587947044226	1.19814159131133	1.21181303993623	3.6421336904211	111.086715543554	4.09682374485898e-08	3.47998870277973e-07	A0A024R4I3,HCG2008146, isoform CRA_c	NP_001309213.1,-;NP_001309214.1,-;NP_055465.1,zinc finger protein 432	PF00096,Zinc finger, C2H2 type;PF01352,KRAB box	IPR013087,Zinc finger C2H2-type;IPR001909,Krueppel-associated box;IPR036051,KRAB domain superfamily;IPR036236,Zinc finger C2H2 superfamily	KOG1721,FOG: Zn-finger;COG5048,FOG: Zn-finger	GO:0006355,biological_process,regulation of transcription, DNA-templated;GO:0003676,molecular_function,nucleic acid binding;GO:0005654,cellular_component,nucleoplasm;GO:0046872,molecular_function,metal ion binding;GO:0005622,cellular_component,intracellular	-
[truncated: 1,020 more rows]
