# Supplementary material for: Ginsenoside Rh2 repressed the progression of prostate cancer through the mitochondrial damage induced by mitophagy and ferroptosis
Source: Front Oncol. 2025 Aug 21;15:1633891. doi: 10.3389/fonc.2025.1633891 (PMC12408308; doi:10.3389/fonc.2025.1633891)
Supplement: Supplementary file 4 [file DataSheet2.zip › supp/expression/All_reads_counts.xls]

Geneid	Chr	Start	End	Strand	Length	Ctrl_1	Ctrl_2	Ctrl_3	GRh2_1	GRh2_2	GRh2_3
OR4F5	1	69091	70008	+	918	0	0	0	0	0	0
FO538757.2	1;1;1	182393;183114;183922	182746;183240;184158	+;+;+	718	2	2	0	2	1	1
FO538757.1	1;1;1;1;1;1;1;1;1;1;1;1;1;1;1;1;1;1;1;1;1;1;1;1;1;1;1;1;1;1;1;1;1;1;1;1	184923;184925;184927;184977;185491;185491;185529;186317;186317;187129;187129;187270;187376;187376;187380;187755;187755;187755;188022;188102;188126;188130;188130;188439;188439;188439;188489;188489;188489;188791;188791;188791;195259;195259;195263;200050	185350;185350;184971;185049;185559;185559;185559;186469;186469;187267;187287;187287;187577;187577;187577;187886;187886;187886;188028;188105;188266;188266;188266;188486;188486;188486;188584;188584;188584;188889;188902;188892;195416;195411;195411;200322	-;-;-;-;-;-;-;-;-;-;-;-;-;-;-;-;-;-;-;-;-;-;-;-;-;-;-;-;-;-;-;-;-;-;-;-	1982	809	676	835	984	961	794
OR4F29	1	450740	451678	-	939	0	0	0	0	0	0
OR4F16	1	685716	686654	-	939	0	0	0	0	0	1
SAMD11	1;1;1;1;1;1;1;1;1;1;1;1;1;1;1;1;1;1;1;1;1;1;1;1;1;1;1;1;1;1;1;1;1;1;1;1;1;1;1;1;1;1;1;1;1;1;1;1;1;1;1;1;1;1;1;1;1;1;1;1;1;1;1;1;1;1;1;1;1;1;1;1;1;1;1;1;1;1;1;1;1;1;1;1;1;1;1;1;1;1;1;1;1;1;1;1;1;1;1;1;1;1;1;1;1;1;1;1;1;1;1;1;1;1;1;1;1;1;1;1;1;1;1;1;1;1;1;1;1;1;1;1;1;1;1;1;1;1;1;1;1;1;1;1;1;1;1;1;1;1;1;1;1	923928;925150;925738;925741;925741;925741;925741;925741;925741;925741;925741;925922;925922;925922;925922;925922;925922;925922;925922;925922;925922;925922;930155;930155;930155;930155;930155;930155;930155;930155;930155;930155;930155;930312;931039;931039;931039;931039;931039;931039;931039;931039;931039;931039;931039;935772;935772;935772;935772;935772;935772;935772;935772;935772;935772;935772;939040;…	924948;925189;925800;925800;925800;925800;925800;925800;925800;925800;925800;926013;926013;926013;926013;926013;926013;926013;926013;926013;926013;926013;930336;930336;930336;930336;930336;930336;930336;930336;930336;930336;930336;930336;931089;931089;931089;931089;931089;931089;931089;931089;931089;931089;931089;935896;935896;935896;935896;935896;935805;935896;935896;935896;935793;935896;939129;…	+;+;+;+;+;+;+;+;+;+;+;+;+;+;+;+;+;+;+;+;+;+;+;+;+;+;+;+;+;+;+;+;+;+;+;+;+;+;+;+;+;+;+;+;+;+;+;+;+;+;+;+;+;+;+;+;+;+;+;+;+;+;+;+;+;+;+;+;+;+;+;+;+;+;+;+;+;+;+;+;+;+;+;+;+;+;+;+;+;+;+;+;+;+;+;+;+;+;+;+;+;+;+;+;+;+;+;+;+;+;+;+;+;+;+;+;+;+;+;+;+;+;+;+;+;+;+;+;+;+;+;+;+;+;+;+;+;+;+;+;+;+;+;+;+;+;+;+;+;+;+;+;+	4166	660	555	599	391	400	299
NOC2L	1;1;1;1;1;1;1;1;1;1;1;1;1;1;1;1;1;1;1;1;1;1;1;1;1;1;1;1;1;1;1;1;1;1;1;1;1;1;1;1;1;1;1;1;1;1;1;1;1;1;1;1	944204;944204;944205;945042;945042;945057;945319;945518;945518;945518;945518;946173;946173;946173;946402;946402;946402;948131;948131;948490;948490;951127;951127;952000;952000;952412;952412;953175;953175;953782;953782;954004;954004;954426;955923;955923;955923;956095;956095;956095;956894;956894;956894;957099;957099;957099;958246;958929;958929;959215;959215;959215	944800;944800;944800;945146;945146;945146;945422;945562;945653;945653;945653;946286;946286;946286;947060;946545;946545;948232;948232;948603;948603;951238;951238;952139;952139;952600;952600;953288;953288;953892;953892;954523;954082;954523;956013;956013;956013;956215;956215;956215;957025;957025;957025;957273;958458;957273;959081;959081;959081;959309;959256;959290	-;-;-;-;-;-;-;-;-;-;-;-;-;-;-;-;-;-;-;-;-;-;-;-;-;-;-;-;-;-;-;-;-;-;-;-;-;-;-;-;-;-;-;-;-;-;-;-;-;-;-;-	5539	16500	15290	18064	9242	11484	8224
KLHL17	1;1;1;1;1;1;1;1;1;1;1;1;1;1;1;1;1;1;1;1;1;1;1;1;1;1;1;1;1;1;1	960587;960639;961293;961449;961629;961826;961826;962082;962355;962704;962704;962727;963032;963109;963109;963337;963337;963337;963552;963920;963920;963920;964107;964107;964107;964107;964349;964349;964349;964963;964963	960800;960699;961552;961750;961750;962478;962047;962471;962471;962917;962917;962917;963253;963253;963253;963504;963504;963504;964008;964008;964008;964008;964164;964167;964167;964180;964530;964530;964530;965602;965715	+;+;+;+;+;+;+;+;+;+;+;+;+;+;+;+;+;+;+;+;+;+;+;+;+;+;+;+;+;+;+	3395	153	119	158	102	131	127
PLEKHN1	1;1;1;1;1;1;1;1;1;1;1;1;1;1;1;1;1;1;1;1;1;1;1;1;1;1;1;1;1;1;1;1;1;1;1;1;1;1;1;1;1;1;1;1;1;1;1;1;1;1;1;1;1;1	966497;966502;966502;966704;966704;966704;970277;970277;970277;970521;970521;970521;970686;970686;970686;970875;970879;970879;971077;971077;971077;971113;971324;971324;971324;971324;972075;972075;972075;972288;972288;972288;972861;972861;972861;973186;973186;973500;973500;973500;973512;973833;973833;973833;973833;974316;974316;974316;974316;974442;974442;974442;974442;975712	966614;966614;966614;966803;966803;966803;970423;970423;970423;970601;970601;970601;970758;971006;970758;971006;971006;971006;971208;971208;971208;971208;971523;971404;971404;971404;972150;972150;972150;972424;972424;972424;973010;973010;973010;973326;973326;973640;973640;973640;973640;974051;974051;974051;974051;974364;974364;974364;974364;974588;975008;975008;975108;975865	+;+;+;+;+;+;+;+;+;+;+;+;+;+;+;+;+;+;+;+;+;+;+;+;+;+;+;+;+;+;+;+;+;+;+;+;+;+;+;+;+;+;+;+;+;+;+;+;+;+;+;+;+;+	2833	539	435	592	253	281	198
PERM1	1;1;1;1;1;1;1;1;1;1	975204;975205;975205;976499;976499;976499;978881;978881;981137;982065	976269;976269;976269;976624;976641;976624;981029;980657;981173;982093	-;-;-;-;-;-;-;-;-;-	3424	8	20	5	14	24	12
HES4	1;1;1;1;1;1;1;1;1;1;1;1	998962;998964;998966;998970;999526;999526;999526;999526;999692;999692;999866;999866	999432;999432;999432;999432;999613;1000096;999613;999613;1000172;999787;999981;1000111	-;-;-;-;-;-;-;-;-;-;-;-	1118	36	15	24	7	16	10
ISG15	1;1;1;1;1;1;1;1	1001138;1001145;1008194;1008194;1013423;1013984;1013984;1013984	1001281;1001263;1008279;1008279;1013576;1014435;1014541;1014540	+;+;+;+;+;+;+;+	942	618	495	664	562	534	434
AGRN	1;1;1;1;1;1;1;1;1;1;1;1;1;1;1;1;1;1;1;1;1;1;1;1;1;1;1;1;1;1;1;1;1;1;1;1;1;1;1;1;1;1;1;1;1;1;1;1;1;1;1;1;1;1;1;1;1;1;1;1;1;1;1;1;1;1;1;1;1;1;1;1;1;1;1;1;1;1;1;1;1;1;1;1;1;1;1;1;1;1;1;1;1;1;1;1;1;1;1;1;1;1;1;1	1020123;1020123;1022201;1022201;1034106;1034867;1035277;1035277;1035277;1040665;1040665;1040665;1040665;1041173;1041173;1041173;1041478;1041478;1041956;1041956;1043239;1043239;1043538;1043538;1043823;1043823;1044109;1044109;1044334;1044334;1045161;1045161;1045359;1045359;1045399;1045733;1045733;1045733;1045964;1045964;1045964;1046160;1046160;1046160;1046397;1046397;1046820;1046820;1047201;1047327…	1020373;1020373;1022462;1022462;1034703;1035324;1035324;1035324;1035324;1040880;1040725;1040880;1040880;1041397;1041397;1041397;1041702;1041702;1042162;1042162;1043457;1043457;1043732;1043732;1044023;1044023;1044257;1044257;1044439;1044439;1045277;1045277;1045523;1045523;1045523;1045876;1045876;1045876;1046088;1046088;1046088;1046349;1046265;1046265;1046735;1046735;1046957;1046957;1047454;1047454…	+;+;+;+;+;+;+;+;+;+;+;+;+;+;+;+;+;+;+;+;+;+;+;+;+;+;+;+;+;+;+;+;+;+;+;+;+;+;+;+;+;+;+;+;+;+;+;+;+;+;+;+;+;+;+;+;+;+;+;+;+;+;+;+;+;+;+;+;+;+;+;+;+;+;+;+;+;+;+;+;+;+;+;+;+;+;+;+;+;+;+;+;+;+;+;+;+;+;+;+;+;+;+;+	10758	1930	1452	1878	2429	2569	2177
RNF223	1;1	1070966;1074016	1072575;1074307	-;-	1902	0	0	2	4	1	0
C1orf159	1;1;1;1;1;1;1;1;1;1;1;1;1;1;1;1;1;1;1;1;1;1;1;1;1;1;1;1;1;1;1;1;1;1;1;1;1;1;1;1;1;1;1;1;1;1;1;1;1;1;1;1;1;1;1;1;1;1;1;1;1;1;1;1;1;1;1;1;1;1;1;1;1;1;1;1;1;1;1;1;1;1;1;1;1;1;1;1;1;1;1;1;1;1;1;1;1;1;1;1;1;1;1;1;1;1;1;1;1;1;1;1;1;1;1;1;1;1;1;1;1;1;1;1;1;1;1;1;1;1;1;1;1;1;1;1;1;1;1;1;1;1;1;1;1;1	1081818;1081823;1081823;1081823;1081825;1081825;1081825;1082146;1082235;1082604;1082700;1082916;1083915;1083915;1083915;1083915;1083915;1083915;1083915;1083926;1084353;1084353;1084353;1084353;1084353;1084353;1084353;1084481;1084481;1084481;1084481;1084481;1084481;1084481;1084481;1084481;1085251;1085878;1085878;1085878;1085878;1085878;1085878;1085878;1085878;1085878;1085878;1085878;1087139;1087139…	1082987;1082987;1082987;1082987;1084506;1082987;1082987;1082253;1082987;1082987;1082987;1082987;1084072;1084011;1084383;1084086;1084383;1084086;1084383;1084086;1084383;1084506;1084383;1084383;1084383;1084383;1084383;1084506;1084506;1084506;1084506;1084506;1084506;1084506;1084506;1084506;1085310;1086012;1086012;1086012;1086012;1086012;1086012;1086012;1086012;1086012;1086012;1086012;1087204;1087636…	-;-;-;-;-;-;-;-;-;-;-;-;-;-;-;-;-;-;-;-;-;-;-;-;-;-;-;-;-;-;-;-;-;-;-;-;-;-;-;-;-;-;-;-;-;-;-;-;-;-;-;-;-;-;-;-;-;-;-;-;-;-;-;-;-;-;-;-;-;-;-;-;-;-;-;-;-;-;-;-;-;-;-;-;-;-;-;-;-;-;-;-;-;-;-;-;-;-;-;-;-;-;-;-;-;-;-;-;-;-;-;-;-;-;-;-;-;-;-;-;-;-;-;-;-;-;-;-;-;-;-;-;-;-;-;-;-;-;-;-;-;-;-;-;-;-	6322	131	84	116	59	85	69
TTLL10	1;1;1;1;1;1;1;1;1;1;1;1;1;1;1;1;1;1;1;1;1;1;1;1;1;1;1;1;1;1;1;1;1;1;1;1;1;1;1;1;1;1;1;1;1;1;1;1;1;1;1;1;1;1;1	1173884;1173903;1173906;1174266;1174285;1174424;1174424;1174521;1179189;1179189;1179657;1179657;1179697;1180034;1180034;1180034;1180483;1180483;1180483;1180484;1180537;1180731;1180731;1180731;1180731;1181741;1181741;1181741;1181741;1182361;1182361;1182361;1182361;1182876;1182876;1182876;1182876;1183920;1183920;1183920;1183920;1184969;1184969;1184969;1185036;1196386;1196600;1196600;1196600;1197093…	1173926;1173926;1173926;1174321;1174321;1174489;1174489;1175034;1179333;1179333;1179737;1179737;1179853;1180340;1180340;1180340;1180601;1180601;1180601;1180860;1180601;1180884;1180860;1180860;1180860;1181815;1181815;1181815;1181815;1182446;1182446;1182446;1182446;1183047;1183047;1183047;1183047;1183927;1184091;1184091;1184091;1185864;1185109;1185109;1185109;1196488;1196716;1196716;1196716;1197186…	+;+;+;+;+;+;+;+;+;+;+;+;+;+;+;+;+;+;+;+;+;+;+;+;+;+;+;+;+;+;+;+;+;+;+;+;+;+;+;+;+;+;+;+;+;+;+;+;+;+;+;+;+;+;+	3943	0	0	0	0	0	2
TNFRSF18	1;1;1;1;1;1;1;1;1;1;1;1;1;1;1;1;1;1	1203508;1203511;1203844;1203844;1204034;1204034;1204055;1204399;1204399;1204399;1204399;1205370;1205370;1205370;1205370;1206385;1206385;1206385	1203960;1203968;1203968;1203968;1204236;1204236;1204236;1204486;1204486;1204486;1204486;1205680;1205492;1205492;1205492;1206571;1206691;1206571	-;-;-;-;-;-;-;-;-;-;-;-;-;-;-;-;-;-	1370	5	11	5	4	0	6
TNFRSF4	1;1;1;1;1;1;1;1;1;1;1;1;1;1;1;1	1211326;1211340;1211704;1211942;1211942;1212019;1212638;1212638;1212638;1212992;1212992;1212992;1213395;1213663;1213983;1213983	1211625;1211832;1211832;1212138;1212138;1212138;1212704;1212704;1212704;1213093;1213785;1213093;1213498;1213785;1214138;1214132	-;-;-;-;-;-;-;-;-;-;-;-;-;-;-;-	1721	0	0	0	0	2	0
SDF4	1;1;1;1;1;1;1;1;1;1;1;1;1;1;1;1;1;1;1;1;1;1;1;1;1;1;1;1;1;1;1;1;1;1	1216908;1216931;1216931;1216932;1216934;1218458;1218458;1218458;1218458;1218458;1218523;1218769;1218769;1218769;1218769;1218769;1223244;1223244;1223244;1223244;1223832;1223832;1223832;1223832;1227272;1228468;1228468;1228468;1228468;1228468;1231892;1231892;1231892;1231892	1217688;1217804;1217804;1217688;1217688;1218633;1220293;1218633;1218633;1218633;1218633;1221351;1219005;1218927;1218943;1218927;1223357;1223357;1223357;1223357;1223968;1223968;1223968;1223968;1227319;1228946;1228596;1228946;1228946;1228946;1231968;1232031;1232031;1232001	-;-;-;-;-;-;-;-;-;-;-;-;-;-;-;-;-;-;-;-;-;-;-;-;-;-;-;-;-;-;-;-;-;-	4709	8415	8016	8974	8916	9429	7621
B3GALT6	1	1232265	1235041	+	2777	572	492	586	232	448	230
FAM132A	1;1;1;1;1;1;1;1;1;1;1;1;1;1;1;1;1;1	1242446;1242449;1242453;1242835;1242835;1242835;1243062;1243062;1243266;1243444;1243954;1243954;1243981;1244191;1244381;1244381;1244381;1246514	1242646;1242646;1242646;1242913;1243158;1242913;1243463;1243152;1243552;1243552;1244275;1244105;1244275;1244275;1244724;1244418;1244497;1246722	-;-;-;-;-;-;-;-;-;-;-;-;-;-;-;-;-;-	1794	7	4	4	12	5	12
UBE2J2	1;1;1;1;1;1;1;1;1;1;1;1;1;1;1;1;1;1;1;1;1;1;1;1;1;1;1;1;1;1;1;1;1;1;1;1;1;1;1;1;1;1;1;1;1;1;1;1;1;1;1;1;1;1;1;1;1;1;1;1;1;1;1;1;1;1;1;1;1;1;1;1;1;1;1;1;1;1;1;1;1;1;1;1;1;1;1;1;1;1;1;1;1;1;1;1;1;1;1;1;1;1;1;1;1;1;1;1;1;1;1;1	1253909;1253914;1254470;1254985;1255048;1255164;1255178;1255264;1255268;1255395;1255439;1256045;1256045;1256045;1256045;1256045;1256045;1256045;1256045;1256045;1256045;1256045;1256049;1256992;1256992;1256992;1256992;1256992;1256992;1256992;1256992;1256992;1256992;1256992;1256992;1257011;1257049;1257122;1257208;1257208;1257208;1257208;1257208;1257208;1257208;1257208;1257208;1257208;1257208;1257208…	1255487;1255487;1255487;1255487;1255487;1255487;1255487;1255487;1255487;1255487;1255487;1256335;1256125;1256125;1256125;1256125;1256125;1256125;1256125;1256125;1256125;1256125;1256125;1257130;1257130;1257130;1257130;1257130;1257130;1257130;1257130;1257130;1257130;1257130;1257130;1257130;1257130;1257130;1257310;1257310;1257310;1257310;1257310;1257310;1257310;1257310;1257310;1257310;1257310;1257310…	-;-;-;-;-;-;-;-;-;-;-;-;-;-;-;-;-;-;-;-;-;-;-;-;-;-;-;-;-;-;-;-;-;-;-;-;-;-;-;-;-;-;-;-;-;-;-;-;-;-;-;-;-;-;-;-;-;-;-;-;-;-;-;-;-;-;-;-;-;-;-;-;-;-;-;-;-;-;-;-;-;-;-;-;-;-;-;-;-;-;-;-;-;-;-;-;-;-;-;-;-;-;-;-;-;-;-;-;-;-;-;-	4712	1388	875	1387	491	849	708
SCNN1D	1;1;1;1;1;1;1;1;1;1;1;1;1;1;1;1;1;1;1;1;1;1;1;1;1;1;1;1;1;1;1;1;1;1;1;1;1;1;1;1;1;1;1;1;1;1;1;1;1;1;1;1;1;1;1;1;1;1;1;1;1;1;1;1;1;1;1;1;1;1;1;1;1;1;1;1;1;1;1;1;1;1;1;1;1;1;1;1;1;1;1;1;1;1;1;1;1;1;1;1;1;1;1;1;1;1;1;1;1;1;1;1;1	1280436;1280472;1280588;1281178;1281224;1281226;1281226;1281411;1281411;1281411;1281411;1281925;1282109;1282117;1282164;1282242;1282242;1282242;1282242;1282242;1282276;1283978;1283978;1283978;1283978;1283978;1283978;1283978;1283978;1285571;1285571;1285571;1285571;1285926;1285926;1285926;1285926;1285926;1285926;1285926;1286768;1286768;1286768;1286768;1286768;1286768;1287109;1287109;1287109;1287109…	1280666;1280666;1281610;1281297;1281297;1281297;1281297;1281610;1281610;1281610;1281610;1282010;1282315;1282319;1282187;1282315;1282315;1282315;1282315;1282315;1282315;1284090;1284090;1284090;1284090;1284090;1284090;1284090;1284090;1285597;1285664;1285664;1285664;1286278;1286168;1286278;1286278;1286278;1286278;1286278;1286975;1286975;1286975;1286975;1286975;1286975;1287299;1287299;1287299;1287299…	+;+;+;+;+;+;+;+;+;+;+;+;+;+;+;+;+;+;+;+;+;+;+;+;+;+;+;+;+;+;+;+;+;+;+;+;+;+;+;+;+;+;+;+;+;+;+;+;+;+;+;+;+;+;+;+;+;+;+;+;+;+;+;+;+;+;+;+;+;+;+;+;+;+;+;+;+;+;+;+;+;+;+;+;+;+;+;+;+;+;+;+;+;+;+;+;+;+;+;+;+;+;+;+;+;+;+;+;+;+;+;+;+	4025	46	37	46	97	111	67
ACAP3	1;1;1;1;1;1;1;1;1;1;1;1;1;1;1;1;1;1;1;1;1;1;1;1;1;1;1;1;1;1;1;1;1;1;1;1;1;1;1;1;1;1;1;1;1;1;1;1;1;1;1;1;1;1;1;1;1;1;1;1;1;1;1;1;1;1;1;1;1;1;1;1;1;1;1;1;1;1;1;1;1;1;1;1;1;1;1;1;1;1;1;1;1;1;1;1;1;1;1;1;1;1;1;1;1;1;1;1;1;1;1;1;1;1;1;1;1;1;1;1;1;1;1;1	1292376;1292390;1292870;1293564;1293823;1293823;1293823;1293823;1294090;1294090;1294090;1294090;1294402;1294402;1294402;1294402;1294499;1294718;1294718;1294718;1295447;1295447;1295447;1295447;1295736;1295736;1295736;1295736;1296015;1296015;1296015;1296015;1296211;1296211;1296211;1296211;1296425;1296425;1296425;1296425;1296436;1296466;1297822;1297822;1297822;1297822;1297822;1297822;1297837;1298013…	1293708;1293708;1293708;1293708;1293933;1293933;1293933;1293933;1294199;1294199;1294199;1294199;1294628;1294628;1294628;1294628;1294628;1295008;1294816;1294816;1295554;1295554;1295554;1295554;1295938;1295938;1295938;1295938;1296109;1296109;1296109;1296109;1296280;1296280;1296280;1296280;1296633;1296633;1296633;1296633;1296633;1296633;1297933;1297933;1297933;1297933;1297933;1297933;1297933;1298113…	-;-;-;-;-;-;-;-;-;-;-;-;-;-;-;-;-;-;-;-;-;-;-;-;-;-;-;-;-;-;-;-;-;-;-;-;-;-;-;-;-;-;-;-;-;-;-;-;-;-;-;-;-;-;-;-;-;-;-;-;-;-;-;-;-;-;-;-;-;-;-;-;-;-;-;-;-;-;-;-;-;-;-;-;-;-;-;-;-;-;-;-;-;-;-;-;-;-;-;-;-;-;-;-;-;-;-;-;-;-;-;-;-;-;-;-;-;-;-;-;-;-;-;-	8809	1477	1106	1387	1184	1534	1145
PUSL1	1;1;1;1;1;1;1;1;1;1;1;1;1;1;1;1;1;1;1;1;1;1;1;1;1;1	1308567;1308611;1308788;1308821;1308915;1309086;1309086;1309086;1309086;1309235;1309454;1309454;1309454;1309454;1309681;1309681;1309706;1310036;1310634;1310634;1310634;1310909;1310909;1310909;1311330;1311330	1308720;1308720;1308972;1308972;1308972;1309840;1309273;1309273;1309273;1309273;1309814;1309603;1309603;1309603;1309851;1309851;1309851;1311071;1310688;1310688;1310688;1311028;1311069;1311071;1311676;1311677	+;+;+;+;+;+;+;+;+;+;+;+;+;+;+;+;+;+;+;+;+;+;+;+;+;+	2489	165	130	170	45	63	47
CPSF3L	1;1;1;1;1;1;1;1;1;1;1;1;1;1;1;1;1;1;1;1;1;1;1;1;1;1;1;1;1;1;1;1;1;1;1;1;1;1;1;1;1;1;1;1;1;1;1;1;1;1;1;1;1;1;1;1;1;1;1;1;1;1;1;1;1;1;1;1;1;1;1;1;1;1;1;1;1;1;1;1;1;1;1;1;1;1;1;1;1;1;1;1;1;1;1;1;1;1;1;1;1;1;1;1;1;1;1;1;1;1;1;1;1;1;1;1;1;1;1;1;1;1;1;1;1;1;1;1;1;1;1;1;1;1;1;1;1;1;1;1;1;1;1;1;1;1;1;1;1;1;1;1;1;1;1;1;1;1;1;1;1;1;1;1;1;1;1;1;1;1;1;1;1;1;1;1;1;1;1;1;1;1;1;1;1;1;1;1;1;1;1;1;1;1;1;1;1;1;1;1…	1311585;1311585;1311585;1311585;1311585;1311597;1311598;1311600;1311601;1311602;1311606;1311606;1311606;1311606;1311627;1311819;1311823;1312018;1312018;1312018;1312018;1312018;1312018;1312018;1312018;1312018;1312018;1312018;1312018;1312018;1312018;1312018;1312018;1312018;1312080;1312226;1312226;1312226;1312226;1312226;1312226;1312226;1312226;1312226;1312226;1312226;1312226;1312226;1312226;1312226…	1311924;1311924;1311924;1311924;1311924;1311924;1311924;1311924;1311924;1311924;1311924;1311924;1311924;1311924;1311924;1311924;1311924;1312147;1312147;1312147;1312147;1312147;1312147;1312147;1312147;1312147;1312147;1312147;1312147;1312147;1312147;1312147;1312147;1312147;1312147;1312501;1312501;1312368;1312700;1312368;1312368;1312368;1312368;1312368;1312368;1312368;1312368;1312368;1312368;1312356…	-;-;-;-;-;-;-;-;-;-;-;-;-;-;-;-;-;-;-;-;-;-;-;-;-;-;-;-;-;-;-;-;-;-;-;-;-;-;-;-;-;-;-;-;-;-;-;-;-;-;-;-;-;-;-;-;-;-;-;-;-;-;-;-;-;-;-;-;-;-;-;-;-;-;-;-;-;-;-;-;-;-;-;-;-;-;-;-;-;-;-;-;-;-;-;-;-;-;-;-;-;-;-;-;-;-;-;-;-;-;-;-;-;-;-;-;-;-;-;-;-;-;-;-;-;-;-;-;-;-;-;-;-;-;-;-;-;-;-;-;-;-;-;-;-;-;-;-;-;-;-;-;-;-;-;-;-;-;-;-;-;-;-;-;-;-;-;-;-;-;-;-;-;-;-;-;-;-;-;-;-;-;-;-;-;-;-;-;-;-;-;-;-;-;-;-;-;-;-;-…	8220	1334	1127	1424	1142	1390	1012
CPTP	1;1;1;1;1;1;1;1	1324756;1324767;1325241;1326836;1326836;1327241;1327241;1327241	1325102;1325102;1325595;1327032;1327032;1327471;1327994;1328897	+;+;+;+;+;+;+;+	2556	244	188	164	127	163	108
TAS1R3	1;1;1;1;1;1	1331314;1331638;1332024;1332921;1333259;1333506	1331536;1331938;1332806;1333124;1333379;1335306	+;+;+;+;+;+	3433	20	16	21	14	12	5
DVL1	1;1;1;1;1;1;1;1;1;1;1;1;1;1;1;1;1;1;1;1;1;1;1;1;1;1;1;1;1;1;1;1;1;1;1;1;1;1;1;1;1;1;1;1;1;1;1;1;1;1;1;1;1;1;1;1;1;1;1;1;1;1;1;1;1;1	1335276;1335276;1335279;1336412;1337018;1337023;1337977;1337977;1337977;1337977;1337977;1338269;1338269;1338269;1338269;1338269;1338334;1338522;1338522;1338522;1338522;1338522;1339287;1339287;1339287;1339362;1339362;1339492;1339582;1339582;1339582;1339650;1339736;1339736;1339736;1339736;1340038;1340038;1340038;1340038;1340038;1340247;1340247;1340247;1340410;1340410;1340459;1341667;1341667;1341667…	1336515;1336515;1336515;1336515;1337055;1337055;1338183;1338183;1338183;1338183;1338183;1338436;1338436;1338372;1338436;1338436;1338436;1338653;1338653;1338653;1338653;1338653;1339649;1339422;1339439;1339439;1339439;1339812;1339649;1339649;1339649;1339708;1339812;1339812;1339812;1339812;1340177;1340190;1340052;1340177;1340177;1340365;1340316;1340316;1340503;1340503;1340503;1341805;1341805;1341805…	-;-;-;-;-;-;-;-;-;-;-;-;-;-;-;-;-;-;-;-;-;-;-;-;-;-;-;-;-;-;-;-;-;-;-;-;-;-;-;-;-;-;-;-;-;-;-;-;-;-;-;-;-;-;-;-;-;-;-;-;-;-;-;-;-;-	3814	2787	2061	2741	1300	1485	1140
MXRA8	1;1;1;1;1;1;1;1;1;1;1;1;1;1;1;1;1;1;1;1;1;1;1;1;1;1;1;1;1;1;1;1;1;1;1;1;1;1;1;1;1;1;1;1;1;1;1;1;1;1;1;1;1;1;1;1;1;1;1	1352689;1352689;1352691;1352692;1352692;1353192;1353215;1353439;1353848;1353848;1353848;1353848;1353848;1353848;1354030;1354030;1354030;1354030;1354030;1354030;1354030;1354030;1354193;1354193;1354193;1354193;1354193;1354193;1354193;1354193;1354354;1354354;1354354;1354354;1354354;1354682;1354682;1354682;1354682;1354682;1355004;1355083;1355244;1355244;1355244;1355244;1355244;1355450;1355450;1355450…	1353629;1353629;1353629;1353629;1353332;1353928;1353928;1353629;1353928;1353928;1353928;1353946;1353928;1353928;1354106;1354106;1354106;1354106;1354106;1354106;1354106;1354106;1354247;1354509;1354232;1354264;1354232;1354232;1354232;1354232;1354474;1354509;1354509;1354509;1354509;1355016;1355152;1355152;1355152;1355152;1355345;1355152;1355512;1355345;1355345;1355345;1355345;1355512;1355752;1355752…	-;-;-;-;-;-;-;-;-;-;-;-;-;-;-;-;-;-;-;-;-;-;-;-;-;-;-;-;-;-;-;-;-;-;-;-;-;-;-;-;-;-;-;-;-;-;-;-;-;-;-;-;-;-;-;-;-;-;-	3622	660	557	560	716	845	617
AURKAIP1	1;1;1;1;1;1;1;1;1;1;1;1;1;1;1;1;1;1;1	1373730;1373730;1373732;1373737;1374000;1374000;1374000;1374000;1374244;1374438;1374705;1374705;1374705;1374705;1374705;1374997;1374997;1375075;1375154	1373902;1373902;1373902;1373902;1374445;1374445;1374445;1374445;1374790;1374590;1375159;1374790;1374790;1374790;1375157;1375173;1375144;1375169;1375495	-;-;-;-;-;-;-;-;-;-;-;-;-;-;-;-;-;-;-	1669	3078	2349	3090	1422	1787	1318
CCNL2	1;1;1;1;1;1;1;1;1;1;1;1;1;1;1;1;1;1;1;1;1;1;1;1;1;1;1;1;1;1;1;1;1;1;1;1;1;1;1;1;1;1;1;1;1;1;1;1;1;1;1;1;1;1;1;1;1;1;1;1;1;1;1;1;1;1;1;1;1;1;1;1;1;1;1;1;1;1;1;1;1;1;1;1;1;1;1;1;1;1;1;1;1;1;1;1;1;1;1;1;1;1;1;1;1;1;1;1;1;1;1;1;1;1;1;1;1;1;1;1;1;1;1;1;1;1;1;1;1;1;1;1;1;1;1;1;1;1;1;1;1;1	1385711;1386482;1386495;1386495;1386499;1386502;1386503;1386708;1386713;1387122;1387232;1387543;1387777;1387777;1387777;1387777;1387777;1387777;1387777;1387777;1387777;1387777;1387777;1387777;1387954;1387954;1387954;1387954;1387954;1387954;1387954;1387954;1387954;1387954;1387954;1387954;1388023;1388492;1388492;1388492;1388626;1388626;1388626;1388626;1388626;1388816;1388950;1388950;1389346;1390230…	1387582;1387582;1387582;1387582;1387582;1387582;1387582;1387582;1387582;1387582;1387582;1387582;1387869;1387869;1387869;1387869;1387869;1387869;1387869;1387869;1387869;1387869;1387869;1387869;1388065;1388065;1388065;1388065;1388713;1388065;1388065;1388065;1388065;1388065;1388065;1388065;1388065;1388510;1388510;1388510;1388743;1388743;1388743;1388743;1388743;1388830;1389047;1389047;1389473;1390371…	-;-;-;-;-;-;-;-;-;-;-;-;-;-;-;-;-;-;-;-;-;-;-;-;-;-;-;-;-;-;-;-;-;-;-;-;-;-;-;-;-;-;-;-;-;-;-;-;-;-;-;-;-;-;-;-;-;-;-;-;-;-;-;-;-;-;-;-;-;-;-;-;-;-;-;-;-;-;-;-;-;-;-;-;-;-;-;-;-;-;-;-;-;-;-;-;-;-;-;-;-;-;-;-;-;-;-;-;-;-;-;-;-;-;-;-;-;-;-;-;-;-;-;-;-;-;-;-;-;-;-;-;-;-;-;-;-;-;-;-;-;-	6850	7204	5758	6710	9888	11647	8957
MRPL20	1;1;1;1;1;1;1;1;1;1;1;1;1;1;1;1;1;1;1	1401908;1401913;1401913;1402182;1405109;1405809;1405809;1405809;1405809;1406226;1406249;1406909;1406909;1406909;1406909;1407131;1407131;1407131;1407131	1402256;1402256;1402256;1402601;1405886;1407019;1405886;1405886;1405886;1406307;1406346;1407019;1407019;1406998;1407019;1407268;1407235;1407290;1407313	-;-;-;-;-;-;-;-;-;-;-;-;-;-;-;-;-;-;-	2788	1748	1441	1978	1061	1232	886
ANKRD65	1;1;1;1;1;1;1;1;1;1;1;1;1;1;1	1418420;1418420;1418422;1418880;1419138;1420052;1420052;1420797;1420797;1420797;1420797;1420816;1421133;1421133;1421133	1419549;1419549;1419549;1419549;1419549;1420592;1420592;1421005;1421091;1421260;1421005;1421005;1421444;1421444;1421769	-;-;-;-;-;-;-;-;-;-;-;-;-;-;-	2644	1	0	0	5	1	1
TMEM88B	1;1	1426128;1427554	1426385;1427787	+;+	492	0	0	0	0	0	0
VWA1	1;1;1;1;1;1;1;1;1;1	1434861;1435523;1435671;1435735;1436807;1436927;1436927;1437322;1439081;1439081	1435146;1435821;1435821;1435821;1437177;1437484;1437459;1437484;1440765;1442882	+;+;+;+;+;+;+;+;+;+	5065	0	2	1	0	2	4
ATAD3C	1;1;1;1;1;1;1;1;1;1;1;1;1;1;1;1;1;1;1;1	1449689;1449914;1450681;1452046;1452046;1452365;1452365;1454345;1455460;1455460;1455791;1455791;1456225;1457129;1459161;1460750;1462483;1462600;1468384;1468384	1450758;1450041;1450758;1452122;1452122;1452434;1452434;1454500;1455519;1455519;1455902;1455916;1456349;1457180;1459231;1460917;1462708;1462708;1468663;1470158	+;+;+;+;+;+;+;+;+;+;+;+;+;+;+;+;+;+;+;+	3976	16	21	19	11	13	9
ATAD3B	1;1;1;1;1;1;1;1;1;1;1;1;1;1;1;1;1;1;1;1;1;1;1;1;1;1;1;1;1;1;1;1;1;1;1;1;1;1;1;1;1;1;1;1;1;1;1;1;1	1471769;1477274;1478026;1478644;1479049;1479049;1479049;1480867;1480867;1480867;1482138;1482138;1482138;1482545;1482545;1482545;1483485;1484569;1485016;1485016;1485782;1485782;1485782;1485782;1486110;1486110;1486110;1486544;1486544;1486544;1486544;1487863;1487863;1487863;1489204;1489204;1489204;1489204;1489692;1490257;1490257;1490257;1490563;1490563;1490563;1495485;1495485;1495485;1495485	1472089;1477350;1478745;1478745;1479108;1479108;1479108;1480936;1480936;1480936;1482303;1482303;1482303;1482662;1482614;1482614;1485171;1485171;1485171;1485171;1486235;1485838;1485838;1485838;1486235;1486235;1486235;1486668;1486668;1486668;1486668;1487914;1487914;1487914;1490671;1489274;1489274;1489274;1489811;1490424;1490424;1490424;1490671;1490671;1490671;1496201;1496202;1497848;1496202	+;+;+;+;+;+;+;+;+;+;+;+;+;+;+;+;+;+;+;+;+;+;+;+;+;+;+;+;+;+;+;+;+;+;+;+;+;+;+;+;+;+;+;+;+;+;+;+;+	7682	2011	1463	2304	494	670	483
ATAD3A	1;1;1;1;1;1;1;1;1;1;1;1;1;1;1;1;1;1;1;1;1;1;1;1;1;1;1;1;1;1;1;1;1;1;1;1;1;1;1;1;1;1;1;1;1;1;1;1;1;1;1;1;1;1;1;1;1;1;1;1;1;1;1;1;1;1;1;1;1;1;1;1;1;1;1;1;1	1512151;1512175;1512530;1512530;1516012;1516012;1516012;1516012;1517070;1517167;1517311;1517311;1517311;1517621;1517716;1517716;1517716;1517716;1517716;1518921;1518921;1518921;1518921;1518921;1520141;1520141;1520141;1520141;1520141;1520548;1520548;1520548;1520548;1520548;1522744;1522744;1522744;1522744;1522744;1523511;1523511;1523511;1523511;1523839;1523839;1523839;1523839;1524273;1524273;1524273…	1512473;1512473;1512690;1512690;1516088;1516088;1516088;1516088;1517412;1517412;1517412;1517412;1517412;1517775;1517775;1517775;1517775;1517775;1517775;1518990;1518990;1518990;1518990;1518990;1520306;1520306;1520306;1520306;1520306;1520617;1520617;1520617;1520617;1520617;1522780;1522899;1522899;1522899;1522899;1523567;1523567;1523567;1523567;1523964;1523964;1523964;1523964;1524397;1524397;1524397…	+;+;+;+;+;+;+;+;+;+;+;+;+;+;+;+;+;+;+;+;+;+;+;+;+;+;+;+;+;+;+;+;+;+;+;+;+;+;+;+;+;+;+;+;+;+;+;+;+;+;+;+;+;+;+;+;+;+;+;+;+;+;+;+;+;+;+;+;+;+;+;+;+;+;+;+;+	3069	9289	7134	10352	2953	3592	3150
TMEM240	1;1;1;1;1;1;1;1;1;1;1	1535174;1535207;1535589;1535589;1539056;1539684;1539684;1540290;1540290;1540290;1540420	1535507;1535507;1535797;1535797;1539790;1539790;1539790;1540355;1540350;1540357;1540453	-;-;-;-;-;-;-;-;-;-;-	1380	4	7	4	6	5	2
SSU72	1;1;1;1;1;1;1;1;1;1;1;1;1	1541673;1541674;1543869;1543869;1544638;1544863;1544863;1560848;1564773;1564773;1574478;1574478;1574478	1542167;1542167;1543987;1543987;1545002;1546487;1545002;1564916;1564916;1564916;1574587;1574869;1574584	-;-;-;-;-;-;-;-;-;-;-;-;-	6925	4195	3483	4093	2803	3240	2333
AL645728.1	1;1;1	1579756;1579934;1580012	1579932;1579997;1580046	+;+;+	276	0	0	0	0	0	0
FNDC10	1	1598012	1600096	-	2085	0	0	0	0	0	0
MIB2	1;1;1;1;1;1;1;1;1;1;1;1;1;1;1;1;1;1;1;1;1;1;1;1;1;1;1;1;1;1;1;1;1;1;1;1;1;1;1;1;1;1;1;1;1;1;1;1;1;1;1;1;1;1;1;1;1;1;1;1;1;1;1;1;1;1;1;1;1;1;1;1;1;1;1;1;1;1;1;1;1;1;1;1;1;1;1;1;1;1;1;1;1;1;1;1;1;1;1;1;1;1;1;1;1;1;1;1;1;1;1;1;1;1;1;1;1;1;1;1;1;1;1;1;1;1;1;1;1;1;1;1;1;1;1;1;1;1;1;1;1;1;1;1;1;1;1;1;1;1;1;1;1;1;1;1;1;1;1;1;1;1;1;1;1;1;1;1;1;1;1;1;1;1;1;1;1;1;1;1;1;1;1;1;1;1;1;1;1;1;1;1;1;1;1;1;1;1;1;1…	1615415;1615421;1615437;1615443;1615454;1615496;1615514;1615516;1615530;1615879;1615887;1615905;1615914;1615968;1616274;1616310;1616311;1616508;1616508;1616508;1616508;1616508;1616508;1616508;1616508;1616508;1616508;1616508;1616508;1616508;1616508;1617078;1617408;1617560;1617577;1623122;1623389;1623389;1623389;1623389;1623389;1623389;1623389;1623389;1623431;1623431;1623431;1623431;1623431;1623431…	1615633;1615633;1615633;1615633;1615633;1615633;1615633;1615633;1615633;1616100;1616100;1616100;1616100;1616100;1616614;1616614;1616614;1616614;1619210;1617898;1616614;1616614;1616614;1616614;1616614;1616614;1616614;1616614;1616614;1616614;1616614;1617323;1617515;1617715;1617715;1623482;1623699;1623699;1623699;1623699;1623482;1623699;1623699;1623699;1623699;1623699;1623699;1623699;1623699;1623699…	+;+;+;+;+;+;+;+;+;+;+;+;+;+;+;+;+;+;+;+;+;+;+;+;+;+;+;+;+;+;+;+;+;+;+;+;+;+;+;+;+;+;+;+;+;+;+;+;+;+;+;+;+;+;+;+;+;+;+;+;+;+;+;+;+;+;+;+;+;+;+;+;+;+;+;+;+;+;+;+;+;+;+;+;+;+;+;+;+;+;+;+;+;+;+;+;+;+;+;+;+;+;+;+;+;+;+;+;+;+;+;+;+;+;+;+;+;+;+;+;+;+;+;+;+;+;+;+;+;+;+;+;+;+;+;+;+;+;+;+;+;+;+;+;+;+;+;+;+;+;+;+;+;+;+;+;+;+;+;+;+;+;+;+;+;+;+;+;+;+;+;+;+;+;+;+;+;+;+;+;+;+;+;+;+;+;+;+;+;+;+;+;+;+;+;+;+;+;+;+…	8767	476	335	448	849	987	815
MMP23B	1;1;1;1;1;1;1;1;1;1;1;1;1;1;1;1;1;1;1;1;1;1;1;1;1;1;1;1;1;1;1;1;1;1;1;1;1;1;1;1;1;1;1;1;1;1;1;1	1632095;1632163;1632178;1632179;1632710;1632783;1632783;1632783;1632783;1632981;1632981;1632981;1632981;1633188;1633188;1633188;1633203;1633203;1633679;1633748;1633748;1633748;1633748;1633748;1633989;1633989;1633989;1633989;1633989;1634002;1634202;1634202;1634202;1634202;1634202;1634202;1634202;1634240;1634451;1634451;1634451;1634451;1634451;1634451;1634451;1634451;1634451;1635159	1632374;1632374;1632374;1632374;1632913;1632913;1632913;1632913;1632913;1633355;1633120;1633120;1633120;1633355;1634099;1633355;1633480;1633355;1633912;1633912;1634099;1633912;1633912;1633912;1634099;1634099;1634099;1634099;1634099;1634328;1634328;1634328;1634328;1634328;1634328;1634328;1634328;1634328;1634604;1634608;1634568;1634786;1634651;1634568;1634654;1634474;1634654;1635263	+;+;+;+;+;+;+;+;+;+;+;+;+;+;+;+;+;+;+;+;+;+;+;+;+;+;+;+;+;+;+;+;+;+;+;+;+;+;+;+;+;+;+;+;+;+;+;+	2273	4	0	2	3	2	0
CDK11B	1;1;1;1;1;1;1;1;1;1;1;1;1;1;1;1;1;1;1;1;1;1;1;1;1;1;1;1;1;1;1;1;1;1;1;1;1;1;1;1;1;1;1;1;1;1;1;1;1;1;1;1;1;1;1;1;1;1;1;1;1;1;1;1;1;1;1;1;1;1;1;1;1;1;1;1;1;1;1;1;1;1;1;1;1;1;1;1;1;1;1;1;1;1;1;1;1;1;1;1;1;1;1;1;1;1;1;1;1;1;1;1;1;1;1;1;1;1;1;1;1;1;1;1;1;1;1;1;1;1;1;1;1;1;1;1;1;1;1;1;1;1;1;1;1;1;1;1;1;1;1;1;1;1;1;1;1;1;1;1;1;1;1;1;1;1;1;1;1;1;1;1	1635227;1635587;1635738;1635738;1635738;1635738;1635738;1635738;1635937;1635937;1635937;1635937;1635937;1635937;1635937;1635937;1636333;1636333;1636333;1636333;1636333;1636333;1636333;1636333;1636682;1636682;1636682;1636682;1636682;1636682;1636682;1636682;1636897;1636897;1636897;1636897;1636897;1636897;1636897;1636897;1637081;1637081;1637081;1637081;1637081;1637081;1637081;1637081;1637408;1637408…	1635856;1635856;1635856;1635856;1635856;1635856;1635856;1635856;1636126;1636126;1636126;1636126;1636126;1636126;1636126;1636126;1636481;1636481;1636481;1636481;1636481;1636481;1636481;1636481;1636798;1636798;1636798;1636798;1636798;1636798;1636798;1636798;1637004;1637004;1637004;1637004;1637004;1637004;1637004;1637004;1637202;1637202;1637202;1637202;1637202;1637202;1637202;1637202;1637513;1637513…	-;-;-;-;-;-;-;-;-;-;-;-;-;-;-;-;-;-;-;-;-;-;-;-;-;-;-;-;-;-;-;-;-;-;-;-;-;-;-;-;-;-;-;-;-;-;-;-;-;-;-;-;-;-;-;-;-;-;-;-;-;-;-;-;-;-;-;-;-;-;-;-;-;-;-;-;-;-;-;-;-;-;-;-;-;-;-;-;-;-;-;-;-;-;-;-;-;-;-;-;-;-;-;-;-;-;-;-;-;-;-;-;-;-;-;-;-;-;-;-;-;-;-;-;-;-;-;-;-;-;-;-;-;-;-;-;-;-;-;-;-;-;-;-;-;-;-;-;-;-;-;-;-;-;-;-;-;-;-;-;-;-;-;-;-;-;-;-;-;-;-;-	3488	12247	11508	15191	11846	14557	10065
SLC35E2B	1;1;1;1;1;1;1;1;1;1;1;1;1;1;1;1;1;1;1;1;1;1;1;1;1;1;1;1;1;1;1;1;1;1	1659529;1661478;1661479;1663782;1668327;1668327;1668327;1668327;1669664;1669664;1669664;1670098;1670098;1670425;1671509;1671509;1675463;1675463;1675463;1675463;1676064;1676064;1676064;1676064;1676378;1676378;1676378;1676378;1690976;1690976;1692449;1692449;1692449;1692449	1660111;1666019;1666019;1666019;1668472;1668472;1668472;1668472;1670139;1669736;1669736;1670151;1670151;1671629;1671629;1671629;1675590;1675590;1675590;1675590;1676199;1676199;1676199;1676199;1676846;1676846;1676846;1676846;1691393;1691393;1692709;1692728;1692644;1692724	-;-;-;-;-;-;-;-;-;-;-;-;-;-;-;-;-;-;-;-;-;-;-;-;-;-;-;-;-;-;-;-;-;-	8395	601	537	623	1169	1334	937
CDK11A	1;1;1;1;1;1;1;1;1;1;1;1;1;1;1;1;1;1;1;1;1;1;1;1;1;1;1;1;1;1;1;1;1;1;1;1;1;1;1;1;1;1;1;1;1;1;1;1;1;1;1;1;1;1;1;1;1;1;1;1;1;1;1;1;1;1;1;1;1;1;1;1;1;1;1;1;1;1;1;1;1;1;1;1;1;1;1;1;1;1;1;1;1;1;1;1;1;1;1;1;1;1;1;1;1;1;1;1;1;1;1;1;1;1;1;1;1;1;1;1;1;1;1;1;1;1;1;1;1;1;1;1;1;1;1;1;1;1;1;1;1;1;1;1;1;1;1;1;1;1;1;1;1;1;1;1;1;1;1;1;1;1;1;1;1;1;1;1;1;1;1;1;1;1;1;1;1;1;1;1;1;1;1;1;1;1;1;1;1;1;1;1;1;1;1;1;1;1;1;1…	1702730;1702766;1702881;1702881;1702881;1702881;1702881;1702881;1702881;1702881;1703080;1703080;1703080;1703080;1703080;1703080;1703080;1703080;1703080;1703080;1703088;1703088;1703476;1703476;1703476;1703476;1703476;1703476;1703476;1703476;1703476;1703476;1703476;1703604;1703824;1703824;1703824;1703824;1703824;1703824;1703824;1703824;1703824;1703824;1703824;1703868;1704039;1704039;1704039;1704039…	1702999;1702999;1702999;1702999;1702999;1702999;1702999;1702999;1702999;1702999;1703269;1703269;1703269;1703269;1703269;1703269;1703269;1703269;1703269;1703269;1703940;1703269;1703624;1703624;1703940;1703624;1703624;1703624;1703624;1703624;1703624;1703624;1703624;1703624;1703995;1703940;1703940;1703940;1703940;1703940;1703940;1703940;1703940;1703940;1703940;1703995;1704146;1704116;1704344;1704146…	-;-;-;-;-;-;-;-;-;-;-;-;-;-;-;-;-;-;-;-;-;-;-;-;-;-;-;-;-;-;-;-;-;-;-;-;-;-;-;-;-;-;-;-;-;-;-;-;-;-;-;-;-;-;-;-;-;-;-;-;-;-;-;-;-;-;-;-;-;-;-;-;-;-;-;-;-;-;-;-;-;-;-;-;-;-;-;-;-;-;-;-;-;-;-;-;-;-;-;-;-;-;-;-;-;-;-;-;-;-;-;-;-;-;-;-;-;-;-;-;-;-;-;-;-;-;-;-;-;-;-;-;-;-;-;-;-;-;-;-;-;-;-;-;-;-;-;-;-;-;-;-;-;-;-;-;-;-;-;-;-;-;-;-;-;-;-;-;-;-;-;-;-;-;-;-;-;-;-;-;-;-;-;-;-;-;-;-;-;-;-;-;-;-;-;-;-;-;-;-…	4701	8474	8111	9972	8562	10111	7385
SLC35E2	1;1;1;1;1;1;1;1;1;1;1;1;1;1;1;1	1724838;1731828;1732242;1734690;1734690;1734690;1735204;1738321;1738321;1738922;1738922;1739236;1739236;1744251;1745724;1745724	1725422;1732523;1732523;1734835;1734835;1734835;1735620;1738448;1738448;1739057;1739057;1739704;1739704;1744668;1745992;1745919	-;-;-;-;-;-;-;-;-;-;-;-;-;-;-;-	3264	181	119	116	267	282	248
NADK	1;1;1;1;1;1;1;1;1;1;1;1;1;1;1;1;1;1;1;1;1;1;1;1;1;1;1;1;1;1;1;1;1;1;1;1;1;1;1;1;1;1;1;1;1;1;1;1;1;1;1;1;1;1;1;1;1;1;1;1;1;1;1;1;1;1;1;1;1;1;1;1;1;1;1;1;1;1;1;1;1;1;1;1;1;1;1;1;1;1;1;1;1;1;1;1;1;1;1;1;1;1;1;1;1;1;1	1751232;1751232;1751232;1752471;1752975;1753567;1753567;1753567;1753567;1753567;1754051;1754051;1754051;1754051;1754061;1754163;1754165;1754171;1754181;1754203;1754284;1754284;1754284;1754284;1754284;1754284;1754284;1754284;1754284;1754343;1754544;1754544;1754544;1754544;1754544;1754544;1754544;1754544;1754544;1754544;1754544;1755374;1755374;1755374;1755374;1755374;1755374;1755374;1755374;1756004…	1753060;1753060;1753060;1753060;1753060;1753649;1753649;1753649;1753649;1753649;1754208;1754208;1754208;1754208;1754208;1754383;1754208;1754208;1754208;1754383;1754383;1754383;1754383;1754383;1754383;1754383;1754383;1754383;1754383;1754383;1754896;1754866;1754698;1754698;1754698;1754698;1754698;1754698;1754698;1754698;1754698;1755476;1755476;1755476;1755476;1755476;1755476;1755476;1755476;1756343…	-;-;-;-;-;-;-;-;-;-;-;-;-;-;-;-;-;-;-;-;-;-;-;-;-;-;-;-;-;-;-;-;-;-;-;-;-;-;-;-;-;-;-;-;-;-;-;-;-;-;-;-;-;-;-;-;-;-;-;-;-;-;-;-;-;-;-;-;-;-;-;-;-;-;-;-;-;-;-;-;-;-;-;-;-;-;-;-;-;-;-;-;-;-;-;-;-;-;-;-;-;-;-;-;-;-;-	5570	1401	1044	1470	687	972	917
GNB1	1;1;1;1;1;1;1;1;1;1;1;1;1;1;1;1;1;1;1;1;1;1;1;1;1;1;1;1;1;1;1;1;1;1;1;1;1;1;1;1;1;1;1;1;1;1;1;1;1;1;1;1;1;1;1;1;1;1;1;1;1;1;1;1;1;1;1;1;1;1	1785285;1785285;1785286;1787322;1787322;1787322;1787987;1789053;1789053;1789053;1789061;1790395;1790395;1790395;1790395;1790395;1790565;1793245;1793245;1793245;1793245;1793245;1793245;1793245;1804419;1804419;1804419;1804419;1804419;1804419;1804526;1806475;1806475;1806475;1806475;1806475;1806475;1806475;1815756;1815756;1815756;1815756;1815756;1815756;1817687;1817837;1817837;1817837;1817837;1824988…	1787053;1787053;1787053;1787437;1787437;1787437;1789269;1789269;1789269;1789269;1789269;1790596;1790596;1790596;1790596;1790596;1790596;1794197;1793311;1793311;1793311;1793311;1793311;1793311;1804581;1804581;1804581;1804581;1804581;1804581;1804581;1806538;1806538;1806538;1806538;1806538;1806538;1806538;1815862;1815862;1815862;1815862;1815862;1815862;1818386;1817875;1817875;1817875;1817875;1825554…	-;-;-;-;-;-;-;-;-;-;-;-;-;-;-;-;-;-;-;-;-;-;-;-;-;-;-;-;-;-;-;-;-;-;-;-;-;-;-;-;-;-;-;-;-;-;-;-;-;-;-;-;-;-;-;-;-;-;-;-;-;-;-;-;-;-;-;-;-;-	6417	7786	7064	8786	5503	6220	4797
CALML6	1;1;1;1;1;1;1;1;1;1;1;1;1;1;1;1;1	1914827;1915108;1915266;1915409;1915685;1916441;1916441;1916752;1916752;1916752;1916974;1916974;1916974;1916974;1917147;1917147;1917147	1915307;1915307;1916896;1915735;1915735;1916615;1916615;1916896;1916896;1916896;1917071;1917074;1917074;1917074;1917296;1917294;1917294	+;+;+;+;+;+;+;+;+;+;+;+;+;+;+;+;+	2321	2	6	2	10	7	10
TMEM52	1;1;1;1;1;1;1;1;1;1;1;1;1;1;1;1;1;1;1;1;1	1917590;1917591;1917845;1917937;1918099;1918253;1918253;1918253;1918253;1918386;1918893;1918893;1918893;1918893;1919045;1919045;1919045;1919045;1919182;1919182;1919182	1918162;1918162;1918071;1918162;1918162;1918934;1918431;1918431;1918797;1918431;1918934;1919088;1918934;1918934;1919269;1919088;1919258;1919088;1919269;1919270;1919273	-;-;-;-;-;-;-;-;-;-;-;-;-;-;-;-;-;-;-;-;-	1594	18	10	24	12	4	4
CFAP74	1;1;1;1;1;1;1;1;1;1;1;1;1;1;1;1;1;1;1;1;1;1;1;1;1;1;1;1;1;1;1;1;1;1;1;1;1;1;1;1;1;1;1;1;1;1;1;1;1;1;1;1;1;1;1;1;1;1;1;1;1;1;1;1;1;1;1;1;1;1;1;1;1;1;1;1;1;1;1;1;1;1;1;1;1;1;1;1;1;1;1;1;1;1;1;1;1;1;1;1;1;1;1;1;1;1;1;1;1;1;1;1;1;1;1;1	1921951;1921957;1922083;1922589;1922589;1922985;1922985;1922985;1923367;1923367;1923367;1923775;1923775;1923775;1924391;1924391;1924391;1925783;1925783;1925783;1926228;1926228;1926228;1926457;1926457;1926457;1926652;1926652;1926652;1926894;1926894;1927607;1928784;1930060;1938855;1939594;1940316;1942028;1944331;1946317;1946348;1946990;1946990;1953313;1955148;1955691;1955691;1955691;1955711;1956620…	1922388;1922388;1922388;1922723;1922723;1923145;1923145;1923115;1923499;1923499;1923499;1923929;1923929;1923929;1924520;1924520;1924520;1925938;1925938;1925938;1926347;1926347;1926347;1926512;1926512;1926512;1926761;1927929;1926761;1927403;1927028;1927746;1928882;1930336;1938988;1939767;1940403;1942156;1944452;1946439;1946439;1947054;1947054;1955850;1955523;1955850;1955850;1955850;1955850;1956784…	-;-;-;-;-;-;-;-;-;-;-;-;-;-;-;-;-;-;-;-;-;-;-;-;-;-;-;-;-;-;-;-;-;-;-;-;-;-;-;-;-;-;-;-;-;-;-;-;-;-;-;-;-;-;-;-;-;-;-;-;-;-;-;-;-;-;-;-;-;-;-;-;-;-;-;-;-;-;-;-;-;-;-;-;-;-;-;-;-;-;-;-;-;-;-;-;-;-;-;-;-;-;-;-;-;-;-;-;-;-;-;-;-;-;-;-	10422	0	0	0	4	11	1
GABRD	1;1;1;1;1;1;1;1;1	2019324;2024942;2025334;2025518;2027577;2028155;2029111;2029551;2029983	2019491;2025054;2025401;2025738;2027659;2028292;2029266;2029762;2030751	+;+;+;+;+;+;+;+;+	1928	0	0	0	0	0	1
PRKCZ	1;1;1;1;1;1;1;1;1;1;1;1;1;1;1;1;1;1;1;1;1;1;1;1;1;1;1;1;1;1;1;1;1;1;1;1;1;1;1;1;1;1;1;1;1;1;1;1;1;1;1;1;1;1;1;1;1;1;1;1;1;1;1;1;1;1;1;1;1;1;1;1;1;1;1;1;1;1;1;1;1;1;1;1;1;1;1;1;1;1;1;1;1;1;1;1;1;1;1;1;1;1;1;1;1;1;1;1;1;1;1;1;1;1;1;1;1;1;1;1;1;1;1;1;1;1;1;1;1;1;1;1;1;1;1;1;1;1;1;1;1;1;1;1;1;1;1;1;1;1;1;1;1;1;1;1;1;1;1;1;1;1;1;1;1;1;1;1;1;1;1;1;1;1;1;1;1;1;1;1;1;1;1;1;1;1;1;1;1	2050470;2050485;2050503;2050808;2055441;2055441;2055441;2055441;2055441;2055679;2056484;2056484;2056484;2056484;2059541;2059541;2059541;2059541;2059541;2071299;2073462;2073719;2073986;2074688;2074855;2075244;2082248;2098347;2104716;2104739;2111654;2116205;2133638;2134813;2134990;2135262;2135262;2135262;2135262;2135262;2135262;2135262;2135262;2135262;2135262;2135262;2135262;2135262;2135262;2135262…	2050701;2050701;2050701;2051012;2055760;2055562;2055562;2055562;2055562;2055876;2056573;2056573;2056573;2056573;2059591;2059591;2059591;2059591;2059591;2071536;2073929;2073929;2074275;2074767;2075133;2075379;2082460;2098555;2104895;2104895;2111817;2116310;2134000;2135086;2135086;2135347;2135347;2135347;2135347;2135347;2135347;2135347;2135347;2135347;2135347;2135347;2135347;2135347;2135347;2135347…	+;+;+;+;+;+;+;+;+;+;+;+;+;+;+;+;+;+;+;+;+;+;+;+;+;+;+;+;+;+;+;+;+;+;+;+;+;+;+;+;+;+;+;+;+;+;+;+;+;+;+;+;+;+;+;+;+;+;+;+;+;+;+;+;+;+;+;+;+;+;+;+;+;+;+;+;+;+;+;+;+;+;+;+;+;+;+;+;+;+;+;+;+;+;+;+;+;+;+;+;+;+;+;+;+;+;+;+;+;+;+;+;+;+;+;+;+;+;+;+;+;+;+;+;+;+;+;+;+;+;+;+;+;+;+;+;+;+;+;+;+;+;+;+;+;+;+;+;+;+;+;+;+;+;+;+;+;+;+;+;+;+;+;+;+;+;+;+;+;+;+;+;+;+;+;+;+;+;+;+;+;+;+;+;+;+;+;+;+	7636	779	650	835	938	997	885
FAAP20	1;1;1;1;1;1;1;1;1;1;1;1;1;1;1;1;1;1;1;1;1;1;1;1;1;1;1;1;1;1;1;1;1;1;1;1;1;1;1;1;1;1;1;1;1;1;1;1;1;1;1;1;1;1;1;1;1;1;1;1;1;1;1;1;1;1;1	2184461;2184464;2184478;2184478;2185175;2186004;2186004;2186838;2186838;2189544;2189548;2189548;2189548;2189548;2189569;2189580;2189713;2189713;2191901;2192647;2192845;2193639;2193639;2193639;2193639;2193639;2193639;2193639;2193639;2193639;2193639;2193639;2193639;2193998;2193998;2193998;2193998;2193998;2193998;2193998;2193998;2193998;2194688;2194688;2194688;2194688;2194688;2194688;2194688;2194688…	2185513;2185513;2185513;2185513;2185513;2186249;2186249;2187206;2187206;2193910;2189781;2189781;2189781;2189781;2189781;2189781;2189781;2189781;2192975;2192975;2192975;2193910;2193910;2193910;2193910;2193910;2193910;2193910;2193910;2193910;2193910;2193910;2193910;2194213;2194133;2194108;2194133;2194133;2194133;2194133;2194133;2194133;2194739;2194748;2194750;2194774;2194751;2194775;2194741;2194775…	-;-;-;-;-;-;-;-;-;-;-;-;-;-;-;-;-;-;-;-;-;-;-;-;-;-;-;-;-;-;-;-;-;-;-;-;-;-;-;-;-;-;-;-;-;-;-;-;-;-;-;-;-;-;-;-;-;-;-;-;-;-;-;-;-;-;-	10916	446	348	343	456	484	402
SKI	1;1;1;1;1;1;1;1;1;1;1;1;1;1	2228695;2232479;2247996;2302978;2302978;2302978;2303285;2303285;2303646;2303840;2304293;2304293;2306020;2306577	2229735;2232669;2248071;2303103;2303038;2303103;2303376;2303400;2304108;2304102;2304368;2304585;2306250;2310119	+;+;+;+;+;+;+;+;+;+;+;+;+;+	6080	3044	2456	3207	2511	3233	2421
MORN1	1;1;1;1;1;1;1;1;1;1;1;1;1;1;1;1;1;1;1;1;1;1;1;1;1;1;1;1;1;1;1;1;1;1;1;1;1;1;1;1;1;1;1;1;1;1;1;1;1;1;1;1;1;1;1;1;1;1;1;1;1;1;1;1;1;1;1	2321253;2324097;2332126;2336469;2336469;2336717;2336717;2355175;2357432;2357432;2357432;2358592;2358592;2358592;2358638;2371165;2371676;2372481;2372481;2372481;2372481;2372481;2374461;2374461;2374461;2374461;2374461;2374461;2374853;2375599;2378055;2379109;2384978;2384978;2384978;2384978;2384978;2384978;2384978;2385372;2385807;2385807;2385807;2385807;2385807;2385807;2387056;2387419;2387419;2387419…	2321579;2324143;2332753;2336548;2336548;2336850;2336850;2355464;2357598;2357598;2357598;2358715;2358715;2358715;2358715;2372591;2371905;2372591;2372591;2372591;2372591;2372591;2374557;2374557;2374557;2374557;2374557;2374557;2379227;2375878;2378980;2379227;2385121;2385158;2385065;2385065;2385065;2385065;2385065;2388509;2385897;2385897;2385897;2385897;2385897;2385897;2387529;2387529;2387529;2387529…	-;-;-;-;-;-;-;-;-;-;-;-;-;-;-;-;-;-;-;-;-;-;-;-;-;-;-;-;-;-;-;-;-;-;-;-;-;-;-;-;-;-;-;-;-;-;-;-;-;-;-;-;-;-;-;-;-;-;-;-;-;-;-;-;-;-;-	11337	521	389	529	658	772	552
RER1	1;1;1;1;1;1;1;1;1;1;1;1;1;1;1;1;1;1;1;1;1;1;1;1;1;1;1;1;1;1;1;1;1;1;1;1;1;1;1;1;1;1;1;1;1;1;1;1;1	2391775;2391828;2391833;2391843;2391857;2391890;2393174;2394005;2395608;2395784;2395784;2395784;2395784;2395784;2395784;2395784;2397116;2397116;2397116;2397116;2397116;2397116;2397116;2399415;2399415;2399415;2399415;2399415;2400857;2400857;2400857;2400857;2400857;2400857;2400857;2401951;2402097;2402207;2402207;2402207;2402207;2402207;2402207;2403035;2403035;2403035;2403035;2403035;2403035	2391958;2391958;2391958;2391958;2391958;2391958;2393231;2395871;2395648;2396367;2395871;2395871;2395871;2395871;2395871;2395871;2397220;2397220;2397220;2397220;2397220;2397220;2397220;2399514;2399514;2399514;2399514;2399514;2400935;2400935;2400935;2400935;2400935;2400935;2400935;2402342;2402342;2402342;2402316;2402342;2402342;2402325;2402342;2403227;2403216;2403751;2403064;2405444;2405442	+;+;+;+;+;+;+;+;+;+;+;+;+;+;+;+;+;+;+;+;+;+;+;+;+;+;+;+;+;+;+;+;+;+;+;+;+;+;+;+;+;+;+;+;+;+;+;+;+	5691	1213	1033	1283	1491	1521	1100
PEX10	1;1;1;1;1;1;1;1;1;1;1;1;1;1;1;1;1;1;1;1;1;1;1;1;1;1;1;1;1;1;1;1;1;1;1	2403964;2404819;2404838;2406484;2406484;2406484;2406518;2406720;2406720;2406720;2406720;2408452;2408452;2408452;2408456;2408530;2408583;2408604;2408755;2409678;2410261;2410371;2410371;2410371;2410371;2410371;2410371;2410630;2410630;2412391;2412391;2412391;2412391;2412391;2413597	2405834;2405834;2405828;2406619;2406619;2406619;2406619;2406895;2406895;2406895;2406955;2408858;2408858;2408858;2408858;2408858;2408858;2408858;2408858;2410004;2410451;2410451;2410451;2410451;2410451;2410451;2410451;2410836;2410868;2412514;2412535;2412540;2412571;2412530;2413797	-;-;-;-;-;-;-;-;-;-;-;-;-;-;-;-;-;-;-;-;-;-;-;-;-;-;-;-;-;-;-;-;-;-;-	3789	852	527	756	304	424	327
PLCH2	1;1;1;1;1;1;1;1;1;1;1;1;1;1;1;1;1;1;1;1;1;1;1;1;1;1;1;1;1;1;1;1;1;1;1;1;1;1;1;1;1;1;1;1;1;1;1;1;1;1;1;1;1;1;1;1;1;1;1;1;1;1;1;1;1;1;1;1;1;1;1;1;1;1;1;1;1;1;1;1;1;1;1;1;1;1;1;1;1;1;1;1;1;1;1;1;1;1;1;1;1;1;1;1;1;1;1;1;1;1;1;1;1;1;1;1;1;1	2425980;2430338;2467459;2476315;2476315;2478476;2478476;2478476;2478476;2479090;2479734;2479734;2479734;2479734;2479888;2480183;2480184;2480184;2480184;2480184;2484448;2484448;2484448;2484448;2484448;2486907;2486907;2486907;2486907;2486907;2487173;2487173;2487173;2487173;2487173;2487598;2487598;2487598;2487598;2487598;2489207;2489207;2489207;2489207;2489207;2489760;2489760;2489760;2489760;2489760…	2426037;2430629;2467662;2476712;2476712;2478622;2478622;2478622;2478622;2479978;2479977;2479978;2479978;2479804;2479978;2480312;2480312;2480312;2480312;2480312;2484618;2484618;2484618;2484618;2484618;2487000;2487000;2487000;2487000;2487000;2487376;2487376;2487376;2487376;2487376;2487718;2487718;2487718;2487718;2487718;2489378;2489378;2489378;2489378;2489378;2489867;2489867;2489867;2489867;2489867…	+;+;+;+;+;+;+;+;+;+;+;+;+;+;+;+;+;+;+;+;+;+;+;+;+;+;+;+;+;+;+;+;+;+;+;+;+;+;+;+;+;+;+;+;+;+;+;+;+;+;+;+;+;+;+;+;+;+;+;+;+;+;+;+;+;+;+;+;+;+;+;+;+;+;+;+;+;+;+;+;+;+;+;+;+;+;+;+;+;+;+;+;+;+;+;+;+;+;+;+;+;+;+;+;+;+;+;+;+;+;+;+;+;+;+;+;+;+	10781	148	132	125	29	29	41
PANK4	1;1;1;1;1;1;1;1;1;1;1;1;1;1;1;1;1;1;1;1;1;1;1;1;1;1;1;1;1;1;1;1;1;1;1;1;1;1;1;1;1;1;1;1;1;1;1;1;1;1;1;1;1;1;1;1;1;1;1;1;1;1;1;1;1;1;1;1;1;1;1;1;1;1;1;1;1;1;1;1;1;1;1;1;1;1;1;1;1;1	2508533;2508537;2508795;2509793;2509862;2509862;2509862;2510057;2510057;2510057;2510057;2510293;2510678;2510678;2510678;2510678;2511338;2511338;2511338;2511338;2511338;2511628;2511628;2511628;2511628;2511628;2512406;2512888;2512888;2512888;2512888;2512888;2514002;2514002;2514002;2514002;2514002;2514354;2514354;2514354;2514354;2514413;2514433;2515258;2515562;2515562;2515562;2515562;2515562;2518164…	2509060;2509060;2509060;2509930;2509930;2509930;2509930;2510157;2510157;2510157;2510157;2510782;2510748;2510748;2510782;2510782;2511387;2511387;2511387;2511387;2511387;2511683;2511683;2511683;2511683;2511683;2513039;2513013;2513039;2513039;2513039;2513039;2514085;2514089;2514089;2514089;2514089;2514403;2514466;2514466;2514466;2514466;2514466;2515401;2515937;2515717;2515717;2515717;2515717;2518264…	-;-;-;-;-;-;-;-;-;-;-;-;-;-;-;-;-;-;-;-;-;-;-;-;-;-;-;-;-;-;-;-;-;-;-;-;-;-;-;-;-;-;-;-;-;-;-;-;-;-;-;-;-;-;-;-;-;-;-;-;-;-;-;-;-;-;-;-;-;-;-;-;-;-;-;-;-;-;-;-;-;-;-;-;-;-;-;-;-;-	5107	823	599	755	598	736	511
HES5	1;1;1	2528745;2529846;2530111	2529749;2530011;2530245	-;-;-	1306	0	0	0	0	0	0
TNFRSF14	1;1;1;1;1;1;1;1;1;1;1;1;1;1;1;1;1;1;1;1;1;1;1;1;1;1;1;1;1;1;1;1;1;1;1;1;1;1;1;1;1;1;1;1;1;1;1;1;1;1;1;1;1;1;1;1;1;1;1;1;1;1;1;1;1;1;1;1;1;1;1;1;1;1;1;1;1;1;1;1;1;1;1;1;1	2555639;2555791;2555802;2555980;2556222;2556366;2556386;2556405;2556406;2556557;2556571;2556585;2556585;2556585;2556585;2556585;2557726;2557726;2557726;2557726;2557726;2557726;2557726;2557726;2557726;2557726;2557813;2558343;2558343;2558343;2558343;2558343;2558343;2558343;2558343;2558343;2558343;2558343;2558881;2559352;2559580;2559823;2559823;2559823;2559823;2559823;2559823;2559823;2560554;2560624…	2555667;2555850;2556252;2556032;2556261;2556733;2556455;2556733;2556733;2556733;2556733;2556733;2556733;2556733;2556733;2556733;2557834;2557834;2557834;2557834;2557834;2557834;2557834;2557834;2557834;2557834;2557834;2559978;2559978;2558468;2558862;2558468;2558468;2558468;2558468;2558468;2558468;2558468;2559156;2559978;2559978;2559978;2559978;2559978;2559978;2559978;2559978;2559978;2560714;2560714…	+;+;+;+;+;+;+;+;+;+;+;+;+;+;+;+;+;+;+;+;+;+;+;+;+;+;+;+;+;+;+;+;+;+;+;+;+;+;+;+;+;+;+;+;+;+;+;+;+;+;+;+;+;+;+;+;+;+;+;+;+;+;+;+;+;+;+;+;+;+;+;+;+;+;+;+;+;+;+;+;+;+;+;+;+	6219	0	2	6	0	0	4
FAM213B	1;1;1;1;1;1;1;1;1;1;1;1;1;1;1;1;1;1;1;1;1;1;1;1;1;1;1;1;1;1;1;1;1;1;1;1;1;1;1;1;1;1;1;1;1;1;1;1;1;1;1;1;1;1;1;1;1;1;1;1;1;1;1;1;1;1;1;1;1;1;1;1;1;1;1;1;1;1;1;1;1;1;1;1;1;1;1;1;1	2586491;2586540;2586750;2586750;2586775;2586780;2586796;2586798;2586817;2586833;2586877;2587042;2587078;2587085;2587091;2587091;2587091;2587091;2587091;2587091;2587091;2587091;2587091;2587091;2587114;2587741;2587741;2587741;2587741;2587741;2587741;2587741;2587741;2587741;2587741;2587741;2587741;2587741;2587741;2588336;2588336;2588390;2588390;2588390;2588390;2588390;2588390;2588390;2588390;2588390…	2586591;2586591;2586948;2586948;2586948;2586948;2586948;2586948;2586873;2586948;2586948;2587295;2587295;2587295;2587295;2587295;2587295;2587295;2587295;2587295;2587295;2587295;2587295;2587295;2587295;2587792;2587792;2587792;2587792;2587792;2587792;2587792;2587792;2587792;2587792;2587792;2587792;2587792;2587792;2588453;2588453;2588745;2588453;2588453;2588453;2588453;2588453;2588453;2588453;2588453…	+;+;+;+;+;+;+;+;+;+;+;+;+;+;+;+;+;+;+;+;+;+;+;+;+;+;+;+;+;+;+;+;+;+;+;+;+;+;+;+;+;+;+;+;+;+;+;+;+;+;+;+;+;+;+;+;+;+;+;+;+;+;+;+;+;+;+;+;+;+;+;+;+;+;+;+;+;+;+;+;+;+;+;+;+;+;+;+;+	3371	342	244	364	180	249	162
MMEL1	1;1;1;1;1;1;1;1;1;1;1;1;1;1;1;1;1;1;1;1;1;1;1;1;1;1;1;1;1;1;1;1;1;1;1;1;1;1;1;1;1;1;1;1;1;1;1;1;1;1;1;1;1;1;1;1;1;1;1;1;1;1;1;1;1;1;1;1;1;1;1;1;1;1;1;1;1;1;1;1;1;1;1	2590639;2590643;2590926;2590926;2591557;2591557;2591557;2591557;2591694;2591694;2591932;2591932;2591932;2592655;2592655;2592655;2592655;2592655;2592655;2592721;2592833;2592833;2592833;2592833;2593814;2593814;2593814;2593814;2594385;2594385;2594385;2594790;2594790;2594790;2595276;2595276;2595276;2596009;2596009;2596009;2596561;2596561;2596561;2598207;2598207;2598207;2598654;2598654;2598654;2603884…	2591089;2591089;2591089;2591089;2591633;2591633;2591633;2591633;2592027;2592027;2592027;2592027;2592027;2592879;2592720;2592720;2592720;2592720;2592678;2592868;2592966;2592966;2592966;2592966;2594073;2593962;2593933;2593933;2594443;2594443;2594443;2594893;2594893;2594893;2595359;2595359;2595359;2596107;2596107;2596107;2596689;2596689;2596689;2598300;2598300;2598300;2598790;2598790;2598790;2603973…	-;-;-;-;-;-;-;-;-;-;-;-;-;-;-;-;-;-;-;-;-;-;-;-;-;-;-;-;-;-;-;-;-;-;-;-;-;-;-;-;-;-;-;-;-;-;-;-;-;-;-;-;-;-;-;-;-;-;-;-;-;-;-;-;-;-;-;-;-;-;-;-;-;-;-;-;-;-;-;-;-;-;-	3844	38	15	24	6	22	11
TTC34	1;1;1;1;1;1;1;1;1;1;1;1;1;1;1;1	2635976;2641368;2644264;2644264;2645293;2645293;2783609;2783609;2785819;2785819;2787481;2787481;2789503;2789503;2800044;2801577	2641895;2641895;2644478;2644478;2645563;2645563;2783775;2783775;2786023;2786023;2787706;2787706;2789665;2790346;2800868;2801717	-;-;-;-;-;-;-;-;-;-;-;-;-;-;-;-	8814	2	4	0	4	0	6
ACTRT2	1	3021483	3022903	+	1421	0	0	0	0	0	0
PRDM16	1;1;1;1;1;1;1;1;1;1;1;1;1;1;1;1;1;1;1;1;1;1;1;1;1;1;1;1;1;1;1;1;1;1;1;1;1;1;1;1;1;1;1;1;1;1;1;1;1;1;1;1;1;1;1;1;1;1;1;1;1;1;1;1;1;1;1;1;1;1;1;1;1;1;1;1;1;1;1;1;1;1;1;1;1;1;1;1;1;1;1;1;1;1;1;1;1;1;1;1;1;1;1;1;1;1;1	3069168;3069183;3069197;3069211;3069211;3186125;3186125;3186125;3186125;3186125;3237931;3244087;3244087;3244087;3244087;3244087;3244132;3385149;3385149;3385152;3385152;3385152;3385152;3386676;3396491;3396491;3396491;3396491;3396491;3396491;3402791;3402791;3402791;3402791;3402791;3402791;3404739;3404739;3404739;3404739;3404739;3404739;3405495;3405495;3405495;3405495;3405495;3405495;3411384;3411384…	3069296;3069296;3069296;3069296;3069296;3186591;3186474;3186474;3186474;3186474;3238095;3244137;3244137;3244137;3244137;3244137;3244137;3385286;3385286;3385286;3385286;3385286;3385286;3386918;3396593;3396593;3396593;3396593;3396593;3396593;3402998;3402998;3402998;3402998;3402998;3402998;3404886;3404886;3404886;3404886;3404886;3404886;3405648;3405648;3405648;3405648;3405648;3405648;3412800;3412800…	+;+;+;+;+;+;+;+;+;+;+;+;+;+;+;+;+;+;+;+;+;+;+;+;+;+;+;+;+;+;+;+;+;+;+;+;+;+;+;+;+;+;+;+;+;+;+;+;+;+;+;+;+;+;+;+;+;+;+;+;+;+;+;+;+;+;+;+;+;+;+;+;+;+;+;+;+;+;+;+;+;+;+;+;+;+;+;+;+;+;+;+;+;+;+;+;+;+;+;+;+;+;+;+;+;+;+	9767	0	4	0	2	0	2
ARHGEF16	1;1;1;1;1;1;1;1;1;1;1;1;1;1;1;1;1;1;1;1;1;1;1;1;1;1;1;1;1;1;1;1;1;1;1;1;1;1;1;1;1;1;1;1;1;1;1;1;1;1;1;1;1;1;1;1;1;1;1;1	3454426;3463066;3466005;3466148;3466971;3467168;3467168;3468544;3468880;3468880;3468880;3469433;3469433;3469433;3469433;3471607;3471624;3472769;3473078;3473078;3473078;3473078;3473078;3473078;3473393;3473393;3473393;3473393;3473393;3473393;3473393;3474708;3474708;3474708;3474708;3474708;3475970;3475970;3475970;3475970;3475970;3477875;3477875;3477875;3477875;3478424;3478424;3478424;3479517;3479517…	3454811;3463672;3466193;3466193;3467337;3467337;3467337;3468936;3468936;3468936;3468936;3469593;3469593;3469593;3469593;3471791;3471791;3473230;3473230;3473230;3473230;3473230;3473230;3473230;3474457;3473522;3473521;3473522;3473522;3473522;3473522;3474782;3474782;3474782;3474782;3474782;3476062;3476019;3476062;3476062;3476062;3478612;3478026;3478026;3478026;3478612;3478612;3478612;3479590;3479590…	+;+;+;+;+;+;+;+;+;+;+;+;+;+;+;+;+;+;+;+;+;+;+;+;+;+;+;+;+;+;+;+;+;+;+;+;+;+;+;+;+;+;+;+;+;+;+;+;+;+;+;+;+;+;+;+;+;+;+;+	5563	15	10	24	6	2	8
MEGF6	1;1;1;1;1;1;1;1;1;1;1;1;1;1;1;1;1;1;1;1;1;1;1;1;1;1;1;1;1;1;1;1;1;1;1;1;1;1;1;1;1;1;1;1;1;1;1;1;1;1;1;1;1;1;1;1;1;1;1;1;1;1;1;1;1;1;1;1;1;1;1;1;1;1;1;1;1;1;1;1;1;1;1;1;1;1;1;1;1;1;1;1;1;1;1;1;1;1;1;1;1;1;1;1;1;1;1;1;1;1;1;1;1;1;1;1;1;1;1;1;1;1	3489920;3489926;3490312;3490562;3490912;3490912;3490912;3490925;3492639;3492639;3492639;3492639;3492639;3492639;3492728;3493771;3493771;3493771;3493771;3493771;3493996;3493996;3493996;3493996;3493996;3494371;3494371;3494371;3494371;3494371;3494613;3494613;3494613;3494613;3495890;3495890;3495890;3495890;3495890;3496655;3496655;3496655;3496655;3496988;3496988;3497233;3497233;3497233;3497491;3498371…	3490589;3490589;3490589;3490589;3490959;3490959;3490959;3490959;3493486;3492767;3492767;3492767;3492767;3492767;3492767;3493899;3493899;3493899;3493899;3493797;3494244;3494124;3494124;3494124;3494124;3494741;3494499;3494499;3494499;3494499;3494741;3494741;3494741;3494741;3496014;3496018;3496018;3496018;3496018;3496717;3496783;3496783;3496783;3497119;3497119;3497361;3497361;3497361;3497621;3498499…	-;-;-;-;-;-;-;-;-;-;-;-;-;-;-;-;-;-;-;-;-;-;-;-;-;-;-;-;-;-;-;-;-;-;-;-;-;-;-;-;-;-;-;-;-;-;-;-;-;-;-;-;-;-;-;-;-;-;-;-;-;-;-;-;-;-;-;-;-;-;-;-;-;-;-;-;-;-;-;-;-;-;-;-;-;-;-;-;-;-;-;-;-;-;-;-;-;-;-;-;-;-;-;-;-;-;-;-;-;-;-;-;-;-;-;-;-;-;-;-;-;-	7039	48	43	74	96	96	77
TPRG1L	1;1;1;1;1;1;1;1;1	3625002;3625050;3625424;3625424;3625713;3627500;3627500;3628409;3628409	3625273;3625273;3625515;3625515;3625889;3627653;3627653;3630127;3630127	+;+;+;+;+;+;+;+;+	2414	304	211	344	496	559	450
WRAP73	1;1;1;1;1;1;1;1;1;1;1;1;1;1;1;1;1;1;1;1;1;1;1;1;1;1;1;1;1;1;1;1;1;1;1;1;1;1;1;1;1;1;1;1;1;1;1;1;1;1;1;1;1;1;1;1;1;1;1;1	3630767;3630767;3631466;3631886;3632213;3632213;3632213;3632766;3633310;3633398;3633398;3633398;3634916;3634997;3634997;3634997;3634997;3634997;3635014;3635160;3635160;3635160;3635160;3635160;3635160;3635272;3635944;3635944;3635944;3635944;3635944;3636995;3636995;3636995;3636995;3636995;3636995;3638750;3638750;3638750;3638750;3638750;3638750;3646666;3646666;3646666;3646666;3646666;3647246;3647408…	3631117;3631657;3631657;3637098;3632338;3632338;3632338;3633503;3633503;3633503;3633503;3633503;3635074;3635074;3635074;3635074;3635074;3635074;3635074;3635450;3635433;3635294;3635294;3635294;3635294;3635294;3636030;3636030;3636030;3636030;3636030;3637057;3637098;3637098;3637098;3637098;3637098;3638822;3639625;3638822;3638822;3638822;3638822;3646782;3646782;3646782;3646782;3646782;3647560;3647560…	-;-;-;-;-;-;-;-;-;-;-;-;-;-;-;-;-;-;-;-;-;-;-;-;-;-;-;-;-;-;-;-;-;-;-;-;-;-;-;-;-;-;-;-;-;-;-;-;-;-;-;-;-;-;-;-;-;-;-;-	7604	552	414	469	508	576	462
TP73	1;1;1;1;1;1;1;1;1;1;1;1;1;1;1;1;1;1;1;1;1;1;1;1;1;1;1;1;1;1;1;1;1;1;1;1;1;1;1;1;1;1;1;1;1;1;1;1;1;1;1;1;1;1;1;1;1;1;1;1;1;1;1;1;1;1;1;1;1;1;1;1;1;1;1;1;1;1;1;1;1;1;1;1;1;1;1;1;1;1;1;1;1;1;1;1;1;1;1;1;1;1;1;1;1;1;1;1;1;1;1;1;1;1;1;1;1;1;1;1;1;1;1;1;1;1;1;1;1;1;1;1;1;1;1;1;1;1;1;1;1;1;1;1;1;1	3652520;3652520;3652565;3652565;3652565;3682333;3682333;3682333;3682333;3682333;3682366;3682366;3683060;3683060;3683060;3683060;3683060;3683060;3683060;3690672;3690672;3690672;3690707;3698046;3698058;3707549;3707549;3707549;3707549;3707549;3707549;3707549;3707549;3707549;3707549;3707549;3707549;3707549;3722021;3722021;3722021;3722021;3722021;3722021;3722021;3722021;3722021;3722021;3722021;3722021…	3652641;3652641;3652641;3652641;3652641;3682430;3682430;3682430;3682430;3682430;3682430;3682430;3683180;3683180;3683180;3683180;3683180;3683180;3683180;3690944;3690944;3690944;3690944;3698151;3698151;3708534;3707791;3707791;3707791;3707791;3707791;3707791;3707791;3707791;3707791;3707791;3707791;3707791;3722207;3722207;3722207;3722207;3722207;3722207;3722207;3722207;3722207;3722207;3722207;3722207…	+;+;+;+;+;+;+;+;+;+;+;+;+;+;+;+;+;+;+;+;+;+;+;+;+;+;+;+;+;+;+;+;+;+;+;+;+;+;+;+;+;+;+;+;+;+;+;+;+;+;+;+;+;+;+;+;+;+;+;+;+;+;+;+;+;+;+;+;+;+;+;+;+;+;+;+;+;+;+;+;+;+;+;+;+;+;+;+;+;+;+;+;+;+;+;+;+;+;+;+;+;+;+;+;+;+;+;+;+;+;+;+;+;+;+;+;+;+;+;+;+;+;+;+;+;+;+;+;+;+;+;+;+;+;+;+;+;+;+;+;+;+;+;+;+;+	6763	0	0	4	0	2	0
CCDC27	1;1;1;1;1;1;1;1;1;1;1;1;1;1;1;1;1;1;1;1;1;1;1;1;1;1;1;1;1;1	3746460;3747814;3751332;3752398;3752445;3752475;3754118;3754118;3754118;3755457;3755457;3755457;3756733;3756752;3761281;3761281;3762620;3762620;3762967;3763108;3763706;3763706;3766535;3766535;3767233;3767233;3769783;3769783;3771401;3771401	3746691;3747958;3751457;3752799;3752799;3752799;3754241;3754241;3754241;3757189;3755567;3755567;3756890;3756890;3761430;3761430;3762712;3762712;3763474;3763474;3763836;3763836;3766612;3766612;3767445;3767445;3769887;3769887;3771645;3771644	+;+;+;+;+;+;+;+;+;+;+;+;+;+;+;+;+;+;+;+;+;+;+;+;+;+;+;+;+;+	4285	5	0	0	0	0	1
SMIM1	1;1;1;1;1;1;1;1	3772788;3772825;3773063;3773063;3775299;3775299;3775299;3775795	3772841;3773181;3773181;3773181;3775388;3775670;3775483;3775982	+;+;+;+;+;+;+;+	954	10	0	0	2	0	5
LRRC47	1;1;1;1;1;1;1;1;1;1;1;1;1;1;1;1	3778558;3781135;3781290;3781512;3781512;3781512;3782661;3782661;3782661;3783770;3783996;3783996;3783996;3785087;3786849;3795862	3781336;3781336;3781336;3781601;3781601;3781601;3782763;3782763;3782763;3783911;3784047;3784175;3784111;3785203;3787310;3796504	-;-;-;-;-;-;-;-;-;-;-;-;-;-;-;-	4516	1813	1434	1908	1140	1468	1128
CEP104	1;1;1;1;1;1;1;1;1;1;1;1;1;1;1;1;1;1;1;1;1;1;1;1;1;1;1;1;1;1;1;1;1;1;1;1;1;1;1;1;1;1;1;1;1;1;1;1;1;1;1;1;1;1;1;1;1;1;1;1;1;1;1;1;1;1;1;1;1;1;1;1;1;1;1;1;1	3812081;3815239;3816149;3816280;3816280;3822776;3823174;3823174;3823424;3823424;3823424;3825758;3825758;3825758;3826370;3826370;3826370;3826708;3826708;3826708;3829266;3829266;3829266;3829692;3829791;3831046;3831046;3831091;3833671;3833862;3833862;3834925;3834925;3834925;3835062;3836495;3836495;3836495;3836915;3837292;3837292;3837292;3838964;3838964;3838964;3839083;3839608;3839608;3839608;3839757…	3815517;3815517;3816370;3816458;3816370;3823241;3823241;3823241;3823562;3823562;3823562;3825866;3825866;3825866;3826436;3826436;3826436;3826744;3826744;3826744;3829373;3829306;3829373;3829997;3829997;3831224;3831222;3831222;3834035;3834035;3834035;3835092;3835092;3835092;3835092;3836692;3836692;3836692;3837136;3837519;3837345;3837519;3839119;3839110;3839119;3839119;3839776;3839776;3839776;3839776…	-;-;-;-;-;-;-;-;-;-;-;-;-;-;-;-;-;-;-;-;-;-;-;-;-;-;-;-;-;-;-;-;-;-;-;-;-;-;-;-;-;-;-;-;-;-;-;-;-;-;-;-;-;-;-;-;-;-;-;-;-;-;-;-;-;-;-;-;-;-;-;-;-;-;-;-;-	7876	2556	2380	2953	2885	3395	2434
DFFB	1;1;1;1;1;1;1;1;1;1;1;1;1;1;1;1;1;1;1;1;1;1;1;1;1;1;1;1;1;1;1;1;1;1;1;1;1;1;1;1;1;1;1;1;1;1;1;1;1;1;1;1;1;1;1;1;1;1;1;1;1;1;1;1;1;1;1;1;1;1;1	3857267;3857267;3857281;3857281;3857460;3857473;3857473;3857517;3857600;3857604;3858718;3858718;3858718;3858718;3858718;3858718;3858718;3858718;3858718;3858718;3860420;3860420;3865643;3865762;3865762;3865812;3865812;3865812;3865812;3865812;3866284;3867663;3867974;3867974;3867974;3867974;3867974;3867974;3867974;3867974;3869605;3869605;3869605;3869605;3869605;3869605;3869605;3869605;3869605;3872472…	3857717;3857717;3857717;3857717;3857717;3857717;3857717;3857717;3857717;3857717;3858851;3858866;3858844;3858844;3858844;3858866;3858844;3858844;3858866;3858844;3860506;3860490;3866000;3866000;3866000;3866000;3866000;3866000;3866000;3866000;3866398;3868053;3868053;3868053;3868053;3868053;3868053;3868053;3868053;3868053;3869775;3869775;3869775;3869775;3869775;3869775;3869775;3869775;3869775;3872545…	+;+;+;+;+;+;+;+;+;+;+;+;+;+;+;+;+;+;+;+;+;+;+;+;+;+;+;+;+;+;+;+;+;+;+;+;+;+;+;+;+;+;+;+;+;+;+;+;+;+;+;+;+;+;+;+;+;+;+;+;+;+;+;+;+;+;+;+;+;+;+	3870	623	529	683	301	378	289
C1orf174	1;1;1;1;1;1;1;1;1;1;1;1	3889125;3889125;3889125;3890569;3890569;3890569;3892883;3892883;3895295;3900172;3900172;3900172	3890073;3890073;3890073;3891057;3892996;3891057;3892996;3892996;3896183;3900293;3900247;3900285	-;-;-;-;-;-;-;-;-;-;-;-	4388	218	176	240	136	200	167
AJAP1	1;1;1;1;1;1;1;1;1;1;1;1;1;1	4654732;4655045;4711155;4711900;4711900;4711900;4769853;4769853;4772280;4772280;4774427;4774427;4777401;4782545	4655454;4655454;4711186;4712165;4712699;4712699;4769940;4769940;4772525;4772525;4774558;4774558;4777794;4792534	+;+;+;+;+;+;+;+;+;+;+;+;+;+	12405	0	0	6	0	0	0
NPHP4	1;1;1;1;1;1;1;1;1;1;1;1;1;1;1;1;1;1;1;1;1;1;1;1;1;1;1;1;1;1;1;1;1;1;1;1;1;1;1;1;1;1;1;1;1;1;1;1;1;1;1;1;1;1;1;1;1;1;1;1;1;1;1;1;1;1;1;1;1;1;1;1;1;1;1;1;1;1;1;1;1;1;1;1;1;1;1;1;1;1;1;1;1;1;1;1;1;1;1;1;1;1;1;1;1;1;1;1;1;1;1;1;1;1;1;1;1;1;1;1;1;1;1;1;1;1;1;1;1;1;1;1;1;1;1;1;1;1;1;1;1;1;1;1;1;1;1;1;1;1;1;1;1;1;1	5862811;5862811;5862811;5862813;5862818;5863265;5863890;5863890;5863890;5863890;5864338;5864338;5864338;5864338;5864338;5865102;5865102;5865102;5865102;5866373;5866373;5866373;5866373;5867030;5867030;5867030;5867030;5867030;5867030;5867082;5867740;5867740;5867740;5867740;5867740;5867740;5873252;5873252;5873252;5873252;5873252;5874471;5874471;5874471;5874471;5874874;5874874;5874874;5874874;5874905…	5866458;5863405;5864033;5863405;5863405;5863405;5864033;5864033;5864033;5864033;5864517;5866458;5864517;5864517;5864517;5865273;5865273;5865273;5865273;5866458;5866458;5866458;5866458;5867115;5867652;5867115;5867115;5867115;5867115;5867115;5867896;5867896;5868375;5867896;5867896;5867896;5873841;5873335;5873335;5873335;5873335;5874657;5874657;5874657;5874657;5875100;5875100;5875100;5875100;5875100…	-;-;-;-;-;-;-;-;-;-;-;-;-;-;-;-;-;-;-;-;-;-;-;-;-;-;-;-;-;-;-;-;-;-;-;-;-;-;-;-;-;-;-;-;-;-;-;-;-;-;-;-;-;-;-;-;-;-;-;-;-;-;-;-;-;-;-;-;-;-;-;-;-;-;-;-;-;-;-;-;-;-;-;-;-;-;-;-;-;-;-;-;-;-;-;-;-;-;-;-;-;-;-;-;-;-;-;-;-;-;-;-;-;-;-;-;-;-;-;-;-;-;-;-;-;-;-;-;-;-;-;-;-;-;-;-;-;-;-;-;-;-;-;-;-;-;-;-;-;-;-;-;-;-;-	13167	389	272	405	328	354	242
KCNAB2	1;1;1;1;1;1;1;1;1;1;1;1;1;1;1;1;1;1;1;1;1;1;1;1;1;1;1;1;1;1;1;1;1;1;1;1;1;1;1;1;1;1;1;1;1;1;1;1;1;1;1;1;1;1;1;1;1;1;1;1;1;1;1;1;1;1;1;1;1;1;1;1;1;1;1;1;1;1;1;1;1;1;1;1;1;1;1;1;1;1;1;1;1;1;1;1;1;1;1;1;1;1;1;1;1;1;1;1;1;1;1;1;1;1;1;1;1;1;1;1;1;1;1;1;1;1;1;1;1;1;1;1;1;1;1;1;1;1;1;1;1;1;1;1;1;1;1;1;1;1;1;1;1;1;1;1;1;1;1;1;1;1;1;1;1;1;1;1;1;1;1;1;1;1;1;1;1;1;1;1;1;1;1;1;1;1;1;1;1;1;1;1	5991466;5992363;5992673;5992701;5992706;5992711;5995863;6007439;6018635;6026013;6026013;6026300;6026300;6026320;6027297;6034283;6035917;6040517;6040517;6040517;6040517;6040517;6040517;6040517;6040517;6040517;6040517;6040517;6040517;6040517;6040618;6041168;6041831;6041831;6041831;6041831;6041831;6041831;6041831;6041831;6041831;6045921;6046114;6051511;6072755;6072755;6072755;6072755;6072755;6072755…	5991556;5992788;5992788;5992788;5992788;5992788;5996084;6007660;6018835;6026445;6026445;6026445;6026445;6026445;6027459;6034794;6036048;6040645;6040645;6040645;6040645;6040645;6040645;6040645;6040645;6040645;6040645;6040645;6040645;6040645;6040645;6041762;6041872;6041872;6041872;6041872;6041872;6041872;6041872;6041872;6041872;6046183;6046183;6051754;6072798;6072798;6072798;6072798;6072798;6072798…	+;+;+;+;+;+;+;+;+;+;+;+;+;+;+;+;+;+;+;+;+;+;+;+;+;+;+;+;+;+;+;+;+;+;+;+;+;+;+;+;+;+;+;+;+;+;+;+;+;+;+;+;+;+;+;+;+;+;+;+;+;+;+;+;+;+;+;+;+;+;+;+;+;+;+;+;+;+;+;+;+;+;+;+;+;+;+;+;+;+;+;+;+;+;+;+;+;+;+;+;+;+;+;+;+;+;+;+;+;+;+;+;+;+;+;+;+;+;+;+;+;+;+;+;+;+;+;+;+;+;+;+;+;+;+;+;+;+;+;+;+;+;+;+;+;+;+;+;+;+;+;+;+;+;+;+;+;+;+;+;+;+;+;+;+;+;+;+;+;+;+;+;+;+;+;+;+;+;+;+;+;+;+;+;+;+;+;+;+;+;+;+	9534	692	551	681	642	728	465
CHD5	1;1;1;1;1;1;1;1;1;1;1;1;1;1;1;1;1;1;1;1;1;1;1;1;1;1;1;1;1;1;1;1;1;1;1;1;1;1;1;1;1;1;1;1;1;1;1;1;1;1;1;1;1;1;1;1;1;1;1;1;1;1;1;1;1;1;1;1;1;1;1;1;1;1;1;1;1;1;1;1;1;1;1;1;1;1;1;1;1;1;1;1;1;1;1;1;1;1;1;1;1;1;1;1;1;1;1;1;1;1;1;1;1;1;1;1;1;1;1;1;1;1;1;1;1;1;1;1;1;1;1;1;1;1;1;1;1	6101793;6105081;6105081;6105083;6105091;6106234;6106234;6106234;6106234;6106234;6106395;6106395;6106616;6106616;6106616;6106616;6106616;6109795;6109795;6109795;6109795;6110394;6110394;6110394;6110394;6111775;6111775;6111775;6111775;6112140;6112140;6112140;6112140;6112909;6112909;6112909;6112909;6113311;6121105;6121105;6121105;6121105;6121494;6121494;6121494;6121494;6123948;6123948;6123948;6124517…	6105427;6105427;6105427;6105427;6105427;6106287;6106287;6106287;6106287;6106287;6106509;6106509;6106779;6106779;6106772;6106779;6106779;6109990;6109990;6109990;6109990;6110526;6110526;6110526;6110526;6111883;6111883;6111883;6111883;6112277;6112277;6112277;6112277;6112998;6112998;6112998;6112998;6113416;6121237;6121237;6121237;6121237;6121573;6121573;6121573;6121573;6124107;6124107;6124107;6124661…	-;-;-;-;-;-;-;-;-;-;-;-;-;-;-;-;-;-;-;-;-;-;-;-;-;-;-;-;-;-;-;-;-;-;-;-;-;-;-;-;-;-;-;-;-;-;-;-;-;-;-;-;-;-;-;-;-;-;-;-;-;-;-;-;-;-;-;-;-;-;-;-;-;-;-;-;-;-;-;-;-;-;-;-;-;-;-;-;-;-;-;-;-;-;-;-;-;-;-;-;-;-;-;-;-;-;-;-;-;-;-;-;-;-;-;-;-;-;-;-;-;-;-;-;-;-;-;-;-;-;-;-;-;-;-;-;-	9890	68	79	76	58	87	44
RPL22	1;1;1;1;1;1;1;1;1;1;1;1;1;1;1;1;1;1;1;1;1;1;1;1;1;1;1;1;1;1;1;1	6181269;6185020;6186575;6186615;6186692;6186723;6192927;6192930;6192930;6192930;6192930;6192930;6192930;6192930;6197652;6197652;6197652;6197652;6197652;6197652;6197652;6197652;6199370;6199562;6200489;6200489;6200489;6203367;6208681;6208681;6209135;6209135	6181486;6186816;6186816;6186816;6186816;6186816;6193054;6193054;6193054;6193054;6193054;6193054;6193054;6193054;6199563;6197756;6197756;6197756;6197756;6197756;6197756;6197757;6199553;6199612;6200750;6200727;6200842;6203494;6208739;6208739;6209389;6209244	-;-;-;-;-;-;-;-;-;-;-;-;-;-;-;-;-;-;-;-;-;-;-;-;-;-;-;-;-;-;-;-	4900	80822	81894	101378	72560	90255	65398
RNF207	1;1;1;1;1;1;1;1;1;1;1;1;1;1;1;1;1;1;1;1;1;1;1;1;1;1;1;1;1;1;1;1;1;1;1;1;1;1;1;1;1;1;1;1;1;1;1;1;1;1;1;1;1;1	6205475;6206129;6206176;6206196;6206536;6206536;6206536;6207379;6207379;6207379;6208618;6208860;6208881;6209115;6209115;6209268;6209268;6209414;6209414;6209924;6209924;6209924;6210223;6210223;6210223;6210370;6210370;6210370;6210870;6210902;6210938;6211021;6211021;6211035;6211867;6211867;6211867;6211867;6211923;6212218;6212231;6212231;6212682;6212682;6212682;6212738;6213066;6213066;6218289;6218289…	6206101;6206302;6206302;6206302;6206726;6206726;6206726;6208307;6207564;6207511;6209025;6209025;6209025;6209196;6209196;6209539;6209343;6209539;6209539;6209970;6209970;6209970;6210295;6210295;6210295;6210438;6210900;6210438;6210938;6210938;6211118;6211118;6211118;6211118;6211916;6212053;6212053;6212053;6212053;6212416;6212416;6212416;6212836;6213183;6212733;6212903;6213183;6213183;6218369;6218369…	+;+;+;+;+;+;+;+;+;+;+;+;+;+;+;+;+;+;+;+;+;+;+;+;+;+;+;+;+;+;+;+;+;+;+;+;+;+;+;+;+;+;+;+;+;+;+;+;+;+;+;+;+;+	6585	661	571	711	588	802	550
ICMT	1;1;1;1;1;1;1;1;1;1;1;1;1;1;1;1;1	6221193;6221898;6223438;6223491;6224599;6231902;6231902;6231902;6233474;6233474;6234405;6234886;6234886;6234886;6235717;6235717;6235717	6225262;6222160;6223502;6225262;6225262;6232119;6232119;6232119;6233643;6233643;6234511;6234974;6234974;6234974;6235972;6235972;6235940	-;-;-;-;-;-;-;-;-;-;-;-;-;-;-;-;-	4910	1338	1233	1467	803	1047	793
HES3	1;1;1;1	6244192;6244351;6244548;6245110	6244241;6244446;6244629;6245578	+;+;+;+	697	0	0	0	0	0	0
GPR153	1;1;1;1;1;1	6247346;6250440;6251338;6253718;6254550;6260825	6250003;6250624;6251530;6254147;6255014;6260975	-;-;-;-;-;-	4082	122	106	173	179	211	144
ACOT7	1;1;1;1;1;1;1;1;1;1;1;1;1;1;1;1;1;1;1;1;1;1;1;1;1;1;1;1;1;1;1;1;1;1;1;1;1;1;1;1;1;1;1;1;1;1;1;1;1;1;1;1;1;1;1;1;1;1;1;1;1;1;1;1;1;1;1;1;1;1;1;1;1;1;1;1;1;1;1;1;1;1;1;1;1	6264269;6264273;6264273;6264273;6264273;6264273;6264273;6264273;6281102;6281102;6281102;6281102;6281102;6281102;6281102;6281102;6281130;6281253;6282724;6282724;6282724;6294864;6294864;6294864;6294864;6294864;6294864;6294864;6294864;6294864;6294864;6318492;6318492;6318492;6318492;6318492;6318492;6318492;6318492;6318492;6327299;6327299;6327299;6327299;6327299;6327299;6327299;6327299;6327299;6333477…	6264695;6264695;6264695;6264695;6264695;6264695;6264695;6264695;6281286;6281286;6281286;6281286;6281286;6281286;6281286;6281286;6281286;6281286;6282796;6282888;6282796;6295504;6294980;6294980;6294980;6294980;6294980;6294980;6294980;6294980;6294980;6318578;6318578;6318578;6318578;6318578;6318578;6318578;6318578;6318578;6327413;6327413;6327413;6327413;6327413;6327413;6327413;6327413;6327413;6333568…	-;-;-;-;-;-;-;-;-;-;-;-;-;-;-;-;-;-;-;-;-;-;-;-;-;-;-;-;-;-;-;-;-;-;-;-;-;-;-;-;-;-;-;-;-;-;-;-;-;-;-;-;-;-;-;-;-;-;-;-;-;-;-;-;-;-;-;-;-;-;-;-;-;-;-;-;-;-;-;-;-;-;-;-;-	4124	1324	1127	1428	720	850	654
HES2	1;1;1;1;1;1;1;1;1;1;1;1;1;1;1;1;1;1;1	6412418;6413000;6413050;6415232;6416516;6418414;6418849;6419241;6419607;6419607;6419607;6419607;6419607;6419776;6419776;6419776;6419776;6419776;6424478	6413282;6413282;6413282;6419153;6416631;6419153;6419340;6419340;6419702;6419702;6419702;6419702;6419702;6419917;6419907;6419903;6419919;6419843;6424670	-;-;-;-;-;-;-;-;-;-;-;-;-;-;-;-;-;-;-	5407	189	157	185	93	136	94
ESPN	1;1;1;1;1;1;1;1;1;1;1;1;1;1;1;1;1;1;1;1;1;1;1;1;1;1;1;1;1;1;1;1;1;1;1;1;1;1;1;1;1;1;1;1;1;1;1;1;1;1;1;1;1;1;1;1;1;1;1;1;1;1;1;1;1;1;1;1;1;1;1;1;1;1;1;1;1;1;1;1;1;1;1;1;1;1;1;1;1;1;1;1	6424788;6424788;6428226;6428226;6437300;6437568;6440254;6440254;6440254;6440254;6440378;6440626;6440626;6440626;6440626;6440659;6440934;6440934;6440934;6444481;6444481;6444481;6445664;6445664;6445664;6447331;6447351;6448043;6448043;6448467;6448520;6448641;6448641;6448641;6448641;6448641;6448641;6448641;6448641;6448893;6448893;6448893;6448893;6449055;6450374;6450444;6451317;6451603;6451603;6451603…	6425249;6425249;6428419;6428419;6437506;6437747;6440440;6440440;6440440;6440440;6440440;6440822;6440797;6440808;6440808;6440808;6441065;6441065;6441065;6444682;6444682;6444682;6445757;6445935;6445935;6447459;6447459;6448117;6448117;6448561;6448561;6449037;6448802;6448802;6448802;6448802;6448802;6449091;6449091;6448958;6449091;6449056;6449091;6449091;6450470;6450470;6451370;6451748;6451748;6451748…	+;+;+;+;+;+;+;+;+;+;+;+;+;+;+;+;+;+;+;+;+;+;+;+;+;+;+;+;+;+;+;+;+;+;+;+;+;+;+;+;+;+;+;+;+;+;+;+;+;+;+;+;+;+;+;+;+;+;+;+;+;+;+;+;+;+;+;+;+;+;+;+;+;+;+;+;+;+;+;+;+;+;+;+;+;+;+;+;+;+;+;+	6943	24	29	44	14	30	24
TNFRSF25	1;1;1;1;1;1;1;1;1;1;1;1;1;1;1;1;1;1;1;1;1;1;1;1;1;1;1;1;1;1;1;1;1;1;1;1;1;1;1;1;1;1;1;1;1;1;1;1;1;1;1;1;1;1;1;1;1;1;1;1;1;1;1;1;1;1;1;1;1;1;1;1;1;1;1;1;1;1;1;1;1;1;1;1;1;1;1;1;1;1;1;1;1;1;1;1;1;1;1;1;1;1;1;1;1;1;1;1;1;1;1;1;1;1;1;1;1;1;1;1;1;1;1;1;1;1;1;1;1;1;1;1;1;1	6461151;6461151;6461151;6461151;6461151;6461151;6461204;6461434;6461434;6461434;6461434;6461434;6461434;6461480;6461756;6461994;6461994;6461994;6461994;6461994;6461994;6461994;6461994;6461994;6461994;6461994;6461994;6461994;6461994;6461994;6461994;6462319;6462629;6462629;6462629;6462629;6462629;6462629;6462629;6462629;6462629;6462629;6462629;6462629;6462629;6462629;6462637;6462863;6462863;6462863…	6461762;6461762;6461762;6461762;6461762;6461762;6461762;6461762;6461762;6461762;6461762;6461762;6461762;6461762;6461762;6462174;6462174;6462174;6462174;6462174;6462174;6462174;6462174;6462174;6462174;6462174;6462174;6462174;6462174;6462174;6462174;6462607;6462666;6462663;6462666;6462666;6462663;6462663;6462666;6462663;6462666;6462663;6462666;6462666;6462666;6462666;6462663;6462956;6463347;6463622…	-;-;-;-;-;-;-;-;-;-;-;-;-;-;-;-;-;-;-;-;-;-;-;-;-;-;-;-;-;-;-;-;-;-;-;-;-;-;-;-;-;-;-;-;-;-;-;-;-;-;-;-;-;-;-;-;-;-;-;-;-;-;-;-;-;-;-;-;-;-;-;-;-;-;-;-;-;-;-;-;-;-;-;-;-;-;-;-;-;-;-;-;-;-;-;-;-;-;-;-;-;-;-;-;-;-;-;-;-;-;-;-;-;-;-;-;-;-;-;-;-;-;-;-;-;-;-;-;-;-;-;-;-;-	3918	415	316	411	195	264	174
PLEKHG5	1;1;1;1;1;1;1;1;1;1;1;1;1;1;1;1;1;1;1;1;1;1;1;1;1;1;1;1;1;1;1;1;1;1;1;1;1;1;1;1;1;1;1;1;1;1;1;1;1;1;1;1;1;1;1;1;1;1;1;1;1;1;1;1;1;1;1;1;1;1;1;1;1;1;1;1;1;1;1;1;1;1;1;1;1;1;1;1;1;1;1;1;1;1;1;1;1;1;1;1;1;1;1;1;1;1;1;1;1;1;1;1;1;1;1;1;1;1;1;1;1;1;1;1;1;1;1;1;1;1;1;1;1;1;1;1;1;1;1;1;1;1;1;1;1;1;1;1;1;1;1;1;1;1;1;1;1;1;1;1;1;1;1;1;1;1;1;1;1;1;1;1;1;1;1;1;1;1;1;1;1;1;1;1;1;1;1;1;1;1;1;1;1;1;1;1;1;1;1;1…	6466092;6466092;6466092;6466092;6466092;6466092;6467122;6467122;6467122;6467122;6467122;6467122;6467825;6467825;6467825;6467825;6467825;6467825;6467825;6467825;6467825;6467825;6467825;6467825;6468099;6469042;6469042;6469042;6469042;6469042;6469042;6469042;6469042;6469042;6469042;6469042;6469042;6469335;6469335;6469335;6469335;6469335;6469335;6469335;6469335;6469335;6469335;6469335;6469335;6469544…	6467572;6467572;6467572;6467572;6467572;6467572;6467572;6467572;6467572;6467572;6467572;6467572;6468586;6468586;6467893;6468586;6468586;6468586;6467898;6468586;6468586;6468586;6468586;6468586;6468586;6469241;6469241;6469241;6469241;6469241;6469241;6469241;6469241;6469241;6469241;6469241;6469241;6469450;6469450;6469450;6469450;6469450;6469450;6469450;6469450;6469450;6469450;6469450;6469450;6469676…	-;-;-;-;-;-;-;-;-;-;-;-;-;-;-;-;-;-;-;-;-;-;-;-;-;-;-;-;-;-;-;-;-;-;-;-;-;-;-;-;-;-;-;-;-;-;-;-;-;-;-;-;-;-;-;-;-;-;-;-;-;-;-;-;-;-;-;-;-;-;-;-;-;-;-;-;-;-;-;-;-;-;-;-;-;-;-;-;-;-;-;-;-;-;-;-;-;-;-;-;-;-;-;-;-;-;-;-;-;-;-;-;-;-;-;-;-;-;-;-;-;-;-;-;-;-;-;-;-;-;-;-;-;-;-;-;-;-;-;-;-;-;-;-;-;-;-;-;-;-;-;-;-;-;-;-;-;-;-;-;-;-;-;-;-;-;-;-;-;-;-;-;-;-;-;-;-;-;-;-;-;-;-;-;-;-;-;-;-;-;-;-;-;-;-;-;-;-;-;-…	6920	3588	3091	3834	2024	2354	1690
NOL9	1;1;1;1;1;1;1;1;1;1;1;1;1;1;1;1;1;1;1;1;1;1;1	6521347;6526696;6528994;6531968;6531995;6532229;6532463;6532463;6533280;6533280;6533280;6541830;6541830;6544826;6544826;6545045;6549256;6549362;6549571;6550396;6550396;6554107;6554107	6526003;6526829;6529171;6532079;6532079;6532760;6532760;6532760;6533441;6533385;6533441;6541927;6541927;6545017;6544922;6545180;6549698;6549698;6549698;6550488;6550615;6554500;6554535	-;-;-;-;-;-;-;-;-;-;-;-;-;-;-;-;-;-;-;-;-;-;-	7293	691	627	839	344	437	338
TAS1R1	1;1;1;1;1;1;1;1;1;1;1;1;1;1;1;1;1;1	6555181;6555309;6570909;6570909;6570941;6570941;6574631;6574631;6576415;6576415;6576415;6576950;6576950;6576950;6578653;6578653;6578653;6579296	6555564;6555564;6571215;6571215;6571215;6571215;6575392;6575392;6576627;6576627;6576627;6577070;6577070;6577070;6579426;6579626;6579757;6579426	+;+;+;+;+;+;+;+;+;+;+;+;+;+;+;+;+;+	2892	2	5	6	6	9	6
ZBTB48	1;1;1;1;1;1;1;1;1;1;1;1;1;1;1;1;1;1;1;1;1;1;1;1;1;1;1;1;1;1;1;1;1;1;1;1;1;1;1;1;1;1	6580001;6580017;6580048;6580088;6580541;6580541;6580541;6582058;6582058;6582058;6582058;6585302;6585919;6585919;6586207;6586695;6586695;6587205;6587205;6587205;6587256;6587478;6587478;6587478;6587478;6587515;6588060;6588060;6588060;6588060;6588060;6588278;6588278;6588278;6588687;6588756;6588756;6588756;6588916;6588916;6588916;6588916	6580049;6580070;6580136;6580136;6581299;6581299;6581299;6582299;6582245;6582299;6582299;6586787;6586030;6586030;6587291;6586787;6586787;6587291;6587291;6587291;6587291;6587632;6587632;6587632;6587632;6587632;6589280;6588196;6588196;6588105;6588196;6588442;6588442;6588442;6588844;6588844;6588844;6588844;6589280;6589280;6589160;6589280	+;+;+;+;+;+;+;+;+;+;+;+;+;+;+;+;+;+;+;+;+;+;+;+;+;+;+;+;+;+;+;+;+;+;+;+;+;+;+;+;+;+	4503	433	368	452	568	696	492
KLHL21	1;1;1;1;1;1;1;1;1;1;1;1;1;1;1;1;1;1;1;1;1	6590724;6590724;6593193;6593205;6593381;6594081;6595485;6595485;6595485;6595485;6599047;6599047;6599047;6599047;6599047;6599750;6601797;6601797;6603454;6614450;6614450	6595557;6593658;6593658;6594918;6593658;6594110;6595557;6595557;6595557;6595557;6599452;6599452;6599452;6599452;6599452;6599816;6603001;6602869;6603684;6614607;6614560	-;-;-;-;-;-;-;-;-;-;-;-;-;-;-;-;-;-;-;-;-	6901	396	334	469	285	345	249
PHF13	1;1;1;1;1;1	6613685;6613762;6616757;6619803;6621411;6622192	6614105;6614105;6616858;6620337;6624033;6622645	+;+;+;+;+;+	3681	561	572	622	458	560	391
THAP3	1;1;1;1;1;1;1;1;1;1;1;1;1;1;1;1;1;1;1;1;1;1;1;1;1;1;1;1;1;1;1;1;1;1	6624866;6625150;6625171;6625181;6625192;6625198;6625225;6625230;6627763;6628395;6628499;6628499;6628499;6628499;6628499;6629643;6630288;6630288;6630288;6630288;6630288;6630288;6630291;6632370;6632391;6632391;6632391;6632391;6632391;6632796;6632796;6632796;6632796;6634020	6624954;6625292;6625292;6625292;6625292;6625292;6625292;6625292;6628519;6628691;6628691;6628691;6628691;6628691;6628691;6629724;6630353;6630326;6630353;6630353;6630353;6630353;6630353;6632495;6632495;6633051;6632495;6632495;6632495;6633273;6633121;6633368;6633565;6635586	+;+;+;+;+;+;+;+;+;+;+;+;+;+;+;+;+;+;+;+;+;+;+;+;+;+;+;+;+;+;+;+;+;+	4072	383	324	405	314	351	269
DNAJC11	1;1;1;1;1;1;1;1;1;1;1;1;1;1;1;1;1;1;1;1;1;1;1;1;1;1;1;1;1;1;1;1;1;1;1;1;1;1;1;1;1;1;1;1;1;1;1;1;1;1;1;1;1;1;1;1;1;1;1;1;1;1;1;1;1;1;1;1;1;1;1;1;1;1;1;1;1;1;1;1;1;1;1;1;1	6634168;6634168;6634168;6635113;6636117;6636117;6636117;6637198;6637198;6637198;6637301;6637447;6637447;6637447;6637447;6638083;6638295;6638295;6639902;6639902;6639902;6644558;6644558;6644558;6644558;6645041;6645041;6645041;6645041;6645789;6645789;6645800;6645871;6645876;6651017;6651529;6651529;6651529;6651529;6652829;6652829;6652829;6652829;6652829;6652914;6653809;6653911;6653911;6653911;6653911…	6635700;6635700;6634784;6635700;6636246;6636246;6636246;6637340;6637340;6637340;6637340;6637504;6638364;6637504;6637504;6638364;6638364;6638364;6640057;6640057;6640057;6644674;6644674;6644674;6644674;6645057;6645112;6645126;6645126;6645978;6645978;6645978;6645978;6645978;6651180;6651602;6651602;6651602;6651602;6652951;6652951;6652951;6652951;6652951;6652951;6654039;6654039;6654039;6654039;6654039…	-;-;-;-;-;-;-;-;-;-;-;-;-;-;-;-;-;-;-;-;-;-;-;-;-;-;-;-;-;-;-;-;-;-;-;-;-;-;-;-;-;-;-;-;-;-;-;-;-;-;-;-;-;-;-;-;-;-;-;-;-;-;-;-;-;-;-;-;-;-;-;-;-;-;-;-;-;-;-;-;-;-;-;-;-	5083	13752	12783	15425	7140	9581	6656
CAMTA1	1;1;1;1;1;1;1;1;1;1;1;1;1;1;1;1;1;1;1;1;1;1;1;1;1;1;1;1;1;1;1;1;1;1;1;1;1;1;1;1;1;1;1;1;1;1;1;1;1;1;1;1;1;1;1;1;1;1;1;1;1;1;1;1;1;1;1;1;1;1;1;1;1;1;1;1;1;1;1;1;1;1;1;1;1;1;1;1;1	6785324;6785454;6785464;6785480;6785491;6785518;6785552;6806983;6806988;6820181;6820181;6820181;6820181;6820181;6825092;6825092;6825092;6825092;6825092;6825092;6825092;6825092;6825110;6853048;6853052;6853095;6871757;6871757;6871757;6871757;6871757;6871757;6871757;6871757;6871757;6874056;6886240;6886240;6886240;6887654;6887654;6887654;6887654;6887654;6887654;6887654;7091304;7249491;7467830;7640400…	6785575;6785575;6785575;6785575;6785575;6785575;6785575;6807088;6807088;6820250;6820250;6820250;6820250;6820250;6825210;6825210;6825210;6825210;6825210;6825210;6825210;6825210;6825210;6853189;6853189;6853189;6871840;6872045;6871840;6871840;6872053;6871858;6871840;6872019;6872038;6874423;6886346;6886346;6886346;6887842;6888150;6888193;6888201;6888188;6887787;6887865;7091371;7249626;7467901;7640553…	+;+;+;+;+;+;+;+;+;+;+;+;+;+;+;+;+;+;+;+;+;+;+;+;+;+;+;+;+;+;+;+;+;+;+;+;+;+;+;+;+;+;+;+;+;+;+;+;+;+;+;+;+;+;+;+;+;+;+;+;+;+;+;+;+;+;+;+;+;+;+;+;+;+;+;+;+;+;+;+;+;+;+;+;+;+;+;+;+	10033	730	612	675	580	674	431
VAMP3	1;1;1;1;1;1;1;1;1;1;1;1	7771269;7772707;7773442;7773442;7777097;7777160;7777160;7778118;7778118;7778118;7779626;7779626	7771385;7773198;7773511;7773511;7777318;7777318;7777318;7778169;7778169;7778169;7779806;7781432	+;+;+;+;+;+;+;+;+;+;+;+	2760	561	414	483	629	698	546
PER3	1;1;1;1;1;1;1;1;1;1;1;1;1;1;1;1;1;1;1;1;1;1;1;1;1;1;1;1;1;1;1;1;1;1;1;1;1;1;1;1;1;1;1;1;1;1;1;1;1;1;1;1;1;1;1;1;1;1;1;1;1;1;1;1;1;1;1;1;1;1;1;1;1;1;1;1;1;1;1;1;1;1;1;1;1;1;1;1;1;1;1;1;1;1;1;1;1;1;1;1;1;1;1;1;1;1;1	7784320;7784429;7784429;7784654;7784654;7784654;7784654;7784703;7785441;7785441;7785441;7785441;7785441;7785523;7786721;7786721;7786721;7786721;7786721;7786721;7787198;7787322;7788045;7788045;7788045;7788045;7788045;7788045;7793957;7793957;7793957;7793960;7793960;7798525;7798525;7798525;7798525;7798525;7801113;7801113;7801113;7801113;7801113;7803047;7803047;7803047;7803047;7803047;7803051;7803692…	7784376;7784468;7784468;7785005;7785005;7785005;7785005;7785005;7785586;7785586;7785586;7785586;7785586;7785586;7786836;7786836;7786836;7786836;7786836;7786836;7787246;7788570;7788338;7788246;7788246;7788246;7788246;7788246;7794008;7794008;7794008;7794008;7794008;7798673;7798673;7798673;7798673;7798673;7801191;7801191;7801191;7801191;7801191;7803153;7803153;7803153;7803153;7803153;7803153;7803848…	+;+;+;+;+;+;+;+;+;+;+;+;+;+;+;+;+;+;+;+;+;+;+;+;+;+;+;+;+;+;+;+;+;+;+;+;+;+;+;+;+;+;+;+;+;+;+;+;+;+;+;+;+;+;+;+;+;+;+;+;+;+;+;+;+;+;+;+;+;+;+;+;+;+;+;+;+;+;+;+;+;+;+;+;+;+;+;+;+;+;+;+;+;+;+;+;+;+;+;+;+;+;+;+;+;+;+	8099	1541	1281	1493	738	743	525
UTS2	1;1;1;1;1;1;1;1;1;1;1;1;1;1;1;1	7843083;7846692;7847614;7847766;7847804;7849640;7849640;7849640;7850812;7850812;7850812;7852901;7852901;7852901;7853307;7853307	7843950;7846766;7847882;7847882;7847882;7849683;7849683;7849683;7850922;7850922;7850922;7852923;7853035;7853118;7853431;7853512	-;-;-;-;-;-;-;-;-;-;-;-;-;-;-;-	1791	60	65	65	35	27	20
TNFRSF9	1;1;1;1;1;1;1;1;1;1;1;1;1;1;1;1;1;1;1;1;1;1;1;1;1	7915894;7919847;7921800;7933127;7933162;7933162;7933162;7935013;7935013;7935013;7935013;7936460;7937690;7937690;7937690;7938193;7938193;7938193;7938721;7938721;7939895;7939895;7940784;7940784;7943139	7920923;7920923;7922021;7933296;7933296;7933296;7933296;7935100;7935143;7935143;7935143;7936563;7937756;7937756;7937756;7938304;7938330;7938330;7938828;7938828;7940078;7940078;7940866;7940933;7943165	-;-;-;-;-;-;-;-;-;-;-;-;-;-;-;-;-;-;-;-;-;-;-;-;-	6331	4	4	3	8	0	6
PARK7	1;1;1;1;1;1;1;1;1;1;1;1;1;1;1;1;1;1;1;1;1;1;1;1;1;1;1;1;1;1;1;1;1;1;1;1;1;1;1;1;1;1;1;1;1;1;1;1;1;1;1;1;1;1;1;1;1;1;1;1;1;1	7954291;7961663;7961663;7961692;7961701;7961748;7961894;7961969;7962763;7962763;7962763;7962763;7962763;7962763;7962763;7962763;7962767;7965324;7965324;7965324;7965324;7965324;7965324;7965324;7965324;7965324;7965351;7969085;7969345;7969345;7969345;7969345;7969345;7969345;7969345;7969345;7969345;7970894;7970894;7970894;7970894;7970894;7970894;7970894;7970894;7970894;7970894;7971629;7977652;7977652…	7954323;7961735;7961793;7961735;7961735;7961793;7962081;7962101;7962875;7962875;7962875;7962875;7962875;7962875;7962875;7962875;7962875;7965425;7965425;7965425;7965425;7965425;7965425;7965425;7965425;7965425;7965425;7969148;7969404;7969404;7969404;7969404;7969404;7969404;7969404;7969404;7969404;7970963;7971521;7971048;7970963;7970963;7970963;7970963;7970963;7970963;7970963;7971957;7977738;7977738…	+;+;+;+;+;+;+;+;+;+;+;+;+;+;+;+;+;+;+;+;+;+;+;+;+;+;+;+;+;+;+;+;+;+;+;+;+;+;+;+;+;+;+;+;+;+;+;+;+;+;+;+;+;+;+;+;+;+;+;+;+;+	2397	9053	8012	9694	6202	6634	4986
ERRFI1	1;1;1;1;1;1;1;1;1;1;1;1;1;1;1;1	8004404;8011719;8013427;8013739;8014040;8015308;8015308;8015495;8015495;8015495;8015495;8015495;8026158;8026158;8026158;8026158	8004558;8014396;8015384;8014396;8014396;8015400;8015384;8015692;8015692;8015692;8015633;8015692;8026296;8026296;8026283;8026308	-;-;-;-;-;-;-;-;-;-;-;-;-;-;-;-	4186	8453	7164	12336	3744	4116	2687
SLC45A1	1;1;1;1;1;1;1;1;1;1;1;1;1;1;1;1;1;1;1;1;1;1;1;1;1	8317826;8324306;8324330;8325298;8325298;8325818;8325818;8330138;8330209;8330209;8330428;8335437;8335437;8335437;8335437;8336079;8337816;8337816;8337816;8339493;8339493;8339493;8343747;8343747;8343747	8318186;8324726;8324726;8325390;8325390;8326042;8326042;8330936;8330936;8330936;8330936;8335590;8335590;8335590;8335590;8336109;8337992;8337992;8337992;8339698;8339698;8339698;8344157;8344167;8344165	+;+;+;+;+;+;+;+;+;+;+;+;+;+;+;+;+;+;+;+;+;+;+;+;+	2888	9	18	8	12	24	18
RERE	1;1;1;1;1;1;1;1;1;1;1;1;1;1;1;1;1;1;1;1;1;1;1;1;1;1;1;1;1;1;1;1;1;1;1;1;1;1;1;1;1;1;1;1;1;1;1;1;1;1;1;1;1;1;1;1;1;1;1;1;1;1;1;1;1;1;1;1;1;1;1;1;1;1;1;1;1;1;1;1;1;1;1;1;1;1;1;1;1;1;1;1;1;1;1;1;1;1;1;1;1;1;1;1;1;1;1;1;1;1;1;1;1;1;1;1;1;1;1;1;1;1;1;1;1;1;1;1;1;1;1;1;1;1;1;1;1;1;1;1;1;1;1;1;1;1	8352397;8352406;8352909;8353943;8354093;8354626;8354943;8355419;8355419;8355419;8355419;8355419;8355521;8356100;8356100;8356100;8356100;8356100;8358196;8358196;8358196;8358196;8359764;8359764;8359764;8359764;8360112;8360112;8360112;8360112;8361460;8361763;8361763;8361763;8361763;8361763;8362683;8362683;8362683;8362683;8362683;8363710;8364056;8364056;8364056;8364056;8364056;8364746;8364746;8364746…	8355120;8355120;8353178;8355120;8355120;8355120;8355082;8355599;8355599;8355599;8355599;8355599;8355599;8356246;8356246;8356246;8356246;8356246;8358916;8358916;8358916;8358916;8359986;8359986;8359986;8359986;8361490;8361490;8361490;8361490;8361490;8361876;8361876;8361876;8361876;8361876;8362844;8362844;8362844;8362844;8362844;8364255;8364255;8364255;8364255;8364255;8364255;8364838;8364838;8364838…	-;-;-;-;-;-;-;-;-;-;-;-;-;-;-;-;-;-;-;-;-;-;-;-;-;-;-;-;-;-;-;-;-;-;-;-;-;-;-;-;-;-;-;-;-;-;-;-;-;-;-;-;-;-;-;-;-;-;-;-;-;-;-;-;-;-;-;-;-;-;-;-;-;-;-;-;-;-;-;-;-;-;-;-;-;-;-;-;-;-;-;-;-;-;-;-;-;-;-;-;-;-;-;-;-;-;-;-;-;-;-;-;-;-;-;-;-;-;-;-;-;-;-;-;-;-;-;-;-;-;-;-;-;-;-;-;-;-;-;-;-;-;-;-;-;-	11503	3874	3665	4158	3845	5380	3886
ENO1	1;1;1;1;1;1;1;1;1;1;1;1;1;1;1;1;1;1;1;1;1;1;1;1;1;1;1;1;1;1;1;1;1;1;1;1;1	8861002;8861005;8862887;8862887;8863235;8863235;8863891;8863891;8865285;8865285;8866279;8866279;8866361;8867117;8867117;8867117;8867988;8867988;8867988;8870172;8870452;8870452;8870452;8871352;8871891;8871891;8871891;8874824;8874824;8874824;8874824;8874856;8878215;8878580;8878580;8878580;8878580	8861429;8861429;8862945;8862945;8863343;8863343;8864092;8864092;8865482;8865482;8866501;8866501;8866501;8867250;8867250;8867250;8868057;8868057;8868057;8870408;8871297;8870510;8870510;8871986;8871986;8871986;8871986;8874917;8874917;8874917;8874917;8874917;8878267;8878676;8878688;8879249;8878690	-;-;-;-;-;-;-;-;-;-;-;-;-;-;-;-;-;-;-;-;-;-;-;-;-;-;-;-;-;-;-;-;-;-;-;-;-	3958	133593	121755	140243	76566	81033	61064
CA6	1;1;1;1;1;1;1;1;1;1;1;1;1;1;1;1;1;1;1;1;1;1;1;1;1;1;1;1;1;1;1;1;1;1;1;1;1;1	8945867;8945868;8945882;8945883;8945887;8945887;8949263;8949263;8949263;8949263;8951423;8957137;8957137;8957137;8957142;8958910;8958910;8958910;8958910;8958910;8962587;8962587;8962587;8962587;8962587;8967659;8967659;8967659;8967659;8967659;8970867;8970867;8970867;8970867;8974347;8974622;8974622;8974622	8945965;8945965;8945965;8945965;8945965;8945965;8949442;8949442;8949442;8949351;8952651;8957285;8957285;8957285;8957285;8959002;8959002;8959002;8959002;8959002;8962656;8962656;8962656;8962656;8962656;8967816;8967816;8967816;8967816;8967745;8970981;8970981;8970981;8970981;8974444;8974874;8974704;8975092	+;+;+;+;+;+;+;+;+;+;+;+;+;+;+;+;+;+;+;+;+;+;+;+;+;+;+;+;+;+;+;+;+;+;+;+;+;+	2662	0	0	0	0	0	0
SLC2A7	1;1;1;1;1;1;1;1;1;1;1;1	9003300;9004752;9007310;9010143;9013525;9014681;9015117;9018223;9019209;9022918;9024976;9026295	9003518;9004879;9007385;9010244;9013635;9014868;9015242;9018375;9019333;9023078;9025074;9026345	-;-;-;-;-;-;-;-;-;-;-;-	1539	0	1	0	0	0	0
SLC2A5	1;1;1;1;1;1;1;1;1;1;1;1;1;1;1;1;1;1;1;1;1;1;1;1;1;1;1;1;1;1;1;1;1;1;1;1;1;1;1;1;1;1;1;1;1;1;1;1;1;1;1;1;1;1;1;1;1;1;1;1;1;1;1	9035107;9037897;9038431;9038431;9038828;9038828;9039552;9039552;9039800;9040064;9040080;9041785;9041785;9041785;9041785;9041785;9041858;9047610;9047610;9047610;9047610;9047610;9047610;9047610;9047611;9057448;9057448;9057448;9057448;9057448;9057448;9057448;9057448;9057498;9058152;9058152;9058152;9058152;9058152;9058152;9058152;9058152;9058152;9069504;9069504;9069504;9069504;9069504;9069504;9069504…	9037789;9038024;9038506;9038506;9038929;9038929;9039895;9039662;9039987;9040189;9041937;9041937;9041937;9041937;9041937;9041937;9041937;9047734;9047734;9047734;9047734;9047734;9047734;9047734;9047734;9057608;9057608;9057608;9057608;9057608;9057608;9057608;9057608;9057608;9058250;9058250;9058250;9058250;9058250;9058250;9058250;9058250;9058250;9069594;9069594;9069594;9069594;9069594;9069594;9069594…	-;-;-;-;-;-;-;-;-;-;-;-;-;-;-;-;-;-;-;-;-;-;-;-;-;-;-;-;-;-;-;-;-;-;-;-;-;-;-;-;-;-;-;-;-;-;-;-;-;-;-;-;-;-;-;-;-;-;-;-;-;-;-	6693	10	1	8	0	0	0
GPR157	1;1;1;1;1;1;1;1	9100305;9104532;9105486;9111169;9111276;9111276;9128645;9128645	9104634;9104634;9105680;9111489;9111489;9111370;9129170;9128781	-;-;-;-;-;-;-;-	5372	171	142	194	104	124	106
H6PD	1;1;1;1;1;1;1;1;1;1;1;1	9234775;9239844;9244925;9244925;9246966;9246966;9262059;9262059;9263509;9263509;9265530;9271145	9235066;9240018;9245561;9245561;9247083;9247083;9262328;9262328;9267898;9271337;9268037;9271337	+;+;+;+;+;+;+;+;+;+;+;+	9321	539	490	621	816	915	811
SPSB1	1;1;1;1;1;1;1;1;1;1	9292880;9294528;9351431;9355707;9355743;9355743;9355743;9367448;9367448;9367448	9293071;9294594;9351610;9356585;9356585;9356497;9356585;9367575;9367863;9369532	+;+;+;+;+;+;+;+;+;+	3403	129	71	71	78	47	110
SLC25A33	1;1;1;1;1;1;1	9539482;9553626;9567284;9570258;9573346;9579954;9582299	9539747;9553805;9567361;9570358;9573412;9580234;9585179	+;+;+;+;+;+;+	3854	212	147	218	75	115	98
TMEM201	1;1;1;1;1;1;1;1;1;1;1;1;1;1;1;1;1;1;1;1;1;1;1;1;1;1;1;1;1;1;1;1;1	9588922;9588922;9595890;9595890;9596859;9596859;9596897;9598449;9598449;9598449;9601105;9601105;9601105;9602069;9602069;9602069;9606214;9607557;9607557;9607557;9607728;9609840;9609840;9610506;9610506;9610506;9611015;9611753;9611753;9611753;9612986;9612986;9612986	9589043;9589043;9596010;9596010;9597053;9597053;9597053;9598625;9598625;9598625;9601454;9601454;9601454;9602272;9602272;9604954;9606638;9607685;9607789;9607789;9607789;9609911;9609911;9610805;9610805;9610805;9611073;9611890;9611890;9611890;9614873;9613247;9614849	+;+;+;+;+;+;+;+;+;+;+;+;+;+;+;+;+;+;+;+;+;+;+;+;+;+;+;+;+;+;+;+;+	6966	180	143	192	44	76	43
PIK3CD	1;1;1;1;1;1;1;1;1;1;1;1;1;1;1;1;1;1;1;1;1;1;1;1;1;1;1;1;1;1;1;1;1;1;1;1;1;1;1;1;1;1;1;1;1;1;1;1;1;1;1;1;1;1;1;1;1;1;1;1;1;1;1;1;1;1;1;1;1;1;1;1;1;1;1;1;1;1;1;1;1;1;1;1;1;1;1;1;1;1;1;1;1;1;1;1;1;1;1;1;1;1;1;1;1;1;1;1;1;1;1;1;1;1;1;1;1;1;1;1;1;1;1;1;1;1;1;1	9651732;9651732;9651745;9688176;9691467;9691467;9691467;9691467;9691675;9710198;9710198;9710424;9710424;9710424;9710424;9710424;9715541;9715541;9715541;9715541;9715541;9715699;9715849;9715849;9715849;9715849;9715849;9715849;9716276;9716440;9716440;9716440;9716440;9716440;9716959;9716959;9717064;9717064;9717064;9717064;9717537;9717537;9717537;9717537;9717537;9717537;9718694;9718694;9718694;9718694…	9651802;9651802;9651802;9688313;9691571;9691571;9691571;9691571;9691946;9710280;9710280;9710596;9710596;9710596;9710596;9710596;9715769;9715769;9715769;9715769;9715769;9715769;9716163;9716078;9716078;9716078;9716078;9716078;9716619;9716619;9716619;9716619;9716619;9716619;9717108;9717108;9717108;9717108;9717108;9717108;9717581;9717626;9717626;9717626;9717626;9717626;9718915;9718915;9718915;9718915…	+;+;+;+;+;+;+;+;+;+;+;+;+;+;+;+;+;+;+;+;+;+;+;+;+;+;+;+;+;+;+;+;+;+;+;+;+;+;+;+;+;+;+;+;+;+;+;+;+;+;+;+;+;+;+;+;+;+;+;+;+;+;+;+;+;+;+;+;+;+;+;+;+;+;+;+;+;+;+;+;+;+;+;+;+;+;+;+;+;+;+;+;+;+;+;+;+;+;+;+;+;+;+;+;+;+;+;+;+;+;+;+;+;+;+;+;+;+;+;+;+;+;+;+;+;+;+;+	6332	44	28	22	40	20	43
CLSTN1	1;1;1;1;1;1;1;1;1;1;1;1;1;1;1;1;1;1;1;1;1;1;1;1;1;1;1;1;1;1;1;1;1;1;1;1;1;1;1;1;1;1;1;1;1;1;1;1;1;1;1;1;1;1;1;1;1	9729026;9729028;9729028;9729028;9731122;9731206;9731206;9731206;9731761;9731761;9731761;9731761;9733401;9733401;9733401;9733401;9733972;9733972;9733972;9734948;9734948;9734948;9735467;9735467;9735467;9735885;9735885;9735885;9737498;9737498;9741094;9741094;9741094;9743884;9743884;9743884;9744395;9744395;9744395;9749461;9749461;9749461;9749488;9749764;9749764;9749764;9749764;9751473;9751473;9751473…	9730705;9730705;9730705;9730705;9731390;9731390;9731390;9731390;9731896;9731896;9731896;9731896;9733486;9733546;9733546;9733546;9734142;9734142;9734142;9735174;9735174;9735174;9735615;9735615;9735615;9736042;9736042;9736042;9737554;9737554;9741256;9741256;9741256;9744005;9744005;9744005;9744643;9744643;9744643;9749646;9749646;9749646;9749646;9750167;9749913;9749913;9749913;9751681;9751581;9751681…	-;-;-;-;-;-;-;-;-;-;-;-;-;-;-;-;-;-;-;-;-;-;-;-;-;-;-;-;-;-;-;-;-;-;-;-;-;-;-;-;-;-;-;-;-;-;-;-;-;-;-;-;-;-;-;-;-	5559	8160	6952	7892	10774	12044	9449
AL357140.1	1	9827610	9828258	-	649	0	0	0	0	0	0
CTNNBIP1	1;1;1;1;1;1;1;1;1;1;1;1;1;1;1;1;1;1;1;1;1	9848276;9850109;9850450;9850659;9871187;9871187;9871187;9871187;9871969;9871969;9871969;9871969;9877905;9877905;9877905;9877905;9878140;9883705;9893009;9910095;9910095	9850776;9850776;9850776;9850776;9871277;9871277;9871277;9871277;9872088;9872088;9872088;9872088;9877989;9877989;9877989;9877989;9878176;9883738;9893237;9910263;9910336	-;-;-;-;-;-;-;-;-;-;-;-;-;-;-;-;-;-;-;-;-	3339	160	117	139	180	226	226
LZIC	1;1;1;1;1;1;1;1;1;1;1;1;1;1;1;1;1;1;1;1;1;1;1;1;1;1;1;1;1;1	9922113;9928939;9929720;9930253;9930261;9931891;9931891;9931891;9931891;9931891;9932803;9932803;9932803;9932803;9934762;9934762;9934762;9934762;9935492;9935492;9935492;9935492;9936519;9936519;9936519;9942624;9942624;9942624;9943249;9943349	9922358;9930457;9930457;9930457;9930457;9932180;9931972;9931972;9931972;9931972;9932898;9932898;9932898;9932898;9934860;9934860;9934860;9934860;9935627;9935627;9935620;9935627;9936627;9936627;9936627;9942782;9942768;9942782;9943329;9943407	-;-;-;-;-;-;-;-;-;-;-;-;-;-;-;-;-;-;-;-;-;-;-;-;-;-;-;-;-;-	2794	1683	1505	1852	1330	1628	1104
NMNAT1	1;1;1;1;1;1;1;1;1;1;1;1;1;1;1;1;1;1;1;1	9943428;9943428;9943429;9943488;9972018;9972018;9972018;9972018;9975592;9975592;9975592;9981031;9981031;9981031;9981052;9981256;9982301;9982301;9983004;9985136	9943515;9943515;9943515;9943515;9972503;9972188;9972188;9972188;9975775;9975775;9975775;9981170;9981170;9981170;9981170;9981766;9982870;9985498;9983669;9985501	+;+;+;+;+;+;+;+;+;+;+;+;+;+;+;+;+;+;+;+	4610	817	784	882	1129	1346	1091
RBP7	1;1;1;1;1;1;1;1;1	9997206;9997216;10004093;10007570;10007570;10008173;10008173;10015782;10015782	9997331;9997331;10004307;10007748;10007748;10008274;10008274;10016020;10016020	+;+;+;+;+;+;+;+;+	861	6	2	0	4	4	11
UBE4B	1;1;1;1;1;1;1;1;1;1;1;1;1;1;1;1;1;1;1;1;1;1;1;1;1;1;1;1;1;1;1;1;1;1;1;1;1;1;1;1;1;1;1;1;1;1;1;1;1;1;1;1;1;1;1;1;1;1;1;1;1;1;1;1;1;1;1;1;1;1;1;1;1;1;1;1;1;1;1;1;1;1;1;1;1;1;1;1;1;1;1;1;1;1;1	10032832;10033274;10033596;10072028;10072028;10072028;10072454;10095461;10095461;10100861;10101108;10101108;10102948;10102948;10102948;10105516;10105516;10106197;10107331;10117459;10117459;10117459;10119513;10119513;10119513;10121962;10121962;10121962;10122042;10126794;10126794;10126794;10126794;10128339;10129392;10129392;10129392;10129392;10130500;10130500;10130500;10130500;10130715;10130715;101…	10033694;10033694;10033694;10072214;10072214;10072214;10073118;10095596;10095596;10101195;10101195;10101195;10103185;10103092;10103092;10105744;10105744;10106583;10107374;10117600;10117600;10117600;10119613;10119613;10119613;10122076;10122076;10122076;10122076;10126877;10126877;10126877;10126877;10129448;10129448;10129448;10129448;10129448;10130616;10130616;10130616;10130616;10130813;10130813;101…	+;+;+;+;+;+;+;+;+;+;+;+;+;+;+;+;+;+;+;+;+;+;+;+;+;+;+;+;+;+;+;+;+;+;+;+;+;+;+;+;+;+;+;+;+;+;+;+;+;+;+;+;+;+;+;+;+;+;+;+;+;+;+;+;+;+;+;+;+;+;+;+;+;+;+;+;+;+;+;+;+;+;+;+;+;+;+;+;+;+;+;+;+;+;+	9128	1354	1174	1343	1280	1484	993
KIF1B	1;1;1;1;1;1;1;1;1;1;1;1;1;1;1;1;1;1;1;1;1;1;1;1;1;1;1;1;1;1;1;1;1;1;1;1;1;1;1;1;1;1;1;1;1;1;1;1;1;1;1;1;1;1;1;1;1;1;1;1;1;1;1;1;1;1;1;1;1;1;1;1;1;1;1;1;1;1;1;1;1;1;1;1;1;1;1;1;1;1;1;1;1;1;1;1;1;1;1;1;1;1;1;1;1;1;1;1;1;1;1;1;1;1;1;1;1;1;1;1;1;1;1;1;1;1;1;1;1;1;1;1;1;1;1;1;1;1;1;1;1;1;1;1;1;1;1;1;1;1;1;1;1;1;1;1;1;1;1;1;1;1;1;1;1;1;1;1;1;1;1;1;1;1;1;1;1;1;1;1;1;1;1;1;1;1;1;1;1;1;1;1;1;1;1;1;1;1;1;1…	10210805;10210805;10211616;10230764;10232250;10232250;10232250;10232250;10232250;10232329;10232329;10256247;10256247;10256247;10256247;10256247;10256247;10256247;10258493;10258493;10258493;10258493;10258493;10258493;10258493;10261905;10261905;10261905;10261905;10261905;10261905;10261905;10267380;10267380;10267380;10267380;10267380;10267380;10267380;10268152;10268152;10268152;10268152;10268152;102…	10210878;10210878;10211738;10230997;10232434;10232434;10232434;10232434;10232434;10232434;10232434;10256323;10256323;10256323;10256323;10256323;10256323;10256323;10258672;10258672;10258672;10258672;10258672;10258672;10258672;10261970;10261970;10261970;10261970;10261970;10261970;10261970;10267558;10267558;10267558;10267558;10267558;10267558;10267558;10268263;10268263;10268263;10268263;10268263;102…	+;+;+;+;+;+;+;+;+;+;+;+;+;+;+;+;+;+;+;+;+;+;+;+;+;+;+;+;+;+;+;+;+;+;+;+;+;+;+;+;+;+;+;+;+;+;+;+;+;+;+;+;+;+;+;+;+;+;+;+;+;+;+;+;+;+;+;+;+;+;+;+;+;+;+;+;+;+;+;+;+;+;+;+;+;+;+;+;+;+;+;+;+;+;+;+;+;+;+;+;+;+;+;+;+;+;+;+;+;+;+;+;+;+;+;+;+;+;+;+;+;+;+;+;+;+;+;+;+;+;+;+;+;+;+;+;+;+;+;+;+;+;+;+;+;+;+;+;+;+;+;+;+;+;+;+;+;+;+;+;+;+;+;+;+;+;+;+;+;+;+;+;+;+;+;+;+;+;+;+;+;+;+;+;+;+;+;+;+;+;+;+;+;+;+;+;+;+;+;+…	17720	5312	5189	6276	5297	6103	4471
PGD	1;1;1;1;1;1;1;1;1;1;1;1;1;1;1;1;1;1;1;1;1;1;1;1;1;1;1;1;1;1;1;1;1;1;1;1;1;1;1;1;1;1;1;1;1;1;1;1;1;1;1;1;1;1	10398592;10399044;10399073;10399080;10399112;10399498;10399629;10399629;10399629;10399629;10399629;10399632;10400376;10400393;10400393;10400393;10400393;10403071;10403071;10403071;10403071;10404161;10404161;10404161;10404161;10404161;10408071;10408071;10408071;10408071;10411418;10411418;10411418;10411418;10412834;10413062;10413062;10413062;10415292;10416987;10416987;10416987;10416987;10417376;104…	10398751;10399125;10399125;10399125;10399125;10399704;10400008;10399704;10399704;10399704;10399704;10399704;10400572;10400572;10400572;10400572;10400572;10403136;10403136;10403136;10403136;10404279;10404279;10404279;10404276;10404279;10408140;10408140;10408140;10408140;10411552;10411552;10411552;10411552;10413251;10413251;10413251;10413251;10415392;10417044;10417117;10417117;10417117;10417509;104…	+;+;+;+;+;+;+;+;+;+;+;+;+;+;+;+;+;+;+;+;+;+;+;+;+;+;+;+;+;+;+;+;+;+;+;+;+;+;+;+;+;+;+;+;+;+;+;+;+;+;+;+;+;+	2966	8620	7980	8220	4714	4813	4041
APITD1-CORT	1;1;1;1;1;1;1;1;1;1;1;1;1;1;1;1;1;1;1;1;1;1	10430102;10430384;10430435;10430804;10431258;10433842;10433842;10433842;10434657;10434657;10434657;10434657;10440347;10440347;10440347;10440347;10442265;10451377;10451377;10451377;10451377;10451377	10430568;10430568;10430568;10431401;10431401;10433965;10433965;10433965;10434690;10434690;10434690;10434690;10440413;10440413;10440413;10440413;10442441;10451659;10452003;10451411;10451659;10452153	+;+;+;+;+;+;+;+;+;+;+;+;+;+;+;+;+;+;+;+;+;+	2244	1070	930	1156	517	694	498
APITD1	1;1;1;1;1;1;1;1;1;1;1;1;1;1;1;1;1	10430443;10430512;10430783;10430876;10431123;10433842;10433842;10434657;10434657;10440123;10440347;10440347;10440347;10442265;10442265;10442265;10442265	10430568;10430568;10431401;10431130;10431401;10433965;10433965;10434690;10434690;10440413;10440413;10440413;10440413;10442657;10442502;10442334;10442809	+;+;+;+;+;+;+;+;+;+;+;+;+;+;+;+;+	1739	1032	920	1124	494	652	469
CORT	1;1	10449719;10451377	10450322;10451902	+;+	1130	52	28	58	50	79	52
DFFA	1;1;1;1;1;1;1;1;1;1;1;1;1;1;1;1	10456522;10461643;10462468;10462988;10463058;10463431;10463431;10467190;10467190;10467190;10469177;10469177;10469177;10472323;10472323;10472323	10461702;10461702;10463209;10463209;10463209;10463620;10463620;10467332;10467332;10467332;10469338;10469338;10469338;10472488;10472479;10472526	-;-;-;-;-;-;-;-;-;-;-;-;-;-;-;-	6622	3982	3470	4409	2834	3338	2349
PEX14	1;1;1;1;1;1;1;1;1;1;1;1;1;1;1;1;1;1;1;1;1	10472288;10474887;10474982;10495274;10495274;10495274;10517028;10535888;10536213;10536213;10536213;10536213;10599238;10599238;10618332;10618332;10623019;10623019;10624340;10627272;10629531	10472580;10475002;10475002;10495321;10495321;10495321;10517131;10536060;10536289;10536572;10536297;10536297;10599366;10599366;10618417;10618417;10623286;10623121;10624437;10627363;10630758	+;+;+;+;+;+;+;+;+;+;+;+;+;+;+;+;+;+;+;+;+	2995	1727	1461	2032	1165	1576	1014
CASZ1	1;1;1;1;1;1;1;1;1;1;1;1;1;1;1;1;1;1;1;1;1;1;1;1;1;1;1;1;1;1;1;1;1;1;1;1;1;1;1;1;1;1;1;1;1;1;1;1;1;1;1;1;1;1;1;1;1;1;1;1;1	10636604;10637121;10638715;10642082;10642859;10642859;10643160;10643160;10644917;10644917;10646128;10647213;10647801;10649070;10649070;10649283;10649283;10650484;10650692;10650692;10650941;10650941;10650941;10652984;10653377;10653377;10654419;10654419;10654419;10655649;10655649;10655649;10656646;10656646;10656646;10658007;10658508;10658508;10658508;10659702;10659702;10659702;10659702;10660737;106…	10640059;10637408;10638763;10642322;10643000;10643000;10643311;10643311;10645076;10645088;10646326;10648139;10648139;10649192;10649192;10649437;10649437;10650755;10650755;10650755;10651100;10651076;10651076;10654218;10654218;10654218;10654591;10654591;10654591;10655813;10655813;10655813;10656736;10656736;10656736;10658576;10658576;10658576;10658576;10661398;10660536;10660536;10660536;10660856;106…	-;-;-;-;-;-;-;-;-;-;-;-;-;-;-;-;-;-;-;-;-;-;-;-;-;-;-;-;-;-;-;-;-;-;-;-;-;-;-;-;-;-;-;-;-;-;-;-;-;-;-;-;-;-;-;-;-;-;-;-;-	11336	58	42	57	77	122	92
C1orf127	1;1;1;1;1;1;1;1;1;1;1;1;1;1;1;1;1;1;1;1;1;1;1;1;1;1;1;1;1;1;1;1;1;1;1;1;1	10946471;10946473;10946473;10946475;10946730;10947643;10947643;10947643;10947643;10947643;10949624;10949624;10949702;10954019;10954019;10954019;10954990;10954990;10954990;10957023;10957023;10957585;10957616;10957616;10958714;10958714;10958714;10964128;10964128;10964128;10966358;10966358;10969970;10969970;10976156;10976156;10982012	10946738;10946741;10946741;10946586;10946741;10949751;10948844;10947870;10948844;10948844;10949814;10949814;10949814;10954142;10954142;10954142;10955186;10955186;10955186;10957107;10957107;10957753;10957753;10957753;10958752;10958752;10958752;10964271;10964271;10964201;10966482;10966482;10970089;10970089;10976215;10976256;10982037	-;-;-;-;-;-;-;-;-;-;-;-;-;-;-;-;-;-;-;-;-;-;-;-;-;-;-;-;-;-;-;-;-;-;-;-;-	3573	0	2	0	0	1	0
TARDBP	1;1;1;1;1;1;1;1;1;1;1;1;1;1;1;1;1;1;1;1;1;1;1;1;1;1;1;1;1;1;1;1;1;1;1;1;1;1;1;1;1;1;1;1;1;1;1;1;1;1;1;1;1;1;1;1;1;1;1;1;1;1;1;1;1;1;1;1;1;1;1;1;1;1;1;1;1;1;1;1;1;1;1;1;1;1;1;1;1;1;1;1;1;1;1;1;1;1;1;1;1;1;1;1;1;1;1;1;1;1;1;1;1;1;1;1;1;1;1;1;1;1;1;1;1;1;1;1;1;1	11012344;11012400;11012622;11012653;11012654;11012654;11012654;11012670;11013716;11013716;11013716;11013716;11013716;11013716;11013716;11013716;11013716;11013716;11013728;11013728;11015524;11016123;11016844;11016844;11016844;11016844;11016844;11016844;11016844;11016844;11016844;11016844;11016844;11016859;11016865;11016878;11016966;11018374;11018733;11018733;11018733;11018733;11018733;11018733;110…	11012428;11012743;11012743;11012743;11012743;11012743;11012743;11012743;11013965;11013965;11013965;11013965;11013965;11013965;11013965;11013965;11013965;11013965;11013965;11013965;11015646;11016254;11017007;11017007;11017007;11017007;11017007;11017007;11017007;11017007;11017007;11017007;11017007;11017007;11017007;11017007;11017007;11018453;11019186;11018873;11018873;11018873;11018873;11018873;110…	+;+;+;+;+;+;+;+;+;+;+;+;+;+;+;+;+;+;+;+;+;+;+;+;+;+;+;+;+;+;+;+;+;+;+;+;+;+;+;+;+;+;+;+;+;+;+;+;+;+;+;+;+;+;+;+;+;+;+;+;+;+;+;+;+;+;+;+;+;+;+;+;+;+;+;+;+;+;+;+;+;+;+;+;+;+;+;+;+;+;+;+;+;+;+;+;+;+;+;+;+;+;+;+;+;+;+;+;+;+;+;+;+;+;+;+;+;+;+;+;+;+;+;+;+;+;+;+;+;+	6071	15864	14475	17330	13374	14808	11123
RP4-635E18.9	1;1;1;1;1;1;1;1;1;1;1;1;1;1;1;1;1;1;1;1;1;1;1;1	11012662;11013716;11016844;11018733;11020429;11020506;11022124;11022124;11022144;11023193;11023193;11023198;11024064;11024793;11025110;11025110;11025110;11025110;11029687;11030179;11030179;11030179;11030179;11030179	11012743;11013965;11017007;11018873;11020599;11020599;11022241;11022250;11022250;11023329;11023329;11023329;11024335;11025208;11025208;11025208;11025208;11025208;11029781;11030525;11030526;11030497;11030528;11030430	+;+;+;+;+;+;+;+;+;+;+;+;+;+;+;+;+;+;+;+;+;+;+;+	2205	9956	9423	11216	8465	9445	7203
MASP2	1;1;1;1;1;1;1;1;1;1;1;1;1;1;1;1;1;1;1;1;1	11026523;11030176;11030748;11034828;11037693;11037693;11042875;11042875;11043339;11044798;11044798;11045408;11045408;11046556;11046556;11046891;11046891;11046891;11047203;11047203;11047203	11027648;11030250;11030882;11034906;11037811;11037811;11043198;11043022;11043535;11046733;11044953;11045539;11045539;11046733;11046733;11047119;11047119;11047119;11047227;11047233;11047223	-;-;-;-;-;-;-;-;-;-;-;-;-;-;-;-;-;-;-;-;-	4251	3	11	9	37	43	32
SRM	1;1;1;1;1;1;1;1;1;1;1;1;1;1;1;1;1;1;1;1;1;1;1	11054584;11054589;11054664;11054962;11054962;11055781;11055781;11056011;11056011;11056011;11056604;11056604;11056604;11056702;11058710;11058800;11058800;11058800;11059225;11059225;11059225;11059777;11059777	11054885;11054885;11055084;11055204;11055084;11055820;11055926;11056094;11056094;11056094;11056757;11056757;11056757;11056757;11058873;11058892;11058892;11058892;11059686;11059380;11059345;11060020;11060024	-;-;-;-;-;-;-;-;-;-;-;-;-;-;-;-;-;-;-;-;-;-;-	1898	1179	1185	1545	561	658	472
EXOSC10	1;1;1;1;1;1;1;1;1;1;1;1;1;1;1;1;1;1;1;1;1;1;1;1;1;1;1;1;1;1;1;1;1;1;1;1;1;1;1;1;1;1;1;1;1;1;1;1;1;1;1;1;1;1;1;1;1;1;1;1;1;1;1;1;1;1;1;1;1;1;1;1;1;1;1;1;1;1;1;1;1;1;1;1;1;1;1;1;1	11066618;11066618;11066621;11066685;11068008;11068008;11068008;11068008;11068645;11068645;11068645;11068645;11068645;11068654;11069559;11069559;11069559;11069559;11069559;11070900;11070900;11070900;11070900;11070900;11072087;11072087;11072087;11072087;11073934;11073934;11074231;11074231;11074231;11074288;11076842;11076842;11076842;11076842;11077009;11077330;11077365;11077365;11077601;11077601;110…	11066748;11066748;11066748;11066748;11068084;11068084;11068084;11068084;11068924;11068706;11068706;11068706;11068706;11068706;11069730;11069730;11069730;11069730;11069730;11070973;11073026;11070988;11070973;11070973;11072395;11072171;11072171;11072171;11074008;11074008;11074326;11074326;11074326;11074326;11076948;11077651;11076948;11076948;11077443;11077443;11077443;11077443;11077651;11077651;110…	-;-;-;-;-;-;-;-;-;-;-;-;-;-;-;-;-;-;-;-;-;-;-;-;-;-;-;-;-;-;-;-;-;-;-;-;-;-;-;-;-;-;-;-;-;-;-;-;-;-;-;-;-;-;-;-;-;-;-;-;-;-;-;-;-;-;-;-;-;-;-;-;-;-;-;-;-;-;-;-;-;-;-;-;-;-;-;-;-	6003	3362	2956	3505	2319	2665	1976
MTOR	1;1;1;1;1;1;1;1;1;1;1;1;1;1;1;1;1;1;1;1;1;1;1;1;1;1;1;1;1;1;1;1;1;1;1;1;1;1;1;1;1;1;1;1;1;1;1;1;1;1;1;1;1;1;1;1;1;1;1;1;1;1;1;1;1;1;1;1;1;1;1;1;1;1;1;1;1;1;1;1;1;1;1;1;1;1;1;1;1;1;1;1;1;1;1;1;1;1;1;1;1;1;1;1;1;1	11106535;11106535;11107285;11107307;11108181;11108181;11108181;11108181;11109290;11109290;11109290;11109290;11109303;11109649;11109649;11109649;11109649;11109649;11111514;11112852;11112852;11112852;11112852;11112852;11114318;11114318;11114318;11114318;11114318;11114813;11114813;11114813;11114813;11115396;11115396;11115396;11115396;11117004;11117004;11121246;11121246;11121979;11121979;11124498;111…	11107500;11107500;11107500;11107500;11108286;11108286;11108286;11108286;11109370;11109370;11109370;11109370;11109370;11109729;11109729;11109729;11109729;11109729;11111753;11112917;11112917;11112917;11112917;11112917;11114453;11114629;11114453;11114453;11114453;11114887;11114887;11114887;11114887;11115527;11115663;11115468;11115468;11117086;11117086;11121368;11121368;11122126;11122126;11124633;111…	-;-;-;-;-;-;-;-;-;-;-;-;-;-;-;-;-;-;-;-;-;-;-;-;-;-;-;-;-;-;-;-;-;-;-;-;-;-;-;-;-;-;-;-;-;-;-;-;-;-;-;-;-;-;-;-;-;-;-;-;-;-;-;-;-;-;-;-;-;-;-;-;-;-;-;-;-;-;-;-;-;-;-;-;-;-;-;-;-;-;-;-;-;-;-;-;-;-;-;-;-;-;-;-;-;-	12119	2656	2361	2867	2595	3149	2511
ANGPTL7	1;1;1;1;1;1;1;1	11189341;11192270;11193580;11193627;11194461;11194526;11194854;11194854	11189955;11192370;11193774;11193774;11194659;11194659;11195981;11195178	+;+;+;+;+;+;+;+	2238	2	0	0	0	0	0
UBIAD1	1;1;1;1;1;1;1;1;1;1;1;1	11273206;11273528;11273889;11273934;11285644;11285644;11285644;11292049;11293467;11294873;11294873;11294873	11274060;11274060;11274060;11274060;11285732;11285732;11288434;11292147;11293626;11296049;11295164;11295183	+;+;+;+;+;+;+;+;+;+;+;+	5082	218	184	259	151	214	159
DISP3	1;1;1;1;1;1;1;1;1;1;1;1;1;1;1;1;1;1;1;1;1;1;1;1;1;1;1;1	11479166;11479238;11481258;11500990;11502678;11514390;11515369;11516001;11517463;11519355;11519719;11520687;11523942;11525176;11526651;11529556;11529787;11530907;11531565;11533676;11534381;11534381;11535011;11535011;11535478;11535478;11536324;11536324	11479372;11479372;11481960;11502088;11502897;11514526;11515503;11516161;11517602;11519503;11519880;11520848;11524055;11525312;11526835;11529686;11529959;11531033;11531710;11533827;11534540;11534540;11535124;11535124;11535644;11535644;11537225;11537584	+;+;+;+;+;+;+;+;+;+;+;+;+;+;+;+;+;+;+;+;+;+;+;+;+;+;+;+	6142	10	2	0	12	12	11
FBXO2	1;1;1;1;1;1;1;1;1;1;1;1;1;1;1;1;1	11648367;11649087;11649528;11649779;11649874;11649945;11649945;11650466;11650466;11650466;11650547;11650737;11653391;11653391;11654031;11654319;11655640	11648828;11649225;11649874;11649874;11650074;11650074;11650074;11650713;11650834;11650834;11650834;11650834;11653529;11653427;11654197;11654682;11655785	-;-;-;-;-;-;-;-;-;-;-;-;-;-;-;-;-	2333	24	16	21	13	23	14
FBXO44	1;1;1;1;1;1;1;1;1;1;1;1;1;1;1;1;1;1;1;1;1;1;1;1;1;1;1;1;1;1;1;1;1;1;1;1;1;1;1;1;1;1;1;1;1;1;1;1;1;1;1	11654375;11654857;11654857;11654881;11654901;11654910;11654910;11655328;11655328;11655670;11655806;11655806;11655806;11655806;11655806;11655806;11655806;11656065;11658267;11658267;11658267;11658267;11658267;11658267;11658267;11658267;11658533;11658533;11658533;11658542;11658736;11658736;11658736;11658736;11658736;11658736;11658736;11658736;11658736;11661130;11661130;11661130;11661130;11661130;116…	11654581;11654952;11654952;11654952;11654952;11654952;11654952;11655699;11655699;11655699;11656100;11656100;11656100;11656100;11656100;11656100;11656100;11656100;11658364;11658364;11658364;11658364;11658393;11658393;11658364;11658364;11658628;11658628;11658628;11658628;11658871;11658871;11658871;11658871;11658871;11658871;11658871;11658868;11658871;11661308;11662291;11661308;11661349;11663326;116…	+;+;+;+;+;+;+;+;+;+;+;+;+;+;+;+;+;+;+;+;+;+;+;+;+;+;+;+;+;+;+;+;+;+;+;+;+;+;+;+;+;+;+;+;+;+;+;+;+;+;+	3527	59	44	54	58	64	57
FBXO6	1;1;1;1;1;1;1;1;1;1;1;1;1;1	11664124;11664486;11668656;11668656;11668696;11671266;11671266;11671266;11671928;11671928;11673277;11673277;11673615;11673615	11664255;11664735;11668944;11668944;11668944;11671392;11671392;11671392;11672064;11672023;11673412;11673412;11674030;11674354	+;+;+;+;+;+;+;+;+;+;+;+;+;+	1811	13	9	6	17	8	18
MAD2L2	1;1;1;1;1;1;1;1;1;1;1;1;1;1;1;1;1;1;1;1;1;1;1;1;1;1;1;1;1;1;1;1;1;1;1;1;1;1;1;1;1;1;1;1;1;1;1;1;1;1;1;1;1;1;1;1;1;1;1;1;1;1;1;1;1;1;1;1;1	11674480;11674481;11674525;11674678;11674748;11675082;11675082;11675082;11675082;11675082;11675656;11675657;11675658;11675658;11675658;11675658;11675658;11675700;11676046;11676046;11676046;11676046;11676046;11676046;11676046;11676809;11676809;11676848;11676848;11676848;11676848;11676848;11676848;11676872;11677543;11677543;11677543;11677543;11677543;11677543;11677543;11677543;11680353;11680353;116…	11674816;11674816;11674816;11674816;11674816;11675174;11675174;11675174;11675174;11675174;11675731;11675731;11675731;11675731;11675731;11675731;11675731;11676140;11676140;11676140;11676140;11676140;11676140;11676140;11676140;11676948;11676948;11676948;11676948;11676948;11676948;11676948;11676948;11677614;11677614;11677614;11677614;11677614;11677614;11677614;11677614;11677614;11680471;11680471;116…	-;-;-;-;-;-;-;-;-;-;-;-;-;-;-;-;-;-;-;-;-;-;-;-;-;-;-;-;-;-;-;-;-;-;-;-;-;-;-;-;-;-;-;-;-;-;-;-;-;-;-;-;-;-;-;-;-;-;-;-;-;-;-;-;-;-;-;-;-	3324	874	667	996	602	692	498
DRAXIN	1;1;1;1;1;1;1	11691729;11706249;11709275;11711851;11712340;11715119;11719584	11691853;11706709;11709465;11711965;11712429;11715208;11725857	+;+;+;+;+;+;+	7346	0	0	2	1	0	0
AGTRAP	1;1;1;1;1;1;1;1;1;1;1;1;1;1;1;1;1;1;1;1;1;1;1;1;1;1;1;1;1;1;1;1;1;1;1;1;1;1;1;1;1;1;1;1;1;1;1;1;1;1;1;1;1;1;1;1;1;1;1;1;1;1;1;1;1;1;1;1	11736084;11736117;11736124;11736130;11736142;11736147;11736153;11736155;11736173;11736175;11744533;11745801;11745803;11745803;11745803;11745803;11745803;11745803;11745803;11745803;11745803;11745930;11745988;11745998;11746009;11746127;11746127;11746127;11746127;11747440;11747440;11747440;11747440;11747440;11747440;11747440;11747440;11747440;11747440;11747440;11747512;11748415;11748415;11748415;117…	11736235;11736235;11736235;11736235;11736235;11736235;11736235;11736235;11736235;11736235;11744568;11745837;11746672;11745837;11745837;11745837;11745837;11745837;11745837;11745837;11745837;11746223;11746223;11746223;11746223;11746223;11746223;11746223;11746223;11747545;11747545;11747545;11747545;11747545;11747545;11747545;11747545;11747545;11747545;11747545;11747545;11748610;11748610;11748589;117…	+;+;+;+;+;+;+;+;+;+;+;+;+;+;+;+;+;+;+;+;+;+;+;+;+;+;+;+;+;+;+;+;+;+;+;+;+;+;+;+;+;+;+;+;+;+;+;+;+;+;+;+;+;+;+;+;+;+;+;+;+;+;+;+;+;+;+;+	2435	192	117	127	186	214	129
C1orf167	1;1;1;1;1;1;1;1;1;1;1;1;1;1;1;1;1;1;1;1;1;1;1;1;1;1;1;1;1;1;1;1;1;1;1;1;1;1;1;1;1;1;1;1;1;1;1;1;1;1;1;1;1;1;1;1;1;1;1;1;1;1;1;1;1;1;1;1;1	11761787;11764331;11765857;11766742;11766964;11767221;11767221;11768077;11768077;11768973;11771524;11771524;11772082;11772082;11772122;11775435;11775435;11775435;11776464;11776464;11776464;11777129;11778660;11778660;11778926;11778926;11778931;11779802;11779802;11779802;11779817;11782189;11782189;11782189;11782194;11784174;11784174;11784174;11784174;11785148;11785148;11785148;11785148;11785171;117…	11762274;11764482;11766576;11767085;11767085;11767264;11767264;11768275;11768319;11769127;11771636;11771636;11772259;11772259;11772259;11775610;11775610;11775610;11776638;11776638;11776638;11778310;11778816;11778816;11779080;11779080;11779080;11780010;11780010;11780010;11780010;11782333;11782333;11782333;11782333;11784593;11784593;11784593;11784593;11785289;11785289;11785289;11785289;11785289;117…	+;+;+;+;+;+;+;+;+;+;+;+;+;+;+;+;+;+;+;+;+;+;+;+;+;+;+;+;+;+;+;+;+;+;+;+;+;+;+;+;+;+;+;+;+;+;+;+;+;+;+;+;+;+;+;+;+;+;+;+;+;+;+;+;+;+;+;+;+	6499	81	48	62	110	134	121
MTHFR	1;1;1;1;1;1;1;1;1;1;1;1;1;1;1;1;1;1;1;1;1;1;1;1;1;1;1;1;1;1;1;1;1;1;1;1;1;1;1;1;1;1;1;1;1;1;1;1;1;1;1;1;1;1;1;1;1;1;1;1	11785723;11785730;11786603;11788294;11791207;11791207;11791207;11791207;11792278;11792278;11792278;11792278;11793907;11793907;11793907;11793907;11794358;11794358;11794358;11794358;11794729;11794729;11794729;11794729;11795098;11795098;11795098;11795098;11796206;11796206;11796206;11796206;11800212;11800212;11800212;11800212;11801161;11801161;11801161;11801161;11801205;11802881;11802881;11802881;118…	11790898;11790898;11790898;11790898;11791326;11791326;11791326;11791326;11792379;11792379;11792379;11792379;11794089;11794089;11794089;11794089;11794538;11794538;11794538;11794538;11794863;11794863;11794863;11794863;11795348;11795348;11795348;11795348;11796399;11796399;11796399;11796399;11800322;11800322;11800322;11800322;11801399;11801399;11801399;11801399;11801399;11803129;11803129;11803129;118…	-;-;-;-;-;-;-;-;-;-;-;-;-;-;-;-;-;-;-;-;-;-;-;-;-;-;-;-;-;-;-;-;-;-;-;-;-;-;-;-;-;-;-;-;-;-;-;-;-;-;-;-;-;-;-;-;-;-;-;-	10214	391	328	363	517	614	480
CLCN6	1;1;1;1;1;1;1;1;1;1;1;1;1;1;1;1;1;1;1;1;1;1;1;1;1;1;1;1;1;1;1;1;1;1;1;1;1;1;1;1;1;1;1;1;1;1;1;1;1;1;1;1;1;1;1;1;1;1;1;1;1;1;1;1;1;1;1;1;1;1;1;1;1;1;1;1;1;1;1;1;1;1;1;1;1;1;1;1;1;1;1;1;1;1;1;1;1;1;1;1;1;1;1;1;1;1;1;1;1;1;1	11806096;11806211;11806213;11806260;11806263;11806263;11806263;11807131;11807131;11807131;11807131;11807131;11807131;11807131;11815846;11815846;11815846;11815846;11815846;11815846;11816615;11816615;11816615;11816615;11816615;11816615;11816615;11819488;11819488;11819488;11819488;11819488;11819488;11819488;11820362;11822695;11822695;11822695;11822695;11822695;11822695;11823707;11823707;11823707;118…	11806349;11806349;11806349;11806349;11806349;11806349;11806349;11807190;11807190;11807190;11807190;11807190;11807190;11807190;11815911;11815911;11815911;11815911;11815911;11815911;11816680;11816680;11816680;11816680;11816680;11816680;11816680;11819554;11819554;11819554;11819554;11819554;11819554;11819554;11820779;11822801;11822801;11822801;11822801;11822801;11822801;11823833;11823833;11823833;118…	+;+;+;+;+;+;+;+;+;+;+;+;+;+;+;+;+;+;+;+;+;+;+;+;+;+;+;+;+;+;+;+;+;+;+;+;+;+;+;+;+;+;+;+;+;+;+;+;+;+;+;+;+;+;+;+;+;+;+;+;+;+;+;+;+;+;+;+;+;+;+;+;+;+;+;+;+;+;+;+;+;+;+;+;+;+;+;+;+;+;+;+;+;+;+;+;+;+;+;+;+;+;+;+;+;+;+;+;+;+;+	6938	395	319	345	401	412	309
NPPA	1;1;1;1;1;1;1;1;1;1	11845709;11845712;11845879;11846012;11847113;11847113;11847113;11847562;11847562;11848081	11846014;11846008;11846014;11846014;11847439;11847439;11847439;11847783;11847783;11848345	-;-;-;-;-;-;-;-;-;-	1120	20	22	29	18	15	28
NPPB	1;1;1	11857464;11858214;11858702	11857671;11858469;11858931	-;-;-	694	0	6	6	4	2	0
KIAA2013	1;1;1;1;1;1;1;1;1	11919591;11920183;11922175;11922636;11922636;11925205;11925205;11925205;11926303	11920332;11920332;11923489;11923489;11923489;11926428;11926423;11926269;11926403	-;-;-;-;-;-;-;-;-	3281	495	323	418	419	449	339
PLOD1	1;1;1;1;1;1;1;1;1;1;1;1;1;1;1;1;1;1;1;1;1;1;1;1;1;1;1;1;1;1;1;1;1;1;1;1;1;1;1;1;1;1;1;1;1;1;1;1;1;1;1;1;1;1;1;1;1;1;1;1;1;1	11934205;11934694;11934734;11934743;11934753;11944522;11947976;11947976;11947976;11947976;11947976;11949773;11949773;11949773;11949773;11949773;11950357;11950357;11950357;11950357;11950357;11952623;11952623;11952623;11952623;11952623;11954301;11954574;11954830;11954830;11954830;11956917;11956917;11956917;11957090;11957842;11957842;11957842;11957842;11958516;11958516;11958516;11960646;11963532;119…	11934323;11934855;11934855;11934855;11934855;11944662;11948067;11948067;11948067;11948067;11948067;11949906;11949906;11949906;11949906;11949906;11950520;11950520;11950520;11950520;11950520;11952735;11952735;11952735;11952735;11952691;11954893;11954767;11954893;11954893;11954893;11957014;11957014;11957014;11957193;11957943;11957943;11957943;11957943;11958593;11958620;11958647;11960767;11963636;119…	+;+;+;+;+;+;+;+;+;+;+;+;+;+;+;+;+;+;+;+;+;+;+;+;+;+;+;+;+;+;+;+;+;+;+;+;+;+;+;+;+;+;+;+;+;+;+;+;+;+;+;+;+;+;+;+;+;+;+;+;+;+	5320	4304	3987	4494	4624	4477	3743
MFN2	1;1;1;1;1;1;1;1;1;1;1;1;1;1;1;1;1;1;1;1;1;1;1;1;1;1;1;1;1;1;1;1;1;1;1;1;1;1;1;1;1;1;1;1;1;1;1;1;1;1;1;1	11980181;11980299;11980312;11980370;11980435;11981810;11981970;11981970;11981970;11981992;11982523;11989165;11989165;11989165;11989165;11989165;11989165;11992279;11992555;11992555;11992555;11992555;11996156;11996156;11997297;11997297;11998770;11998770;11998988;11998988;12001401;12001401;12001769;12001769;12001982;12001982;12003992;12003992;12004509;12004509;12004825;12004825;12005711;12005711;120…	11980484;11980484;11980484;11980484;11980484;11981853;11982114;11982114;11982114;11982114;11982590;11989343;11989343;11989234;11989343;11989343;11989343;11992463;11992640;11992673;11992690;11992690;11996318;11996318;11997421;11997421;11998878;11998878;11999095;11999095;12001554;12001554;12001836;12001836;12002103;12002103;12004118;12004118;12004613;12004613;12004927;12004927;12005931;12005931;120…	+;+;+;+;+;+;+;+;+;+;+;+;+;+;+;+;+;+;+;+;+;+;+;+;+;+;+;+;+;+;+;+;+;+;+;+;+;+;+;+;+;+;+;+;+;+;+;+;+;+;+;+	4973	6694	5860	6939	5383	5866	4387
MIIP	1;1;1;1;1;1;1;1;1;1;1;1;1;1;1;1;1;1;1;1;1;1;1;1;1;1;1;1;1;1;1;1;1;1;1;1;1;1	12019466;12019466;12021645;12022095;12022095;12022222;12022833;12022833;12022833;12022864;12028721;12029033;12029033;12029033;12029033;12029096;12029223;12029223;12029223;12029223;12029223;12029223;12029765;12029765;12029765;12030028;12030028;12030028;12031127;12031266;12031266;12031266;12031266;12031541;12031722;12031722;12031722;12031722	12019552;12019552;12021840;12022442;12022442;12022442;12022917;12022917;12022917;12022917;12029141;12029141;12029141;12029141;12029141;12029141;12029607;12029281;12029894;12030124;12029281;12029281;12029894;12029855;12029894;12030124;12030124;12030124;12031403;12031403;12031403;12031403;12031403;12032025;12032039;12032043;12031975;12032045	+;+;+;+;+;+;+;+;+;+;+;+;+;+;+;+;+;+;+;+;+;+;+;+;+;+;+;+;+;+;+;+;+;+;+;+;+;+	2821	132	104	104	140	85	98
TNFRSF8	1;1;1;1;1;1;1;1;1;1;1;1;1;1;1;1;1;1;1;1;1;1;1;1;1;1;1;1;1;1;1;1;1;1;1;1;1;1;1;1;1;1;1;1;1;1;1;1;1;1;1;1	12063377;12063377;12063470;12084464;12097101;12097101;12097101;12104379;12104379;12104379;12109566;12109566;12109566;12110041;12110041;12110041;12111898;12111898;12111898;12115577;12115577;12115577;12123284;12123284;12123284;12123715;12123715;12123715;12125899;12125934;12125951;12125951;12125951;12126183;12126183;12126183;12126183;12126183;12135588;12135588;12135588;12135588;12135588;12138229;121…	12063661;12063661;12063661;12084551;12097217;12097217;12097217;12104531;12104531;12104531;12109656;12109656;12109656;12110204;12110204;12110204;12112014;12112014;12112014;12115729;12115729;12115729;12123377;12123377;12123377;12123827;12123827;12123827;12126052;12126052;12126052;12126052;12126052;12126236;12126236;12126236;12126236;12126236;12135613;12135613;12135613;12135613;12135613;12138436;121…	+;+;+;+;+;+;+;+;+;+;+;+;+;+;+;+;+;+;+;+;+;+;+;+;+;+;+;+;+;+;+;+;+;+;+;+;+;+;+;+;+;+;+;+;+;+;+;+;+;+;+;+	3738	4	0	0	0	0	0
TNFRSF1B	1;1;1;1;1;1;1;1;1;1;1;1;1;1;1;1;1;1;1;1;1;1;1;1;1;1;1;1	12166943;12167003;12167003;12167003;12188796;12188796;12190957;12190957;12190957;12191774;12191774;12191774;12191838;12192348;12192348;12192431;12192431;12192863;12192863;12192863;12193955;12193955;12194584;12194584;12201967;12201967;12206740;12206740	12167038;12167169;12167169;12167169;12188895;12188895;12191085;12191085;12191085;12191923;12191923;12191923;12191923;12192524;12192358;12192524;12192524;12193008;12193098;12193098;12194032;12194032;12194618;12194618;12202171;12202171;12209228;12209228	+;+;+;+;+;+;+;+;+;+;+;+;+;+;+;+;+;+;+;+;+;+;+;+;+;+;+;+	3826	0	2	0	0	0	0
VPS13D	1;1;1;1;1;1;1;1;1;1;1;1;1;1;1;1;1;1;1;1;1;1;1;1;1;1;1;1;1;1;1;1;1;1;1;1;1;1;1;1;1;1;1;1;1;1;1;1;1;1;1;1;1;1;1;1;1;1;1;1;1;1;1;1;1;1;1;1;1;1;1;1;1;1;1;1;1;1;1;1;1;1;1;1;1;1;1;1;1;1;1;1;1;1;1;1;1;1;1;1;1;1;1;1;1;1;1;1;1;1;1;1;1;1;1;1;1;1;1;1;1;1;1;1;1;1;1;1;1;1;1;1;1;1;1;1;1;1;1;1;1;1;1;1;1;1;1;1;1;1;1;1;1;1;1;1;1;1;1;1;1;1;1;1;1;1;1;1;1;1;1;1;1;1;1;1;1;1;1;1;1;1;1;1;1;1;1;1;1;1;1;1;1;1;1;1;1;1;1;1…	12230067;12230067;12234191;12234191;12242513;12242513;12244246;12244246;12244424;12244537;12244537;12244537;12249223;12249223;12249223;12253722;12253722;12253734;12256276;12256333;12256333;12256987;12256987;12256987;12257935;12257935;12257935;12260693;12260693;12260948;12260948;12261901;12261901;12266881;12266881;12267845;12267845;12268706;12268706;12270994;12270994;12273003;12273003;12275825;122…	12230120;12230120;12234363;12234363;12242590;12242590;12244436;12244436;12244436;12244617;12244617;12244617;12249603;12249339;12249339;12253826;12253826;12253826;12256503;12256503;12256503;12257087;12257087;12257087;12257955;12258103;12258103;12260794;12260794;12261149;12261149;12262080;12262080;12267011;12267011;12267920;12267920;12268876;12268876;12271124;12271124;12273135;12273135;12278038;122…	+;+;+;+;+;+;+;+;+;+;+;+;+;+;+;+;+;+;+;+;+;+;+;+;+;+;+;+;+;+;+;+;+;+;+;+;+;+;+;+;+;+;+;+;+;+;+;+;+;+;+;+;+;+;+;+;+;+;+;+;+;+;+;+;+;+;+;+;+;+;+;+;+;+;+;+;+;+;+;+;+;+;+;+;+;+;+;+;+;+;+;+;+;+;+;+;+;+;+;+;+;+;+;+;+;+;+;+;+;+;+;+;+;+;+;+;+;+;+;+;+;+;+;+;+;+;+;+;+;+;+;+;+;+;+;+;+;+;+;+;+;+;+;+;+;+;+;+;+;+;+;+;+;+;+;+;+;+;+;+;+;+;+;+;+;+;+;+;+;+;+;+;+;+;+;+;+;+;+;+;+;+;+;+;+;+;+;+;+;+;+;+;+;+;+;+;+;+;+;+…	20023	3028	2637	3059	3401	3514	2572
DHRS3	1;1;1;1;1;1;1;1;1;1;1;1;1;1;1;1	12567910;12568392;12572728;12572728;12578718;12578718;12579293;12579293;12579768;12580523;12580523;12580523;12595986;12616560;12616560;12617154	12568424;12568424;12572853;12572853;12578956;12578956;12579412;12579412;12580666;12580666;12580666;12580666;12596308;12616696;12616795;12617731	-;-;-;-;-;-;-;-;-;-;-;-;-;-;-;-	3036	1893	1382	1640	2406	2526	1953
AADACL4	1;1;1;1	12644547;12651123;12661791;12665961	12644714;12651339;12661854;12667086	+;+;+;+	1575	0	0	0	0	0	0
AADACL3	1;1;1;1;1;1;1	12716115;12716143;12719475;12720883;12720883;12725222;12725222	12716344;12716344;12719691;12720946;12720946;12728400;12728759	+;+;+;+;+;+;+	4049	0	0	0	0	0	0
C1orf158	1;1;1;1;1;1;1;1;1	12746215;12746387;12746425;12753358;12755700;12759310;12759310;12760770;12760770	12746541;12746541;12746541;12753926;12755813;12759487;12759487;12761169;12763699	+;+;+;+;+;+;+;+;+	4118	0	0	0	1	2	4
PRAMEF12	1;1;1	12774841;12775543;12777011	12775154;12776118;12777906	+;+;+	1786	0	0	0	0	0	0
PRAMEF1	1;1;1;1;1;1	12791397;12793203;12793915;12794691;12795438;12795438	12791474;12793514;12794493;12794969;12796628;12796485	+;+;+;+;+;+	2439	0	0	0	0	0	0
PRAMEF11	1;1;1;1	12824605;12827249;12828497;12831356	12825503;12827830;12828805;12831410	-;-;-;-	1845	0	0	0	0	0	0
HNRNPCL1	1;1	12847408;12848681	12848470;12848725	-;-	1108	4	1	2	4	4	2
PRAMEF2	1;1;1;1	12857086;12858985;12859693;12861221	12857147;12859296;12860271;12861909	+;+;+;+	1642	0	0	0	0	0	0
PRAMEF4	1;1;1;1	12879224;12881854;12883102;12886147	12880105;12882435;12883410;12886201	-;-;-;-	1828	0	0	0	0	0	0
PRAMEF10	1;1;1;1	12892896;12894586;12895561;12898216	12893474;12895164;12895872;12898270	-;-;-;-	1525	0	0	0	0	0	0
PRAMEF7	1;1;1;1;1;1;1	12916610;12917625;12917693;12918362;12918362;12919852;12919852	12916707;12917979;12917979;12918937;12918937;12920480;12920482	+;+;+;+;+;+;+	1660	0	0	0	0	0	0
PRAMEF6	1;1;1;1;1;1;1;1	12938472;12938472;12940984;12940984;12942232;12942232;12945353;12947517	12939236;12939236;12941565;12941565;12942540;12942540;12945416;12947580	-;-;-;-;-;-;-;-	1784	0	0	0	0	0	0
PRAMEF27	1;1;1;1	13049476;13052118;13053367;13056414	13050369;13052699;13053675;13056491	-;-;-;-	1863	0	0	0	0	0	0
PRAMEF25	1;1;1;1;1;1;1;1;1;1;1;1	13060853;13068677;13070853;13073678;13073678;13073696;13074659;13074659;13074659;13076991;13076991;13076991	13060947;13068754;13070907;13073986;13073986;13073986;13075240;13075240;13075240;13077884;13077884;13077622	+;+;+;+;+;+;+;+;+;+;+;+	2013	0	0	0	0	0	0
HNRNPCL3	1;1	13060869;13061144	13060930;13062229	+;+	1148	0	0	0	0	0	0
HNRNPCL2	1;1	13115496;13116793	13116581;13116854	-;-	1148	6	2	5	4	1	1
PRAMEF26	1;1;1;1	13148905;13151549;13152803;13155884	13149798;13152130;13153111;13155961	-;-;-;-	1863	0	0	0	0	0	0
HNRNPCL4	1	13164586	13165467	-	882	2	1	3	0	1	1
PRAMEF9	1;1;1;1	13172455;13175265;13176241;13178571	13172532;13175573;13176822;13179464	+;+;+;+	1863	0	0	0	0	0	0
PRAMEF18	1;1;1	13222695;13224855;13225820	13223905;13225433;13226133	-;-;-	2104	0	0	0	0	0	0
PRAMEF5	1;1;1;1	13254212;13259247;13260222;13262550	13254275;13259555;13260803;13263314	+;+;+;+	1720	0	0	0	0	0	0
PRAMEF8	1;1;1;1;1;1;1;1;1;1;1	13281035;13281168;13281302;13282847;13282847;13282847;13283805;13283805;13283805;13285077;13285097	13281932;13281932;13281932;13283422;13283422;13283422;13284091;13284116;13284169;13285174;13285154	-;-;-;-;-;-;-;-;-;-;-	1937	0	0	0	0	0	0
PRAMEF15	1;1;1;1;1;1;1;1	13303509;13315581;13318392;13318410;13319372;13319372;13321703;13321703	13303603;13315658;13318700;13318700;13319953;13319953;13322334;13322598	+;+;+;+;+;+;+;+	1960	0	0	0	0	0	0
PRAMEF14	1;1;1;1;1;1	13342034;13342366;13343562;13344038;13345028;13347057	13343086;13343086;13343840;13344616;13345339;13347134	-;-;-;-;-;-	2301	0	0	0	0	0	0
PRAMEF19	1;1;1	13369067;13370649;13371614	13369640;13371227;13371693	-;-;-	1233	0	0	0	0	0	0
PRAMEF17	1;1;1	13389632;13390341;13391944	13389944;13390919;13392629	+;+;+	1578	2	0	0	0	0	0
PRAMEF20	1;1;1;1;1;1;1	13410450;13416351;13416351;13418122;13418122;13420697;13420697	13410544;13416641;13416641;13418700;13418700;13421328;13421328	+;+;+;+;+;+;+	1597	0	0	0	0	0	0
LRRC38	1;1	13474977;13512963	13476099;13514048	-;-	2209	0	0	0	0	0	0
PDPN	1;1;1;1;1;1;1;1;1;1;1;1;1;1;1;1;1;1;1;1;1;1;1;1;1;1;1;1;1;1;1;1;1;1;1;1;1;1;1;1;1;1;1;1;1;1;1;1;1;1;1;1;1;1;1;1;1;1;1;1;1;1;1;1;1;1;1;1	13583465;13583757;13583762;13583831;13583832;13583833;13584093;13584267;13584270;13585461;13585472;13585480;13595827;13595827;13607173;13607173;13607173;13607173;13607173;13607173;13607173;13607173;13607173;13607173;13607173;13607173;13610387;13610387;13610387;13610387;13610387;13610387;13610387;13610387;13610387;13610387;13613687;13613687;13613687;13613687;13613687;13613687;13613687;13613687;136…	13584100;13584100;13584100;13584100;13584100;13584100;13584188;13584341;13584341;13585639;13585568;13585639;13595984;13595984;13607306;13607306;13607306;13607306;13607306;13607306;13607306;13607221;13607306;13607306;13607306;13607306;13610516;13610516;13610516;13610516;13610516;13610516;13610516;13610516;13610516;13610516;13613725;13613725;13613725;13613725;13613725;13613725;13613725;13613725;136…	+;+;+;+;+;+;+;+;+;+;+;+;+;+;+;+;+;+;+;+;+;+;+;+;+;+;+;+;+;+;+;+;+;+;+;+;+;+;+;+;+;+;+;+;+;+;+;+;+;+;+;+;+;+;+;+;+;+;+;+;+;+;+;+;+;+;+;+	3707	0	0	0	0	0	2
PRDM2	1;1;1;1;1;1;1;1;1;1;1;1;1;1;1;1;1;1;1;1;1;1;1;1;1;1;1;1;1;1;1;1;1;1;1;1;1;1;1;1;1;1;1;1;1;1;1;1;1;1;1;1;1;1;1;1;1;1;1;1;1;1;1;1;1;1;1;1;1;1;1;1;1;1;1	13700198;13700240;13704855;13704855;13715541;13715541;13715541;13715541;13731000;13731000;13731000;13731000;13731018;13732779;13732779;13732779;13732779;13738750;13738785;13742005;13742005;13742005;13742005;13742005;13742005;13742005;13749361;13749361;13749361;13749361;13749361;13749361;13749361;13749403;13749415;13749424;13749435;13749436;13749436;13769039;13769118;13769118;13769118;13769118;137…	13700300;13700300;13705645;13705645;13715614;13715614;13715614;13715614;13731117;13731117;13731117;13731117;13731117;13732882;13732882;13732882;13732855;13738940;13738940;13742157;13742157;13742157;13742157;13742157;13742157;13742157;13749487;13749487;13749487;13749487;13749487;13749463;13749487;13749487;13749487;13749487;13749487;13749487;13749487;13769173;13769173;13769173;13769173;13769173;137…	+;+;+;+;+;+;+;+;+;+;+;+;+;+;+;+;+;+;+;+;+;+;+;+;+;+;+;+;+;+;+;+;+;+;+;+;+;+;+;+;+;+;+;+;+;+;+;+;+;+;+;+;+;+;+;+;+;+;+;+;+;+;+;+;+;+;+;+;+;+;+;+;+;+;+	10923	1998	1820	2111	1940	2367	1735
KAZN	1;1;1;1;1;1;1;1;1;1;1;1;1;1;1;1;1;1;1;1;1;1;1;1;1;1;1;1;1;1;1;1;1;1;1;1;1;1;1;1;1;1;1;1;1;1;1;1;1;1;1;1;1;1;1;1;1;1;1;1;1;1;1;1;1;1;1;1;1;1;1;1;1;1;1;1;1;1;1;1	13892792;13892792;14180435;14180435;14304590;14598704;14598704;14598717;14598983;14598983;14924130;14929800;14929800;14945919;14960684;14960684;14960684;14960684;14960684;14960684;14960684;14960684;15034749;15034749;15034749;15034749;15034749;15034749;15034749;15034749;15043989;15043989;15043989;15043989;15043989;15043989;15043989;15043989;15056091;15056091;15056091;15056091;15056091;15056091;150…	13893756;13893756;14180592;14180592;14304663;14599223;14599223;14598910;14599223;14599223;14924572;14930044;14930044;14946173;14960875;14960875;14960875;14960875;14960875;14960875;14960875;14960875;15034885;15034885;15034885;15034885;15034885;15034885;15034885;15034885;15044159;15044159;15044159;15044159;15044159;15044159;15044159;15044159;15056280;15056280;15056145;15056280;15056280;15056280;150…	+;+;+;+;+;+;+;+;+;+;+;+;+;+;+;+;+;+;+;+;+;+;+;+;+;+;+;+;+;+;+;+;+;+;+;+;+;+;+;+;+;+;+;+;+;+;+;+;+;+;+;+;+;+;+;+;+;+;+;+;+;+;+;+;+;+;+;+;+;+;+;+;+;+;+;+;+;+;+;+	13841	29	30	32	12	20	12
TMEM51	1;1;1;1;1;1;1;1;1;1;1;1;1;1;1;1;1;1;1;1;1	15152532;15152566;15152577;15153733;15153768;15153789;15210490;15210490;15210490;15214895;15214895;15214895;15214895;15214895;15214895;15219326;15219326;15219326;15219326;15219326;15219330	15152784;15152784;15152784;15153954;15153954;15153954;15210562;15210562;15210562;15215431;15215431;15215431;15215431;15215431;15215431;15220480;15220408;15219346;15220339;15220477;15220393	+;+;+;+;+;+;+;+;+;+;+;+;+;+;+;+;+;+;+;+;+	2240	88	54	102	41	38	56
FHAD1	1;1;1;1;1;1;1;1;1;1;1;1;1;1;1;1;1;1;1;1;1;1;1;1;1;1;1;1;1;1;1;1;1;1;1;1;1;1;1;1;1;1;1;1;1;1;1;1;1;1;1;1;1;1;1;1;1;1;1;1;1;1;1;1;1;1;1;1;1;1;1;1;1;1;1;1;1;1;1;1;1;1;1;1;1;1;1;1;1;1;1;1;1;1;1;1;1;1;1;1;1;1;1;1;1;1;1;1;1;1;1;1;1;1;1;1;1;1;1;1;1;1;1;1;1;1;1;1;1;1;1;1;1;1;1;1;1;1;1;1;1;1;1;1;1;1;1;1;1;1;1;1;1;1;1;1;1;1;1;1;1;1;1;1;1;1;1;1;1;1;1;1;1;1;1;1;1;1;1;1;1;1;1;1;1;1;1;1;1;1;1;1;1;1;1;1;1;1;1;1…	15247272;15247280;15251771;15251771;15251785;15272323;15272323;15287045;15289399;15289399;15289399;15289399;15296684;15296684;15296684;15301205;15301205;15305761;15305762;15305769;15305780;15308613;15308613;15308613;15308613;15308613;15312105;15313057;15313057;15313057;15313057;15313057;15313057;15314442;15315047;15316378;15316378;15316378;15316378;15316378;15317824;15317824;15317824;15317824;153…	15247395;15247395;15251877;15251877;15251877;15272529;15272529;15287157;15289641;15289666;15289666;15289666;15296793;15296762;15296793;15301441;15301441;15305819;15305819;15305819;15305819;15308736;15308736;15308736;15308736;15308736;15312187;15313187;15313187;15313187;15313187;15313187;15313187;15314598;15315239;15316467;15316467;15316467;15316467;15316467;15317928;15317928;15317928;15317928;153…	+;+;+;+;+;+;+;+;+;+;+;+;+;+;+;+;+;+;+;+;+;+;+;+;+;+;+;+;+;+;+;+;+;+;+;+;+;+;+;+;+;+;+;+;+;+;+;+;+;+;+;+;+;+;+;+;+;+;+;+;+;+;+;+;+;+;+;+;+;+;+;+;+;+;+;+;+;+;+;+;+;+;+;+;+;+;+;+;+;+;+;+;+;+;+;+;+;+;+;+;+;+;+;+;+;+;+;+;+;+;+;+;+;+;+;+;+;+;+;+;+;+;+;+;+;+;+;+;+;+;+;+;+;+;+;+;+;+;+;+;+;+;+;+;+;+;+;+;+;+;+;+;+;+;+;+;+;+;+;+;+;+;+;+;+;+;+;+;+;+;+;+;+;+;+;+;+;+;+;+;+;+;+;+;+;+;+;+;+;+;+;+;+;+;+;+;+;+;+;+…	12805	156	155	171	186	270	135
EFHD2	1;1;1;1;1;1;1;1;1	15409895;15410265;15425871;15425871;15427150;15427150;15427898;15428593;15428593	15410279;15410279;15426018;15426018;15427284;15427284;15428009;15429081;15430343	+;+;+;+;+;+;+;+;+	2531	3932	3274	4591	1951	2160	1639
CTRC	1;1;1;1;1;1;1;1;1;1;1;1;1;1;1;1;1;1;1;1;1;1	15438439;15438442;15438453;15440300;15440350;15440493;15440493;15442447;15442447;15442447;15442447;15443419;15443419;15443419;15443419;15444606;15445597;15445597;15445597;15446575;15446575;15446575	15438504;15438504;15438504;15440391;15440391;15440590;15440590;15442572;15442572;15442572;15442572;15443555;15443555;15443540;15443555;15444751;15445749;15445749;15445749;15446654;15449242;15446654	+;+;+;+;+;+;+;+;+;+;+;+;+;+;+;+;+;+;+;+;+;+	3486	4	11	6	2	8	8
CELA2A	1;1;1;1;1;1;1;1;1;1;1;1;1;1	15456728;15456729;15456747;15457086;15457086;15457086;15461561;15461561;15462733;15462733;15463386;15465999;15467386;15471990	15456793;15456793;15456793;15457174;15457623;15457174;15461658;15461658;15463011;15462861;15463522;15466144;15467538;15472091	+;+;+;+;+;+;+;+;+;+;+;+;+;+	1519	0	0	0	2	5	7
CELA2B	1;1;1;1;1;1;1;1;1;1;1;1;1;1;1;1;1;1;1;1;1	15465909;15467386;15476101;15476457;15476457;15476465;15481098;15481098;15481098;15481645;15482265;15482265;15482265;15483264;15483264;15485861;15485901;15487285;15487285;15491295;15491295	15466144;15467538;15476165;15476545;15476545;15476545;15481195;15481195;15481195;15481749;15482393;15482357;15482393;15483368;15483400;15486046;15486046;15487437;15487437;15491395;15491400	+;+;+;+;+;+;+;+;+;+;+;+;+;+;+;+;+;+;+;+;+	1457	6	15	12	32	24	28
CASP9	1;1;1;1;1;1;1;1;1;1;1;1;1;1;1;1;1;1;1;1;1;1;1;1;1;1;1;1;1;1;1;1;1;1;1;1;1;1;1;1;1;1;1;1;1;1;1;1;1;1;1;1;1;1;1;1;1;1;1;1;1;1;1;1;1;1;1;1;1;1;1;1	15490832;15492270;15492270;15492366;15492798;15492855;15492943;15493892;15493892;15493892;15493892;15493892;15493892;15495273;15495273;15495273;15495273;15495273;15495273;15495273;15504611;15504611;15504611;15504611;15504611;15504611;15504611;15504625;15505990;15505990;15505990;15505990;15505990;15505990;15505990;15506899;15506899;15506899;15506899;15506899;15506899;15506899;15506899;15507772;155…	15494001;15493035;15493035;15493035;15493035;15493035;15493035;15494001;15494001;15494001;15494001;15494001;15494001;15495452;15495452;15495452;15495452;15495452;15495452;15495452;15504758;15504758;15504758;15504758;15504758;15504758;15504758;15504758;15506079;15506079;15506079;15506079;15506079;15506079;15506079;15507075;15507075;15507075;15507075;15507052;15507133;15507075;15507075;15507907;155…	-;-;-;-;-;-;-;-;-;-;-;-;-;-;-;-;-;-;-;-;-;-;-;-;-;-;-;-;-;-;-;-;-;-;-;-;-;-;-;-;-;-;-;-;-;-;-;-;-;-;-;-;-;-;-;-;-;-;-;-;-;-;-;-;-;-;-;-;-;-;-;-	5269	80	96	90	153	160	151
DNAJC16	1;1;1;1;1;1;1;1;1;1;1;1;1;1;1;1;1;1;1;1;1;1;1;1;1;1;1;1;1;1;1;1;1;1;1;1;1;1;1;1;1;1;1;1;1;1;1;1;1;1;1;1;1;1;1;1;1;1;1;1;1;1;1;1;1;1;1;1;1;1;1;1;1;1;1;1;1;1;1;1;1;1;1;1;1;1;1;1;1;1;1;1;1;1;1;1;1	15526813;15526813;15526813;15526813;15526813;15529088;15529088;15529088;15529088;15534237;15534237;15534237;15534237;15534237;15536475;15536475;15536475;15536475;15536475;15544399;15544399;15544399;15544399;15544399;15546767;15546767;15546767;15546767;15546767;15548270;15548270;15548270;15548270;15548270;15559526;15559526;15559526;15559526;15559526;15559608;15560131;15562142;15562142;15562142;155…	15526958;15526958;15526958;15526958;15526958;15529272;15529272;15529272;15529272;15534303;15534303;15534303;15534303;15534303;15536814;15536814;15536814;15536814;15536814;15544583;15544583;15544583;15544583;15544583;15546871;15546871;15546871;15546871;15546871;15548428;15548428;15548428;15548428;15548428;15559656;15559656;15559656;15559656;15559656;15559656;15560329;15562325;15562325;15562325;155…	+;+;+;+;+;+;+;+;+;+;+;+;+;+;+;+;+;+;+;+;+;+;+;+;+;+;+;+;+;+;+;+;+;+;+;+;+;+;+;+;+;+;+;+;+;+;+;+;+;+;+;+;+;+;+;+;+;+;+;+;+;+;+;+;+;+;+;+;+;+;+;+;+;+;+;+;+;+;+;+;+;+;+;+;+;+;+;+;+;+;+;+;+;+;+;+;+	8563	337	309	337	376	450	348
AGMAT	1;1;1;1;1;1;1	15572353;15574757;15577685;15578859;15580094;15583193;15584696	15573724;15574841;15577864;15579054;15580142;15583395;15585110	-;-;-;-;-;-;-	2500	30	8	23	2	12	10
DDI2	1;1;1;1;1;1;1;1;1;1;1;1;1;1;1;1;1;1;1;1;1;1;1;1;1;1;1;1;1;1	15617500;15617543;15617615;15626669;15626669;15626669;15630325;15630325;15630402;15630425;15633439;15633439;15633439;15633439;15633798;15638307;15643522;15643522;15643522;15649720;15649720;15649720;15651706;15651706;15651836;15656421;15656617;15656617;15659837;15659837	15617808;15617808;15617808;15626798;15627066;15626798;15630561;15630561;15630561;15630561;15634306;15633565;15633565;15633565;15633879;15638434;15643650;15643650;15643650;15649823;15649823;15649823;15651895;15651895;15651895;15656985;15656679;15656679;15661057;15669044	+;+;+;+;+;+;+;+;+;+;+;+;+;+;+;+;+;+;+;+;+;+;+;+;+;+;+;+;+;+	12136	1883	1758	2133	1733	2206	1494
RSC1A1	1	15659869	15661722	+	1854	213	164	244	206	215	135
PLEKHM2	1;1;1;1;1;1;1;1;1;1;1;1;1;1;1;1;1;1;1;1;1;1;1;1;1;1;1;1;1;1;1;1;1;1;1;1;1;1;1;1;1;1;1;1;1;1;1;1;1;1;1	15684332;15684390;15684541;15716237;15716237;15716237;15716707;15716707;15717893;15717893;15717893;15718538;15718538;15718538;15719734;15719734;15719734;15721329;15725317;15725317;15727014;15727014;15728079;15728079;15728267;15728267;15728669;15728669;15729102;15729102;15729797;15729797;15729845;15730532;15730532;15730532;15731192;15731192;15731192;15731889;15731889;15731950;15732350;15732350;157…	15684618;15684618;15684618;15716343;15716343;15716343;15716816;15716816;15717992;15717992;15717992;15718625;15718625;15718625;15719869;15719920;15719920;15721388;15725545;15725545;15727832;15727832;15728148;15728148;15728357;15728357;15728733;15728733;15729190;15729190;15729929;15729929;15729929;15730722;15730722;15730722;15731257;15731257;15731257;15732048;15732048;15732048;15732529;15732529;157…	+;+;+;+;+;+;+;+;+;+;+;+;+;+;+;+;+;+;+;+;+;+;+;+;+;+;+;+;+;+;+;+;+;+;+;+;+;+;+;+;+;+;+;+;+;+;+;+;+;+;+	4122	1162	980	1250	1369	1600	1266
SLC25A34	1;1;1;1;1;1;1;1;1;1;1	15736405;15737783;15737929;15738093;15738093;15738594;15738594;15739035;15739224;15739224;15739224	15736863;15737994;15737994;15738245;15738245;15738728;15738728;15739097;15739335;15739562;15741396	+;+;+;+;+;+;+;+;+;+;+	3195	0	0	0	2	2	0
TMEM82	1;1;1;1;1;1;1;1;1	15742422;15742547;15742835;15743020;15743020;15744160;15744160;15746867;15747546	15742647;15742647;15742907;15743194;15743194;15744580;15744580;15747054;15747982	+;+;+;+;+;+;+;+;+	1520	0	0	0	0	0	0
FBLIM1	1;1;1;1;1;1;1;1;1;1;1;1;1;1;1;1;1;1;1;1;1;1;1;1;1;1;1;1;1;1;1;1;1;1;1;1;1;1;1;1;1;1;1;1;1;1;1;1;1;1;1;1;1;1;1;1;1;1;1;1;1;1;1;1;1;1;1;1;1;1;1;1	15756607;15756617;15756641;15756644;15756659;15757946;15757947;15758174;15758174;15758174;15758174;15758174;15758174;15758174;15758419;15758784;15758793;15758797;15764493;15764493;15764493;15764493;15764496;15764496;15764496;15764496;15764496;15764496;15764496;15764499;15764953;15764964;15764964;15764964;15764964;15764964;15764964;15764964;15764964;15764964;15764964;15764964;15764964;15767376;157…	15756732;15756732;15756728;15756732;15756732;15758043;15758043;15758355;15758329;15758329;15758329;15758355;15758355;15758355;15758848;15758848;15758848;15758848;15764685;15764685;15764685;15764685;15764547;15764547;15764685;15764685;15764685;15764685;15764547;15764685;15765233;15765233;15765233;15765233;15765233;15765076;15765233;15765027;15765233;15765217;15765035;15765086;15765073;15767563;157…	+;+;+;+;+;+;+;+;+;+;+;+;+;+;+;+;+;+;+;+;+;+;+;+;+;+;+;+;+;+;+;+;+;+;+;+;+;+;+;+;+;+;+;+;+;+;+;+;+;+;+;+;+;+;+;+;+;+;+;+;+;+;+;+;+;+;+;+;+;+;+;+	4716	183	163	162	195	178	124
UQCRHL	1	15807169	15809348	-	2180	218	240	265	238	314	232
SPEN	1;1;1;1;1;1;1;1;1;1;1;1;1;1;1;1;1;1;1;1;1;1;1;1;1;1;1;1;1;1	15847864;15872816;15873502;15873502;15876202;15876202;15876202;15876576;15909321;15909321;15909324;15911101;15911101;15911101;15916128;15916128;15918926;15918926;15919404;15919404;15920870;15920870;15922249;15928091;15937163;15937812;15938583;15938718;15939296;15939296	15848150;15873136;15874395;15874395;15876711;15876678;15876678;15876678;15909481;15909481;15909481;15911301;15911301;15911301;15916279;15916279;15919051;15919051;15919517;15919517;15920906;15920983;15922349;15936266;15937645;15938006;15938876;15938876;15939544;15940460	+;+;+;+;+;+;+;+;+;+;+;+;+;+;+;+;+;+;+;+;+;+;+;+;+;+;+;+;+;+	13294	12727	12220	15006	7527	9846	7564
ZBTB17	1;1;1;1;1;1;1;1;1;1;1;1;1;1;1;1;1;1;1;1;1;1;1;1;1;1;1;1;1;1;1;1;1;1;1;1;1;1;1;1;1;1;1;1;1;1;1;1;1;1;1;1;1;1;1;1;1;1;1;1;1;1;1;1;1;1;1;1;1;1;1;1;1;1;1;1;1;1;1;1;1;1;1;1;1;1;1;1;1;1;1;1;1	15941869;15941869;15941869;15941871;15941871;15942331;15942331;15942331;15942331;15942331;15942407;15942529;15942529;15942529;15942529;15942529;15942756;15943064;15943064;15943064;15943064;15943064;15943064;15943240;15943257;15943399;15943399;15943399;15943399;15943429;15943599;15943599;15943599;15943599;15943599;15943599;15943599;15943599;15943808;15943808;15943808;15943808;15943808;15944300;159…	15942252;15942252;15942252;15942252;15942252;15942722;15942441;15942420;15942441;15942420;15942420;15942738;15942738;15942738;15942738;15942738;15942901;15943384;15943194;15943194;15943194;15943089;15943194;15943519;15943519;15943519;15943519;15943519;15943519;15943519;15943715;15943895;15943715;15943926;15943715;15943715;15943715;15943715;15944393;15943895;15943895;15943895;15943895;15944403;159…	-;-;-;-;-;-;-;-;-;-;-;-;-;-;-;-;-;-;-;-;-;-;-;-;-;-;-;-;-;-;-;-;-;-;-;-;-;-;-;-;-;-;-;-;-;-;-;-;-;-;-;-;-;-;-;-;-;-;-;-;-;-;-;-;-;-;-;-;-;-;-;-;-;-;-;-;-;-;-;-;-;-;-;-;-;-;-;-;-;-;-;-;-	4240	1957	1561	1915	1428	1616	1230
C1orf64	1;1	16004236;16005919	16004385;16008807	+;+	3039	0	0	0	0	0	0
HSPB7	1;1;1;1;1;1;1;1;1;1;1;1;1;1;1;1;1;1;1;1;1	16014028;16014028;16014028;16014028;16015374;16015374;16015499;16017074;16017074;16017074;16017074;16017074;16017089;16017089;16017765;16017765;16017765;16017765;16017765;16017765;16019134	16015759;16015759;16015759;16015759;16015759;16015759;16015759;16018043;16017222;16017219;16017207;16017207;16017222;16017207;16017825;16018073;16018005;16017852;16018041;16018790;16019594	-;-;-;-;-;-;-;-;-;-;-;-;-;-;-;-;-;-;-;-;-	3910	8	4	10	14	14	8
CLCNKA	1;1;1;1;1;1;1;1;1;1;1;1;1;1;1;1;1;1;1;1;1;1;1;1;1;1;1;1;1;1;1;1;1;1;1;1;1;1;1;1;1;1;1;1;1;1;1;1;1;1;1;1;1;1;1;1;1;1;1;1;1;1;1;1;1;1;1;1;1;1;1;1;1;1;1;1;1;1;1;1;1;1;1;1;1;1;1;1;1;1;1;1;1;1;1;1;1;1;1;1;1	16018875;16020036;16021030;16021031;16021297;16021297;16021620;16021871;16021913;16021991;16021991;16022014;16022052;16022613;16022613;16022613;16022613;16022613;16023800;16023800;16023800;16023800;16023800;16024763;16024763;16024763;16024859;16026108;16026108;16026108;16026108;16026108;16026536;16026536;16026536;16026536;16026536;16026697;16026697;16026697;16026697;16026839;16027310;16027310;160…	16018974;16020233;16021094;16021094;16021513;16021513;16021737;16021918;16022063;16022063;16022063;16022063;16022063;16022719;16022719;16022719;16022719;16022719;16023928;16023928;16023928;16023928;16023928;16024891;16024891;16024891;16024891;16026257;16026247;16026247;16026247;16026247;16026596;16026613;16026613;16026613;16026613;16026775;16026775;16026775;16026775;16026909;16027435;16027435;160…	+;+;+;+;+;+;+;+;+;+;+;+;+;+;+;+;+;+;+;+;+;+;+;+;+;+;+;+;+;+;+;+;+;+;+;+;+;+;+;+;+;+;+;+;+;+;+;+;+;+;+;+;+;+;+;+;+;+;+;+;+;+;+;+;+;+;+;+;+;+;+;+;+;+;+;+;+;+;+;+;+;+;+;+;+;+;+;+;+;+;+;+;+;+;+;+;+;+;+;+;+	3476	2	0	0	0	4	0
CLCNKB	1;1;1;1;1;1;1;1;1;1;1;1;1;1;1;1;1;1;1;1;1;1;1;1;1;1;1;1;1;1;1;1;1;1;1;1;1;1;1;1;1;1;1;1;1;1;1;1;1;1;1;1	16043736;16043777;16044486;16044486;16045558;16045558;16046535;16046535;16047905;16047905;16048343;16048343;16048504;16048504;16048789;16049120;16049618;16049618;16049815;16049815;16050516;16050516;16050516;16050875;16050875;16050875;16051478;16051478;16051478;16051710;16051710;16051710;16052198;16052198;16052198;16052323;16053639;16053639;16053639;16053639;16055435;16055435;16055435;16055675;160…	16043880;16043880;16044592;16044592;16045686;16045686;16046663;16046663;16048044;16048044;16048420;16048420;16048582;16048514;16049245;16049245;16049702;16049702;16049916;16049916;16050600;16050600;16050600;16051048;16051048;16051048;16051547;16051547;16051547;16051820;16051820;16051820;16052411;16052411;16052411;16052411;16053772;16053772;16053772;16053690;16055523;16055523;16055523;16055758;160…	+;+;+;+;+;+;+;+;+;+;+;+;+;+;+;+;+;+;+;+;+;+;+;+;+;+;+;+;+;+;+;+;+;+;+;+;+;+;+;+;+;+;+;+;+;+;+;+;+;+;+;+	2939	1	0	2	0	1	0
FAM131C	1;1;1;1;1;1;1;1;1;1;1;1;1	16057769;16058279;16059494;16059494;16059869;16059869;16062099;16062099;16062499;16062499;16063521;16073421;16073421	16058717;16058717;16059604;16059604;16060051;16060051;16062192;16062192;16062534;16062534;16063636;16073632;16073626	-;-;-;-;-;-;-;-;-;-;-;-;-	1701	19	25	62	9	14	26
EPHA2	1;1;1;1;1;1;1;1;1;1;1;1;1;1;1;1;1;1;1;1;1;1;1;1;1;1;1	16124337;16129434;16130226;16131721;16132064;16132378;16133013;16133180;16133481;16133481;16133860;16134468;16134560;16135036;16135036;16135655;16135655;16137853;16137853;16138275;16138275;16146423;16148378;16148378;16150896;16155848;16155848	16125320;16129589;16130419;16131870;16132273;16132439;16133368;16133368;16133562;16133606;16133915;16134567;16134567;16135189;16135189;16135770;16135770;16138185;16138185;16138430;16138430;16146450;16149047;16149047;16150963;16156052;16156087	-;-;-;-;-;-;-;-;-;-;-;-;-;-;-;-;-;-;-;-;-;-;-;-;-;-;-	4159	2625	1939	2824	1189	1960	1195
ARHGEF19	1;1;1;1;1;1;1;1;1;1;1;1;1;1;1;1;1;1;1;1;1;1;1;1;1;1;1;1;1;1;1;1;1;1;1;1;1;1;1;1;1;1;1	16197854;16198104;16199150;16199150;16201782;16201782;16202416;16202416;16204759;16204759;16204811;16204900;16205087;16205087;16205087;16205087;16205351;16205351;16205351;16205351;16205538;16205538;16205538;16205627;16205849;16205931;16205931;16205931;16205931;16206180;16206180;16206180;16206180;16206180;16206180;16206948;16206948;16206948;16207522;16207675;16207944;16208643;16212502	16198744;16198744;16199254;16199254;16201861;16201861;16202540;16202574;16204919;16204919;16204919;16204919;16205176;16205176;16205176;16205176;16205425;16205425;16205425;16205425;16205667;16205667;16205667;16206083;16206083;16206083;16206083;16206083;16206083;16206526;16206340;16206340;16206526;16206543;16206340;16206982;16207011;16207210;16207598;16207777;16208225;16209083;16212609	-;-;-;-;-;-;-;-;-;-;-;-;-;-;-;-;-;-;-;-;-;-;-;-;-;-;-;-;-;-;-;-;-;-;-;-;-;-;-;-;-;-;-	3745	150	113	151	118	132	84
RSG1	1;1;1;1;1;1;1;1;1	16231700;16232281;16232510;16232510;16232893;16233612;16233612;16236631;16236631	16232297;16232297;16232646;16232646;16233017;16233764;16233764;16236659;16237162	-;-;-;-;-;-;-;-;-	1545	43	19	42	41	47	28
FBXO42	1;1;1;1;1;1;1;1;1;1;1;1;1;1;1;1;1;1;1;1	16246839;16251082;16251082;16252288;16252288;16252288;16253096;16253096;16253096;16253556;16253635;16255711;16256606;16292314;16294783;16305803;16305803;16315169;16315169;16352255	16251785;16251785;16251785;16252404;16252404;16252404;16253427;16253181;16253152;16253593;16253731;16255821;16256759;16294917;16294917;16305919;16305919;16315367;16315435;16352454	-;-;-;-;-;-;-;-;-;-;-;-;-;-;-;-;-;-;-;-	8984	539	431	572	734	847	694
SZRD1	1;1;1;1;1;1;1;1;1;1;1;1;1;1;1;1;1;1;1;1;1;1;1;1;1;1;1;1;1;1;1;1;1;1;1;1;1;1;1;1	16352575;16353300;16367083;16367088;16367225;16367235;16367243;16367243;16367247;16367265;16367711;16387055;16387055;16387502;16390550;16391375;16391375;16391375;16391375;16391375;16391375;16391375;16393228;16393228;16393228;16393228;16393228;16393228;16393231;16393231;16393231;16393231;16395038;16395038;16395038;16395038;16395038;16395038;16395038;16395038	16352812;16353423;16367308;16367308;16367308;16367308;16367308;16367308;16367308;16367308;16368015;16387125;16387125;16387794;16390626;16391424;16391424;16391424;16391424;16391424;16391424;16391424;16393482;16393482;16393355;16393385;16393482;16393482;16393482;16393482;16393482;16393482;16395273;16395390;16395139;16395172;16398142;16395406;16398145;16398142	+;+;+;+;+;+;+;+;+;+;+;+;+;+;+;+;+;+;+;+;+;+;+;+;+;+;+;+;+;+;+;+;+;+;+;+;+;+;+;+	4747	3041	2977	3729	3249	3958	3090
SPATA21	1;1;1;1;1;1;1;1;1;1;1;1;1;1;1;1;1;1;1;1;1;1;1;1;1;1;1;1;1;1;1;1;1;1;1;1;1;1;1;1;1;1;1;1;1;1;1;1;1;1;1;1;1;1;1	16387117;16395681;16396558;16398643;16398667;16399344;16399344;16399344;16399344;16400482;16400720;16400720;16400720;16400720;16403727;16403727;16403727;16403727;16403968;16403968;16403968;16403968;16404967;16404967;16404967;16408498;16409118;16409118;16409118;16409601;16409601;16409601;16410778;16410778;16421509;16421911;16421911;16424904;16425097;16425524;16425524;16425524;16425524;16427864;164…	16387301;16396312;16396746;16398822;16398822;16399521;16399521;16399521;16399521;16400635;16400892;16400892;16400892;16400892;16403844;16403844;16403844;16403844;16404039;16404039;16403974;16404039;16405104;16405104;16405104;16408705;16409203;16409203;16409203;16410043;16410043;16410043;16410915;16410915;16421557;16422194;16421971;16425210;16425210;16425731;16425731;16425731;16425731;16428015;164…	-;-;-;-;-;-;-;-;-;-;-;-;-;-;-;-;-;-;-;-;-;-;-;-;-;-;-;-;-;-;-;-;-;-;-;-;-;-;-;-;-;-;-;-;-;-;-;-;-;-;-;-;-;-;-	4506	1085	1095	1329	1289	1438	1255
NECAP2	1;1;1;1;1;1;1;1;1;1;1;1;1;1;1;1;1;1;1;1;1;1;1;1;1;1;1;1;1;1;1;1;1;1;1;1;1;1;1;1;1;1;1;1;1;1;1;1;1;1;1;1;1;1;1;1;1;1;1;1;1;1;1;1;1;1;1;1;1;1;1;1;1;1;1	16440672;16440721;16440724;16440736;16440736;16440737;16440742;16440743;16440756;16440758;16440772;16441166;16443632;16443632;16443632;16443632;16443632;16443632;16443632;16443632;16443632;16447870;16447870;16447870;16447870;16447870;16447870;16447870;16447870;16447870;16448060;16448060;16448060;16448060;16448060;16448060;16448060;16448249;16449093;16449093;16449093;16449093;16449093;16449093;164…	16440853;16440853;16440775;16440853;16440853;16440853;16440853;16440853;16440853;16440853;16440853;16441619;16443732;16443732;16443732;16443732;16443732;16443732;16443732;16443732;16443732;16447974;16447942;16447974;16447974;16447974;16447974;16447974;16447974;16447974;16448141;16448141;16448141;16448141;16448141;16448141;16448141;16448350;16452015;16449201;16449201;16449201;16449201;16449201;164…	+;+;+;+;+;+;+;+;+;+;+;+;+;+;+;+;+;+;+;+;+;+;+;+;+;+;+;+;+;+;+;+;+;+;+;+;+;+;+;+;+;+;+;+;+;+;+;+;+;+;+;+;+;+;+;+;+;+;+;+;+;+;+;+;+;+;+;+;+;+;+;+;+;+;+	5559	763	713	736	1163	1262	964
FAM231B	1	16539066	16539575	+	510	0	0	0	0	0	0
NBPF1	1;1;1;1;1;1;1;1;1;1;1;1;1;1;1;1;1;1;1;1;1;1;1;1;1;1;1;1;1;1;1;1;1;1;1;1;1;1;1;1;1;1;1;1;1;1;1;1;1;1;1;1;1;1;1;1;1;1;1;1;1;1;1;1;1;1;1;1;1;1;1;1;1;1;1;1;1;1;1;1;1;1;1;1;1;1;1;1	16562319;16564018;16564807;16564807;16564853;16565633;16565633;16565637;16566408;16566408;16566408;16567179;16567179;16567179;16567979;16567979;16567979;16569073;16569073;16569073;16573142;16573142;16573142;16574487;16574487;16574487;16575157;16575157;16575157;16576267;16576267;16576267;16577317;16577317;16577317;16579193;16579193;16579193;16580745;16580745;16580745;16581420;16581420;16581420;165…	16564186;16564186;16564865;16564918;16564918;16565805;16565805;16565805;16566459;16566459;16566459;16567351;16567351;16567351;16568030;16568030;16568030;16569236;16569236;16569236;16573193;16573193;16573193;16574692;16574692;16574692;16575229;16575229;16575229;16576481;16576481;16576481;16577419;16577419;16577419;16579402;16579402;16579402;16580956;16580956;16580956;16581492;16581492;16581492;165…	-;-;-;-;-;-;-;-;-;-;-;-;-;-;-;-;-;-;-;-;-;-;-;-;-;-;-;-;-;-;-;-;-;-;-;-;-;-;-;-;-;-;-;-;-;-;-;-;-;-;-;-;-;-;-;-;-;-;-;-;-;-;-;-;-;-;-;-;-;-;-;-;-;-;-;-;-;-;-;-;-;-;-;-;-;-;-;-	12212	1187	1111	1215	3948	6062	3960
FAM231A	1	16673003	16673512	+	510	0	0	0	0	0	0
FAM231C	1;KI270713.1	16733951;35407	16734461;35916	-;+	1021	0	0	0	0	0	0
CROCC	1;1;1;1;1;1;1;1;1;1;1;1;1;1;1;1;1;1;1;1;1;1;1;1;1;1;1;1;1;1;1;1;1;1;1;1;1;1;1;1;1;1;1;1;1;1;1;1;1;1;1;1;1;1;1;1;1;1;1;1;1;1;1;1;1;1;1;1;1;1;1;1;1;1;1;1;1;1;1;1;1;1;1;1;1;1;1;1;1;1;1;1;1;1;1;1;1;1;1;1;1;1;1;1;1;1;1;1;1;1;1;1;1;1;1;1;1;1;1;1;1;1;1;1;1;1;1;1;1;1	16740273;16921950;16922663;16922755;16922767;16924325;16924325;16929846;16929846;16930124;16930124;16930135;16930286;16930286;16930286;16930286;16930286;16930429;16930429;16930429;16930429;16930429;16931291;16931291;16931291;16931291;16936637;16936637;16936637;16936637;16936791;16937641;16937641;16937641;16937641;16937641;16937641;16938400;16938400;16938400;16938400;16938909;16938909;16938909;169…	16740397;16922078;16922798;16922798;16922798;16924479;16924479;16930031;16930031;16930207;16930207;16930207;16930347;16930347;16930347;16930347;16930347;16930594;16930594;16930594;16930594;16930594;16931397;16931397;16931397;16931397;16936873;16936873;16936873;16936873;16936873;16937737;16937737;16937737;16937737;16937737;16937737;16938483;16938483;16938483;16938483;16939142;16939142;16939142;169…	+;+;+;+;+;+;+;+;+;+;+;+;+;+;+;+;+;+;+;+;+;+;+;+;+;+;+;+;+;+;+;+;+;+;+;+;+;+;+;+;+;+;+;+;+;+;+;+;+;+;+;+;+;+;+;+;+;+;+;+;+;+;+;+;+;+;+;+;+;+;+;+;+;+;+;+;+;+;+;+;+;+;+;+;+;+;+;+;+;+;+;+;+;+;+;+;+;+;+;+;+;+;+;+;+;+;+;+;+;+;+;+;+;+;+;+;+;+;+;+;+;+;+;+;+;+;+;+;+;+	8871	1026	886	918	1703	1918	1572
MFAP2	1;1;1;1;1;1;1;1;1;1;1;1;1;1;1;1;1;1;1;1;1;1;1;1;1;1;1;1;1;1;1;1;1;1;1;1;1;1	16974502;16974502;16974502;16975269;16975269;16975269;16975643;16975643;16975643;16975662;16976171;16976249;16976501;16976501;16976501;16976501;16976708;16976708;16976708;16976708;16976708;16976708;16976897;16976897;16976897;16977109;16977109;16977109;16977109;16977109;16978237;16978237;16978237;16978237;16978237;16980587;16980587;16980587	16975023;16975023;16975023;16975342;16975342;16975342;16975730;16975730;16975730;16975730;16976545;16976545;16976545;16976545;16976545;16976545;16976794;16976923;16976923;16978314;16976794;16976794;16976923;16976923;16976923;16977198;16977198;16977198;16977198;16977195;16978314;16978314;16978314;16978314;16978276;16980632;16980621;16980835	-;-;-;-;-;-;-;-;-;-;-;-;-;-;-;-;-;-;-;-;-;-;-;-;-;-;-;-;-;-;-;-;-;-;-;-;-;-	2915	2	2	6	2	2	2
ATP13A2	1;1;1;1;1;1;1;1;1;1;1;1;1;1;1;1;1;1;1;1;1;1;1;1;1;1;1;1;1;1;1;1;1;1;1;1;1;1;1;1;1;1;1;1;1;1;1;1;1;1;1;1;1;1;1;1;1;1;1;1;1;1;1;1;1;1;1;1;1;1;1;1;1;1;1;1;1;1;1;1;1;1;1;1;1;1;1;1;1;1;1;1;1;1;1;1;1;1;1;1;1;1;1;1;1;1;1;1;1;1;1;1;1;1;1;1;1;1;1;1;1;1;1;1;1;1;1;1;1;1;1;1;1;1;1;1;1;1;1;1;1;1;1;1;1;1;1;1;1;1;1;1;1;1;1;1;1;1;1;1;1;1;1;1;1;1;1;1;1;1;1;1;1	16985958;16985958;16985958;16985959;16985981;16986463;16986463;16986463;16986805;16986805;16986805;16986805;16987046;16987046;16987046;16987046;16987046;16988138;16988138;16988138;16988138;16988138;16988322;16988322;16988322;16988322;16988322;16989691;16989691;16989691;16989691;16989691;16989887;16989887;16989887;16989887;16990127;16990127;16990127;16990127;16990175;16991734;16991734;16991734;169…	16986358;16986358;16986358;16986358;16986358;16986956;16986632;16986632;16986956;16986956;16986956;16986956;16987269;16987269;16987269;16987269;16987269;16988234;16988234;16988234;16988234;16988234;16988474;16988474;16988474;16988474;16988474;16989770;16989770;16989770;16989770;16989770;16990003;16990003;16990003;16990003;16990287;16990287;16990287;16990287;16990287;16991858;16991858;16991858;169…	-;-;-;-;-;-;-;-;-;-;-;-;-;-;-;-;-;-;-;-;-;-;-;-;-;-;-;-;-;-;-;-;-;-;-;-;-;-;-;-;-;-;-;-;-;-;-;-;-;-;-;-;-;-;-;-;-;-;-;-;-;-;-;-;-;-;-;-;-;-;-;-;-;-;-;-;-;-;-;-;-;-;-;-;-;-;-;-;-;-;-;-;-;-;-;-;-;-;-;-;-;-;-;-;-;-;-;-;-;-;-;-;-;-;-;-;-;-;-;-;-;-;-;-;-;-;-;-;-;-;-;-;-;-;-;-;-;-;-;-;-;-;-;-;-;-;-;-;-;-;-;-;-;-;-;-;-;-;-;-;-;-;-;-;-;-;-;-;-;-;-;-;-	5253	311	248	303	407	389	302
SDHB	1;1;1;1;1;1;1;1;1;1;1;1;1;1;1;1;1;1;1;1;1;1;1;1;1;1;1;1;1;1;1;1;1;1;1;1;1;1	17018722;17018752;17018752;17022608;17022608;17022608;17022608;17023094;17023973;17023973;17023973;17027656;17027749;17027749;17027749;17027749;17028600;17028600;17028600;17028600;17028654;17032530;17033060;17033060;17033060;17033060;17033060;17044761;17044761;17044761;17044761;17044761;17044761;17045141;17052255;17053948;17053948;17053948	17018958;17018958;17018958;17022730;17023036;17022730;17022730;17023160;17024074;17024074;17024074;17027865;17027865;17027865;17027865;17027865;17028736;17028736;17028736;17028736;17028736;17033145;17033145;17033145;17033145;17033145;17033145;17044877;17044888;17044888;17044888;17044888;17044888;17045219;17052488;17054031;17054007;17054170	-;-;-;-;-;-;-;-;-;-;-;-;-;-;-;-;-;-;-;-;-;-;-;-;-;-;-;-;-;-;-;-;-;-;-;-;-;-	2462	1343	1142	1389	817	934	690
PADI2	1;1;1;1;1;1;1;1;1;1;1;1;1;1;1;1;1;1;1;1;1;1;1;1;1;1;1;1;1;1;1;1;1;1;1;1;1;1	17066761;17067600;17067786;17070088;17070088;17070088;17071406;17071406;17071406;17074856;17074856;17074856;17075679;17079031;17079264;17079264;17082545;17082545;17082545;17083236;17083726;17083726;17084599;17084599;17086521;17086521;17092408;17092408;17093567;17093567;17095909;17095909;17102987;17102987;17104878;17104878;17119280;17119280	17069277;17069277;17069277;17070216;17070216;17070216;17071491;17071491;17071491;17075823;17075351;17074949;17075823;17079415;17079415;17079415;17083138;17082652;17082652;17083426;17083837;17083837;17084702;17084702;17086699;17086699;17092533;17092533;17093684;17093684;17095970;17095970;17103059;17103059;17105061;17105061;17119435;17119435	-;-;-;-;-;-;-;-;-;-;-;-;-;-;-;-;-;-;-;-;-;-;-;-;-;-;-;-;-;-;-;-;-;-;-;-;-;-	5984	6	12	14	4	2	6
PADI1	1;1;1;1;1;1;1;1;1;1;1;1;1;1;1;1;1;1;1;1;1;1	17205126;17222290;17223487;17223621;17224367;17224367;17225811;17225811;17226033;17226033;17228625;17228948;17230085;17230572;17232819;17237314;17238616;17239632;17239704;17240635;17244010;17244010	17205309;17222470;17223693;17223693;17224428;17224428;17225928;17225928;17226158;17226158;17228797;17229051;17230208;17230679;17232970;17237458;17238709;17240760;17239783;17240760;17246004;17246005	+;+;+;+;+;+;+;+;+;+;+;+;+;+;+;+;+;+;+;+;+;+	4903	43	25	6	23	8	6
PADI3	1;1;1;1;1;1;1;1;1;1;1;1;1;1;1;1	17249098;17259578;17262133;17265659;17266719;17267837;17270233;17270879;17271067;17273340;17274635;17276519;17276774;17280350;17280671;17282846	17249229;17259758;17262205;17265720;17266836;17267962;17270411;17270982;17271178;17273447;17274786;17276663;17276876;17280429;17280796;17284233	+;+;+;+;+;+;+;+;+;+;+;+;+;+;+;+	3189	1	4	0	0	0	0
PADI4	1;1;1;1;1;1;1;1;1;1;1;1;1;1;1;1;1;1;1;1;1;1;1;1;1;1;1;1;1;1;1	17308195;17308197;17330969;17330969;17333943;17333943;17334324;17336159;17338038;17339688;17341943;17342299;17346028;17346034;17347927;17347941;17347941;17348730;17354533;17354533;17354533;17355983;17355983;17355983;17356357;17356357;17356357;17358838;17358838;17359280;17363522	17308314;17308314;17331149;17331149;17334009;17334009;17334796;17336226;17338155;17339813;17342121;17342402;17346139;17346139;17348048;17348207;17348048;17348785;17354687;17354687;17354687;17356127;17356127;17356127;17356459;17356447;17356459;17358849;17358908;17359408;17364004	+;+;+;+;+;+;+;+;+;+;+;+;+;+;+;+;+;+;+;+;+;+;+;+;+;+;+;+;+;+;+	2971	0	0	0	0	0	0
AC004824.1	1;1	17329012;17331631	17329034;17331796	-;-	189	0	0	0	0	0	0
PADI6	1;1;1;1;1;1;1;1;1;1;1;1;1;1;1;1	17372196;17373056;17375427;17379920;17381047;17381967;17388381;17388777;17392114;17393975;17394300;17394951;17395540;17397071;17398686;17401205	17372361;17373233;17375499;17379987;17381164;17382092;17388559;17388880;17392225;17394082;17394454;17395107;17395663;17397141;17398847;17401699	+;+;+;+;+;+;+;+;+;+;+;+;+;+;+;+	2396	0	2	0	0	0	0
RCC2	1;1;1;1;1;1;1;1;1;1;1;1;1;1;1;1;1;1;1;1;1;1;1;1;1;1;1	17406760;17407839;17408676;17408980;17409974;17409974;17412122;17412122;17413073;17413073;17413537;17413537;17416480;17416480;17420714;17420714;17422203;17422203;17422705;17422705;17425541;17425541;17429106;17429106;17438230;17438230;17439545	17409194;17408554;17409194;17409046;17410051;17410051;17412194;17412194;17413178;17413178;17413717;17413717;17416646;17416646;17420828;17420828;17422291;17422291;17422836;17422836;17425684;17425684;17429199;17429199;17438561;17438522;17439724	-;-;-;-;-;-;-;-;-;-;-;-;-;-;-;-;-;-;-;-;-;-;-;-;-;-;-	4126	4302	4062	4880	2744	3680	2948
ARHGEF10L	1;1;1;1;1;1;1;1;1;1;1;1;1;1;1;1;1;1;1;1;1;1;1;1;1;1;1;1;1;1;1;1;1;1;1;1;1;1;1;1;1;1;1;1;1;1;1;1;1;1;1;1;1;1;1;1;1;1;1;1;1;1;1;1;1;1;1;1;1;1;1;1;1;1;1;1;1;1;1;1;1;1;1;1;1;1;1;1;1;1;1;1;1;1;1;1;1;1;1;1;1;1;1;1;1;1;1;1;1;1;1;1;1;1;1;1;1;1;1;1;1;1;1;1	17539835;17580553;17580553;17587460;17587460;17588446;17588446;17602127;17602127;17602171;17603508;17603508;17603508;17604476;17607802;17607802;17613058;17615088;17616094;17616094;17618316;17619339;17619339;17619339;17619339;17621864;17621864;17621864;17621864;17622996;17622996;17622996;17622996;17624387;17624387;17624387;17624387;17625956;17625956;17625956;17625956;17626007;17627330;17627330;176…	17539950;17580632;17580632;17587645;17587645;17588479;17588479;17602218;17602218;17602218;17603591;17603591;17603591;17604882;17607977;17607977;17613174;17616202;17616202;17616202;17618522;17619445;17619445;17619445;17619445;17621941;17621941;17621941;17621941;17623175;17623175;17623175;17623175;17624503;17624503;17624503;17624503;17626048;17626048;17626048;17626048;17626048;17627503;17627503;176…	+;+;+;+;+;+;+;+;+;+;+;+;+;+;+;+;+;+;+;+;+;+;+;+;+;+;+;+;+;+;+;+;+;+;+;+;+;+;+;+;+;+;+;+;+;+;+;+;+;+;+;+;+;+;+;+;+;+;+;+;+;+;+;+;+;+;+;+;+;+;+;+;+;+;+;+;+;+;+;+;+;+;+;+;+;+;+;+;+;+;+;+;+;+;+;+;+;+;+;+;+;+;+;+;+;+;+;+;+;+;+;+;+;+;+;+;+;+;+;+;+;+;+;+	7817	2	3	5	8	6	2
ACTL8	1;1;1;1;1	17755313;17822982;17822985;17825767;17825767	17755504;17823356;17823356;17827063;17827061	+;+;+;+;+	1864	2	6	10	0	0	0
IGSF21	1;1;1;1;1;1;1;1;1;1;1;1;1;1;1;1;1;1;1;1;1;1;1;1	18107746;18227898;18278845;18291866;18291866;18334892;18334892;18361367;18362115;18362115;18365223;18365223;18365223;18375957;18376310;18376310;18376310;18376800;18376800;18376800;18377393;18377393;18378256;18378256	18108198;18228010;18278884;18291987;18291987;18335010;18335010;18362230;18362230;18362230;18365697;18365697;18365697;18376395;18376395;18376367;18376395;18376920;18376992;18376992;18377431;18377431;18378483;18378482	+;+;+;+;+;+;+;+;+;+;+;+;+;+;+;+;+;+;+;+;+;+;+;+	3085	0	0	0	0	0	0
KLHDC7A	1	18480982	18486126	+	5145	0	4	0	0	0	2
PAX7	1;1;1;1;1;1;1;1;1;1;1;1;1;1;1;1;1;1;1;1;1;1;1;1;1	18631006;18631521;18631524;18634303;18634303;18634303;18635111;18635111;18635111;18636237;18636237;18636243;18691754;18691754;18691754;18700653;18700653;18700653;18703094;18703094;18703094;18735632;18735632;18735632;18744814	18631688;18631688;18631688;18634538;18634538;18634538;18635240;18635240;18635240;18636371;18636371;18636371;18691953;18691953;18691953;18700818;18700818;18700818;18703296;18703296;18703296;18736102;18735878;18736138;18748866	+;+;+;+;+;+;+;+;+;+;+;+;+;+;+;+;+;+;+;+;+;+;+;+;+	6313	0	0	0	0	0	0
TAS1R2	1;1;1;1;1;1	18839599;18841729;18849341;18854213;18857331;18859479	18840527;18841852;18849550;18854986;18857631;18859682	-;-;-;-;-;-	2542	0	0	0	2	0	0
RP13-279N23.2	1;1;1;1;1;1;1;1;1;1;1;1;1;1;1;1;1;1;1;1;1;1;1;1;1;1;1	18849273;18854213;18857331;18858290;18859475;18874463;18875382;18876315;18877208;18877416;18879300;18881700;18883124;18883279;18885284;18885473;18886464;18889362;18890012;18908539;18910342;18911384;18911963;18916903;18918362;18919678;18921061	18849550;18854986;18857618;18858462;18859699;18874581;18875503;18876467;18877255;18877612;18879373;18881887;18883198;18883428;18885398;18885628;18886511;18889454;18890193;18908666;18910472;18911476;18912083;18917042;18918502;18919773;18921121	-;-;-;-;-;-;-;-;-;-;-;-;-;-;-;-;-;-;-;-;-;-;-;-;-;-;-	4369	1355	1249	1574	699	843	663
ALDH4A1	1;1;1;1;1;1;1;1;1;1;1;1;1;1;1;1;1;1;1;1;1;1;1;1;1;1;1;1;1;1;1;1;1;1;1;1;1;1;1;1;1;1;1;1;1;1;1;1;1;1;1;1;1;1;1;1;1;1;1;1;1;1;1;1;1;1;1;1;1;1	18871430;18871432;18871432;18872733;18872804;18874463;18874463;18874463;18874463;18875382;18875382;18875382;18875382;18876315;18876315;18876315;18877208;18877208;18877208;18877208;18877416;18877416;18877416;18877416;18879300;18879300;18879300;18879300;18881700;18881700;18881700;18881700;18882560;18883111;18883124;18883124;18883124;18883124;18883124;18883279;18883279;18883279;18883279;18883279;188…	18871790;18872957;18872957;18872957;18872957;18874581;18874581;18874581;18874581;18875503;18875503;18875503;18875503;18876467;18876467;18876467;18877255;18877255;18877255;18877255;18877612;18877612;18877612;18877612;18879373;18879373;18879373;18879373;18881887;18881887;18881887;18881887;18882672;18883198;18883198;18883198;18883198;18883198;18883198;18883428;18883428;18883428;18883428;18883428;188…	-;-;-;-;-;-;-;-;-;-;-;-;-;-;-;-;-;-;-;-;-;-;-;-;-;-;-;-;-;-;-;-;-;-;-;-;-;-;-;-;-;-;-;-;-;-;-;-;-;-;-;-;-;-;-;-;-;-;-;-;-;-;-;-;-;-;-;-;-;-	3689	76	61	64	145	184	156
IFFO2	1;1;1;1;1;1;1;1;1;1;1;1;1;1;1;1;1;1;1;1	18904281;18908291;18908340;18910342;18910342;18910342;18911384;18911384;18911963;18911963;18911963;18916903;18916903;18918362;18919678;18919678;18921061;18921061;18955668;18955668	18908666;18908666;18908666;18910472;18910472;18910472;18911476;18911476;18911992;18912083;18912083;18917042;18917042;18918502;18919773;18919773;18921121;18921121;18955698;18956686	-;-;-;-;-;-;-;-;-;-;-;-;-;-;-;-;-;-;-;-	6188	1748	1599	2043	761	932	706
UBR4	1;1;1;1;1;1;1;1;1;1;1;1;1;1;1;1;1;1;1;1;1;1;1;1;1;1;1;1;1;1;1;1;1;1;1;1;1;1;1;1;1;1;1;1;1;1;1;1;1;1;1;1;1;1;1;1;1;1;1;1;1;1;1;1;1;1;1;1;1;1;1;1;1;1;1;1;1;1;1;1;1;1;1;1;1;1;1;1;1;1;1;1;1;1;1;1;1;1;1;1;1;1;1;1;1;1;1;1;1;1;1;1;1;1;1;1;1;1;1;1;1;1;1;1;1;1;1;1;1;1;1;1;1;1;1;1;1;1;1;1;1;1;1;1;1;1;1;1;1;1;1;1;1;1;1;1;1;1;1;1;1;1;1;1;1;1;1;1;1;1;1;1;1;1;1;1;1;1;1;1;1;1;1;1;1;1;1;1;1;1;1;1;1;1;1;1;1;1;1;1…	19074506;19074510;19074514;19074518;19074567;19076740;19076740;19076740;19076740;19076740;19077785;19077976;19077976;19077976;19077976;19081349;19081349;19081349;19084504;19084504;19086145;19086145;19086679;19086679;19087816;19087816;19088759;19088759;19092733;19092819;19092819;19093313;19093313;19093313;19093361;19093949;19093949;19093949;19094095;19094906;19094906;19094906;19094906;19095545;190…	19074896;19074896;19074896;19074896;19074896;19076902;19076902;19076902;19076902;19076902;19077827;19081306;19078066;19078066;19078066;19082240;19081573;19081573;19084698;19084698;19086270;19086270;19086821;19086821;19087929;19087929;19088977;19088977;19092918;19092918;19092918;19093440;19093486;19093486;19093486;19094139;19094139;19094139;19094139;19095025;19095025;19095025;19095025;19095922;190…	-;-;-;-;-;-;-;-;-;-;-;-;-;-;-;-;-;-;-;-;-;-;-;-;-;-;-;-;-;-;-;-;-;-;-;-;-;-;-;-;-;-;-;-;-;-;-;-;-;-;-;-;-;-;-;-;-;-;-;-;-;-;-;-;-;-;-;-;-;-;-;-;-;-;-;-;-;-;-;-;-;-;-;-;-;-;-;-;-;-;-;-;-;-;-;-;-;-;-;-;-;-;-;-;-;-;-;-;-;-;-;-;-;-;-;-;-;-;-;-;-;-;-;-;-;-;-;-;-;-;-;-;-;-;-;-;-;-;-;-;-;-;-;-;-;-;-;-;-;-;-;-;-;-;-;-;-;-;-;-;-;-;-;-;-;-;-;-;-;-;-;-;-;-;-;-;-;-;-;-;-;-;-;-;-;-;-;-;-;-;-;-;-;-;-;-;-;-;-;-…	24675	9451	8430	9966	16187	16214	13200
EMC1	1;1;1;1;1;1;1;1;1;1;1;1;1;1;1;1;1;1;1;1;1;1;1;1;1;1;1;1;1;1;1;1;1;1;1;1;1;1;1;1;1;1;1;1;1;1;1;1;1;1;1;1;1;1;1;1;1;1;1;1;1;1;1;1;1;1;1;1;1;1;1;1;1;1;1;1;1;1;1;1;1;1;1;1;1;1;1;1;1;1;1;1;1;1;1;1;1;1;1;1;1;1;1;1	19215664;19216874;19216874;19218148;19218945;19219370;19219382;19219568;19219569;19219569;19219569;19219569;19219569;19219569;19219569;19219615;19219650;19220764;19220764;19220764;19220764;19220764;19220764;19220764;19220764;19220764;19222624;19222624;19222624;19222624;19222624;19222624;19222624;19222624;19223396;19223396;19223396;19223396;19223396;19227313;19227313;19227313;19227313;19229355;192…	19219482;19219482;19219482;19219482;19219482;19219482;19219482;19219698;19221205;19219698;19219669;19219669;19219698;19219698;19219698;19219669;19219698;19220810;19220848;19221916;19220848;19220848;19220810;19220848;19220848;19220848;19222686;19223007;19222834;19222761;19222834;19222834;19222834;19222834;19223569;19223506;19223569;19223569;19223569;19227450;19227450;19227450;19227450;19229395;192…	-;-;-;-;-;-;-;-;-;-;-;-;-;-;-;-;-;-;-;-;-;-;-;-;-;-;-;-;-;-;-;-;-;-;-;-;-;-;-;-;-;-;-;-;-;-;-;-;-;-;-;-;-;-;-;-;-;-;-;-;-;-;-;-;-;-;-;-;-;-;-;-;-;-;-;-;-;-;-;-;-;-;-;-;-;-;-;-;-;-;-;-;-;-;-;-;-;-;-;-;-;-;-;-	10650	4096	3577	4134	3900	4541	3492
MRTO4	1;1;1;1;1;1;1;1;1;1;1;1;1;1	19251539;19251835;19254782;19254782;19255948;19255948;19257064;19257454;19257712;19257833;19258477;19258477;19258681;19258681	19251863;19252248;19254840;19254840;19256052;19256051;19257145;19257521;19257984;19257984;19258553;19258553;19258739;19260128	+;+;+;+;+;+;+;+;+;+;+;+;+;+	2822	2158	1945	2367	620	839	590
AKR7L	1;1;1;1;1;1;1;1;1;1;1;1;1;1;1;1;1;1;1;1;1;1	19265982;19267103;19267130;19268572;19268572;19268572;19269272;19269272;19269583;19269583;19270451;19270451;19270451;19270533;19270748;19270748;19270748;19270748;19270835;19273861;19273861;19273861	19267461;19267461;19267461;19268701;19268701;19268701;19269371;19269371;19269679;19269679;19270555;19270555;19270555;19270555;19271269;19270831;19270935;19270935;19270935;19274151;19274194;19273941	-;-;-;-;-;-;-;-;-;-;-;-;-;-;-;-;-;-;-;-;-;-	2768	39	26	52	39	53	53
AKR7A3	1;1;1;1;1;1;1	19282558;19283996;19284686;19285018;19285888;19286185;19288496	19282892;19284125;19284785;19285114;19285992;19286372;19289250	-;-;-;-;-;-;-	1710	6	8	6	20	19	9
AKR7A2	1;1;1;1;1;1;1;1;1;1;1;1;1;1;1;1;1;1;1;1;1;1;1;1;1;1	19303965;19303999;19304166;19304285;19306018;19306018;19306018;19306018;19307002;19307002;19307002;19307314;19307314;19307739;19308158;19308158;19308158;19308455;19308455;19308455;19308455;19308455;19311827;19311827;19311827;19311827	19304386;19304386;19304386;19304386;19306147;19306147;19306147;19306147;19307101;19307101;19307101;19307410;19307410;19308262;19308262;19308262;19308262;19308642;19308505;19308642;19308642;19308642;19312103;19312094;19311907;19312146	-;-;-;-;-;-;-;-;-;-;-;-;-;-;-;-;-;-;-;-;-;-;-;-;-;-	1781	256	171	259	298	362	275
PQLC2	1;1;1;1;1;1;1;1;1;1;1;1;1;1;1;1;1;1;1;1;1;1;1;1;1;1;1;1;1;1;1;1;1;1;1;1;1;1;1;1;1;1;1;1;1;1	19312326;19312328;19312330;19312341;19312729;19312729;19312729;19312729;19317600;19317600;19317600;19324633;19324633;19324633;19324633;19324633;19324754;19325495;19325495;19325495;19325495;19325526;19325526;19326245;19326245;19326245;19326245;19326245;19326245;19326531;19326531;19326531;19326531;19326531;19326531;19327227;19327227;19327227;19327227;19327227;19327571;19328572;19328572;19328572;193…	19312358;19312889;19312358;19312358;19312889;19312889;19312889;19312889;19317841;19317841;19317841;19324762;19324762;19324762;19324762;19324762;19324762;19325582;19325582;19325582;19325582;19325582;19325582;19326387;19326387;19326387;19326387;19326387;19326387;19326623;19326623;19326623;19326623;19326623;19326623;19327412;19327412;19327412;19327412;19327412;19328081;19328987;19329300;19329284;193…	+;+;+;+;+;+;+;+;+;+;+;+;+;+;+;+;+;+;+;+;+;+;+;+;+;+;+;+;+;+;+;+;+;+;+;+;+;+;+;+;+;+;+;+;+;+	2686	41	40	48	37	24	13
CAPZB	1;1;1;1;1;1;1;1;1;1;1;1;1;1;1;1;1;1;1;1;1;1;1;1;1;1;1;1;1;1;1;1;1;1;1;1;1;1;1;1;1;1;1;1;1;1;1;1;1;1;1;1;1;1;1;1;1;1;1;1;1;1;1;1	19338776;19338779;19338823;19339359;19339530;19342752;19344358;19344358;19344358;19344358;19345187;19345187;19345187;19345187;19345187;19356635;19356635;19356635;19356635;19356635;19356655;19357422;19357422;19357422;19357422;19357422;19357422;19357445;19357522;19374175;19378540;19378540;19378540;19378540;19378540;19378540;19378540;19378540;19378540;19385505;19385505;19385505;19385505;19385505;193…	19339617;19339617;19339617;19339617;19339617;19342864;19344434;19344434;19344434;19344434;19345252;19345252;19345252;19345252;19345252;19356751;19356751;19356751;19356751;19356751;19356751;19357563;19357563;19357563;19357563;19357563;19357563;19357563;19357563;19374455;19378653;19378653;19378653;19378653;19378653;19378653;19378653;19378653;19378653;19385626;19385626;19385626;19385626;19385626;193…	-;-;-;-;-;-;-;-;-;-;-;-;-;-;-;-;-;-;-;-;-;-;-;-;-;-;-;-;-;-;-;-;-;-;-;-;-;-;-;-;-;-;-;-;-;-;-;-;-;-;-;-;-;-;-;-;-;-;-;-;-;-;-;-	3238	1726	1475	1797	1836	1794	1605
MINOS1	1;1;1;1;1;1;1;1;1;1;1;1;1;1;1;1;1;1;1;1;1;1;1;1;1;1;1;1;1;1;1;1;1;1;1;1;1;1;1	19596977;19596983;19596990;19596991;19596995;19597001;19597039;19597041;19597052;19597070;19597834;19597834;19600787;19600787;19600787;19614501;19617258;19622100;19622100;19622100;19622100;19622100;19622100;19622100;19623474;19623474;19623474;19623474;19623474;19623474;19623474;19623474;19625392;19626387;19626387;19626387;19626387;19626387;19626387	19597109;19597109;19597109;19597109;19597109;19597109;19597109;19597109;19597109;19597109;19597853;19598195;19601304;19600971;19600971;19614594;19617336;19622147;19622147;19622147;19622147;19622147;19622147;19622147;19623583;19623583;19623583;19623583;19623551;19623790;19623583;19623583;19625632;19626606;19626587;19626623;19626629;19629821;19629820	+;+;+;+;+;+;+;+;+;+;+;+;+;+;+;+;+;+;+;+;+;+;+;+;+;+;+;+;+;+;+;+;+;+;+;+;+;+;+	5227	1676	1510	1762	1537	1737	1197
MINOS1-NBL1	1;1;1;1;1;1;1;1;1;1;1;1;1;1;1;1;1;1;1;1;1;1;1;1;1;1;1;1	19596979;19597067;19597067;19597068;19600787;19617258;19622100;19622100;19623474;19623474;19626387;19626387;19634437;19634437;19640346;19640584;19655012;19655012;19655012;19655012;19655324;19655324;19655324;19655324;19656866;19656866;19656866;19656866	19597109;19597109;19597109;19597109;19600971;19617336;19622147;19622147;19623583;19623583;19626476;19626476;19634524;19634524;19640469;19640729;19655200;19655200;19655200;19655200;19655435;19655435;19655435;19655435;19656926;19656927;19656914;19658056	+;+;+;+;+;+;+;+;+;+;+;+;+;+;+;+;+;+;+;+;+;+;+;+;+;+;+;+	2493	2185	1878	2273	2286	2519	1833
NBL1	1;1;1;1;1;1;1;1;1;1;1;1;1;1;1;1;1;1;1;1;1;1;1;1;1;1;1;1;1;1;1;1;1;1;1;1;1;1;1;1;1;1;1;1;1;1;1;1;1;1;1	19640554;19643232;19643409;19643409;19643714;19643714;19644163;19645372;19645372;19645766;19645766;19647610;19647610;19655012;19655012;19655012;19655012;19655012;19655012;19655012;19655012;19655012;19655012;19655012;19655012;19655012;19655324;19655324;19655324;19655324;19655324;19655324;19655324;19655324;19655324;19655324;19655324;19655324;19655324;19656866;19656866;19656866;19656866;19656866;196…	19640729;19643397;19643625;19643625;19643954;19643954;19644446;19645530;19645530;19646033;19646033;19647670;19647670;19655200;19655200;19655200;19655200;19655200;19655200;19655200;19655200;19655200;19655200;19655200;19655200;19655200;19655435;19655435;19655435;19655436;19655435;19655435;19655435;19655435;19655435;19655435;19655435;19655435;19655435;19657076;19658456;19658456;19658456;19656933;196…	+;+;+;+;+;+;+;+;+;+;+;+;+;+;+;+;+;+;+;+;+;+;+;+;+;+;+;+;+;+;+;+;+;+;+;+;+;+;+;+;+;+;+;+;+;+;+;+;+;+;+	3465	564	420	581	875	938	703
HTR6	1;1;1	19665287;19678567;19678919	19666467;19678725;19679562	+;+;+	1984	0	0	2	0	0	0
TMCO4	1;1;1;1;1;1;1;1;1;1;1;1;1;1;1;1;1;1;1;1;1;1;1;1;1;1;1;1;1;1;1;1;1;1;1;1;1;1;1;1;1;1;1;1;1;1;1;1;1;1;1;1;1;1;1;1;1;1;1;1;1;1;1;1	19682213;19682240;19682242;19683288;19694434;19694434;19694434;19694492;19700768;19700768;19700768;19700768;19737372;19737372;19737372;19737372;19738222;19739824;19739824;19739824;19740777;19740777;19740777;19745532;19745532;19746456;19746456;19746456;19747163;19747163;19747163;19747163;19750081;19755634;19755634;19755634;19755634;19755634;19770542;19770542;19770542;19770542;19770542;19771308;197…	19683444;19682714;19683444;19683444;19694551;19694551;19694551;19694551;19700885;19701210;19700885;19700885;19737456;19737456;19737456;19737456;19738419;19739960;19739960;19739960;19740941;19740941;19740941;19745651;19745651;19746599;19746599;19746599;19747260;19747260;19747260;19747260;19750372;19755766;19755766;19755766;19755766;19755766;19770569;19770569;19770569;19770569;19770569;19771427;197…	-;-;-;-;-;-;-;-;-;-;-;-;-;-;-;-;-;-;-;-;-;-;-;-;-;-;-;-;-;-;-;-;-;-;-;-;-;-;-;-;-;-;-;-;-;-;-;-;-;-;-;-;-;-;-;-;-;-;-;-;-;-;-;-	4054	279	377	466	189	307	232
RNF186	1	19814029	19815278	-	1250	0	0	0	0	2	0
OTUD3	1;1;1;1;1;1;1;1;1;1;1;1;1	19882513;19890385;19890458;19894368;19894368;19897540;19897540;19904267;19904891;19906432;19906565;19906728;19907570	19882734;19890533;19890533;19894480;19894480;19897815;19897662;19904398;19904987;19906616;19906616;19906944;19912945	+;+;+;+;+;+;+;+;+;+;+;+;+	6767	1714	1294	1760	1123	1185	1107
PLA2G2E	1;1;1;1	19920009;19922298;19922617;19923520	19920449;19922404;19922755;19923617	-;-;-;-	785	0	0	0	0	0	0
PLA2G2A	1;1;1;1;1;1;1;1;1;1;1;1;1;1;1;1;1;1;1;1;1;1;1;1;1;1;1;1;1;1;1;1;1	19975431;19975432;19975438;19975438;19975465;19975673;19978015;19978015;19978015;19978015;19978015;19978015;19978246;19978380;19978380;19978380;19978380;19978380;19978734;19978734;19978734;19978734;19978734;19978734;19979580;19979580;19979580;19979580;19979580;19979580;19980362;19980362;19980362	19975843;19975843;19975843;19975843;19975843;19975843;19978121;19978879;19978121;19978121;19978121;19978121;19978484;19978524;19978524;19978524;19978524;19978524;19979067;19978879;19978879;19978911;19978879;19978879;19979690;19979659;19979614;19979607;19979743;19979690;19980416;19980407;19980416	-;-;-;-;-;-;-;-;-;-;-;-;-;-;-;-;-;-;-;-;-;-;-;-;-;-;-;-;-;-;-;-;-	1685	0	0	0	4	1	0
PLA2G5	1;1;1;1;1;1;1;1;1;1;1;1;1;1;1;1;1;1;1;1;1;1;1;1;1;1;1;1;1;1;1;1;1;1;1;1;1;1;1;1;1;1;1;1;1;1;1;1;1;1;1;1;1;1;1;1	20028179;20028430;20028434;20028526;20028526;20028571;20046102;20054792;20059632;20059632;20059632;20059632;20059632;20059632;20063484;20066024;20068873;20068873;20068873;20068873;20068873;20068873;20070208;20070294;20070294;20070294;20070295;20070845;20076761;20084821;20084821;20084821;20084821;20084821;20084821;20084821;20086083;20086083;20086083;20086083;20086083;20086083;20086083;20088825;200…	20028709;20028709;20028709;20028709;20028709;20028709;20046141;20054839;20059692;20059692;20059692;20059692;20059692;20059692;20063602;20066129;20069034;20069032;20069032;20069032;20069032;20069032;20070465;20070414;20070465;20070465;20070465;20070944;20076898;20084870;20084870;20084870;20084870;20084870;20084870;20084870;20086227;20086227;20086227;20086227;20086227;20086227;20086227;20088901;200…	+;+;+;+;+;+;+;+;+;+;+;+;+;+;+;+;+;+;+;+;+;+;+;+;+;+;+;+;+;+;+;+;+;+;+;+;+;+;+;+;+;+;+;+;+;+;+;+;+;+;+;+;+;+;+;+	2607	0	0	0	0	2	1
PLA2G2D	1;1;1;1;1;1;1	20111939;20112657;20115507;20116333;20116333;20119459;20119459	20114259;20114259;20115613;20116477;20116477;20119557;20119566	-;-;-;-;-;-;-	2681	0	1	2	0	0	0
PLA2G2F	1;1;1;1;1;1;1	20139326;20139330;20140166;20140166;20143446;20144580;20148190	20139543;20139543;20140218;20144080;20143590;20144689;20150386	+;+;+;+;+;+;+	6440	2	0	0	0	0	2
PLA2G2C	1;1;1;1;1;1;1;1;1	20161253;20163092;20163991;20172794;20172794;20175007;20175007;20175007;20177324	20164157;20163296;20164157;20172897;20172891;20175194;20175169;20175145;20177424	-;-;-;-;-;-;-;-;-	3298	3	1	0	0	0	0
UBXN10	1;1	20186085;20190547	20186153;20196048	+;+	5571	4	4	3	2	8	2
VWA5B1	1;1;1;1;1;1;1;1;1;1;1;1;1;1;1;1;1;1;1;1;1;1;1;1;1;1;1;1;1;1;1;1;1;1;1;1;1;1;1;1;1;1;1;1;1;1;1;1;1;1;1;1;1;1;1;1;1;1;1;1;1;1;1;1;1;1;1;1;1;1;1;1;1;1;1;1;1;1;1;1;1;1;1;1;1;1;1;1;1;1;1;1;1;1;1;1;1;1;1;1;1;1;1;1;1;1;1;1;1;1	20290919;20290919;20290919;20290937;20303081;20303081;20310576;20310576;20310576;20310576;20310576;20310576;20312836;20312836;20312836;20312836;20312836;20312836;20314322;20314322;20314322;20314322;20314378;20317530;20317530;20317530;20317530;20318424;20318590;20318590;20318590;20319382;20319382;20319382;20319382;20323356;20323356;20323356;20323356;20327890;20327890;20327890;20327890;20330180;203…	20291088;20291088;20291088;20291088;20303349;20303212;20310740;20310740;20310740;20310740;20310740;20310740;20312942;20312988;20312988;20312988;20312988;20312988;20314412;20314592;20314592;20314592;20314592;20317675;20317675;20317675;20317675;20318721;20318721;20318721;20318721;20319506;20319506;20319506;20319506;20323532;20323532;20323532;20323532;20328000;20328000;20328000;20328000;20330382;203…	+;+;+;+;+;+;+;+;+;+;+;+;+;+;+;+;+;+;+;+;+;+;+;+;+;+;+;+;+;+;+;+;+;+;+;+;+;+;+;+;+;+;+;+;+;+;+;+;+;+;+;+;+;+;+;+;+;+;+;+;+;+;+;+;+;+;+;+;+;+;+;+;+;+;+;+;+;+;+;+;+;+;+;+;+;+;+;+;+;+;+;+;+;+;+;+;+;+;+;+;+;+;+;+;+;+;+;+;+;+	6377	0	0	0	0	2	2
CAMK2N1	1;1;1;1	20482391;20483187;20484367;20485214	20483719;20483719;20484645;20486220	-;-;-;-	2615	1290	1102	1336	988	1234	847
MUL1	1;1;1;1	20499448;20502069;20503222;20507905	20501419;20502189;20503309;20508161	-;-;-;-	2438	861	642	849	825	996	768
FAM43B	1	20552439	20555010	+	2572	6	4	12	2	10	4
CDA	1;1;1;1;1;1;1	20588948;20589086;20604928;20604928;20613842;20618452;20618452	20589283;20589283;20605039;20605039;20613899;20618908;20618903	+;+;+;+;+;+;+	963	267	192	229	136	141	86
PINK1	1;1;1;1;1;1;1;1;1;1;1;1;1;1;1;1;1;1	20633455;20633679;20637842;20638129;20639892;20644490;20644490;20645508;20645560;20645560;20648505;20648505;20648505;20648995;20648995;20650434;20650434;20650434	20633935;20633788;20638129;20639992;20639992;20644672;20644672;20645723;20645723;20645723;20648632;20649231;20648632;20649231;20649231;20651510;20651511;20651316	+;+;+;+;+;+;+;+;+;+;+;+;+;+;+;+;+;+	4836	1554	1210	1462	1627	1776	1405
DDOST	1;1;1;1;1;1;1;1;1;1;1;1;1;1;1;1;1;1;1;1;1;1;1;1;1;1;1;1;1;1;1;1;1;1;1;1;1;1;1;1;1	20651767;20651777;20651777;20652621;20652621;20652621;20652634;20652851;20652851;20652851;20652851;20653627;20653627;20653627;20654223;20654223;20654223;20654614;20654614;20654614;20655440;20655440;20655440;20655440;20655676;20655676;20655676;20655676;20656101;20656101;20656101;20660399;20660881;20660881;20660881;20660881;20661197;20661197;20661197;20661197;20661197	20652528;20652528;20652528;20652727;20652727;20652727;20652727;20653084;20652971;20652971;20652971;20653774;20653774;20653774;20654371;20654371;20654371;20654707;20654707;20654707;20655534;20655534;20655534;20655534;20655779;20655779;20655779;20655779;20656187;20656187;20656187;20660991;20660991;20660991;20660991;20660991;20661388;20661369;20661507;20661391;20661544	-;-;-;-;-;-;-;-;-;-;-;-;-;-;-;-;-;-;-;-;-;-;-;-;-;-;-;-;-;-;-;-;-;-;-;-;-;-;-;-;-	2721	1832	1672	1866	2163	2309	1724
KIF17	1;1;1;1;1;1;1;1;1;1;1;1;1;1;1;1;1;1;1;1;1;1;1;1;1;1;1;1;1;1;1;1;1;1;1;1;1;1;1;1;1;1;1;1;1;1;1;1;1;1;1;1;1;1;1;1;1;1;1;1;1;1;1;1;1;1;1;1;1;1;1;1;1;1;1;1	20664014;20664014;20664014;20664014;20664014;20664016;20664388;20666214;20666214;20666214;20666214;20666214;20666214;20670421;20670421;20670421;20670421;20670421;20670421;20670429;20671938;20671938;20671938;20671938;20671938;20671938;20671938;20672016;20672880;20682653;20682653;20682653;20682653;20682653;20682653;20682653;20684809;20684809;20684809;20684809;20684809;20684809;20684809;20685252;206…	20664762;20664762;20664204;20664762;20664762;20664762;20664590;20666331;20666331;20666331;20666331;20666331;20666331;20670491;20670491;20670488;20670491;20670488;20670491;20670488;20672196;20672196;20672196;20672196;20672196;20672196;20672196;20672196;20673020;20682884;20682884;20682884;20682884;20682884;20682884;20682884;20685020;20685020;20685020;20685187;20685020;20685020;20685020;20685283;206…	-;-;-;-;-;-;-;-;-;-;-;-;-;-;-;-;-;-;-;-;-;-;-;-;-;-;-;-;-;-;-;-;-;-;-;-;-;-;-;-;-;-;-;-;-;-;-;-;-;-;-;-;-;-;-;-;-;-;-;-;-;-;-;-;-;-;-;-;-;-;-;-;-;-;-;-	4470	56	60	44	20	26	21
SH2D5	1;1;1;1;1;1;1;1;1;1;1;1;1;1;1;1;1;1;1;1;1;1;1;1;1;1;1;1;1;1;1;1;1;1;1;1;1;1;1;1;1;1;1;1;1;1	20719732;20719732;20721528;20722756;20722756;20722756;20723626;20723626;20723626;20724083;20724083;20724083;20724349;20724396;20724396;20724601;20724631;20725920;20725920;20725920;20725920;20725932;20727001;20727001;20727001;20727001;20727032;20727469;20727523;20727523;20727523;20727523;20727523;20727958;20727958;20727958;20727958;20727958;20730746;20731012;20731448;20732181;20732181;20732181;207…	20721995;20721995;20721995;20722915;20722915;20722915;20723734;20723734;20723734;20724251;20724251;20724251;20724635;20724635;20724635;20724635;20724635;20726066;20726066;20726066;20726066;20726066;20727075;20727075;20727075;20727075;20727075;20727603;20727603;20727603;20727603;20727603;20727603;20728086;20728086;20728086;20728086;20728086;20730851;20731175;20731591;20732536;20732278;20732640;207…	-;-;-;-;-;-;-;-;-;-;-;-;-;-;-;-;-;-;-;-;-;-;-;-;-;-;-;-;-;-;-;-;-;-;-;-;-;-;-;-;-;-;-;-;-;-	4423	197	123	190	54	61	53
HP1BP3	1;1;1;1;1;1;1;1;1;1;1;1;1;1;1;1;1;1;1;1;1;1;1;1;1;1;1;1;1;1;1;1;1;1;1;1;1;1;1;1;1;1;1;1;1;1;1;1;1;1;1;1;1;1;1;1;1;1;1;1;1;1;1;1;1;1;1;1;1;1;1;1;1;1;1;1;1;1;1;1	20742661;20742682;20743135;20744744;20745543;20745543;20745543;20745592;20747544;20747544;20747544;20747544;20747615;20749723;20749723;20749723;20749723;20749723;20757166;20757166;20757166;20757166;20757199;20765377;20765377;20765377;20765377;20765377;20767584;20767584;20767584;20767584;20770930;20770930;20770930;20770930;20770930;20773451;20773451;20773451;20773451;20773451;20773587;20775450;207…	20745091;20745091;20743174;20745091;20745656;20745656;20745656;20745656;20747655;20747655;20747655;20747655;20747655;20749747;20750251;20749882;20749882;20749882;20757256;20757256;20757256;20757256;20757256;20765531;20765531;20765531;20765531;20765531;20767664;20767664;20767664;20767664;20771073;20771073;20771073;20771073;20771073;20773610;20773610;20773610;20775005;20773610;20773610;20776750;207…	-;-;-;-;-;-;-;-;-;-;-;-;-;-;-;-;-;-;-;-;-;-;-;-;-;-;-;-;-;-;-;-;-;-;-;-;-;-;-;-;-;-;-;-;-;-;-;-;-;-;-;-;-;-;-;-;-;-;-;-;-;-;-;-;-;-;-;-;-;-;-;-;-;-;-;-;-;-;-;-	7442	10281	8980	10934	7942	9580	7028
EIF4G3	1;1;1;1;1;1;1;1;1;1;1;1;1;1;1;1;1;1;1;1;1;1;1;1;1;1;1;1;1;1;1;1;1;1;1;1;1;1;1;1;1;1;1;1;1;1;1;1;1;1;1;1;1;1;1;1;1;1;1;1;1;1;1;1;1;1;1;1;1;1;1;1;1;1;1;1;1;1;1;1;1;1;1;1;1;1;1;1;1;1;1;1;1;1;1;1;1;1;1;1;1;1;1;1;1;1;1;1;1;1;1;1;1;1;1;1;1;1;1;1;1;1;1;1;1;1;1;1;1;1;1;1;1;1;1;1;1;1;1;1;1;1;1;1;1;1;1;1;1;1;1;1;1;1;1;1;1;1;1;1;1;1;1;1;1;1;1;1;1;1;1;1;1;1;1;1;1;1;1;1;1;1;1;1;1;1;1;1;1;1;1;1;1;1;1;1;1;1;1;1…	20806292;20806470;20806483;20807004;20807319;20810738;20810738;20810738;20810738;20810738;20813158;20813158;20813158;20813158;20813158;20817392;20817392;20817392;20817392;20817392;20825100;20825100;20825100;20825100;20825100;20825104;20827617;20827617;20827617;20827617;20827617;20827617;20829147;20829147;20829147;20829147;20829147;20829147;20840856;20840856;20840856;20840856;20840856;20840856;208…	20807500;20807500;20807500;20807500;20807500;20810884;20810884;20810884;20810884;20810884;20813239;20813239;20813239;20813239;20813239;20817538;20817538;20817538;20817538;20817538;20825198;20825198;20825198;20825198;20825198;20825198;20827698;20827698;20827698;20827698;20827698;20827698;20829272;20829272;20829272;20829272;20829272;20829272;20841028;20841028;20841028;20841028;20841028;20841028;208…	-;-;-;-;-;-;-;-;-;-;-;-;-;-;-;-;-;-;-;-;-;-;-;-;-;-;-;-;-;-;-;-;-;-;-;-;-;-;-;-;-;-;-;-;-;-;-;-;-;-;-;-;-;-;-;-;-;-;-;-;-;-;-;-;-;-;-;-;-;-;-;-;-;-;-;-;-;-;-;-;-;-;-;-;-;-;-;-;-;-;-;-;-;-;-;-;-;-;-;-;-;-;-;-;-;-;-;-;-;-;-;-;-;-;-;-;-;-;-;-;-;-;-;-;-;-;-;-;-;-;-;-;-;-;-;-;-;-;-;-;-;-;-;-;-;-;-;-;-;-;-;-;-;-;-;-;-;-;-;-;-;-;-;-;-;-;-;-;-;-;-;-;-;-;-;-;-;-;-;-;-;-;-;-;-;-;-;-;-;-;-;-;-;-;-;-;-;-;-;-…	9596	9859	9325	10858	15046	17144	13809
ECE1	1;1;1;1;1;1;1;1;1;1;1;1;1;1;1;1;1;1;1;1;1;1;1;1;1;1;1;1;1;1;1;1;1;1;1;1;1;1;1;1;1;1;1;1;1;1;1;1;1;1;1;1;1;1;1;1;1;1;1;1;1;1;1;1;1;1;1;1;1;1;1;1;1;1;1;1;1;1;1;1;1;1;1;1;1;1;1;1;1;1;1;1;1;1;1;1;1;1;1;1;1;1;1;1;1;1;1;1;1;1;1;1;1;1;1;1;1;1;1;1;1;1;1;1;1;1;1;1;1;1;1;1	21217247;21218584;21219814;21219859;21219894;21219937;21221747;21221747;21221747;21221747;21221747;21225250;21225250;21225250;21225250;21225250;21227159;21227159;21227159;21227159;21227159;21227931;21227931;21227931;21227931;21227931;21233105;21233558;21233558;21233558;21233558;21233558;21233570;21235850;21235850;21235850;21235850;21235850;21235850;21235850;21236746;21236746;21236746;21236746;212…	21220131;21220131;21220131;21220131;21220131;21220131;21222081;21221842;21221842;21221842;21221842;21225440;21225440;21225440;21225440;21225440;21227226;21227226;21227226;21227226;21227226;21228041;21228041;21228041;21228041;21228041;21233661;21233661;21233661;21233661;21233661;21233661;21233661;21235927;21235927;21235927;21235927;21235927;21235927;21235927;21236844;21236844;21236844;21236844;212…	-;-;-;-;-;-;-;-;-;-;-;-;-;-;-;-;-;-;-;-;-;-;-;-;-;-;-;-;-;-;-;-;-;-;-;-;-;-;-;-;-;-;-;-;-;-;-;-;-;-;-;-;-;-;-;-;-;-;-;-;-;-;-;-;-;-;-;-;-;-;-;-;-;-;-;-;-;-;-;-;-;-;-;-;-;-;-;-;-;-;-;-;-;-;-;-;-;-;-;-;-;-;-;-;-;-;-;-;-;-;-;-;-;-;-;-;-;-;-;-;-;-;-;-;-;-;-;-;-;-;-;-	7265	1499	1377	1592	2074	2034	1823
NBPF3	1;1;1;1;1;1;1;1;1;1;1;1;1;1;1;1;1;1;1;1;1;1;1;1;1;1;1;1;1;1;1;1;1;1;1;1;1;1;1;1;1;1;1;1;1;1;1;1;1;1;1;1;1;1;1;1;1;1;1;1;1;1;1;1;1;1;1;1;1;1;1;1;1;1;1;1;1;1;1;1;1;1;1;1;1;1;1;1;1;1;1;1;1;1;1;1;1;1;1;1;1;1;1;1;1;1;1;1;1;1;1;1;1;1;1;1;1;1;1;1;1;1;1;1;1;1;1	21440128;21440131;21440137;21440138;21440146;21440164;21440238;21440313;21440797;21442240;21444944;21444948;21444948;21444948;21444948;21444948;21444948;21444948;21444992;21446037;21449791;21449859;21451767;21451767;21453373;21459749;21466087;21466087;21466996;21467182;21468155;21468441;21468441;21468441;21468550;21468688;21468688;21468688;21468688;21468688;21468688;21470632;21470632;21470632;214…	21440348;21440378;21440348;21440348;21440348;21440348;21440348;21440348;21440914;21442358;21445219;21445219;21445219;21445219;21445219;21445219;21445219;21445219;21445219;21446482;21449888;21449888;21451858;21451909;21454306;21460000;21466156;21466156;21467309;21467309;21468334;21468585;21468585;21468585;21468585;21468897;21468897;21468897;21468894;21468897;21468897;21470734;21470734;21470734;214…	+;+;+;+;+;+;+;+;+;+;+;+;+;+;+;+;+;+;+;+;+;+;+;+;+;+;+;+;+;+;+;+;+;+;+;+;+;+;+;+;+;+;+;+;+;+;+;+;+;+;+;+;+;+;+;+;+;+;+;+;+;+;+;+;+;+;+;+;+;+;+;+;+;+;+;+;+;+;+;+;+;+;+;+;+;+;+;+;+;+;+;+;+;+;+;+;+;+;+;+;+;+;+;+;+;+;+;+;+;+;+;+;+;+;+;+;+;+;+;+;+;+;+;+;+;+;+	6812	1388	1196	1535	1345	1662	1106
ALPL	1;1;1;1;1;1;1;1;1;1;1;1;1;1;1;1;1;1;1;1;1;1;1;1;1;1;1;1;1;1;1;1;1;1;1;1;1;1;1;1;1;1;1;1;1;1;1;1;1;1;1;1;1;1;1;1;1;1	21509372;21509397;21509426;21509428;21551279;21553978;21553978;21560626;21560626;21560626;21560626;21560626;21561097;21561097;21561097;21561097;21563110;21563110;21563110;21563110;21563110;21564041;21564041;21564041;21564041;21564041;21568104;21568104;21568104;21568104;21570303;21570305;21570305;21570305;21570305;21573665;21573665;21573665;21573665;21574478;21575733;21575733;21575733;21575733;215…	21509517;21509517;21509517;21509517;21551428;21554142;21554142;21560745;21560745;21560745;21560745;21560745;21561212;21561212;21561212;21561212;21563284;21563284;21563284;21563284;21563284;21564211;21564216;21564216;21564216;21564216;21568247;21568247;21568247;21568247;21570374;21570374;21570374;21570374;21570374;21573799;21573799;21573799;21573799;21574743;21575924;21575924;21575924;21575924;215…	+;+;+;+;+;+;+;+;+;+;+;+;+;+;+;+;+;+;+;+;+;+;+;+;+;+;+;+;+;+;+;+;+;+;+;+;+;+;+;+;+;+;+;+;+;+;+;+;+;+;+;+;+;+;+;+;+;+	3007	0	2	0	0	0	0
RAP1GAP	1;1;1;1;1;1;1;1;1;1;1;1;1;1;1;1;1;1;1;1;1;1;1;1;1;1;1;1;1;1;1;1;1;1;1;1;1;1;1;1;1;1;1;1;1;1;1;1;1;1;1;1;1;1;1;1;1;1;1;1;1;1;1;1;1;1;1;1;1;1;1;1;1;1;1;1;1;1;1;1;1;1;1;1;1;1;1;1;1;1;1;1;1;1;1;1;1;1;1;1;1;1;1;1;1;1;1;1;1;1;1;1;1;1;1;1;1;1;1;1;1;1;1;1;1;1;1;1;1;1;1;1;1;1;1;1;1;1;1;1;1;1;1;1;1;1;1;1;1;1;1;1;1;1;1;1;1;1;1;1;1;1;1;1;1;1;1;1;1;1;1;1;1;1;1;1;1;1;1;1;1;1;1;1;1;1;1;1;1;1;1;1;1;1;1;1;1;1;1;1…	21596215;21596221;21596221;21596221;21596221;21596222;21596222;21597008;21597686;21597686;21597686;21597686;21597686;21597686;21597686;21597686;21597961;21597961;21597961;21597961;21597961;21597961;21597961;21597961;21598400;21598400;21598400;21598400;21598400;21598400;21598400;21598400;21599494;21599494;21599494;21599494;21599494;21599494;21599494;21599494;21599581;21601684;21601684;21601684;216…	21597264;21597264;21597264;21597264;21597264;21597264;21597264;21597264;21597728;21597728;21597728;21597728;21597728;21597728;21597728;21597728;21598095;21598064;21598040;21598064;21598095;21598064;21598064;21598064;21598502;21598502;21598502;21598502;21598449;21598502;21598502;21598502;21599617;21599617;21599617;21599617;21599617;21599617;21599617;21599575;21599617;21601797;21601797;21601797;216…	-;-;-;-;-;-;-;-;-;-;-;-;-;-;-;-;-;-;-;-;-;-;-;-;-;-;-;-;-;-;-;-;-;-;-;-;-;-;-;-;-;-;-;-;-;-;-;-;-;-;-;-;-;-;-;-;-;-;-;-;-;-;-;-;-;-;-;-;-;-;-;-;-;-;-;-;-;-;-;-;-;-;-;-;-;-;-;-;-;-;-;-;-;-;-;-;-;-;-;-;-;-;-;-;-;-;-;-;-;-;-;-;-;-;-;-;-;-;-;-;-;-;-;-;-;-;-;-;-;-;-;-;-;-;-;-;-;-;-;-;-;-;-;-;-;-;-;-;-;-;-;-;-;-;-;-;-;-;-;-;-;-;-;-;-;-;-;-;-;-;-;-;-;-;-;-;-;-;-;-;-;-;-;-;-;-;-;-;-;-;-;-;-;-;-;-;-;-;-;-…	5755	102	85	89	115	91	146
USP48	1;1;1;1;1;1;1;1;1;1;1;1;1;1;1;1;1;1;1;1;1;1;1;1;1;1;1;1;1;1;1;1;1;1;1;1;1;1;1;1;1;1;1;1;1;1;1;1;1;1;1;1;1;1;1;1;1;1;1;1;1;1;1;1;1;1;1;1;1;1;1;1;1;1;1;1;1;1;1;1;1;1;1;1;1;1;1;1;1;1;1;1;1;1;1;1;1;1;1;1;1;1;1;1;1;1;1;1;1;1;1;1;1;1;1;1;1;1;1;1;1;1;1;1;1;1;1;1;1;1;1;1;1;1;1;1;1;1;1;1;1;1;1	21678298;21678579;21678903;21679199;21679367;21680808;21680808;21680808;21680808;21680808;21685892;21687191;21687191;21687191;21687191;21689974;21689974;21689974;21689974;21689974;21695066;21695066;21695066;21701498;21701498;21701498;21701498;21701498;21703512;21703512;21703512;21703512;21704262;21704262;21704262;21704262;21704262;21705727;21705727;21705727;21705727;21706126;21706126;21706126;217…	21679439;21679439;21679439;21679439;21679439;21681252;21680834;21680834;21680834;21680834;21687239;21687239;21687239;21687239;21687239;21690099;21690099;21690099;21690099;21690099;21695221;21695221;21695221;21701602;21701602;21701602;21701602;21701602;21703618;21703618;21703618;21703618;21704615;21704392;21704392;21704392;21704392;21705837;21705837;21705837;21705837;21706187;21706187;21706187;217…	-;-;-;-;-;-;-;-;-;-;-;-;-;-;-;-;-;-;-;-;-;-;-;-;-;-;-;-;-;-;-;-;-;-;-;-;-;-;-;-;-;-;-;-;-;-;-;-;-;-;-;-;-;-;-;-;-;-;-;-;-;-;-;-;-;-;-;-;-;-;-;-;-;-;-;-;-;-;-;-;-;-;-;-;-;-;-;-;-;-;-;-;-;-;-;-;-;-;-;-;-;-;-;-;-;-;-;-;-;-;-;-;-;-;-;-;-;-;-;-;-;-;-;-;-;-;-;-;-;-;-;-;-;-;-;-;-;-;-;-;-;-;-	9497	11239	10019	12330	9724	11206	8684
LDLRAD2	1;1;1;1;1;1;1;1;1;1;1;1;1	21812265;21812363;21814398;21814398;21815943;21815943;21821450;21821450;21821497;21821724;21822202;21822202;21823910	21812536;21812536;21814823;21814823;21816074;21816074;21821611;21821611;21821611;21822548;21822433;21825221;21823963	+;+;+;+;+;+;+;+;+;+;+;+;+	4490	213	180	193	154	242	143
HSPG2	1;1;1;1;1;1;1;1;1;1;1;1;1;1;1;1;1;1;1;1;1;1;1;1;1;1;1;1;1;1;1;1;1;1;1;1;1;1;1;1;1;1;1;1;1;1;1;1;1;1;1;1;1;1;1;1;1;1;1;1;1;1;1;1;1;1;1;1;1;1;1;1;1;1;1;1;1;1;1;1;1;1;1;1;1;1;1;1;1;1;1;1;1;1;1;1;1;1;1;1;1;1;1;1;1;1;1;1;1;1;1;1;1;1;1;1;1;1;1;1;1;1;1;1;1;1;1;1;1;1;1;1;1;1;1;1;1;1;1;1;1;1;1;1;1;1;1;1;1;1;1;1;1;1;1;1;1;1;1;1;1	21822245;21822245;21823301;21823616;21823616;21823616;21824121;21824121;21824306;21824306;21824537;21824537;21824704;21824704;21827863;21827863;21828030;21828030;21828255;21828255;21828835;21828835;21829383;21829383;21829993;21829993;21830982;21830982;21831215;21831215;21831463;21831463;21831652;21831652;21832495;21832495;21832875;21833116;21833268;21833268;21833467;21833467;21833467;21833816;218…	21823488;21823488;21823488;21824266;21823719;21823719;21824204;21824204;21824376;21824376;21824615;21824615;21824779;21824779;21827919;21827919;21828152;21828152;21828426;21828426;21829079;21829079;21830713;21829604;21830091;21830091;21831090;21831090;21831324;21831324;21831562;21831562;21831796;21831796;21832606;21832606;21832892;21833384;21833384;21833384;21833614;21833577;21833614;21833925;218…	-;-;-;-;-;-;-;-;-;-;-;-;-;-;-;-;-;-;-;-;-;-;-;-;-;-;-;-;-;-;-;-;-;-;-;-;-;-;-;-;-;-;-;-;-;-;-;-;-;-;-;-;-;-;-;-;-;-;-;-;-;-;-;-;-;-;-;-;-;-;-;-;-;-;-;-;-;-;-;-;-;-;-;-;-;-;-;-;-;-;-;-;-;-;-;-;-;-;-;-;-;-;-;-;-;-;-;-;-;-;-;-;-;-;-;-;-;-;-;-;-;-;-;-;-;-;-;-;-;-;-;-;-;-;-;-;-;-;-;-;-;-;-;-;-;-;-;-;-;-;-;-;-;-;-;-;-;-;-;-;-	17684	1587	1318	1445	1307	1432	1223
CELA3B	1;1;1;1;1;1;1;1;1;1;1;1;1;1;1;1;1;1;1;1;1;1	21977021;21977893;21978369;21978369;21980824;21980824;21981038;21981038;21981102;21983694;21983694;21983694;21984189;21984189;21984266;21986531;21986531;21986531;21986964;21989262;21989262;21998151	21977082;21977986;21978454;21978454;21980921;21980921;21981172;21981172;21981172;21983777;21983830;21983830;21984331;21984331;21984331;21986683;21986683;21986683;21987011;21989354;21989344;21998642	+;+;+;+;+;+;+;+;+;+;+;+;+;+;+;+;+;+;+;+;+;+	1541	0	0	0	0	0	0
CELA3A	1;1;1;1;1;1;1;1;1;1;1;1;1;1;1;1	22001656;22001660;22003003;22003003;22005447;22005447;22005662;22005662;22006878;22007373;22007450;22009705;22009705;22010138;22012450;22012450	22001717;22001717;22003088;22003088;22005544;22005544;22006068;22005796;22007014;22007515;22007515;22009857;22009857;22010185;22012539;22012522	+;+;+;+;+;+;+;+;+;+;+;+;+;+;+;+	1224	0	0	0	0	0	0
CDC42	1;1;1;1;1;1;1;1;1;1;1;1;1;1;1;1;1;1;1;1;1;1;1;1;1;1;1;1;1;1;1	22052627;22052668;22052689;22052707;22053297;22074094;22078429;22078429;22078429;22078429;22078429;22078706;22081722;22081722;22081722;22081722;22081722;22086439;22086439;22086439;22086439;22086439;22086669;22086669;22086669;22086669;22086669;22089943;22089943;22091428;22091428	22052868;22052742;22052742;22052742;22053433;22074219;22078583;22078583;22078583;22078583;22078583;22078881;22081794;22081794;22081794;22081794;22081794;22086548;22086548;22086548;22086548;22086548;22086866;22086790;22086866;22086866;22086866;22090010;22090804;22092946;22092923	+;+;+;+;+;+;+;+;+;+;+;+;+;+;+;+;+;+;+;+;+;+;+;+;+;+;+;+;+;+;+	3598	3859	3050	3901	2832	2997	2283
WNT4	1;1;1;1;1;1;1;1;1;1	22117305;22121211;22121445;22127038;22127474;22129616;22129616;22129616;22142846;22143732	22120517;22121353;22121576;22127481;22127481;22129851;22129851;22129851;22142966;22143969	-;-;-;-;-;-;-;-;-;-	4527	2	0	0	6	2	0
ZBTB40	1;1;1;1;1;1;1;1;1;1;1;1;1;1;1;1;1;1;1;1;1;1;1;1;1;1;1;1;1;1;1;1;1;1;1;1;1;1;1;1;1;1;1;1;1;1;1;1;1;1;1;1;1;1;1;1;1;1;1;1	22451851;22451851;22451867;22451867;22452659;22452659;22489880;22489880;22489880;22489880;22491400;22491400;22491400;22491400;22501492;22501492;22501492;22502299;22502299;22502299;22506049;22506049;22506049;22506049;22508001;22508001;22508001;22508530;22508530;22508530;22509100;22509100;22509100;22511179;22511179;22511179;22511676;22511676;22511676;22512924;22512924;22512924;22517300;22517300;225…	22452004;22452004;22452004;22452004;22452946;22452946;22490645;22490645;22490645;22490645;22491533;22491533;22491533;22491533;22501684;22501684;22501684;22502441;22502441;22502441;22506241;22506241;22506241;22506241;22508137;22508137;22508137;22508731;22508731;22508731;22509233;22509233;22509233;22511347;22511347;22511347;22512134;22512134;22512134;22513130;22513130;22513130;22517464;22517464;225…	+;+;+;+;+;+;+;+;+;+;+;+;+;+;+;+;+;+;+;+;+;+;+;+;+;+;+;+;+;+;+;+;+;+;+;+;+;+;+;+;+;+;+;+;+;+;+;+;+;+;+;+;+;+;+;+;+;+;+;+	8992	3095	2721	2852	4167	5274	4120
EPHA8	1;1;1;1;1;1;1;1;1;1;1;1;1;1;1;1;1;1;1;1;1;1	22563564;22563564;22569289;22569289;22576217;22576217;22586480;22586480;22588871;22588871;22593326;22593524;22595230;22596106;22597312;22597676;22598151;22598838;22600661;22600898;22601300;22601627	22563729;22563729;22569353;22569353;22576880;22576880;22586635;22586635;22589621;22589206;22593450;22593686;22595323;22596173;22597476;22597861;22598212;22599047;22600810;22601088;22601473;22603594	+;+;+;+;+;+;+;+;+;+;+;+;+;+;+;+;+;+;+;+;+;+	5358	0	0	0	0	0	2
C1QA	1;1;1;1;1;1;1;1	22636506;22636762;22637580;22637610;22637610;22638833;22638833;22638833	22636702;22636860;22637779;22637779;22637779;22639331;22639608;22639608	+;+;+;+;+;+;+;+	1272	0	0	2	0	0	2
C1QC	1;1;1;1;1;1;1;1;1	22643630;22643633;22643653;22644011;22644011;22644011;22647227;22647227;22647227	22643714;22643737;22643886;22644204;22644204;22644204;22647887;22648110;22648110	+;+;+;+;+;+;+;+;+	1335	0	0	0	0	0	0
C1QB	1;1;1;1;1;1;1;1;1;1;1;1;1	22652762;22652981;22653189;22653189;22654008;22659440;22659440;22659440;22659440;22660812;22660812;22660812;22660812	22652955;22653303;22653303;22653303;22654160;22659643;22659643;22659643;22659643;22661536;22661316;22661538;22661090	+;+;+;+;+;+;+;+;+;+;+;+;+	1601	0	0	0	0	0	2
EPHB2	1;1;1;1;1;1;1;1;1;1;1;1;1;1;1;1;1;1;1;1;1;1;1;1;1;1;1;1;1;1;1;1;1;1;1;1;1;1;1;1;1;1;1;1;1;1;1;1;1;1;1;1;1;1;1;1;1;1;1;1;1;1;1;1;1;1;1;1;1;1;1;1;1;1;1;1;1;1;1;1	22710839;22710965;22710965;22710970;22775178;22781421;22781421;22781421;22781421;22781421;22784392;22784392;22784392;22784392;22784392;22800240;22863037;22863037;22863037;22863037;22863037;22863037;22864877;22864877;22864877;22864877;22864877;22864877;22865159;22882359;22882359;22882359;22882359;22882359;22882359;22882359;22891129;22892881;22892884;22892884;22892884;22892884;22895472;22895472;228…	22711043;22711043;22711043;22711043;22775244;22781485;22781485;22781485;22781485;22781485;22785076;22785076;22785076;22785076;22785076;22800291;22863192;22863192;22863192;22863192;22863192;22863192;22865212;22865212;22865212;22865212;22865212;22865212;22865212;22882840;22882483;22882483;22882483;22882483;22882483;22882483;22891265;22893046;22893046;22893046;22893046;22893046;22895580;22895580;228…	+;+;+;+;+;+;+;+;+;+;+;+;+;+;+;+;+;+;+;+;+;+;+;+;+;+;+;+;+;+;+;+;+;+;+;+;+;+;+;+;+;+;+;+;+;+;+;+;+;+;+;+;+;+;+;+;+;+;+;+;+;+;+;+;+;+;+;+;+;+;+;+;+;+;+;+;+;+;+;+	12516	775	662	1006	426	561	418
LACTBL1	1;1;1;1;1;1;1;1;1;1;1;1	22953043;22953049;22955321;22955321;22958685;22958685;22958762;22959942;22959942;22963107;22963107;22965290	22954024;22954024;22955426;22955426;22958713;22958920;22958920;22960099;22960099;22963178;22963216;22965338	-;-;-;-;-;-;-;-;-;-;-;-	1641	0	0	0	0	0	0
C1orf234	1;1;1;1;1;1;1	23010834;23010834;23010835;23013883;23013883;23013883;23015772	23011200;23011101;23011101;23014094;23014024;23014045;23015850	-;-;-;-;-;-;-	658	2	2	2	0	4	4
KDM1A	1;1;1;1;1;1;1;1;1;1;1;1;1;1;1;1;1;1;1;1;1;1;1;1;1;1;1;1;1;1;1;1;1;1;1;1;1;1;1;1;1;1;1;1;1;1;1;1;1;1;1;1;1;1;1	23019448;23019493;23030469;23030469;23044427;23050387;23050387;23050425;23053761;23053761;23053761;23055069;23055069;23055069;23055932;23055932;23057484;23057484;23059073;23059073;23066060;23068539;23068539;23069061;23069061;23071225;23071225;23072124;23072124;23072124;23073274;23073292;23073292;23077228;23077228;23077228;23077234;23078966;23078990;23078990;23078990;23079553;23079553;23079553;230…	23019947;23019947;23030634;23030634;23044486;23050520;23050520;23050520;23053839;23053839;23053839;23055418;23055161;23055161;23056038;23056038;23057565;23057565;23059167;23059167;23066071;23068681;23068681;23069151;23069151;23071359;23071359;23072197;23072197;23072197;23073403;23073403;23073403;23077360;23077360;23077360;23077360;23079177;23079177;23079177;23079177;23079595;23079667;23079667;230…	+;+;+;+;+;+;+;+;+;+;+;+;+;+;+;+;+;+;+;+;+;+;+;+;+;+;+;+;+;+;+;+;+;+;+;+;+;+;+;+;+;+;+;+;+;+;+;+;+;+;+;+;+;+;+	5435	10158	7039	10549	3837	5878	5135
LUZP1	1;1;1;1;1;1;1;1;1;1;1;1;1;1;1;1;1;1;1;1	23084023;23084030;23090427;23091190;23091190;23091190;23093443;23094155;23109022;23109022;23109022;23109022;23109585;23109585;23133465;23168766;23168766;23168766;23168766;23177491	23089053;23089053;23090898;23094380;23094380;23094380;23094380;23094380;23109127;23109127;23109127;23109127;23109650;23109650;23133679;23168817;23168845;23168858;23169024;23177808	-;-;-;-;-;-;-;-;-;-;-;-;-;-;-;-;-;-;-;-	9658	4264	4087	4767	4215	5511	3915
HTR1D	1	23191895	23194729	-	2835	0	0	0	0	0	0
HNRNPR	1;1;1;1;1;1;1;1;1;1;1;1;1;1;1;1;1;1;1;1;1;1;1;1;1;1;1;1;1;1;1;1;1;1;1;1;1;1;1;1;1;1;1;1;1;1;1;1;1;1;1;1;1;1;1;1;1;1;1;1;1;1;1;1;1;1;1;1;1;1;1;1;1;1;1;1;1;1;1;1;1;1;1;1;1	23303771;23304688;23306412;23309783;23309784;23309786;23309788;23310333;23310454;23311201;23311201;23311201;23311201;23311201;23311201;23311201;23311662;23313553;23313553;23313553;23313553;23313553;23313553;23313553;23313599;23318483;23318483;23318483;23318483;23318483;23318483;23318483;23318483;23318483;23321528;23321528;23321528;23321528;23321528;23321528;23321528;23321528;23321528;23323556;233…	23304106;23311066;23306632;23311066;23311066;23311066;23311066;23311066;23311066;23311322;23311322;23311322;23311322;23311322;23311322;23311322;23311893;23313702;23313702;23313702;23313702;23313702;23313702;23313702;23313702;23318688;23318688;23318688;23318688;23318688;23318688;23318688;23318697;23318697;23321663;23321663;23321663;23321663;23321663;23321663;23321663;23321663;23321663;23323732;233…	-;-;-;-;-;-;-;-;-;-;-;-;-;-;-;-;-;-;-;-;-;-;-;-;-;-;-;-;-;-;-;-;-;-;-;-;-;-;-;-;-;-;-;-;-;-;-;-;-;-;-;-;-;-;-;-;-;-;-;-;-;-;-;-;-;-;-;-;-;-;-;-;-;-;-;-;-;-;-;-;-;-;-;-;-	8676	45885	44601	55474	22468	30119	20052
ZNF436	1;1;1;1;1;1;1	23359448;23359975;23367042;23367042;23367973;23367973;23369366	23363221;23363221;23367168;23367168;23368065;23368386;23369442	-;-;-;-;-;-;-	4392	457	354	417	434	480	364
TCEA3	1;1;1;1;1;1;1;1;1;1;1;1;1;1;1;1;1;1;1;1;1;1;1;1;1;1;1;1;1;1;1	23381061;23383433;23384346;23384346;23387273;23387273;23393879;23397545;23397792;23403481;23404069;23408560;23408664;23408664;23408664;23417249;23417249;23417249;23417249;23417345;23417904;23417904;23417904;23417904;23417904;23419077;23419077;23419077;23419077;23424565;23424565	23381474;23384068;23384417;23384417;23387419;23387419;23394033;23397601;23397955;23404160;23404160;23408726;23408726;23408726;23408726;23417390;23417390;23417390;23417390;23417390;23418298;23418009;23418009;23418009;23418009;23419236;23419386;23419139;23419139;23424707;23424740	-;-;-;-;-;-;-;-;-;-;-;-;-;-;-;-;-;-;-;-;-;-;-;-;-;-;-;-;-;-;-	3515	20	33	27	109	105	110
ASAP3	1;1;1;1;1;1;1;1;1;1;1;1;1;1;1;1;1;1;1;1;1;1;1;1;1;1;1;1;1;1;1;1;1;1;1;1;1;1;1;1;1;1;1;1;1;1;1;1;1;1;1;1;1;1;1;1;1;1;1;1;1;1;1;1;1;1;1;1;1;1;1;1;1;1;1;1;1;1;1;1;1;1;1;1;1;1;1;1;1;1;1;1;1;1;1;1;1;1;1;1;1;1;1;1;1;1;1;1;1;1;1;1;1;1;1;1;1;1;1;1;1;1;1;1;1;1;1;1;1;1;1;1;1;1;1;1;1	23428563;23428563;23428563;23429532;23429627;23429722;23431035;23431035;23431035;23431035;23431035;23431035;23431696;23431696;23431696;23431696;23431696;23431696;23433077;23433077;23433077;23433077;23433158;23433203;23433362;23433425;23433425;23433425;23433425;23433425;23433626;23433626;23433626;23433626;23433626;23434254;23434254;23434254;23434254;23434254;23434533;23434533;23434533;23434533;234…	23429930;23429930;23429930;23429930;23429930;23429930;23431125;23431125;23431125;23431125;23431125;23431125;23431918;23431918;23431918;23431823;23431918;23431918;23433272;23433272;23433272;23433272;23433272;23433272;23433532;23433532;23433532;23433532;23433532;23433532;23433693;23433693;23433693;23433693;23433693;23434369;23434369;23434369;23434369;23434369;23434618;23434618;23434618;23434618;234…	-;-;-;-;-;-;-;-;-;-;-;-;-;-;-;-;-;-;-;-;-;-;-;-;-;-;-;-;-;-;-;-;-;-;-;-;-;-;-;-;-;-;-;-;-;-;-;-;-;-;-;-;-;-;-;-;-;-;-;-;-;-;-;-;-;-;-;-;-;-;-;-;-;-;-;-;-;-;-;-;-;-;-;-;-;-;-;-;-;-;-;-;-;-;-;-;-;-;-;-;-;-;-;-;-;-;-;-;-;-;-;-;-;-;-;-;-;-;-;-;-;-;-;-;-;-;-;-;-;-;-;-;-;-;-;-;-	4988	1016	864	1038	1945	1882	1626
E2F2	1;1;1;1;1;1;1;1;1	23506430;23516335;23516359;23519016;23519016;23520913;23521837;23524383;23530542	23510148;23516527;23516527;23519396;23519130;23521071;23522056;23524488;23531220	-;-;-;-;-;-;-;-;-	5457	133	134	166	8	8	8
ID3	1;1;1;1;1;1;1	23557918;23557934;23558445;23558935;23558935;23559127;23559127	23558415;23558415;23559019;23559075;23559019;23559443;23559794	-;-;-;-;-;-;-	1797	22	22	72	24	40	20
MDS2	1;1;1;1;1;1;1;1;1;1;1;1;1;1;1;1;1	23581495;23592482;23626736;23627334;23627781;23628507;23628507;23629481;23629481;23639109;23639109;23639680;23639680;23639680;23640389;23640389;23640389	23581678;23592812;23627537;23627537;23627998;23628597;23628597;23629557;23629557;23639251;23639251;23639795;23639795;23639795;23640568;23640568;23640549	+;+;+;+;+;+;+;+;+;+;+;+;+;+;+;+;+	2142	0	0	0	0	1	0
RPL11	1;1;1;1;1;1;1;1;1;1;1;1;1;1;1;1;1;1;1;1	23691779;23691835;23692306;23692609;23692609;23692609;23692609;23693807;23693807;23693807;23693807;23694660;23694660;23694660;23694660;23695798;23695798;23695798;23696344;23696344	23691829;23692060;23692759;23692759;23692759;23692759;23692759;23693913;23693913;23693913;23693913;23694791;23695395;23694791;23694791;23695908;23696128;23695908;23696418;23696425	+;+;+;+;+;+;+;+;+;+;+;+;+;+;+;+;+;+;+;+	1987	8061	7247	9436	7466	9055	6312
TCEB3	1;1;1;1;1;1;1;1;1;1;1;1;1;1;1;1;1;1;1;1;1;1;1;1;1;1;1;1;1;1;1;1;1;1;1;1;1	23743155;23743366;23743472;23744034;23749021;23749021;23749021;23749021;23749842;23749842;23749842;23749842;23750845;23750845;23750845;23750845;23752407;23752407;23752407;23754100;23754100;23754100;23754363;23754363;23754363;23755843;23755843;23755843;23756274;23756274;23756274;23756953;23756953;23756953;23759512;23759512;23759512	23743578;23743578;23743578;23744270;23749077;23749077;23749077;23749077;23749948;23749948;23749948;23749948;23750944;23752030;23752030;23752030;23752518;23752518;23752518;23754255;23754255;23754255;23754460;23754460;23754460;23756023;23756023;23756023;23756385;23756385;23756385;23757125;23757125;23757125;23759893;23762040;23762059	+;+;+;+;+;+;+;+;+;+;+;+;+;+;+;+;+;+;+;+;+;+;+;+;+;+;+;+;+;+;+;+;+;+;+;+;+	5391	6219	6083	7549	6504	8378	6219
PITHD1	1;1;1;1;1;1;1;1;1;1;1;1;1	23778405;23779357;23779438;23779864;23785192;23785675;23785675;23785675;23786315;23786315;23786315;23787275;23787275	23778713;23779941;23779481;23779941;23785311;23785779;23785779;23785779;23786423;23786423;23786378;23788232;23788232	+;+;+;+;+;+;+;+;+;+;+;+;+	2186	2263	970	2479	547	1594	1817
LYPLA2	1;1;1;1;1;1;1;1;1;1;1;1;1;1;1;1;1;1;1;1;1;1;1;1;1;1;1;1;1;1;1;1;1;1;1;1;1;1;1;1;1;1;1;1;1;1;1;1;1;1;1;1;1;1;1;1;1;1;1;1;1;1;1;1;1;1;1;1;1;1;1;1;1;1;1;1	23790970;23791187;23791187;23791203;23791203;23791221;23791971;23791992;23792552;23792657;23792657;23792657;23792657;23792657;23792657;23792657;23793008;23793008;23793008;23793008;23793008;23793008;23793151;23793151;23793151;23793151;23793151;23793151;23793151;23793151;23793653;23793705;23793705;23793705;23793705;23793705;23793705;23793705;23793705;23793860;23793860;23793860;23793860;23793860;237…	23791250;23791250;23791250;23791250;23791250;23791250;23792017;23792017;23792760;23792760;23792760;23792760;23792760;23792760;23792760;23792760;23793039;23793039;23793039;23793039;23793039;23793039;23793216;23793216;23793216;23793216;23793216;23793216;23793216;23793216;23793752;23793752;23793752;23793752;23793752;23793752;23793752;23793752;23793752;23793930;23793930;23793907;23793930;23793930;237…	+;+;+;+;+;+;+;+;+;+;+;+;+;+;+;+;+;+;+;+;+;+;+;+;+;+;+;+;+;+;+;+;+;+;+;+;+;+;+;+;+;+;+;+;+;+;+;+;+;+;+;+;+;+;+;+;+;+;+;+;+;+;+;+;+;+;+;+;+;+;+;+;+;+;+;+	2196	661	624	718	615	678	620
GALE	1;1;1;1;1;1;1;1;1;1;1;1;1;1;1;1;1;1;1;1;1;1;1;1;1;1;1;1;1;1;1;1;1;1;1;1;1;1;1;1;1;1;1;1;1;1;1;1;1;1;1;1;1;1;1;1;1;1;1;1;1;1;1;1;1;1;1;1;1;1;1;1;1;1;1;1;1;1;1;1;1;1;1;1;1;1;1;1;1;1;1;1;1;1;1;1;1;1;1;1;1;1;1;1;1	23795599;23795599;23795600;23795604;23795661;23796004;23796151;23796151;23796151;23796151;23796151;23796151;23796509;23796509;23796509;23796509;23796509;23796697;23796697;23796697;23796697;23796697;23796697;23796876;23796876;23796876;23796876;23796876;23796876;23796876;23796876;23797034;23797034;23797034;23797034;23797034;23797034;23797034;23797074;23797092;23797094;23797695;23797695;23797695;237…	23796007;23796007;23796007;23796007;23796007;23796782;23796265;23796265;23796265;23796265;23796265;23796265;23796782;23796586;23796586;23796586;23796586;23796782;23796782;23796782;23796782;23796782;23796782;23796942;23796942;23796942;23796942;23796942;23796942;23796942;23796942;23797069;23797147;23797147;23797147;23797147;23797147;23797147;23797147;23797147;23797147;23797871;23797871;23797871;237…	-;-;-;-;-;-;-;-;-;-;-;-;-;-;-;-;-;-;-;-;-;-;-;-;-;-;-;-;-;-;-;-;-;-;-;-;-;-;-;-;-;-;-;-;-;-;-;-;-;-;-;-;-;-;-;-;-;-;-;-;-;-;-;-;-;-;-;-;-;-;-;-;-;-;-;-;-;-;-;-;-;-;-;-;-;-;-;-;-;-;-;-;-;-;-;-;-;-;-;-;-;-;-;-;-	3978	705	604	802	460	461	386
HMGCL	1;1;1;1;1;1;1;1;1;1;1;1;1;1;1;1;1;1;1;1;1;1;1;1;1;1;1;1;1;1;1;1;1;1;1;1;1;1;1;1;1;1;1;1;1;1;1;1;1;1;1;1	23801885;23801887;23801887;23801910;23803588;23804400;23804400;23804400;23804400;23806700;23807154;23808135;23808135;23808135;23808135;23808135;23808135;23809287;23810736;23810736;23810736;23813832;23814190;23814190;23814190;23814190;23816366;23816675;23816675;23816675;23816675;23816675;23816675;23817476;23817476;23817476;23817476;23817476;23817476;23820510;23820510;23820510;23820510;23820510;238…	23802564;23802564;23802564;23802564;23804525;23804525;23804525;23804525;23804525;23807040;23807285;23808323;23808323;23808215;23808323;23808323;23808323;23810799;23810799;23810799;23810799;23814338;23814321;23814338;23814338;23814338;23816770;23816761;23816770;23816770;23816770;23816770;23816770;23817533;23817583;23817583;23817583;23817583;23817583;23820593;23820593;23820593;23820593;23820593;238…	-;-;-;-;-;-;-;-;-;-;-;-;-;-;-;-;-;-;-;-;-;-;-;-;-;-;-;-;-;-;-;-;-;-;-;-;-;-;-;-;-;-;-;-;-;-;-;-;-;-;-;-	5658	359	362	317	565	548	397
FUCA1	1;1;1;1;1;1;1;1	23845077;23846074;23848649;23854360;23859798;23863134;23865491;23867898	23845855;23846173;23848839;23854560;23859903;23863271;23865625;23868294	-;-;-;-;-;-;-;-	2047	160	126	162	342	346	291
CNR2	1;1	23870526;23913246	23875662;23913362	-;-	5254	0	0	0	0	0	0
PNRC2	1;1;1;1;1;1;1;1;1;1;1	23959109;23959812;23959828;23960929;23960929;23960933;23960968;23961440;23961440;23961440;23961440	23959256;23959998;23959998;23961134;23961134;23961134;23961134;23961880;23963462;23961443;23961465	+;+;+;+;+;+;+;+;+;+;+	2564	10404	9238	10649	11529	13110	9629
SRSF10	1;1;1;1;1;1;1;1;1;1;1;1;1;1;1;1;1;1;1;1;1;1;1;1;1;1;1;1;1;1;1;1;1;1;1;1;1;1;1;1;1;1;1;1;1;1;1;1;1;1;1;1;1;1;1;1;1;1;1;1;1;1;1;1;1;1;1;1;1;1;1;1;1;1;1;1	23964804;23966445;23966445;23967173;23967301;23967307;23967618;23969083;23970364;23970379;23970975;23971339;23971369;23971573;23971573;23971573;23971573;23971573;23971573;23971573;23971573;23971573;23971573;23971850;23971850;23971850;23971850;23971850;23971850;23971850;23971850;23971850;23971850;23971850;23971850;23974974;23974974;23974974;23974974;23974974;23974974;23974974;23974974;23974974;239…	23967723;23967723;23967723;23967723;23967723;23967956;23967956;23971439;23971439;23971439;23971439;23972012;23971626;23971623;23971626;23971626;23971626;23971623;23971623;23971626;23971623;23971623;23971626;23972012;23972012;23972012;23972012;23972012;23972012;23972012;23972012;23972012;23972012;23972012;23972012;23975052;23975080;23977652;23975051;23975080;23975077;23975077;23975077;23975077;239…	-;-;-;-;-;-;-;-;-;-;-;-;-;-;-;-;-;-;-;-;-;-;-;-;-;-;-;-;-;-;-;-;-;-;-;-;-;-;-;-;-;-;-;-;-;-;-;-;-;-;-;-;-;-;-;-;-;-;-;-;-;-;-;-;-;-;-;-;-;-;-;-;-;-;-;-	10277	11178	10598	12234	8077	9558	7368
MYOM3	1;1;1;1;1;1;1;1;1;1;1;1;1;1;1;1;1;1;1;1;1;1;1;1;1;1;1;1;1;1;1;1;1;1;1;1;1;1;1;1;1;1;1;1;1;1;1;1;1;1;1;1;1;1;1;1;1;1;1;1;1;1;1	24056035;24056037;24056096;24058924;24058924;24061060;24061060;24061273;24061273;24061946;24061946;24063126;24063126;24063492;24063492;24064072;24064072;24065891;24065891;24066107;24067021;24067970;24068223;24071117;24071969;24074160;24075319;24076159;24080016;24081330;24081549;24082001;24082593;24083946;24084468;24086644;24086644;24089538;24089538;24090065;24090065;24090797;24090797;24092174;240…	24057627;24057627;24056326;24058979;24058979;24061082;24061082;24061309;24061309;24062109;24062109;24063234;24063234;24063530;24063530;24064159;24064159;24066001;24066001;24066579;24067088;24068029;24068367;24071253;24072013;24074269;24075475;24076273;24080194;24081456;24084639;24082188;24082714;24084132;24084639;24086827;24086827;24089665;24089665;24090118;24090118;24090996;24090996;24092315;240…	-;-;-;-;-;-;-;-;-;-;-;-;-;-;-;-;-;-;-;-;-;-;-;-;-;-;-;-;-;-;-;-;-;-;-;-;-;-;-;-;-;-;-;-;-;-;-;-;-;-;-;-;-;-;-;-;-;-;-;-;-;-;-	9254	1075	943	980	978	1145	771
IL22RA1	1;1;1;1;1;1;1	24119771;24123302;24128141;24134211;24137131;24138582;24143040	24121737;24123423;24128279;24134386;24137309;24138714;24143121	-;-;-;-;-;-;-	2798	14	14	6	29	33	13
IFNLR1	1;1;1;1;1;1;1;1;1;1;1;1;1;1;1;1;1;1;1;1;1;1;1;1;1;1;1;1;1;1	24154157;24157099;24157130;24159000;24159052;24159052;24159474;24159474;24159474;24159474;24161378;24161542;24161542;24161542;24161542;24169417;24169417;24169417;24169417;24169417;24180731;24180731;24180731;24180731;24180731;24187191;24187191;24187191;24187191;24187802	24157891;24157891;24157804;24159182;24159182;24159182;24159633;24159633;24159633;24159633;24161684;24161684;24161684;24161684;24161684;24169601;24169601;24169601;24169601;24169601;24180854;24180854;24180854;24180854;24180854;24187248;24187248;24187261;24187261;24187959	-;-;-;-;-;-;-;-;-;-;-;-;-;-;-;-;-;-;-;-;-;-;-;-;-;-;-;-;-;-	4923	100	133	156	114	120	104
GRHL3	1;1;1;1;1;1;1;1;1;1;1;1;1;1;1;1;1;1;1;1;1;1;1;1;1;1;1;1;1;1;1;1;1;1;1;1;1;1;1;1;1;1;1;1;1;1;1;1;1;1;1;1;1;1;1;1;1;1;1;1;1;1;1;1;1;1;1;1;1;1;1;1;1;1;1;1;1;1;1;1;1;1;1;1;1;1;1;1;1;1;1;1	24319322;24319425;24319456;24319566;24319814;24323040;24323040;24331426;24331426;24331426;24331426;24331426;24331426;24334645;24334645;24334645;24334645;24334645;24334645;24336482;24336482;24336482;24336482;24336482;24336482;24336482;24337078;24337078;24337078;24337078;24337078;24337498;24337636;24337636;24337636;24337636;24337636;24337992;24337992;24337992;24337992;24337992;24337992;24339668;243…	24319568;24319568;24319568;24319747;24319941;24323117;24323117;24331612;24331612;24331612;24331612;24331612;24331612;24334706;24334706;24334706;24334706;24334706;24334706;24336742;24336827;24336598;24336827;24336827;24336827;24336827;24337151;24337151;24337151;24337151;24337151;24337789;24337789;24337789;24337789;24337789;24337789;24338103;24338103;24338103;24338103;24338103;24338103;24339762;243…	+;+;+;+;+;+;+;+;+;+;+;+;+;+;+;+;+;+;+;+;+;+;+;+;+;+;+;+;+;+;+;+;+;+;+;+;+;+;+;+;+;+;+;+;+;+;+;+;+;+;+;+;+;+;+;+;+;+;+;+;+;+;+;+;+;+;+;+;+;+;+;+;+;+;+;+;+;+;+;+;+;+;+;+;+;+;+;+;+;+;+;+	3940	0	0	0	2	1	0
STPG1	1;1;1;1;1;1;1;1;1;1;1;1;1;1;1;1;1;1;1;1;1;1;1;1;1;1;1;1;1;1;1;1;1;1;1;1;1;1;1;1;1;1;1;1;1;1;1;1;1;1;1;1;1;1;1;1;1;1;1;1;1;1	24356999;24357000;24357005;24357005;24360851;24360851;24360851;24360851;24368704;24369043;24369674;24369674;24369674;24369674;24369674;24373702;24373702;24373702;24373702;24373702;24373702;24379273;24379653;24379653;24379653;24379653;24379653;24379653;24383867;24383902;24383902;24383902;24383902;24383902;24391203;24391258;24391561;24391561;24391561;24391561;24391561;24391562;24391924;24391924;244…	24358619;24358619;24358619;24358619;24361041;24361041;24361041;24361041;24369839;24369407;24369839;24369839;24369839;24369839;24369839;24373810;24373810;24373810;24373810;24373810;24373810;24379823;24379823;24379823;24379823;24379823;24379823;24379823;24384003;24384003;24384003;24384003;24384003;24384003;24391679;24391679;24391679;24391679;24391679;24391679;24391679;24391679;24392071;24392067;244…	-;-;-;-;-;-;-;-;-;-;-;-;-;-;-;-;-;-;-;-;-;-;-;-;-;-;-;-;-;-;-;-;-;-;-;-;-;-;-;-;-;-;-;-;-;-;-;-;-;-;-;-;-;-;-;-;-;-;-;-;-;-	8511	731	674	693	863	1069	691
NIPAL3	1;1;1;1;1;1;1;1;1;1;1;1;1;1;1;1;1;1;1;1;1;1;1;1;1;1;1;1;1;1;1;1;1;1;1;1;1;1;1;1;1;1;1;1;1;1;1;1;1;1;1;1;1;1;1	24415794;24415803;24415812;24415813;24415814;24415858;24419291;24419291;24419291;24419291;24419291;24419291;24421814;24433104;24440172;24440172;24440172;24440172;24442055;24442055;24442055;24442055;24445185;24445185;24445185;24445185;24449481;24449481;24449481;24449481;24453408;24453408;24453408;24453408;24454054;24456138;24456138;24456138;24456166;24457734;24458888;24458888;24458888;24458888;244…	24415904;24415904;24415904;24415904;24415904;24415904;24420128;24419640;24419640;24419640;24419640;24419640;24422110;24433213;24440240;24440240;24440240;24440240;24442226;24442226;24442226;24442226;24445244;24445244;24445244;24445244;24449626;24449626;24449626;24449626;24453504;24453504;24453504;24453504;24454824;24456273;24456273;24456273;24456273;24457833;24458976;24458976;24458976;24458976;244…	+;+;+;+;+;+;+;+;+;+;+;+;+;+;+;+;+;+;+;+;+;+;+;+;+;+;+;+;+;+;+;+;+;+;+;+;+;+;+;+;+;+;+;+;+;+;+;+;+;+;+;+;+;+;+	9404	4239	3747	4221	5554	6373	4619
RCAN3	1;1;1;1;1;1;1;1;1;1;1;1;1;1;1;1;1;1;1;1;1;1;1;1;1;1;1;1;1;1;1;1;1;1;1;1;1;1;1;1;1;1;1	24502351;24502351;24502897;24502897;24502897;24507567;24507594;24514314;24514314;24514314;24514314;24514314;24514320;24514347;24514373;24531218;24531218;24531218;24531218;24531218;24531218;24531218;24533083;24533083;24533083;24533083;24533083;24533083;24533083;24533113;24533114;24535093;24535093;24535093;24535093;24535093;24535093;24535093;24535093;24535093;24535093;24535093;24535783	24502463;24502463;24503150;24503150;24503117;24507728;24507728;24514567;24514567;24514567;24514567;24514567;24514567;24514567;24514567;24531391;24531391;24531391;24531391;24531391;24531391;24531391;24533254;24533254;24533254;24533254;24533254;24533254;24533254;24533254;24533254;24535279;24535369;24537019;24535337;24535357;24535357;24541040;24537019;24537019;24537019;24537019;24535861	+;+;+;+;+;+;+;+;+;+;+;+;+;+;+;+;+;+;+;+;+;+;+;+;+;+;+;+;+;+;+;+;+;+;+;+;+;+;+;+;+;+;+	7077	2096	1873	2045	2569	2489	2614
NCMAP	1;1;1;1;1;1;1;1	24556111;24589464;24595424;24595424;24600940;24600940;24605606;24605606	24556169;24589624;24595517;24595512;24601024;24601024;24609325;24609328	+;+;+;+;+;+;+;+	4122	0	0	0	0	0	2
SRRM1	1;1;1;1;1;1;1;1;1;1;1;1;1;1;1;1;1;1;1;1;1;1;1;1;1;1;1;1;1;1;1;1;1;1;1;1;1;1;1;1;1;1;1;1;1;1;1;1;1;1;1;1;1;1;1;1;1;1;1;1;1;1;1;1;1;1;1;1;1;1;1;1;1;1;1;1;1;1;1;1;1;1;1;1;1;1;1;1;1;1;1;1;1;1;1;1;1;1;1;1;1;1;1;1;1;1;1;1;1;1;1;1;1;1;1;1;1;1;1;1;1;1;1;1;1;1;1;1;1;1;1;1;1;1;1;1;1;1;1;1;1;1;1;1;1;1;1;1;1;1;1;1;1;1;1;1;1;1;1;1;1;1;1;1	24631716;24633019;24633066;24635644;24641231;24643012;24643272;24643275;24643288;24643293;24643299;24643305;24643308;24643322;24643559;24645984;24645984;24645984;24645984;24645984;24645984;24645984;24645984;24645984;24645984;24645984;24645984;24646667;24646667;24646667;24646667;24646667;24646667;24646667;24646667;24646667;24646667;24646667;24646667;24647079;24647079;24647079;24648024;24648534;246…	24631777;24633099;24633099;24635877;24641392;24643347;24643347;24643347;24643347;24643347;24643347;24643347;24643347;24643347;24643732;24646073;24646073;24646073;24646073;24646073;24646073;24646073;24646073;24646073;24646073;24646073;24646073;24646789;24649029;24646789;24646789;24646789;24646789;24646789;24646789;24646789;24646789;24646789;24646789;24647208;24647588;24647208;24648166;24649029;246…	+;+;+;+;+;+;+;+;+;+;+;+;+;+;+;+;+;+;+;+;+;+;+;+;+;+;+;+;+;+;+;+;+;+;+;+;+;+;+;+;+;+;+;+;+;+;+;+;+;+;+;+;+;+;+;+;+;+;+;+;+;+;+;+;+;+;+;+;+;+;+;+;+;+;+;+;+;+;+;+;+;+;+;+;+;+;+;+;+;+;+;+;+;+;+;+;+;+;+;+;+;+;+;+;+;+;+;+;+;+;+;+;+;+;+;+;+;+;+;+;+;+;+;+;+;+;+;+;+;+;+;+;+;+;+;+;+;+;+;+;+;+;+;+;+;+;+;+;+;+;+;+;+;+;+;+;+;+;+;+;+;+;+;+	8168	12499	12854	15300	8990	9854	7449
CLIC4	1;1;1;1;1;1;1;1;1;1;1;1;1;1;1;1;1;1;1;1;1	24745357;24745382;24745382;24745409;24793177;24797742;24797742;24797742;24797742;24814094;24814094;24814094;24827010;24827010;24827010;24839860;24839860;24839860;24840773;24840773;24844129	24745625;24745625;24745625;24745625;24793213;24797851;24797963;24797851;24797851;24814219;24814219;24814219;24827116;24827116;24827116;24839907;24840041;24840041;24842587;24844324;24844267	+;+;+;+;+;+;+;+;+;+;+;+;+;+;+;+;+;+;+;+;+	4495	16409	13755	18608	14369	16202	12103
RUNX3	1;1;1;1;1;1;1;1;1;1;1;1;1;1;1;1;1;1;1;1;1;1;1;1;1;1	24899511;24899518;24901029;24902572;24907259;24907259;24907259;24907259;24919240;24919240;24919240;24919240;24927574;24927574;24927574;24927574;24928743;24929587;24929587;24929587;24929737;24964514;24964514;24964514;24964836;24965020	24902666;24902666;24902666;24902666;24907417;24907417;24907417;24907417;24919344;24919344;24919344;24919344;24927730;24927730;24927730;24927730;24928798;24929852;24929877;24929852;24929852;24964579;24964668;24965010;24964984;24965121	-;-;-;-;-;-;-;-;-;-;-;-;-;-;-;-;-;-;-;-;-;-;-;-;-;-	4523	0	0	0	2	0	0
SYF2	1;1;1;1;1;1;1;1;1;1;1;1;1;1;1;1;1	25222679;25222965;25225002;25225002;25227442;25227442;25228118;25228118;25228998;25229015;25230309;25232104;25232104;25232104;25232444;25232444;25232444	25223431;25223431;25225100;25225100;25227532;25227532;25228235;25228235;25229123;25229123;25232211;25232211;25232432;25232211;25232502;25232486;25232493	-;-;-;-;-;-;-;-;-;-;-;-;-;-;-;-;-	3370	21639	19013	22272	25273	30975	22669
RSRP1	1;1;1;1;1;1;1;1;1;1;1;1;1;1;1;1;1;1;1;1;1;1;1;1;1;1;1;1;1;1;1;1;1;1;1;1;1;1;1;1;1;1;1;1;1;1;1;1;1;1;1;1;1;1;1;1;1;1;1;1;1;1;1;1;1;1;1;1;1;1;1;1;1;1	25242237;25242249;25242249;25242255;25242255;25242255;25242256;25242278;25242291;25242363;25242539;25242539;25242539;25242539;25243550;25243550;25243550;25243550;25243550;25243550;25243550;25243550;25243550;25243550;25244071;25244072;25244177;25244454;25244454;25244454;25244999;25245150;25245150;25245150;25245150;25245150;25245150;25245150;25245991;25246444;25246444;25246444;25246444;25246444;252…	25242705;25242705;25242426;25242705;25242705;25242426;25242705;25242705;25242413;25242413;25242705;25242705;25242705;25242705;25243633;25243654;25245301;25243633;25244105;25244224;25243633;25244224;25243633;25243633;25244498;25245301;25245301;25244498;25244498;25244498;25245301;25245301;25245208;25245301;25245301;25245301;25245301;25245301;25246016;25246592;25246627;25247029;25247029;25247029;252…	-;-;-;-;-;-;-;-;-;-;-;-;-;-;-;-;-;-;-;-;-;-;-;-;-;-;-;-;-;-;-;-;-;-;-;-;-;-;-;-;-;-;-;-;-;-;-;-;-;-;-;-;-;-;-;-;-;-;-;-;-;-;-;-;-;-;-;-;-;-;-;-;-;-	6804	2530	2101	2295	5891	5807	4371
RHD	1;1;1;1;1;1;1;1;1;1;1;1;1;1;1;1;1;1;1;1;1;1;1;1;1;1;1;1;1;1;1;1;1;1;1;1;1;1;1;1;1;1;1;1;1;1;1;1;1;1;1;1;1;1;1;1;1;1;1;1;1;1;1;1;1;1;1;1;1;1;1;1;1;1;1;1;1;1;1;1;1;1;1;1;1;1	25272393;25272393;25272486;25272498;25272548;25272548;25272548;25272548;25272548;25272548;25284573;25284573;25284573;25284573;25284573;25284573;25284573;25284573;25284573;25284573;25290641;25290641;25290641;25290641;25290641;25290641;25290641;25290641;25290641;25290641;25300946;25300946;25300946;25300946;25300946;25300946;25300946;25300946;25300946;25300946;25301520;25301520;25301520;25301520;253…	25272695;25272695;25272695;25272695;25272695;25272695;25272695;25272695;25272695;25272695;25284759;25284759;25284759;25284759;25284759;25284759;25284759;25284759;25284759;25284759;25290791;25290791;25290791;25290791;25290791;25290791;25290791;25290791;25290791;25290791;25301093;25301093;25301093;25301093;25301093;25301093;25301093;25301093;25301093;25301093;25301686;25301686;25301686;25301686;253…	+;+;+;+;+;+;+;+;+;+;+;+;+;+;+;+;+;+;+;+;+;+;+;+;+;+;+;+;+;+;+;+;+;+;+;+;+;+;+;+;+;+;+;+;+;+;+;+;+;+;+;+;+;+;+;+;+;+;+;+;+;+;+;+;+;+;+;+;+;+;+;+;+;+;+;+;+;+;+;+;+;+;+;+;+;+	3313	5	1	7	19	9	7
TMEM50A	1;1;1;1;1;1;1;1;1;1;1;1;1;1;1;1;1;1;1;1;1;1;1;1;1;1;1;1;1;1;1;1	25337917;25338317;25338320;25338323;25338460;25340474;25340474;25340474;25340474;25342592;25342961;25342961;25342961;25351626;25351626;25351626;25351626;25351626;25351626;25352882;25352882;25352882;25352882;25356793;25356793;25356793;25356793;25356793;25360660;25360660;25360660;25360660	25338456;25338456;25338456;25338456;25338817;25340579;25340579;25340579;25340579;25343073;25343073;25343073;25343073;25351654;25351693;25351693;25351693;25351693;25351693;25352974;25352974;25352974;25352974;25356853;25356853;25356853;25356853;25356853;25361279;25361265;25360967;25362361	+;+;+;+;+;+;+;+;+;+;+;+;+;+;+;+;+;+;+;+;+;+;+;+;+;+;+;+;+;+;+;+	3410	693	494	597	737	882	496
RHCE	1;1;1;1;1;1;1;1;1;1;1;1;1;1;1;1;1;1;1;1;1;1;1;1;1;1;1;1;1;1;1;1;1;1;1;1;1;1;1;1;1;1;1;1;1;1;1;1;1;1;1;1;1;1;1;1;1;1;1;1;1;1;1;1;1;1;1;1;1;1;1;1;1	25362249;25362308;25362312;25362359;25362363;25362431;25362523;25370467;25370467;25370467;25370467;25370467;25370467;25370467;25375349;25375349;25375349;25375349;25375349;25385498;25385711;25385711;25385711;25385711;25385711;25385711;25388976;25388976;25388976;25388976;25388976;25388976;25388976;25390749;25390749;25390749;25390749;25390749;25391994;25391994;25391994;25391994;25391994;25402596;254…	25362553;25362553;25362553;25362553;25362553;25362553;25362553;25370540;25370540;25370540;25370540;25370540;25370540;25370540;25375428;25375428;25375428;25375428;25375428;25385844;25385844;25385844;25385844;25385844;25385844;25385844;25389113;25389113;25389113;25389113;25389113;25389113;25389113;25390915;25390915;25390915;25390915;25390915;25392141;25392141;25392141;25392141;25392141;25402746;254…	-;-;-;-;-;-;-;-;-;-;-;-;-;-;-;-;-;-;-;-;-;-;-;-;-;-;-;-;-;-;-;-;-;-;-;-;-;-;-;-;-;-;-;-;-;-;-;-;-;-;-;-;-;-;-;-;-;-;-;-;-;-;-;-;-;-;-;-;-;-;-;-;-	2433	3	1	5	16	16	3
TMEM57	1;1;1;1;1;1;1;1;1;1;1;1;1;1;1;1;1;1;1;1;1;1;1	25430858;25430920;25446762;25446762;25448808;25448808;25448893;25454259;25454259;25454259;25456653;25458391;25458391;25484116;25484116;25485613;25485613;25489173;25489173;25491410;25491410;25498264;25498264	25431178;25431178;25446903;25446903;25448934;25448934;25448934;25454382;25454382;25454382;25456831;25458783;25458892;25484274;25484274;25485795;25485795;25489293;25489293;25491584;25491584;25500209;25500205	+;+;+;+;+;+;+;+;+;+;+;+;+;+;+;+;+;+;+;+;+;+;+	3979	1526	1366	1688	2531	3093	2503
LDLRAP1	1;1;1;1;1;1;1;1;1;1;1;1;1;1;1;1;1;1;1;1;1;1;1;1;1;1;1;1;1;1;1	25543580;25549961;25553364;25553922;25553922;25554860;25554860;25554860;25554881;25557153;25557153;25557153;25562644;25562644;25562816;25563070;25563070;25563634;25563661;25563661;25563661;25564591;25565173;25565173;25565173;25565176;25566848;25566848;25566848;25566848;25566848	25543786;25550035;25554064;25554064;25554064;25554879;25554972;25554972;25554972;25557429;25557267;25557267;25562716;25562716;25563153;25563153;25563153;25563791;25563791;25565207;25563791;25564761;25565207;25565207;25565207;25565207;25567570;25567636;25567000;25568884;25568886	+;+;+;+;+;+;+;+;+;+;+;+;+;+;+;+;+;+;+;+;+;+;+;+;+;+;+;+;+;+;+	5397	408	262	376	388	429	373
MAN1C1	1;1;1;1;1;1;1;1;1;1;1;1;1;1;1;1;1;1;1;1;1;1;1;1;1;1;1;1;1;1;1;1;1;1;1;1;1;1;1;1;1;1;1;1;1;1;1;1;1;1;1;1;1;1;1;1;1;1;1;1;1;1;1;1;1;1;1	25617468;25617468;25617850;25654242;25686440;25686440;25686440;25686502;25709602;25746668;25746668;25746668;25746668;25746668;25749255;25749255;25749255;25749255;25749255;25753484;25753484;25753484;25753484;25753484;25758592;25758592;25758592;25758592;25758592;25763638;25763874;25763874;25763874;25763874;25771657;25771657;25771657;25771657;25772069;25775932;25777589;25778105;25778105;25778105;257…	25618337;25618337;25618337;25654366;25686536;25686536;25686536;25686536;25710145;25746783;25746783;25746783;25746783;25746783;25749335;25749335;25749335;25749335;25749335;25753578;25753578;25753578;25753578;25753578;25761684;25758709;25758709;25758709;25758713;25763639;25763967;25763967;25763967;25763967;25771772;25771772;25771772;25771772;25772403;25776029;25777658;25778324;25778324;25778324;257…	+;+;+;+;+;+;+;+;+;+;+;+;+;+;+;+;+;+;+;+;+;+;+;+;+;+;+;+;+;+;+;+;+;+;+;+;+;+;+;+;+;+;+;+;+;+;+;+;+;+;+;+;+;+;+;+;+;+;+;+;+;+;+;+;+;+;+	9026	4	4	10	10	6	10
SEPN1	1;1;1;1;1;1;1;1;1;1;1;1;1;1;1;1;1;1;1;1;1;1;1;1;1;1;1;1;1;1;1;1;1;1;1;1;1;1;1;1;1;1;1;1;1;1;1	25800176;25800176;25800193;25801043;25801043;25801043;25802016;25805142;25805142;25805142;25808580;25808580;25808580;25809026;25809026;25809026;25809683;25809683;25809683;25811454;25811454;25811454;25811691;25811691;25811691;25812686;25812687;25812687;25812687;25812728;25813575;25813631;25813881;25813881;25813881;25813881;25813881;25814077;25814077;25814077;25814077;25814077;25815548;25815548;258…	25800413;25800413;25800413;25801160;25801160;25801160;25802117;25805275;25805275;25805275;25808789;25808789;25808789;25809150;25809150;25809150;25809820;25809820;25809820;25811535;25811535;25811535;25811879;25811879;25811879;25812792;25812792;25812792;25812781;25812792;25813663;25813641;25813993;25813993;25813993;25813993;25813993;25814178;25814178;25814178;25814178;25814178;25815990;25818219;258…	+;+;+;+;+;+;+;+;+;+;+;+;+;+;+;+;+;+;+;+;+;+;+;+;+;+;+;+;+;+;+;+;+;+;+;+;+;+;+;+;+;+;+;+;+;+;+	4424	922	785	969	969	976	782
RP1-317E23.6	1;1;1;1;1;1;1	25811470;25811691;25813973;25814077;25822996;25823019;25823644	25811535;25811879;25813993;25814178;25823308;25823128;25823744	+;+;+;+;+;+;+	792	427	370	514	571	598	445
MTFR1L	1;1;1;1;1;1;1;1;1;1;1;1;1;1;1;1;1;1;1;1;1;1;1;1;1;1;1;1;1;1;1;1;1;1;1;1;1;1;1;1;1;1;1;1;1;1;1;1;1;1;1;1;1;1;1;1;1;1;1;1;1;1;1;1;1;1;1;1;1;1;1;1;1;1;1;1;1;1;1;1;1;1;1;1;1;1;1;1;1;1;1;1;1;1;1;1;1;1;1;1;1;1;1;1;1;1;1;1;1;1;1;1;1;1;1;1;1;1;1;1;1;1;1;1;1;1;1;1;1	25818640;25819906;25819926;25819929;25819929;25819939;25819940;25819955;25819978;25819979;25819981;25819986;25820003;25820188;25820193;25820193;25820232;25820443;25820762;25820828;25821523;25822996;25822996;25823019;25823019;25823019;25823019;25823019;25823019;25823019;25823019;25823019;25823019;25823019;25823019;25823019;25823019;25823019;25823019;25823238;25823238;25823238;25823240;25823346;258…	25818852;25820029;25820029;25820029;25820029;25820029;25820029;25820029;25820029;25820029;25820029;25820029;25820029;25820349;25820414;25820349;25820659;25820659;25820921;25821003;25823128;25823128;25823128;25823747;25823128;25823128;25823128;25823128;25823128;25823128;25823128;25823128;25823128;25823128;25823128;25823128;25823128;25823128;25823128;25823323;25823323;25823323;25823439;25823439;258…	+;+;+;+;+;+;+;+;+;+;+;+;+;+;+;+;+;+;+;+;+;+;+;+;+;+;+;+;+;+;+;+;+;+;+;+;+;+;+;+;+;+;+;+;+;+;+;+;+;+;+;+;+;+;+;+;+;+;+;+;+;+;+;+;+;+;+;+;+;+;+;+;+;+;+;+;+;+;+;+;+;+;+;+;+;+;+;+;+;+;+;+;+;+;+;+;+;+;+;+;+;+;+;+;+;+;+;+;+;+;+;+;+;+;+;+;+;+;+;+;+;+;+;+;+;+;+;+;+	5817	564	474	616	797	888	698
AUNIP	1;1;1;1;1;1;1;1;1	25831913;25834006;25834006;25835022;25837413;25837413;25837413;25859280;25859280	25832158;25835846;25834331;25835846;25837554;25837547;25837554;25859412;25859458	-;-;-;-;-;-;-;-;-	2408	314	298	343	156	154	159
PAQR7	1;1	25861210;25870609	25863861;25871253	-;-	3297	118	119	139	73	78	112
STMN1	1;1;1;1;1;1;1;1;1;1;1;1;1;1;1;1;1;1;1;1;1;1;1;1;1;1;1;1;1;1;1;1;1;1;1;1;1;1	25884181;25885440;25892514;25900102;25900118;25900568;25900595;25900741;25901407;25901491;25901491;25901491;25901491;25901491;25901491;25901612;25903641;25903641;25903641;25903641;25903641;25903641;25903641;25904664;25904664;25904664;25904664;25904664;25904664;25904664;25905049;25905144;25905852;25906362;25906389;25906389;25906389;25906788	25885869;25885869;25892607;25901087;25901087;25901087;25901087;25901087;25901682;25903813;25901682;25901682;25901682;25901682;25901682;25901682;25903813;25903813;25903813;25903813;25903813;25903813;25903813;25904738;25904738;25904738;25904738;25904738;25904738;25904738;25905128;25905489;25906153;25906454;25906417;25906466;25906466;25906991	-;-;-;-;-;-;-;-;-;-;-;-;-;-;-;-;-;-;-;-;-;-;-;-;-;-;-;-;-;-;-;-;-;-;-;-;-;-	6288	41542	38377	47582	14842	18745	12753
PAFAH2	1;1;1;1;1;1;1;1;1;1;1;1;1;1;1;1;1;1;1;1;1;1;1;1;1;1;1;1;1;1;1;1;1;1;1;1;1;1;1;1;1;1;1;1;1;1	25959767;25960770;25972558;25972558;25974480;25974480;25976682;25976682;25982364;25982364;25982364;25982365;25982404;25983946;25983946;25983946;25983946;25983946;25983956;25984002;25984460;25984460;25984460;25984460;25984460;25984460;25988231;25988231;25988231;25988231;25989448;25989448;25989448;25989448;25990727;25990727;25990727;25990727;25990727;25997448;25997448;25998025;25998025;25998025;259…	25962083;25962083;25972712;25972712;25974650;25974650;25976773;25976773;25982477;25982477;25982477;25982477;25982477;25984087;25984109;25984087;25984087;25984087;25984102;25984087;25984528;25984528;25984528;25984528;25984528;25984528;25988327;25988327;25988327;25988327;25989601;25989601;25989601;25989601;25990863;25990863;25990863;25990921;25990863;25997621;25997621;25998117;25998056;25998055;259…	-;-;-;-;-;-;-;-;-;-;-;-;-;-;-;-;-;-;-;-;-;-;-;-;-;-;-;-;-;-;-;-;-;-;-;-;-;-;-;-;-;-;-;-;-;-	3835	126	128	146	274	244	182
EXTL1	1;1;1;1;1;1;1;1;1;1;1;1;1;1;1;1;1;1;1;1;1;1;1;1	26019884;26021780;26023189;26029193;26029193;26029193;26029600;26029600;26030476;26030476;26030476;26031132;26031132;26031132;26031460;26031460;26032130;26032396;26033229;26033696;26033696;26034836;26034836;26035165	26019944;26023425;26023425;26029286;26029286;26029286;26029707;26029707;26030595;26030595;26030595;26031264;26031555;26031264;26031547;26031566;26032485;26032485;26033315;26033856;26033856;26035004;26035004;26036464	+;+;+;+;+;+;+;+;+;+;+;+;+;+;+;+;+;+;+;+;+;+;+;+	4537	1	2	3	5	7	12
SLC30A2	1;1;1;1;1;1;1;1;1;1;1;1;1;1;1;1;1;1	26037252;26038022;26039777;26039777;26041700;26041700;26042549;26042549;26043398;26043398;26043439;26044298;26044298;26044997;26044997;26044997;26045847;26045847	26039305;26039305;26039911;26039911;26041805;26041805;26042708;26042708;26043551;26043551;26043551;26044444;26044444;26045451;26045217;26045217;26046133;26046113	-;-;-;-;-;-;-;-;-;-;-;-;-;-;-;-;-;-	3498	0	0	0	0	0	0
TRIM63	1;1;1;1;1;1;1;1;1;1;1;1	26051304;26053893;26057203;26057628;26058390;26060266;26061166;26061244;26066268;26066268;26067336;26067336	26051883;26053964;26057327;26057650;26058623;26060361;26061334;26061334;26066440;26066440;26067633;26068436	-;-;-;-;-;-;-;-;-;-;-;-	2573	6	20	10	20	20	16
PDIK1L	1;1;1;1;1;1;1;1;1;1;1;1;1	26111165;26111173;26111837;26111849;26112460;26114292;26114292;26114292;26114292;26121837;26121837;26121837;26121837	26111420;26111420;26111915;26111915;26112650;26114593;26114593;26114593;26114593;26125543;26124033;26125530;26122124	+;+;+;+;+;+;+;+;+;+;+;+;+	4535	360	267	323	364	382	258
FAM110D	1;1	26159020;26161212	26159126;26163962	+;+	2858	2	0	0	0	0	1
RP11-96L14.8	1;1;1;1;1;1;1	26164161;26165708;26165826;26166035;26166035;26168416;26168416	26164455;26165923;26165923;26166118;26166118;26168581;26168581	-;-;-;-;-;-;-	761	0	0	0	0	0	0
RP11-96L14.7	1;1;1;1;1;1;1;1;1;1;1;1;1;1;1	26169516;26169947;26170180;26170194;26170325;26170538;26170538;26171156;26171156;26171156;26171156;26171617;26171617;26171617;26171770	26170598;26170350;26170350;26170598;26170598;26170813;26170598;26171373;26171335;26171335;26171335;26171689;26171665;26171821;26171821	-;-;-;-;-;-;-;-;-;-;-;-;-;-;-	1721	246	184	286	177	116	98
ZNF593	1;1;1;1;1	26169871;26169942;26170418;26170418;26170575	26170183;26170183;26170873;26170480;26170873	+;+;+;+;+	769	246	181	286	176	114	96
CNKSR1	1;1;1;1;1;1;1;1;1;1;1;1;1;1;1;1;1;1;1;1;1;1;1;1;1;1;1;1;1;1;1;1;1;1;1;1;1;1;1;1;1;1;1;1;1;1;1;1;1;1;1;1;1;1;1;1;1;1;1;1;1;1;1;1;1;1;1;1;1;1;1;1;1;1;1;1;1;1;1;1;1;1;1;1;1;1;1;1;1;1;1;1;1;1;1;1;1;1;1;1;1;1;1;1;1;1;1;1;1;1;1;1;1;1;1;1;1;1;1;1;1;1;1;1;1;1;1;1;1;1;1;1;1;1;1;1;1;1;1;1;1;1;1;1;1;1;1;1;1;1;1;1;1	26177403;26177484;26177490;26177503;26177509;26177512;26177512;26180168;26180453;26180453;26180453;26180453;26180453;26180453;26180453;26180715;26180715;26180715;26180715;26180715;26180715;26180715;26180715;26181587;26181857;26181857;26181857;26181857;26181857;26181857;26181857;26182005;26182055;26182361;26182361;26182361;26182361;26182361;26182361;26182361;26182361;26182361;26182399;26182480;261…	26177599;26177580;26177599;26177599;26177599;26177599;26177599;26180610;26180610;26180610;26180610;26180610;26180610;26180610;26180610;26181083;26180896;26180896;26180896;26180896;26180896;26180896;26180896;26181941;26181941;26181941;26181941;26181941;26181941;26181941;26181941;26182082;26182082;26182402;26182402;26182402;26182402;26182402;26182402;26182402;26182402;26182402;26182402;26182584;261…	+;+;+;+;+;+;+;+;+;+;+;+;+;+;+;+;+;+;+;+;+;+;+;+;+;+;+;+;+;+;+;+;+;+;+;+;+;+;+;+;+;+;+;+;+;+;+;+;+;+;+;+;+;+;+;+;+;+;+;+;+;+;+;+;+;+;+;+;+;+;+;+;+;+;+;+;+;+;+;+;+;+;+;+;+;+;+;+;+;+;+;+;+;+;+;+;+;+;+;+;+;+;+;+;+;+;+;+;+;+;+;+;+;+;+;+;+;+;+;+;+;+;+;+;+;+;+;+;+;+;+;+;+;+;+;+;+;+;+;+;+;+;+;+;+;+;+;+;+;+;+;+;+	4043	27	24	46	11	23	20
CATSPER4	1;1;1;1;1;1;1;1;1;1;1;1;1;1;1;1;1;1;1;1;1;1;1;1;1;1;1;1;1	26190561;26190561;26190628;26191287;26191287;26191287;26193787;26193787;26193787;26197686;26197686;26197686;26197957;26197957;26197957;26198286;26198286;26198334;26199884;26199884;26199884;26200830;26200830;26200830;26201354;26201354;26201354;26202489;26202489	26190840;26190840;26190840;26191430;26191430;26191430;26193888;26193888;26193888;26197783;26197783;26197783;26198077;26198077;26198077;26198419;26198419;26198419;26200058;26200058;26200058;26201075;26201041;26201041;26201519;26201519;26201603;26202968;26202968	+;+;+;+;+;+;+;+;+;+;+;+;+;+;+;+;+;+;+;+;+;+;+;+;+;+;+;+;+	2030	0	0	0	0	0	0
CEP85	1;1;1;1;1;1;1;1;1;1;1;1;1;1;1;1;1;1;1;1;1;1;1;1;1;1;1;1;1;1;1;1;1;1;1;1;1;1;1;1;1;1;1;1;1;1;1;1;1;1;1;1;1;1;1;1;1;1;1;1;1;1;1;1;1;1	26234153;26234200;26234202;26239762;26239762;26239762;26244166;26244166;26254578;26255171;26255171;26255171;26255171;26257597;26257597;26257597;26257673;26258143;26258143;26258143;26258143;26259617;26259617;26259617;26259617;26268483;26268483;26268483;26268483;26269290;26269460;26269460;26269460;26269460;26269460;26271014;26271014;26271014;26271014;26271014;26271028;26271465;26272021;26272021;262…	26234310;26234310;26234310;26239838;26239838;26239838;26244318;26244318;26254832;26255350;26255865;26255865;26255865;26257730;26257730;26257730;26257730;26258260;26258260;26258260;26258260;26259802;26259802;26259802;26259802;26268635;26268635;26268635;26268635;26269364;26269614;26269614;26269614;26269614;26269614;26271107;26271107;26271107;26271107;26271107;26271107;26272071;26272393;26272071;262…	+;+;+;+;+;+;+;+;+;+;+;+;+;+;+;+;+;+;+;+;+;+;+;+;+;+;+;+;+;+;+;+;+;+;+;+;+;+;+;+;+;+;+;+;+;+;+;+;+;+;+;+;+;+;+;+;+;+;+;+;+;+;+;+;+;+	5422	4705	4499	5633	3490	3840	2989
SH3BGRL3	1;1;1;1;1	26279176;26280122;26280765;26280765;26281058	26280203;26280203;26281450;26280932;26281522	+;+;+;+;+	1786	606	510	694	421	526	325
UBXN11	1;1;1;1;1;1;1;1;1;1;1;1;1;1;1;1;1;1;1;1;1;1;1;1;1;1;1;1;1;1;1;1;1;1;1;1;1;1;1;1;1;1;1;1;1;1;1;1;1;1;1;1;1;1;1;1;1;1;1;1;1;1;1;1;1;1;1;1;1;1;1;1;1;1;1;1;1;1;1;1;1;1;1;1;1;1;1;1;1;1;1;1;1;1;1;1;1;1;1;1;1;1;1;1;1;1;1;1;1;1;1;1;1;1;1;1;1;1;1;1;1;1;1;1;1;1;1;1;1;1;1;1;1;1;1;1;1;1;1;1;1;1;1;1;1;1;1;1;1;1;1;1;1;1;1;1;1;1;1;1;1;1;1;1;1;1;1;1;1;1;1;1;1;1;1;1;1;1;1	26281328;26282281;26282282;26282282;26282284;26282284;26282284;26282284;26282284;26282305;26282649;26282649;26282649;26282649;26282649;26282649;26282649;26282649;26282649;26282649;26282864;26282864;26282864;26282864;26282864;26282864;26282864;26282864;26282864;26282864;26284142;26284142;26284142;26284142;26284142;26284142;26284142;26284142;26284142;26284142;26284362;26284362;26284362;26284362;262…	26282569;26282569;26282569;26282569;26282569;26282569;26282569;26282569;26282569;26282569;26282789;26282789;26282789;26282789;26282789;26282789;26282789;26282789;26282789;26282789;26282937;26282937;26282937;26282937;26282937;26282937;26282937;26282937;26282937;26282937;26284281;26284245;26284245;26284245;26284245;26284245;26284245;26284245;26284245;26284245;26285541;26285541;26285541;26285541;262…	-;-;-;-;-;-;-;-;-;-;-;-;-;-;-;-;-;-;-;-;-;-;-;-;-;-;-;-;-;-;-;-;-;-;-;-;-;-;-;-;-;-;-;-;-;-;-;-;-;-;-;-;-;-;-;-;-;-;-;-;-;-;-;-;-;-;-;-;-;-;-;-;-;-;-;-;-;-;-;-;-;-;-;-;-;-;-;-;-;-;-;-;-;-;-;-;-;-;-;-;-;-;-;-;-;-;-;-;-;-;-;-;-;-;-;-;-;-;-;-;-;-;-;-;-;-;-;-;-;-;-;-;-;-;-;-;-;-;-;-;-;-;-;-;-;-;-;-;-;-;-;-;-;-;-;-;-;-;-;-;-;-;-;-;-;-;-;-;-;-;-;-;-;-;-;-;-;-;-	4704	490	412	496	269	401	344
CD52	1;1;1;1;1;1;1	26317957;26317958;26317958;26318528;26318528;26320171;26320171	26318071;26318071;26318071;26318994;26318640;26320324;26320523	+;+;+;+;+;+;+	935	0	0	0	0	0	1
AIM1L	1;1;1;1;1;1;1;1;1;1;1;1;1;1;1;1;1;1;1;1;1;1;1;1;1;1;1;1;1;1;1;1;1;1;1;1;1;1;1;1;1;1;1;1;1;1;1;1;1;1;1;1;1;1;1;1;1;1;1;1;1;1;1;1;1;1;1;1;1;1;1;1;1;1;1;1;1;1;1;1;1	26321859;26321859;26321877;26321963;26322164;26322164;26322164;26322164;26324152;26324152;26324152;26324152;26324790;26325065;26328209;26328209;26328609;26328734;26328734;26331489;26331489;26331489;26331585;26331594;26336095;26336095;26336095;26336095;26336095;26336338;26336338;26336338;26336338;26336338;26336466;26336606;26336606;26336606;26336606;26336841;26336841;26336841;26336841;26336841;263…	26322056;26322056;26322056;26322056;26322323;26322323;26322323;26322323;26324310;26324310;26324310;26324310;26324981;26325120;26328332;26328332;26328873;26328873;26328873;26331618;26331618;26331618;26331618;26331618;26336207;26336207;26336207;26336207;26336207;26336370;26336383;26336370;26336370;26336370;26336732;26336732;26336732;26336732;26336732;26336980;26336980;26336980;26336980;26336980;263…	-;-;-;-;-;-;-;-;-;-;-;-;-;-;-;-;-;-;-;-;-;-;-;-;-;-;-;-;-;-;-;-;-;-;-;-;-;-;-;-;-;-;-;-;-;-;-;-;-;-;-;-;-;-;-;-;-;-;-;-;-;-;-;-;-;-;-;-;-;-;-;-;-;-;-;-;-;-;-;-;-	5871	10	4	4	5	4	0
ZNF683	1;1;1;1;1;1;1;1;1;1;1;1;1;1;1;1;1;1;1;1;1;1;1;1;1;1;1;1;1;1;1;1;1;1;1;1;1;1;1;1;1;1;1;1	26361634;26361635;26361637;26362116;26362116;26363026;26363026;26363026;26364532;26364532;26364532;26364722;26364737;26364933;26364974;26364979;26364980;26367593;26367593;26367593;26367593;26367593;26367593;26367593;26367593;26368458;26368458;26368458;26368458;26368458;26368458;26368458;26368458;26368458;26370633;26370633;26372464;26372535;26372669;26372669;26372669;26373263;26374278;26374278	26362022;26362022;26362022;26362175;26362175;26363154;26363154;26363154;26365226;26365226;26365226;26365226;26365226;26365226;26365226;26365226;26365226;26367797;26367797;26367647;26367797;26367797;26367797;26367797;26367797;26368585;26368582;26368582;26368585;26368582;26368585;26368585;26368585;26368582;26370750;26370745;26372744;26372700;26372735;26372775;26372735;26373360;26374452;26374522	-;-;-;-;-;-;-;-;-;-;-;-;-;-;-;-;-;-;-;-;-;-;-;-;-;-;-;-;-;-;-;-;-;-;-;-;-;-;-;-;-;-;-;-	2379	0	0	0	0	0	0
LIN28A	1;1;1;1;1;1;1;1;1	26410778;26410817;26411386;26411386;26425303;26425303;26426242;26426242;26429096	26410922;26410922;26411582;26411582;26425487;26425487;26429722;26428587;26429719	+;+;+;+;+;+;+;+;+	4008	0	0	0	2	0	0
DHDDS	1;1;1;1;1;1;1;1;1;1;1;1;1;1;1;1;1;1;1;1;1;1;1;1;1;1;1;1;1;1;1;1;1;1;1;1;1;1;1;1;1;1;1;1;1;1;1;1;1;1;1;1;1;1;1;1;1;1;1;1;1;1;1;1;1;1;1;1;1;1;1;1;1;1;1;1;1;1;1;1;1;1;1;1;1;1;1;1;1;1;1;1;1;1;1;1;1;1;1;1;1;1;1;1;1;1;1;1;1;1;1;1;1;1;1;1;1;1;1;1;1;1;1;1;1;1;1;1;1;1;1;1;1;1	26432282;26432316;26432323;26432329;26432339;26432339;26432340;26432342;26432345;26432355;26432366;26432367;26432368;26432371;26432371;26432371;26432386;26432390;26432398;26432403;26432726;26432778;26432891;26432891;26432891;26432891;26432891;26432891;26432891;26432891;26432891;26432891;26432891;26432891;26432891;26432891;26432891;26432891;26432891;26432891;26432891;26432891;26432891;26438168;264…	26432376;26432376;26432376;26432376;26432376;26432376;26432376;26432376;26432376;26432376;26432395;26432415;26432518;26432492;26432641;26432594;26432415;26432518;26432518;26432723;26433008;26433008;26433008;26433008;26433008;26433008;26433008;26433133;26433008;26433008;26433008;26433008;26433008;26433008;26433008;26433008;26433008;26433008;26433008;26433008;26433008;26433008;26433008;26438284;264…	+;+;+;+;+;+;+;+;+;+;+;+;+;+;+;+;+;+;+;+;+;+;+;+;+;+;+;+;+;+;+;+;+;+;+;+;+;+;+;+;+;+;+;+;+;+;+;+;+;+;+;+;+;+;+;+;+;+;+;+;+;+;+;+;+;+;+;+;+;+;+;+;+;+;+;+;+;+;+;+;+;+;+;+;+;+;+;+;+;+;+;+;+;+;+;+;+;+;+;+;+;+;+;+;+;+;+;+;+;+;+;+;+;+;+;+;+;+;+;+;+;+;+;+;+;+;+;+;+;+;+;+;+;+	5596	1925	1650	1862	2291	2899	2196
HMGN2	1;1;1;1;1;1;1;1;1;1;1;1;1;1;1;1;1;1;1;1;1;1;1;1;1;1;1;1;1;1;1;1;1;1;1;1;1;1;1;1;1;1;1;1;1;1;1;1;1;1	26472450;26472463;26472477;26472506;26472511;26472515;26472517;26472519;26472608;26473206;26473429;26473460;26473483;26473483;26473483;26473483;26473483;26473483;26473483;26473703;26473703;26473703;26473703;26473703;26473703;26473703;26474085;26474085;26474085;26474085;26474085;26474085;26474085;26474572;26474572;26474572;26474572;26474572;26474572;26474572;26474572;26474572;26475113;26475113;264…	26472627;26472627;26472627;26472627;26472627;26472562;26472627;26472627;26472627;26473527;26474135;26473527;26473585;26473527;26473732;26473527;26474135;26473527;26473527;26473817;26473732;26473732;26474135;26473732;26473732;26473732;26474135;26474135;26474135;26474135;26474128;26474135;26474135;26474667;26475360;26474667;26474667;26474667;26474667;26474667;26474667;26474667;26475565;26475626;264…	+;+;+;+;+;+;+;+;+;+;+;+;+;+;+;+;+;+;+;+;+;+;+;+;+;+;+;+;+;+;+;+;+;+;+;+;+;+;+;+;+;+;+;+;+;+;+;+;+;+	2509	37525	35305	44264	29001	38300	27225
RPS6KA1	1;1;1;1;1;1;1;1;1;1;1;1;1;1;1;1;1;1;1;1;1;1;1;1;1;1;1;1;1;1;1;1;1;1;1;1;1;1;1;1;1;1;1;1;1;1;1;1;1;1;1;1;1;1;1;1;1;1;1;1;1;1;1;1;1;1;1;1;1;1;1;1;1;1;1;1;1;1;1;1;1;1;1;1;1;1;1;1;1;1;1;1;1;1;1;1;1;1;1;1;1;1;1;1;1;1;1;1;1;1;1;1;1;1;1;1;1;1;1;1;1;1;1;1;1;1;1;1;1;1;1;1;1;1;1;1;1;1;1;1;1;1;1;1;1;1;1;1;1;1;1;1;1;1;1;1;1;1;1;1;1;1;1;1;1;1;1;1;1;1;1;1;1;1;1;1;1;1;1;1;1;1;1;1;1;1;1;1;1;1;1;1;1;1;1;1;1;1;1;1…	26529761;26529761;26529767;26529775;26529778;26530745;26531218;26531328;26536925;26536925;26536925;26536925;26536925;26536925;26536925;26543112;26543130;26543162;26544075;26545842;26545845;26545852;26546867;26546867;26546867;26546867;26546867;26546867;26546867;26546867;26546867;26546867;26546867;26546900;26547189;26547189;26547189;26547189;26547189;26547189;26547189;26547189;26547189;26547189;265…	26529983;26529983;26529983;26529983;26529983;26530902;26531438;26531438;26536969;26536969;26536969;26536969;26536969;26536969;26536969;26543221;26543221;26543221;26544178;26546035;26546035;26546035;26546983;26546983;26546983;26546983;26546983;26546983;26546983;26546983;26546983;26546983;26546983;26546983;26547590;26547270;26547270;26547270;26547270;26547270;26547270;26547270;26547270;26547270;265…	+;+;+;+;+;+;+;+;+;+;+;+;+;+;+;+;+;+;+;+;+;+;+;+;+;+;+;+;+;+;+;+;+;+;+;+;+;+;+;+;+;+;+;+;+;+;+;+;+;+;+;+;+;+;+;+;+;+;+;+;+;+;+;+;+;+;+;+;+;+;+;+;+;+;+;+;+;+;+;+;+;+;+;+;+;+;+;+;+;+;+;+;+;+;+;+;+;+;+;+;+;+;+;+;+;+;+;+;+;+;+;+;+;+;+;+;+;+;+;+;+;+;+;+;+;+;+;+;+;+;+;+;+;+;+;+;+;+;+;+;+;+;+;+;+;+;+;+;+;+;+;+;+;+;+;+;+;+;+;+;+;+;+;+;+;+;+;+;+;+;+;+;+;+;+;+;+;+;+;+;+;+;+;+;+;+;+;+;+;+;+;+;+;+;+;+;+;+;+;+…	5884	813	779	1006	627	711	502
ARID1A	1;1;1;1;1;1;1;1;1;1;1;1;1;1;1;1;1;1;1;1;1;1;1;1;1;1;1;1;1;1;1;1;1;1;1;1;1;1;1;1;1;1;1;1;1;1;1;1;1;1;1;1;1;1;1;1;1;1;1;1;1;1;1;1;1;1;1;1;1;1;1;1;1;1;1;1;1;1;1;1;1;1;1;1;1;1;1;1;1;1;1;1;1;1;1;1;1;1;1;1;1;1;1;1;1;1;1;1;1;1;1;1;1;1;1;1;1;1;1;1;1;1;1;1;1;1;1;1;1;1;1;1;1;1;1;1;1;1;1;1;1;1;1;1;1;1;1;1;1;1;1;1;1;1;1;1;1	26693236;26696032;26696033;26696404;26727708;26728912;26729380;26729651;26729651;26729651;26729651;26729651;26729657;26731152;26731152;26731152;26731152;26731152;26731152;26731152;26731152;26732676;26732676;26732676;26732676;26732676;26732676;26752952;26760856;26760856;26760856;26760856;26760856;26760856;26760856;26761384;26761384;26761384;26761384;26761384;26761384;26761384;26762152;26762152;267…	26693617;26696100;26697540;26697540;26727873;26729863;26729863;26729863;26729863;26729863;26729863;26729863;26729863;26731604;26731604;26731318;26731604;26731604;26731568;26731604;26731604;26732792;26732792;26732792;26732792;26732792;26732792;26753241;26761096;26761096;26761096;26761096;26761096;26761096;26761096;26761473;26761473;26761473;26761473;26761473;26761473;26761473;26762319;26762319;267…	+;+;+;+;+;+;+;+;+;+;+;+;+;+;+;+;+;+;+;+;+;+;+;+;+;+;+;+;+;+;+;+;+;+;+;+;+;+;+;+;+;+;+;+;+;+;+;+;+;+;+;+;+;+;+;+;+;+;+;+;+;+;+;+;+;+;+;+;+;+;+;+;+;+;+;+;+;+;+;+;+;+;+;+;+;+;+;+;+;+;+;+;+;+;+;+;+;+;+;+;+;+;+;+;+;+;+;+;+;+;+;+;+;+;+;+;+;+;+;+;+;+;+;+;+;+;+;+;+;+;+;+;+;+;+;+;+;+;+;+;+;+;+;+;+;+;+;+;+;+;+;+;+;+;+;+;+	15922	5913	5694	6983	4815	5963	4656
PIGV	1;1;1;1;1;1;1;1;1;1;1;1;1;1;1;1;1;1;1;1;1;1	26787472;26787964;26787995;26788098;26788195;26788928;26790759;26790759;26790759;26790759;26790759;26790759;26794113;26794113;26794113;26794113;26794113;26794113;26794803;26797563;26797563;26797563	26787806;26787989;26788268;26788394;26788819;26789030;26790893;26790893;26790893;26790893;26790893;26790893;26795234;26794581;26794396;26794206;26795234;26794250;26795234;26798393;26798398;26797807	+;+;+;+;+;+;+;+;+;+;+;+;+;+;+;+;+;+;+;+;+;+	3382	166	101	126	165	174	143
ZDHHC18	1;1;1;1;1;1;1;1;1;1;1;1;1;1;1;1;1;1;1;1;1;1;1;1;1;1;1;1;1;1;1	26826710;26832004;26832020;26832447;26832447;26832447;26848608;26848608;26848608;26850301;26850301;26850301;26850362;26850558;26850558;26850558;26850558;26851129;26851129;26851129;26851129;26851129;26852753;26852753;26852753;26852753;26853726;26853726;26853726;26856185;26856848	26827139;26832053;26832072;26832607;26832607;26832607;26848757;26848757;26848757;26850438;26850438;26850438;26850438;26850606;26850606;26850606;26850606;26851231;26851174;26851231;26851231;26851231;26853211;26852865;26852865;26852865;26853825;26853963;26857601;26856262;26857602	+;+;+;+;+;+;+;+;+;+;+;+;+;+;+;+;+;+;+;+;+;+;+;+;+;+;+;+;+;+;+	5436	125	143	120	146	130	126
SFN	1	26863138	26864457	+	1320	11230	10324	11848	4748	4289	3949
GPN2	1;1;1;1;1;1;1;1;1;1;1;1;1;1;1;1;1;1;1	26876133;26879376;26879501;26884160;26884160;26884160;26884233;26885973;26885973;26885973;26885973;26886042;26886477;26888897;26888969;26888969;26889686;26889686;26889945	26879749;26879749;26879749;26884290;26884290;26884290;26884290;26886341;26886133;26886133;26886133;26886133;26886525;26888940;26889125;26889125;26889732;26890297;26890260	-;-;-;-;-;-;-;-;-;-;-;-;-;-;-;-;-;-;-	4979	503	419	581	378	542	401
GPATCH3	1;1;1;1;1;1;1;1;1;1;1;1;1	26890488;26890489;26891057;26892411;26892411;26892670;26892670;26892670;26893389;26893389;26894236;26897301;26899992	26890851;26891226;26891226;26892538;26892538;26892892;26892791;26892791;26893448;26893448;26894410;26897725;26900466	-;-;-;-;-;-;-;-;-;-;-;-;-	2225	1123	813	1124	831	1169	841
NUDC	1;1;1;1;1;1;1;1;1;1;1;1;1;1;1;1;1;1;1;1;1;1;1	26900238;26902282;26911128;26921726;26922142;26924089;26924089;26924089;26941457;26941457;26941457;26941753;26941753;26941753;26942660;26942660;26942660;26942871;26945135;26945390;26945568;26946130;26946130	26900400;26902366;26911235;26921929;26922492;26924166;26924166;26924166;26941660;26941660;26941660;26941818;26941818;26941818;26942776;26942776;26942776;26943065;26945686;26945473;26945686;26946184;26946862	+;+;+;+;+;+;+;+;+;+;+;+;+;+;+;+;+;+;+;+;+;+;+	2856	37963	34062	42782	15889	19652	14225
NR0B2	1;1	26911489;26913409	26912086;26913966	-;-	1156	0	1	0	0	0	0
KDF1	1;1;1;1;1;1;1;1;1	26949562;26949565;26950682;26950682;26951342;26951342;26952160;26960350;26960350	26950151;26950151;26950756;26950756;26952041;26952412;26952412;26960385;26960406	-;-;-;-;-;-;-;-;-	1793	0	2	2	2	0	0
TRNP1	1;1;1;1	26993707;26994319;26999847;26999847	26994612;26994630;27000109;27000898	+;+;+;+	1976	44	19	38	20	27	30
FAM46B	1;1	27005020;27012407	27006957;27012836	-;-	2368	0	8	6	2	2	0
AL137860.1	1	27064991	27065365	-	375	2	0	0	0	0	0
SLC9A1	1;1;1;1;1;1;1;1;1;1;1;1;1;1;1;1;1;1;1;1;1;1;1;1;1;1;1;1;1;1;1;1;1;1;1;1	27098815;27098815;27098816;27099212;27100345;27101203;27101203;27101203;27101725;27101725;27101725;27102016;27102016;27102016;27102385;27102385;27102385;27102673;27102673;27102673;27103223;27103223;27105451;27105885;27107648;27107648;27109527;27109527;27113826;27113826;27114233;27153983;27153983;27153983;27155354;27166771	27100644;27100644;27099004;27099682;27100644;27101275;27101275;27101275;27101826;27101826;27101826;27102130;27102130;27102130;27102558;27102558;27102558;27102795;27102743;27102743;27104022;27103312;27106087;27106087;27107865;27107865;27109777;27109777;27114286;27114286;27114286;27154598;27154361;27154910;27155404;27166981	-;-;-;-;-;-;-;-;-;-;-;-;-;-;-;-;-;-;-;-;-;-;-;-;-;-;-;-;-;-;-;-;-;-;-;-	5974	311	259	367	363	458	354
WDTC1	1;1;1;1;1;1;1;1;1;1;1;1;1;1;1;1;1;1;1;1;1;1;1;1;1;1;1;1;1;1;1;1;1;1;1;1;1;1;1;1;1;1;1;1;1;1;1;1;1;1;1;1;1;1;1;1;1;1;1;1;1	27234516;27234668;27260956;27260956;27261048;27263152;27263152;27263152;27282239;27282239;27282239;27283338;27283338;27283338;27287674;27287674;27287674;27287709;27292215;27292215;27292215;27292215;27294022;27294022;27294022;27294022;27294514;27294514;27294514;27294514;27296326;27296326;27296326;27296326;27297048;27297048;27297048;27297051;27297938;27297938;27297938;27297938;27301226;27301226;273…	27234951;27234951;27261102;27261102;27261102;27263235;27263235;27263235;27282285;27282285;27282285;27283449;27283449;27283449;27287861;27287861;27287861;27287861;27292397;27292397;27292397;27292397;27294116;27294116;27294116;27294116;27294629;27294629;27294629;27294629;27296401;27296401;27296401;27296401;27297156;27297156;27297156;27297156;27298111;27298111;27298111;27298111;27301461;27301461;273…	+;+;+;+;+;+;+;+;+;+;+;+;+;+;+;+;+;+;+;+;+;+;+;+;+;+;+;+;+;+;+;+;+;+;+;+;+;+;+;+;+;+;+;+;+;+;+;+;+;+;+;+;+;+;+;+;+;+;+;+;+	6024	1232	1096	1291	1597	1884	1559
TMEM222	1;1;1;1;1;1;1;1;1;1;1;1;1;1;1;1;1;1;1;1;1;1;1;1;1;1;1;1;1;1;1;1;1;1;1;1;1;1;1;1;1;1;1;1;1;1;1;1;1;1;1;1;1;1;1;1;1;1;1;1;1	27322145;27322160;27322247;27322248;27322254;27322254;27322281;27322285;27322300;27330720;27330720;27330720;27330720;27330720;27330720;27330720;27330720;27330720;27330985;27330985;27332070;27332070;27332070;27332070;27332070;27332070;27332070;27332070;27332070;27332346;27332447;27333361;27333463;27333958;27333958;27333958;27333958;27333958;27333958;27333958;27333958;27334151;27334151;27334151;273…	27322391;27322391;27322391;27322391;27322391;27322391;27322391;27322391;27322391;27330804;27330804;27330804;27330804;27330804;27330804;27330804;27330804;27330804;27331137;27331137;27332101;27332101;27332101;27332101;27332101;27332101;27332101;27332101;27332101;27334054;27332559;27333435;27334054;27334054;27334054;27334054;27334054;27334054;27334054;27334054;27334054;27334281;27336399;27334281;273…	+;+;+;+;+;+;+;+;+;+;+;+;+;+;+;+;+;+;+;+;+;+;+;+;+;+;+;+;+;+;+;+;+;+;+;+;+;+;+;+;+;+;+;+;+;+;+;+;+;+;+;+;+;+;+;+;+;+;+;+;+	4476	121	100	118	140	158	109
SYTL1	1;1;1;1;1;1;1;1;1;1;1;1;1;1;1;1;1;1;1;1;1;1;1;1;1;1;1;1;1;1;1;1;1;1;1;1;1;1;1;1;1;1;1;1;1;1;1;1;1;1;1;1;1;1;1;1;1;1;1;1;1;1;1;1;1;1;1;1;1;1;1;1;1;1;1;1;1;1;1;1;1;1;1;1;1;1;1;1;1;1;1;1;1;1;1;1;1;1;1	27342020;27342022;27342041;27342057;27343228;27344873;27345297;27345297;27345297;27345297;27345297;27347421;27347421;27347421;27347421;27347421;27347421;27347544;27347808;27347808;27347808;27347808;27347808;27347808;27347967;27347967;27347967;27347967;27347967;27347967;27349080;27349080;27349080;27349080;27349116;27349116;27349398;27349398;27349398;27349398;27349398;27349398;27349476;27349652;273…	27342150;27342150;27342150;27342367;27343272;27345525;27345525;27345525;27345525;27345525;27345525;27347569;27347458;27347569;27347569;27347569;27347569;27347569;27347880;27347880;27347880;27347880;27347880;27347880;27348012;27348012;27348012;27348012;27348012;27348012;27349152;27349152;27349152;27349152;27349152;27349152;27351336;27349765;27349498;27349498;27349498;27349498;27349765;27349765;273…	+;+;+;+;+;+;+;+;+;+;+;+;+;+;+;+;+;+;+;+;+;+;+;+;+;+;+;+;+;+;+;+;+;+;+;+;+;+;+;+;+;+;+;+;+;+;+;+;+;+;+;+;+;+;+;+;+;+;+;+;+;+;+;+;+;+;+;+;+;+;+;+;+;+;+;+;+;+;+;+;+;+;+;+;+;+;+;+;+;+;+;+;+;+;+;+;+;+;+	5584	722	598	603	1201	1166	1036
MAP3K6	1;1;1;1;1;1;1;1;1;1;1;1;1;1;1;1;1;1;1;1;1;1;1;1;1;1;1;1;1;1;1;1;1;1;1;1;1;1;1;1;1;1;1;1;1;1;1;1;1;1;1;1;1;1;1;1;1;1;1;1;1;1;1;1;1;1;1;1;1;1;1;1;1;1;1;1;1;1;1;1;1;1;1;1;1;1;1;1;1;1;1;1;1;1;1;1;1;1;1;1;1;1;1;1;1;1;1;1;1;1;1;1;1;1;1;1;1;1;1	27355184;27355184;27355186;27355189;27355356;27355391;27355669;27355669;27355669;27355669;27356026;27356026;27356026;27356026;27356026;27356388;27356388;27356388;27356388;27356388;27356590;27356590;27356590;27356590;27356590;27357009;27357009;27357009;27357161;27357400;27357400;27357400;27357400;27357468;27357711;27357711;27357711;27357711;27357711;27358181;27358181;27358181;27358181;27358419;273…	27355352;27355469;27355469;27355469;27355469;27355469;27355745;27355745;27355745;27355745;27356099;27356099;27356099;27356099;27356099;27356500;27356500;27356500;27356500;27356471;27357167;27357114;27356749;27356749;27356749;27357114;27357114;27357114;27357576;27357614;27357576;27357576;27357576;27357576;27357808;27357876;27357876;27357876;27357876;27358319;27358319;27358319;27358319;27358611;273…	-;-;-;-;-;-;-;-;-;-;-;-;-;-;-;-;-;-;-;-;-;-;-;-;-;-;-;-;-;-;-;-;-;-;-;-;-;-;-;-;-;-;-;-;-;-;-;-;-;-;-;-;-;-;-;-;-;-;-;-;-;-;-;-;-;-;-;-;-;-;-;-;-;-;-;-;-;-;-;-;-;-;-;-;-;-;-;-;-;-;-;-;-;-;-;-;-;-;-;-;-;-;-;-;-;-;-;-;-;-;-;-;-;-;-;-;-;-;-	4951	289	224	281	213	207	149
FCN3	1;1;1;1;1;1;1;1;1;1;1;1;1;1;1;1;1;1;1;1	27369112;27369112;27370473;27370596;27370596;27370843;27370843;27370843;27373136;27373136;27373136;27373488;27373530;27373965;27373965;27374356;27374356;27374728;27374728;27374728	27369477;27369477;27370730;27370730;27370730;27370972;27370972;27370972;27373678;27373263;27373263;27373520;27374451;27374009;27374009;27374451;27374451;27374805;27374824;27374824	-;-;-;-;-;-;-;-;-;-;-;-;-;-;-;-;-;-;-;-	2167	0	0	1	0	2	1
CD164L2	1;1;1;1;1;1;1;1;1;1;1;1;1;1	27379176;27379176;27380051;27381776;27381780;27381780;27382328;27382328;27382500;27382500;27382500;27383152;27383152;27383152	27379509;27380195;27380195;27382399;27381824;27381824;27382399;27382399;27382667;27382667;27382667;27383380;27383306;27383303	-;-;-;-;-;-;-;-;-;-;-;-;-;-	2041	0	0	0	0	2	6
GPR3	1;1	27392644;27393794	27392737;27395814	+;+	2115	149	80	101	98	70	76
WASF2	1;1;1;1;1;1;1;1;1;1;1;1;1;1;1;1;1	27404226;27408197;27409692;27412572;27412572;27414833;27414833;27415985;27415985;27418269;27418269;27418954;27418954;27428761;27428761;27489986;27489986	27408346;27408346;27410206;27412727;27412727;27414963;27414963;27416102;27416102;27418422;27418422;27419088;27419088;27428933;27428933;27490051;27490158	-;-;-;-;-;-;-;-;-;-;-;-;-;-;-;-;-	5676	4354	3922	4792	4690	4914	3696
AHDC1	1;1;1;1;1;1;1;1;1;1;1;1;1;1;1;1;1;1;1;1;1;1;1	27534035;27534303;27547261;27547261;27552042;27552727;27552892;27552892;27552892;27553074;27553074;27553074;27553074;27558305;27558706;27558706;27558706;27558708;27603397;27603397;27603397;27603397;27604160	27534916;27534916;27552189;27552189;27552189;27552929;27552929;27552929;27552929;27553185;27553304;27553185;27553290;27558530;27558883;27558883;27558883;27558883;27603414;27603494;27603632;27603591;27604431	-;-;-;-;-;-;-;-;-;-;-;-;-;-;-;-;-;-;-;-;-;-;-	7157	354	261	359	203	182	147
FGR	1;1;1;1;1;1;1;1;1;1;1;1;1;1;1;1;1;1;1;1;1;1;1;1;1;1;1;1;1;1;1;1;1;1;1;1;1;1;1;1;1;1;1;1;1;1;1;1;1;1;1;1;1;1;1;1;1;1;1;1;1;1;1;1;1	27612064;27612292;27612300;27612669;27613219;27613219;27613219;27613219;27614430;27614430;27614430;27614430;27614850;27614850;27614850;27614850;27615434;27615434;27615434;27615434;27615514;27615689;27615689;27615689;27615689;27615689;27616857;27616857;27616857;27616857;27616857;27617193;27617193;27617193;27617193;27617193;27621559;27621559;27621559;27621559;27621559;27623042;27623042;27623042;276…	27613122;27613122;27613122;27613122;27613350;27613350;27613350;27613350;27614583;27614583;27614583;27614583;27614926;27614926;27614926;27614926;27615613;27615613;27615613;27615613;27615613;27615844;27615844;27615844;27615844;27615844;27617006;27617006;27617006;27617006;27617006;27617296;27617296;27617296;27617296;27617296;27621657;27621657;27621657;27621657;27621657;27623144;27623144;27623144;276…	-;-;-;-;-;-;-;-;-;-;-;-;-;-;-;-;-;-;-;-;-;-;-;-;-;-;-;-;-;-;-;-;-;-;-;-;-;-;-;-;-;-;-;-;-;-;-;-;-;-;-;-;-;-;-;-;-;-;-;-;-;-;-;-;-	3474	0	0	0	0	0	0
IFI6	1;1;1;1;1;1;1;1;1;1;1;1;1;1;1	27666061;27666064;27666066;27668226;27668226;27668226;27668458;27668458;27668458;27669221;27669233;27669245;27672123;27672123;27672123	27666475;27666475;27666475;27668375;27668375;27668375;27668535;27668535;27668535;27669346;27669346;27669346;27672178;27672198;27672218	-;-;-;-;-;-;-;-;-;-;-;-;-;-;-	865	71	46	82	104	142	146
FAM76A	1;1;1;1;1;1;1;1;1;1;1;1;1;1;1;1;1;1;1;1;1;1;1;1;1;1;1;1;1;1;1;1;1;1;1;1;1;1;1;1;1;1;1;1;1;1;1;1;1;1;1;1;1;1;1	27725979;27725996;27726028;27726028;27726028;27726057;27727472;27727472;27727472;27727472;27727472;27727472;27730232;27730232;27732603;27732603;27732603;27732603;27732603;27732603;27734031;27734031;27734031;27734031;27734031;27744654;27744654;27744654;27744654;27744654;27744654;27744774;27749068;27749068;27749068;27755195;27755195;27755195;27755195;27755195;27755195;27755195;27759526;27759526;277…	27726161;27726161;27726161;27726161;27726161;27726161;27727536;27727536;27727536;27727536;27727536;27727536;27730333;27730333;27732657;27732657;27732657;27732657;27732657;27732657;27734183;27734183;27734183;27734183;27734183;27744811;27744811;27744811;27744811;27744811;27744811;27744811;27749154;27749154;27749154;27755330;27755330;27755330;27755330;27755330;27755330;27755330;27759627;27759627;277…	+;+;+;+;+;+;+;+;+;+;+;+;+;+;+;+;+;+;+;+;+;+;+;+;+;+;+;+;+;+;+;+;+;+;+;+;+;+;+;+;+;+;+;+;+;+;+;+;+;+;+;+;+;+;+	4034	540	451	594	435	490	334
STX12	1;1;1;1;1;1;1;1;1;1;1;1;1;1;1;1;1;1;1;1;1;1;1;1;1	27773183;27773235;27773255;27789562;27789562;27789562;27793533;27793533;27793533;27801678;27801678;27801678;27809923;27810246;27810246;27810247;27811992;27812163;27812163;27812163;27812163;27817851;27817851;27819650;27822231	27773425;27773425;27773425;27789631;27789631;27789631;27793632;27793632;27793632;27802039;27801815;27801815;27810289;27810289;27810289;27810289;27812060;27812234;27812268;27812268;27812268;27818074;27817923;27819732;27824452	+;+;+;+;+;+;+;+;+;+;+;+;+;+;+;+;+;+;+;+;+;+;+;+;+	3846	655	581	677	932	852	725
PPP1R8	1;1;1;1;1;1;1;1;1;1;1;1;1;1;1;1;1;1;1;1;1;1;1;1;1;1;1;1;1	27830778;27830814;27830822;27831324;27832756;27832756;27832756;27832756;27838699;27838699;27838699;27838699;27841014;27841014;27841014;27843186;27843186;27843186;27843186;27847028;27847028;27847028;27847028;27850093;27850093;27850093;27850093;27850093;27851540	27830891;27831366;27831246;27831366;27832816;27832816;27832816;27832816;27838852;27838852;27838852;27838852;27841234;27841234;27841234;27843330;27843330;27843330;27843330;27847092;27847092;27847092;27847092;27850432;27850414;27851672;27851676;27851528;27851676	+;+;+;+;+;+;+;+;+;+;+;+;+;+;+;+;+;+;+;+;+;+;+;+;+;+;+;+;+	2819	1656	1422	1825	1244	1367	998
AL109927.1	1	27850574	27850744	-	171	44	52	98	48	45	28
THEMIS2	1;1;1;1;1;1;1;1;1;1;1;1;1;1;1;1;1;1;1;1;1;1;1;1;1;1;1;1;1;1;1;1;1;1;1;1;1;1;1;1;1;1;1	27872543;27872544;27872549;27872556;27872558;27872558;27872568;27872572;27876588;27876588;27876588;27876588;27876588;27876588;27876684;27879644;27879644;27879644;27879644;27879644;27879731;27881971;27881971;27881971;27881971;27882513;27882513;27882513;27882513;27882513;27883398;27885295;27885295;27885295;27885295;27885295;27885295;27885867;27885867;27885867;27885867;27885867;27885867	27872665;27872665;27872665;27872665;27872665;27872665;27872665;27872640;27876728;27876728;27876728;27876728;27876728;27876728;27876728;27880054;27880054;27879948;27880054;27880054;27880054;27883043;27882077;27882475;27882125;27882604;27882944;27883043;27883043;27883043;27885451;27885417;27885451;27885451;27885451;27885451;27885451;27886673;27886673;27886673;27886533;27886685;27886685	+;+;+;+;+;+;+;+;+;+;+;+;+;+;+;+;+;+;+;+;+;+;+;+;+;+;+;+;+;+;+;+;+;+;+;+;+;+;+;+;+;+;+	4621	3	9	10	4	2	4
RPA2	1;1;1;1;1;1;1;1;1;1;1;1;1;1;1;1;1;1;1;1;1;1;1;1;1;1;1;1;1;1;1;1;1;1;1;1;1	27891524;27891538;27891924;27892073;27892149;27894012;27894012;27894012;27894012;27894290;27894290;27894290;27894290;27897005;27897005;27897005;27897005;27897005;27897633;27897633;27897633;27897633;27906928;27906928;27906928;27906928;27907181;27907181;27907181;27907181;27914063;27914063;27914063;27914063;27914422;27914434;27914627	27892247;27891708;27892247;27892247;27892247;27894106;27894106;27894106;27894106;27894397;27894397;27894397;27894397;27897121;27897121;27897085;27897121;27897121;27897707;27897707;27897707;27897707;27907041;27907041;27907041;27907041;27907282;27907282;27907282;27907282;27914169;27914513;27914169;27914169;27914588;27914743;27914746	-;-;-;-;-;-;-;-;-;-;-;-;-;-;-;-;-;-;-;-;-;-;-;-;-;-;-;-;-;-;-;-;-;-;-;-;-	2019	2118	1821	2350	1110	1310	926
SMPDL3B	1;1;1;1;1;1;1;1;1;1;1;1;1;1;1;1;1;1;1;1;1;1;1;1;1;1;1;1;1;1;1;1;1;1;1;1;1;1;1;1;1;1	27934993;27935029;27935039;27935039;27935056;27935110;27936537;27941471;27942275;27942275;27945232;27945232;27945232;27945232;27945232;27945232;27948994;27949065;27949065;27949065;27949065;27953215;27953215;27953215;27953215;27954354;27954354;27954354;27954354;27954354;27955684;27955684;27955684;27955684;27955684;27955949;27955949;27955949;27955949;27958476;27958476;27958476	27935244;27935244;27935244;27935244;27935244;27935244;27936663;27941576;27942364;27942364;27945445;27945445;27945445;27945445;27945445;27945445;27949162;27949162;27949162;27949162;27949162;27953358;27953358;27953358;27953358;27954526;27954526;27954526;27954526;27954526;27955864;27955864;27955711;27955864;27955864;27956082;27956480;27956082;27956082;27959151;27959157;27959157	+;+;+;+;+;+;+;+;+;+;+;+;+;+;+;+;+;+;+;+;+;+;+;+;+;+;+;+;+;+;+;+;+;+;+;+;+;+;+;+;+;+	2670	48	59	25	44	49	90
XKR8	1;1;1;1;1;1	27959462;27963497;27963637;27964185;27966503;27966503	27960362;27963693;27963693;27964235;27968096;27966710	+;+;+;+;+;+	2743	20	20	35	19	51	24
EYA3	1;1;1;1;1;1;1;1;1;1;1;1;1;1;1;1;1;1;1;1;1;1;1;1;1;1;1;1;1;1;1;1;1;1;1;1;1;1;1;1;1;1;1;1;1;1;1;1;1;1;1;1;1;1;1;1;1;1;1;1;1;1;1;1;1;1;1;1;1;1;1;1;1;1;1;1;1;1;1;1;1;1;1;1;1;1;1;1;1;1;1;1;1;1;1;1;1;1;1;1;1;1;1;1;1;1;1;1;1;1;1	27970344;27970347;27970347;27973468;27977273;27978374;27978374;27978374;27978374;27978374;27988473;27988479;27988535;27988535;27988535;27988535;27988535;27989697;27989697;27989697;27989697;27989697;27989697;27989697;27993400;27993400;27993400;27993400;27993400;27993400;27993400;27997320;27997320;27997320;27997320;27997320;27997320;27997320;27998284;27999960;27999960;27999960;27999960;27999960;279…	27974546;27974546;27974546;27974546;27977389;27978474;27978474;27978474;27978474;27978474;27988656;27988656;27988656;27988656;27988656;27988656;27988656;27989811;27989811;27989811;27989811;27989811;27989811;27989811;27993560;27993560;27993560;27993560;27993560;27993560;27993560;27997378;27997378;27997378;27997378;27997378;27997378;27997378;27998351;28000049;28000049;28000049;28000049;28000049;280…	-;-;-;-;-;-;-;-;-;-;-;-;-;-;-;-;-;-;-;-;-;-;-;-;-;-;-;-;-;-;-;-;-;-;-;-;-;-;-;-;-;-;-;-;-;-;-;-;-;-;-;-;-;-;-;-;-;-;-;-;-;-;-;-;-;-;-;-;-;-;-;-;-;-;-;-;-;-;-;-;-;-;-;-;-;-;-;-;-;-;-;-;-;-;-;-;-;-;-;-;-;-;-;-;-;-;-;-;-;-;-	6483	1213	1150	1458	1169	1446	1107
PTAFR	1;1;1;1;1;1;1	28147166;28147166;28149673;28176592;28176592;28193722;28193722	28151059;28151059;28151059;28176673;28177188;28193936;28193873	-;-;-;-;-;-;-	4706	6	4	4	0	6	6
DNAJC8	1;1;1;1;1;1;1;1;1;1;1;1;1;1;1;1;1;1;1;1;1;1;1;1;1;1;1;1;1;1;1;1;1;1;1	28199456;28200153;28200278;28200559;28201256;28203747;28203747;28203747;28205258;28205258;28205258;28205258;28208342;28208342;28208342;28209972;28209972;28210160;28210233;28210571;28210571;28214940;28214940;28214940;28214940;28228922;28228922;28228922;28228922;28230131;28230131;28232921;28232921;28232921;28232921	28199574;28200232;28201370;28201370;28201370;28203822;28203822;28203822;28205349;28205349;28205349;28205350;28208809;28208413;28208413;28210066;28210066;28210637;28210637;28210637;28210637;28214996;28214996;28214996;28214996;28229023;28229023;28229023;28229023;28230252;28230252;28233020;28233004;28233025;28233025	-;-;-;-;-;-;-;-;-;-;-;-;-;-;-;-;-;-;-;-;-;-;-;-;-;-;-;-;-;-;-;-;-;-;-	2888	26109	24943	28933	16256	18253	14245
ATPIF1	1;1;1;1;1;1;1;1;1;1;1	28236109;28236133;28236142;28236154;28236361;28236361;28236361;28236361;28237761;28237837;28246589	28236270;28236270;28236270;28236270;28236452;28238098;28236452;28236452;28238105;28238100;28246906	+;+;+;+;+;+;+;+;+;+;+	2225	14703	11199	13726	12885	15603	11426
SESN2	1;1;1;1;1;1;1;1;1;1	28259527;28269183;28271674;28272284;28272581;28273358;28274040;28274825;28279097;28280716	28259937;28269248;28271871;28272466;28272793;28273508;28274158;28275015;28279241;28282491	+;+;+;+;+;+;+;+;+;+	3453	341	251	288	1891	2050	1605
MED18	1;1;1;1;1;1;1;1;1;1;1;1;1;1;1	28329002;28329038;28329055;28329062;28330283;28330597;28330597;28330597;28330597;28330597;28334417;28334417;28334417;28334417;28335794	28329124;28329180;28329180;28329180;28330375;28330792;28330735;28330735;28330735;28330735;28334585;28335016;28335086;28335967;28335964	+;+;+;+;+;+;+;+;+;+;+;+;+;+;+	2019	164	152	170	169	128	131
PHACTR4	1;1;1;1;1;1;1;1;1;1;1;1;1;1;1;1;1;1;1;1;1;1;1;1;1;1;1;1;1;1;1;1;1;1;1;1;1;1;1;1;1;1;1;1;1;1;1;1;1;1;1;1;1;1;1;1;1;1;1;1;1;1;1;1;1;1;1;1;1;1;1;1;1;1;1;1;1;1;1;1;1;1;1;1;1	28369582;28369603;28369609;28369710;28369739;28369744;28407410;28407410;28407410;28407410;28407410;28407410;28432931;28432931;28438151;28438171;28457832;28457832;28457832;28457832;28459085;28459085;28459085;28459085;28459085;28459085;28459085;28459085;28460212;28460212;28460212;28460212;28460212;28460212;28460212;28465685;28465685;28465685;28465685;28465685;28465685;28466382;28466382;28466382;284…	28369825;28369825;28369825;28369825;28369825;28369825;28407463;28407463;28407463;28407463;28407463;28407463;28433046;28433046;28438430;28438430;28457859;28457855;28457859;28457855;28459258;28459239;28459258;28459258;28459258;28459258;28459258;28459258;28460292;28460286;28460292;28460292;28460292;28460292;28460292;28465849;28465849;28465849;28465849;28465849;28465849;28467241;28466768;28466768;284…	+;+;+;+;+;+;+;+;+;+;+;+;+;+;+;+;+;+;+;+;+;+;+;+;+;+;+;+;+;+;+;+;+;+;+;+;+;+;+;+;+;+;+;+;+;+;+;+;+;+;+;+;+;+;+;+;+;+;+;+;+;+;+;+;+;+;+;+;+;+;+;+;+;+;+;+;+;+;+;+;+;+;+;+;+	7322	2905	2662	3008	2583	3157	2409
RCC1	1;1;1;1;1;1;1;1;1;1;1;1;1;1;1;1;1;1;1;1;1;1;1;1;1;1;1;1;1;1;1;1;1;1;1;1;1;1;1;1;1;1;1;1;1;1;1;1;1;1;1;1;1;1;1;1;1;1;1;1;1;1;1;1;1;1;1;1;1;1;1;1;1;1;1;1;1;1;1;1;1;1;1;1;1;1;1;1;1;1;1;1;1;1;1;1;1;1;1;1;1;1;1;1;1	28505943;28505990;28506056;28506057;28508128;28508128;28508128;28508128;28508830;28508830;28508830;28508830;28510077;28516725;28516725;28516725;28518136;28518257;28518266;28518626;28518695;28529858;28529858;28529858;28529858;28529858;28529858;28529858;28529858;28529858;28529858;28530523;28530523;28530523;28531803;28531803;28531803;28531803;28531803;28531803;28531803;28531803;28531803;28531803;285…	28506084;28506084;28506084;28506084;28508160;28508160;28508160;28508160;28508901;28508905;28508905;28508905;28510104;28516867;28516867;28516853;28518308;28518308;28518308;28518957;28518957;28529939;28529939;28529939;28529939;28529939;28529939;28529939;28529939;28529939;28529939;28530573;28530573;28530615;28531990;28531818;28531990;28531990;28531990;28531990;28531990;28531990;28531990;28531990;285…	+;+;+;+;+;+;+;+;+;+;+;+;+;+;+;+;+;+;+;+;+;+;+;+;+;+;+;+;+;+;+;+;+;+;+;+;+;+;+;+;+;+;+;+;+;+;+;+;+;+;+;+;+;+;+;+;+;+;+;+;+;+;+;+;+;+;+;+;+;+;+;+;+;+;+;+;+;+;+;+;+;+;+;+;+;+;+;+;+;+;+;+;+;+;+;+;+;+;+;+;+;+;+;+;+	3888	7187	5925	7305	3633	4685	3025
TRNAU1AP	1;1;1;1;1;1;1;1;1;1;1;1;1;1;1;1;1;1;1;1;1;1;1;1;1;1;1;1;1;1;1;1;1;1;1;1;1;1;1;1;1;1;1;1;1;1;1;1;1;1;1;1;1;1;1;1;1;1	28553085;28553087;28553097;28553099;28553106;28553107;28553233;28553247;28553640;28553640;28553640;28553640;28553640;28553640;28553640;28553672;28560633;28560633;28560633;28560633;28560633;28560633;28560633;28560633;28560633;28560868;28561113;28561113;28561346;28561346;28561346;28561346;28561346;28564703;28564703;28564703;28564703;28564703;28564703;28564703;28567294;28567294;28567294;28567294;285…	28553137;28553737;28553137;28553137;28553137;28553137;28553307;28553307;28553737;28553737;28553737;28553737;28554048;28553737;28553737;28553737;28561398;28560732;28561032;28560732;28560732;28561398;28560732;28560732;28560732;28561247;28561260;28561260;28561398;28561398;28561398;28561398;28561398;28564834;28564834;28565502;28564834;28564834;28565790;28564834;28567413;28567332;28567413;28567413;285…	+;+;+;+;+;+;+;+;+;+;+;+;+;+;+;+;+;+;+;+;+;+;+;+;+;+;+;+;+;+;+;+;+;+;+;+;+;+;+;+;+;+;+;+;+;+;+;+;+;+;+;+;+;+;+;+;+;+	4311	351	288	294	350	371	337
TAF12	1;1;1;1;1;1;1;1;1;1;1;1;1;1;1;1;1;1;1;1;1;1	28589323;28590277;28602850;28603101;28605372;28605372;28605372;28613247;28613247;28613247;28613247;28617953;28617953;28617953;28617953;28621914;28621914;28621914;28623946;28642655;28642992;28642992	28589774;28590386;28603574;28603574;28605460;28605460;28605460;28613361;28613361;28613361;28613361;28618030;28618030;28618030;28618030;28622165;28622165;28622165;28624030;28643005;28643085;28643066	-;-;-;-;-;-;-;-;-;-;-;-;-;-;-;-;-;-;-;-;-;-	2337	1052	870	946	1097	1254	839
RAB42	1;1;1;1	28592200;28592515;28593694;28593694	28592399;28592744;28595443;28594300	+;+;+;+	2180	0	1	0	2	2	2
GMEB1	1;1;1;1;1;1;1;1;1;1;1;1;1;1;1;1;1;1;1;1;1;1;1;1;1;1;1;1;1;1;1;1;1;1;1;1;1;1;1	28668732;28668778;28668780;28683564;28683583;28683583;28683586;28690074;28690074;28690104;28690104;28691585;28691585;28691585;28691585;28692942;28692942;28692942;28692942;28696927;28696927;28696927;28696927;28702438;28702438;28702438;28702438;28704192;28704192;28704192;28704192;28710520;28710520;28710520;28710520;28714073;28714073;28714073;28714073	28668839;28668839;28668839;28683740;28683740;28683740;28683740;28690186;28690186;28690186;28690186;28691709;28691709;28691709;28691709;28693045;28693045;28693045;28693045;28697084;28697084;28697084;28697084;28702569;28702569;28702569;28702569;28704329;28704329;28704329;28704329;28710642;28710642;28710642;28710642;28715065;28714873;28714886;28719353	+;+;+;+;+;+;+;+;+;+;+;+;+;+;+;+;+;+;+;+;+;+;+;+;+;+;+;+;+;+;+;+;+;+;+;+;+;+;+	6459	1018	895	991	427	636	369
YTHDF2	1;1;1;1;1;1;1;1;1;1;1;1;1;1;1;1;1;1;1;1;1;1;1;1;1;1;1;1;1;1;1;1;1;1;1;1;1	28736621;28736621;28736759;28736940;28736950;28736965;28737047;28737047;28737658;28737658;28737658;28737658;28737750;28737750;28738259;28738259;28738259;28738259;28738259;28738259;28738259;28738259;28739091;28740303;28742403;28742403;28742403;28742403;28742403;28742403;28742403;28742403;28742403;28768929;28768929;28768929;28768929	28736809;28736809;28737147;28737147;28737682;28737147;28737147;28737147;28737682;28737682;28737682;28737682;28737797;28737829;28738338;28738338;28738329;28738338;28738338;28738338;28738338;28738338;28739200;28740398;28742883;28742632;28742899;28743002;28743986;28743986;28743986;28743986;28742871;28769125;28769775;28769775;28769774	+;+;+;+;+;+;+;+;+;+;+;+;+;+;+;+;+;+;+;+;+;+;+;+;+;+;+;+;+;+;+;+;+;+;+;+;+	3859	1518	1336	1488	1013	1437	1035
OPRD1	1;1;1;1;1;1;1	28812142;28812142;28858954;28858954;28862742;28862742;28862978	28812610;28812610;28859303;28859303;28871267;28862833;28863283	+;+;+;+;+;+;+	9345	2	0	4	4	10	6
EPB41	1;1;1;1;1;1;1;1;1;1;1;1;1;1;1;1;1;1;1;1;1;1;1;1;1;1;1;1;1;1;1;1;1;1;1;1;1;1;1;1;1;1;1;1;1;1;1;1;1;1;1;1;1;1;1;1;1;1;1;1;1;1;1;1;1;1;1;1;1;1;1;1;1;1;1;1;1;1;1;1;1;1;1;1;1;1;1;1;1;1;1;1;1;1;1;1;1;1;1;1;1;1;1;1;1;1;1;1;1;1;1;1;1;1;1;1;1;1;1;1;1;1;1;1;1;1;1;1;1;1;1;1;1;1;1;1;1;1;1;1;1;1;1;1;1;1;1;1;1;1;1;1;1;1;1;1;1;1;1	28887091;28887091;28887121;28887124;28887124;28887172;28893741;28914579;28987431;28987431;28987431;28987431;28987431;28987431;28987448;28987448;28989356;28989356;28993330;28993330;28993330;28993330;28993330;28993330;28993330;28993330;28997215;28997215;28997215;28997215;28997215;28997215;29011865;29011865;29011865;29011865;29011865;29011865;29011865;29015692;29015692;29015692;29015692;29015692;290…	28887210;28887210;28887210;28887210;28887210;28887210;28893837;28914768;28987905;28987905;28987905;28987905;28987905;28987905;28987905;28987905;28989435;28989435;28993456;28993542;28993542;28993542;28993542;28993542;28993542;28993542;28997319;28997319;28997319;28997319;28997319;28997319;29011907;29011907;29011907;29011907;29011907;29011907;29011907;29015767;29015767;29015767;29015767;29015767;290…	+;+;+;+;+;+;+;+;+;+;+;+;+;+;+;+;+;+;+;+;+;+;+;+;+;+;+;+;+;+;+;+;+;+;+;+;+;+;+;+;+;+;+;+;+;+;+;+;+;+;+;+;+;+;+;+;+;+;+;+;+;+;+;+;+;+;+;+;+;+;+;+;+;+;+;+;+;+;+;+;+;+;+;+;+;+;+;+;+;+;+;+;+;+;+;+;+;+;+;+;+;+;+;+;+;+;+;+;+;+;+;+;+;+;+;+;+;+;+;+;+;+;+;+;+;+;+;+;+;+;+;+;+;+;+;+;+;+;+;+;+;+;+;+;+;+;+;+;+;+;+;+;+;+;+;+;+;+;+	10739	7627	6356	8081	7747	8951	6935
TMEM200B	1;1;1;1	29119428;29119434;29122364;29123856	29121848;29121848;29122501;29123935	-;-;-;-	2639	88	83	90	76	67	59
SRSF4	1;1;1;1;1;1;1;1;1;1;1;1;1;1;1;1;1;1;1;1;1;1;1;1;1;1;1;1;1;1;1;1;1;1;1;1	29147743;29147853;29148671;29150103;29150103;29154475;29154696;29154696;29154696;29154697;29154736;29154872;29159374;29159374;29159374;29159374;29159374;29159374;29159374;29159384;29159864;29159864;29160375;29160375;29160375;29160375;29160375;29165890;29165890;29166729;29166729;29168503;29168503;29181646;29181646;29181646	29149226;29149226;29149226;29150192;29150192;29154910;29154910;29154910;29154910;29154910;29154910;29154910;29159486;29159540;29160517;29159551;29159486;29159486;29159486;29159486;29160058;29160091;29160563;29160469;29160517;29160517;29160517;29166064;29166064;29166866;29166912;29173494;29168638;29181890;29181882;29181987	-;-;-;-;-;-;-;-;-;-;-;-;-;-;-;-;-;-;-;-;-;-;-;-;-;-;-;-;-;-;-;-;-;-;-;-	8893	30910	28708	36662	27204	32297	21313
MECR	1;1;1;1;1;1;1;1;1;1;1;1;1;1;1;1;1;1;1;1;1;1;1;1;1;1;1;1;1;1;1;1;1;1;1;1;1;1;1;1;1;1;1;1;1;1;1;1;1;1;1;1;1;1;1;1;1;1;1;1;1;1;1;1;1;1;1;1;1;1;1;1;1;1;1;1;1;1;1;1;1;1;1;1;1;1;1;1;1;1;1;1;1;1;1;1;1;1;1;1;1;1;1;1;1;1;1;1;1;1;1;1	29192873;29193811;29193817;29193817;29193874;29194032;29195941;29195941;29195941;29195941;29195941;29195941;29195944;29195947;29196142;29196198;29196198;29196198;29196198;29196198;29196198;29196198;29200324;29200516;29200516;29200516;29200516;29200516;29200516;29200516;29200516;29200516;29201374;29201943;29201943;29201943;29201943;29201943;29201943;29201943;29201943;29201943;29202017;29203131;292…	29194179;29194179;29194179;29194179;29194179;29194179;29196013;29196013;29196042;29196258;29196013;29196013;29196013;29196013;29196258;29196258;29196258;29196258;29196258;29196258;29196258;29196258;29200589;29200589;29200589;29200589;29200589;29200589;29200589;29200589;29200589;29200589;29201518;29202045;29202045;29202045;29202045;29202045;29202045;29202045;29202045;29202045;29202045;29203170;292…	-;-;-;-;-;-;-;-;-;-;-;-;-;-;-;-;-;-;-;-;-;-;-;-;-;-;-;-;-;-;-;-;-;-;-;-;-;-;-;-;-;-;-;-;-;-;-;-;-;-;-;-;-;-;-;-;-;-;-;-;-;-;-;-;-;-;-;-;-;-;-;-;-;-;-;-;-;-;-;-;-;-;-;-;-;-;-;-;-;-;-;-;-;-;-;-;-;-;-;-;-;-;-;-;-;-;-;-;-;-;-;-	3922	627	486	638	510	552	429
PTPRU	1;1;1;1;1;1;1;1;1;1;1;1;1;1;1;1;1;1;1;1;1;1;1;1;1;1;1;1;1;1;1;1;1;1;1;1;1;1;1;1;1;1;1;1;1;1;1;1;1;1;1;1;1;1;1;1;1;1;1;1;1;1;1;1;1;1;1;1;1;1;1;1;1;1;1;1;1;1;1;1;1;1;1;1;1;1;1;1;1;1;1;1;1;1;1;1;1;1;1;1;1;1;1;1;1;1;1;1;1;1;1;1;1;1;1;1;1;1;1;1;1;1;1;1;1;1;1;1;1;1;1;1;1;1;1;1;1;1;1;1;1;1;1;1;1;1;1;1;1;1;1;1;1;1;1;1;1;1;1;1	29236516;29236516;29236549;29236639;29255275;29255275;29255275;29255275;29258505;29258505;29258505;29258505;29259261;29259261;29259261;29259261;29259449;29259449;29259449;29259449;29259870;29259870;29259870;29259870;29260181;29260610;29260610;29260610;29260610;29260610;29275448;29275448;29275448;29275448;29275448;29279012;29279012;29279012;29279012;29279456;29279456;29279456;29279456;29279551;292…	29236717;29236717;29236717;29236717;29255406;29255406;29255406;29255406;29258776;29258776;29258776;29258776;29259342;29259342;29259342;29259342;29259564;29259564;29259564;29259564;29260044;29260044;29260044;29260044;29260267;29260903;29260903;29260903;29260903;29260903;29275685;29275756;29275756;29275756;29275756;29279121;29279121;29279121;29279121;29279657;29279657;29279657;29279657;29279657;292…	+;+;+;+;+;+;+;+;+;+;+;+;+;+;+;+;+;+;+;+;+;+;+;+;+;+;+;+;+;+;+;+;+;+;+;+;+;+;+;+;+;+;+;+;+;+;+;+;+;+;+;+;+;+;+;+;+;+;+;+;+;+;+;+;+;+;+;+;+;+;+;+;+;+;+;+;+;+;+;+;+;+;+;+;+;+;+;+;+;+;+;+;+;+;+;+;+;+;+;+;+;+;+;+;+;+;+;+;+;+;+;+;+;+;+;+;+;+;+;+;+;+;+;+;+;+;+;+;+;+;+;+;+;+;+;+;+;+;+;+;+;+;+;+;+;+;+;+;+;+;+;+;+;+;+;+;+;+;+;+	6682	751	750	848	464	470	371
MATN1	1;1;1;1;1;1;1;1;1;1;1;1;1;1	30711277;30713767;30714247;30715157;30715157;30715909;30715909;30716026;30716790;30716790;30718735;30718735;30721405;30723458	30713631;30714327;30714327;30715309;30715309;30716135;30716325;30716325;30716915;30716915;30719251;30718957;30721751;30723587	-;-;-;-;-;-;-;-;-;-;-;-;-;-	4606	36	28	46	24	25	14
LAPTM5	1;1;1;1;1;1;1;1;1;1;1;1;1;1;1;1;1;1	30732469;30733889;30735173;30735173;30737604;30737604;30738940;30738940;30739809;30739809;30741640;30741640;30741689;30742456;30742456;30745918;30757659;30757659	30733917;30733917;30735265;30735265;30737699;30737699;30739062;30739062;30739937;30739937;30741716;30741716;30742549;30742549;30742549;30746229;30757757;30757820	-;-;-;-;-;-;-;-;-;-;-;-;-;-;-;-;-;-	3274	2	0	0	2	0	4
SDC3	1;1;1;1;1;1;1;1;1;1;1;1;1;1;1	30869467;30873135;30874297;30874297;30876552;30876552;30876767;30878623;30878623;30878676;30878929;30879977;30880602;30881358;30908449	30873377;30873377;30874588;30874588;30878740;30877165;30877165;30878740;30878740;30878740;30879012;30880014;30880769;30881429;30908761	-;-;-;-;-;-;-;-;-;-;-;-;-;-;-	7067	1390	1326	1583	1400	1554	1109
PUM1	1;1;1;1;1;1;1;1;1;1;1;1;1;1;1;1;1;1;1;1;1;1;1;1;1;1;1;1;1;1;1;1;1;1;1;1;1;1;1;1;1;1;1;1;1;1;1;1;1;1;1;1;1;1;1;1;1;1;1;1;1;1;1;1;1;1;1;1;1;1;1;1;1;1;1;1;1;1;1;1;1;1;1;1;1;1;1;1;1;1;1;1;1;1;1;1;1;1;1;1;1;1;1;1;1;1;1;1;1;1;1;1;1;1;1;1;1;1;1;1;1;1;1;1;1;1;1;1;1;1;1;1;1;1;1;1;1;1;1;1;1;1;1;1;1;1;1;1;1;1;1;1;1;1;1;1;1;1;1;1;1;1;1;1;1;1;1;1;1;1;1;1;1;1;1;1;1;1;1;1;1;1;1;1;1;1;1;1;1;1;1;1;1;1;1;1;1;1;1;1…	30931506;30931506;30931506;30932059;30932826;30932844;30932844;30932850;30933080;30933305;30936643;30936643;30936643;30936643;30936643;30936643;30936643;30936643;30936643;30936643;30936722;30936724;30941151;30941151;30941151;30941151;30941151;30941151;30941151;30941151;30941151;30941151;30941151;30941151;30941922;30941998;30941998;30941998;30941998;30941998;30941998;30941998;30941998;30941998;309…	30933342;30933342;30933342;30933342;30933342;30933342;30933342;30933342;30933342;30933342;30936835;30936835;30936835;30936835;30936835;30936835;30936835;30936835;30936835;30936835;30936835;30936835;30941272;30941272;30941272;30941272;30941272;30941272;30941272;30941272;30941272;30941272;30941272;30941272;30942123;30942123;30942123;30942123;30942123;30942123;30942123;30942123;30942123;30942123;309…	-;-;-;-;-;-;-;-;-;-;-;-;-;-;-;-;-;-;-;-;-;-;-;-;-;-;-;-;-;-;-;-;-;-;-;-;-;-;-;-;-;-;-;-;-;-;-;-;-;-;-;-;-;-;-;-;-;-;-;-;-;-;-;-;-;-;-;-;-;-;-;-;-;-;-;-;-;-;-;-;-;-;-;-;-;-;-;-;-;-;-;-;-;-;-;-;-;-;-;-;-;-;-;-;-;-;-;-;-;-;-;-;-;-;-;-;-;-;-;-;-;-;-;-;-;-;-;-;-;-;-;-;-;-;-;-;-;-;-;-;-;-;-;-;-;-;-;-;-;-;-;-;-;-;-;-;-;-;-;-;-;-;-;-;-;-;-;-;-;-;-;-;-;-;-;-;-;-;-;-;-;-;-;-;-;-;-;-;-;-;-;-;-;-;-;-;-;-;-;-…	6621	5937	5313	6392	5169	6771	5084
NKAIN1	1;1;1;1;1;1;1;1;1;1;1;1;1;1;1;1;1;1;1;1;1	31179745;31180540;31181239;31181589;31181860;31181860;31182530;31182530;31182551;31183817;31183817;31183817;31185163;31185247;31185247;31188050;31188050;31188050;31188050;31193816;31239494	31181712;31180686;31181676;31181712;31181941;31181941;31182590;31182590;31182590;31184014;31184014;31184014;31185327;31185327;31185327;31188396;31188187;31188153;31188187;31193920;31239554	-;-;-;-;-;-;-;-;-;-;-;-;-;-;-;-;-;-;-;-;-	2987	2	5	1	0	2	2
SNRNP40	1;1;1;1;1;1;1;1;1;1;1;1;1;1;1;1;1;1;1;1;1;1;1;1;1;1;1;1;1	31259568;31259673;31259674;31259710;31259786;31260955;31261529;31261529;31261529;31261529;31267871;31267871;31267871;31269158;31269158;31269158;31271208;31271379;31271379;31281374;31281374;31281374;31289254;31289254;31291913;31292844;31293219;31296611;31296611	31260121;31260121;31260121;31260121;31260121;31261077;31261822;31261632;31261632;31261632;31267932;31267932;31267932;31269240;31269666;31269240;31271499;31271499;31271499;31281496;31282483;31281496;31289419;31289419;31292006;31293348;31293348;31296782;31296770	-;-;-;-;-;-;-;-;-;-;-;-;-;-;-;-;-;-;-;-;-;-;-;-;-;-;-;-;-	3881	2029	1587	1964	1022	1168	847
ZCCHC17	1;1;1;1;1;1;1;1;1;1;1;1;1;1;1;1;1;1;1;1;1;1;1;1;1;1;1;1;1;1;1;1;1;1;1;1;1;1;1;1;1;1;1;1;1;1;1;1;1;1;1;1;1;1;1;1;1;1;1;1;1;1;1;1;1;1;1;1	31296982;31296982;31296982;31296982;31296982;31296995;31296998;31297008;31297036;31310044;31310044;31310044;31310044;31310044;31310044;31310044;31318167;31318167;31318167;31319109;31319109;31319109;31319109;31319109;31319109;31319109;31319109;31319109;31337175;31337175;31337175;31337175;31337175;31337175;31337175;31337175;31338957;31338957;31338957;31338957;31338957;31338957;31338957;31338957;313…	31297213;31297075;31297075;31297075;31297075;31297075;31297075;31297213;31297096;31310164;31310164;31310164;31310164;31310164;31310164;31310164;31318236;31318236;31318236;31319166;31319166;31319166;31319166;31319166;31319166;31319166;31319166;31319166;31337275;31337275;31337275;31337275;31337275;31337275;31337275;31337275;31339048;31339048;31339048;31339048;31339048;31339048;31339048;31339048;313…	+;+;+;+;+;+;+;+;+;+;+;+;+;+;+;+;+;+;+;+;+;+;+;+;+;+;+;+;+;+;+;+;+;+;+;+;+;+;+;+;+;+;+;+;+;+;+;+;+;+;+;+;+;+;+;+;+;+;+;+;+;+;+;+;+;+;+;+	1921	13785	12872	15001	10957	11330	8992
FABP3	1;1;1;1;1;1;1;1;1;1;1;1;1;1;1;1;1;1	31365625;31365713;31365721;31365891;31367393;31367393;31367393;31367393;31369070;31369385;31369385;31369385;31369385;31372942;31372942;31372942;31376356;31376722	31365939;31365939;31365939;31365939;31367494;31367494;31367494;31367494;31369136;31369590;31369557;31369557;31369557;31373073;31373041;31373076;31376427;31376850	-;-;-;-;-;-;-;-;-;-;-;-;-;-;-;-;-;-	1026	42	26	52	44	56	32
SERINC2	1;1;1;1;1;1;1;1;1;1;1;1;1;1;1;1;1;1;1;1;1;1;1;1;1;1;1;1;1;1;1;1;1;1;1;1;1;1;1;1;1;1;1;1;1;1;1;1;1;1;1;1;1;1;1;1;1	31409565;31410174;31410217;31410385;31413116;31413813;31413813;31415873;31423693;31423693;31423693;31423693;31423693;31423693;31424683;31424683;31424683;31424683;31424683;31424683;31425330;31425330;31425330;31425330;31425330;31425330;31425776;31425776;31425776;31425776;31425776;31425776;31426654;31426654;31426654;31426654;31426654;31428978;31428978;31428978;31428978;31428978;31429397;31429397;314…	31409852;31410435;31410435;31410435;31413304;31414777;31414064;31415907;31423854;31423854;31423854;31423854;31423854;31423854;31424873;31424873;31424873;31424873;31424873;31424873;31425409;31425409;31425409;31425409;31425409;31425409;31425913;31425858;31425913;31425913;31425913;31425913;31426823;31426823;31426823;31426823;31426823;31429068;31429068;31429068;31429068;31429068;31429538;31429538;314…	+;+;+;+;+;+;+;+;+;+;+;+;+;+;+;+;+;+;+;+;+;+;+;+;+;+;+;+;+;+;+;+;+;+;+;+;+;+;+;+;+;+;+;+;+;+;+;+;+;+;+;+;+;+;+;+;+	3549	58	72	65	70	62	63
TINAGL1	1;1;1;1;1;1;1;1;1;1;1;1;1;1;1;1;1;1;1;1;1;1;1;1;1;1;1;1;1;1;1;1;1;1;1;1;1;1;1;1;1;1;1;1;1;1;1;1;1;1;1;1;1;1;1;1;1;1;1;1;1;1;1;1;1;1;1;1;1;1;1;1;1;1;1;1;1;1	31576485;31576535;31576542;31576545;31576568;31577034;31577134;31577134;31577134;31578145;31578145;31579204;31579204;31579204;31579204;31579204;31579204;31579204;31579753;31583149;31583149;31583149;31583149;31583149;31583149;31583149;31583461;31583461;31583461;31583461;31583461;31583461;31583513;31584678;31584678;31584678;31584678;31584678;31584678;31584678;31584886;31584886;31584886;31584886;315…	31576595;31576595;31576595;31576595;31576595;31577458;31577762;31577458;31577458;31578188;31578188;31579267;31579267;31579267;31579267;31579267;31579267;31579267;31579813;31583241;31583241;31584801;31583241;31583575;31583241;31583241;31583575;31583575;31583575;31583575;31583575;31583575;31584801;31584801;31584801;31584801;31584801;31584801;31584801;31584801;31585340;31585036;31585036;31585036;315…	+;+;+;+;+;+;+;+;+;+;+;+;+;+;+;+;+;+;+;+;+;+;+;+;+;+;+;+;+;+;+;+;+;+;+;+;+;+;+;+;+;+;+;+;+;+;+;+;+;+;+;+;+;+;+;+;+;+;+;+;+;+;+;+;+;+;+;+;+;+;+;+;+;+;+;+;+;+	5281	40	28	25	12	9	6
HCRTR1	1;1;1;1;1;1;1;1;1;1;1;1;1;1;1;1;1;1;1;1;1;1;1;1;1;1;1;1;1;1;1;1;1;1;1;1;1	31617686;31617686;31617700;31618021;31618025;31618756;31618756;31619021;31619040;31619051;31619193;31619532;31619532;31619532;31620843;31620843;31620843;31620843;31620843;31621477;31621477;31621477;31621477;31621477;31623523;31623523;31623523;31623523;31623523;31624997;31624997;31624997;31624997;31626790;31626790;31627323;31632436	31617881;31617881;31617914;31618126;31618126;31618816;31618816;31619391;31619391;31619391;31619391;31619710;31619710;31619710;31621086;31621086;31621086;31621086;31621086;31621592;31621592;31621592;31621592;31621592;31623749;31623749;31623749;31623749;31623749;31625118;31625118;31625118;31625118;31627191;31627318;31627613;31632518	+;+;+;+;+;+;+;+;+;+;+;+;+;+;+;+;+;+;+;+;+;+;+;+;+;+;+;+;+;+;+;+;+;+;+;+;+	2558	20	24	26	23	38	18
PEF1	1;1;1;1;1;1;1;1;1;1;1;1;1;1;1;1;1;1;1;1;1;1;1;1;1;1;1;1;1;1	31629862;31630340;31630449;31630789;31632495;31632495;31632495;31632495;31633159;31633159;31633159;31633159;31633159;31633240;31633264;31633275;31634834;31635222;31635222;31635222;31635222;31635222;31635222;31635222;31644123;31644190;31644262;31644380;31644841;31644841	31630842;31630732;31630842;31630842;31632638;31632638;31632638;31632638;31633314;31633314;31633314;31633314;31633314;31633314;31633314;31633314;31634943;31635522;31635472;31635522;31635522;31635522;31635522;31635260;31644601;31644555;31644596;31644589;31644896;31644887	-;-;-;-;-;-;-;-;-;-;-;-;-;-;-;-;-;-;-;-;-;-;-;-;-;-;-;-;-;-	2227	416	392	403	346	372	210
COL16A1	1;1;1;1;1;1;1;1;1;1;1;1;1;1;1;1;1;1;1;1;1;1;1;1;1;1;1;1;1;1;1;1;1;1;1;1;1;1;1;1;1;1;1;1;1;1;1;1;1;1;1;1;1;1;1;1;1;1;1;1;1;1;1;1;1;1;1;1;1;1;1;1;1;1;1;1;1;1;1;1;1;1;1;1;1;1;1;1;1;1;1;1;1;1;1;1;1;1;1;1;1;1;1;1;1;1;1;1;1;1;1;1;1;1;1;1;1;1;1;1;1;1;1;1;1;1;1;1;1;1;1;1;1;1;1;1;1;1;1;1;1;1;1;1;1;1;1;1;1;1;1;1;1;1;1;1;1;1;1;1;1;1;1;1;1;1;1;1;1;1;1;1;1;1;1;1;1;1;1;1;1;1;1;1;1;1;1;1;1;1;1;1;1;1;1;1;1;1;1;1…	31652247;31652511;31652588;31653599;31653599;31653599;31653604;31653867;31653867;31653867;31653867;31654792;31654792;31654792;31654792;31655314;31655314;31655314;31655314;31656098;31656098;31656400;31656400;31657033;31657033;31657033;31657033;31658488;31658488;31658488;31658488;31658914;31658914;31658914;31658914;31660585;31660585;31660585;31660585;31660585;31660585;31660588;31661066;31661066;316…	31652853;31652853;31652853;31653676;31653676;31653676;31653676;31654043;31654043;31654043;31654043;31654858;31654858;31654858;31654858;31655848;31655502;31655502;31655502;31656444;31656444;31656444;31656444;31657068;31657068;31657068;31657068;31658577;31658577;31658577;31658577;31658964;31658964;31658964;31658964;31660638;31660638;31660638;31660638;31660638;31660638;31660638;31661119;31661119;316…	-;-;-;-;-;-;-;-;-;-;-;-;-;-;-;-;-;-;-;-;-;-;-;-;-;-;-;-;-;-;-;-;-;-;-;-;-;-;-;-;-;-;-;-;-;-;-;-;-;-;-;-;-;-;-;-;-;-;-;-;-;-;-;-;-;-;-;-;-;-;-;-;-;-;-;-;-;-;-;-;-;-;-;-;-;-;-;-;-;-;-;-;-;-;-;-;-;-;-;-;-;-;-;-;-;-;-;-;-;-;-;-;-;-;-;-;-;-;-;-;-;-;-;-;-;-;-;-;-;-;-;-;-;-;-;-;-;-;-;-;-;-;-;-;-;-;-;-;-;-;-;-;-;-;-;-;-;-;-;-;-;-;-;-;-;-;-;-;-;-;-;-;-;-;-;-;-;-;-;-;-;-;-;-;-;-;-;-;-;-;-;-;-;-;-;-;-;-;-;-…	9269	152	121	83	357	311	290
ADGRB2	1;1;1;1;1;1;1;1;1;1;1;1;1;1;1;1;1;1;1;1;1;1;1;1;1;1;1;1;1;1;1;1;1;1;1;1;1;1;1;1;1;1;1;1;1;1;1;1;1;1;1;1;1;1;1;1;1;1;1;1;1;1;1;1;1;1;1;1;1;1;1;1;1;1;1;1;1;1;1;1;1;1;1;1;1;1;1;1;1;1;1;1;1;1;1;1;1;1;1;1;1;1;1;1;1;1;1;1;1;1;1;1;1;1;1;1;1;1;1;1;1;1;1;1;1;1;1;1;1;1;1;1;1;1;1;1;1;1;1;1;1;1;1;1;1;1;1;1;1;1;1;1;1;1;1;1;1;1;1;1;1;1;1;1;1;1;1;1;1;1;1;1;1;1;1;1;1;1;1;1;1;1;1;1;1;1;1;1;1;1;1;1;1;1;1;1;1;1;1;1…	31727117;31727117;31727117;31727117;31727118;31727118;31727170;31727195;31727411;31728025;31728025;31728025;31728025;31728025;31728182;31728182;31728182;31728182;31728182;31728182;31728182;31728182;31728182;31728598;31728598;31728598;31728598;31728598;31728598;31728598;31728598;31728598;31730800;31730800;31730800;31730800;31730800;31730800;31730800;31730800;31730800;31732115;31732115;31732115;317…	31727605;31727605;31727605;31727605;31728081;31727605;31727605;31727605;31727605;31728081;31728081;31728081;31728081;31728081;31728277;31728280;31728280;31728277;31728280;31728280;31728277;31728280;31728280;31728633;31728633;31728633;31728633;31728633;31728633;31728633;31728633;31728633;31731419;31731419;31731419;31731419;31731419;31731419;31731419;31731419;31731419;31732154;31732154;31732154;317…	-;-;-;-;-;-;-;-;-;-;-;-;-;-;-;-;-;-;-;-;-;-;-;-;-;-;-;-;-;-;-;-;-;-;-;-;-;-;-;-;-;-;-;-;-;-;-;-;-;-;-;-;-;-;-;-;-;-;-;-;-;-;-;-;-;-;-;-;-;-;-;-;-;-;-;-;-;-;-;-;-;-;-;-;-;-;-;-;-;-;-;-;-;-;-;-;-;-;-;-;-;-;-;-;-;-;-;-;-;-;-;-;-;-;-;-;-;-;-;-;-;-;-;-;-;-;-;-;-;-;-;-;-;-;-;-;-;-;-;-;-;-;-;-;-;-;-;-;-;-;-;-;-;-;-;-;-;-;-;-;-;-;-;-;-;-;-;-;-;-;-;-;-;-;-;-;-;-;-;-;-;-;-;-;-;-;-;-;-;-;-;-;-;-;-;-;-;-;-;-…	7756	144	100	159	397	275	308
SPOCD1	1;1;1;1;1;1;1;1;1;1;1;1;1;1;1;1;1;1;1;1;1;1;1;1;1;1;1;1;1;1;1;1;1;1;1;1;1;1;1;1;1;1;1;1;1;1;1;1;1;1;1;1;1;1;1;1;1;1;1;1;1;1;1;1;1;1;1;1;1;1;1;1;1;1;1;1;1;1;1;1;1;1;1;1;1;1;1;1;1;1;1;1;1;1;1;1;1;1;1;1;1	31790422;31790424;31790428;31790477;31790483;31792215;31792215;31792215;31792215;31792678;31792678;31792678;31792678;31792678;31793278;31793278;31793278;31793278;31793278;31793319;31793747;31793747;31793747;31793747;31793747;31794018;31794124;31794124;31794124;31794124;31794124;31794124;31794227;31794496;31794516;31794516;31796590;31796590;31796590;31796590;31796593;31798207;31798207;31798207;317…	31791252;31791291;31791252;31791252;31791252;31792401;31792401;31792401;31792401;31792767;31792767;31792767;31792767;31792767;31793897;31793428;31793428;31793428;31793428;31793428;31793897;31793897;31793897;31793897;31793897;31794235;31794235;31794235;31794235;31794235;31794235;31794235;31794235;31796715;31796715;31796715;31796715;31796715;31796715;31796715;31796715;31798323;31798631;31798323;317…	-;-;-;-;-;-;-;-;-;-;-;-;-;-;-;-;-;-;-;-;-;-;-;-;-;-;-;-;-;-;-;-;-;-;-;-;-;-;-;-;-;-;-;-;-;-;-;-;-;-;-;-;-;-;-;-;-;-;-;-;-;-;-;-;-;-;-;-;-;-;-;-;-;-;-;-;-;-;-;-;-;-;-;-;-;-;-;-;-;-;-;-;-;-;-;-;-;-;-;-;-	7085	141	114	180	51	52	10
PTP4A2	1;1;1;1;1;1;1;1;1;1;1;1;1;1;1;1;1;1;1;1;1;1;1;1;1;1;1;1;1;1;1;1;1;1;1;1;1;1;1;1;1;1;1;1;1;1;1;1;1;1;1;1;1;1;1;1;1;1;1;1;1;1;1;1;1;1;1;1	31906421;31908534;31908653;31908658;31908708;31908839;31910038;31910038;31910038;31910038;31910038;31910069;31911696;31911696;31911696;31911696;31911696;31912981;31912981;31913003;31913787;31913832;31915540;31915895;31915895;31915895;31915895;31915895;31915895;31915895;31915895;31918970;31918970;31918970;31918970;31918970;31918970;31918970;31918970;31918970;31918970;31919000;31919094;31919130;319…	31908960;31908960;31908960;31908960;31908960;31908960;31911280;31910112;31910112;31910112;31910112;31910112;31911826;31911826;31911826;31911826;31911826;31913023;31913023;31913023;31913843;31913843;31915987;31915987;31915987;31915987;31915987;31915987;31915987;31915987;31915987;31919172;31919470;31919658;31919464;31919470;31919359;31919123;31919109;31919368;31919483;31919658;31919658;31919658;319…	-;-;-;-;-;-;-;-;-;-;-;-;-;-;-;-;-;-;-;-;-;-;-;-;-;-;-;-;-;-;-;-;-;-;-;-;-;-;-;-;-;-;-;-;-;-;-;-;-;-;-;-;-;-;-;-;-;-;-;-;-;-;-;-;-;-;-;-	6267	10285	8828	11288	11158	13286	10249
KHDRBS1	1;1;1;1;1;1;1;1;1;1;1;1;1;1;1;1;1;1;1;1;1;1;1;1;1;1;1;1;1;1;1;1;1;1;1;1;1	32013829;32013926;32013996;32014182;32030298;32030298;32030298;32030298;32031524;32031524;32031524;32033188;32033188;32033188;32033188;32036910;32036910;32036910;32036910;32037835;32037835;32037835;32037835;32038552;32038552;32038552;32038552;32039515;32039515;32039515;32039515;32042527;32042527;32042527;32042527;32045331;32060163	32014377;32014377;32014377;32014377;32030422;32030422;32030422;32030422;32031640;32031640;32031640;32033334;32033334;32033334;32033334;32037043;32037043;32037043;32037043;32038036;32038119;32038036;32038036;32038619;32038619;32038619;32038619;32039573;32039573;32039573;32039573;32042719;32043877;32042624;32043882;32045390;32060850	+;+;+;+;+;+;+;+;+;+;+;+;+;+;+;+;+;+;+;+;+;+;+;+;+;+;+;+;+;+;+;+;+;+;+;+;+	3588	10133	9093	11641	5312	6977	4699
TMEM39B	1;1;1;1;1;1;1;1;1;1;1;1;1;1;1;1;1;1;1;1;1;1;1;1;1;1;1;1;1;1;1;1;1;1;1;1;1;1;1;1;1;1;1;1;1;1;1;1;1;1;1;1;1;1;1;1;1;1;1;1;1;1;1;1;1;1;1;1	32072031;32072902;32072935;32072943;32072959;32072969;32072985;32073166;32073777;32074951;32074951;32074951;32074951;32074951;32074951;32074951;32074951;32075603;32075603;32075603;32075603;32075603;32075603;32075603;32075667;32076131;32076564;32076763;32076763;32076763;32076763;32076763;32076763;32076763;32077164;32077164;32077164;32077164;32077164;32077164;32077164;32077164;32091675;32091675;320…	32072452;32073051;32073051;32073051;32073051;32073051;32073098;32073292;32073872;32075077;32075077;32075077;32075077;32075077;32075077;32075077;32075077;32075822;32075822;32075822;32075822;32075822;32075822;32075822;32075822;32076254;32076646;32076846;32076846;32076846;32076846;32076846;32076846;32076846;32077318;32077318;32077318;32077318;32077318;32077318;32077318;32077318;32092011;32092011;320…	+;+;+;+;+;+;+;+;+;+;+;+;+;+;+;+;+;+;+;+;+;+;+;+;+;+;+;+;+;+;+;+;+;+;+;+;+;+;+;+;+;+;+;+;+;+;+;+;+;+;+;+;+;+;+;+;+;+;+;+;+;+;+;+;+;+;+;+	2820	174	115	155	138	223	157
KPNA6	1;1;1;1;1;1;1;1;1;1;1;1;1;1;1;1;1;1;1;1;1;1;1;1;1;1;1;1;1;1;1;1;1;1;1;1;1;1;1;1;1;1;1;1;1;1	32108038;32108058;32142923;32154588;32154588;32154588;32156853;32156853;32156853;32156862;32157346;32157346;32157346;32157346;32158267;32158267;32158267;32158267;32159400;32159400;32159400;32160615;32160615;32160615;32160619;32161947;32161947;32161947;32161947;32162361;32162361;32162361;32162361;32163235;32163235;32163235;32166105;32166105;32166105;32167169;32167169;32167169;32169882;32169882;321…	32108134;32108134;32143024;32154721;32154721;32154721;32156945;32156927;32156945;32156945;32157445;32157445;32157445;32157445;32158361;32158361;32158361;32158361;32159531;32159531;32159531;32160703;32160703;32160703;32160703;32162046;32162046;32162046;32162046;32162394;32162524;32162524;32162524;32163313;32163313;32163313;32166230;32166230;32166230;32167296;32167296;32167296;32170060;32170060;321…	+;+;+;+;+;+;+;+;+;+;+;+;+;+;+;+;+;+;+;+;+;+;+;+;+;+;+;+;+;+;+;+;+;+;+;+;+;+;+;+;+;+;+;+;+;+	7480	2884	2737	3439	2785	3035	2220
TXLNA	1;1;1;1;1;1;1;1;1;1;1;1;1;1;1;1;1;1;1;1;1	32179686;32180065;32180314;32181242;32181242;32184525;32184525;32187954;32187954;32190055;32190055;32192311;32192311;32192657;32192657;32193208;32193208;32194065;32194065;32194902;32194902	32179776;32180514;32180514;32181577;32181577;32184616;32184616;32188124;32188124;32190249;32190249;32192430;32192430;32192731;32192731;32193300;32193300;32194160;32194160;32198285;32198285	+;+;+;+;+;+;+;+;+;+;+;+;+;+;+;+;+;+;+;+;+	5103	8001	7863	8626	8984	10376	8307
CCDC28B	1;1;1;1;1;1;1;1;1;1;1;1;1;1;1;1;1;1;1;1;1;1;1;1	32200386;32200601;32200633;32200644;32201696;32201913;32201913;32201913;32201913;32202221;32203879;32203879;32203879;32203879;32204186;32204186;32204233;32204598;32204598;32204598;32204598;32205194;32205194;32205194	32200709;32200709;32200709;32200709;32202099;32202099;32202099;32202099;32202099;32203159;32204045;32204045;32204045;32204045;32204379;32204379;32204379;32204620;32205387;32204620;32204620;32205214;32205383;32205387	+;+;+;+;+;+;+;+;+;+;+;+;+;+;+;+;+;+;+;+;+;+;+;+	2818	30	31	33	127	129	82
IQCC	1;1;1;1;1;1;1;1;1;1;1;1;1;1	32205661;32205671;32205671;32206154;32206154;32206154;32206509;32206509;32207002;32207002;32207002;32207240;32207240;32207240	32205723;32205723;32205963;32206761;32206297;32206297;32206761;32206761;32207120;32207120;32207120;32208682;32208548;32208687	+;+;+;+;+;+;+;+;+;+;+;+;+;+	2478	601	558	635	327	372	228
DCDC2B	1;1;1;1;1;1;1;1;1;1;1;1;1;1;1;1	32209094;32209096;32211272;32211272;32211761;32211761;32212070;32212490;32212754;32212754;32214797;32214797;32215440;32215440;32215802;32215802	32209359;32209359;32211323;32211323;32212636;32211837;32212201;32212636;32212793;32212793;32214932;32214932;32215543;32215543;32216192;32216196	+;+;+;+;+;+;+;+;+;+;+;+;+;+;+;+	1869	52	25	35	50	66	28
TMEM234	1;1;1;1;1;1;1;1;1;1;1;1;1;1;1;1;1;1;1;1;1;1;1;1;1;1;1;1;1;1;1;1;1;1;1;1;1;1;1;1;1;1;1;1;1;1;1;1;1;1;1;1;1;1;1;1;1;1;1;1;1;1;1;1;1;1;1;1	32214472;32214477;32214477;32214477;32214478;32215136;32215136;32215136;32215136;32215673;32215673;32215673;32215673;32215847;32216194;32216194;32216194;32216197;32216197;32216200;32216357;32216384;32216384;32216384;32216384;32216589;32216730;32216889;32216889;32216889;32216889;32216889;32217259;32217259;32217259;32217259;32217259;32217259;32217259;32217259;32217259;32217437;32217437;32221131;322…	32215049;32214732;32215049;32215049;32215049;32215548;32215795;32215216;32215216;32217351;32215795;32215795;32215795;32216281;32216281;32216281;32216281;32216947;32217351;32216517;32216947;32216517;32216517;32216517;32216517;32216941;32216947;32216947;32216947;32216947;32216947;32216947;32217351;32217427;32217351;32217351;32217351;32217351;32217351;32217351;32217351;32217577;32217577;32221197;322…	-;-;-;-;-;-;-;-;-;-;-;-;-;-;-;-;-;-;-;-;-;-;-;-;-;-;-;-;-;-;-;-;-;-;-;-;-;-;-;-;-;-;-;-;-;-;-;-;-;-;-;-;-;-;-;-;-;-;-;-;-;-;-;-;-;-;-;-	3571	134	76	86	123	131	79
EIF3I	1;1;1;1;1;1;1;1;1;1;1;1;1;1;1;1;1;1;1;1;1;1;1;1;1;1;1;1;1;1;1;1;1;1;1;1;1;1;1;1;1;1;1	32221928;32222358;32222370;32222407;32222437;32222440;32222538;32222538;32222538;32222545;32224034;32224034;32224034;32224034;32224034;32224410;32224410;32224410;32224410;32224410;32226149;32226171;32226171;32226171;32226171;32226403;32226403;32226403;32226403;32228499;32228499;32228499;32228499;32228727;32228727;32228727;32228727;32229135;32229135;32229135;32230927;32230927;32231115	32222032;32222444;32222444;32222444;32222630;32222630;32222630;32222630;32222630;32222630;32224121;32224121;32224121;32224121;32224121;32224475;32224475;32224475;32224475;32224475;32226320;32226320;32226320;32226320;32226295;32226530;32226472;32226530;32226530;32228609;32228609;32228609;32228609;32228816;32228814;32228816;32228816;32229208;32229208;32229208;32231054;32231019;32231604	+;+;+;+;+;+;+;+;+;+;+;+;+;+;+;+;+;+;+;+;+;+;+;+;+;+;+;+;+;+;+;+;+;+;+;+;+;+;+;+;+;+;+	1725	3032	2527	3278	1844	2028	1362
FAM167B	1;1	32247233;32248371	32247682;32248856	+;+	936	29	27	22	33	30	29
LCK	1;1;1;1;1;1;1;1;1;1;1;1;1;1;1;1;1;1;1;1;1;1;1;1;1;1;1;1;1;1;1;1;1;1;1;1;1;1;1;1;1;1;1;1;1;1;1;1;1;1;1;1;1;1;1;1;1;1;1;1;1;1;1;1;1;1;1;1;1;1;1;1;1;1;1;1;1;1;1;1;1;1;1;1;1;1;1;1;1;1;1;1;1;1;1;1;1;1;1;1;1;1;1;1;1;1	32251239;32251239;32251264;32251274;32251275;32251298;32251318;32274111;32274113;32274115;32274121;32274121;32274132;32274304;32274325;32274325;32274325;32274325;32274325;32274325;32274325;32274325;32274325;32274325;32274737;32274737;32274737;32274737;32274737;32274737;32274737;32274737;32274737;32274737;32274737;32274737;32274737;32274993;32274993;32274993;32274993;32274993;32274993;32274993;322…	32251371;32251371;32251371;32251371;32251371;32251371;32251371;32274226;32274226;32274226;32274434;32274434;32274226;32274434;32274434;32274434;32274434;32274434;32274434;32274434;32274434;32274434;32274434;32274434;32274818;32275255;32274818;32274818;32274818;32274818;32275002;32275078;32274818;32274818;32275083;32274818;32275083;32275083;32275446;32275083;32275083;32275083;32275083;32275083;322…	+;+;+;+;+;+;+;+;+;+;+;+;+;+;+;+;+;+;+;+;+;+;+;+;+;+;+;+;+;+;+;+;+;+;+;+;+;+;+;+;+;+;+;+;+;+;+;+;+;+;+;+;+;+;+;+;+;+;+;+;+;+;+;+;+;+;+;+;+;+;+;+;+;+;+;+;+;+;+;+;+;+;+;+;+;+;+;+;+;+;+;+;+;+;+;+;+;+;+;+;+;+;+;+;+;+	3339	2	4	8	2	2	0
HDAC1	1;1;1;1;1;1;1;1;1;1;1;1;1;1;1;1;1;1;1;1;1;1;1;1;1;1;1;1;1;1;1;1;1;1;1;1;1;1;1;1;1;1;1;1;1;1;1;1;1;1;1;1;1;1;1;1;1;1;1;1;1;1;1	32292086;32292135;32292137;32292140;32292161;32302621;32302621;32302621;32302621;32316665;32316665;32316665;32316665;32316665;32324479;32324479;32324479;32324479;32326939;32326939;32326939;32326939;32326939;32327189;32327274;32327406;32327536;32327536;32327536;32327536;32327536;32329068;32329068;32329068;32329068;32329480;32330149;32330578;32330578;32330578;32330663;32330768;32330768;32330768;323…	32292218;32292218;32292218;32292218;32292218;32302733;32302733;32302733;32302733;32316782;32316782;32316782;32316782;32316782;32324553;32324553;32324553;32324553;32327445;32327077;32327077;32327077;32327077;32327677;32327458;32327458;32327677;32327677;32327674;32327677;32327677;32329160;32329160;32329140;32329160;32330686;32330577;32330686;32330686;32330686;32330686;32330875;32330908;32330908;323…	+;+;+;+;+;+;+;+;+;+;+;+;+;+;+;+;+;+;+;+;+;+;+;+;+;+;+;+;+;+;+;+;+;+;+;+;+;+;+;+;+;+;+;+;+;+;+;+;+;+;+;+;+;+;+;+;+;+;+;+;+;+;+	3963	12315	10893	12762	9934	11485	8720
MARCKSL1	1;1	32333832;32335947	32335097;32336379	-;-	1699	5182	3700	4374	3158	3487	2708
TSSK3	1;1;1;1;1;1;1;1;1	32351521;32352712;32352729;32353454;32353456;32353456;32362197;32363595;32363595	32351609;32352802;32352802;32353541;32353541;32354096;32362846;32364312;32363779	+;+;+;+;+;+;+;+;+	2191	80	52	72	216	231	142
FAM229A	1;1;1;1;1;1;1;1;1;1	32361270;32361271;32361298;32361729;32361730;32361730;32361730;32361958;32361958;32364075	32361535;32361535;32361564;32361876;32364223;32361824;32361876;32362051;32362243;32364278	-;-;-;-;-;-;-;-;-;-	2845	97	69	82	261	258	184
BSDC1	1;1;1;1;1;1;1;1;1;1;1;1;1;1;1;1;1;1;1;1;1;1;1;1;1;1;1;1;1;1;1;1;1;1;1;1;1;1;1;1;1;1;1;1;1;1;1;1;1;1;1;1;1;1;1;1;1;1;1;1;1;1;1;1;1;1;1;1;1;1;1;1;1;1;1;1;1;1;1;1;1;1;1;1;1;1;1;1;1;1;1;1;1;1;1;1;1;1;1;1;1;1;1;1;1;1;1;1;1;1;1;1	32365103;32365113;32365171;32366296;32366301;32366477;32368025;32368033;32368447;32368447;32368447;32368447;32368447;32369230;32374693;32376262;32376262;32376262;32376262;32376262;32376262;32376262;32376630;32376687;32377970;32377970;32377970;32377970;32377970;32377970;32377970;32377970;32377970;32378215;32378215;32378215;32378215;32378215;32378215;32378215;32378215;32378215;32378227;32378724;323…	32366654;32366654;32368550;32366654;32366654;32366654;32368550;32368550;32368550;32368550;32368550;32368550;32368550;32369338;32374782;32376741;32376741;32376741;32376741;32376741;32376741;32376741;32376741;32376741;32378048;32378048;32378048;32378048;32378048;32378048;32378048;32378048;32378048;32378283;32378283;32378283;32378283;32378283;32378283;32378283;32378283;32378283;32378283;32378839;323…	-;-;-;-;-;-;-;-;-;-;-;-;-;-;-;-;-;-;-;-;-;-;-;-;-;-;-;-;-;-;-;-;-;-;-;-;-;-;-;-;-;-;-;-;-;-;-;-;-;-;-;-;-;-;-;-;-;-;-;-;-;-;-;-;-;-;-;-;-;-;-;-;-;-;-;-;-;-;-;-;-;-;-;-;-;-;-;-;-;-;-;-;-;-;-;-;-;-;-;-;-;-;-;-;-;-;-;-;-;-;-;-	6271	1629	1646	1745	3333	3661	2848
RP1-27O5.3	1;1;1;1;1;1;1;1;1;1	32465057;32470584;32480891;32485101;32536113;32536485;32553459;32592931;32595054;32600087	32465105;32471615;32481069;32485332;32536205;32536564;32553540;32593754;32595223;32600792	+;+;+;+;+;+;+;+;+;+	3447	221	232	294	256	240	235
ZBTB8B	1;1;1;1	32465069;32470584;32480891;32485101	32465105;32471615;32481069;32496686	+;+;+;+	12834	64	55	81	59	64	44
ZBTB8A	1;1;1;1;1;1;1;1;1;1	32539427;32539429;32553459;32553459;32592931;32592931;32595054;32595054;32600087;32600268	32539572;32539572;32553540;32553540;32593754;32593754;32595223;32595223;32605939;32600990	+;+;+;+;+;+;+;+;+;+	7075	265	300	348	322	313	315
ZBTB8OS	1;1;1;1;1;1;1;1;1;1;1;1;1;1;1;1;1;1;1;1;1;1;1;1;1;1;1;1;1;1;1;1;1;1;1;1;1;1;1;1;1;1;1;1;1;1;1;1;1;1;1;1;1;1;1;1;1;1;1;1;1;1;1;1;1;1;1;1;1;1;1;1;1;1;1;1	32600172;32620820;32621311;32621604;32621830;32621830;32621830;32621830;32621830;32621841;32621858;32627508;32627508;32627508;32627508;32627508;32627508;32627508;32627508;32627508;32627508;32627572;32631825;32631827;32631827;32631827;32631827;32631827;32631827;32631827;32631827;32631827;32632208;32633262;32633645;32633645;32633645;32633645;32633645;32633645;32633645;32633645;32633645;32633645;326…	32600350;32621948;32621948;32621948;32621948;32621948;32621948;32621948;32621948;32621948;32621948;32627544;32627544;32627544;32627544;32627544;32627544;32627544;32627544;32627544;32627544;32627865;32631879;32631879;32632058;32631879;32631879;32631879;32631879;32631879;32631879;32631879;32632345;32633354;32633727;32633727;32633727;32633727;32633727;32633727;32633727;32633727;32633727;32633727;326…	-;-;-;-;-;-;-;-;-;-;-;-;-;-;-;-;-;-;-;-;-;-;-;-;-;-;-;-;-;-;-;-;-;-;-;-;-;-;-;-;-;-;-;-;-;-;-;-;-;-;-;-;-;-;-;-;-;-;-;-;-;-;-;-;-;-;-;-;-;-;-;-;-;-;-;-	3531	1819	1637	1879	1597	1897	1372
RBBP4	1;1;1;1;1;1;1;1;1;1;1;1;1;1;1;1;1;1;1;1;1;1;1;1;1;1;1;1;1;1;1;1;1;1;1;1;1;1;1;1;1;1;1;1;1;1;1;1;1;1;1;1;1;1;1;1;1;1;1;1;1;1;1;1;1;1;1;1;1;1;1;1;1;1;1;1;1;1;1;1;1;1;1;1;1;1;1;1;1;1;1;1;1;1;1;1;1;1;1;1;1;1;1;1;1;1;1;1;1;1;1;1;1;1;1;1;1;1;1;1;1;1;1;1;1;1;1	32651142;32651148;32651178;32651210;32651214;32651217;32651217;32651218;32651226;32651234;32651278;32651356;32651485;32651487;32651914;32651914;32651914;32651914;32651914;32651914;32651914;32651914;32651914;32651914;32651914;32651914;32651914;32651917;32657427;32657427;32657427;32657427;32657427;32657427;32657427;32657427;32657427;32662246;32668225;32668225;32668225;32668225;32668225;32668225;326…	32651322;32651322;32651322;32651322;32651322;32651322;32651322;32651322;32651322;32651322;32651322;32651432;32651822;32651715;32652061;32652506;32652061;32652061;32652061;32652061;32652061;32652061;32652061;32652061;32652061;32652061;32652061;32652061;32657674;32657572;32657572;32657572;32657572;32657572;32657572;32657572;32657572;32662337;32668579;32668281;32668337;32668398;32668398;32668398;326…	+;+;+;+;+;+;+;+;+;+;+;+;+;+;+;+;+;+;+;+;+;+;+;+;+;+;+;+;+;+;+;+;+;+;+;+;+;+;+;+;+;+;+;+;+;+;+;+;+;+;+;+;+;+;+;+;+;+;+;+;+;+;+;+;+;+;+;+;+;+;+;+;+;+;+;+;+;+;+;+;+;+;+;+;+;+;+;+;+;+;+;+;+;+;+;+;+;+;+;+;+;+;+;+;+;+;+;+;+;+;+;+;+;+;+;+;+;+;+;+;+;+;+;+;+;+;+	9470	4334	3724	4687	2749	3141	2375
SYNC	1;1;1;1;1;1;1;1;1;1;1;1;1	32680360;32681491;32684010;32684258;32684258;32694865;32694865;32695565;32695623;32702608;32702608;32702950;32703508	32681860;32681860;32684089;32684382;32684382;32696044;32696044;32696044;32696044;32702756;32703119;32703079;32703596	-;-;-;-;-;-;-;-;-;-;-;-;-	3487	317	295	317	300	251	231
KIAA1522	1;1;1;1;1;1;1;1;1;1;1;1;1;1;1;1;1;1;1;1;1;1;1;1;1;1;1;1;1;1	32741885;32754019;32754021;32765634;32765667;32767787;32767787;32767787;32767787;32767787;32768062;32768062;32768062;32768062;32768062;32768652;32768652;32768652;32768652;32768652;32769673;32769673;32769673;32769880;32769880;32769880;32772865;32772865;32772865;32772865	32742189;32754180;32754180;32765827;32765827;32767957;32767957;32767957;32767957;32767957;32768117;32768117;32768117;32768117;32768117;32768946;32768775;32768775;32768775;32768775;32769786;32769786;32769786;32772441;32772441;32772441;32774970;32773197;32774970;32774970	+;+;+;+;+;+;+;+;+;+;+;+;+;+;+;+;+;+;+;+;+;+;+;+;+;+;+;+;+;+	5965	510	464	475	470	533	426
YARS	1;1;1;1;1;1;1;1;1;1;1;1;1;1;1;1;1;1;1;1;1;1;1;1;1;1;1;1;1;1;1;1;1;1;1;1;1;1;1;1;1;1;1;1;1;1;1;1;1;1;1;1;1;1;1;1;1;1;1;1	32775237;32775239;32775244;32775681;32775991;32779382;32779382;32779382;32779382;32779382;32780085;32780085;32780085;32780085;32780251;32781048;32781048;32781048;32781048;32781048;32781129;32782404;32782404;32782404;32782404;32786362;32786362;32786362;32786370;32786940;32786940;32786940;32786940;32790653;32791162;32791162;32791162;32791162;32797592;32797592;32797763;32797763;32797763;32797763;327…	32776091;32776091;32776091;32776091;32776091;32779523;32780711;32779523;32779523;32779523;32780278;32780278;32780278;32780278;32780278;32781145;32782103;32781145;32781127;32781145;32781145;32783755;32782539;32782539;32782539;32786734;32786447;32786447;32786447;32787075;32787075;32787075;32787075;32791254;32791254;32791254;32791254;32791254;32797638;32797638;32798214;32797843;32797843;32797843;327…	-;-;-;-;-;-;-;-;-;-;-;-;-;-;-;-;-;-;-;-;-;-;-;-;-;-;-;-;-;-;-;-;-;-;-;-;-;-;-;-;-;-;-;-;-;-;-;-;-;-;-;-;-;-;-;-;-;-;-;-	8212	6990	6219	7022	8583	9146	7577
S100PBP	1;1;1;1;1;1;1;1;1;1;1;1;1;1;1;1;1;1;1;1;1;1;1;1;1;1;1;1;1;1;1;1;1;1;1;1;1;1;1;1;1;1;1;1;1;1;1;1;1;1;1;1;1;1;1;1;1;1;1;1;1	32816767;32817442;32817555;32817557;32817575;32817592;32817653;32817655;32817656;32817699;32817738;32818525;32818525;32820547;32824897;32825313;32825313;32825313;32825313;32825313;32825313;32825313;32825313;32826098;32826098;32826098;32826098;32826098;32826098;32826098;32826098;32826098;32826098;32827993;32827993;32827993;32827996;32829964;32829964;32829964;32829964;32834034;32834034;32834865;328…	32816982;32817599;32817689;32817689;32817689;32817689;32817689;32817689;32817689;32817846;32817846;32818832;32818835;32820599;32825429;32825429;32825429;32825485;32825429;32825429;32825429;32825429;32825429;32826930;32826538;32826115;32826930;32826460;32826613;32826223;32826930;32826489;32826930;32828081;32828081;32828081;32828081;32830067;32830067;32830067;32830067;32834061;32834061;32837178;328…	+;+;+;+;+;+;+;+;+;+;+;+;+;+;+;+;+;+;+;+;+;+;+;+;+;+;+;+;+;+;+;+;+;+;+;+;+;+;+;+;+;+;+;+;+;+;+;+;+;+;+;+;+;+;+;+;+;+;+;+;+	9194	1470	1418	1722	1723	1861	1701
FNDC5	1;1;1;1;1;1;1;1;1;1;1;1;1;1;1;1;1;1;1	32862268;32862268;32862268;32862781;32863556;32864449;32864664;32864664;32864664;32867753;32867753;32868190;32868190;32868882;32868882;32870653;32870874;32872394;32872394	32863776;32862339;32864299;32863016;32863906;32864797;32864717;32864719;32864797;32867842;32867842;32868388;32868388;32868993;32868997;32870813;32870976;32872482;32872480	-;-;-;-;-;-;-;-;-;-;-;-;-;-;-;-;-;-;-	3139	5	6	2	10	16	4
HPCA	1;1;1;1;1;1;1;1;1;1;1;1;1;1;1	32885994;32886082;32886435;32886462;32888878;32888878;32893524;32893524;32893524;32893524;32893524;32893765;32893765;32893765;32898045	32886119;32886119;32886515;32886515;32889276;32889276;32893629;32893629;32893629;32893629;32893629;32894143;32894646;32894063;32898441	+;+;+;+;+;+;+;+;+;+;+;+;+;+;+	1991	27	21	22	18	23	35
TMEM54	1;1;1;1;1;1;1;1;1;1;1;1;1;1;1;1;1;1;1;1;1;1;1;1;1;1;1;1;1	32894594;32894595;32894595;32894741;32894846;32895305;32895305;32895305;32895305;32895305;32895305;32895555;32895555;32895555;32895555;32895555;32895910;32895910;32895910;32896098;32897723;32898126;32898126;32898126;32898126;32901223;32901223;32901223;32901223	32894879;32894879;32894879;32894879;32894879;32895439;32895439;32895587;32895439;32895439;32895439;32895743;32895743;32895644;32895644;32895743;32895969;32895969;32895969;32896285;32897756;32898319;32898319;32898319;32898319;32901438;32901352;32901389;32901358	-;-;-;-;-;-;-;-;-;-;-;-;-;-;-;-;-;-;-;-;-;-;-;-;-;-;-;-;-	1417	111	57	96	81	96	92
RNF19B	1;1;1;1;1;1;1;1;1;1;1;1;1;1;1;1;1;1;1;1;1;1;1;1;1;1;1	32936445;32936454;32936668;32938397;32938397;32938397;32942252;32942252;32942252;32944019;32944019;32944019;32945514;32945514;32945514;32946402;32946402;32946402;32948222;32948222;32948222;32949569;32949569;32949569;32964051;32964051;32964051	32937259;32937309;32937259;32938528;32938528;32938528;32942459;32942459;32942459;32944159;32944159;32944159;32945628;32945628;32945628;32946564;32946564;32946564;32948363;32948363;32948366;32949774;32949774;32949774;32964685;32964685;32964685	-;-;-;-;-;-;-;-;-;-;-;-;-;-;-;-;-;-;-;-;-;-;-;-;-;-;-	2610	629	550	603	941	916	657
AK2	1;1;1;1;1;1;1;1;1;1;1;1;1;1;1;1;1;1;1;1;1;1;1;1;1;1;1;1;1;1;1;1;1;1;1;1;1;1;1;1;1;1;1;1;1;1;1;1;1;1;1;1;1;1;1;1;1;1;1;1;1;1;1;1;1;1;1;1;1;1	33007940;33007984;33010478;33010519;33010631;33010755;33011448;33012074;33012074;33012074;33013044;33013044;33013207;33013207;33013207;33013207;33013207;33013207;33014365;33014483;33014522;33014522;33014522;33014522;33014522;33014522;33014522;33019683;33021367;33021367;33021367;33021367;33021367;33021367;33021367;33021593;33021593;33021593;33021593;33021593;33021593;33021593;33021593;33021593;330…	33010833;33010833;33010833;33010833;33010833;33010833;33011710;33012122;33012357;33012122;33013402;33013402;33013287;33013402;33013402;33013402;33013402;33013402;33014594;33014594;33014594;33014594;33014594;33014594;33014594;33014594;33014594;33020161;33021461;33021461;33021461;33021461;33021461;33021461;33021461;33021703;33021690;33021703;33021703;33021703;33021703;33021703;33021703;33021703;330…	-;-;-;-;-;-;-;-;-;-;-;-;-;-;-;-;-;-;-;-;-;-;-;-;-;-;-;-;-;-;-;-;-;-;-;-;-;-;-;-;-;-;-;-;-;-;-;-;-;-;-;-;-;-;-;-;-;-;-;-;-;-;-;-;-;-;-;-;-;-	5727	10509	9237	11810	7073	8061	5961
AZIN2	1;1;1;1;1;1;1;1;1;1;1;1;1;1;1;1;1;1;1;1;1;1;1;1;1;1;1;1;1;1;1;1;1;1;1;1;1;1;1;1;1;1;1;1;1;1;1;1;1;1;1;1;1;1;1;1;1;1;1;1;1;1;1;1;1;1;1;1;1;1;1;1;1;1;1;1;1;1;1;1;1;1;1;1;1;1;1;1;1;1;1;1;1;1;1;1;1;1;1;1;1;1;1;1;1;1;1;1;1;1;1;1;1;1;1;1;1;1;1;1;1;1;1	33081104;33081113;33081148;33081150;33081155;33081155;33081161;33081163;33081164;33081165;33081167;33081169;33081176;33081388;33081388;33081388;33081388;33081388;33081391;33081391;33081391;33081391;33081601;33081659;33082178;33082178;33082178;33082178;33082178;33082178;33082178;33082250;33082250;33082906;33083018;33083063;33083954;33083954;33083954;33083954;33083954;33083954;33083954;33083954;330…	33081294;33081294;33081508;33081294;33081508;33081508;33081294;33081294;33081294;33081508;33081294;33081294;33081294;33081508;33081508;33081508;33081508;33081508;33081508;33081508;33081508;33081508;33081812;33084127;33082354;33082354;33082354;33083142;33082354;33082354;33082354;33082354;33082354;33084127;33083142;33083142;33084127;33084127;33084127;33084127;33084127;33084127;33084127;33084127;330…	+;+;+;+;+;+;+;+;+;+;+;+;+;+;+;+;+;+;+;+;+;+;+;+;+;+;+;+;+;+;+;+;+;+;+;+;+;+;+;+;+;+;+;+;+;+;+;+;+;+;+;+;+;+;+;+;+;+;+;+;+;+;+;+;+;+;+;+;+;+;+;+;+;+;+;+;+;+;+;+;+;+;+;+;+;+;+;+;+;+;+;+;+;+;+;+;+;+;+;+;+;+;+;+;+;+;+;+;+;+;+;+;+;+;+;+;+;+;+;+;+;+;+	6559	263	221	237	621	567	396
TRIM62	1;1;1;1;1;1;1;1;1;1;1;1;1;1;1;1	33145402;33146702;33158253;33158253;33159688;33159688;33159692;33165471;33165471;33165471;33176408;33181025;33181025;33181255;33181994;33181994	33147727;33147727;33158368;33158368;33159944;33159944;33159944;33165566;33165566;33165566;33176550;33181421;33181666;33181494;33182059;33182053	-;-;-;-;-;-;-;-;-;-;-;-;-;-;-;-	3646	74	90	82	182	223	223
ZNF362	1;1;1;1;1;1;1;1;1;1;1;1;1;1;1;1;1;1;1;1;1;1;1;1;1;1	33256545;33256573;33256619;33270487;33270487;33270575;33275214;33276100;33276100;33276100;33276348;33276348;33276348;33280124;33280124;33280124;33280350;33281587;33281587;33281587;33294937;33294937;33295147;33295147;33298930;33298930	33256654;33256654;33256654;33270612;33270612;33270612;33275248;33276163;33276163;33276163;33276594;33276594;33276594;33280457;33280457;33280414;33280457;33281973;33281811;33281811;33295015;33295015;33295305;33295305;33300719;33300719	+;+;+;+;+;+;+;+;+;+;+;+;+;+;+;+;+;+;+;+;+;+;+;+;+;+	3331	372	342	393	381	546	430
A3GALT2	1;1;1;1;1	33306766;33312052;33312501;33312807;33321076	33307453;33312189;33312590;33312890;33321098	-;-;-;-;-	1023	2	0	2	0	0	2
PHC2	1;1;1;1;1;1;1;1;1;1;1;1;1;1;1;1;1;1;1;1;1;1;1;1;1;1;1;1;1;1;1;1;1;1;1;1;1;1;1;1;1;1;1;1;1;1;1;1;1;1;1;1;1;1;1;1;1;1;1;1;1;1;1;1;1;1;1;1;1;1;1;1;1;1;1;1;1;1;1;1;1;1;1;1;1;1	33323623;33323626;33323626;33323626;33323626;33324689;33325795;33328870;33328870;33328870;33328870;33328870;33328870;33330071;33330071;33330071;33330071;33330071;33330071;33330071;33330071;33331348;33331348;33331348;33331348;33331348;33331348;33331348;33331348;33331364;33331625;33332275;33332275;33332275;33332275;33332275;33332275;33332275;33332275;33332275;33332393;33333844;33334090;33334090;333…	33325019;33325019;33325019;33325019;33325019;33325019;33325961;33329146;33329146;33329146;33329146;33329146;33329146;33330212;33330212;33330212;33330212;33330212;33330212;33330212;33330212;33331462;33331462;33331462;33331462;33331462;33331462;33331462;33331462;33331462;33331699;33332404;33332404;33332404;33332404;33332404;33332404;33332404;33332404;33332404;33332492;33333932;33334292;33334292;333…	-;-;-;-;-;-;-;-;-;-;-;-;-;-;-;-;-;-;-;-;-;-;-;-;-;-;-;-;-;-;-;-;-;-;-;-;-;-;-;-;-;-;-;-;-;-;-;-;-;-;-;-;-;-;-;-;-;-;-;-;-;-;-;-;-;-;-;-;-;-;-;-;-;-;-;-;-;-;-;-;-;-;-;-;-;-	5063	3493	3006	3980	2327	3073	2020
ZSCAN20	1;1;1;1;1;1;1;1;1;1;1;1;1;1;1;1	33472645;33472651;33472660;33479179;33479179;33479179;33488465;33488465;33488465;33489115;33489115;33489518;33491025;33491025;33493187;33494218	33472687;33472691;33472691;33479705;33479705;33479705;33488651;33488651;33488651;33489245;33489191;33489602;33492636;33491702;33493615;33496507	+;+;+;+;+;+;+;+;+;+;+;+;+;+;+;+	5308	58	65	59	75	61	75
CSMD2	1;1;1;1;1;1;1;1;1;1;1;1;1;1;1;1;1;1;1;1;1;1;1;1;1;1;1;1;1;1;1;1;1;1;1;1;1;1;1;1;1;1;1;1;1;1;1;1;1;1;1;1;1;1;1;1;1;1;1;1;1;1;1;1;1;1;1;1;1;1;1;1;1;1;1;1;1;1;1;1;1;1;1;1;1;1;1;1;1;1;1;1;1;1;1;1;1;1;1;1;1;1;1;1;1;1;1;1;1;1;1;1;1;1;1;1;1;1;1;1;1;1;1;1;1;1;1;1;1;1;1;1;1;1;1;1;1;1;1;1;1;1;1;1;1;1;1;1;1;1;1;1;1;1;1;1;1;1;1;1;1;1;1;1;1;1;1;1;1;1;1;1;1;1;1;1;1;1;1;1;1;1;1;1;1;1;1;1;1;1;1;1;1;1;1;1;1;1;1;1…	33513999;33513999;33513999;33514009;33519465;33519465;33519465;33519465;33519812;33519812;33519812;33519812;33521463;33521463;33521463;33521463;33523307;33523307;33523307;33523307;33524882;33524882;33524882;33524882;33527196;33527196;33527196;33527196;33533050;33533050;33533050;33533050;33533796;33533796;33533796;33533796;33537022;33537022;33537022;33537022;33537436;33537436;33537436;33537436;335…	33516570;33516570;33516570;33516570;33519677;33519677;33519677;33519677;33519950;33519950;33519950;33519950;33521550;33521550;33521550;33521550;33523419;33523419;33523419;33523419;33525043;33525043;33525043;33525043;33527258;33527258;33527258;33527258;33533229;33533229;33533229;33533229;33533907;33533907;33533907;33533907;33537095;33537095;33537095;33537095;33537609;33537609;33537609;33537609;335…	-;-;-;-;-;-;-;-;-;-;-;-;-;-;-;-;-;-;-;-;-;-;-;-;-;-;-;-;-;-;-;-;-;-;-;-;-;-;-;-;-;-;-;-;-;-;-;-;-;-;-;-;-;-;-;-;-;-;-;-;-;-;-;-;-;-;-;-;-;-;-;-;-;-;-;-;-;-;-;-;-;-;-;-;-;-;-;-;-;-;-;-;-;-;-;-;-;-;-;-;-;-;-;-;-;-;-;-;-;-;-;-;-;-;-;-;-;-;-;-;-;-;-;-;-;-;-;-;-;-;-;-;-;-;-;-;-;-;-;-;-;-;-;-;-;-;-;-;-;-;-;-;-;-;-;-;-;-;-;-;-;-;-;-;-;-;-;-;-;-;-;-;-;-;-;-;-;-;-;-;-;-;-;-;-;-;-;-;-;-;-;-;-;-;-;-;-;-;-;-…	18157	508	478	705	270	217	222
HMGB4	1;1;1;1;1;1;1;1;1;1;1	33860475;33860500;33861205;33862181;33862473;33862865;33862865;33862865;33863263;33864077;33864263	33860890;33860890;33861338;33862211;33862525;33864791;33863069;33864791;33863463;33864177;33864791	+;+;+;+;+;+;+;+;+;+;+	2561	0	0	0	0	0	2
C1orf94	1;1;1;1;1;1;1;1;1;1;1;1;1;1	34166883;34177670;34197225;34197225;34200772;34200772;34202084;34202084;34208157;34208157;34212210;34212210;34218686;34218686	34167171;34178109;34197913;34197913;34201032;34201032;34202259;34202259;34208234;34208234;34212406;34212406;34219131;34219131	+;+;+;+;+;+;+;+;+;+;+;+;+;+	2576	17	27	28	8	4	6
SMIM12	1;1;1;1;1;1;1;1;1;1;1;1;1;1;1;1	34712737;34716169;34718268;34852669;34855050;34855169;34855349;34855689;34855771;34856556;34857186;34858840;34859455;34859652;34859677;34859677	34714620;34716489;34718409;34855982;34855982;34855982;34855982;34855982;34855982;34856739;34859069;34859045;34859717;34859755;34859735;34859816	-;-;-;-;-;-;-;-;-;-;-;-;-;-;-;-	8091	1521	1347	1649	1176	1337	944
GJB5	1;1	34755047;34757307	34755195;34758512	+;+	1355	2	0	2	14	23	26
GJB4	1;1	34759741;34760933	34759788;34763724	+;+	2840	0	0	2	6	0	4
GJB3	1;1;1;1	34781189;34782278;34784738;34784738	34781778;34782442;34786364;34786369	+;+;+;+	2387	14	10	4	2	8	4
GJA4	1;1;1;1	34792998;34792999;34794102;34794197	34793068;34793068;34795090;34795747	+;+;+;+	1717	4	0	0	0	7	1
DLGAP3	1;1;1;1;1;1;1;1;1;1;1;1;1;1;1;1;1;1;1;1;1;1;1;1;1	34865436;34865436;34867048;34867048;34867536;34867536;34868605;34868605;34884978;34884978;34885478;34885478;34886072;34886072;34899669;34899669;34900068;34900068;34904277;34904277;34905165;34907355;34907355;34925374;34929451	34866301;34866301;34867191;34867191;34867627;34867627;34869089;34869089;34885063;34885063;34885791;34885791;34886285;34886285;34899741;34899741;34900273;34900273;34905434;34905383;34905434;34907437;34907437;34925494;34929585	-;-;-;-;-;-;-;-;-;-;-;-;-;-;-;-;-;-;-;-;-;-;-;-;-	3977	0	0	0	9	4	2
RP11-244H3.4	1;1;1;1;1;1;1;1;1;1;1;1;1;1;1;1;1	34981533;34983767;34992234;35003968;35005132;35006951;35008752;35010447;35010758;35011890;35012431;35014697;35014988;35019353;35020383;35030547;35031631	34982119;34983947;34992387;35004005;35005272;35007098;35008924;35010597;35011036;35012005;35012581;35014888;35015162;35019602;35020467;35030713;35031741	-;-;-;-;-;-;-;-;-;-;-;-;-;-;-;-;-	3099	453	395	398	723	735	585
TMEM35B	1;1;1	34981535;34983767;34985198	34982119;34983947;34985353	-;-;-	922	134	105	90	205	198	159
ZMYM6	1;1;1;1;1;1;1;1;1;1;1;1;1;1;1;1;1;1;1;1;1;1;1;1;1;1;1;1;1;1;1;1;1;1;1;1;1;1;1;1;1;1;1;1;1;1;1;1;1;1;1;1;1;1;1;1;1;1	34986165;34986980;34992234;34992234;35003865;35003968;35003968;35005132;35005132;35005132;35006951;35006951;35006951;35008752;35008752;35008752;35010447;35010447;35010547;35010758;35010758;35011890;35011890;35011890;35012431;35012431;35012431;35014697;35014697;35014866;35014988;35014988;35014988;35017244;35017250;35018513;35019353;35019353;35020383;35020383;35020383;35020383;35020383;35020383;350…	34990311;34988935;34992387;34992387;35004005;35004005;35004005;35005272;35005272;35005272;35007098;35007098;35007098;35008792;35008924;35008924;35010597;35010597;35011036;35011036;35011036;35012005;35012005;35012005;35012456;35012581;35012581;35014888;35014888;35014888;35015162;35015162;35015162;35019602;35019602;35019602;35019602;35019602;35020467;35020467;35020467;35020467;35020467;35020467;350…	-;-;-;-;-;-;-;-;-;-;-;-;-;-;-;-;-;-;-;-;-;-;-;-;-;-;-;-;-;-;-;-;-;-;-;-;-;-;-;-;-;-;-;-;-;-;-;-;-;-;-;-;-;-;-;-;-;-	9591	556	486	503	809	822	668
ZMYM1	1;1;1;1;1;1;1;1;1;1;1;1;1;1;1;1;1;1;1;1;1;1;1;1;1;1;1;1;1;1;1;1;1;1;1;1;1;1;1;1;1;1;1;1;1;1;1;1;1;1;1;1;1;1;1;1;1;1;1;1;1;1;1;1;1;1;1;1;1;1;1;1;1;1;1;1;1;1;1;1	35059786;35059786;35078994;35078994;35079367;35079382;35079386;35079391;35079391;35079391;35093239;35093320;35093394;35093914;35093914;35093914;35093914;35093914;35093914;35093914;35095819;35095819;35095819;35095819;35095819;35095819;35095819;35095819;35095819;35097317;35097317;35097317;35097317;35097317;35097317;35097317;35097317;35097317;35104243;35104295;35104295;35104295;35104295;35104295;351…	35059925;35059925;35079219;35079219;35079442;35079442;35079442;35079442;35079442;35079442;35093441;35093441;35093441;35094083;35094083;35094009;35094083;35094083;35094083;35094083;35095891;35095891;35095891;35095891;35095891;35095891;35095891;35095891;35095891;35097478;35097566;35097566;35097566;35097594;35097566;35097566;35097566;35097566;35104469;35104469;35104469;35104469;35104469;35104469;351…	+;+;+;+;+;+;+;+;+;+;+;+;+;+;+;+;+;+;+;+;+;+;+;+;+;+;+;+;+;+;+;+;+;+;+;+;+;+;+;+;+;+;+;+;+;+;+;+;+;+;+;+;+;+;+;+;+;+;+;+;+;+;+;+;+;+;+;+;+;+;+;+;+;+;+;+;+;+;+;+	4828	656	522	605	439	560	408
SFPQ	1;1;1;1;1;1;1;1;1;1;1;1;1;1;1;1;1;1;1;1;1;1;1;1;1;1;1;1;1;1;1;1;1;1;1;1;1;1;1;1;1;1;1;1;1;1;1	35176378;35176378;35176378;35176378;35176380;35176380;35176380;35176380;35177209;35177319;35177319;35177319;35177319;35177319;35177319;35177319;35177319;35177989;35177989;35177989;35177989;35177989;35177989;35177989;35177989;35178665;35181135;35181135;35182932;35187001;35187001;35187001;35187203;35187203;35187203;35187973;35187973;35187973;35189003;35189003;35189186;35189186;35190498;35190498;351…	35176474;35176474;35176471;35176474;35176471;35176471;35176474;35176471;35177399;35177399;35177399;35177399;35177399;35177661;35177399;35177399;35177399;35178136;35178036;35178036;35179246;35180645;35178036;35178036;35178036;35179105;35181606;35181344;35184593;35187122;35187122;35187122;35187251;35187251;35187251;35188090;35188090;35188042;35189087;35189087;35189382;35189382;35190593;35190574;351…	-;-;-;-;-;-;-;-;-;-;-;-;-;-;-;-;-;-;-;-;-;-;-;-;-;-;-;-;-;-;-;-;-;-;-;-;-;-;-;-;-;-;-;-;-;-;-	7426	80996	75005	88396	42428	63551	42125
ZMYM4	1;1;1;1;1;1;1;1;1;1;1;1;1;1;1;1;1;1;1;1;1;1;1;1;1;1;1;1;1;1;1;1;1;1;1;1;1;1;1;1;1;1;1;1;1;1;1;1;1;1;1;1;1;1;1;1;1;1;1;1;1;1;1;1;1;1;1;1;1	35268967;35269033;35295927;35325360;35325360;35358925;35358925;35361194;35361619;35361705;35361717;35370029;35370029;35370029;35370372;35370372;35370372;35381259;35381259;35381546;35381546;35385442;35386074;35387003;35387003;35387454;35387454;35388910;35388910;35389948;35389948;35392212;35392212;35392647;35392647;35392680;35393595;35393595;35393595;35396552;35396552;35396555;35397052;35397377;353…	35269085;35269085;35295988;35325405;35325405;35359229;35359446;35361255;35361789;35361789;35361789;35370113;35370113;35370113;35370853;35370627;35370627;35381433;35381433;35381758;35381758;35385592;35386189;35387278;35387278;35387604;35387604;35389082;35389082;35390098;35390098;35392352;35392352;35392684;35392684;35392684;35393739;35393739;35393739;35396670;35396670;35396670;35397123;35397462;353…	+;+;+;+;+;+;+;+;+;+;+;+;+;+;+;+;+;+;+;+;+;+;+;+;+;+;+;+;+;+;+;+;+;+;+;+;+;+;+;+;+;+;+;+;+;+;+;+;+;+;+;+;+;+;+;+;+;+;+;+;+;+;+;+;+;+;+;+;+	7647	4889	4326	5616	4854	6252	4435
KIAA0319L	1;1;1;1;1;1;1;1;1;1;1;1;1;1;1;1;1;1;1;1;1;1;1;1;1;1;1;1;1;1;1;1;1;1;1;1;1;1;1;1;1;1;1;1;1;1;1;1;1;1;1;1;1;1;1;1;1;1;1;1;1;1;1;1;1;1;1;1;1;1;1;1;1;1;1;1;1;1;1;1;1;1;1;1;1;1;1;1;1;1;1;1;1;1;1;1;1;1;1;1;1;1;1;1;1;1;1;1;1;1;1;1;1;1;1;1;1;1;1;1;1;1;1;1;1;1;1;1;1;1;1;1;1;1;1;1;1;1;1;1;1;1;1	35433490;35434105;35434965;35435304;35438542;35441047;35441047;35441047;35441047;35442246;35442246;35442246;35442246;35442246;35442267;35442906;35442906;35442906;35442906;35442906;35442906;35443262;35444036;35444161;35444161;35444161;35444161;35444161;35444165;35448173;35448173;35448173;35448173;35448173;35448173;35449867;35449867;35449867;35449867;35449867;35450358;35450358;35450358;35450358;354…	35435081;35435081;35435081;35435597;35441138;35441138;35441138;35441138;35441138;35442336;35442336;35442336;35442336;35442336;35442336;35443255;35443028;35443028;35443028;35443028;35443028;35443335;35444303;35444230;35444303;35444303;35444303;35444303;35444303;35448332;35448199;35448332;35448332;35448332;35448332;35450006;35450005;35450005;35450005;35450005;35450509;35450509;35450509;35450509;354…	-;-;-;-;-;-;-;-;-;-;-;-;-;-;-;-;-;-;-;-;-;-;-;-;-;-;-;-;-;-;-;-;-;-;-;-;-;-;-;-;-;-;-;-;-;-;-;-;-;-;-;-;-;-;-;-;-;-;-;-;-;-;-;-;-;-;-;-;-;-;-;-;-;-;-;-;-;-;-;-;-;-;-;-;-;-;-;-;-;-;-;-;-;-;-;-;-;-;-;-;-;-;-;-;-;-;-;-;-;-;-;-;-;-;-;-;-;-;-;-;-;-;-;-;-;-;-;-;-;-;-;-;-;-;-;-;-;-;-;-;-;-;-	9629	1855	1748	1807	4205	4404	3631
NCDN	1;1;1;1;1;1;1;1;1;1;1;1;1;1;1;1;1;1;1;1;1;1;1;1;1;1;1;1;1;1;1;1;1	35557473;35557792;35557808;35557831;35558156;35558156;35558506;35559107;35559107;35559107;35559107;35559107;35560326;35560326;35560326;35560326;35560326;35562392;35562392;35562392;35562468;35563202;35563202;35563202;35563202;35563767;35563767;35563767;35563767;35565227;35565227;35565227;35566823	35557883;35557883;35558223;35557883;35558484;35558223;35558685;35559247;35559247;35559247;35559247;35559247;35560843;35560934;35561294;35561294;35561294;35562633;35562633;35562633;35562633;35563426;35563426;35563426;35563426;35563909;35563909;35563909;35563909;35566773;35566779;35566772;35567274	+;+;+;+;+;+;+;+;+;+;+;+;+;+;+;+;+;+;+;+;+;+;+;+;+;+;+;+;+;+;+;+;+	4917	371	302	351	389	534	379
TFAP2E	1;1;1;1;1;1;1	35573370;35573927;35574949;35588330;35589930;35590634;35594394	35573604;35574409;35575000;35588552;35590048;35590775;35595328	+;+;+;+;+;+;+	2189	63	47	54	197	186	172
PSMB2	1;1;1;1;1;1;1;1;1;1;1;1;1;1;1;1	35599544;35601584;35602634;35605233;35605233;35605233;35609246;35609246;35609246;35631274;35631274;35631274;35631436;35631436;35636310;35641342	35603374;35603374;35603374;35605282;35605282;35605282;35609408;35609408;35609408;35631344;35631344;35631344;35631537;35631537;35636432;35641844	-;-;-;-;-;-;-;-;-;-;-;-;-;-;-;-	4843	516	428	516	328	302	244
C1orf216	1;1;1;1;1;1;1	35713875;35716160;35716198;35716501;35716501;35718707;35718707	35716326;35716326;35716326;35716911;35716675;35718894;35719472	-;-;-;-;-;-;-	3629	572	450	603	439	616	405
CLSPN	1;1;1;1;1;1;1;1;1;1;1;1;1;1;1;1;1;1;1;1;1;1;1;1;1;1;1;1;1;1;1;1;1;1;1;1;1;1;1;1;1;1;1;1;1;1;1;1;1;1;1;1;1;1;1;1;1;1;1;1;1;1;1;1;1;1;1;1;1;1;1;1;1;1;1;1;1;1;1;1;1;1;1;1;1;1;1;1;1;1;1;1;1;1;1;1;1;1;1;1;1;1;1;1;1;1	35720218;35736281;35736405;35736405;35736405;35736914;35736914;35736914;35736914;35736914;35737339;35737339;35737339;35737339;35737339;35737698;35737992;35737992;35737992;35737992;35738455;35738455;35738455;35738455;35739136;35739136;35739136;35739136;35739365;35739365;35739365;35739365;35743141;35743141;35743141;35743141;35743455;35743455;35743455;35743455;35745451;35745451;35745451;35745451;357…	35720980;35736606;35736606;35736606;35736606;35737075;35737075;35737075;35737075;35737075;35737421;35737421;35737421;35737421;35737421;35737843;35738097;35738097;35738097;35738097;35738582;35738582;35738582;35738582;35739257;35739257;35739257;35739257;35739529;35739529;35739529;35739529;35743241;35743241;35743241;35743241;35743530;35743530;35743530;35743530;35745562;35745562;35745562;35745562;357…	-;-;-;-;-;-;-;-;-;-;-;-;-;-;-;-;-;-;-;-;-;-;-;-;-;-;-;-;-;-;-;-;-;-;-;-;-;-;-;-;-;-;-;-;-;-;-;-;-;-;-;-;-;-;-;-;-;-;-;-;-;-;-;-;-;-;-;-;-;-;-;-;-;-;-;-;-;-;-;-;-;-;-;-;-;-;-;-;-;-;-;-;-;-;-;-;-;-;-;-;-;-;-;-;-;-	5411	2638	2811	3672	305	660	322
AGO4	1;1;1;1;1;1;1;1;1;1;1;1;1;1;1;1;1;1;1;1;1;1;1	35808172;35816882;35822862;35825313;35825679;35825926;35826748;35831427;35831812;35832057;35832437;35833990;35835834;35841165;35841616;35841673;35850157;35850157;35850854;35850854;35853488;35853497;35854677	35808435;35817047;35822982;35825494;35825815;35826060;35826835;35831574;35831931;35832185;35832570;35834174;35835993;35841480;35841750;35841750;35850258;35850258;35851053;35851195;35853702;35857890;35854758	+;+;+;+;+;+;+;+;+;+;+;+;+;+;+;+;+;+;+;+;+;+;+	7267	1066	999	1083	1718	1959	1539
AGO1	1;1;1;1;1;1;1;1;1;1;1;1;1;1;1;1;1;1;1;1;1;1;1;1;1;1;1;1;1;1;1;1;1;1;1;1;1;1;1;1;1;1;1;1;1;1;1;1;1;1;1;1;1;1;1	35869808;35883209;35888427;35888427;35892557;35892557;35892580;35893097;35893097;35893097;35893592;35893674;35893674;35894037;35894037;35894037;35894315;35894315;35894315;35895122;35895122;35895122;35901474;35901474;35901474;35901948;35901948;35901948;35902204;35902204;35902204;35906935;35906935;35906935;35913842;35913842;35913842;35914184;35914184;35914184;35915348;35915348;35915348;35917593;359…	35869903;35883446;35888610;35888610;35892677;35892677;35892677;35893278;35893278;35893278;35893810;35893810;35893810;35894171;35894171;35894171;35894402;35894402;35894402;35895269;35895269;35895269;35901593;35901593;35901593;35902070;35902070;35902070;35902337;35902337;35902337;35907119;35907119;35907119;35914001;35914001;35914001;35914274;35914274;35914274;35915542;35915542;35915542;35917727;359…	+;+;+;+;+;+;+;+;+;+;+;+;+;+;+;+;+;+;+;+;+;+;+;+;+;+;+;+;+;+;+;+;+;+;+;+;+;+;+;+;+;+;+;+;+;+;+;+;+;+;+;+;+;+;+	13886	1638	1580	1836	1826	2435	1692
AGO3	1;1;1;1;1;1;1;1;1;1;1;1;1;1;1;1;1;1;1;1;1;1;1;1;1;1;1;1;1;1;1;1;1;1;1;1;1;1;1;1;1;1;1;1;1;1;1;1;1;1;1;1;1;1;1;1;1;1;1;1;1;1;1;1;1;1;1;1;1;1;1;1;1;1;1	35930718;35931078;35931082;35931095;35931229;35931258;35945692;35945692;35945692;35945692;35945692;35966955;35966955;35966955;35966955;35972024;35972024;35972024;35972024;35972024;35972024;35973375;35973375;35973375;35973375;35973375;35982621;35982621;35982621;35984470;36004341;36004341;36004341;36005719;36008690;36008690;36008690;36008897;36008897;36008897;36009475;36009475;36009475;36013630;360…	35930798;35931445;35931445;35931445;35931445;35931445;35945863;35945863;35945863;35945863;35945863;35967075;35967075;35967075;35967075;35972232;35972232;35972232;35972232;35972232;35972232;35973592;35973511;35973511;35973511;35973511;35982652;35982712;35983409;35984548;36004475;36004475;36004475;36005858;36008777;36008777;36008777;36009044;36009044;36009044;36009594;36009594;36009594;36013752;360…	+;+;+;+;+;+;+;+;+;+;+;+;+;+;+;+;+;+;+;+;+;+;+;+;+;+;+;+;+;+;+;+;+;+;+;+;+;+;+;+;+;+;+;+;+;+;+;+;+;+;+;+;+;+;+;+;+;+;+;+;+;+;+;+;+;+;+;+;+;+;+;+;+;+;+	21157	1062	1090	1222	1141	1397	947
TEKT2	1;1;1;1;1;1;1;1;1;1;1;1;1;1;1;1;1;1;1;1;1;1;1	36084075;36084338;36084870;36084870;36085163;36085163;36085705;36085836;36086704;36086704;36086931;36086931;36087204;36087204;36087251;36087439;36087439;36087439;36087728;36087728;36087728;36087973;36087973	36084149;36084510;36085077;36085077;36085288;36085288;36086041;36086041;36086847;36086847;36087045;36087045;36087311;36087311;36087311;36087582;36087582;36087582;36088275;36087807;36087807;36088275;36088275	+;+;+;+;+;+;+;+;+;+;+;+;+;+;+;+;+;+;+;+;+;+;+	1978	0	2	2	2	12	10
ADPRHL2	1;1;1;1;1;1	36088875;36091244;36091618;36091910;36092422;36093097	36089115;36091340;36091825;36092094;36092522;36093932	+;+;+;+;+;+	1668	833	650	777	540	697	573
COL8A2	1;1;1;1;1;1;1;1;1;1;1	36095236;36095241;36097507;36097507;36098909;36100050;36100050;36100050;36100195;36115708;36125057	36099487;36099487;36099487;36098080;36099487;36100249;36100258;36100249;36100249;36115752;36125220	-;-;-;-;-;-;-;-;-;-;-	4670	6	4	0	2	4	6
TRAPPC3	1;1;1;1;1;1;1;1;1;1;1;1;1;1;1;1;1;1;1;1;1;1;1;1;1;1;1;1;1;1;1;1;1;1;1;1;1;1;1;1;1	36136570;36136570;36136570;36136572;36136581;36136945;36137054;36137262;36137796;36137796;36137796;36137796;36137796;36137796;36137896;36138084;36139399;36139720;36139720;36139720;36139720;36139720;36139720;36139720;36140069;36140069;36140069;36140069;36140069;36140069;36140069;36140069;36149092;36149092;36149260;36149337;36149337;36149337;36149337;36149337;36155883	36137322;36137322;36137322;36137322;36137978;36137322;36137322;36137322;36137978;36137978;36137978;36137978;36137978;36137978;36137978;36138232;36139819;36139819;36139819;36139819;36139819;36139819;36139819;36139843;36140998;36140166;36140166;36140166;36140166;36140166;36140166;36140166;36149287;36149497;36149451;36149496;36149496;36149469;36149514;36149514;36156053	-;-;-;-;-;-;-;-;-;-;-;-;-;-;-;-;-;-;-;-;-;-;-;-;-;-;-;-;-;-;-;-;-;-;-;-;-;-;-;-;-	3527	943	818	921	705	884	573
MAP7D1	1;1;1;1;1;1;1;1;1;1;1;1;1;1;1;1;1;1;1;1;1;1;1;1;1;1;1;1;1;1;1;1;1;1;1;1;1;1;1;1;1;1;1;1;1;1;1;1;1;1;1;1;1;1;1;1;1;1;1;1;1;1;1;1;1;1;1;1;1;1;1;1;1;1;1;1;1;1;1;1;1;1;1;1;1;1;1;1;1;1;1;1;1;1;1;1;1;1	36155579;36155965;36156175;36156198;36156202;36157215;36170971;36170971;36170971;36170971;36170971;36170971;36171513;36171513;36171513;36171513;36171513;36171513;36171968;36172464;36172464;36172464;36172464;36172464;36172469;36173364;36173364;36173364;36173364;36173364;36173364;36174898;36174898;36174898;36174898;36176199;36176199;36176199;36176199;36176418;36176697;36176697;36176697;36176697;361…	36155733;36156463;36156463;36156463;36156463;36157290;36171315;36171315;36171315;36171315;36171315;36171315;36171823;36171581;36171581;36171581;36171581;36171581;36172627;36172540;36172627;36172627;36172627;36172627;36172627;36173479;36173478;36173478;36173478;36173478;36173478;36175008;36175008;36175008;36175008;36176581;36176581;36176321;36176581;36176581;36176834;36176842;36176842;36176842;361…	+;+;+;+;+;+;+;+;+;+;+;+;+;+;+;+;+;+;+;+;+;+;+;+;+;+;+;+;+;+;+;+;+;+;+;+;+;+;+;+;+;+;+;+;+;+;+;+;+;+;+;+;+;+;+;+;+;+;+;+;+;+;+;+;+;+;+;+;+;+;+;+;+;+;+;+;+;+;+;+;+;+;+;+;+;+;+;+;+;+;+;+;+;+;+;+;+;+	5271	8720	8095	10649	7565	8736	7211
THRAP3	1;1;1;1;1;1;1;1;1;1;1;1;1;1;1;1;1;1;1;1;1;1;1;1;1;1;1;1;1;1;1;1;1;1	36224416;36224432;36224433;36224971;36225412;36259382;36259382;36259382;36282533;36282533;36282533;36286368;36286368;36289060;36289060;36289718;36291374;36291374;36291374;36292598;36292598;36292598;36293851;36293851;36293851;36294050;36296583;36296583;36300886;36300886;36301553;36301553;36303796;36303796	36224505;36224505;36224505;36225102;36225463;36259484;36259484;36259484;36282684;36282700;36282700;36287270;36287270;36289764;36289764;36289764;36291546;36291546;36291546;36292709;36292709;36292709;36293935;36293935;36293935;36294169;36296770;36296770;36301084;36301084;36301696;36301696;36304148;36305357	+;+;+;+;+;+;+;+;+;+;+;+;+;+;+;+;+;+;+;+;+;+;+;+;+;+;+;+;+;+;+;+;+;+	4736	32314	30245	37224	24997	31312	22980
SH3D21	1;1;1;1;1;1;1;1;1;1;1;1;1;1;1;1;1;1;1;1;1;1;1;1;1;1;1;1;1;1;1;1;1;1;1;1;1;1;1;1;1;1;1;1;1;1;1;1;1;1;1;1;1;1;1;1;1;1;1;1;1;1;1;1;1;1	36306387;36306393;36306598;36306598;36306842;36306842;36307110;36307117;36307128;36307167;36307167;36307517;36307517;36307517;36307517;36307770;36307770;36307770;36307770;36307770;36307918;36307918;36307918;36308109;36308109;36308109;36308389;36308389;36308389;36308389;36308389;36309511;36309548;36309548;36309548;36309548;36319071;36319071;36319071;36319071;36319256;36319260;36319260;36319260;363…	36306424;36306424;36306755;36306755;36306905;36306905;36307285;36307285;36307285;36307285;36307285;36307607;36307607;36307607;36307607;36307825;36307825;36307825;36307825;36307825;36307963;36307963;36307963;36308209;36308209;36308209;36308475;36308475;36308475;36308475;36308475;36309592;36309590;36309590;36309590;36309590;36319164;36319164;36319164;36319164;36319312;36319312;36319312;36319312;363…	+;+;+;+;+;+;+;+;+;+;+;+;+;+;+;+;+;+;+;+;+;+;+;+;+;+;+;+;+;+;+;+;+;+;+;+;+;+;+;+;+;+;+;+;+;+;+;+;+;+;+;+;+;+;+;+;+;+;+;+;+;+;+;+;+;+	4474	463	513	489	1452	1240	1148
EVA1B	1;1;1;1;1;1	36322031;36322281;36322971;36322971;36323459;36323893	36322725;36322725;36323067;36323067;36323615;36324154	-;-;-;-;-;-	1211	45	51	21	105	88	73
STK40	1;1;1;1;1;1;1;1;1;1;1;1;1;1;1;1;1;1;1;1;1;1;1;1;1;1;1;1;1;1;1;1;1;1;1;1;1;1;1;1;1;1;1;1;1;1;1;1;1;1;1;1;1;1;1;1;1;1;1;1;1;1	36339624;36339624;36339624;36339624;36343364;36343364;36343364;36343860;36343860;36343860;36343860;36344120;36344120;36344120;36344120;36348700;36348700;36348700;36348700;36354364;36354364;36354364;36354364;36355205;36355206;36355206;36355206;36355206;36355253;36355289;36358239;36358239;36358239;36358239;36358239;36358239;36358239;36358737;36358737;36358737;36358737;36358737;36358737;36358737;363…	36341973;36341973;36341973;36343448;36343448;36343448;36343448;36343979;36343979;36343979;36343979;36344264;36344264;36344264;36344264;36348815;36348815;36348815;36348815;36354416;36354416;36354416;36354416;36355433;36355433;36355433;36355433;36355433;36355433;36355433;36358382;36358382;36358382;36358382;36358382;36358382;36358382;36358837;36358822;36358822;36358822;36358837;36358822;36358822;363…	-;-;-;-;-;-;-;-;-;-;-;-;-;-;-;-;-;-;-;-;-;-;-;-;-;-;-;-;-;-;-;-;-;-;-;-;-;-;-;-;-;-;-;-;-;-;-;-;-;-;-;-;-;-;-;-;-;-;-;-;-;-	5590	631	367	742	605	934	1168
LSM10	1;1;1;1;1;1;1;1	36391238;36392358;36393430;36393766;36394014;36397618;36397767;36397767	36391604;36392487;36394153;36394153;36394153;36397878;36397887;36397892	-;-;-;-;-;-;-;-	1496	243	122	215	186	218	159
OSCP1	1;1;1;1;1;1;1;1;1;1;1;1;1;1;1;1;1;1;1;1;1;1;1;1;1;1;1;1;1;1;1;1;1;1;1;1;1;1;1;1;1;1;1;1;1;1;1;1;1;1;1;1;1;1;1;1;1;1;1;1;1;1;1;1;1;1;1;1;1	36415827;36417906;36417906;36417910;36417911;36417943;36418060;36418991;36418991;36418991;36418991;36418991;36418991;36420333;36420476;36420476;36420476;36420476;36422002;36422150;36422150;36422150;36422150;36422150;36422150;36422150;36422768;36422768;36422768;36422768;36422768;36422768;36422768;36422786;36423363;36423363;36423363;36423363;36423363;36423363;36428299;36431802;36431802;36431802;364…	36416095;36418255;36418255;36418255;36418255;36418255;36418255;36419293;36419054;36419054;36419054;36419054;36419054;36420615;36420615;36420615;36420615;36420615;36422219;36422219;36422219;36422219;36422219;36422219;36422181;36422219;36422870;36422817;36422896;36422896;36422896;36422896;36422896;36422896;36423466;36423471;36423466;36423466;36423466;36423466;36428475;36431882;36431882;36431882;364…	-;-;-;-;-;-;-;-;-;-;-;-;-;-;-;-;-;-;-;-;-;-;-;-;-;-;-;-;-;-;-;-;-;-;-;-;-;-;-;-;-;-;-;-;-;-;-;-;-;-;-;-;-;-;-;-;-;-;-;-;-;-;-;-;-;-;-;-;-	2788	48	23	38	96	126	56
MRPS15	1;1;1;1;1;1;1;1;1;1;1;1;1;1;1;1;1	36455718;36455772;36455773;36455774;36456187;36456187;36456187;36456187;36457923;36457923;36457923;36460692;36461264;36462088;36463806;36464146;36464282	36455925;36455925;36455925;36455925;36456378;36456378;36456566;36456378;36459126;36459703;36457981;36460776;36461312;36462163;36463850;36464437;36464345	-;-;-;-;-;-;-;-;-;-;-;-;-;-;-;-;-	2916	2345	2233	2449	1368	1489	1147
CSF3R	1;1;1;1;1;1;1;1;1;1;1;1;1;1;1;1;1;1;1;1;1;1;1;1;1;1;1;1;1;1;1;1;1;1;1;1;1;1;1;1;1;1;1;1;1;1;1;1;1;1;1;1;1;1;1;1;1;1;1;1;1;1;1;1;1;1;1;1;1;1;1;1;1;1;1;1;1;1;1;1;1;1;1;1;1;1;1;1;1;1;1;1;1;1;1;1;1;1;1;1;1;1;1;1;1;1;1;1;1;1;1;1;1;1;1;1;1;1;1;1;1;1;1;1;1;1;1;1;1;1;1;1;1;1;1;1;1	36466043;36466043;36466043;36466044;36466044;36466083;36466096;36466118;36466582;36466621;36466621;36467229;36467230;36467230;36467230;36467230;36467230;36467230;36467230;36467230;36467558;36467558;36467558;36467558;36467558;36467558;36467558;36467558;36467558;36467558;36467822;36467822;36467822;36467822;36467822;36467822;36467822;36467822;36467822;36468075;36468075;36468075;36468075;36468075;364…	36466908;36466200;36466827;36467311;36466827;36466827;36466200;36466827;36466827;36466827;36466827;36467311;36467311;36467311;36467311;36467311;36467311;36467311;36467311;36467311;36467809;36467651;36467651;36467651;36467651;36467651;36467651;36467651;36467651;36467651;36468076;36467990;36469257;36467962;36467962;36467962;36467962;36467962;36467962;36468221;36468221;36468221;36468221;36468221;364…	-;-;-;-;-;-;-;-;-;-;-;-;-;-;-;-;-;-;-;-;-;-;-;-;-;-;-;-;-;-;-;-;-;-;-;-;-;-;-;-;-;-;-;-;-;-;-;-;-;-;-;-;-;-;-;-;-;-;-;-;-;-;-;-;-;-;-;-;-;-;-;-;-;-;-;-;-;-;-;-;-;-;-;-;-;-;-;-;-;-;-;-;-;-;-;-;-;-;-;-;-;-;-;-;-;-;-;-;-;-;-;-;-;-;-;-;-;-;-;-;-;-;-;-;-;-;-;-;-;-;-;-;-;-;-;-;-	8429	0	0	1	3	2	0
GRIK3	1;1;1;1;1;1;1;1;1;1;1;1;1;1;1;1;1;1;1;1;1;1;1;1;1;1;1;1;1;1;1;1;1;1;1;1;1	36795527;36804618;36804987;36806104;36806104;36817060;36817060;36819736;36819736;36825603;36825603;36841736;36841736;36849674;36849948;36850311;36850311;36850311;36853615;36853615;36853615;36853615;36859108;36859108;36859108;36859844;36859844;36869748;36869748;36872188;36872188;36880634;36880634;36890920;36890920;37033994;37033994	36802045;36805237;36805237;36806326;36806326;36817277;36817277;36819854;36819854;36825826;36825826;36841939;36841939;36849980;36850424;36850424;36850424;36850424;36853722;36853687;36853722;36853722;36859136;36859251;36859251;36860017;36860017;36869801;36869801;36872369;36872369;36880891;36880891;36891096;36891096;37034129;37034125	-;-;-;-;-;-;-;-;-;-;-;-;-;-;-;-;-;-;-;-;-;-;-;-;-;-;-;-;-;-;-;-;-;-;-;-;-	10111	0	0	0	0	0	0
ZC3H12A	1;1;1;1;1;1;1;1;1;1;1	37474552;37475459;37479999;37480230;37480290;37481601;37481601;37481690;37482354;37482434;37482737	37474629;37475939;37480429;37480289;37480429;37481762;37481835;37481835;37482602;37482540;37484379	+;+;+;+;+;+;+;+;+;+;+	3117	112	80	104	93	81	56
MEAF6	1;1;1;1;1;1;1;1;1;1;1;1;1;1;1;1;1;1;1;1;1;1;1;1;1;1;1;1;1;1;1;1;1;1;1;1;1;1;1;1;1;1;1;1;1;1;1;1;1;1;1;1;1;1;1;1;1;1;1;1;1;1;1;1	37492575;37493178;37493311;37493335;37493398;37493762;37493934;37495874;37495885;37495885;37495885;37495885;37495885;37495885;37496547;37496547;37496547;37496707;37496707;37496707;37496707;37501415;37501804;37501804;37501804;37501804;37501804;37501804;37501804;37501804;37509278;37509278;37509278;37509278;37509278;37509278;37509278;37509278;37509278;37509455;37509455;37509455;37509455;37509455;375…	37494107;37494107;37494107;37494107;37494107;37493814;37494107;37495918;37495918;37495918;37495918;37495918;37495918;37495918;37496604;37496604;37496604;37496736;37496736;37496736;37496736;37501996;37501996;37501996;37501996;37501996;37501996;37501996;37501996;37501996;37509323;37509323;37509323;37509323;37509323;37509323;37509323;37509323;37509323;37509542;37509542;37509542;37509542;37509542;375…	-;-;-;-;-;-;-;-;-;-;-;-;-;-;-;-;-;-;-;-;-;-;-;-;-;-;-;-;-;-;-;-;-;-;-;-;-;-;-;-;-;-;-;-;-;-;-;-;-;-;-;-;-;-;-;-;-;-;-;-;-;-;-;-	3487	1307	1181	1478	1424	1718	1140
SNIP1	1;1;1;1;1;1;1;1;1;1	37534449;37540157;37540500;37548821;37552487;37552645;37552645;37554006;37554006;37554192	37538012;37540755;37540755;37548987;37552747;37552747;37552747;37554290;37554302;37554248	-;-;-;-;-;-;-;-;-;-	4888	3186	2946	3480	3454	4017	3143
DNALI1	1;1;1;1;1;1;1;1;1;1;1;1;1;1;1;1;1	37556919;37556953;37556998;37557603;37557603;37557603;37559327;37560538;37561401;37561557;37561557;37562081;37562081;37562081;37565026;37565026;37565026	37557075;37557075;37557075;37558191;37557748;37557748;37559496;37562245;37561735;37561735;37561735;37562188;37562245;37562245;37565146;37566856;37566857	+;+;+;+;+;+;+;+;+;+;+;+;+;+;+;+;+	4456	8	15	7	10	12	23
GNL2	1;1;1;1;1;1;1;1;1;1;1;1;1;1;1;1;1;1;1;1;1;1;1;1;1;1;1;1;1;1;1;1;1;1;1;1;1;1;1;1	37566816;37566816;37566817;37566821;37567673;37567673;37567673;37567673;37568275;37568275;37568275;37568851;37568851;37574343;37574665;37575595;37575595;37576170;37576428;37576428;37581342;37582223;37582223;37582223;37582276;37582778;37582778;37582778;37582778;37583867;37587311;37590706;37590779;37592712;37592712;37593485;37593762;37593762;37595759;37595759	37567007;37567007;37567007;37567007;37567764;37568115;37567764;37567764;37568417;37568357;37568357;37570893;37569302;37574456;37574823;37575699;37575699;37576556;37576556;37576556;37581545;37582336;37582336;37582336;37582336;37583346;37582809;37582923;37582936;37583933;37587495;37590845;37590845;37592806;37592806;37593846;37594092;37593846;37595935;37595921	-;-;-;-;-;-;-;-;-;-;-;-;-;-;-;-;-;-;-;-;-;-;-;-;-;-;-;-;-;-;-;-;-;-;-;-;-;-;-;-	5745	15275	13726	18291	8973	10936	6989
RSPO1	1;1;1;1;1;1;1;1;1;1;1;1;1;1;1;1;1;1;1;1;1;1;1;1;1;1;1;1	37611350;37611350;37611639;37611812;37613704;37613704;37613704;37614184;37614184;37614184;37614184;37616484;37616484;37616484;37616484;37629568;37629568;37629568;37629889;37631844;37632287;37632287;37632287;37632287;37634566;37634566;37634566;37634566	37612921;37612921;37612921;37612921;37613892;37613892;37613892;37614333;37614333;37614333;37614333;37616675;37616675;37616675;37616675;37629949;37629949;37629949;37629949;37632022;37632353;37632353;37632353;37632353;37634616;37634923;37634665;37634665	-;-;-;-;-;-;-;-;-;-;-;-;-;-;-;-;-;-;-;-;-;-;-;-;-;-;-;-	3089	0	0	1	0	2	0
C1orf109	1;1;1;1;1;1;1;1;1;1;1;1;1;1;1;1;1;1;1;1;1;1;1;1;1;1;1;1;1;1;1;1;1;1;1;1;1;1;1;1;1;1;1;1;1;1;1	37681570;37681570;37681571;37682736;37683111;37683319;37683319;37683319;37683319;37683319;37686273;37686273;37686273;37686273;37686273;37686273;37686302;37686387;37689533;37689606;37689606;37689606;37689606;37689606;37689606;37689606;37689606;37689646;37689658;37689768;37690002;37690002;37690216;37690216;37690216;37690216;37690216;37690334;37690334;37691048;37691459;37692026;37692030;37692030;376…	37683160;37683160;37684192;37683160;37683160;37683441;37683437;37683437;37683476;37683437;37686452;37686452;37686452;37686452;37686452;37686452;37686452;37686452;37689883;37689689;37689886;37689883;37689886;37689883;37689883;37689886;37689883;37689886;37689883;37689883;37690482;37690509;37690513;37690434;37690438;37690520;37690504;37690520;37690438;37691581;37691581;37692249;37692242;37692242;376…	-;-;-;-;-;-;-;-;-;-;-;-;-;-;-;-;-;-;-;-;-;-;-;-;-;-;-;-;-;-;-;-;-;-;-;-;-;-;-;-;-;-;-;-;-;-;-	4434	1481	1368	1572	922	1206	855
CDCA8	1;1;1;1;1;1;1;1;1;1;1;1;1;1;1;1;1;1;1;1;1	37692418;37692481;37692676;37692905;37692905;37695910;37695910;37698905;37698905;37700436;37700436;37701754;37701754;37703252;37703252;37705441;37705441;37706978;37706978;37708322;37708322	37692784;37692578;37692784;37693033;37693033;37695950;37695950;37698977;37698977;37700521;37700521;37701818;37701818;37703347;37703347;37705567;37705567;37707064;37707064;37709713;37709719	+;+;+;+;+;+;+;+;+;+;+;+;+;+;+;+;+;+;+;+;+	2469	1093	921	1236	188	321	118
EPHA10	1;1;1;1;1;1;1;1;1;1;1;1;1;1;1;1;1;1;1;1;1;1;1;1;1;1;1;1;1;1;1;1;1;1;1;1;1;1;1;1;1;1;1;1;1;1;1;1;1;1;1;1;1;1;1;1;1;1;1;1;1;1;1;1;1;1;1;1;1;1;1;1;1;1;1;1;1;1;1;1;1;1;1;1;1;1;1;1;1;1;1;1;1;1;1;1;1;1;1;1;1;1;1;1;1;1;1;1;1;1;1;1;1;1;1;1	37713880;37713886;37713888;37713893;37714731;37714731;37714731;37714731;37714854;37715854;37715855;37715855;37715855;37715855;37715974;37718376;37718376;37718376;37718378;37718378;37718661;37718661;37718661;37718661;37718661;37718661;37718953;37719414;37719414;37719414;37719508;37719508;37719508;37719909;37719909;37719909;37719909;37719909;37719909;37720351;37720351;37720351;37720351;37720351;377…	37714097;37714097;37714023;37714023;37715020;37714890;37714890;37714890;37714890;37715997;37715997;37715997;37715997;37715997;37718486;37718486;37718486;37718486;37718486;37718486;37718816;37718816;37718816;37718816;37718816;37718816;37719053;37719607;37719607;37719607;37719607;37719607;37719607;37720058;37720058;37720058;37720058;37720058;37720057;37720554;37720554;37720554;37720554;37720554;377…	-;-;-;-;-;-;-;-;-;-;-;-;-;-;-;-;-;-;-;-;-;-;-;-;-;-;-;-;-;-;-;-;-;-;-;-;-;-;-;-;-;-;-;-;-;-;-;-;-;-;-;-;-;-;-;-;-;-;-;-;-;-;-;-;-;-;-;-;-;-;-;-;-;-;-;-;-;-;-;-;-;-;-;-;-;-;-;-;-;-;-;-;-;-;-;-;-;-;-;-;-;-;-;-;-;-;-;-;-;-;-;-;-;-;-;-	8152	0	0	0	4	0	0
MANEAL	1;1;1;1;1;1;1;1;1;1;1;1;1;1;1;1;1	37793802;37793883;37794483;37795408;37795488;37795737;37795737;37795737;37795737;37796744;37796744;37796744;37799567;37799567;37799567;37799567;37799844	37794732;37794732;37794732;37795632;37795846;37795846;37795846;37795846;37795846;37796820;37796820;37796820;37800448;37801137;37800221;37801133;37801133	+;+;+;+;+;+;+;+;+;+;+;+;+;+;+;+;+	3018	142	174	161	98	155	108
YRDC	1;1;1;1;1	37802944;37804302;37806857;37807101;37807792	37803997;37804444;37806976;37807215;37808185	-;-;-;-;-	1826	535	367	468	357	379	306
C1orf122	1;1;1;1;1;1;1;1;1;1	37806979;37807660;37807747;37808146;37808531;37808531;37808531;37808978;37808978;37808978	37808732;37807680;37808306;37808439;37808732;37808732;37808732;37809449;37809454;37809452	+;+;+;+;+;+;+;+;+;+	2231	91	71	53	57	99	78
MTF1	1;1;1;1;1;1;1;1;1;1;1;1;1	37809567;37817419;37822121;37823710;37832245;37835079;37835671;37838625;37839920;37857251;37857349;37858488;37859531	37815566;37817482;37822716;37823812;37832322;37835215;37835744;37838756;37840158;37857709;37857709;37858539;37859620	-;-;-;-;-;-;-;-;-;-;-;-;-	8024	2589	2249	2769	2607	3240	2469
INPP5B	1;1;1;1;1;1;1;1;1;1;1;1;1;1;1;1;1;1;1;1;1;1;1;1;1;1;1;1;1;1;1;1;1;1;1;1;1;1;1;1;1;1;1;1;1;1;1;1;1;1;1;1;1;1;1;1;1;1;1;1;1;1;1;1;1;1;1;1;1;1;1;1;1;1;1;1;1;1;1;1;1;1;1;1;1;1;1;1;1;1;1;1;1;1;1;1;1;1;1;1;1;1;1;1;1;1;1;1;1;1;1;1;1;1;1;1;1;1;1;1;1;1;1;1;1;1;1;1;1;1;1;1;1;1;1	37860697;37860697;37860697;37862068;37862085;37862340;37864312;37864312;37864312;37864312;37864312;37865761;37865761;37865761;37865761;37866459;37866459;37866459;37866459;37866459;37868501;37868501;37868501;37868501;37868501;37868501;37869925;37870670;37872930;37872930;37872930;37872930;37872930;37872930;37872930;37873993;37873993;37873993;37873993;37873993;37875606;37875606;37875606;37875606;378…	37862430;37862430;37862430;37862430;37862430;37862430;37864849;37864423;37864423;37864423;37864423;37865888;37865888;37865888;37865888;37866543;37866543;37866543;37866543;37866543;37868614;37868614;37868614;37868614;37868614;37868614;37870014;37870720;37873028;37873387;37873165;37873165;37873165;37873165;37873165;37874155;37874155;37874155;37874155;37874155;37875716;37875716;37875716;37875716;378…	-;-;-;-;-;-;-;-;-;-;-;-;-;-;-;-;-;-;-;-;-;-;-;-;-;-;-;-;-;-;-;-;-;-;-;-;-;-;-;-;-;-;-;-;-;-;-;-;-;-;-;-;-;-;-;-;-;-;-;-;-;-;-;-;-;-;-;-;-;-;-;-;-;-;-;-;-;-;-;-;-;-;-;-;-;-;-;-;-;-;-;-;-;-;-;-;-;-;-;-;-;-;-;-;-;-;-;-;-;-;-;-;-;-;-;-;-;-;-;-;-;-;-;-;-;-;-;-;-;-;-;-;-;-;-	8930	494	390	497	429	421	303
SF3A3	1;1;1;1;1;1;1;1;1;1;1;1;1;1;1;1;1;1;1;1;1;1;1;1;1;1;1;1;1;1;1;1;1;1;1;1;1;1;1;1;1;1;1;1;1;1;1;1;1;1;1;1;1;1;1;1	37956975;37958063;37960120;37960120;37968044;37969354;37969387;37969571;37969571;37976884;37976884;37978720;37978720;37978723;37978988;37978988;37978990;37979391;37979465;37979465;37979465;37979465;37980586;37980586;37980586;37980586;37980586;37981729;37981729;37981729;37981729;37984118;37984169;37984169;37984169;37984169;37984707;37984707;37984707;37984707;37984707;37987573;37987573;37987573;379…	37958263;37958263;37960693;37960175;37968134;37969464;37969464;37969735;37969735;37976953;37976953;37979199;37978827;37978827;37979055;37979055;37979055;37979533;37979533;37979533;37979533;37979533;37980789;37980724;37980724;37980724;37980724;37981811;37981811;37981811;37981811;37984260;37984260;37984260;37984260;37984260;37984779;37984779;37984779;37984779;37984779;37987678;37987678;37987678;379…	-;-;-;-;-;-;-;-;-;-;-;-;-;-;-;-;-;-;-;-;-;-;-;-;-;-;-;-;-;-;-;-;-;-;-;-;-;-;-;-;-;-;-;-;-;-;-;-;-;-;-;-;-;-;-;-	4740	30148	28733	35608	17086	21856	15426
FHL3	1;1;1;1;1;1;1;1;1;1;1;1;1;1;1;1;1;1;1;1;1;1;1	37996770;37996770;37997186;37997345;37997684;37997684;37997684;37997684;37997963;37997963;37997963;37998718;37998974;37998974;37998974;37998974;37999257;37999257;37999257;38005357;38005357;38005357;38005439	37997559;37997559;37997559;37997559;37997870;37997870;37997870;37997870;37998132;37998132;37998132;37999148;37999148;37999148;37999148;37999148;37999432;37999432;37999432;38005502;38005502;38005505;38005606	-;-;-;-;-;-;-;-;-;-;-;-;-;-;-;-;-;-;-;-;-;-;-	2004	17	19	18	8	14	13
UTP11	1;1;1;1;1;1;1;1;1;1;1;1;1;1;1;1;1;1;1;1;1;1	38009258;38012714;38012734;38012742;38016359;38016359;38016359;38016583;38017668;38017668;38018464;38018464;38018464;38019059;38019059;38019059;38019253;38019253;38022699;38022699;38023545;38023545	38009348;38012865;38012865;38012865;38016976;38016420;38016420;38017770;38017770;38017770;38018577;38018577;38018577;38019152;38019109;38019152;38019383;38019383;38022809;38022809;38023801;38024824	+;+;+;+;+;+;+;+;+;+;+;+;+;+;+;+;+;+;+;+;+;+	3385	4795	4088	4856	2815	3174	2486
POU3F1	1	38044611	38046794	-	2184	2	0	0	0	0	0
RRAGC	1;1;1;1;1;1;1;1;1;1;1;1;1;1;1;1	38838198;38839349;38845939;38845939;38845939;38851512;38851615;38851615;38852374;38852374;38852374;38855708;38855708;38856705;38856879;38859410	38839704;38839704;38848074;38846087;38846087;38851757;38851757;38851757;38852695;38852488;38852488;38855907;38855907;38856842;38857082;38859823	-;-;-;-;-;-;-;-;-;-;-;-;-;-;-;-	5167	861	752	756	1061	1216	933
MYCBP	1;1;1;1;1;1;1;1;1;1;1;1;1;1;1;1;1	38862964;38864236;38864336;38864586;38866880;38866880;38866880;38866880;38867562;38867562;38867562;38872573;38873018;38873018;38873018;38873291;38873291	38864714;38864714;38864714;38864714;38867009;38866999;38867009;38867009;38867610;38867610;38867610;38872605;38873278;38873090;38873090;38873368;38874105	-;-;-;-;-;-;-;-;-;-;-;-;-;-;-;-;-	3039	564	374	561	362	429	306
RP5-864K19.6	1;1;1;1;1;1;1;1;1;1;1;1;1;1;1;1;1;1;1;1;1	38864501;38864503;38864529;38864529;38866880;38866880;38866880;38866880;38867562;38867562;38867562;38873018;38873018;38873018;38873595;38873595;38874778;38881432;38881432;38881432;38881432	38864714;38864714;38864714;38864714;38866999;38867009;38867009;38867009;38867610;38867610;38867610;38873090;38873090;38873090;38876193;38873909;38876193;38881597;38881602;38881602;38881617	-;-;-;-;-;-;-;-;-;-;-;-;-;-;-;-;-;-;-;-;-	3251	335	219	343	210	264	182
GJA9	1;1;1	38874451;38874551;38881432	38876351;38876193;38881587	-;-;-	2057	2	0	0	3	0	4
RHBDL2	1;1;1;1;1;1;1;1;1;1;1;1;1;1;1;1;1;1;1	38885807;38886296;38887963;38887963;38893164;38893164;38895969;38895969;38911322;38911322;38915503;38915562;38915562;38918967;38918967;38918967;38925954;38941682;38941682	38886683;38886683;38888024;38888024;38893224;38893224;38896069;38896069;38911434;38911434;38915710;38915710;38915710;38919337;38919337;38919337;38926837;38941799;38941784	-;-;-;-;-;-;-;-;-;-;-;-;-;-;-;-;-;-;-	2795	184	168	172	149	174	116
AKIRIN1	1;1;1;1;1;1;1;1;1;1;1;1;1;1;1;1;1	38991223;38991288;38991288;38991496;38998171;38998171;38998171;39000972;39000972;39000972;39003347;39003347;39003347;39004045;39004045;39004045;39004045	38991600;38991600;38991600;38991600;38998311;38998311;38998311;39001106;39001106;39001106;39003418;39003418;39003418;39004854;39004381;39004761;39006059	+;+;+;+;+;+;+;+;+;+;+;+;+;+;+;+;+	2741	1144	988	1332	1236	1267	1114
NDUFS5	1;1;1;1;1;1	39026318;39026318;39028723;39028723;39034392;39034392	39026398;39026402;39028940;39028940;39034636;39034636	+;+;+;+;+;+	548	39301	33948	41344	28329	35084	25199
MACF1	1;1;1;1;1;1;1;1;1;1;1;1;1;1;1;1;1;1;1;1;1;1;1;1;1;1;1;1;1;1;1;1;1;1;1;1;1;1;1;1;1;1;1;1;1;1;1;1;1;1;1;1;1;1;1;1;1;1;1;1;1;1;1;1;1;1;1;1;1;1;1;1;1;1;1;1;1;1;1;1;1;1;1;1;1;1;1;1;1;1;1;1;1;1;1;1;1;1;1;1;1;1;1;1;1;1;1;1;1;1;1;1;1;1;1;1;1;1;1;1;1;1;1;1;1;1;1;1;1;1;1;1;1;1;1;1;1;1;1;1;1;1;1;1;1;1;1;1;1;1;1;1;1;1;1;1;1;1;1;1;1;1;1;1;1;1;1;1;1;1;1;1;1;1;1;1;1;1;1;1;1;1;1;1;1;1;1;1;1;1;1;1;1;1;1;1;1;1;1;1…	39081316;39081417;39083363;39084062;39084132;39084167;39084167;39084167;39102703;39102703;39105411;39105429;39204246;39204695;39215262;39215265;39231182;39231182;39231182;39231182;39231182;39231182;39231182;39231182;39231182;39250014;39250014;39250014;39250014;39250014;39250014;39250014;39250014;39250014;39251846;39251846;39254298;39254298;39254298;39254298;39254298;39254298;39254298;39254298;392…	39081543;39081543;39083417;39084438;39084438;39084438;39084438;39084438;39103726;39102981;39105717;39105717;39205131;39205131;39215429;39215429;39231243;39231243;39231243;39231243;39231243;39231243;39231243;39231243;39231243;39250103;39250103;39250103;39250103;39250103;39250103;39250103;39250103;39250103;39251941;39251941;39254440;39254375;39254648;39254375;39254375;39254375;39254375;39254375;392…	+;+;+;+;+;+;+;+;+;+;+;+;+;+;+;+;+;+;+;+;+;+;+;+;+;+;+;+;+;+;+;+;+;+;+;+;+;+;+;+;+;+;+;+;+;+;+;+;+;+;+;+;+;+;+;+;+;+;+;+;+;+;+;+;+;+;+;+;+;+;+;+;+;+;+;+;+;+;+;+;+;+;+;+;+;+;+;+;+;+;+;+;+;+;+;+;+;+;+;+;+;+;+;+;+;+;+;+;+;+;+;+;+;+;+;+;+;+;+;+;+;+;+;+;+;+;+;+;+;+;+;+;+;+;+;+;+;+;+;+;+;+;+;+;+;+;+;+;+;+;+;+;+;+;+;+;+;+;+;+;+;+;+;+;+;+;+;+;+;+;+;+;+;+;+;+;+;+;+;+;+;+;+;+;+;+;+;+;+;+;+;+;+;+;+;+;+;+;+;+…	43102	28072	26764	31689	20932	26593	19287
BMP8A	1;1;1;1;1;1;1	39491646;39511174;39511756;39521376;39522403;39523007;39525649	39492325;39511363;39511904;39521570;39522482;39523117;39525935	+;+;+;+;+;+;+	1692	4	0	4	8	6	9
PABPC4	1;1;1;1;1;1;1;1;1;1;1;1;1;1;1;1;1;1;1;1;1;1;1;1;1;1;1;1;1;1;1;1;1;1;1;1;1;1;1;1;1;1;1;1;1;1;1;1;1;1;1;1;1;1;1;1;1;1;1;1;1;1;1;1;1;1;1;1;1;1;1;1;1;1;1;1;1;1;1;1;1;1;1;1;1;1;1;1;1;1;1;1;1;1;1;1;1;1;1;1;1;1;1;1;1;1;1;1;1;1;1;1;1;1;1;1;1;1;1;1;1;1;1;1;1;1;1;1;1;1;1;1;1;1;1;1;1;1;1;1;1;1;1;1;1;1;1	39560816;39560816;39560816;39560816;39560816;39560816;39560816;39560816;39561552;39561685;39561685;39561685;39561685;39561685;39561685;39561687;39561728;39562073;39562073;39562073;39562073;39562073;39562073;39562073;39562073;39562323;39562323;39562323;39562323;39562323;39562323;39562323;39562323;39562384;39563446;39563614;39563614;39563614;39563614;39563614;39563614;39563614;39563614;39563616;395…	39561122;39561122;39562203;39561122;39561122;39561122;39561122;39561122;39561787;39561787;39562010;39561787;39561787;39561787;39561787;39561787;39561787;39562203;39562188;39562203;39562203;39562203;39562203;39562203;39562203;39564526;39564038;39562380;39562416;39562416;39562416;39562416;39562416;39562416;39563922;39563741;39563741;39563741;39563741;39563741;39563741;39563741;39563741;39563922;395…	-;-;-;-;-;-;-;-;-;-;-;-;-;-;-;-;-;-;-;-;-;-;-;-;-;-;-;-;-;-;-;-;-;-;-;-;-;-;-;-;-;-;-;-;-;-;-;-;-;-;-;-;-;-;-;-;-;-;-;-;-;-;-;-;-;-;-;-;-;-;-;-;-;-;-;-;-;-;-;-;-;-;-;-;-;-;-;-;-;-;-;-;-;-;-;-;-;-;-;-;-;-;-;-;-;-;-;-;-;-;-;-;-;-;-;-;-;-;-;-;-;-;-;-;-;-;-;-;-;-;-;-;-;-;-;-;-;-;-;-;-;-;-;-;-;-;-	6782	13439	12309	14867	7333	9347	6323
HEYL	1;1;1;1;1	39624153;39630227;39631496;39632649;39639546	39627180;39630308;39631579;39632715;39639945	-;-;-;-;-	3661	2	0	2	0	2	2
NT5C1A	1;1;1;1;1;1	39659121;39661079;39663312;39665521;39666069;39671904	39659486;39661263;39663434;39665650;39666236;39672038	-;-;-;-;-;-	1107	0	0	0	0	0	0
HPCAL4	1;1;1;1;1;1;1;1;1;1;1;1	39678648;39678648;39678648;39683937;39683937;39684442;39684442;39684442;39691065;39691306;39691306;39691306	39682733;39682733;39682733;39684152;39684152;39684611;39684611;39684611;39691170;39691485;39691689;39691485	-;-;-;-;-;-;-;-;-;-;-;-	4962	2	0	2	6	2	0
PPIE	1;1;1;1;1;1;1;1;1;1;1;1;1;1;1;1;1;1;1;1;1;1;1;1;1;1;1;1;1;1;1;1;1;1;1;1;1;1;1;1;1;1;1;1;1;1;1;1;1;1;1;1;1;1;1;1;1;1;1;1;1;1;1;1;1;1;1;1;1;1;1;1;1;1;1;1;1;1;1;1;1;1;1;1;1;1;1;1;1;1;1;1;1;1;1;1;1;1;1;1;1;1;1;1;1;1;1;1;1;1;1;1;1;1;1;1;1;1	39692182;39735468;39738879;39738882;39738885;39738886;39738888;39738890;39738901;39738901;39738901;39738901;39738904;39738908;39738990;39740089;39740165;39740165;39740165;39740165;39740165;39740165;39740165;39740165;39740165;39740165;39740165;39740165;39740165;39741366;39741366;39741366;39741366;39741366;39741366;39741366;39741366;39741366;39741366;39741366;39741366;39741366;39741895;39741895;397…	39692588;39735625;39738931;39738931;39738931;39738923;39738923;39738923;39738931;39738931;39738931;39738931;39738923;39738923;39739293;39740263;39740263;39740263;39740263;39740263;39740263;39740263;39740263;39740263;39740263;39740263;39740263;39740263;39740263;39741409;39741409;39741843;39741409;39741409;39741409;39741409;39741409;39741409;39741409;39741409;39741409;39741409;39742031;39743297;397…	+;+;+;+;+;+;+;+;+;+;+;+;+;+;+;+;+;+;+;+;+;+;+;+;+;+;+;+;+;+;+;+;+;+;+;+;+;+;+;+;+;+;+;+;+;+;+;+;+;+;+;+;+;+;+;+;+;+;+;+;+;+;+;+;+;+;+;+;+;+;+;+;+;+;+;+;+;+;+;+;+;+;+;+;+;+;+;+;+;+;+;+;+;+;+;+;+;+;+;+;+;+;+;+;+;+;+;+;+;+;+;+;+;+;+;+;+;+	8071	4315	3796	4427	4629	4626	3537
BMP8B	1;1;1;1;1;1;1	39757182;39763092;39763712;39764623;39774308;39774849;39788152	39760568;39763202;39763791;39764817;39774456;39775038;39788861	-;-;-;-;-;-;-	4822	168	105	138	201	246	154
OXCT2	1	39769523	39771348	-	1826	51	41	77	42	28	16
TRIT1	1;1;1;1;1;1;1;1;1;1;1;1;1;1;1;1;1;1;1;1;1;1;1;1;1;1;1;1;1;1;1;1;1;1;1;1;1;1;1;1;1;1;1;1;1;1;1;1;1;1;1;1;1;1;1;1;1;1;1;1;1;1;1;1;1;1;1;1;1;1;1;1;1;1;1;1;1;1;1;1;1;1;1;1;1;1;1;1;1;1;1;1;1;1;1;1;1;1;1;1;1;1;1;1;1;1;1	39841022;39841051;39841051;39841051;39841051;39841626;39841645;39841714;39841833;39844101;39844101;39844101;39844101;39844101;39844101;39844101;39844101;39844101;39844196;39844531;39844531;39844531;39844531;39844531;39844531;39844531;39844531;39844531;39847044;39847220;39847220;39847220;39847220;39847220;39847220;39847220;39847220;39847220;39847281;39847548;39847548;39847548;39847548;39847548;398…	39841913;39841913;39841913;39841913;39841913;39841913;39841913;39841913;39841913;39844218;39844218;39844218;39844218;39844218;39844218;39844218;39844218;39844218;39844218;39844640;39844640;39844640;39844640;39844640;39844640;39844640;39844640;39844640;39847297;39847297;39847297;39847297;39847297;39847297;39847297;39847297;39847297;39847297;39847297;39847757;39847660;39847660;39847660;39847660;398…	-;-;-;-;-;-;-;-;-;-;-;-;-;-;-;-;-;-;-;-;-;-;-;-;-;-;-;-;-;-;-;-;-;-;-;-;-;-;-;-;-;-;-;-;-;-;-;-;-;-;-;-;-;-;-;-;-;-;-;-;-;-;-;-;-;-;-;-;-;-;-;-;-;-;-;-;-;-;-;-;-;-;-;-;-;-;-;-;-;-;-;-;-;-;-;-;-;-;-;-;-;-;-;-;-;-;-	2663	842	816	927	596	761	506
MYCL	1;1;1;1;1;1;1;1;1	39895426;39897227;39899612;39900939;39900939;39901134;39901808;39901808;39902141	39897970;39897970;39901443;39901443;39901882;39901443;39901919;39902013;39902256	-;-;-;-;-;-;-;-;-	5063	58	44	30	104	106	68
MFSD2A	1;1;1;1;1;1;1;1;1;1;1;1;1;1;1;1;1;1;1;1;1;1;1;1;1;1;1;1;1;1;1;1;1;1;1;1;1;1;1;1;1;1;1;1;1;1;1;1;1;1;1;1;1;1;1;1;1;1;1;1;1;1;1;1;1;1;1;1;1;1;1;1;1;1;1;1;1;1;1;1;1;1;1;1;1;1;1	39955112;39955130;39955146;39955150;39955158;39957087;39957087;39957087;39957087;39957821;39958662;39958701;39958701;39958701;39958701;39964211;39965211;39965211;39965211;39965211;39965211;39965211;39965471;39965471;39965471;39965471;39965471;39965471;39965471;39965857;39965857;39965857;39965857;39965857;39965857;39965857;39966601;39966601;39966601;39966601;39966601;39966601;39966601;39966662;399…	39955385;39955385;39955379;39955385;39955385;39957221;39957221;39957221;39957221;39957960;39958825;39958825;39958825;39958825;39958825;39965334;39965334;39965334;39965334;39965334;39965334;39965334;39965549;39965549;39965549;39965549;39965549;39965549;39965549;39966014;39966014;39966014;39966014;39966014;39966014;39966014;39966691;39966691;39966691;39966691;39966691;39966691;39966691;39966691;399…	+;+;+;+;+;+;+;+;+;+;+;+;+;+;+;+;+;+;+;+;+;+;+;+;+;+;+;+;+;+;+;+;+;+;+;+;+;+;+;+;+;+;+;+;+;+;+;+;+;+;+;+;+;+;+;+;+;+;+;+;+;+;+;+;+;+;+;+;+;+;+;+;+;+;+;+;+;+;+;+;+;+;+;+;+;+;+	4007	32	31	58	16	14	12
CAP1	1;1;1;1;1;1;1;1;1;1;1;1;1;1;1;1;1;1;1;1;1;1;1;1;1;1;1;1;1;1;1;1;1;1;1;1;1;1;1;1;1;1;1;1;1;1;1;1;1;1;1;1;1;1;1;1;1;1;1;1;1;1;1;1;1;1;1;1;1;1;1;1;1;1;1;1;1;1;1;1;1;1;1;1;1;1;1;1;1;1;1;1;1;1;1;1;1;1;1;1;1;1;1;1;1;1;1;1;1;1;1;1;1;1;1;1;1;1;1;1;1;1;1;1;1;1;1;1;1;1;1;1;1;1;1;1;1;1;1;1;1;1;1;1;1;1;1;1;1;1;1;1;1;1;1;1;1;1;1;1;1;1;1	40040233;40040240;40040323;40040583;40040720;40040732;40040733;40040749;40040752;40040753;40040761;40040765;40040767;40040780;40040780;40040882;40041429;40041429;40041429;40041429;40057446;40059334;40059334;40059334;40059334;40059334;40059334;40059334;40059334;40059337;40059337;40059337;40059337;40059337;40059337;40059337;40059337;40060067;40060067;40060067;40060067;40060067;40060067;40060067;400…	40040783;40040783;40040467;40040783;40040801;40040801;40040783;40040801;40040801;40040801;40040801;40040783;40040783;40040801;40040801;40040965;40041493;40041493;40041493;40041493;40057495;40059458;40059458;40059458;40059458;40059458;40059458;40059458;40059458;40059458;40059458;40059458;40059458;40059458;40059458;40059458;40059458;40060130;40060170;40060170;40060170;40060170;40060170;40060170;400…	+;+;+;+;+;+;+;+;+;+;+;+;+;+;+;+;+;+;+;+;+;+;+;+;+;+;+;+;+;+;+;+;+;+;+;+;+;+;+;+;+;+;+;+;+;+;+;+;+;+;+;+;+;+;+;+;+;+;+;+;+;+;+;+;+;+;+;+;+;+;+;+;+;+;+;+;+;+;+;+;+;+;+;+;+;+;+;+;+;+;+;+;+;+;+;+;+;+;+;+;+;+;+;+;+;+;+;+;+;+;+;+;+;+;+;+;+;+;+;+;+;+;+;+;+;+;+;+;+;+;+;+;+;+;+;+;+;+;+;+;+;+;+;+;+;+;+;+;+;+;+;+;+;+;+;+;+;+;+;+;+;+;+	3814	17842	15345	19639	16124	18922	12511
PPT1	1;1;1;1;1;1;1;1;1;1;1;1;1;1;1;1;1;1;1;1;1;1;1;1;1;1;1;1;1;1;1;1;1;1;1;1;1;1;1;1;1;1;1;1;1;1;1;1;1;1;1;1;1;1;1;1;1;1;1;1;1;1;1;1;1;1;1;1;1;1	40072705;40072938;40073673;40073752;40073816;40073838;40073936;40074034;40074143;40076842;40076842;40076842;40076842;40076842;40076842;40076842;40078560;40078560;40078560;40078560;40078560;40078560;40078560;40078560;40078560;40078812;40080397;40080397;40080397;40080397;40080397;40080397;40080397;40080397;40082184;40089410;40089410;40089410;40089410;40089410;40089410;40089410;40089502;40091329;400…	40074183;40073457;40074183;40074183;40074183;40074183;40074183;40074183;40074183;40076913;40076913;40076913;40076913;40076913;40076913;40076913;40078658;40078658;40078658;40078658;40078658;40078658;40078658;40078658;40078658;40078835;40080487;40080487;40080487;40080487;40080487;40080487;40080487;40080487;40082321;40089512;40089512;40089512;40089512;40089582;40089512;40089512;40089512;40091399;400…	-;-;-;-;-;-;-;-;-;-;-;-;-;-;-;-;-;-;-;-;-;-;-;-;-;-;-;-;-;-;-;-;-;-;-;-;-;-;-;-;-;-;-;-;-;-;-;-;-;-;-;-;-;-;-;-;-;-;-;-;-;-;-;-;-;-;-;-;-;-	3306	1797	1414	1857	1677	1813	1285
RLF	1;1;1;1;1;1;1;1	40161373;40189055;40190772;40195632;40202412;40222574;40231517;40235792	40161636;40189209;40190853;40195764;40202614;40222710;40231658;40240921	+;+;+;+;+;+;+;+	6246	2235	2030	2780	2173	2493	1880
TMCO2	1;1;1;1;1	40245947;40247335;40247901;40251283;40251283	40245982;40247448;40248230;40251691;40251683	+;+;+;+;+	889	0	1	0	0	0	0
ZMPSTE24	1;1;1;1;1;1;1;1;1;1;1;1;1;1;1;1;1;1;1;1	40258107;40258236;40258239;40259350;40259350;40260839;40260839;40260839;40262834;40267786;40267786;40268419;40269975;40271894;40281343;40285925;40290645;40290854;40292445;40292445	40258394;40258394;40258394;40259532;40259532;40260985;40260985;40260985;40262905;40267836;40267872;40268535;40270127;40272035;40281527;40286029;40290997;40290997;40292621;40294184	+;+;+;+;+;+;+;+;+;+;+;+;+;+;+;+;+;+;+;+	3572	2204	1841	2338	1252	1691	1169
COL9A2	1;1;1;1;1;1;1;1;1;1;1;1;1;1;1;1;1;1;1;1;1;1;1;1;1;1;1;1;1;1;1;1;1;1;1;1;1;1;1;1;1;1;1;1;1;1;1;1;1;1;1;1;1;1;1;1;1;1;1;1;1;1;1;1;1;1;1;1;1;1;1;1;1;1;1;1;1;1;1;1;1;1;1;1;1;1;1;1;1;1;1;1;1;1;1;1;1;1;1;1;1;1;1;1;1;1;1;1;1;1;1;1;1;1;1;1;1;1;1;1;1;1;1;1;1;1;1;1;1;1;1;1;1;1;1;1;1;1;1;1;1	40300487;40300668;40301812;40301812;40301812;40302621;40302621;40302621;40302621;40303131;40303131;40303131;40303530;40303530;40303530;40303530;40303807;40303807;40303807;40303807;40303928;40303928;40303928;40303928;40304064;40304064;40304064;40304064;40304320;40304320;40304320;40304320;40304476;40304476;40304476;40304476;40304794;40304794;40304794;40304926;40305715;40305715;40306143;40306143;403…	40301381;40301381;40301889;40301889;40301889;40302809;40302809;40302809;40302809;40303185;40303185;40303185;40303676;40303676;40303676;40303676;40303839;40303839;40303839;40303839;40303972;40303972;40303972;40303972;40304099;40304099;40304099;40304099;40304391;40304391;40304391;40304391;40304529;40304529;40304501;40304529;40304847;40304847;40304847;40304997;40305768;40305768;40306187;40306187;403…	-;-;-;-;-;-;-;-;-;-;-;-;-;-;-;-;-;-;-;-;-;-;-;-;-;-;-;-;-;-;-;-;-;-;-;-;-;-;-;-;-;-;-;-;-;-;-;-;-;-;-;-;-;-;-;-;-;-;-;-;-;-;-;-;-;-;-;-;-;-;-;-;-;-;-;-;-;-;-;-;-;-;-;-;-;-;-;-;-;-;-;-;-;-;-;-;-;-;-;-;-;-;-;-;-;-;-;-;-;-;-;-;-;-;-;-;-;-;-;-;-;-;-;-;-;-;-;-;-;-;-;-;-;-;-;-;-;-;-;-;-	4151	35	16	12	32	31	16
SMAP2	1;1;1;1;1;1;1;1;1;1;1;1;1;1;1;1;1;1;1;1;1;1;1;1;1;1;1;1;1;1;1;1;1;1;1;1;1;1;1;1;1;1;1;1;1;1;1;1;1	40344850;40362300;40373697;40374648;40393345;40396800;40406736;40406736;40406736;40406736;40406736;40408653;40408653;40408653;40408653;40408653;40409757;40409757;40409757;40409757;40409757;40413016;40413016;40413016;40413016;40413016;40413977;40414159;40414159;40414159;40414159;40414159;40415272;40415272;40415272;40415272;40415272;40416176;40416176;40416176;40416176;40416780;40416780;40416780;404…	40344910;40362436;40374223;40374708;40393504;40396890;40406869;40406869;40406869;40406869;40406869;40408738;40408738;40408738;40408738;40408738;40409835;40409835;40409835;40409835;40409835;40413102;40413102;40413102;40413102;40413102;40414240;40414240;40414240;40414240;40414240;40414240;40415369;40415381;40415381;40415381;40415381;40416341;40416341;40416341;40416341;40417096;40417096;40417096;404…	+;+;+;+;+;+;+;+;+;+;+;+;+;+;+;+;+;+;+;+;+;+;+;+;+;+;+;+;+;+;+;+;+;+;+;+;+;+;+;+;+;+;+;+;+;+;+;+;+	3631	2727	2459	3109	2081	2597	1700
ZFP69B	1;1;1;1;1;1;1;1;1;1;1;1;1;1;1;1;1;1;1;1;1	40450102;40450107;40450107;40450656;40450656;40450665;40450665;40454203;40454203;40454203;40456945;40456945;40456945;40456945;40457344;40457344;40457344;40462421;40462421;40462421;40462421	40450175;40450175;40450175;40451088;40451088;40451088;40451088;40454288;40454288;40454288;40457439;40457071;40457071;40457071;40457439;40457439;40457439;40463716;40463714;40463718;40463680	+;+;+;+;+;+;+;+;+;+;+;+;+;+;+;+;+;+;+;+;+	2386	650	568	673	983	1202	934
ZFP69	1;1;1;1;1;1;1;1;1;1;1;1;1;1;1	40477215;40477630;40479036;40479333;40481763;40481763;40489088;40489088;40489146;40489529;40489529;40489529;40490780;40494921;40494921	40477894;40477894;40479488;40479488;40481854;40481854;40489214;40489214;40489214;40489624;40489624;40489624;40491156;40496288;40496343	+;+;+;+;+;+;+;+;+;+;+;+;+;+;+	3248	6	4	4	18	30	10
EXO5	1;1;1;1;1;1;1;1;1;1;1;1;1;1;1;1;1;1;1;1;1;1;1;1;1;1;1;1	40508741;40508747;40508754;40508761;40508767;40508775;40508790;40508798;40508806;40509085;40509451;40509451;40509451;40509733;40509733;40509733;40509733;40509733;40514515;40514515;40514515;40514515;40514515;40514515;40514515;40514515;40514515;40514515	40508877;40509790;40508908;40508877;40508889;40508877;40508908;40508908;40508889;40509349;40509625;40509625;40509625;40509790;40509790;40509790;40509790;40509790;40514623;40515286;40515027;40515286;40515216;40514846;40516037;40516556;40515222;40516036	+;+;+;+;+;+;+;+;+;+;+;+;+;+;+;+;+;+;+;+;+;+;+;+;+;+;+;+	3092	0	0	2	0	0	3
ZNF684	1;1;1;1;1;1;1;1;1;1;1;1;1;1;1;1;1;1;1;1;1;1;1;1	40531561;40531653;40531663;40531663;40531722;40533143;40533143;40533143;40533143;40540586;40540586;40540586;40540586;40541314;40541615;40541615;40541615;40541615;40544397;40544416;40546562;40546562;40546562;40546562	40531787;40531787;40531787;40531787;40531787;40533181;40533181;40533181;40533181;40540712;40540712;40540712;40540712;40541710;40541710;40541710;40541710;40541710;40545037;40545037;40547785;40546765;40546708;40548169	+;+;+;+;+;+;+;+;+;+;+;+;+;+;+;+;+;+;+;+;+;+;+;+	3039	237	246	246	139	159	198
RIMS3	1;1;1;1;1;1;1;1;1;1;1;1;1;1;1;1	40620679;40626214;40628810;40628810;40629271;40629271;40633069;40633069;40635916;40635916;40641709;40641709;40647668;40647668;40665394;40665394	40626729;40626729;40628949;40628949;40629372;40629372;40633181;40633181;40636057;40636057;40641956;40641956;40647762;40647842;40665445;40665657	-;-;-;-;-;-;-;-;-;-;-;-;-;-;-;-	7235	12	18	6	56	37	36
NFYC	1;1;1;1;1;1;1;1;1;1;1;1;1;1;1;1;1;1;1;1;1;1;1;1;1;1;1;1;1;1;1;1;1;1;1;1;1;1;1;1;1;1;1;1;1;1;1;1;1;1;1;1;1;1;1;1;1;1;1;1;1;1;1;1;1;1;1;1;1;1;1;1;1;1;1;1;1;1;1;1;1;1;1;1;1;1;1;1;1;1;1;1;1;1;1;1;1;1;1;1;1;1;1;1;1;1;1;1;1;1;1;1;1;1;1;1;1;1;1;1;1;1;1;1;1;1;1;1;1;1;1;1;1;1;1;1;1;1;1;1;1;1;1;1;1;1;1;1;1;1;1;1;1;1;1;1;1;1;1;1;1;1;1;1;1;1;1;1;1;1	40691648;40691686;40691689;40691709;40691716;40691717;40691743;40691838;40692008;40692013;40692290;40695606;40709357;40709543;40712398;40712687;40721606;40723208;40723208;40723689;40723689;40734848;40735315;40735601;40735601;40738834;40738836;40738836;40738836;40738836;40738836;40738836;40738836;40738836;40738836;40738836;40738836;40738836;40738836;40738836;40738836;40738836;40738836;40738838;407…	40691867;40691867;40691867;40691867;40691867;40691867;40691867;40691867;40692200;40692200;40692347;40695745;40709616;40709616;40712469;40712821;40721704;40723274;40723274;40723792;40723792;40735033;40735750;40735750;40735750;40738948;40738948;40738948;40738948;40738948;40738948;40738948;40738948;40738948;40738948;40738948;40738948;40738948;40738948;40738948;40738948;40738948;40738948;40738948;407…	+;+;+;+;+;+;+;+;+;+;+;+;+;+;+;+;+;+;+;+;+;+;+;+;+;+;+;+;+;+;+;+;+;+;+;+;+;+;+;+;+;+;+;+;+;+;+;+;+;+;+;+;+;+;+;+;+;+;+;+;+;+;+;+;+;+;+;+;+;+;+;+;+;+;+;+;+;+;+;+;+;+;+;+;+;+;+;+;+;+;+;+;+;+;+;+;+;+;+;+;+;+;+;+;+;+;+;+;+;+;+;+;+;+;+;+;+;+;+;+;+;+;+;+;+;+;+;+;+;+;+;+;+;+;+;+;+;+;+;+;+;+;+;+;+;+;+;+;+;+;+;+;+;+;+;+;+;+;+;+;+;+;+;+;+;+;+;+;+;+	5990	1095	958	1200	905	1053	747
KCNQ4	1;1;1;1;1;1;1;1;1;1;1;1;1;1;1;1;1;1;1;1;1;1;1;1;1;1;1;1;1;1;1;1;1;1;1;1;1;1;1;1;1;1;1;1;1;1;1;1;1;1;1	40784012;40784094;40817265;40817265;40817265;40818164;40818164;40818164;40818505;40818505;40818505;40818964;40819347;40819347;40819347;40819347;40819875;40819875;40819875;40819875;40820165;40820165;40820165;40820165;40822314;40822314;40822314;40822314;40824097;40824097;40826638;40831084;40831084;40831084;40831084;40833014;40833014;40833014;40833014;40834967;40834967;40834967;40834967;40837665;408…	40784407;40784407;40817355;40817355;40817355;40818290;40818290;40818290;40818680;40818680;40818680;40818990;40819472;40819472;40819472;40819472;40819985;40819985;40819985;40819985;40820260;40820260;40820260;40820260;40822402;40822402;40822402;40822402;40824258;40824258;40826694;40831304;40831304;40831304;40831304;40833113;40833113;40833113;40833113;40835098;40835098;40835098;40835098;40837794;408…	+;+;+;+;+;+;+;+;+;+;+;+;+;+;+;+;+;+;+;+;+;+;+;+;+;+;+;+;+;+;+;+;+;+;+;+;+;+;+;+;+;+;+;+;+;+;+;+;+;+;+	4183	4	8	2	4	2	0
CITED4	1	40861051	40862366	-	1316	8	2	8	0	0	2
CTPS1	1;1;1;1;1;1;1;1;1;1;1;1;1;1;1;1;1;1;1;1;1;1;1;1;1;1;1;1;1;1;1;1;1;1;1;1;1;1;1;1;1;1;1;1;1;1;1;1;1;1;1;1;1;1;1;1;1;1;1;1;1;1;1;1;1;1;1;1;1;1;1;1;1;1;1;1;1;1;1;1;1;1;1;1;1;1	40979335;40980108;40980585;40981927;40983161;40983278;40983278;40983278;40983278;40984821;40984821;40984821;40984821;40987372;40987372;40987372;40988497;40988594;40988594;40988594;40991165;40991165;40991165;40991165;40991765;40991765;40991765;40991765;40995917;40995917;40995917;40995980;40997125;40997394;40997394;40997394;40997394;41000813;41001029;41001029;41001029;41001029;41001029;41001539;410…	40979829;40980561;40981229;40981994;40983456;40983445;40983456;40983456;40983456;40984991;40984988;40984991;40984991;40987472;40987472;40987472;40988710;40988710;40988710;40988710;40991248;40991248;40991248;40991248;40991821;40991845;40991845;40991845;40996068;40996068;40996068;40996068;40997526;40997526;40997526;40997526;40997526;41001117;41001117;41001114;41001117;41001117;41001117;41001584;410…	+;+;+;+;+;+;+;+;+;+;+;+;+;+;+;+;+;+;+;+;+;+;+;+;+;+;+;+;+;+;+;+;+;+;+;+;+;+;+;+;+;+;+;+;+;+;+;+;+;+;+;+;+;+;+;+;+;+;+;+;+;+;+;+;+;+;+;+;+;+;+;+;+;+;+;+;+;+;+;+;+;+;+;+;+;+	5462	4659	3963	5081	1302	1809	1257
SLFNL1	1;1;1;1;1;1;1;1;1;1;1;1;1;1;1;1;1;1;1;1;1;1;1;1	41015597;41015597;41015597;41015597;41015597;41017234;41017234;41017234;41017234;41017635;41017635;41017635;41017635;41017635;41020226;41020226;41020226;41020226;41020226;41020864;41020864;41021530;41021616;41021623	41016228;41016228;41016228;41016228;41016228;41017377;41017377;41017377;41017377;41018156;41017979;41018156;41018156;41018156;41023237;41020778;41021725;41020778;41020778;41020933;41020933;41021725;41021715;41021743	-;-;-;-;-;-;-;-;-;-;-;-;-;-;-;-;-;-;-;-;-;-;-;-	4310	43	24	27	20	18	31
SCMH1	1;1;1;1;1;1;1;1;1;1;1;1;1;1;1;1;1;1;1;1;1;1;1;1;1;1;1;1;1;1;1;1;1;1;1;1;1;1;1;1;1;1;1;1;1;1;1;1;1;1;1;1;1;1;1;1;1;1;1;1;1;1;1;1;1;1;1;1;1;1;1;1;1;1;1;1;1;1;1;1;1;1;1;1;1;1;1;1;1;1;1;1;1;1;1;1;1;1;1;1;1;1;1;1;1;1;1;1;1;1;1;1;1;1;1;1;1;1;1;1;1;1;1;1;1;1;1;1;1;1;1;1;1;1;1;1;1;1;1;1;1;1;1;1;1;1;1;1;1;1;1;1;1;1;1;1;1;1;1;1;1;1;1;1;1;1;1;1;1;1;1;1;1;1	41027200;41027200;41027200;41027200;41027200;41027202;41027202;41027202;41027202;41027202;41027204;41028157;41028192;41028584;41028584;41028584;41028584;41028584;41028584;41028584;41028584;41028584;41028584;41028584;41028584;41028584;41028642;41033983;41033983;41033983;41033983;41033983;41033983;41037362;41037362;41037362;41037362;41037362;41037362;41037362;41037362;41037362;41037362;41037362;410…	41028319;41028319;41028319;41028319;41028319;41028319;41028319;41028319;41028319;41028319;41027475;41028319;41028319;41028726;41028726;41028726;41028726;41028726;41028726;41028726;41028726;41028726;41028726;41028726;41028726;41028726;41028726;41034048;41034048;41034048;41034048;41034048;41034048;41037541;41037541;41037541;41037541;41037452;41037541;41037541;41037541;41037541;41037541;41037541;410…	-;-;-;-;-;-;-;-;-;-;-;-;-;-;-;-;-;-;-;-;-;-;-;-;-;-;-;-;-;-;-;-;-;-;-;-;-;-;-;-;-;-;-;-;-;-;-;-;-;-;-;-;-;-;-;-;-;-;-;-;-;-;-;-;-;-;-;-;-;-;-;-;-;-;-;-;-;-;-;-;-;-;-;-;-;-;-;-;-;-;-;-;-;-;-;-;-;-;-;-;-;-;-;-;-;-;-;-;-;-;-;-;-;-;-;-;-;-;-;-;-;-;-;-;-;-;-;-;-;-;-;-;-;-;-;-;-;-;-;-;-;-;-;-;-;-;-;-;-;-;-;-;-;-;-;-;-;-;-;-;-;-;-;-;-;-;-;-;-;-;-;-;-;-	4447	536	438	597	443	617	438
FOXO6	1;1	41361922;41381616	41362344;41383590	+;+	2398	5	6	9	8	18	2
EDN2	1;1;1;1;1;1;1;1;1;1;1;1;1;1;1;1;1;1;1;1;1;1;1;1;1	41478775;41479127;41479454;41479454;41479454;41480701;41481095;41481095;41481095;41481095;41482466;41482466;41482466;41482466;41482466;41482910;41483750;41483750;41484047;41484047;41484047;41484047;41484047;41484538;41484538	41479502;41479502;41479502;41479502;41479502;41480875;41481193;41481193;41481193;41481193;41482588;41482588;41482588;41482588;41482588;41483078;41483801;41483801;41484085;41484085;41484085;41484112;41484203;41484673;41484671	-;-;-;-;-;-;-;-;-;-;-;-;-;-;-;-;-;-;-;-;-;-;-;-;-	1639	0	0	0	2	0	2
HIVEP3	1;1;1;1;1;1;1;1;1;1;1;1;1;1;1;1;1;1;1;1;1;1;1;1;1;1;1;1;1;1;1;1;1;1	41506365;41506365;41510230;41512816;41512816;41512816;41518402;41518402;41518402;41524735;41524735;41575544;41575544;41575544;41579737;41579737;41579737;41628749;41628749;41700916;41847191;41847191;41847948;41848871;41848871;41848871;41864578;41865548;41869547;41918413;41918413;41918413;41918413;42035807	41511263;41511266;41511266;41513750;41513750;41513750;41518488;41518488;41518488;41524910;41524910;41575689;41575689;41575689;41579900;41585318;41585318;41628947;41628947;41700995;41848445;41848445;41848445;41849089;41849089;41849089;41864648;41865615;41869630;41918524;41918669;41918707;41918498;42035925	-;-;-;-;-;-;-;-;-;-;-;-;-;-;-;-;-;-;-;-;-;-;-;-;-;-;-;-;-;-;-;-;-;-	14218	837	778	939	531	517	467
GUCA2B	1;1;1	42153421;42154680;42155535	42153540;42154866;42155824	+;+;+	597	0	0	0	0	0	0
GUCA2A	1;1;1	42162691;42163403;42164638	42162970;42163610;42164718	-;-;-	569	0	0	0	0	0	0
FOXJ3	1;1;1;1;1;1;1;1;1;1;1;1;1;1;1;1;1;1;1;1;1;1;1;1;1;1;1;1;1;1;1;1;1;1;1;1;1;1;1;1;1;1;1;1;1;1;1;1;1;1;1;1;1;1;1;1;1;1;1;1;1;1;1;1;1;1;1;1;1;1;1;1;1;1;1;1;1;1;1;1;1;1	42176539;42176539;42176539;42176545;42176545;42176545;42181917;42181917;42181917;42181917;42181917;42181917;42188737;42188737;42188737;42188737;42188737;42188737;42189303;42189303;42189303;42189303;42189303;42191303;42191303;42191303;42191303;42191303;42191406;42194890;42194890;42194890;42194890;42194890;42194890;42194997;42199102;42199102;42199102;42199102;42199102;42199102;42199102;42205762;422…	42179825;42179825;42179825;42179825;42179825;42179825;42182024;42182024;42182024;42182024;42182024;42182024;42188928;42188928;42188928;42188928;42189809;42188928;42189404;42189404;42189404;42189404;42189404;42191719;42191719;42191719;42191719;42191719;42191719;42195064;42195064;42195064;42195064;42195064;42195064;42195064;42199230;42199230;42199230;42199230;42199230;42199230;42199230;42206011;422…	-;-;-;-;-;-;-;-;-;-;-;-;-;-;-;-;-;-;-;-;-;-;-;-;-;-;-;-;-;-;-;-;-;-;-;-;-;-;-;-;-;-;-;-;-;-;-;-;-;-;-;-;-;-;-;-;-;-;-;-;-;-;-;-;-;-;-;-;-;-;-;-;-;-;-;-;-;-;-;-;-;-	6893	3735	3011	3972	4093	4312	3429
RIMKLA	1;1;1;1;1;1;1;1;1;1	42380795;42380806;42396440;42399404;42399404;42404511;42404511;42409984;42409984;42414484	42381097;42381097;42396500;42399634;42399634;42404597;42404597;42410165;42410187;42422578	+;+;+;+;+;+;+;+;+;+	8981	518	484	589	594	707	580
ZMYND12	1;1;1;1;1;1;1;1;1;1;1;1;1;1;1;1;1;1;1;1	42430329;42430415;42432860;42433143;42433143;42435274;42435274;42435274;42436421;42436421;42436421;42439856;42439856;42439856;42448467;42449918;42449918;42455888;42455888;42455888	42430858;42430858;42433288;42433288;42433288;42435522;42435385;42435385;42436543;42436543;42436543;42440025;42440025;42440025;42448638;42450059;42450059;42456011;42456253;42456267	-;-;-;-;-;-;-;-;-;-;-;-;-;-;-;-;-;-;-;-	2195	0	0	2	0	0	0
PPCS	1;1;1;1;1;1;1;1;1;1;1;1;1;1;1;1;1;1;1;1	42456117;42456539;42456544;42456559;42456561;42456801;42457247;42457247;42457247;42457247;42457247;42457294;42459204;42459603;42459603;42459603;42459603;42459603;42459603;42473122	42456499;42457073;42457350;42457073;42456628;42457073;42457350;42457350;42457350;42457504;42457350;42457567;42459305;42460016;42460278;42460414;42460412;42460414;42460081;42473385	+;+;+;+;+;+;+;+;+;+;+;+;+;+;+;+;+;+;+;+	2590	2024	1491	1947	1664	1859	1427
CCDC30	1;1;1;1;1;1;1;1;1;1;1;1;1;1;1;1;1;1;1;1;1;1;1;1;1;1;1;1;1;1;1;1;1;1;1;1;1;1;1;1;1;1;1;1;1;1;1;1;1;1;1;1;1;1;1;1;1;1;1;1;1;1;1;1;1;1;1;1;1;1;1;1;1;1;1;1;1;1;1;1;1;1;1;1;1;1;1;1;1;1;1;1;1;1;1;1;1;1;1;1;1;1;1;1;1;1;1;1;1;1;1;1;1;1;1;1;1;1;1;1;1;1;1;1;1;1;1;1;1;1;1;1;1;1;1;1;1;1;1;1;1	42463330;42463354;42463426;42463922;42467744;42468660;42473122;42473122;42473122;42473122;42480461;42480461;42482656;42482663;42482663;42482694;42489929;42490158;42490158;42490158;42497098;42497098;42497098;42497098;42497111;42498818;42498818;42498818;42498818;42498818;42521163;42529602;42533879;42534889;42534889;42534889;42534889;42534889;42536476;42536476;42536476;42536476;42536476;42536476;425…	42463890;42463657;42463657;42464217;42467782;42468718;42473385;42473560;42473417;42473303;42480566;42480566;42482816;42482996;42482816;42482816;42490229;42490229;42490229;42490229;42497213;42497213;42497213;42497213;42497213;42498916;42498916;42498916;42498916;42498916;42521256;42529721;42533951;42534989;42534989;42534989;42534989;42534989;42537985;42536601;42536601;42536601;42536601;42536601;425…	+;+;+;+;+;+;+;+;+;+;+;+;+;+;+;+;+;+;+;+;+;+;+;+;+;+;+;+;+;+;+;+;+;+;+;+;+;+;+;+;+;+;+;+;+;+;+;+;+;+;+;+;+;+;+;+;+;+;+;+;+;+;+;+;+;+;+;+;+;+;+;+;+;+;+;+;+;+;+;+;+;+;+;+;+;+;+;+;+;+;+;+;+;+;+;+;+;+;+;+;+;+;+;+;+;+;+;+;+;+;+;+;+;+;+;+;+;+;+;+;+;+;+;+;+;+;+;+;+;+;+;+;+;+;+;+;+;+;+;+;+	13504	117	59	114	252	244	250
PPIH	1;1;1;1;1;1;1;1;1;1;1;1;1;1;1;1;1;1;1;1;1;1;1;1;1;1;1;1;1;1;1;1;1;1;1;1;1;1	42658425;42658456;42658512;42658720;42658844;42658844;42658844;42659228;42659228;42659228;42659228;42659245;42659522;42659522;42659522;42660862;42660862;42660862;42660862;42664863;42664863;42664863;42664863;42665980;42665980;42665980;42665980;42666547;42666547;42666547;42666547;42667351;42667351;42667351;42667351;42675288;42676584;42676584	42658512;42658512;42658734;42658908;42658908;42658908;42658908;42659365;42659251;42659370;42659251;42659566;42659566;42659566;42659566;42660955;42660904;42660904;42660904;42664955;42664955;42664955;42664955;42666067;42666067;42666067;42666067;42666587;42666587;42666587;42666587;42667440;42667397;42667440;42667440;42675327;42676758;42676758	+;+;+;+;+;+;+;+;+;+;+;+;+;+;+;+;+;+;+;+;+;+;+;+;+;+;+;+;+;+;+;+;+;+;+;+;+;+	1444	1068	885	1190	417	532	412
YBX1	1;1;1;1;1;1;1;1;1;1;1;1;1;1;1;1;1;1;1;1;1;1;1;1;1	42682427;42682440;42682987;42683156;42683403;42683403;42693490;42693490;42693490;42693490;42696199;42696199;42696199;42696642;42696642;42696642;42696642;42697180;42697180;42697180;42697180;42700781;42700781;42701981;42701981	42682731;42682731;42683365;42683466;42683466;42683466;42693523;42693523;42693523;42693523;42696288;42696288;42696288;42696944;42696944;42696944;42696944;42697211;42697262;42697262;42697262;42701046;42701046;42702349;42702349	+;+;+;+;+;+;+;+;+;+;+;+;+;+;+;+;+;+;+;+;+;+;+;+;+	1930	205628	184495	231312	122916	150138	104959
CLDN19	1;1;1;1;1;1;1;1;1;1;1;1	42733093;42733093;42734995;42735878;42738229;42738229;42738421;42738421;42738421;42739841;42739841;42739841	42736030;42735134;42736030;42736030;42738313;42738313;42738585;42738585;42738585;42740140;42740254;42740254	-;-;-;-;-;-;-;-;-;-;-;-	3602	0	0	0	0	0	0
P3H1	1;1;1;1;1;1;1;1;1;1;1;1;1;1;1;1;1;1;1;1;1;1;1;1;1;1;1;1;1;1;1;1;1;1;1;1;1;1;1;1;1;1;1;1;1;1;1;1;1;1;1;1;1;1;1;1;1;1;1;1;1;1;1;1;1;1;1;1;1;1;1;1;1;1;1;1;1;1;1;1;1;1;1;1;1;1;1;1;1;1;1;1;1;1;1;1;1;1;1;1;1;1;1;1;1;1;1	42746335;42746374;42746375;42746375;42746375;42746508;42746531;42747253;42747253;42747253;42747272;42747272;42747272;42747723;42747723;42747723;42747723;42747723;42747723;42747723;42747758;42748200;42748200;42748200;42748200;42748200;42748200;42748200;42749901;42750186;42750186;42750186;42750186;42750186;42750186;42751641;42751725;42752274;42752274;42752274;42752274;42752274;42752274;42752274;427…	42746852;42746852;42746852;42746852;42747412;42746852;42746852;42747412;42747576;42747412;42747412;42747412;42747412;42747798;42747798;42747798;42747798;42747798;42747798;42747798;42747798;42748743;42748317;42748317;42748317;42748317;42748317;42748317;42750336;42750336;42750336;42750336;42750336;42750336;42750336;42751740;42751834;42752369;42752369;42752369;42752369;42752369;42752369;42752369;427…	-;-;-;-;-;-;-;-;-;-;-;-;-;-;-;-;-;-;-;-;-;-;-;-;-;-;-;-;-;-;-;-;-;-;-;-;-;-;-;-;-;-;-;-;-;-;-;-;-;-;-;-;-;-;-;-;-;-;-;-;-;-;-;-;-;-;-;-;-;-;-;-;-;-;-;-;-;-;-;-;-;-;-;-;-;-;-;-;-;-;-;-;-;-;-;-;-;-;-;-;-;-;-;-;-;-;-	6766	990	785	985	1128	1103	964
C1orf50	1;1;1;1;1;1;1;1;1;1;1	42767269;42767509;42769678;42773187;42773563;42773563;42774737;42774737;42774737;42775209;42775209	42767390;42767624;42769827;42773649;42773649;42773649;42774770;42774868;42774868;42775428;42775747	+;+;+;+;+;+;+;+;+;+;+	1522	230	162	172	278	287	202
RP5-994D16.12	1;1;1;1;1;1;1;1;1;1;1	42767292;42767306;42773546;42774737;42774737;42775209;42775209;42789796;42792805;42793601;42794413	42767390;42767624;42773649;42774868;42774868;42775522;42775479;42789937;42792902;42793744;42794493	+;+;+;+;+;+;+;+;+;+;+	1348	199	153	161	261	274	188
RP5-994D16.11	1;1;1;1;1;1;1;1;1;1;1;1;1;1;1;1;1;1;1;1;1;1;1;1;1;1;1	42785007;42785032;42787990;42789268;42789796;42789796;42789821;42792805;42792805;42792805;42793601;42793601;42793601;42793665;42794413;42794413;42794413;42794413;42796560;42798098;42798098;42798098;42803332;42805385;42809028;42816211;42816535	42785082;42785082;42788064;42789485;42789934;42789934;42789934;42792902;42792902;42792902;42793744;42793744;42793744;42793744;42794613;42794613;42794613;42794613;42796794;42798230;42800818;42798267;42803409;42805459;42809135;42816330;42816619	+;+;+;+;+;+;+;+;+;+;+;+;+;+;+;+;+;+;+;+;+;+;+;+;+;+;+	4373	338	302	331	338	418	272
SVBP	1;1;1;1;1;1;1;1;1	42807052;42807056;42813410;42816431;42816431;42816431;42816754;42817190;42817190	42807500;42807500;42813904;42816580;42816580;42816580;42816804;42817252;42817252	-;-;-;-;-;-;-;-;-	1208	416	338	389	321	393	290
ERMAP	1;1;1;1;1;1;1;1;1;1;1;1;1;1;1;1;1;1;1;1;1;1;1;1;1;1;1;1;1;1;1;1;1;1;1;1;1;1;1;1;1;1;1;1	42817124;42817131;42824436;42825560;42825623;42825623;42825623;42829915;42830444;42830444;42830768;42830768;42835038;42835038;42835038;42835038;42835732;42835732;42835732;42835732;42837158;42837158;42837158;42837158;42838901;42838901;42838901;42838901;42840033;42840033;42840033;42840033;42840152;42840152;42840152;42840152;42840270;42840270;42840270;42840270;42842517;42842517;42842517;42842517	42817253;42817253;42824752;42825738;42825790;42825738;42825738;42831115;42830533;42830533;42831115;42831115;42835154;42835154;42835154;42835154;42835760;42835764;42835764;42835764;42837190;42837190;42837190;42837190;42838921;42838921;42838921;42838921;42840053;42840053;42840053;42840053;42840178;42840178;42840178;42840178;42840296;42840296;42840296;42840296;42844983;42844985;42844989;42844983	+;+;+;+;+;+;+;+;+;+;+;+;+;+;+;+;+;+;+;+;+;+;+;+;+;+;+;+;+;+;+;+;+;+;+;+;+;+;+;+;+;+;+;+	4631	526	434	463	559	708	511
ZNF691	1;1;1;1;1;1;1;1;1;1;1;1;1;1;1;1;1;1;1;1;1;1;1;1;1;1	42846573;42846609;42846626;42846628;42846637;42849291;42849291;42849291;42849291;42849291;42849555;42849565;42849565;42849565;42849565;42850659;42850659;42850687;42850923;42850950;42850950;42850950;42850950;42850950;42850950;42850950	42846657;42846657;42846657;42846657;42846657;42849413;42849413;42849413;42849413;42849413;42849742;42849742;42849742;42849742;42849742;42850743;42850743;42850743;42851264;42852473;42851754;42852477;42852477;42852477;42852473;42852477	+;+;+;+;+;+;+;+;+;+;+;+;+;+;+;+;+;+;+;+;+;+;+;+;+;+	2036	270	217	280	419	503	395
SLC2A1	1;1;1;1;1;1;1;1;1;1;1;1;1;1;1;1;1;1;1;1;1;1;1;1;1;1;1;1;1;1;1;1;1;1;1;1;1;1;1;1;1;1;1;1;1;1;1;1	42925375;42926156;42926796;42927605;42927605;42928932;42928932;42929020;42929210;42929210;42929210;42929593;42929593;42929593;42929873;42929873;42930319;42930626;42930626;42930626;42930626;42930698;42930960;42931046;42931046;42931046;42931046;42931046;42931046;42931154;42939823;42942966;42943226;42943226;42943226;42943226;42943226;42943226;42951611;42951616;42958634;42958634;42958634;42958634;429…	42927241;42927241;42926978;42927808;42927808;42929033;42929033;42929033;42929314;42929314;42929314;42929780;42929780;42929780;42930035;42930035;42930866;42930940;42930866;42930866;42930866;42930866;42931206;42931206;42931206;42931125;42931206;42931206;42931206;42931206;42939949;42943321;42943321;42943321;42943321;42943238;42943321;42943321;42951930;42952016;42958859;42958868;42958870;42958859;429…	-;-;-;-;-;-;-;-;-;-;-;-;-;-;-;-;-;-;-;-;-;-;-;-;-;-;-;-;-;-;-;-;-;-;-;-;-;-;-;-;-;-;-;-;-;-;-;-	4927	1329	1177	1502	1080	1233	888
FAM183A	1;1;1;1;1;1;1;1;1;1;1;1;1;1;1;1;1;1;1;1;1	43145153;43147867;43147917;43147923;43147952;43150761;43150761;43150761;43150761;43150761;43152758;43152828;43152828;43152828;43152828;43156206;43156206;43156206;43156206;43156206;43156206	43145297;43148091;43148091;43148084;43148084;43150820;43150820;43150820;43150820;43150820;43152931;43152931;43152931;43152979;43152931;43156396;43156396;43156396;43156279;43156396;43156396	+;+;+;+;+;+;+;+;+;+;+;+;+;+;+;+;+;+;+;+;+	843	3	6	5	25	23	16
[truncated: 55,717 more rows]
