# Supplementary material for: Ginsenoside Rh2 repressed the progression of prostate cancer through the mitochondrial damage induced by mitophagy and ferroptosis
Source: Front Oncol. 2025 Aug 21;15:1633891. doi: 10.3389/fonc.2025.1633891 (PMC12408308; doi:10.3389/fonc.2025.1633891)
Supplement: Supplementary file 4 [file DataSheet2.zip › supp/GO_KEGG/GRh2___Ctrl/sig_Down_genes_go.xls]

Term	Database	ID	Input_number	Background_number	Rich_factor	P_Value	Corrected P_Value	Input	Hyperlink
cell division	biological_process	GO:0051301	107	346	4.17	1.26856332452e-24	5.28737193658e-21	hsa:29901:SAC3D1|hsa:701:BUB1B|hsa:11004:KIF2C|hsa:220134:SKA1|hsa:22974:TPX2|hsa:256126:SYCE2|hsa:3978:LIG1|hsa:7465:WEE1|hsa:11339:OIP5|hsa:7443:VRK1|hsa:55835:CENPJ|hsa:83540:NUF2|hsa:1063:CENPF|hsa:1062:CENPE|hsa:10615:SPAG5|hsa:387103:CENPW|hsa:55789:DEPDC1B|hsa:3833:KIFC1|hsa:9928:KIF14|hsa:84722:PSRC1|hsa:11243:PMF1-BGLAP|hsa:151246:SGO2|hsa:151648:SGO1|hsa:10376:RP11-386G11.10|hsa:899:CCN…	http://amigo.geneontology.org/amigo/term/GO:0051301
nucleolus	cellular_component	GO:0005730	169	839	2.71	3.27489288603e-20	6.82487677449e-17	hsa:6949:TCOF1|hsa:2547:XRCC6|hsa:55602:CDKN2AIP|hsa:3312:HSPA8|hsa:10733:PLK4|hsa:23481:PES1|hsa:57109:REXO4|hsa:51728:POLR3K|hsa:140576:S100A16|hsa:2736:GLI2|hsa:705:BYSL|hsa:29089:UBE2T|hsa:9790:BMS1P10|hsa:81691:AC004381.6|hsa:54982:CLN6|hsa:83743:GRWD1|hsa:54663:RP11-727F15.9|hsa:9816:URB2|hsa:7465:WEE1|hsa:84678:KDM2B|hsa:7490:WT1|hsa:7443:VRK1|hsa:8479:HIRIP3|hsa:64946:CENPH|hsa:57509:MTUS…	http://amigo.geneontology.org/amigo/term/GO:0005730
nucleoplasm	cellular_component	GO:0005654	494	3630	1.83	7.26662497342e-20	9.2379629469e-17	hsa:2171:FABP5P1|hsa:2171:FABP5P3|hsa:2171:FABP5P2|hsa:2171:FABP5P7|hsa:6612:SUMO3|hsa:51422:PRKAG2|hsa:55269:PSPC1|hsa:2288:FKBP4|hsa:2289:FKBP5|hsa:705:BYSL|hsa:5892:RAD51D|hsa:83743:GRWD1|hsa:5557:PRIM1|hsa:5558:PRIM2|hsa:7465:WEE1|hsa:3654:IRAK1|hsa:10785:WDR4|hsa:10885:WDR3|hsa:816:CAMK2B|hsa:26298:EHF|hsa:55789:DEPDC1B|hsa:80185:TTI2|hsa:10849:CD3EAP|hsa:7468:WHSC1|hsa:51512:GTSE1|hsa:51202…	http://amigo.geneontology.org/amigo/term/GO:0005654
DNA replication	biological_process	GO:0006260	58	131	5.97	8.86560743464e-20	9.2379629469e-17	hsa:9401:RECQL4|hsa:5422:POLA1|hsa:63967:CLSPN|hsa:5985:RFC5|hsa:5985:RP11-33N14.3|hsa:1017:RP11-973D8.4|hsa:5983:RFC3|hsa:5982:RFC2|hsa:6240:RRM1-AS1|hsa:5426:POLE|hsa:81620:CDT1|hsa:10036:CHAF1A|hsa:6241:RRM2|hsa:6240:RRM1|hsa:8208:CHAF1B|hsa:9768:KIAA0101|hsa:23649:POLA2|hsa:116028:RMI2|hsa:8317:CDC7|hsa:1763:DNA2|hsa:672:BRCA1|hsa:9156:EXO1|hsa:8914:TIMELESS|hsa:1017:CDK2|hsa:9401:CTD-2517M22…	http://amigo.geneontology.org/amigo/term/GO:0006260
DNA repair	biological_process	GO:0006281	72	224	4.33	7.59186501365e-18	6.32857867538e-15	hsa:9401:RECQL4|hsa:5422:POLA1|hsa:10721:POLQ|hsa:63967:CLSPN|hsa:5985:RFC5|hsa:5985:RP11-33N14.3|hsa:1017:RP11-973D8.4|hsa:56852:RAD18|hsa:56154:TEX15|hsa:2305:FOXM1|hsa:55010:PARPBP|hsa:2237:FEN1|hsa:8208:CHAF1B|hsa:2271:FH|hsa:80820:EEPD1|hsa:7517:XRCC3|hsa:7516:XRCC2|hsa:5427:POLE2|hsa:116028:RMI2|hsa:5982:RFC2|hsa:9401:CTD-2517M22.17|hsa:11169:WDHD1|hsa:54780:NSMCE4A|hsa:10856:RUVBL2|hsa:106…	http://amigo.geneontology.org/amigo/term/GO:0006281
mitotic cell cycle	biological_process	GO:0000278	49	134	4.93	2.31397041429e-14	1.60743811446e-11	hsa:701:BUB1B|hsa:5347:PLK1|hsa:81620:CDT1|hsa:10733:PLK4|hsa:6790:RP11-62J1.3|hsa:56992:KIF15|hsa:5426:POLE|hsa:3832:KIF11|hsa:6240:RRM1|hsa:11113:CIT|hsa:4603:MYBL1|hsa:7516:XRCC2|hsa:84790:RP11-161H23.5|hsa:990:CDC6|hsa:83903:GSG2|hsa:22974:TPX2|hsa:11169:WDHD1|hsa:4751:NEK2|hsa:10403:NDC80|hsa:84790:TUBA1C|hsa:10376:TUBA1B|hsa:84930:MASTL|hsa:5347:CTD-2196E14.5|hsa:11113:RP1-127H14.3|hsa:2201…	http://amigo.geneontology.org/amigo/term/GO:0000278
CENP-A containing nucleosome assembly	biological_process	GO:0034080	24	30	10.78	5.01789029863e-13	2.9877952521e-10	hsa:54069:MIS18A|hsa:23421:ITGB3BP|hsa:201254:STRA13|hsa:4869:NPM1P27|hsa:55355:HJURP|hsa:4869:NPM1P9|hsa:4869:NPM1P6|hsa:79172:CENPO|hsa:55839:CENPN|hsa:79019:CENPM|hsa:64105:CENPK|hsa:11339:OIP5|hsa:2491:CENPI|hsa:64946:CENPH|hsa:55320:MIS18BP1|hsa:1058:CENPA|hsa:4869:NPM1P39|hsa:57082:CASC5|hsa:387103:CENPW|hsa:79682:CENPU|hsa:4869:NPM1|hsa:55166:CENPQ|hsa:401541:CENPP|hsa:4678:NASP	http://amigo.geneontology.org/amigo/term/GO:0034080
condensed chromosome kinetochore	cellular_component	GO:0000777	37	86	5.8	6.92612428977e-13	3.60851075497e-10	hsa:4085:MAD2L1|hsa:701:BUB1B|hsa:11130:ZWINT|hsa:332:BIRC5|hsa:79902:NUP85|hsa:54984:PINX1|hsa:23421:ITGB3BP|hsa:81620:CDT1|hsa:201254:STRA13|hsa:10403:NDC80|hsa:11004:KIF2C|hsa:55355:HJURP|hsa:54821:ERCC6L|hsa:9735:KNTC1|hsa:8243:SMC1A|hsa:55839:CENPN|hsa:79019:CENPM|hsa:699:BUB1|hsa:9184:BUB3|hsa:64946:CENPH|hsa:1062:CENPE|hsa:10615:SPAG5|hsa:5905:RANGAP1|hsa:4751:NEK2|hsa:57082:CASC5|hsa:3871…	http://amigo.geneontology.org/amigo/term/GO:0000777
RNA binding	molecular_function	GO:0003723	207	1366	2.04	8.66652428345e-13	4.01356369038e-10	hsa:10528:NOP56|hsa:55602:CDKN2AIP|hsa:3312:HSPA8|hsa:55269:PSPC1|hsa:10539:GLRX3|hsa:2288:FKBP4|hsa:23481:PES1|hsa:220988:HNRNPA3P5|hsa:11187:PKP3|hsa:133522:PPARGC1B|hsa:6749:SSRP1|hsa:140576:S100A16|hsa:705:BYSL|hsa:3930:LBR|hsa:10212:DDX39A|hsa:8662:EIF3B|hsa:1786:DNMT1|hsa:9790:BMS1P10|hsa:81691:AC004381.6|hsa:80004:ESRP2|hsa:83743:GRWD1|hsa:302:ANXA2P2|hsa:3178:HNRNPA1P35|hsa:2806:GOT2|hsa:…	http://amigo.geneontology.org/amigo/term/GO:0003723
kinetochore	cellular_component	GO:0000776	35	87	5.42	1.28451872952e-11	5.35387406463e-09	hsa:4085:MAD2L1|hsa:701:BUB1B|hsa:5347:PLK1|hsa:11130:ZWINT|hsa:6612:SUMO3|hsa:79902:NUP85|hsa:54984:PINX1|hsa:10403:NDC80|hsa:11004:KIF2C|hsa:4751:NEK2|hsa:9184:BUB3|hsa:81620:CDT1|hsa:221150:SKA3|hsa:7272:TTK|hsa:5347:CTD-2196E14.5|hsa:9212:AURKB|hsa:8243:SMC1A|hsa:3619:INCENP|hsa:699:BUB1|hsa:2491:CENPI|hsa:64946:CENPH|hsa:1063:CENPF|hsa:1062:CENPE|hsa:10615:SPAG5|hsa:5905:RANGAP1|hsa:387103:C…	http://amigo.geneontology.org/amigo/term/GO:0000776
neural tube development	biological_process	GO:0021915	21	29	9.76	5.30950895259e-11	2.0118212104e-08	hsa:55626:XIST|hsa:55626:RP11-685M7.3|hsa:6491:STIL|hsa:55626:RP11-142E9.1|hsa:55626:CTC-558O2.1|hsa:55626:RP5-1142A6.10|hsa:55626:LINC00941|hsa:389119:FAM212A|hsa:55626:RP11-57C13.3|hsa:55626:SYT12|hsa:55626:RP11-85I17.2|hsa:55626:RP11-253E3.3|hsa:55626:C2orf48|hsa:55626:RP11-500G22.5|hsa:6932:TCF7|hsa:55626:CTB-47B11.3|hsa:55626:RP11-95D17.1|hsa:55626:RP11-259N19.1|hsa:55626:RP11-66B24.4|hsa:55…	http://amigo.geneontology.org/amigo/term/GO:0021915
DNA duplex unwinding	biological_process	GO:0032508	31	73	5.72	6.29965245841e-11	2.18807928722e-08	hsa:9401:RECQL4|hsa:10721:POLQ|hsa:5985:RFC5|hsa:5985:RP11-33N14.3|hsa:56852:RAD18|hsa:5983:RFC3|hsa:5982:RFC2|hsa:25788:FSBP|hsa:7520:XRCC5|hsa:84296:RP11-360L9.4|hsa:2547:XRCC6|hsa:1763:DNA2|hsa:25788:RAD54B|hsa:1663:DDX11|hsa:54821:ERCC6L|hsa:9401:CTD-2517M22.17|hsa:5984:RFC4|hsa:64979:MRPL36|hsa:641:BLM|hsa:4174:MCM5|hsa:1663:RP11-22B23.1|hsa:4172:MCM3|hsa:63922:CHTF18|hsa:84515:MCM8|hsa:5165…	http://amigo.geneontology.org/amigo/term/GO:0032508
GTPase binding	molecular_function	GO:0051020	22	34	8.72	9.00136632842e-11	2.88597652745e-08	hsa:3320:HSP90AA2P|hsa:55626:RP5-1142A6.10|hsa:55626:CTB-47B11.3|hsa:55626:RP11-95D17.1|hsa:55626:RP11-57C13.3|hsa:55626:XIST|hsa:55626:RP11-685M7.3|hsa:55626:BHLHE40-AS1|hsa:55626:SYT12|hsa:2784:CDCA3|hsa:55626:RP11-253E3.3|hsa:55626:MIR4435-2HG|hsa:55626:RP11-259N19.1|hsa:55626:RP11-66B24.4|hsa:55626:LINC00941|hsa:2784:GNB3|hsa:55626:RP11-142E9.1|hsa:55626:RP11-85I17.2|hsa:55626:C2orf48|hsa:556…	http://amigo.geneontology.org/amigo/term/GO:0051020
mitotic sister chromatid segregation	biological_process	GO:0000070	22	35	8.47	1.355430128e-10	4.03530912392e-08	hsa:54892:NCAPG2|hsa:5347:PLK1|hsa:11130:ZWINT|hsa:4085:MAD2L1|hsa:10403:NDC80|hsa:51203:NUSAP1|hsa:10051:SMC4|hsa:5347:CTD-2196E14.5|hsa:9700:ESPL1|hsa:55143:CDCA8|hsa:8243:SMC1A|hsa:3619:INCENP|hsa:64105:CENPK|hsa:9184:BUB3|hsa:10615:SPAG5|hsa:146909:KIF18B|hsa:4751:NEK2|hsa:3833:KIFC1|hsa:90417:KNSTRN|hsa:151246:SGO2|hsa:151648:SGO1|hsa:7283:TUBG1	http://amigo.geneontology.org/amigo/term/GO:0000070
negative regulation of cardiac muscle cell apoptotic process	biological_process	GO:0010667	18	21	11.55	1.87241812731e-10	5.20282583642e-08	hsa:55626:XIST|hsa:55626:RP11-685M7.3|hsa:55626:RP11-142E9.1|hsa:55626:CTC-558O2.1|hsa:55626:RP5-1142A6.10|hsa:55626:LINC00941|hsa:55626:RP11-57C13.3|hsa:55626:SYT12|hsa:55626:RP11-85I17.2|hsa:55626:RP11-253E3.3|hsa:55626:C2orf48|hsa:55626:RP11-500G22.5|hsa:55626:CTB-47B11.3|hsa:55626:RP11-95D17.1|hsa:55626:RP11-259N19.1|hsa:55626:RP11-66B24.4|hsa:55626:BHLHE40-AS1|hsa:55626:MIR4435-2HG	http://amigo.geneontology.org/amigo/term/GO:0010667
DNA polymerase binding	molecular_function	GO:0070182	17	18	12.73	2.1800507271e-10	5.6790321441e-08	hsa:5111:PCNA|hsa:3146:HMGB1P5|hsa:3326:HSP90AB2P|hsa:3146:RP11-673C5.1|hsa:3146:HMGB1P10|hsa:3326:HSP90AB3P|hsa:81620:CDT1|hsa:3320:HSP90AA2P|hsa:3326:HSP90AB1|hsa:5888:RAD51|hsa:2177:FANCD2|hsa:10728:PTGES3P1|hsa:3320:HSP90AA1|hsa:6597:SMARCA4|hsa:3146:HMGB1|hsa:55215:FANCI|hsa:55226:NAT10	http://amigo.geneontology.org/amigo/term/GO:0070182
rRNA processing	biological_process	GO:0006364	42	141	4.01	3.22109031794e-10	7.89735555599e-08	hsa:23195:MDN1|hsa:8568:RRP1|hsa:84916:UTP4|hsa:23076:RRP1B|hsa:9136:RRP9|hsa:10528:NOP56|hsa:23481:PES1|hsa:8602:NOP14|hsa:23404:EXOSC2|hsa:57647:DHX37|hsa:705:BYSL|hsa:23160:WDR43|hsa:51602:NOP58|hsa:1662:DDX10|hsa:5822:CH507-9B2.5|hsa:9790:BMS1P10|hsa:79039:DDX54|hsa:54663:RP11-727F15.9|hsa:51096:UTP18|hsa:10885:WDR3|hsa:55127:HEATR1|hsa:6839:SUV39H1|hsa:9221:NOLC1|hsa:10171:RCL1|hsa:23246:BOP…	http://amigo.geneontology.org/amigo/term/GO:0006364
G2/M transition of mitotic cell cycle	biological_process	GO:0000086	40	133	4.05	6.62514119936e-10	1.45609460654e-07	hsa:22822:RP11-290L1.3|hsa:5347:PLK1|hsa:1017:RP11-973D8.4|hsa:10733:PLK4|hsa:3320:HSP90AA2P|hsa:6790:RP11-62J1.3|hsa:2305:FOXM1|hsa:22822:PHLDA1|hsa:10763:NES|hsa:79866:BORA|hsa:890:CCNA2|hsa:93323:HAUS8|hsa:9833:MELK|hsa:55559:TREX2|hsa:55559:HAUS7|hsa:7480:WNT10B|hsa:54801:HAUS6|hsa:84930:MASTL|hsa:5347:CTD-2196E14.5|hsa:6790:AURKA|hsa:10383:XXbac-BPG252P9.9|hsa:7465:WEE1|hsa:11200:CHEK2|hsa:5…	http://amigo.geneontology.org/amigo/term/GO:0000086
positive regulation of phosphatidylinositol 3-kinase activity	biological_process	GO:0043552	20	31	8.7	6.63766735225e-10	1.45609460654e-07	hsa:55626:XIST|hsa:55626:RP11-685M7.3|hsa:5155:PDGFB|hsa:6714:SRC|hsa:55626:CTC-558O2.1|hsa:55626:RP5-1142A6.10|hsa:55626:LINC00941|hsa:55626:RP11-57C13.3|hsa:55626:SYT12|hsa:55626:RP11-85I17.2|hsa:55626:RP11-142E9.1|hsa:55626:RP11-253E3.3|hsa:55626:C2orf48|hsa:55626:RP11-500G22.5|hsa:55626:CTB-47B11.3|hsa:55626:RP11-95D17.1|hsa:55626:RP11-259N19.1|hsa:55626:RP11-66B24.4|hsa:55626:BHLHE40-AS1|hsa…	http://amigo.geneontology.org/amigo/term/GO:0043552
chromosome, centromeric region	cellular_component	GO:0000775	24	52	6.22	2.3886270398e-09	4.96834316734e-07	hsa:54069:MIS18A|hsa:3070:HELLS|hsa:332:BIRC5|hsa:10403:NDC80|hsa:11004:KIF2C|hsa:55355:HJURP|hsa:113130:CDCA5|hsa:55143:CDCA8|hsa:8243:SMC1A|hsa:3619:INCENP|hsa:11339:OIP5|hsa:83540:NUF2|hsa:6839:SUV39H1|hsa:1063:CENPF|hsa:1062:CENPE|hsa:79723:SUV39H2|hsa:1058:CENPA|hsa:387103:CENPW|hsa:401541:CENPP|hsa:151246:SGO2|hsa:151648:SGO1|hsa:5314:PKHD1|hsa:6839:AF196970.3|hsa:79075:DSCC1	http://amigo.geneontology.org/amigo/term/GO:0000775
chromosome segregation	biological_process	GO:0007059	28	72	5.24	2.50324391829e-09	4.96834316734e-07	hsa:54069:MIS18A|hsa:3619:INCENP|hsa:332:BIRC5|hsa:348235:SKA2|hsa:10403:NDC80|hsa:220134:SKA1|hsa:55355:HJURP|hsa:64946:CENPH|hsa:81620:CDT1|hsa:7272:TTK|hsa:221150:SKA3|hsa:157313:CDCA2|hsa:7153:TOP2A|hsa:672:BRCA1|hsa:55839:CENPN|hsa:11339:OIP5|hsa:83540:NUF2|hsa:1063:CENPF|hsa:1062:CENPE|hsa:10615:SPAG5|hsa:387103:CENPW|hsa:4751:NEK2|hsa:6732:SRPK1|hsa:90417:KNSTRN|hsa:11243:PMF1-BGLAP|hsa:15…	http://amigo.geneontology.org/amigo/term/GO:0007059
ATP binding	molecular_function	GO:0005524	201	1463	1.85	2.65726980183e-09	5.03431842456e-07	hsa:3306:HSPA2|hsa:701:BUB1B|hsa:5347:PLK1|hsa:5985:RP11-33N14.3|hsa:51422:PRKAG2|hsa:10733:PLK4|hsa:2288:FKBP4|hsa:6098:ROS1|hsa:11004:KIF2C|hsa:4598:MVK|hsa:10212:DDX39A|hsa:9790:BMS1P10|hsa:11113:RP1-127H14.3|hsa:4938:OAS1|hsa:2045:EPHA7|hsa:4940:OAS3|hsa:3978:LIG1|hsa:5984:RFC4|hsa:7465:WEE1|hsa:3654:IRAK1|hsa:5198:PFAS|hsa:64979:MRPL36|hsa:3312:HSPA8|hsa:7443:VRK1|hsa:2821:GPI|hsa:5888:RAD51…	http://amigo.geneontology.org/amigo/term/GO:0005524
DNA replication origin binding	molecular_function	GO:0003688	17	23	9.96	2.89506079378e-09	5.24635364716e-07	hsa:3329:HSPD1P1|hsa:5422:POLA1|hsa:1663:RP11-22B23.1|hsa:1663:DDX11|hsa:83743:GRWD1|hsa:4173:MCM4|hsa:4998:ORC1|hsa:4176:MCM7|hsa:4175:MCM6|hsa:4174:MCM5|hsa:55388:MCM10|hsa:4172:MCM3|hsa:4171:MCM2|hsa:1663:DDX12P|hsa:8318:CDC45|hsa:990:CDC6|hsa:84515:MCM8	http://amigo.geneontology.org/amigo/term/GO:0003688
single-stranded DNA binding	molecular_function	GO:0003697	34	107	4.28	3.85504758529e-09	6.69493263978e-07	hsa:5422:POLA1|hsa:55247:NEIL3|hsa:3146:HMGB1|hsa:56852:RAD18|hsa:675:BRCA2|hsa:57109:REXO4|hsa:1663:RP11-22B23.1|hsa:1663:DDX11|hsa:10592:SMC2|hsa:56652:C10orf2|hsa:10051:SMC4|hsa:10635:RAD51AP1|hsa:55388:MCM10|hsa:3146:HMGB1P5|hsa:6419:SETMAR|hsa:641:BLM|hsa:4175:MCM6|hsa:3329:HSPD1P1|hsa:4173:MCM4|hsa:4172:MCM3|hsa:4171:MCM2|hsa:5892:RAD51D|hsa:84515:MCM8|hsa:4176:MCM7|hsa:4830:NME1|hsa:3146:H…	http://amigo.geneontology.org/amigo/term/GO:0003697
telomere maintenance via semi-conservative replication	biological_process	GO:0032201	17	24	9.55	4.57770052504e-09	7.63194231535e-07	hsa:5111:PCNA|hsa:23649:POLA2|hsa:5422:POLA1|hsa:1763:DNA2|hsa:5985:RFC5|hsa:5985:RP11-33N14.3|hsa:5558:PRIM2|hsa:5425:POLD2|hsa:5983:RFC3|hsa:5982:RFC2|hsa:5424:POLD1|hsa:5426:POLE|hsa:10714:POLD3|hsa:2237:FEN1|hsa:5427:POLE2|hsa:5984:RFC4|hsa:5557:PRIM1	http://amigo.geneontology.org/amigo/term/GO:0032201
regulation of G2/M transition of mitotic cell cycle	biological_process	GO:0010389	29	80	4.89	4.77203361179e-09	7.64993695921e-07	hsa:5347:PLK1|hsa:1017:RP11-973D8.4|hsa:10733:PLK4|hsa:3320:HSP90AA2P|hsa:6790:RP11-62J1.3|hsa:22974:TPX2|hsa:4751:NEK2|hsa:93323:HAUS8|hsa:983:CDK1|hsa:55559:TREX2|hsa:55559:HAUS7|hsa:5347:CTD-2196E14.5|hsa:6790:AURKA|hsa:1063:CENPF|hsa:3161:HMMR|hsa:55835:CENPJ|hsa:10383:XXbac-BPG252P9.9|hsa:7277:TUBA4A|hsa:9928:KIF14|hsa:22995:CEP152|hsa:3161:HMMR-AS1|hsa:10383:TUBB4B|hsa:22995:RP11-485O10.2|h…	http://amigo.geneontology.org/amigo/term/GO:0010389
centrosome	cellular_component	GO:0005813	89	506	2.37	7.17991881689e-09	1.10836672699e-06	hsa:29901:SAC3D1|hsa:5347:PLK1|hsa:56852:RAD18|hsa:10733:PLK4|hsa:219844:HYLS1|hsa:11004:KIF2C|hsa:25886:POC1A|hsa:80071:CCDC15|hsa:9700:ESPL1|hsa:284403:WDR62|hsa:675:BRCA2|hsa:55835:CENPJ|hsa:1063:CENPF|hsa:80185:TTI2|hsa:4830:NME1|hsa:151648:SGO1|hsa:3014:H2AFX|hsa:9493:KIF23|hsa:899:CCNF|hsa:55722:CEP72|hsa:5314:PKHD1|hsa:1111:CHEK1|hsa:1017:RP11-973D8.4|hsa:7516:XRCC2|hsa:6491:STIL|hsa:4751:…	http://amigo.geneontology.org/amigo/term/GO:0005813
G1/S transition of mitotic cell cycle	biological_process	GO:0000082	32	100	4.31	9.47107813159e-09	1.40983763044e-06	hsa:23649:POLA2|hsa:5422:POLA1|hsa:1017:RP11-973D8.4|hsa:5426:POLE|hsa:51053:GMNN|hsa:990:CDC6|hsa:8317:CDC7|hsa:9134:CCNE2|hsa:81620:CDT1|hsa:5557:PRIM1|hsa:5558:PRIM2|hsa:1019:CDK4|hsa:4609:MYC|hsa:128239:IQGAP3|hsa:55388:MCM10|hsa:23594:ORC6|hsa:993:CDC25A|hsa:4998:ORC1|hsa:4176:MCM7|hsa:4175:MCM6|hsa:4174:MCM5|hsa:4173:MCM4|hsa:4172:MCM3|hsa:4171:MCM2|hsa:1977:EIF4E|hsa:84515:MCM8|hsa:4678:NA…	http://amigo.geneontology.org/amigo/term/GO:0000082
positive regulation of autophagy	biological_process	GO:0010508	24	58	5.58	1.29059127924e-08	1.85489119031e-06	hsa:9830:TRIM14|hsa:3146:HMGB1|hsa:55626:RP5-1142A6.10|hsa:55626:CTB-47B11.3|hsa:55626:RP11-95D17.1|hsa:55626:RP11-57C13.3|hsa:55626:XIST|hsa:55626:RP11-685M7.3|hsa:55626:CTC-558O2.1|hsa:55626:SYT12|hsa:55626:RP11-253E3.3|hsa:55626:MIR4435-2HG|hsa:55626:RP11-259N19.1|hsa:55626:RP11-66B24.4|hsa:3146:HMGB1P5|hsa:55626:LINC00941|hsa:201292:TRIM65|hsa:55626:RP11-142E9.1|hsa:3146:HMGB1P10|hsa:55626:RP…	http://amigo.geneontology.org/amigo/term/GO:0010508
condensed chromosome	cellular_component	GO:0000793	17	27	8.49	1.64382171109e-08	2.28381629728e-06	hsa:4288:MKI67|hsa:3146:HMGB1P5|hsa:6419:SETMAR|hsa:3619:INCENP|hsa:1017:RP11-973D8.4|hsa:10592:SMC2|hsa:9918:NCAPD2|hsa:23481:PES1|hsa:1017:CDK2|hsa:5888:RAD51|hsa:2177:FANCD2|hsa:64151:NCAPG|hsa:3146:HMGB1P10|hsa:3146:RP11-673C5.1|hsa:7518:XRCC4|hsa:3146:HMGB1|hsa:7153:TOP2A	http://amigo.geneontology.org/amigo/term/GO:0000793
mitotic spindle organization	biological_process	GO:0007052	21	48	5.9	4.82526836893e-08	6.48765114894e-06	hsa:6790:RP11-62J1.3|hsa:6491:STIL|hsa:10460:TACC3|hsa:3925:STMN1|hsa:7283:TUBG1|hsa:83540:NUF2|hsa:29899:GPSM2|hsa:1062:CENPE|hsa:64946:CENPH|hsa:891:CCNB1|hsa:24137:KIF4A|hsa:7272:TTK|hsa:56647:BCCIP|hsa:6790:AURKA|hsa:9212:AURKB|hsa:284403:WDR62|hsa:9793:CKAP5|hsa:10403:NDC80|hsa:25886:POC1A|hsa:57405:SPC25|hsa:3832:KIF11	http://amigo.geneontology.org/amigo/term/GO:0007052
DNA replication initiation	biological_process	GO:0006270	17	30	7.64	5.20781648154e-08	6.7831809672e-06	hsa:23649:POLA2|hsa:5422:POLA1|hsa:55388:MCM10|hsa:4175:MCM6|hsa:9134:CCNE2|hsa:5426:POLE|hsa:4998:ORC1|hsa:4176:MCM7|hsa:23594:ORC6|hsa:4174:MCM5|hsa:5557:PRIM1|hsa:4171:MCM2|hsa:5558:PRIM2|hsa:8318:CDC45|hsa:4172:MCM3|hsa:990:CDC6|hsa:5427:POLE2	http://amigo.geneontology.org/amigo/term/GO:0006270
single-stranded DNA helicase activity	molecular_function	GO:0017116	13	15	11.68	5.86723867537e-08	7.4105002421e-06	hsa:1763:DNA2|hsa:5888:RAD51|hsa:10721:POLQ|hsa:5985:RFC5|hsa:5985:RP11-33N14.3|hsa:80119:PIF1|hsa:5983:RFC3|hsa:5982:RFC2|hsa:4174:MCM5|hsa:4171:MCM2|hsa:63922:CHTF18|hsa:5984:RFC4|hsa:79075:DSCC1	http://amigo.geneontology.org/amigo/term/GO:0017116
regulation of cellular response to heat	biological_process	GO:1900034	26	77	4.55	9.27993194796e-08	1.13761048115e-05	hsa:9532:BAG2|hsa:3312:HSPA8|hsa:79902:NUP85|hsa:3320:HSP90AA2P|hsa:2288:FKBP4|hsa:27000:DNAJC2|hsa:3326:HSP90AB1|hsa:23636:NUP62|hsa:10808:HSPH1|hsa:3326:HSP90AB2P|hsa:9972:RP11-500C11.3|hsa:55706:NDC1|hsa:23511:NUP188|hsa:10728:PTGES3P1|hsa:9688:NUP93|hsa:816:CAMK2B|hsa:64223:MLST8|hsa:129401:NUP35|hsa:79023:NUP37|hsa:9972:NUP153|hsa:23511:RP11-101E3.5|hsa:2288:RP4-816N1.7|hsa:9631:NUP155|hsa:3…	http://amigo.geneontology.org/amigo/term/GO:1900034
mitotic chromosome condensation	biological_process	GO:0007076	13	16	10.95	9.85641881538e-08	1.17375867493e-05	hsa:51203:NUSAP1|hsa:113130:CDCA5|hsa:7273:RP11-65L3.4|hsa:10592:SMC2|hsa:10051:SMC4|hsa:7273:RP11-65L3.2|hsa:23310:NCAPD3|hsa:9918:NCAPD2|hsa:7273:TTN-AS1|hsa:7273:TTN|hsa:23397:NCAPH|hsa:64151:NCAPG|hsa:7273:RP11-65L3.3	http://amigo.geneontology.org/amigo/term/GO:0007076
autophagy of mitochondrion	biological_process	GO:0000422	18	38	6.38	1.70758921945e-07	1.97700885185e-05	hsa:55626:XIST|hsa:55626:RP11-685M7.3|hsa:55626:RP11-142E9.1|hsa:55626:CTC-558O2.1|hsa:55626:RP5-1142A6.10|hsa:55626:LINC00941|hsa:55626:RP11-57C13.3|hsa:55626:SYT12|hsa:55626:RP11-85I17.2|hsa:55626:RP11-253E3.3|hsa:55626:C2orf48|hsa:55626:RP11-500G22.5|hsa:55626:CTB-47B11.3|hsa:55626:RP11-95D17.1|hsa:55626:RP11-259N19.1|hsa:55626:RP11-66B24.4|hsa:55626:BHLHE40-AS1|hsa:55626:MIR4435-2HG	http://amigo.geneontology.org/amigo/term/GO:0000422
double-strand break repair via break-induced replication	biological_process	GO:0000727	11	12	12.36	4.2873885271e-07	4.76637010617e-05	hsa:51659:GINS2|hsa:84296:GINS4|hsa:4176:MCM7|hsa:4175:MCM6|hsa:4174:MCM5|hsa:4173:MCM4|hsa:4172:MCM3|hsa:4171:MCM2|hsa:8318:CDC45|hsa:84296:RP11-360L9.4|hsa:8317:CDC7	http://amigo.geneontology.org/amigo/term/GO:0000727
spindle	cellular_component	GO:0005819	32	122	3.54	4.34553896436e-07	4.76637010617e-05	hsa:29901:SAC3D1|hsa:701:BUB1B|hsa:5347:PLK1|hsa:79902:NUP85|hsa:6790:RP11-62J1.3|hsa:54984:PINX1|hsa:3832:KIF11|hsa:9055:PRC1|hsa:11004:KIF2C|hsa:22974:TPX2|hsa:54801:HAUS6|hsa:55559:HAUS7|hsa:7272:TTK|hsa:5347:CTD-2196E14.5|hsa:6790:AURKA|hsa:9212:AURKB|hsa:23170:TTLL12|hsa:3619:INCENP|hsa:7443:VRK1|hsa:1063:CENPF|hsa:57509:MTUS1|hsa:440145:MZT1|hsa:83903:GSG2|hsa:84722:PSRC1|hsa:79801:SHCBP1|h…	http://amigo.geneontology.org/amigo/term/GO:0005819
DNA recombination	biological_process	GO:0006310	23	68	4.56	4.87065672799e-07	5.20535826724e-05	hsa:9401:RECQL4|hsa:3149:HMGB3|hsa:3146:HMGB1|hsa:27434:POLM|hsa:86:RP11-15L13.4|hsa:7520:XRCC5|hsa:7517:XRCC3|hsa:2547:XRCC6|hsa:54780:NSMCE4A|hsa:10856:RUVBL2|hsa:9156:EXO1|hsa:9401:CTD-2517M22.17|hsa:125476:RP11-322E11.6|hsa:3146:HMGB1P5|hsa:22976:PAXIP1|hsa:641:BLM|hsa:125476:INO80C|hsa:3146:HMGB1P10|hsa:80119:PIF1|hsa:86:ACTL6A|hsa:5888:RAD51|hsa:3146:RP11-673C5.1|hsa:79447:PAGR1	http://amigo.geneontology.org/amigo/term/GO:0006310
condensed nuclear chromosome	cellular_component	GO:0000794	15	28	7.22	5.4441339834e-07	5.6727876107e-05	hsa:8243:SMC1A|hsa:7273:RP11-65L3.3|hsa:4751:NEK2|hsa:7273:RP11-65L3.4|hsa:3014:H2AFX|hsa:7273:RP11-65L3.2|hsa:23212:RRS1|hsa:7283:TUBG1|hsa:6839:SUV39H1|hsa:7273:TTN-AS1|hsa:7273:TTN|hsa:5888:RAD51|hsa:65083:NOL6|hsa:6839:AF196970.3|hsa:1111:CHEK1	http://amigo.geneontology.org/amigo/term/GO:0000794
replication fork processing	biological_process	GO:0031297	15	29	6.97	7.65209223332e-07	7.77900498255e-05	hsa:5111:PCNA|hsa:253714:MMS22L|hsa:1663:RP11-22B23.1|hsa:55159:RFWD3|hsa:6419:SETMAR|hsa:1663:DDX11|hsa:4796:TONSL|hsa:10189:ALYREF|hsa:348654:GEN1|hsa:641:BLM|hsa:201254:STRA13|hsa:4796:TONSL-AS1|hsa:5888:RAD51|hsa:146956:EME1|hsa:1663:DDX12P	http://amigo.geneontology.org/amigo/term/GO:0031297
centrosome cycle	biological_process	GO:0007098	17	40	5.73	1.22792309004e-06	0.000121856748555	hsa:672:BRCA1|hsa:5347:PLK1|hsa:93323:HAUS8|hsa:55559:TREX2|hsa:55559:HAUS7|hsa:54801:HAUS6|hsa:4869:NPM1P39|hsa:983:CDK1|hsa:5347:CTD-2196E14.5|hsa:4869:NPM1P9|hsa:4869:NPM1P6|hsa:23636:NUP62|hsa:9768:KIAA0101|hsa:7516:XRCC2|hsa:4869:NPM1|hsa:4869:NPM1P27|hsa:9793:CKAP5	http://amigo.geneontology.org/amigo/term/GO:0007098
ribosomal large subunit biogenesis	biological_process	GO:0042273	14	27	6.99	1.74236222618e-06	0.000168887575784	hsa:23481:PES1|hsa:23212:RRS1|hsa:4869:NPM1P9|hsa:4869:NPM1P39|hsa:55759:WDR12|hsa:4869:NPM1P6|hsa:55003:PAK1IP1|hsa:54663:RP11-727F15.9|hsa:51491:NOP16|hsa:51388:NIP7|hsa:51154:MRTO4|hsa:4869:NPM1|hsa:54663:WDR74|hsa:4869:NPM1P27	http://amigo.geneontology.org/amigo/term/GO:0042273
preribosome, large subunit precursor	cellular_component	GO:0030687	13	23	7.62	1.97401331937e-06	0.000186992898072	hsa:23195:MDN1|hsa:8568:RRP1|hsa:23481:PES1|hsa:23076:RRP1B|hsa:84549:MAK16|hsa:23212:RRS1|hsa:55759:WDR12|hsa:23246:BOP1|hsa:54663:RP11-727F15.9|hsa:51388:NIP7|hsa:51154:MRTO4|hsa:54663:WDR74|hsa:51018:RRP15	http://amigo.geneontology.org/amigo/term/GO:0030687
chromosome	cellular_component	GO:0005694	31	127	3.29	2.35896933681e-06	0.000218492982129	hsa:9401:RECQL4|hsa:84916:UTP4|hsa:10721:POLQ|hsa:10849:ERCC1|hsa:100170841:C17orf96|hsa:9933:PUM3|hsa:4085:MAD2L1|hsa:2271:FH|hsa:9055:PRC1|hsa:9401:CTD-2517M22.17|hsa:51203:NUSAP1|hsa:672:BRCA1|hsa:157570:ESCO2|hsa:24137:KIF4A|hsa:157313:CDCA2|hsa:83743:GRWD1|hsa:113130:CDCA5|hsa:9904:RP11-780K2.1|hsa:84678:KDM2B|hsa:8243:SMC1A|hsa:10785:WDR4|hsa:83903:GSG2|hsa:1062:CENPE|hsa:22976:PAXIP1|hsa:6…	http://amigo.geneontology.org/amigo/term/GO:0005694
spindle pole	cellular_component	GO:0000922	30	121	3.34	2.60153008849e-06	0.000231189302908	hsa:4085:MAD2L1|hsa:5347:PLK1|hsa:10733:PLK4|hsa:3832:KIF11|hsa:9055:PRC1|hsa:990:CDC6|hsa:145508:CEP128|hsa:22974:TPX2|hsa:1663:RP11-22B23.1|hsa:23636:NUP62|hsa:25886:POC1A|hsa:93323:HAUS8|hsa:1663:DDX11|hsa:9735:KNTC1|hsa:199953:TMEM201|hsa:5347:CTD-2196E14.5|hsa:994:CDC25B|hsa:284403:WDR62|hsa:1063:CENPF|hsa:891:CCNB1|hsa:4751:NEK2|hsa:55789:DEPDC1B|hsa:90417:KNSTRN|hsa:84722:PSRC1|hsa:151648:…	http://amigo.geneontology.org/amigo/term/GO:0000922
MCM complex	cellular_component	GO:0042555	10	12	11.23	2.60698110285e-06	0.000231189302908	hsa:4796:TONSL|hsa:253714:MMS22L|hsa:4176:MCM7|hsa:4175:MCM6|hsa:4174:MCM5|hsa:4173:MCM4|hsa:4172:MCM3|hsa:4796:TONSL-AS1|hsa:84515:MCM8|hsa:4171:MCM2	http://amigo.geneontology.org/amigo/term/GO:0042555
viral process	biological_process	GO:0016032	73	456	2.16	3.17094894567e-06	0.000275344066782	hsa:5422:POLA1|hsa:6059:ABCE1|hsa:5699:PSMB10|hsa:23076:RRP1B|hsa:129401:NUP35|hsa:3146:HMGB1|hsa:55706:NDC1|hsa:79902:NUP85|hsa:3592:IL12A|hsa:3320:HSP90AA2P|hsa:79023:NUP37|hsa:6732:SRPK1|hsa:7416:VDAC1|hsa:4869:NPM1P27|hsa:3146:HMGB1P5|hsa:1050:CEBPA|hsa:1663:RP11-22B23.1|hsa:890:CCNA2|hsa:1663:DDX11|hsa:4869:NPM1|hsa:9972:RP11-500C11.3|hsa:995:CDC25C|hsa:90480:GADD45GIP1|hsa:708:C1QBP|hsa:235…	http://amigo.geneontology.org/amigo/term/GO:0016032
cellular response to starvation	biological_process	GO:0009267	22	72	4.12	3.417637605e-06	0.000290708439544	hsa:3312:HSPA8|hsa:2752:GLUL|hsa:55626:RP5-1142A6.10|hsa:55626:CTB-47B11.3|hsa:55626:RP11-95D17.1|hsa:55626:RP11-57C13.3|hsa:55626:XIST|hsa:55626:RP11-685M7.3|hsa:55626:BHLHE40-AS1|hsa:55626:SYT12|hsa:55626:RP11-253E3.3|hsa:55626:MIR4435-2HG|hsa:55626:RP11-259N19.1|hsa:55626:RP11-66B24.4|hsa:55626:LINC00941|hsa:3992:FADS1|hsa:1515:CTSV|hsa:55626:RP11-142E9.1|hsa:55626:RP11-85I17.2|hsa:55626:C2orf…	http://amigo.geneontology.org/amigo/term/GO:0009267
ubiquitin protein ligase binding	molecular_function	GO:0031625	53	294	2.43	3.69148110872e-06	0.000307721865223	hsa:9532:BAG2|hsa:4091:SMAD6|hsa:3312:HSPA8|hsa:3320:HSP90AA2P|hsa:6790:RP11-62J1.3|hsa:8863:RP3-467L1.4|hsa:55626:MIR4435-2HG|hsa:55626:RP5-1142A6.10|hsa:27101:CACYBP|hsa:55626:CTB-47B11.3|hsa:55626:RP11-95D17.1|hsa:7520:XRCC5|hsa:55626:RP11-57C13.3|hsa:55626:XIST|hsa:55626:RP11-685M7.3|hsa:27101:CACYBPP2|hsa:3326:HSP90AB2P|hsa:10376:TUBA1B|hsa:637:BID|hsa:3725:JUN|hsa:8915:BCL10|hsa:55626:SYT12…	http://amigo.geneontology.org/amigo/term/GO:0031625
cholesterol biosynthetic process	biological_process	GO:0006695	16	40	5.39	4.68012598561e-06	0.000382485590353	hsa:6307:MSMO1|hsa:3157:HMGCS1|hsa:3930:LBR|hsa:50814:NSDHL|hsa:2224:FDPS|hsa:3422:IDI1|hsa:6713:SQLE|hsa:1717:DHCR7|hsa:39:ACAT2|hsa:4597:MVD|hsa:3638:INSIG1|hsa:47:ACLY|hsa:4598:MVK|hsa:2222:FDFT1|hsa:2224:RUSC1-AS1|hsa:3422:IDI2-AS1	http://amigo.geneontology.org/amigo/term/GO:0006695
cytosol	cellular_component	GO:0005829	538	5095	1.42	5.64542726154e-06	0.000452502708194	hsa:2171:FABP5P1|hsa:54206:ERRFI1|hsa:2171:FABP5P3|hsa:2171:FABP5P2|hsa:2171:FABP5P7|hsa:701:BUB1B|hsa:51422:PRKAG2|hsa:2288:FKBP4|hsa:2289:FKBP5|hsa:705:BYSL|hsa:4598:MVK|hsa:11113:RP1-127H14.3|hsa:83743:GRWD1|hsa:302:ANXA2P2|hsa:9700:ESPL1|hsa:55626:RP11-259N19.1|hsa:10785:WDR4|hsa:6949:TCOF1|hsa:81624:DIAPH3|hsa:10383:XXbac-BPG252P9.9|hsa:816:CAMK2B|hsa:3312:HSPA8|hsa:26031:OSBPL3|hsa:55789:DE…	http://amigo.geneontology.org/amigo/term/GO:0005829
mitotic cytokinesis	biological_process	GO:0000281	18	52	4.67	6.33683225914e-06	0.000498338053889	hsa:3619:INCENP|hsa:54443:ANLN|hsa:3925:STMN1|hsa:1894:ECT2|hsa:29127:RACGAP1|hsa:55165:CEP55|hsa:9493:KIF23|hsa:11113:RP1-127H14.3|hsa:5347:PLK1|hsa:5347:CTD-2196E14.5|hsa:9700:ESPL1|hsa:1058:CENPA|hsa:11113:CIT|hsa:51203:NUSAP1|hsa:9055:PRC1|hsa:24137:KIF4A|hsa:112574:SNX18P7|hsa:10112:KIF20A	http://amigo.geneontology.org/amigo/term/GO:0000281
DNA helicase activity	molecular_function	GO:0003678	19	58	4.42	6.82179406865e-06	0.000526541438484	hsa:64979:MRPL36|hsa:641:BLM|hsa:1763:DNA2|hsa:25788:RAD54B|hsa:1663:DDX11|hsa:54821:ERCC6L|hsa:10856:RUVBL2|hsa:56652:C10orf2|hsa:4173:MCM4|hsa:4176:MCM7|hsa:4175:MCM6|hsa:1663:RP11-22B23.1|hsa:10146:G3BP1|hsa:1663:DDX12P|hsa:25788:FSBP|hsa:4172:MCM3|hsa:2547:XRCC6|hsa:7520:XRCC5|hsa:84515:MCM8	http://amigo.geneontology.org/amigo/term/GO:0003678
DNA biosynthetic process	biological_process	GO:0071897	13	27	6.49	7.59689945274e-06	0.000575706853073	hsa:8877:SPHK1|hsa:10721:POLQ|hsa:286826:LIN9|hsa:7298:TYMS|hsa:1063:CENPF|hsa:5425:POLD2|hsa:5424:POLD1|hsa:5245:RP11-1079K10.4|hsa:10714:POLD3|hsa:3978:CTC-453G23.5|hsa:3978:LIG1|hsa:7083:TK1|hsa:27434:POLM	http://amigo.geneontology.org/amigo/term/GO:0071897
nucleotide-excision repair, DNA gap filling	biological_process	GO:0006297	12	23	7.03	9.09832719458e-06	0.000677175495483	hsa:5111:PCNA|hsa:5985:RFC5|hsa:5985:RP11-33N14.3|hsa:5425:POLD2|hsa:5983:RFC3|hsa:5982:RFC2|hsa:5424:POLD1|hsa:5426:POLE|hsa:10714:POLD3|hsa:3978:CTC-453G23.5|hsa:3978:LIG1|hsa:5984:RFC4	http://amigo.geneontology.org/amigo/term/GO:0006297
negative regulation of neuron apoptotic process	biological_process	GO:0043524	31	138	3.03	9.96475618146e-06	0.000728650943234	hsa:9928:KIF14|hsa:55626:RP5-1142A6.10|hsa:55626:CTB-47B11.3|hsa:55626:RP11-95D17.1|hsa:7516:XRCC2|hsa:55626:RP11-57C13.3|hsa:55626:XIST|hsa:55626:RP11-685M7.3|hsa:1663:RP11-22B23.1|hsa:1663:DDX11|hsa:3326:HSP90AB2P|hsa:55626:CTC-558O2.1|hsa:3725:JUN|hsa:10763:NES|hsa:55626:SYT12|hsa:2019:EN1|hsa:55626:RP11-253E3.3|hsa:55626:MIR4435-2HG|hsa:84678:KDM2B|hsa:55626:RP11-66B24.4|hsa:1663:DDX12P|hsa:3…	http://amigo.geneontology.org/amigo/term/GO:0043524
phagocytic vesicle	cellular_component	GO:0045335	20	66	4.08	1.03417951805e-05	0.000738488770271	hsa:55626:XIST|hsa:55626:RP11-685M7.3|hsa:55626:RP11-142E9.1|hsa:55626:MIR4435-2HG|hsa:55626:RP11-95D17.1|hsa:55626:RP11-57C13.3|hsa:55626:RP5-1142A6.10|hsa:55626:LINC00941|hsa:23580:CDC42EP4|hsa:55626:SYT12|hsa:55626:RP11-85I17.2|hsa:55626:RP11-253E3.3|hsa:55626:C2orf48|hsa:55626:RP11-500G22.5|hsa:55626:CTB-47B11.3|hsa:71:ACTB|hsa:55626:RP11-259N19.1|hsa:55626:RP11-66B24.4|hsa:55626:BHLHE40-AS1|…	http://amigo.geneontology.org/amigo/term/GO:0045335
spindle pole centrosome	cellular_component	GO:0031616	10	15	8.99	1.05504170683e-05	0.000738488770271	hsa:4869:NPM1P9|hsa:4869:NPM1P39|hsa:6790:RP11-62J1.3|hsa:6790:AURKA|hsa:9212:AURKB|hsa:9787:DLGAP5|hsa:4869:NPM1P6|hsa:4869:NPM1|hsa:4869:NPM1P27|hsa:126353:MISP	http://amigo.geneontology.org/amigo/term/GO:0031616
midbody	cellular_component	GO:0030496	34	160	2.86	1.06308364242e-05	0.000738488770271	hsa:5347:PLK1|hsa:332:BIRC5|hsa:55165:CEP55|hsa:10807:SDCCAG3|hsa:9928:KIF14|hsa:9055:PRC1|hsa:1663:RP11-22B23.1|hsa:4751:NEK2|hsa:1894:ECT2|hsa:1663:DDX11|hsa:29127:RACGAP1|hsa:259266:ASPM|hsa:24137:KIF4A|hsa:5347:CTD-2196E14.5|hsa:302:ANXA2P2|hsa:6790:AURKA|hsa:9212:AURKB|hsa:23170:TTLL12|hsa:9816:URB2|hsa:55143:CDCA8|hsa:3619:INCENP|hsa:54443:ANLN|hsa:1063:CENPF|hsa:1062:CENPE|hsa:10615:SPAG5|…	http://amigo.geneontology.org/amigo/term/GO:0030496
bubble DNA binding	molecular_function	GO:0000405	8	8	13.48	1.1265840908e-05	0.000769770900073	hsa:9401:RECQL4|hsa:3146:HMGB1P5|hsa:3146:HMGB1P10|hsa:641:BLM|hsa:9401:CTD-2517M22.17|hsa:55247:NEIL3|hsa:3146:RP11-673C5.1|hsa:3146:HMGB1	http://amigo.geneontology.org/amigo/term/GO:0000405
mitochondrion	cellular_component	GO:0005739	158	1258	1.69	1.16195474842e-05	0.000781133450225	hsa:51116:RP11-426A6.5|hsa:2936:GSR|hsa:140707:BRI3BP|hsa:414899:BLID|hsa:54938:CTC-360G5.8|hsa:64968:AP000320.7|hsa:25819:NOCT|hsa:27349:MCAT|hsa:83451:ABHD11|hsa:2288:FKBP4|hsa:5245:RP11-1079K10.4|hsa:10452:TOMM40|hsa:79077:DCTPP1|hsa:9997:SCO2|hsa:10165:SLC25A13|hsa:55556:ENOSF1|hsa:1468:SLC25A10|hsa:55626:RP11-685M7.3|hsa:4938:OAS1|hsa:4285:MIPEP|hsa:2744:AC005540.3|hsa:9787:DLGAP5|hsa:2806:G…	http://amigo.geneontology.org/amigo/term/GO:0005739
autophagosome	cellular_component	GO:0005776	21	73	3.88	1.2214272207e-05	0.000806387120148	hsa:55626:XIST|hsa:55626:RP11-685M7.3|hsa:3312:HSPA8|hsa:100287171:CTD-2318O12.1|hsa:55626:RP11-142E9.1|hsa:141:ADPRH|hsa:55626:CTC-558O2.1|hsa:55626:RP5-1142A6.10|hsa:55626:LINC00941|hsa:55626:RP11-57C13.3|hsa:55626:SYT12|hsa:55626:RP11-85I17.2|hsa:55626:RP11-253E3.3|hsa:55626:C2orf48|hsa:55626:RP11-500G22.5|hsa:55626:CTB-47B11.3|hsa:55626:RP11-95D17.1|hsa:55626:RP11-259N19.1|hsa:55626:RP11-66B2…	http://amigo.geneontology.org/amigo/term/GO:0005776
telomere maintenance	biological_process	GO:0000723	16	44	4.9	1.23821438794e-05	0.000806387120148	hsa:5111:PCNA|hsa:9401:RECQL4|hsa:1763:DNA2|hsa:9134:CCNE2|hsa:7520:XRCC5|hsa:641:BLM|hsa:5425:POLD2|hsa:5591:PRKDC|hsa:9401:CTD-2517M22.17|hsa:5424:POLD1|hsa:80119:PIF1|hsa:10714:POLD3|hsa:10728:PTGES3P1|hsa:5892:RAD51D|hsa:64858:DCLRE1B|hsa:2547:XRCC6	http://amigo.geneontology.org/amigo/term/GO:0000723
regulation of transcription involved in G1/S transition of mitotic cell cycle	biological_process	GO:0000083	13	29	6.04	1.38532623187e-05	0.000888313805297	hsa:5111:PCNA|hsa:5422:POLA1|hsa:1869:E2F1|hsa:81620:CDT1|hsa:5129:CDK18|hsa:4998:ORC1|hsa:7298:TYMS|hsa:990:CDC6|hsa:8462:KLF11|hsa:26271:FBXO5|hsa:8318:CDC45|hsa:7027:TFDP1|hsa:6241:RRM2	http://amigo.geneontology.org/amigo/term/GO:0000083
macroautophagy	biological_process	GO:0016236	24	93	3.48	1.42226018372e-05	0.000898178855415	hsa:10452:TOMM40|hsa:51422:PRKAG2|hsa:192111:PGAM5|hsa:55626:RP5-1142A6.10|hsa:55626:CTB-47B11.3|hsa:55626:RP11-95D17.1|hsa:55626:RP11-57C13.3|hsa:55626:XIST|hsa:55626:RP11-685M7.3|hsa:55626:CTC-558O2.1|hsa:56993:TOMM22|hsa:55626:SYT12|hsa:55626:RP11-253E3.3|hsa:55626:MIR4435-2HG|hsa:7416:VDAC1|hsa:55626:RP11-259N19.1|hsa:55626:RP11-66B24.4|hsa:6714:SRC|hsa:55626:LINC00941|hsa:55626:RP11-142E9.1|…	http://amigo.geneontology.org/amigo/term/GO:0016236
spindle organization	biological_process	GO:0007051	10	16	8.42	1.59212906794e-05	0.000975881463994	hsa:90417:KNSTRN|hsa:6790:RP11-62J1.3|hsa:9212:AURKB|hsa:259266:ASPM|hsa:10615:SPAG5|hsa:7272:TTK|hsa:6790:AURKA|hsa:55722:CEP72|hsa:9793:CKAP5|hsa:3832:KIF11	http://amigo.geneontology.org/amigo/term/GO:0007051
DNA unwinding involved in DNA replication	biological_process	GO:0006268	10	16	8.42	1.59212906794e-05	0.000975881463994	hsa:9401:RECQL4|hsa:56652:C10orf2|hsa:3159:HMGA1|hsa:4176:MCM7|hsa:4175:MCM6|hsa:4173:MCM4|hsa:4171:MCM2|hsa:5888:RAD51|hsa:9401:CTD-2517M22.17|hsa:641:BLM	http://amigo.geneontology.org/amigo/term/GO:0006268
cyclin-dependent protein kinase holoenzyme complex	cellular_component	GO:0000307	13	30	5.84	1.84138960749e-05	0.00110127244536	hsa:5111:PCNA|hsa:9133:CCNB2|hsa:891:CCNB1|hsa:890:CCNA2|hsa:9134:CCNE2|hsa:1164:CKS2|hsa:1017:RP11-973D8.4|hsa:1163:CKS1B|hsa:899:RP11-715J22.4|hsa:983:CDK1|hsa:899:CCNF|hsa:1019:CDK4|hsa:1017:CDK2	http://amigo.geneontology.org/amigo/term/GO:0000307
unfolded protein binding	molecular_function	GO:0051082	27	115	3.16	1.84954585354e-05	0.00110127244536	hsa:23195:MDN1|hsa:80273:GRPEL1|hsa:3306:HSPA2|hsa:3312:HSPA8|hsa:3320:HSP90AA2P|hsa:10036:CHAF1A|hsa:8208:CHAF1B|hsa:4869:NPM1P27|hsa:10856:RUVBL2|hsa:3326:HSP90AB2P|hsa:10726:NUDC|hsa:5478:PPIAP22|hsa:22948:CCT5|hsa:3326:HSP90AB1|hsa:4869:NPM1P9|hsa:4869:NPM1P6|hsa:22948:CTD-2256P15.4|hsa:10383:XXbac-BPG252P9.9|hsa:10728:PTGES3P1|hsa:4869:NPM1P39|hsa:3329:HSPD1P1|hsa:4869:NPM1|hsa:10383:TUBB4B|…	http://amigo.geneontology.org/amigo/term/GO:0051082
anaphase-promoting complex-dependent catabolic process	biological_process	GO:0031145	22	82	3.62	1.91903100934e-05	0.00111090572874	hsa:4085:MAD2L1|hsa:5699:PSMB10|hsa:5347:PLK1|hsa:1017:RP11-973D8.4|hsa:64682:AC093616.4|hsa:6790:RP11-62J1.3|hsa:26271:FBXO5|hsa:701:BUB1B|hsa:5347:CTD-2196E14.5|hsa:6790:AURKA|hsa:9212:AURKB|hsa:9232:PTTG1|hsa:9184:BUB3|hsa:23198:PSME4|hsa:27338:UBE2S|hsa:51434:ANAPC7|hsa:891:CCNB1|hsa:11065:UBE2C|hsa:991:CDC20|hsa:983:CDK1|hsa:1017:CDK2|hsa:5693:PSMB5	http://amigo.geneontology.org/amigo/term/GO:0031145
double-strand break repair via homologous recombination	biological_process	GO:0000724	22	82	3.62	1.91903100934e-05	0.00111090572874	hsa:9401:RECQL4|hsa:55159:RFWD3|hsa:10721:POLQ|hsa:348654:GEN1|hsa:2237:FEN1|hsa:25788:FSBP|hsa:7517:XRCC3|hsa:7516:XRCC2|hsa:25788:RAD54B|hsa:9401:CTD-2517M22.17|hsa:10635:RAD51AP1|hsa:672:BRCA1|hsa:675:BRCA2|hsa:4796:TONSL|hsa:253714:MMS22L|hsa:641:BLM|hsa:5892:RAD51D|hsa:6624:FSCN1|hsa:84515:MCM8|hsa:3014:H2AFX|hsa:4796:TONSL-AS1|hsa:5888:RAD51	http://amigo.geneontology.org/amigo/term/GO:0000724
positive regulation of DNA-directed DNA polymerase activity	biological_process	GO:1900264	8	9	11.98	1.97915440356e-05	0.00113001582932	hsa:5111:PCNA|hsa:5985:RFC5|hsa:5984:RFC4|hsa:5983:RFC3|hsa:5982:RFC2|hsa:63922:CHTF18|hsa:5985:RP11-33N14.3|hsa:79075:DSCC1	http://amigo.geneontology.org/amigo/term/GO:1900264
mitochondrial outer membrane	cellular_component	GO:0005741	34	166	2.76	2.059451976e-05	0.00115997241027	hsa:10452:TOMM40|hsa:140707:BRI3BP|hsa:9830:TRIM14|hsa:55626:RP5-1142A6.10|hsa:192111:PGAM5|hsa:56993:TOMM22|hsa:55626:CTB-47B11.3|hsa:55626:RP11-95D17.1|hsa:55626:RP11-57C13.3|hsa:55626:XIST|hsa:55626:RP11-685M7.3|hsa:23175:LPIN1|hsa:637:BID|hsa:55626:SYT12|hsa:55626:RP11-253E3.3|hsa:1594:CYP27B1|hsa:55626:BHLHE40-AS1|hsa:7416:VDAC1|hsa:55626:RP11-259N19.1|hsa:55626:RP11-66B24.4|hsa:55626:MIR443…	http://amigo.geneontology.org/amigo/term/GO:0005741
four-way junction DNA binding	molecular_function	GO:0000400	10	17	7.93	2.34841008961e-05	0.00125216478222	hsa:7516:XRCC2|hsa:3146:HMGB1P5|hsa:3149:HMGB3|hsa:3146:HMGB1P10|hsa:348654:GEN1|hsa:641:BLM|hsa:7517:XRCC3|hsa:5892:RAD51D|hsa:3146:RP11-673C5.1|hsa:3146:HMGB1	http://amigo.geneontology.org/amigo/term/GO:0000400
centrosome duplication	biological_process	GO:0051298	10	17	7.93	2.34841008961e-05	0.00125216478222	hsa:29901:SAC3D1|hsa:22995:CEP152|hsa:675:BRCA2|hsa:1017:RP11-973D8.4|hsa:6491:STIL|hsa:22995:RP11-485O10.2|hsa:1017:CDK2|hsa:163786:SASS6|hsa:10403:NDC80|hsa:9793:CKAP5	http://amigo.geneontology.org/amigo/term/GO:0051298
nuclear chromosome, telomeric region	cellular_component	GO:0000784	26	110	3.19	2.36933367182e-05	0.00125216478222	hsa:5591:PRKDC|hsa:54984:PINX1|hsa:2237:FEN1|hsa:7517:XRCC3|hsa:7520:XRCC5|hsa:2547:XRCC6|hsa:1763:DNA2|hsa:64858:DCLRE1B|hsa:5424:POLD1|hsa:5111:PCNA|hsa:675:BRCA2|hsa:10189:ALYREF|hsa:4998:ORC1|hsa:4176:MCM7|hsa:4175:MCM6|hsa:4174:MCM5|hsa:4173:MCM4|hsa:4172:MCM3|hsa:4171:MCM2|hsa:84321:THOC3|hsa:5892:RAD51D|hsa:55226:NAT10|hsa:55345:ZGRF1|hsa:983:CDK1|hsa:80119:PIF1|hsa:5888:RAD51	http://amigo.geneontology.org/amigo/term/GO:0000784
metaphase plate congression	biological_process	GO:0051310	9	13	9.33	2.3733449567e-05	0.00125216478222	hsa:3619:INCENP|hsa:3835:AC009133.21|hsa:1063:CENPF|hsa:1062:CENPE|hsa:3835:KIF22|hsa:11004:KIF2C|hsa:10403:NDC80|hsa:55166:CENPQ|hsa:81610:FAM83D	http://amigo.geneontology.org/amigo/term/GO:0051310
purine nucleotide catabolic process	biological_process	GO:0006195	9	13	9.33	2.3733449567e-05	0.00125216478222	hsa:4521:NUDT1|hsa:10591:DNPH1|hsa:55270:NUDT15|hsa:6652:SORD|hsa:4860:RP11-203M5.8|hsa:4860:PNP|hsa:6652:SORD2P|hsa:30833:NT5C|hsa:30833:RP11-649A18.3	http://amigo.geneontology.org/amigo/term/GO:0006195
autophagosome assembly	biological_process	GO:0000045	18	59	4.11	2.60848799064e-05	0.00135902224313	hsa:55626:XIST|hsa:55626:RP11-685M7.3|hsa:55626:RP11-142E9.1|hsa:55626:CTC-558O2.1|hsa:55626:RP5-1142A6.10|hsa:55626:LINC00941|hsa:55626:RP11-57C13.3|hsa:55626:SYT12|hsa:55626:RP11-85I17.2|hsa:55626:RP11-253E3.3|hsa:55626:C2orf48|hsa:55626:RP11-500G22.5|hsa:55626:CTB-47B11.3|hsa:55626:RP11-95D17.1|hsa:55626:RP11-259N19.1|hsa:55626:RP11-66B24.4|hsa:55626:BHLHE40-AS1|hsa:55626:MIR4435-2HG	http://amigo.geneontology.org/amigo/term/GO:0000045
regulation of glycolytic process	biological_process	GO:0006110	15	42	4.81	2.72549885517e-05	0.00140245422572	hsa:9972:NUP153|hsa:51422:PRKAG2|hsa:23636:NUP62|hsa:11182:SLC2A6|hsa:9972:RP11-500C11.3|hsa:9688:NUP93|hsa:79902:NUP85|hsa:79023:NUP37|hsa:23511:NUP188|hsa:23511:RP11-101E3.5|hsa:55706:NDC1|hsa:9631:NUP155|hsa:5223:PGAM1|hsa:129401:NUP35|hsa:23165:NUP205	http://amigo.geneontology.org/amigo/term/GO:0006110
mitotic spindle assembly checkpoint	biological_process	GO:0007094	11	22	6.74	2.90747059805e-05	0.00146004065695	hsa:4085:MAD2L1|hsa:699:BUB1|hsa:9184:BUB3|hsa:701:BUB1B|hsa:5347:PLK1|hsa:1063:CENPF|hsa:991:CDC20|hsa:7272:TTK|hsa:5347:CTD-2196E14.5|hsa:9212:AURKB|hsa:9319:TRIP13	http://amigo.geneontology.org/amigo/term/GO:0007094
DNA-dependent DNA replication	biological_process	GO:0006261	11	22	6.74	2.90747059805e-05	0.00146004065695	hsa:11177:RP11-73E17.2|hsa:10721:POLQ|hsa:5985:RFC5|hsa:5985:RP11-33N14.3|hsa:5983:RFC3|hsa:5982:RFC2|hsa:11177:BAZ1A|hsa:5424:POLD1|hsa:5427:POLE2|hsa:5984:RFC4|hsa:11169:WDHD1	http://amigo.geneontology.org/amigo/term/GO:0006261
damaged DNA binding	molecular_function	GO:0003684	17	55	4.17	3.7738359475e-05	0.00187254145585	hsa:5111:PCNA|hsa:672:BRCA1|hsa:3146:HMGB1P5|hsa:10721:POLQ|hsa:3146:RP11-673C5.1|hsa:3146:HMGB1P10|hsa:56852:RAD18|hsa:3014:H2AFX|hsa:2189:FANCG|hsa:5424:POLD1|hsa:7520:XRCC5|hsa:2237:FEN1|hsa:55247:NEIL3|hsa:7374:UNG|hsa:64858:DCLRE1B|hsa:3146:HMGB1|hsa:2547:XRCC6	http://amigo.geneontology.org/amigo/term/GO:0003684
mitotic spindle	cellular_component	GO:0072686	24	100	3.23	3.88119999799e-05	0.00190315783431	hsa:4085:MAD2L1|hsa:3832:KIF11|hsa:81610:FAM83D|hsa:22974:TPX2|hsa:51203:NUSAP1|hsa:1894:ECT2|hsa:29127:RACGAP1|hsa:220134:SKA1|hsa:221150:SKA3|hsa:9700:ESPL1|hsa:8317:CDC7|hsa:10615:SPAG5|hsa:5905:RANGAP1|hsa:23636:NUP62|hsa:3833:KIFC1|hsa:90417:KNSTRN|hsa:3835:AC009133.21|hsa:10460:TACC3|hsa:9493:KIF23|hsa:3835:KIF22|hsa:983:CDK1|hsa:57520:HECW2|hsa:5314:PKHD1|hsa:150468:CKAP2L	http://amigo.geneontology.org/amigo/term/GO:0072686
interstrand cross-link repair	biological_process	GO:0036297	16	50	4.31	4.47938294564e-05	0.00217093815319	hsa:55159:RFWD3|hsa:5888:RAD51|hsa:64858:DCLRE1B|hsa:91442:FAAP24|hsa:29089:UBE2T|hsa:2189:FANCG|hsa:10635:RAD51AP1|hsa:201254:STRA13|hsa:55215:FANCI|hsa:2177:FANCD2|hsa:78995:C17orf53|hsa:5892:RAD51D|hsa:146956:EME1|hsa:7517:XRCC3|hsa:6624:FSCN1|hsa:2187:FANCB	http://amigo.geneontology.org/amigo/term/GO:0036297
small-subunit processome	cellular_component	GO:0032040	14	39	4.84	4.78483319386e-05	0.00225258385864	hsa:84916:UTP4|hsa:10885:WDR3|hsa:51602:NOP58|hsa:51096:UTP18|hsa:55127:HEATR1|hsa:9136:RRP9|hsa:5822:CH507-9B2.5|hsa:10528:NOP56|hsa:5591:PRKDC|hsa:8602:NOP14|hsa:27340:UTP20|hsa:65083:NOL6|hsa:7520:XRCC5|hsa:2091:FBL	http://amigo.geneontology.org/amigo/term/GO:0032040
mitotic metaphase plate congression	biological_process	GO:0007080	14	39	4.84	4.78483319386e-05	0.00225258385864	hsa:84722:PSRC1|hsa:23636:NUP62|hsa:3835:AC009133.21|hsa:23212:RRS1|hsa:1062:CENPE|hsa:55165:CEP55|hsa:891:CCNB1|hsa:3835:KIF22|hsa:9928:KIF14|hsa:54984:PINX1|hsa:113130:CDCA5|hsa:55143:CDCA8|hsa:11004:KIF2C|hsa:3833:KIFC1	http://amigo.geneontology.org/amigo/term/GO:0007080
snoRNA binding	molecular_function	GO:0030515	10	19	7.09	4.80997992848e-05	0.00225258385864	hsa:705:BYSL|hsa:10885:WDR3|hsa:51602:NOP58|hsa:55127:HEATR1|hsa:9136:RRP9|hsa:10528:NOP56|hsa:9188:DDX21|hsa:8602:NOP14|hsa:4521:NUDT1|hsa:26747:NUFIP1	http://amigo.geneontology.org/amigo/term/GO:0030515
spindle microtubule	cellular_component	GO:0005876	15	45	4.49	5.23354967005e-05	0.00240004393577	hsa:6790:RP11-62J1.3|hsa:84722:PSRC1|hsa:51203:NUSAP1|hsa:5347:PLK1|hsa:332:BIRC5|hsa:5347:CTD-2196E14.5|hsa:24137:KIF4A|hsa:220134:SKA1|hsa:983:CDK1|hsa:221150:SKA3|hsa:348235:SKA2|hsa:6790:AURKA|hsa:9212:AURKB|hsa:9055:PRC1|hsa:3832:KIF11	http://amigo.geneontology.org/amigo/term/GO:0005876
tRNA export from nucleus	biological_process	GO:0006409	13	34	5.15	5.2400191496e-05	0.00240004393577	hsa:9972:NUP153|hsa:23636:NUP62|hsa:129401:NUP35|hsa:9972:RP11-500C11.3|hsa:9688:NUP93|hsa:79902:NUP85|hsa:79023:NUP37|hsa:23511:NUP188|hsa:23511:RP11-101E3.5|hsa:55706:NDC1|hsa:9631:NUP155|hsa:65083:NOL6|hsa:23165:NUP205	http://amigo.geneontology.org/amigo/term/GO:0006409
regulation of signal transduction by p53 class mediator	biological_process	GO:1901796	28	131	2.88	5.55989707043e-05	0.00251887510756	hsa:672:BRCA1|hsa:5985:RFC5|hsa:5985:RP11-33N14.3|hsa:1017:RP11-973D8.4|hsa:4839:NOP2|hsa:5983:RFC3|hsa:5982:RFC2|hsa:6790:RP11-62J1.3|hsa:116028:RMI2|hsa:22974:TPX2|hsa:1763:DNA2|hsa:9156:EXO1|hsa:6749:SSRP1|hsa:6790:AURKA|hsa:9212:AURKB|hsa:5984:RFC4|hsa:11200:CHEK2|hsa:1111:CHEK1|hsa:64979:MRPL36|hsa:51422:PRKAG2|hsa:580:BARD1|hsa:23212:RRS1|hsa:641:BLM|hsa:55003:PAK1IP1|hsa:6877:TAF5|hsa:6749…	http://amigo.geneontology.org/amigo/term/GO:1901796
chromatin binding	molecular_function	GO:0003682	66	443	2.01	6.36031014391e-05	0.00285051319138	hsa:8243:SMC1A|hsa:4773:NFATC2|hsa:113130:CDCA5|hsa:10721:POLQ|hsa:3149:HMGB3|hsa:81620:CDT1|hsa:4091:SMAD6|hsa:100170841:C17orf96|hsa:26147:PHF19|hsa:2852:GPER1|hsa:25885:POLR1A|hsa:5426:POLE|hsa:10036:CHAF1A|hsa:8208:CHAF1B|hsa:51053:GMNN|hsa:9768:KIAA0101|hsa:11169:WDHD1|hsa:4869:NPM1P27|hsa:90381:TICRR|hsa:1050:CEBPA|hsa:1663:RP11-22B23.1|hsa:23636:NUP62|hsa:4869:NPM1P39|hsa:1663:DDX11|hsa:91…	http://amigo.geneontology.org/amigo/term/GO:0003682
double-stranded DNA binding	molecular_function	GO:0003690	23	97	3.2	6.51667434583e-05	0.00288952113547	hsa:3149:HMGB3|hsa:3146:HMGB1|hsa:5591:PRKDC|hsa:2237:FEN1|hsa:57109:REXO4|hsa:7520:XRCC5|hsa:2547:XRCC6|hsa:1663:RP11-22B23.1|hsa:1663:DDX11|hsa:10635:RAD51AP1|hsa:5888:RAD51|hsa:26065:AC010492.2|hsa:55388:MCM10|hsa:3146:HMGB1P5|hsa:6419:SETMAR|hsa:84057:MND1|hsa:115004:MB21D1|hsa:2034:EPAS1|hsa:3146:HMGB1P10|hsa:1663:DDX12P|hsa:55247:NEIL3|hsa:201254:STRA13|hsa:3146:RP11-673C5.1	http://amigo.geneontology.org/amigo/term/GO:0003690
ribosome assembly	biological_process	GO:0042255	7	8	11.79	7.17286359514e-05	0.00310276060039	hsa:4869:NPM1P39|hsa:4869:NPM1P6|hsa:4869:NPM1P9|hsa:51388:NIP7|hsa:4869:NPM1|hsa:4869:NPM1P27|hsa:57647:DHX37	http://amigo.geneontology.org/amigo/term/GO:0042255
replication fork protection complex	cellular_component	GO:0031298	7	8	11.79	7.17286359514e-05	0.00310276060039	hsa:51659:GINS2|hsa:55388:MCM10|hsa:84296:GINS4|hsa:8914:TIMELESS|hsa:8318:CDC45|hsa:11169:WDHD1|hsa:84296:RP11-360L9.4	http://amigo.geneontology.org/amigo/term/GO:0031298
spindle midzone	cellular_component	GO:0051233	11	25	5.93	7.2209159846e-05	0.00310276060039	hsa:9928:KIF14|hsa:29127:RACGAP1|hsa:1062:CENPE|hsa:6790:RP11-62J1.3|hsa:5347:PLK1|hsa:5347:CTD-2196E14.5|hsa:6790:AURKA|hsa:9212:AURKB|hsa:55143:CDCA8|hsa:9585:KIF20B|hsa:990:CDC6	http://amigo.geneontology.org/amigo/term/GO:0051233
axoneme	cellular_component	GO:0005930	24	105	3.08	7.50443949751e-05	0.00319168406384	hsa:57576:KIF17|hsa:55626:RP5-1142A6.10|hsa:55626:CTB-47B11.3|hsa:55626:RP11-95D17.1|hsa:55626:RP11-57C13.3|hsa:55626:XIST|hsa:55626:SYT12|hsa:55626:RP11-85I17.2|hsa:55626:CTC-558O2.1|hsa:2736:GLI2|hsa:55626:RP11-253E3.3|hsa:55626:MIR4435-2HG|hsa:55626:RP11-259N19.1|hsa:55626:RP11-66B24.4|hsa:6101:RP1|hsa:55626:RP11-685M7.3|hsa:1063:CENPF|hsa:55626:LINC00941|hsa:55626:RP11-142E9.1|hsa:1767:DNAH5|…	http://amigo.geneontology.org/amigo/term/GO:0005930
replication fork	cellular_component	GO:0005657	11	26	5.7	9.5404760464e-05	0.00401663678398	hsa:5111:PCNA|hsa:7516:XRCC2|hsa:1786:DNMT1|hsa:3014:H2AFX|hsa:641:BLM|hsa:80119:PIF1|hsa:56852:RAD18|hsa:7517:XRCC3|hsa:5892:RAD51D|hsa:29128:UHRF1|hsa:29128:RP11-424C20.2	http://amigo.geneontology.org/amigo/term/GO:0005657
regulation of cyclin-dependent protein serine/threonine kinase activity	biological_process	GO:0000079	16	55	3.92	0.000114586854557	0.00477598009795	hsa:9133:CCNB2|hsa:891:CCNB1|hsa:890:CCNA2|hsa:23560:GTPBP4|hsa:9134:CCNE2|hsa:993:CDC25A|hsa:56647:BCCIP|hsa:899:RP11-715J22.4|hsa:641:BLM|hsa:995:CDC25C|hsa:899:CCNF|hsa:1033:CDKN3|hsa:1019:CDK4|hsa:4171:MCM2|hsa:2810:SFN|hsa:990:CDC6	http://amigo.geneontology.org/amigo/term/GO:0000079
DNA clamp loader activity	molecular_function	GO:0003689	7	9	10.48	0.000118755254319	0.00490071188118	hsa:5985:RFC5|hsa:5985:RP11-33N14.3|hsa:5983:RFC3|hsa:5982:RFC2|hsa:63922:CHTF18|hsa:5984:RFC4|hsa:79075:DSCC1	http://amigo.geneontology.org/amigo/term/GO:0003689
kinetochore assembly	biological_process	GO:0051382	8	13	8.29	0.000124057438866	0.00504491377072	hsa:55839:CENPN|hsa:64105:CENPK|hsa:64946:CENPH|hsa:1063:CENPF|hsa:1062:CENPE|hsa:1058:CENPA|hsa:201254:STRA13|hsa:387103:CENPW	http://amigo.geneontology.org/amigo/term/GO:0051382
positive regulation of G2/M transition of mitotic cell cycle	biological_process	GO:0010971	11	27	5.49	0.000124670373892	0.00504491377072	hsa:3306:HSPA2|hsa:891:CCNB1|hsa:995:CDC25C|hsa:994:CDC25B|hsa:7480:WNT10B|hsa:983:CDK1|hsa:1019:CDK4|hsa:26271:FBXO5|hsa:80174:DBF4B|hsa:993:CDC25A|hsa:8317:CDC7	http://amigo.geneontology.org/amigo/term/GO:0010971
chromatin	cellular_component	GO:0000785	26	124	2.83	0.000131181354592	0.00525734505712	hsa:5422:POLA1|hsa:54069:MIS18A|hsa:55806:HR|hsa:7112:TMPO|hsa:5933:RBL1|hsa:23160:WDR43|hsa:55010:PARPBP|hsa:157570:ESCO2|hsa:5347:PLK1|hsa:5347:CTD-2196E14.5|hsa:1111:CHEK1|hsa:5111:PCNA|hsa:11339:OIP5|hsa:1063:CENPF|hsa:79723:SUV39H2|hsa:7112:TMPO-AS1|hsa:4176:MCM7|hsa:4171:MCM2|hsa:6732:SRPK1|hsa:3835:AC009133.21|hsa:7468:WHSC1|hsa:3835:KIF22|hsa:1019:CDK4|hsa:5888:RAD51|hsa:5933:RP4-621N11.2…	http://amigo.geneontology.org/amigo/term/GO:0000785
kinetochore organization	biological_process	GO:0051383	6	6	13.48	0.000151186220535	0.00583466821473	hsa:64946:CENPH|hsa:83540:NUF2|hsa:10592:SMC2|hsa:81620:CDT1|hsa:10051:SMC4|hsa:10403:NDC80	http://amigo.geneontology.org/amigo/term/GO:0051383
chromosome passenger complex	cellular_component	GO:0032133	6	6	13.48	0.000151186220535	0.00583466821473	hsa:3619:INCENP|hsa:332:BIRC5|hsa:6790:RP11-62J1.3|hsa:6790:AURKA|hsa:9212:AURKB|hsa:55143:CDCA8	http://amigo.geneontology.org/amigo/term/GO:0032133
positive regulation of tau-protein kinase activity	biological_process	GO:1902949	6	6	13.48	0.000151186220535	0.00583466821473	hsa:3326:HSP90AB2P|hsa:22943:DKK1|hsa:3326:HSP90AB1|hsa:3326:HSP90AB3P|hsa:3320:HSP90AA1|hsa:3320:HSP90AA2P	http://amigo.geneontology.org/amigo/term/GO:1902949
ribosomal small subunit export from nucleus	biological_process	GO:0000056	6	6	13.48	0.000151186220535	0.00583466821473	hsa:84946:LTV1|hsa:4869:NPM1P39|hsa:4869:NPM1P9|hsa:4869:NPM1P6|hsa:4869:NPM1|hsa:4869:NPM1P27	http://amigo.geneontology.org/amigo/term/GO:0000056
centriole replication	biological_process	GO:0007099	9	18	6.74	0.000155171680816	0.00593353729947	hsa:22995:CEP152|hsa:55835:CENPJ|hsa:1017:RP11-973D8.4|hsa:10733:PLK4|hsa:22995:RP11-485O10.2|hsa:1017:CDK2|hsa:163786:SASS6|hsa:55722:CEP72|hsa:284403:WDR62	http://amigo.geneontology.org/amigo/term/GO:0007099
structural constituent of nuclear pore	molecular_function	GO:0017056	11	28	5.3	0.000161238029495	0.00610945551758	hsa:9972:NUP153|hsa:23636:NUP62|hsa:129401:NUP35|hsa:9972:RP11-500C11.3|hsa:9688:NUP93|hsa:79902:NUP85|hsa:55706:NDC1|hsa:23511:NUP188|hsa:23511:RP11-101E3.5|hsa:9631:NUP155|hsa:23165:NUP205	http://amigo.geneontology.org/amigo/term/GO:0017056
regulation of centriole replication	biological_process	GO:0046599	7	10	9.43	0.000188029851517	0.00706043622632	hsa:6491:STIL|hsa:55835:CENPJ|hsa:4869:NPM1P39|hsa:4869:NPM1P9|hsa:4869:NPM1P6|hsa:4869:NPM1|hsa:4869:NPM1P27	http://amigo.geneontology.org/amigo/term/GO:0046599
nucleus	cellular_component	GO:0005634	529	5208	1.37	0.000197229492625	0.00733975468984	hsa:2171:FABP5P1|hsa:54206:ERRFI1|hsa:2171:FABP5P3|hsa:2171:FABP5P2|hsa:2171:FABP5P7|hsa:3306:HSPA2|hsa:6612:SUMO3|hsa:51422:PRKAG2|hsa:55269:PSPC1|hsa:81611:ANP32E|hsa:705:BYSL|hsa:5892:RAD51D|hsa:83743:GRWD1|hsa:302:ANXA2P2|hsa:9700:ESPL1|hsa:7465:WEE1|hsa:3654:IRAK1|hsa:9263:STK17A|hsa:10785:WDR4|hsa:81624:DIAPH3|hsa:10383:XXbac-BPG252P9.9|hsa:4605:MYBL2|hsa:26298:EHF|hsa:57509:MTUS1|hsa:7866:…	http://amigo.geneontology.org/amigo/term/GO:0005634
fibrillar center	cellular_component	GO:0001650	26	129	2.72	0.000225790574687	0.0083282753566	hsa:84916:UTP4|hsa:7430:RP11-281P11.1|hsa:10849:ERCC1|hsa:55269:PSPC1|hsa:64425:POLR1E|hsa:118487:CHCHD1|hsa:51602:NOP58|hsa:1663:DDX11|hsa:10528:NOP56|hsa:23594:ORC6|hsa:26517:TIMM13|hsa:9875:URB1|hsa:6949:TCOF1|hsa:55127:HEATR1|hsa:23212:RRS1|hsa:9221:NOLC1|hsa:1663:RP11-22B23.1|hsa:26747:NUFIP1|hsa:339230:CCDC137|hsa:23160:WDR43|hsa:10849:CD3EAP|hsa:56924:BUB1B-PAK6|hsa:26064:RAI14|hsa:1663:DD…	http://amigo.geneontology.org/amigo/term/GO:0001650
regulation of cholesterol biosynthetic process	biological_process	GO:0045540	12	35	4.62	0.00023216571705	0.00848830446198	hsa:3157:HMGCS1|hsa:2224:FDPS|hsa:6319:SCD|hsa:6713:SQLE|hsa:1717:DHCR7|hsa:2194:FASN|hsa:3422:IDI1|hsa:4597:MVD|hsa:4598:MVK|hsa:2222:FDFT1|hsa:2224:RUSC1-AS1|hsa:3422:IDI2-AS1	http://amigo.geneontology.org/amigo/term/GO:0045540
condensin complex	cellular_component	GO:0000796	6	7	11.55	0.000261865189261	0.00940908714516	hsa:54892:NCAPG2|hsa:10592:SMC2|hsa:10051:SMC4|hsa:9918:NCAPD2|hsa:23397:NCAPH|hsa:64151:NCAPG	http://amigo.geneontology.org/amigo/term/GO:0000796
meiotic chromosome condensation	biological_process	GO:0010032	6	7	11.55	0.000261865189261	0.00940908714516	hsa:3619:INCENP|hsa:10592:SMC2|hsa:10051:SMC4|hsa:9918:NCAPD2|hsa:23310:NCAPD3|hsa:23397:NCAPH	http://amigo.geneontology.org/amigo/term/GO:0010032
condensed nuclear chromosome kinetochore	cellular_component	GO:0000778	7	11	8.58	0.00028659886128	0.0102097782377	hsa:79172:CENPO|hsa:699:BUB1|hsa:701:BUB1B|hsa:55320:MIS18BP1|hsa:83540:NUF2|hsa:1058:CENPA|hsa:10403:NDC80	http://amigo.geneontology.org/amigo/term/GO:0000778
chromatin remodeling	biological_process	GO:0006338	22	102	2.91	0.000295874993971	0.0104509065667	hsa:3149:HMGB3|hsa:3146:HMGB1|hsa:86:RP11-15L13.4|hsa:6597:SMARCA4|hsa:4869:NPM1P27|hsa:11177:RP11-73E17.2|hsa:10856:RUVBL2|hsa:125476:RP11-322E11.6|hsa:4869:NPM1P9|hsa:4869:NPM1P6|hsa:4609:MYC|hsa:4602:MYB|hsa:3146:HMGB1P5|hsa:79723:SUV39H2|hsa:4869:NPM1P39|hsa:11177:BAZ1A|hsa:4869:NPM1|hsa:125476:INO80C|hsa:10360:NPM3|hsa:3146:HMGB1P10|hsa:86:ACTL6A|hsa:3146:RP11-673C5.1	http://amigo.geneontology.org/amigo/term/GO:0006338
ciliary basal body-plasma membrane docking	biological_process	GO:0097711	21	95	2.98	0.000302177428921	0.0105838279306	hsa:55559:HAUS7|hsa:22995:CEP152|hsa:3320:HSP90AA1|hsa:5347:PLK1|hsa:55835:CENPJ|hsa:93323:HAUS8|hsa:10383:XXbac-BPG252P9.9|hsa:55559:TREX2|hsa:347240:KIF24|hsa:54801:HAUS6|hsa:10733:PLK4|hsa:22995:RP11-485O10.2|hsa:7283:TUBG1|hsa:983:CDK1|hsa:5347:CTD-2196E14.5|hsa:4751:NEK2|hsa:55722:CEP72|hsa:10383:TUBB4B|hsa:7277:TUBA4A|hsa:3320:HSP90AA2P|hsa:9793:CKAP5	http://amigo.geneontology.org/amigo/term/GO:0097711
double-strand break repair via nonhomologous end joining	biological_process	GO:0006303	15	55	3.68	0.000332960763059	0.0115648371702	hsa:672:BRCA1|hsa:5422:POLA1|hsa:6419:SETMAR|hsa:580:BARD1|hsa:7520:XRCC5|hsa:3014:H2AFX|hsa:22976:PAXIP1|hsa:286257:C9orf142|hsa:7468:WHSC1|hsa:27434:POLM|hsa:55789:DEPDC1B|hsa:5591:PRKDC|hsa:64858:DCLRE1B|hsa:7518:XRCC4|hsa:2547:XRCC6	http://amigo.geneontology.org/amigo/term/GO:0006303
ribonucleoprotein complex	cellular_component	GO:1990904	29	156	2.51	0.00033592912566	0.0115715090558	hsa:4773:NFATC2|hsa:1993:ELAVL2|hsa:4670:RP11-886P16.10|hsa:3312:HSPA8|hsa:220988:HNRNPA3P5|hsa:7520:XRCC5|hsa:4869:NPM1P27|hsa:23636:NUP62|hsa:10856:RUVBL2|hsa:54596:HELLPAR|hsa:9343:EFTUD2|hsa:80004:ESRP2|hsa:4670:HNRNPM|hsa:4869:NPM1P9|hsa:3182:HNRNPAB|hsa:10146:G3BP1|hsa:6637:SNRPGP2|hsa:7153:TOP2A|hsa:672:BRCA1|hsa:152789:JAKMIP1|hsa:220988:HNRNPA3|hsa:4869:NPM1P39|hsa:4869:NPM1P6|hsa:23246:…	http://amigo.geneontology.org/amigo/term/GO:1990904
microtubule	cellular_component	GO:0005874	47	305	2.08	0.000340418315787	0.0116300290181	hsa:9532:BAG2|hsa:3925:STMN1|hsa:83593:RASSF5|hsa:9493:KIF23|hsa:9928:KIF14|hsa:56992:KIF15|hsa:57576:KIF17|hsa:3832:KIF11|hsa:6645:SNTB2|hsa:84790:RP11-161H23.5|hsa:11004:KIF2C|hsa:22974:TPX2|hsa:4751:NEK2|hsa:10808:HSPH1|hsa:283431:GAS2L3|hsa:84790:TUBA1C|hsa:10376:TUBA1B|hsa:54801:HAUS6|hsa:10726:NUDC|hsa:22948:CCT5|hsa:10383:XXbac-BPG252P9.9|hsa:6546:SLC8A1|hsa:6101:RP1|hsa:3619:INCENP|hsa:15…	http://amigo.geneontology.org/amigo/term/GO:0005874
autophagy	biological_process	GO:0006914	25	126	2.67	0.000361453393468	0.0122482743413	hsa:84141:EVA1A|hsa:3146:HMGB1|hsa:55626:RP5-1142A6.10|hsa:55626:CTB-47B11.3|hsa:55626:RP11-95D17.1|hsa:55626:RP11-57C13.3|hsa:55626:XIST|hsa:55626:RP11-685M7.3|hsa:55626:CTC-558O2.1|hsa:55626:SYT12|hsa:55626:RP11-253E3.3|hsa:55626:MIR4435-2HG|hsa:55626:RP11-259N19.1|hsa:55626:RP11-66B24.4|hsa:11067:C10orf10|hsa:3146:HMGB1P5|hsa:55626:LINC00941|hsa:55626:RP11-142E9.1|hsa:3146:HMGB1P10|hsa:10287:R…	http://amigo.geneontology.org/amigo/term/GO:0006914
nucleobase-containing small molecule interconversion	biological_process	GO:0015949	10	26	5.18	0.000364669938744	0.0122576153604	hsa:2936:GSR|hsa:4830:NME1|hsa:1503:CTPS1|hsa:25961:RP11-152N13.16|hsa:26289:AK5|hsa:6240:RRM1-AS1|hsa:7298:TYMS|hsa:1841:DTYMK|hsa:6241:RRM2|hsa:6240:RRM1	http://amigo.geneontology.org/amigo/term/GO:0015949
preribosome, small subunit precursor	cellular_component	GO:0030688	7	12	7.86	0.000422725046041	0.0132956921835	hsa:8568:RRP1|hsa:705:BYSL|hsa:84946:LTV1|hsa:23076:RRP1B|hsa:85395:FAM207A|hsa:55720:TSR1|hsa:27340:UTP20	http://amigo.geneontology.org/amigo/term/GO:0030688
mitotic nuclear envelope disassembly	biological_process	GO:0007077	7	12	7.86	0.000422725046041	0.0132956921835	hsa:9133:CCNB2|hsa:891:CCNB1|hsa:7443:VRK1|hsa:23175:LPIN1|hsa:5347:PLK1|hsa:983:CDK1|hsa:5347:CTD-2196E14.5	http://amigo.geneontology.org/amigo/term/GO:0007077
5'-flap endonuclease activity	molecular_function	GO:0017108	6	8	10.11	0.000427452675765	0.0132956921835	hsa:1763:DNA2|hsa:9156:EXO1|hsa:348654:GEN1|hsa:55345:ZGRF1|hsa:2237:FEN1|hsa:6624:FSCN1	http://amigo.geneontology.org/amigo/term/GO:0017108
establishment of integrated proviral latency	biological_process	GO:0075713	6	8	10.11	0.000427452675765	0.0132956921835	hsa:5478:PPIAP22|hsa:3159:HMGA1|hsa:7520:XRCC5|hsa:7518:XRCC4|hsa:5478:PPIA|hsa:2547:XRCC6	http://amigo.geneontology.org/amigo/term/GO:0075713
negative regulation of protein kinase activity by regulation of protein phosphorylation	biological_process	GO:0044387	6	8	10.11	0.000427452675765	0.0132956921835	hsa:4869:NPM1P39|hsa:23603:CORO1C|hsa:4869:NPM1P9|hsa:4869:NPM1P6|hsa:4869:NPM1|hsa:4869:NPM1P27	http://amigo.geneontology.org/amigo/term/GO:0044387
anaphase-promoting complex binding	molecular_function	GO:0010997	6	8	10.11	0.000427452675765	0.0132956921835	hsa:63967:CLSPN|hsa:5347:PLK1|hsa:991:CDC20|hsa:5347:CTD-2196E14.5|hsa:26271:FBXO5|hsa:27338:UBE2S	http://amigo.geneontology.org/amigo/term/GO:0010997
pre-replicative complex assembly involved in nuclear cell cycle DNA replication	biological_process	GO:0006267	6	8	10.11	0.000427452675765	0.0132956921835	hsa:4176:MCM7|hsa:4175:MCM6|hsa:4174:MCM5|hsa:4173:MCM4|hsa:4172:MCM3|hsa:4171:MCM2	http://amigo.geneontology.org/amigo/term/GO:0006267
ribosomal large subunit export from nucleus	biological_process	GO:0000055	6	8	10.11	0.000427452675765	0.0132956921835	hsa:23212:RRS1|hsa:4869:NPM1P39|hsa:4869:NPM1P9|hsa:4869:NPM1P6|hsa:4869:NPM1|hsa:4869:NPM1P27	http://amigo.geneontology.org/amigo/term/GO:0000055
condensed chromosome, centromeric region	cellular_component	GO:0000779	6	8	10.11	0.000427452675765	0.0132956921835	hsa:151648:SGO1|hsa:9918:NCAPD2|hsa:23310:NCAPD3|hsa:9212:AURKB|hsa:64151:NCAPG|hsa:1062:CENPE	http://amigo.geneontology.org/amigo/term/GO:0000779
homologous chromosome segregation	biological_process	GO:0045143	6	8	10.11	0.000427452675765	0.0132956921835	hsa:5347:PLK1|hsa:151246:SGO2|hsa:151648:SGO1|hsa:5347:CTD-2196E14.5|hsa:9700:ESPL1|hsa:9232:PTTG1	http://amigo.geneontology.org/amigo/term/GO:0045143
protein kinase binding	molecular_function	GO:0019901	64	461	1.87	0.000450391784417	0.0139054293144	hsa:54206:ERRFI1|hsa:5422:POLA1|hsa:9830:TRIM14|hsa:5347:PLK1|hsa:7273:RP11-65L3.3|hsa:80174:DBF4B|hsa:23413:NCS1|hsa:6790:RP11-62J1.3|hsa:286077:FAM83H|hsa:2305:FOXM1|hsa:26271:FBXO5|hsa:197259:MLKL|hsa:5223:PGAM1|hsa:9055:PRC1|hsa:7416:VDAC1|hsa:4869:NPM1P27|hsa:81610:FAM83D|hsa:22974:TPX2|hsa:890:CCNA2|hsa:3326:HSP90AB2P|hsa:29127:RACGAP1|hsa:1163:CKS1B|hsa:26960:RP11-467L19.14|hsa:3326:HSP90A…	http://amigo.geneontology.org/amigo/term/GO:0019901
regulation of cell cycle	biological_process	GO:0051726	24	121	2.67	0.000470195034377	0.0144100948771	hsa:5347:PLK1|hsa:1869:E2F1|hsa:3312:HSPA8|hsa:23481:PES1|hsa:2305:FOXM1|hsa:84930:MASTL|hsa:9768:KIAA0101|hsa:4605:MYBL2|hsa:5129:CDK18|hsa:8814:CDKL1|hsa:5347:CTD-2196E14.5|hsa:1063:CENPF|hsa:993:CDC25A|hsa:3725:JUN|hsa:23246:BOP1|hsa:5892:RAD51D|hsa:9133:CCNB2|hsa:891:CCNB1|hsa:1870:E2F2|hsa:286826:LIN9|hsa:79733:E2F8|hsa:55759:WDR12|hsa:55771:PRR11|hsa:1019:CDK4	http://amigo.geneontology.org/amigo/term/GO:0051726
ribosomal small subunit binding	molecular_function	GO:0043024	8	17	6.34	0.000494419871262	0.0149329132132	hsa:4830:NME1|hsa:4869:NPM1P9|hsa:4869:NPM1P39|hsa:7374:UNG|hsa:4869:NPM1P6|hsa:6059:ABCE1|hsa:4869:NPM1|hsa:4869:NPM1P27	http://amigo.geneontology.org/amigo/term/GO:0043024
3'-5' DNA helicase activity	molecular_function	GO:0043138	8	17	6.34	0.000494419871262	0.0149329132132	hsa:51659:GINS2|hsa:9401:RECQL4|hsa:84296:GINS4|hsa:641:BLM|hsa:9401:CTD-2517M22.17|hsa:4174:MCM5|hsa:4171:MCM2|hsa:84296:RP11-360L9.4	http://amigo.geneontology.org/amigo/term/GO:0043138
alpha DNA polymerase:primase complex	cellular_component	GO:0005658	5	5	13.48	0.00056327178413	0.0166504737323	hsa:4172:MCM3|hsa:23649:POLA2|hsa:5422:POLA1|hsa:5557:PRIM1|hsa:5558:PRIM2	http://amigo.geneontology.org/amigo/term/GO:0005658
lipid transport across blood-brain barrier	biological_process	GO:1990379	5	5	13.48	0.00056327178413	0.0166504737323	hsa:2171:FABP5P1|hsa:2171:FABP5P3|hsa:2171:FABP5P2|hsa:2171:FABP5P7|hsa:2171:FABP5	http://amigo.geneontology.org/amigo/term/GO:1990379
DNA replication factor C complex	cellular_component	GO:0005663	5	5	13.48	0.00056327178413	0.0166504737323	hsa:5985:RFC5|hsa:5985:RP11-33N14.3|hsa:5982:RFC2|hsa:5983:RFC3|hsa:5984:RFC4	http://amigo.geneontology.org/amigo/term/GO:0005663
cell cycle	biological_process	GO:0007049	39	245	2.15	0.00059693135384	0.0175211963578	hsa:4288:MKI67|hsa:54069:MIS18A|hsa:6714:SRC|hsa:80174:DBF4B|hsa:10807:SDCCAG3|hsa:2852:GPER1|hsa:23421:ITGB3BP|hsa:10036:CHAF1A|hsa:8208:CHAF1B|hsa:54478:FAM64A|hsa:55240:STEAP3-AS1|hsa:11339:OIP5|hsa:84306:PDCD2L|hsa:55355:HJURP|hsa:54821:ERCC6L|hsa:10726:NUDC|hsa:157313:CDCA2|hsa:55215:FANCI|hsa:1111:CHEK1|hsa:84306:RP11-618P17.4|hsa:5933:RBL1|hsa:6839:SUV39H1|hsa:55320:MIS18BP1|hsa:79723:SUV3…	http://amigo.geneontology.org/amigo/term/GO:0007049
positive regulation of telomerase activity	biological_process	GO:0051973	11	34	4.36	0.000626585590158	0.0182629981803	hsa:4751:NEK2|hsa:3326:HSP90AB2P|hsa:10728:PTGES3P1|hsa:1736:DKC1|hsa:3320:HSP90AA2P|hsa:3326:HSP90AB1|hsa:9212:AURKB|hsa:3326:HSP90AB3P|hsa:3320:HSP90AA1|hsa:4609:MYC|hsa:7520:XRCC5	http://amigo.geneontology.org/amigo/term/GO:0051973
positive regulation of DNA replication	biological_process	GO:0045740	10	29	4.65	0.000732105196632	0.0210501115421	hsa:5111:PCNA|hsa:1763:DNA2|hsa:27101:CACYBPP2|hsa:79915:ATAD5|hsa:81620:CDT1|hsa:3725:JUN|hsa:2736:GLI2|hsa:983:CDK1|hsa:27101:CACYBP|hsa:8412:BCAR3	http://amigo.geneontology.org/amigo/term/GO:0045740
cellular response to DNA damage stimulus	biological_process	GO:0006974	39	248	2.12	0.00073230954261	0.0210501115421	hsa:4773:NFATC2|hsa:55159:RFWD3|hsa:10721:POLQ|hsa:8914:TIMELESS|hsa:55602:CDKN2AIP|hsa:56852:RAD18|hsa:5591:PRKDC|hsa:55388:MCM10|hsa:7517:XRCC3|hsa:11169:WDHD1|hsa:7520:XRCC5|hsa:9768:KIAA0101|hsa:1663:RP11-22B23.1|hsa:1663:DDX11|hsa:84930:MASTL|hsa:2189:FANCG|hsa:286257:C9orf142|hsa:4609:MYC|hsa:11200:CHEK2|hsa:1111:CHEK1|hsa:672:BRCA1|hsa:10785:WDR4|hsa:580:BARD1|hsa:6839:SUV39H1|hsa:23198:PS…	http://amigo.geneontology.org/amigo/term/GO:0006974
microtubule-based movement	biological_process	GO:0007018	18	81	3.0	0.000746732822699	0.0213176877055	hsa:10112:KIF20A|hsa:3835:AC009133.21|hsa:1767:DNAH5|hsa:29127:RACGAP1|hsa:347240:KIF24|hsa:1062:CENPE|hsa:9493:KIF23|hsa:146909:KIF18B|hsa:9928:KIF14|hsa:89891:WDR34|hsa:56992:KIF15|hsa:57576:KIF17|hsa:3832:KIF11|hsa:24137:KIF4A|hsa:3835:KIF22|hsa:9585:KIF20B|hsa:11004:KIF2C|hsa:3833:KIFC1	http://amigo.geneontology.org/amigo/term/GO:0007018
mitotic spindle assembly	biological_process	GO:0090307	12	41	3.94	0.000758779651123	0.0215142420808	hsa:8243:SMC1A|hsa:22974:TPX2|hsa:4605:MYBL2|hsa:4751:NEK2|hsa:440145:MZT1|hsa:332:BIRC5|hsa:991:CDC20|hsa:56647:BCCIP|hsa:3832:KIF11|hsa:126353:MISP|hsa:11200:CHEK2|hsa:3833:KIFC1	http://amigo.geneontology.org/amigo/term/GO:0090307
cell population proliferation	biological_process	GO:0008283	26	142	2.47	0.000802802478876	0.0226086535943	hsa:4288:MKI67|hsa:56924:BUB1B-PAK6|hsa:3592:IL12A|hsa:10622:POLR3G|hsa:2752:GLUL|hsa:7520:XRCC5|hsa:81610:FAM83D|hsa:705:BYSL|hsa:9833:MELK|hsa:1163:CKS1B|hsa:9212:AURKB|hsa:6714:SRC|hsa:55388:MCM10|hsa:699:BUB1|hsa:6419:SETMAR|hsa:995:CDC25C|hsa:1164:CKS2|hsa:993:CDC25A|hsa:4176:MCM7|hsa:55003:PAK1IP1|hsa:23481:PES1|hsa:10460:TACC3|hsa:79733:E2F8|hsa:983:CDK1|hsa:2013:EMP2|hsa:23246:BOP1	http://amigo.geneontology.org/amigo/term/GO:0008283
sister chromatid cohesion	biological_process	GO:0007062	9	24	5.05	0.00082554926326	0.023093216975	hsa:8243:SMC1A|hsa:1663:RP11-22B23.1|hsa:3835:AC009133.21|hsa:1663:DDX11|hsa:5347:PLK1|hsa:157570:ESCO2|hsa:3835:KIF22|hsa:5347:CTD-2196E14.5|hsa:1663:DDX12P	http://amigo.geneontology.org/amigo/term/GO:0007062
telomere maintenance via telomerase	biological_process	GO:0007004	8	19	5.68	0.000879246930662	0.0242695444172	hsa:3326:HSP90AB3P|hsa:3326:HSP90AB2P|hsa:1736:DKC1|hsa:3320:HSP90AA2P|hsa:3326:HSP90AB1|hsa:54984:PINX1|hsa:10728:PTGES3P1|hsa:3320:HSP90AA1	http://amigo.geneontology.org/amigo/term/GO:0007004
regulation of centrosome duplication	biological_process	GO:0010824	8	19	5.68	0.000879246930662	0.0242695444172	hsa:4869:NPM1P39|hsa:4869:NPM1P9|hsa:4869:NPM1P6|hsa:5314:PKHD1|hsa:7517:XRCC3|hsa:348654:GEN1|hsa:4869:NPM1|hsa:4869:NPM1P27	http://amigo.geneontology.org/amigo/term/GO:0010824
chromosome, telomeric region	cellular_component	GO:0000781	14	55	3.43	0.000922999377654	0.0250613025168	hsa:9401:RECQL4|hsa:84444:DOT1L|hsa:54780:NSMCE4A|hsa:11200:CHEK2|hsa:1017:RP11-973D8.4|hsa:3014:H2AFX|hsa:641:BLM|hsa:9401:CTD-2517M22.17|hsa:54984:PINX1|hsa:1017:CDK2|hsa:10728:PTGES3P1|hsa:5892:RAD51D|hsa:64858:DCLRE1B|hsa:1111:CHEK1	http://amigo.geneontology.org/amigo/term/GO:0000781
negative regulation of cell population proliferation	biological_process	GO:0008285	55	394	1.88	0.000959606362799	0.0250613025168	hsa:55626:BHLHE40-AS1|hsa:83595:CTD-2135J3.4|hsa:4091:SMAD6|hsa:83593:RASSF5|hsa:8462:KLF11|hsa:2852:GPER1|hsa:54984:PINX1|hsa:5245:RP11-1079K10.4|hsa:55626:RP5-1142A6.10|hsa:55626:CTB-47B11.3|hsa:3553:IL1B|hsa:55626:RP11-57C13.3|hsa:4869:NPM1P27|hsa:55626:XIST|hsa:55626:RP11-685M7.3|hsa:1050:CEBPA|hsa:23636:NUP62|hsa:1033:CDKN3|hsa:55626:CTC-558O2.1|hsa:3725:JUN|hsa:55626:SYT12|hsa:55626:RP11-25…	http://amigo.geneontology.org/amigo/term/GO:0008285
centriole	cellular_component	GO:0005814	26	144	2.43	0.00095960771149	0.0250613025168	hsa:5347:PLK1|hsa:55165:CEP55|hsa:10733:PLK4|hsa:219844:HYLS1|hsa:6790:RP11-62J1.3|hsa:145508:CEP128|hsa:6491:STIL|hsa:25886:POC1A|hsa:283643:C14orf80|hsa:5347:CTD-2196E14.5|hsa:4682:NUBP1|hsa:6790:AURKA|hsa:284403:WDR62|hsa:7153:TOP2A|hsa:55835:CENPJ|hsa:100287171:CTD-2318O12.1|hsa:899:RP11-715J22.4|hsa:56647:BCCIP|hsa:163786:SASS6|hsa:22995:CEP152|hsa:347240:KIF24|hsa:22995:RP11-485O10.2|hsa:72…	http://amigo.geneontology.org/amigo/term/GO:0005814
cellular response to cisplatin	biological_process	GO:0072719	5	6	11.23	0.000965113900358	0.0250613025168	hsa:1663:RP11-22B23.1|hsa:8914:TIMELESS|hsa:1663:DDX12P|hsa:5888:RAD51|hsa:1663:DDX11	http://amigo.geneontology.org/amigo/term/GO:0072719
nitric-oxide synthase regulator activity	molecular_function	GO:0030235	5	6	11.23	0.000965113900358	0.0250613025168	hsa:3326:HSP90AB2P|hsa:3320:HSP90AA1|hsa:3326:HSP90AB3P|hsa:3326:HSP90AB1|hsa:3320:HSP90AA2P	http://amigo.geneontology.org/amigo/term/GO:0030235
skeletal muscle thin filament assembly	biological_process	GO:0030240	5	6	11.23	0.000965113900358	0.0250613025168	hsa:7273:RP11-65L3.4|hsa:7273:TTN-AS1|hsa:7273:TTN|hsa:7273:RP11-65L3.2|hsa:7273:RP11-65L3.3	http://amigo.geneontology.org/amigo/term/GO:0030240
DNA replication-dependent nucleosome assembly	biological_process	GO:0006335	6	10	8.09	0.000992110104433	0.0250613025168	hsa:4678:NASP|hsa:79711:RP11-468E2.2|hsa:10036:CHAF1A|hsa:8208:CHAF1B|hsa:79711:IPO4|hsa:55723:ASF1B	http://amigo.geneontology.org/amigo/term/GO:0006335
meiotic spindle	cellular_component	GO:0072687	6	10	8.09	0.000992110104433	0.0250613025168	hsa:3306:HSPA2|hsa:259266:ASPM|hsa:6790:RP11-62J1.3|hsa:6790:AURKA|hsa:79866:BORA|hsa:26271:FBXO5	http://amigo.geneontology.org/amigo/term/GO:0072687
positive regulation of transcription of nucleolar large rRNA by RNA polymerase I	biological_process	GO:1901838	6	10	8.09	0.000992110104433	0.0250613025168	hsa:1663:RP11-22B23.1|hsa:1663:DDX11|hsa:4691:NCL|hsa:1663:DDX12P|hsa:11137:PWP1|hsa:6597:SMARCA4	http://amigo.geneontology.org/amigo/term/GO:1901838
Tat protein binding	molecular_function	GO:0030957	6	10	8.09	0.000992110104433	0.0250613025168	hsa:6597:SMARCA4|hsa:4869:NPM1P39|hsa:4869:NPM1P9|hsa:4869:NPM1P6|hsa:4869:NPM1|hsa:4869:NPM1P27	http://amigo.geneontology.org/amigo/term/GO:0030957
regulation of mitotic metaphase/anaphase transition	biological_process	GO:0030071	6	10	8.09	0.000992110104433	0.0250613025168	hsa:5347:PLK1|hsa:11065:UBE2C|hsa:5347:CTD-2196E14.5|hsa:57520:HECW2|hsa:1062:CENPE|hsa:990:CDC6	http://amigo.geneontology.org/amigo/term/GO:0030071
V(D)J recombination	biological_process	GO:0033151	6	10	8.09	0.000992110104433	0.0250613025168	hsa:3146:HMGB1P5|hsa:3146:HMGB1P10|hsa:3978:CTC-453G23.5|hsa:3978:LIG1|hsa:3146:RP11-673C5.1|hsa:3146:HMGB1	http://amigo.geneontology.org/amigo/term/GO:0033151
DNA replication checkpoint	biological_process	GO:0000076	6	10	8.09	0.000992110104433	0.0250613025168	hsa:1763:DNA2|hsa:63967:CLSPN|hsa:8914:TIMELESS|hsa:81620:CDT1|hsa:8318:CDC45|hsa:990:CDC6	http://amigo.geneontology.org/amigo/term/GO:0000076
U3 snoRNA binding	molecular_function	GO:0034511	6	10	8.09	0.000992110104433	0.0250613025168	hsa:55720:TSR1|hsa:9136:RRP9|hsa:9790:BMS1P10|hsa:5591:PRKDC|hsa:7520:XRCC5|hsa:57647:DHX37	http://amigo.geneontology.org/amigo/term/GO:0034511
cellular response to interleukin-4	biological_process	GO:0071353	9	25	4.85	0.00104430908565	0.0262209654757	hsa:6932:TCF7|hsa:3326:HSP90AB2P|hsa:10376:TUBA1B|hsa:10376:RP11-386G11.10|hsa:3326:HSP90AB1|hsa:1019:CDK4|hsa:4171:MCM2|hsa:3326:HSP90AB3P|hsa:2194:FASN	http://amigo.geneontology.org/amigo/term/GO:0071353
DNA damage response, signal transduction by p53 class mediator resulting in cell cycle arrest	biological_process	GO:0006977	14	56	3.37	0.0010705090313	0.0267178541465	hsa:5111:PCNA|hsa:2810:SFN|hsa:891:CCNB1|hsa:1869:E2F1|hsa:995:CDC25C|hsa:1017:RP11-973D8.4|hsa:51512:GTSE1|hsa:79733:E2F8|hsa:6790:RP11-62J1.3|hsa:983:CDK1|hsa:1017:CDK2|hsa:6790:AURKA|hsa:11200:CHEK2|hsa:7027:TFDP1	http://amigo.geneontology.org/amigo/term/GO:0006977
mitotic cell cycle checkpoint	biological_process	GO:0007093	10	31	4.35	0.00111543271373	0.0276733544691	hsa:51776:AC013461.1|hsa:4085:MAD2L1|hsa:699:BUB1|hsa:90381:TICRR|hsa:701:BUB1B|hsa:11130:ZWINT|hsa:9735:KNTC1|hsa:55055:ZWILCH|hsa:7465:WEE1|hsa:64858:DCLRE1B	http://amigo.geneontology.org/amigo/term/GO:0007093
protein kinase A signaling	biological_process	GO:0010737	7	15	6.29	0.00115735403997	0.0285435008201	hsa:7273:RP11-65L3.4|hsa:7273:RP11-65L3.2|hsa:7273:RP11-65L3.3|hsa:7430:RP11-281P11.1|hsa:51083:GAL|hsa:7273:TTN|hsa:7273:TTN-AS1	http://amigo.geneontology.org/amigo/term/GO:0010737
histone binding	molecular_function	GO:0042393	28	163	2.32	0.00122416092998	0.0300135456243	hsa:6749:SSRP1|hsa:81611:ANP32E|hsa:8208:CHAF1B|hsa:4869:NPM1P27|hsa:55355:HJURP|hsa:1163:CKS1B|hsa:83743:GRWD1|hsa:90378:SAMD1|hsa:4869:NPM1P9|hsa:4869:NPM1P6|hsa:55723:ASF1B|hsa:1164:CKS2|hsa:4796:TONSL|hsa:9918:NCAPD2|hsa:23310:NCAPD3|hsa:4171:MCM2|hsa:4869:NPM1P39|hsa:4869:NPM1|hsa:29128:UHRF1|hsa:10360:NPM3|hsa:4678:NASP|hsa:5757:PTMA|hsa:6749:RP11-872D17.4|hsa:3014:H2AFX|hsa:27000:DNAJC2|hs…	http://amigo.geneontology.org/amigo/term/GO:0042393
RNA export from nucleus	biological_process	GO:0006405	14	57	3.31	0.00123729453303	0.0301581497876	hsa:9972:NUP153|hsa:6432:SRSF7|hsa:23636:NUP62|hsa:6428:SRSF3|hsa:10212:DDX39A|hsa:9972:RP11-500C11.3|hsa:55110:MAGOHB|hsa:10189:ALYREF|hsa:23511:NUP188|hsa:84321:THOC3|hsa:3178:HNRNPA1P35|hsa:23511:RP11-101E3.5|hsa:9631:NUP155|hsa:1977:EIF4E	http://amigo.geneontology.org/amigo/term/GO:0006405
double-strand break repair	biological_process	GO:0006302	15	64	3.16	0.00126326019466	0.0306120261125	hsa:64979:MRPL36|hsa:672:BRCA1|hsa:675:BRCA2|hsa:10721:POLQ|hsa:157570:ESCO2|hsa:3014:H2AFX|hsa:5591:PRKDC|hsa:146956:EME1|hsa:7520:XRCC5|hsa:2237:FEN1|hsa:113130:CDCA5|hsa:55789:DEPDC1B|hsa:9319:TRIP13|hsa:11200:CHEK2|hsa:7518:XRCC4	http://amigo.geneontology.org/amigo/term/GO:0006302
mRNA export from nucleus	biological_process	GO:0006406	20	101	2.67	0.00135715131792	0.0326002283594	hsa:9972:NUP153|hsa:6432:SRSF7|hsa:23636:NUP62|hsa:6428:SRSF3|hsa:10212:DDX39A|hsa:55110:MAGOHB|hsa:9972:RP11-500C11.3|hsa:9688:NUP93|hsa:10189:ALYREF|hsa:79023:NUP37|hsa:79902:NUP85|hsa:23511:NUP188|hsa:84321:THOC3|hsa:23511:RP11-101E3.5|hsa:55706:NDC1|hsa:9631:NUP155|hsa:1977:EIF4E|hsa:129401:NUP35|hsa:23165:NUP205|hsa:1984:EIF5A	http://amigo.geneontology.org/amigo/term/GO:0006406
microtubule-based process	biological_process	GO:0007017	10	32	4.21	0.00136095003228	0.0326002283594	hsa:84790:TUBA1C|hsa:10376:TUBA1B|hsa:51512:GTSE1|hsa:10376:RP11-386G11.10|hsa:7283:TUBG1|hsa:84617:TUBB6|hsa:10383:XXbac-BPG252P9.9|hsa:10383:TUBB4B|hsa:7277:TUBA4A|hsa:84790:RP11-161H23.5	http://amigo.geneontology.org/amigo/term/GO:0007017
cellular response to UV	biological_process	GO:0034644	13	51	3.44	0.00137129369138	0.0326602977467	hsa:5111:PCNA|hsa:10856:RUVBL2|hsa:993:CDC25A|hsa:56339:METTL3|hsa:4869:NPM1P39|hsa:5424:POLD1|hsa:55872:PBK|hsa:9212:AURKB|hsa:4869:NPM1P9|hsa:4869:NPM1P6|hsa:4609:MYC|hsa:4869:NPM1|hsa:4869:NPM1P27	http://amigo.geneontology.org/amigo/term/GO:0034644
90S preribosome	cellular_component	GO:0030686	6	11	7.35	0.0014306993333	0.033881561484	hsa:84916:UTP4|hsa:55127:HEATR1|hsa:85395:FAM207A|hsa:9790:BMS1P10|hsa:8602:NOP14|hsa:27340:UTP20	http://amigo.geneontology.org/amigo/term/GO:0030686
nuclear envelope	cellular_component	GO:0005635	30	182	2.22	0.00148573246171	0.0349860615843	hsa:4008:RP11-29G8.3|hsa:5422:POLA1|hsa:7112:TMPO|hsa:6240:RRM1-AS1|hsa:6240:RRM1|hsa:5321:PLA2G4A|hsa:3930:LBR|hsa:23636:NUP62|hsa:23175:LPIN1|hsa:55706:NDC1|hsa:23511:NUP188|hsa:1063:CENPF|hsa:5902:RANBP1|hsa:7226:TRPM2|hsa:7112:TMPO-AS1|hsa:9688:NUP93|hsa:5905:RANGAP1|hsa:79902:NUP85|hsa:23224:SYNE2|hsa:2852:GPER1|hsa:4001:LMNB1|hsa:129401:NUP35|hsa:79023:NUP37|hsa:4008:LMO7|hsa:55326:AGPAT5|h…	http://amigo.geneontology.org/amigo/term/GO:0005635
G-quadruplex DNA unwinding	biological_process	GO:0044806	5	7	9.63	0.00154649081452	0.0353731021009	hsa:641:BLM|hsa:1663:DDX12P|hsa:1763:DNA2|hsa:1663:RP11-22B23.1|hsa:1663:DDX11	http://amigo.geneontology.org/amigo/term/GO:0044806
telethonin binding	molecular_function	GO:0031433	5	7	9.63	0.00154649081452	0.0353731021009	hsa:7273:RP11-65L3.4|hsa:7273:TTN-AS1|hsa:7273:TTN|hsa:7273:RP11-65L3.2|hsa:7273:RP11-65L3.3	http://amigo.geneontology.org/amigo/term/GO:0031433
regulation of attachment of spindle microtubules to kinetochore	biological_process	GO:0051988	5	7	9.63	0.00154649081452	0.0353731021009	hsa:29127:RACGAP1|hsa:90417:KNSTRN|hsa:10615:SPAG5|hsa:4751:NEK2|hsa:1894:ECT2	http://amigo.geneontology.org/amigo/term/GO:0051988
box C/D snoRNP complex	cellular_component	GO:0031428	5	7	9.63	0.00154649081452	0.0353731021009	hsa:9136:RRP9|hsa:9221:NOLC1|hsa:10528:NOP56|hsa:51602:NOP58|hsa:2091:FBL	http://amigo.geneontology.org/amigo/term/GO:0031428
MHC class II protein complex binding	molecular_function	GO:0023026	7	16	5.9	0.00155047247751	0.0353731021009	hsa:3326:HSP90AB2P|hsa:3312:HSPA8|hsa:3320:HSP90AA2P|hsa:3326:HSP90AB1|hsa:3326:HSP90AB3P|hsa:3320:HSP90AA1|hsa:5315:PKM	http://amigo.geneontology.org/amigo/term/GO:0023026
protein folding	biological_process	GO:0006457	28	166	2.27	0.00155308965558	0.0353731021009	hsa:9532:BAG2|hsa:80273:GRPEL1|hsa:8877:SPHK1|hsa:10598:AHSA1|hsa:3312:HSPA8|hsa:3320:HSP90AA2P|hsa:2288:FKBP4|hsa:2289:FKBP5|hsa:26278:SACS|hsa:10465:PPIH|hsa:10856:RUVBL2|hsa:3326:HSP90AB2P|hsa:10726:NUDC|hsa:5478:PPIAP22|hsa:22948:CCT5|hsa:3326:HSP90AB1|hsa:2784:CDCA3|hsa:22948:CTD-2256P15.4|hsa:59345:GNB4|hsa:10728:PTGES3P1|hsa:2784:GNB3|hsa:3329:HSPD1P1|hsa:10105:PPIF|hsa:2288:RP4-816N1.7|hs…	http://amigo.geneontology.org/amigo/term/GO:0006457
regulation of mitotic cell cycle phase transition	biological_process	GO:1901990	17	80	2.86	0.00157092836018	0.0355849424198	hsa:891:CCNB1|hsa:4085:MAD2L1|hsa:5347:PLK1|hsa:9184:BUB3|hsa:7023:TFAP4|hsa:5699:PSMB10|hsa:79915:ATAD5|hsa:23198:PSME4|hsa:701:BUB1B|hsa:64682:AC093616.4|hsa:983:CDK1|hsa:5347:CTD-2196E14.5|hsa:26271:FBXO5|hsa:5693:PSMB5|hsa:991:CDC20|hsa:11065:UBE2C|hsa:51434:ANAPC7	http://amigo.geneontology.org/amigo/term/GO:1901990
ribosome biogenesis	biological_process	GO:0042254	9	27	4.49	0.00162203004586	0.0363474259739	hsa:64979:MRPL36|hsa:705:BYSL|hsa:64794:DDX31|hsa:2752:GLUL|hsa:23246:BOP1|hsa:10514:MYBBP1A|hsa:9816:URB2|hsa:11137:PWP1|hsa:57647:DHX37	http://amigo.geneontology.org/amigo/term/GO:0042254
maturation of SSU-rRNA from tricistronic rRNA transcript (SSU-rRNA, 5.8S rRNA, LSU-rRNA)	biological_process	GO:0000462	9	27	4.49	0.00162203004586	0.0363474259739	hsa:705:BYSL|hsa:84916:UTP4|hsa:55127:HEATR1|hsa:55720:TSR1|hsa:5822:CH507-9B2.5|hsa:85395:FAM207A|hsa:9790:BMS1P10|hsa:8602:NOP14|hsa:57647:DHX37	http://amigo.geneontology.org/amigo/term/GO:0000462
microtubule motor activity	molecular_function	GO:0003777	15	67	3.02	0.00186446089677	0.0412504225125	hsa:10112:KIF20A|hsa:3835:AC009133.21|hsa:347240:KIF24|hsa:1062:CENPE|hsa:9493:KIF23|hsa:146909:KIF18B|hsa:9928:KIF14|hsa:56992:KIF15|hsa:57576:KIF17|hsa:3832:KIF11|hsa:24137:KIF4A|hsa:3835:KIF22|hsa:9585:KIF20B|hsa:11004:KIF2C|hsa:3833:KIFC1	http://amigo.geneontology.org/amigo/term/GO:0003777
negative regulation of cell cycle arrest	biological_process	GO:0071157	8	22	4.9	0.00187052059858	0.0412504225125	hsa:3326:HSP90AB1|hsa:6419:SETMAR|hsa:7023:TFAP4|hsa:3326:HSP90AB2P|hsa:2852:GPER1|hsa:1019:CDK4|hsa:3326:HSP90AB3P|hsa:11200:CHEK2	http://amigo.geneontology.org/amigo/term/GO:0071157
mitotic cell cycle phase transition	biological_process	GO:0044772	8	22	4.9	0.00187052059858	0.0412504225125	hsa:9133:CCNB2|hsa:891:CCNB1|hsa:890:CCNA2|hsa:9134:CCNE2|hsa:1164:CKS2|hsa:1163:CKS1B|hsa:899:RP11-715J22.4|hsa:899:CCNF	http://amigo.geneontology.org/amigo/term/GO:0044772
translesion synthesis	biological_process	GO:0019985	10	34	3.96	0.0019836319656	0.0430281453859	hsa:5111:PCNA|hsa:5985:RFC5|hsa:5985:RP11-33N14.3|hsa:5983:RFC3|hsa:5982:RFC2|hsa:5424:POLD1|hsa:5425:POLD2|hsa:10714:POLD3|hsa:5984:RFC4|hsa:9768:KIAA0101	http://amigo.geneontology.org/amigo/term/GO:0019985
activation of innate immune response	biological_process	GO:0002218	9	28	4.33	0.0019941261305	0.0430281453859	hsa:3146:HMGB1P5|hsa:7520:XRCC5|hsa:3146:HMGB1P10|hsa:55269:PSPC1|hsa:5591:PRKDC|hsa:115004:MB21D1|hsa:3146:RP11-673C5.1|hsa:3146:HMGB1|hsa:2547:XRCC6	http://amigo.geneontology.org/amigo/term/GO:0002218
DNA synthesis involved in DNA repair	biological_process	GO:0000731	6	12	6.74	0.0020027495693	0.0430281453859	hsa:5422:POLA1|hsa:5983:RFC3|hsa:5424:POLD1|hsa:5426:POLE|hsa:10714:POLD3|hsa:78995:C17orf53	http://amigo.geneontology.org/amigo/term/GO:0000731
cellular response to hydroxyurea	biological_process	GO:0072711	6	12	6.74	0.0020027495693	0.0430281453859	hsa:1663:RP11-22B23.1|hsa:1663:DDX11|hsa:8914:TIMELESS|hsa:641:BLM|hsa:1663:DDX12P|hsa:5888:RAD51	http://amigo.geneontology.org/amigo/term/GO:0072711
methylosome	cellular_component	GO:0034709	6	12	6.74	0.0020027495693	0.0430281453859	hsa:6632:SNRPD1|hsa:6637:SNRPG|hsa:6628:SNRPB|hsa:6636:SNRPF|hsa:6637:SNRPGP2|hsa:79084:WDR77	http://amigo.geneontology.org/amigo/term/GO:0034709
DNA binding, bending	molecular_function	GO:0008301	7	17	5.55	0.00204015173353	0.0436069355147	hsa:3146:HMGB1P5|hsa:3149:HMGB3|hsa:3146:HMGB1P10|hsa:2300:FOXL1|hsa:3146:RP11-673C5.1|hsa:3146:HMGB1|hsa:7153:TOP2A	http://amigo.geneontology.org/amigo/term/GO:0008301
nonhomologous end joining complex	cellular_component	GO:0070419	5	8	8.42	0.0023493818303	0.0489611173435	hsa:2547:XRCC6|hsa:7520:XRCC5|hsa:7518:XRCC4|hsa:286257:C9orf142|hsa:5591:PRKDC	http://amigo.geneontology.org/amigo/term/GO:0070419
central nervous system neuron axonogenesis	biological_process	GO:0021955	5	8	8.42	0.0023493818303	0.0489611173435	hsa:3326:HSP90AB2P|hsa:3320:HSP90AA1|hsa:3326:HSP90AB3P|hsa:3326:HSP90AB1|hsa:3320:HSP90AA2P	http://amigo.geneontology.org/amigo/term/GO:0021955
mitotic spindle midzone assembly	biological_process	GO:0051256	5	8	8.42	0.0023493818303	0.0489611173435	hsa:29127:RACGAP1|hsa:9055:PRC1|hsa:24137:KIF4A|hsa:9493:KIF23|hsa:9212:AURKB	http://amigo.geneontology.org/amigo/term/GO:0051256
TPR domain binding	molecular_function	GO:0030911	5	8	8.42	0.0023493818303	0.0489611173435	hsa:3326:HSP90AB2P|hsa:3320:HSP90AA1|hsa:3326:HSP90AB3P|hsa:3326:HSP90AB1|hsa:3320:HSP90AA2P	http://amigo.geneontology.org/amigo/term/GO:0030911
cardiac muscle hypertrophy	biological_process	GO:0003300	5	8	8.42	0.0023493818303	0.0489611173435	hsa:7273:RP11-65L3.4|hsa:7273:TTN-AS1|hsa:7273:TTN|hsa:7273:RP11-65L3.2|hsa:7273:RP11-65L3.3	http://amigo.geneontology.org/amigo/term/GO:0003300
DNA-dependent ATPase activity	molecular_function	GO:0008094	10	35	3.85	0.00237135950144	0.0491732656817	hsa:5892:RAD51D|hsa:1663:DDX11|hsa:641:BLM|hsa:1663:RP11-22B23.1|hsa:1663:DDX12P|hsa:5888:RAD51|hsa:7517:XRCC3|hsa:7516:XRCC2|hsa:6597:SMARCA4|hsa:7153:TOP2A	http://amigo.geneontology.org/amigo/term/GO:0008094
nuclear chromosome	cellular_component	GO:0000228	9	29	4.18	0.00243121489515	0.0501648697178	hsa:8914:TIMELESS|hsa:332:BIRC5|hsa:10592:SMC2|hsa:3725:JUN|hsa:9918:NCAPD2|hsa:641:BLM|hsa:54984:PINX1|hsa:5888:RAD51|hsa:7153:TOP2A	http://amigo.geneontology.org/amigo/term/GO:0000228
regulation of cytokinesis	biological_process	GO:0032465	11	42	3.53	0.00261296125423	0.0536493719587	hsa:675:BRCA2|hsa:9212:AURKB|hsa:5347:PLK1|hsa:10733:PLK4|hsa:10807:SDCCAG3|hsa:6790:RP11-62J1.3|hsa:5347:CTD-2196E14.5|hsa:6790:AURKA|hsa:80179:MYO19|hsa:9055:PRC1|hsa:10112:KIF20A	http://amigo.geneontology.org/amigo/term/GO:0032465
ribosomal small subunit biogenesis	biological_process	GO:0042274	7	18	5.24	0.00264126967997	0.053964764834	hsa:84946:LTV1|hsa:4869:NPM1P39|hsa:8602:NOP14|hsa:4869:NPM1P9|hsa:4869:NPM1P6|hsa:4869:NPM1|hsa:4869:NPM1P27	http://amigo.geneontology.org/amigo/term/GO:0042274
histone phosphorylation	biological_process	GO:0016572	6	13	6.22	0.00273199165696	0.0552075128759	hsa:3619:INCENP|hsa:890:CCNA2|hsa:1017:RP11-973D8.4|hsa:983:CDK1|hsa:1017:CDK2|hsa:8986:RPS6KA4	http://amigo.geneontology.org/amigo/term/GO:0016572
intracellular transport of virus	biological_process	GO:0075733	12	49	3.3	0.00274183185348	0.0552075128759	hsa:9972:NUP153|hsa:23636:NUP62|hsa:129401:NUP35|hsa:9972:RP11-500C11.3|hsa:9688:NUP93|hsa:79902:NUP85|hsa:79023:NUP37|hsa:23511:NUP188|hsa:23511:RP11-101E3.5|hsa:55706:NDC1|hsa:9631:NUP155|hsa:23165:NUP205	http://amigo.geneontology.org/amigo/term/GO:0075733
kinesin complex	cellular_component	GO:0005871	12	49	3.3	0.00274183185348	0.0552075128759	hsa:10112:KIF20A|hsa:3835:AC009133.21|hsa:9493:KIF23|hsa:146909:KIF18B|hsa:9928:KIF14|hsa:56992:KIF15|hsa:57576:KIF17|hsa:3832:KIF11|hsa:3835:KIF22|hsa:9585:KIF20B|hsa:11004:KIF2C|hsa:3833:KIFC1	http://amigo.geneontology.org/amigo/term/GO:0005871
protein sumoylation	biological_process	GO:0016925	14	63	3.0	0.00275845914793	0.0552752775411	hsa:9972:NUP153|hsa:23636:NUP62|hsa:129401:NUP35|hsa:6612:SUMO3|hsa:9972:RP11-500C11.3|hsa:9688:NUP93|hsa:5905:RANGAP1|hsa:79023:NUP37|hsa:79902:NUP85|hsa:23511:NUP188|hsa:23511:RP11-101E3.5|hsa:55706:NDC1|hsa:9631:NUP155|hsa:23165:NUP205	http://amigo.geneontology.org/amigo/term/GO:0016925
DNA damage response, detection of DNA damage	biological_process	GO:0042769	10	36	3.74	0.00281757850859	0.0561897953291	hsa:5111:PCNA|hsa:5985:RFC5|hsa:5985:RP11-33N14.3|hsa:56852:RAD18|hsa:5983:RFC3|hsa:5982:RFC2|hsa:5424:POLD1|hsa:5425:POLD2|hsa:10714:POLD3|hsa:5984:RFC4	http://amigo.geneontology.org/amigo/term/GO:0042769
establishment of mitotic spindle orientation	biological_process	GO:0000132	9	30	4.04	0.00294094780471	0.058094172749	hsa:4085:MAD2L1|hsa:5347:PLK1|hsa:10403:NDC80|hsa:56647:BCCIP|hsa:1058:CENPA|hsa:5347:CTD-2196E14.5|hsa:89958:SAPCD2|hsa:29899:GPSM2|hsa:126353:MISP	http://amigo.geneontology.org/amigo/term/GO:0000132
mitotic spindle pole	cellular_component	GO:0097431	9	30	4.04	0.00294094780471	0.058094172749	hsa:8243:SMC1A|hsa:9585:KIF20B|hsa:10615:SPAG5|hsa:6790:RP11-62J1.3|hsa:56647:BCCIP|hsa:6790:AURKA|hsa:259266:ASPM|hsa:29899:GPSM2|hsa:81610:FAM83D	http://amigo.geneontology.org/amigo/term/GO:0097431
microtubule cytoskeleton	cellular_component	GO:0015630	26	158	2.22	0.0029975054302	0.0589320878918	hsa:5347:PLK1|hsa:6790:RP11-62J1.3|hsa:9055:PRC1|hsa:84790:RP11-161H23.5|hsa:11004:KIF2C|hsa:81610:FAM83D|hsa:22974:TPX2|hsa:283431:GAS2L3|hsa:84790:TUBA1C|hsa:10376:TUBA1B|hsa:221150:SKA3|hsa:220134:SKA1|hsa:5347:CTD-2196E14.5|hsa:6790:AURKA|hsa:3161:HMMR|hsa:1062:CENPE|hsa:23580:CDC42EP4|hsa:57509:MTUS1|hsa:4171:MCM2|hsa:7277:TUBA4A|hsa:9133:CCNB2|hsa:84722:PSRC1|hsa:3161:HMMR-AS1|hsa:51512:GTS…	http://amigo.geneontology.org/amigo/term/GO:0015630
host cell	cellular_component	GO:0043657	12	50	3.23	0.00315830294433	0.0618019092581	hsa:9972:NUP153|hsa:23636:NUP62|hsa:129401:NUP35|hsa:9972:RP11-500C11.3|hsa:9688:NUP93|hsa:79902:NUP85|hsa:79023:NUP37|hsa:23511:NUP188|hsa:23511:RP11-101E3.5|hsa:55706:NDC1|hsa:9631:NUP155|hsa:23165:NUP205	http://amigo.geneontology.org/amigo/term/GO:0043657
nucleotide-excision repair, DNA incision	biological_process	GO:0033683	10	37	3.64	0.00332833683169	0.0648248033387	hsa:5111:PCNA|hsa:5985:RFC5|hsa:5985:RP11-33N14.3|hsa:5983:RFC3|hsa:5982:RFC2|hsa:5424:POLD1|hsa:5425:POLD2|hsa:10714:POLD3|hsa:5984:RFC4|hsa:6624:FSCN1	http://amigo.geneontology.org/amigo/term/GO:0033683
regulation of protein kinase activity	biological_process	GO:0045859	7	19	4.97	0.00336947730885	0.065034507762	hsa:1894:ECT2|hsa:55181:CTD-2510F5.6|hsa:7273:RP11-65L3.4|hsa:7273:RP11-65L3.2|hsa:7273:RP11-65L3.3|hsa:7273:TTN-AS1|hsa:7273:TTN	http://amigo.geneontology.org/amigo/term/GO:0045859
positive regulation of peroxisome proliferator activated receptor signaling pathway	biological_process	GO:0035360	5	9	7.49	0.00341712024949	0.065034507762	hsa:2171:FABP5P1|hsa:2171:FABP5P3|hsa:2171:FABP5P2|hsa:2171:FABP5P7|hsa:2171:FABP5	http://amigo.geneontology.org/amigo/term/GO:0035360
DNA topological change	biological_process	GO:0006265	5	9	7.49	0.00341712024949	0.065034507762	hsa:3146:HMGB1P10|hsa:3146:RP11-673C5.1|hsa:3146:HMGB1P5|hsa:3146:HMGB1|hsa:7153:TOP2A	http://amigo.geneontology.org/amigo/term/GO:0006265
cardiac muscle fiber development	biological_process	GO:0048739	5	9	7.49	0.00341712024949	0.065034507762	hsa:7273:RP11-65L3.4|hsa:7273:TTN-AS1|hsa:7273:TTN|hsa:7273:RP11-65L3.2|hsa:7273:RP11-65L3.3	http://amigo.geneontology.org/amigo/term/GO:0048739
dendritic growth cone	cellular_component	GO:0044294	5	9	7.49	0.00341712024949	0.065034507762	hsa:3326:HSP90AB2P|hsa:3320:HSP90AA1|hsa:3326:HSP90AB3P|hsa:3326:HSP90AB1|hsa:3320:HSP90AA2P	http://amigo.geneontology.org/amigo/term/GO:0044294
cell aging	biological_process	GO:0007569	8	25	4.31	0.0035835635586	0.0663089589669	hsa:675:BRCA2|hsa:23636:NUP62|hsa:4869:NPM1P39|hsa:983:CDK1|hsa:4869:NPM1P9|hsa:4869:NPM1P6|hsa:4869:NPM1|hsa:4869:NPM1P27	http://amigo.geneontology.org/amigo/term/GO:0007569
deuterosome	cellular_component	GO:0098536	4	5	10.78	0.00360272064601	0.0663089589669	hsa:22995:CEP152|hsa:10733:PLK4|hsa:163786:SASS6|hsa:22995:RP11-485O10.2	http://amigo.geneontology.org/amigo/term/GO:0098536
regulation of cell cycle G2/M phase transition	biological_process	GO:1902749	4	5	10.78	0.00360272064601	0.0663089589669	hsa:5347:PLK1|hsa:5347:CTD-2196E14.5|hsa:51512:GTSE1|hsa:22976:PAXIP1	http://amigo.geneontology.org/amigo/term/GO:1902749
meiotic chromosome segregation	biological_process	GO:0045132	4	5	10.78	0.00360272064601	0.0663089589669	hsa:151648:SGO1|hsa:10592:SMC2|hsa:10051:SMC4|hsa:83540:NUF2	http://amigo.geneontology.org/amigo/term/GO:0045132
histone H3-K9 trimethylation	biological_process	GO:0036124	4	5	10.78	0.00360272064601	0.0663089589669	hsa:6839:SUV39H1|hsa:79723:SUV39H2|hsa:57673:BEND3|hsa:6839:AF196970.3	http://amigo.geneontology.org/amigo/term/GO:0036124
mitotic DNA replication initiation	biological_process	GO:1902975	4	5	10.78	0.00360272064601	0.0663089589669	hsa:5422:POLA1|hsa:4173:MCM4|hsa:4172:MCM3|hsa:4171:MCM2	http://amigo.geneontology.org/amigo/term/GO:1902975
neutrophil clearance	biological_process	GO:0097350	4	5	10.78	0.00360272064601	0.0663089589669	hsa:3146:HMGB1P10|hsa:3146:RP11-673C5.1|hsa:3146:HMGB1P5|hsa:3146:HMGB1	http://amigo.geneontology.org/amigo/term/GO:0097350
small nuclear ribonucleoprotein complex	cellular_component	GO:0030532	6	14	5.78	0.00364317456896	0.0663089589669	hsa:6632:SNRPD1|hsa:6627:SNRPA1|hsa:6637:SNRPG|hsa:6628:SNRPB|hsa:6636:SNRPF|hsa:6637:SNRPGP2	http://amigo.geneontology.org/amigo/term/GO:0030532
positive regulation of ubiquitin protein ligase activity	biological_process	GO:1904668	6	14	5.78	0.00364317456896	0.0663089589669	hsa:5347:PLK1|hsa:11065:UBE2C|hsa:84930:MASTL|hsa:991:CDC20|hsa:5347:CTD-2196E14.5|hsa:27338:UBE2S	http://amigo.geneontology.org/amigo/term/GO:1904668
maturation of LSU-rRNA from tricistronic rRNA transcript (SSU-rRNA, 5.8S rRNA, LSU-rRNA)	biological_process	GO:0000463	6	14	5.78	0.00364317456896	0.0663089589669	hsa:23560:GTPBP4|hsa:285855:RPL7L1P8|hsa:55759:WDR12|hsa:23246:BOP1|hsa:9875:URB1|hsa:23481:PES1	http://amigo.geneontology.org/amigo/term/GO:0000463
positive regulation of cytokinesis	biological_process	GO:0032467	10	38	3.55	0.00390995888443	0.0708552549144	hsa:1894:ECT2|hsa:29127:RACGAP1|hsa:994:CDC25B|hsa:11113:RP1-127H14.3|hsa:9928:KIF14|hsa:9493:KIF23|hsa:9212:AURKB|hsa:11113:CIT|hsa:9585:KIF20B|hsa:990:CDC6	http://amigo.geneontology.org/amigo/term/GO:0032467
magnesium ion binding	molecular_function	GO:0000287	32	214	2.02	0.00407084770728	0.0734514859045	hsa:8877:SPHK1|hsa:159:ADSS|hsa:5347:PLK1|hsa:1017:RP11-973D8.4|hsa:23413:NCS1|hsa:348654:GEN1|hsa:2752:GLUL|hsa:79077:DCTPP1|hsa:141:ADPRH|hsa:55556:ENOSF1|hsa:51776:AC013461.1|hsa:150094:SIK1|hsa:3251:HPRT1|hsa:150223:YDJC|hsa:5347:CTD-2196E14.5|hsa:23235:EMC3-AS1|hsa:7465:WEE1|hsa:1017:CDK2|hsa:5315:PKM|hsa:2821:GPI|hsa:51761:ATP8A2|hsa:55276:PGM2|hsa:4598:MVK|hsa:6732:SRPK1|hsa:6624:FSCN1|hsa…	http://amigo.geneontology.org/amigo/term/GO:0000287
kinase binding	molecular_function	GO:0019900	18	97	2.5	0.00419589208876	0.0753813716636	hsa:6714:SRC|hsa:1050:CEBPA|hsa:580:BARD1|hsa:3326:HSP90AB2P|hsa:773:CACNA1A|hsa:151648:SGO1|hsa:152789:JAKMIP1|hsa:8915:BCL10|hsa:8863:PER3|hsa:8863:RP3-467L1.4|hsa:2013:EMP2|hsa:990:CDC6|hsa:9212:AURKB|hsa:3326:HSP90AB3P|hsa:7205:TRIP6|hsa:3326:HSP90AB1|hsa:3939:LDHA|hsa:8412:BCAR3	http://amigo.geneontology.org/amigo/term/GO:0019900
error-prone translesion synthesis	biological_process	GO:0042276	7	20	4.72	0.00424105794121	0.075865791841	hsa:5111:PCNA|hsa:5985:RFC5|hsa:5984:RFC4|hsa:5983:RFC3|hsa:5982:RFC2|hsa:5427:POLE2|hsa:5985:RP11-33N14.3	http://amigo.geneontology.org/amigo/term/GO:0042276
secretory granule lumen	cellular_component	GO:0034774	20	114	2.36	0.00460556258149	0.0815461435001	hsa:3312:HSPA8|hsa:2821:GPI|hsa:3326:HSP90AB2P|hsa:4860:PNP|hsa:3146:HMGB1P10|hsa:3326:HSP90AB3P|hsa:2547:XRCC6|hsa:5478:PPIAP22|hsa:55276:PGM2|hsa:3320:HSP90AA2P|hsa:3326:HSP90AB1|hsa:7520:XRCC5|hsa:4860:RP11-203M5.8|hsa:5223:PGAM1|hsa:3320:HSP90AA1|hsa:5315:PKM|hsa:3146:RP11-673C5.1|hsa:3146:HMGB1|hsa:5478:PPIA|hsa:3146:HMGB1P5	http://amigo.geneontology.org/amigo/term/GO:0034774
microtubule binding	molecular_function	GO:0008017	36	252	1.93	0.00469416699296	0.0815461435001	hsa:7430:RP11-281P11.1|hsa:332:BIRC5|hsa:9928:KIF14|hsa:56992:KIF15|hsa:57576:KIF17|hsa:3832:KIF11|hsa:9055:PRC1|hsa:11004:KIF2C|hsa:81610:FAM83D|hsa:22974:TPX2|hsa:51203:NUSAP1|hsa:283431:GAS2L3|hsa:29127:RACGAP1|hsa:24137:KIF4A|hsa:220134:SKA1|hsa:5347:PLK1|hsa:5347:CTD-2196E14.5|hsa:348235:SKA2|hsa:6101:RP1|hsa:152789:JAKMIP1|hsa:1063:CENPF|hsa:1062:CENPE|hsa:10615:SPAG5|hsa:146909:KIF18B|hsa:…	http://amigo.geneontology.org/amigo/term/GO:0008017
RNA metabolic process	biological_process	GO:0016070	11	46	3.22	0.00472074859261	0.0815461435001	hsa:3191:HNRNPLP2|hsa:4670:RP11-886P16.10|hsa:56339:METTL3|hsa:3178:HNRNPA1P35|hsa:79039:DDX54|hsa:220988:HNRNPA3P5|hsa:54663:RP11-727F15.9|hsa:220988:HNRNPA3|hsa:5725:PTBP1|hsa:54663:WDR74|hsa:4670:HNRNPM	http://amigo.geneontology.org/amigo/term/GO:0016070
regulation of catalytic activity	biological_process	GO:0050790	12	53	3.05	0.00472247937535	0.0815461435001	hsa:80273:GRPEL1|hsa:91860:RP11-315D16.2|hsa:10808:HSPH1|hsa:7273:RP11-65L3.4|hsa:51422:PRKAG2|hsa:7273:RP11-65L3.2|hsa:91860:CALML4|hsa:7273:TTN-AS1|hsa:7273:TTN|hsa:55789:DEPDC1B|hsa:7273:RP11-65L3.3|hsa:29899:GPSM2	http://amigo.geneontology.org/amigo/term/GO:0050790
regulation of cellular protein localization	biological_process	GO:1903827	6	15	5.39	0.00476171696693	0.0815461435001	hsa:9134:CCNE2|hsa:3320:HSP90AA2P|hsa:3326:HSP90AB1|hsa:3326:HSP90AB2P|hsa:3326:HSP90AB3P|hsa:3320:HSP90AA1	http://amigo.geneontology.org/amigo/term/GO:1903827
condensed nuclear chromosome, centromeric region	cellular_component	GO:0000780	6	15	5.39	0.00476171696693	0.0815461435001	hsa:151246:SGO2|hsa:151648:SGO1|hsa:1058:CENPA|hsa:6790:RP11-62J1.3|hsa:6790:AURKA|hsa:9212:AURKB	http://amigo.geneontology.org/amigo/term/GO:0000780
G-quadruplex DNA binding	molecular_function	GO:0051880	5	10	6.74	0.00479337935641	0.0815461435001	hsa:641:BLM|hsa:80119:PIF1|hsa:1663:RP11-22B23.1|hsa:1663:DDX12P|hsa:1663:DDX11	http://amigo.geneontology.org/amigo/term/GO:0051880
attachment of spindle microtubules to kinetochore	biological_process	GO:0008608	5	10	6.74	0.00479337935641	0.0815461435001	hsa:151648:SGO1|hsa:10403:NDC80|hsa:57082:CASC5|hsa:9184:BUB3|hsa:9212:AURKB	http://amigo.geneontology.org/amigo/term/GO:0008608
nuclear pore complex assembly	biological_process	GO:0051292	5	10	6.74	0.00479337935641	0.0815461435001	hsa:9972:NUP153|hsa:9972:RP11-500C11.3|hsa:9688:NUP93|hsa:23165:NUP205|hsa:55706:NDC1	http://amigo.geneontology.org/amigo/term/GO:0051292
mitotic DNA replication checkpoint	biological_process	GO:0033314	5	10	6.74	0.00479337935641	0.0815461435001	hsa:8883:NAE1|hsa:4998:ORC1|hsa:90381:TICRR|hsa:990:CDC6|hsa:63967:CLSPN	http://amigo.geneontology.org/amigo/term/GO:0033314
condensed chromosome outer kinetochore	cellular_component	GO:0000940	5	10	6.74	0.00479337935641	0.0815461435001	hsa:220134:SKA1|hsa:1063:CENPF|hsa:221150:SKA3|hsa:348235:SKA2|hsa:701:BUB1B	http://amigo.geneontology.org/amigo/term/GO:0000940
tetrahydrofolate interconversion	biological_process	GO:0035999	5	10	6.74	0.00479337935641	0.0815461435001	hsa:7298:TYMS|hsa:25902:MTHFD1L|hsa:4522:CTD-2555O16.2|hsa:4522:MTHFD1|hsa:6470:SHMT1	http://amigo.geneontology.org/amigo/term/GO:0035999
ficolin-1-rich granule lumen	cellular_component	GO:1904813	21	123	2.3	0.0049421296501	0.0837349446408	hsa:3326:HSP90AB1|hsa:3326:HSP90AB3P|hsa:3146:HMGB1P5|hsa:3326:HSP90AB2P|hsa:4860:PNP|hsa:3146:HMGB1P10|hsa:7130:TNFAIP6|hsa:2547:XRCC6|hsa:5478:PPIAP22|hsa:55276:PGM2|hsa:3320:HSP90AA2P|hsa:5223:PGAM1|hsa:5478:PPIA|hsa:4860:RP11-203M5.8|hsa:3320:HSP90AA1|hsa:47:ACLY|hsa:5315:PKM|hsa:3146:RP11-673C5.1|hsa:3146:HMGB1|hsa:3312:HSPA8|hsa:2821:GPI	http://amigo.geneontology.org/amigo/term/GO:1904813
helicase activity	molecular_function	GO:0004386	9	33	3.68	0.00498808397952	0.0841713928205	hsa:9401:RECQL4|hsa:1763:DNA2|hsa:3070:HELLS|hsa:1663:DDX11|hsa:641:BLM|hsa:9401:CTD-2517M22.17|hsa:1663:RP11-22B23.1|hsa:1663:DDX12P|hsa:6597:SMARCA4	http://amigo.geneontology.org/amigo/term/GO:0004386
nucleocytoplasmic transport	biological_process	GO:0006913	7	21	4.49	0.00527277570163	0.0875574865514	hsa:4869:NPM1P39|hsa:23165:NUP205|hsa:4869:NPM1P9|hsa:4869:NPM1P6|hsa:4869:NPM1|hsa:4869:NPM1P27|hsa:1984:EIF5A	http://amigo.geneontology.org/amigo/term/GO:0006913
import into nucleus	biological_process	GO:0051170	7	21	4.49	0.00527277570163	0.0875574865514	hsa:6632:SNRPD1|hsa:6637:SNRPG|hsa:25929:GEMIN5|hsa:3178:HNRNPA1P35|hsa:6628:SNRPB|hsa:6636:SNRPF|hsa:6637:SNRPGP2	http://amigo.geneontology.org/amigo/term/GO:0051170
chaperone-mediated protein complex assembly	biological_process	GO:0051131	7	21	4.49	0.00527277570163	0.0875574865514	hsa:3326:HSP90AB2P|hsa:3326:HSP90AB3P|hsa:3320:HSP90AA2P|hsa:3326:HSP90AB1|hsa:3329:HSPD1P1|hsa:10728:PTGES3P1|hsa:3320:HSP90AA1	http://amigo.geneontology.org/amigo/term/GO:0051131
error-free translesion synthesis	biological_process	GO:0070987	7	21	4.49	0.00527277570163	0.0875574865514	hsa:5111:PCNA|hsa:5985:RFC5|hsa:5984:RFC4|hsa:5983:RFC3|hsa:5982:RFC2|hsa:5424:POLD1|hsa:5985:RP11-33N14.3	http://amigo.geneontology.org/amigo/term/GO:0070987
nucleic acid phosphodiester bond hydrolysis	biological_process	GO:0090305	14	69	2.73	0.00555908556489	0.0912908750589	hsa:201164:PLD6|hsa:1763:DNA2|hsa:6419:SETMAR|hsa:10721:POLQ|hsa:79915:ATAD5|hsa:146956:EME1|hsa:92667:MGME1|hsa:348654:GEN1|hsa:81691:AC004381.6|hsa:5426:POLE|hsa:2237:FEN1|hsa:10146:G3BP1|hsa:64858:DCLRE1B|hsa:64782:AEN	http://amigo.geneontology.org/amigo/term/GO:0090305
positive regulation of dendritic cell differentiation	biological_process	GO:2001200	4	6	8.99	0.00562901988727	0.0912908750589	hsa:3146:HMGB1P10|hsa:3146:RP11-673C5.1|hsa:3146:HMGB1P5|hsa:3146:HMGB1	http://amigo.geneontology.org/amigo/term/GO:2001200
mitotic centrosome separation	biological_process	GO:0007100	4	6	8.99	0.00562901988727	0.0912908750589	hsa:6790:RP11-62J1.3|hsa:23636:NUP62|hsa:6790:AURKA|hsa:3832:KIF11	http://amigo.geneontology.org/amigo/term/GO:0007100
supercoiled DNA binding	molecular_function	GO:0097100	4	6	8.99	0.00562901988727	0.0912908750589	hsa:3146:HMGB1P10|hsa:3146:RP11-673C5.1|hsa:3146:HMGB1P5|hsa:3146:HMGB1	http://amigo.geneontology.org/amigo/term/GO:0097100
positive regulation of DNA topoisomerase (ATP-hydrolyzing) activity	biological_process	GO:2000373	4	6	8.99	0.00562901988727	0.0912908750589	hsa:23397:NCAPH|hsa:29128:UHRF1|hsa:6419:SETMAR|hsa:29128:RP11-424C20.2	http://amigo.geneontology.org/amigo/term/GO:2000373
T-helper 1 cell differentiation	biological_process	GO:0045063	4	6	8.99	0.00562901988727	0.0912908750589	hsa:3146:HMGB1P10|hsa:3146:RP11-673C5.1|hsa:3146:HMGB1P5|hsa:3146:HMGB1	http://amigo.geneontology.org/amigo/term/GO:0045063
nuclear matrix	cellular_component	GO:0016363	19	109	2.35	0.005994498312	0.0968413525753	hsa:8243:SMC1A|hsa:5422:POLA1|hsa:4602:MYB|hsa:10856:RUVBL2|hsa:4670:RP11-886P16.10|hsa:55269:PSPC1|hsa:24137:KIF4A|hsa:22976:PAXIP1|hsa:641:BLM|hsa:387103:CENPW|hsa:4001:LMNB1|hsa:790:CAD|hsa:4670:HNRNPM|hsa:1063:CENPF|hsa:10580:SORBS1|hsa:29128:RP11-424C20.2|hsa:6732:SRPK1|hsa:29128:UHRF1|hsa:26747:NUFIP1	http://amigo.geneontology.org/amigo/term/GO:0016363
long-chain fatty acid transport	biological_process	GO:0015909	6	16	5.05	0.00611335306454	0.0972536472251	hsa:2171:FABP5P1|hsa:2171:FABP5P3|hsa:2171:FABP5P2|hsa:2171:FABP5P7|hsa:2167:FABP4|hsa:2171:FABP5	http://amigo.geneontology.org/amigo/term/GO:0015909
regulation of signaling receptor activity	biological_process	GO:0010469	6	16	5.05	0.00611335306454	0.0972536472251	hsa:3146:HMGB1P5|hsa:3146:HMGB1P10|hsa:5328:PLAU|hsa:5328:C10orf55|hsa:3146:RP11-673C5.1|hsa:3146:HMGB1	http://amigo.geneontology.org/amigo/term/GO:0010469
regulation of protein ubiquitination	biological_process	GO:0031396	6	16	5.05	0.00611335306454	0.0972536472251	hsa:100287171:CTD-2318O12.1|hsa:3326:HSP90AB2P|hsa:3320:HSP90AA2P|hsa:3326:HSP90AB1|hsa:3326:HSP90AB3P|hsa:3320:HSP90AA1	http://amigo.geneontology.org/amigo/term/GO:0031396
microtubule depolymerization	biological_process	GO:0007019	6	16	5.05	0.00611335306454	0.0972536472251	hsa:3925:STMN1|hsa:347240:KIF24|hsa:146909:KIF18B|hsa:9928:KIF14|hsa:11004:KIF2C|hsa:9793:CKAP5	http://amigo.geneontology.org/amigo/term/GO:0007019
positive regulation of fibroblast proliferation	biological_process	GO:0048146	11	48	3.09	0.00618875980414	0.0980789006222	hsa:891:CCNB1|hsa:8877:SPHK1|hsa:890:CCNA2|hsa:1869:E2F1|hsa:3725:JUN|hsa:5155:PDGFB|hsa:5591:PRKDC|hsa:302:ANXA2P2|hsa:1019:CDK4|hsa:4609:MYC|hsa:990:CDC6	http://amigo.geneontology.org/amigo/term/GO:0048146
spliceosomal snRNP assembly	biological_process	GO:0000387	8	28	3.85	0.00631318292973	0.0996717668602	hsa:6632:SNRPD1|hsa:25804:LSM4|hsa:6637:SNRPG|hsa:25929:GEMIN5|hsa:6628:SNRPB|hsa:6636:SNRPF|hsa:6637:SNRPGP2|hsa:79084:WDR77	http://amigo.geneontology.org/amigo/term/GO:0000387
signal transduction involved in G2 DNA damage checkpoint	biological_process	GO:0072425	5	11	6.13	0.0065212290164	0.101042686024	hsa:5347:PLK1|hsa:672:BRCA1|hsa:55789:DEPDC1B|hsa:5347:CTD-2196E14.5|hsa:1111:CHEK1	http://amigo.geneontology.org/amigo/term/GO:0072425
protein localization to kinetochore	biological_process	GO:0034501	5	11	6.13	0.0065212290164	0.101042686024	hsa:7272:TTK|hsa:983:CDK1|hsa:57082:CASC5|hsa:9184:BUB3|hsa:9212:AURKB	http://amigo.geneontology.org/amigo/term/GO:0034501
attachment of mitotic spindle microtubules to kinetochore	biological_process	GO:0051315	5	11	6.13	0.0065212290164	0.101042686024	hsa:81620:CDT1|hsa:1062:CENPE|hsa:10403:NDC80|hsa:11004:KIF2C|hsa:83540:NUF2	http://amigo.geneontology.org/amigo/term/GO:0051315
U4 snRNP	cellular_component	GO:0005687	5	11	6.13	0.0065212290164	0.101042686024	hsa:6628:SNRPB|hsa:6636:SNRPF|hsa:6637:SNRPGP2|hsa:6632:SNRPD1|hsa:6637:SNRPG	http://amigo.geneontology.org/amigo/term/GO:0005687
RAGE receptor binding	molecular_function	GO:0050786	5	11	6.13	0.0065212290164	0.101042686024	hsa:6275:S100A4|hsa:3146:HMGB1P10|hsa:3146:RP11-673C5.1|hsa:3146:HMGB1P5|hsa:3146:HMGB1	http://amigo.geneontology.org/amigo/term/GO:0050786
cadherin binding	molecular_function	GO:0045296	41	305	1.81	0.0068378449733	0.105362523156	hsa:79180:EFHD2|hsa:7112:TMPO|hsa:28969:AC073333.8|hsa:7430:RP11-281P11.1|hsa:3312:HSPA8|hsa:57650:KIAA1524|hsa:11187:PKP3|hsa:5317:PKP1|hsa:8208:CHAF1B|hsa:9052:GPRC5A|hsa:10598:AHSA1|hsa:3326:HSP90AB2P|hsa:10528:NOP56|hsa:10726:NUDC|hsa:5214:PFKP|hsa:3326:HSP90AB1|hsa:10606:PAICS|hsa:2194:FASN|hsa:1001:RP11-615I2.2|hsa:8407:TAGLN2|hsa:5902:RANBP1|hsa:3939:LDHA|hsa:5315:PKM|hsa:6714:SRC|hsa:8727…	http://amigo.geneontology.org/amigo/term/GO:0045296
regulation of gene silencing by miRNA	biological_process	GO:0060964	12	56	2.89	0.00685058631843	0.105362523156	hsa:9972:NUP153|hsa:23636:NUP62|hsa:129401:NUP35|hsa:9972:RP11-500C11.3|hsa:9688:NUP93|hsa:79902:NUP85|hsa:79023:NUP37|hsa:23511:NUP188|hsa:23511:RP11-101E3.5|hsa:55706:NDC1|hsa:9631:NUP155|hsa:23165:NUP205	http://amigo.geneontology.org/amigo/term/GO:0060964
4 iron, 4 sulfur cluster binding	molecular_function	GO:0051539	10	42	3.21	0.00707998018763	0.10849028464	hsa:64979:MRPL36|hsa:5422:POLA1|hsa:1763:DNA2|hsa:1663:DDX11|hsa:1663:RP11-22B23.1|hsa:5424:POLD1|hsa:5426:POLE|hsa:4682:NUBP1|hsa:1663:DDX12P|hsa:5558:PRIM2	http://amigo.geneontology.org/amigo/term/GO:0051539
double-stranded RNA binding	molecular_function	GO:0003725	14	72	2.62	0.00763710692256	0.116219210546	hsa:9188:DDX21|hsa:87:ACTN1|hsa:3326:HSP90AB2P|hsa:10376:TUBA1B|hsa:3326:HSP90AB3P|hsa:4940:OAS3|hsa:10376:RP11-386G11.10|hsa:4938:OAS1|hsa:3329:HSPD1P1|hsa:7037:TFRC|hsa:10383:XXbac-BPG252P9.9|hsa:10383:TUBB4B|hsa:26065:AC010492.2|hsa:3326:HSP90AB1	http://amigo.geneontology.org/amigo/term/GO:0003725
sterol biosynthetic process	biological_process	GO:0016126	6	17	4.76	0.00772378150701	0.116219210546	hsa:6307:MSMO1|hsa:3930:LBR|hsa:51422:PRKAG2|hsa:1717:DHCR7|hsa:3638:INSIG1|hsa:6713:SQLE	http://amigo.geneontology.org/amigo/term/GO:0016126
long-chain fatty acid transporter activity	molecular_function	GO:0005324	6	17	4.76	0.00772378150701	0.116219210546	hsa:2171:FABP5P1|hsa:2171:FABP5P3|hsa:2171:FABP5P2|hsa:2171:FABP5P7|hsa:2167:FABP4|hsa:2171:FABP5	http://amigo.geneontology.org/amigo/term/GO:0005324
regulation of mitotic spindle organization	biological_process	GO:0060236	6	17	4.76	0.00772378150701	0.116219210546	hsa:22974:TPX2|hsa:23636:NUP62|hsa:10460:TACC3|hsa:84722:PSRC1|hsa:29899:GPSM2|hsa:79866:BORA	http://amigo.geneontology.org/amigo/term/GO:0060236
SMN-Sm protein complex	cellular_component	GO:0034719	6	17	4.76	0.00772378150701	0.116219210546	hsa:6632:SNRPD1|hsa:6637:SNRPG|hsa:25929:GEMIN5|hsa:6628:SNRPB|hsa:6636:SNRPF|hsa:6637:SNRPGP2	http://amigo.geneontology.org/amigo/term/GO:0034719
regulation of mitotic nuclear division	biological_process	GO:0007088	7	23	4.1	0.00788512380741	0.118220129602	hsa:4288:MKI67|hsa:4751:NEK2|hsa:286151:FBXO43|hsa:995:CDC25C|hsa:26271:FBXO5|hsa:9585:KIF20B|hsa:79866:BORA	http://amigo.geneontology.org/amigo/term/GO:0007088
disordered domain specific binding	molecular_function	GO:0097718	9	36	3.37	0.00799707700729	0.119042203451	hsa:3306:HSPA2|hsa:7430:RP11-281P11.1|hsa:3320:HSP90AA2P|hsa:6240:RRM1-AS1|hsa:3326:HSP90AB2P|hsa:6240:RRM1|hsa:3326:HSP90AB3P|hsa:3320:HSP90AA1|hsa:3326:HSP90AB1	http://amigo.geneontology.org/amigo/term/GO:0097718
nucleotide-excision repair, DNA incision, 5'-to lesion	biological_process	GO:0006296	9	36	3.37	0.00799707700729	0.119042203451	hsa:5111:PCNA|hsa:5985:RFC5|hsa:5985:RP11-33N14.3|hsa:5983:RFC3|hsa:5982:RFC2|hsa:5424:POLD1|hsa:5425:POLD2|hsa:10714:POLD3|hsa:5984:RFC4	http://amigo.geneontology.org/amigo/term/GO:0006296
nuclear lamina	cellular_component	GO:0005652	4	7	7.7	0.00829410902264	0.120034188911	hsa:5111:PCNA|hsa:6839:SUV39H1|hsa:129401:NUP35|hsa:6839:AF196970.3	http://amigo.geneontology.org/amigo/term/GO:0005652
positive regulation of mitotic cell cycle spindle assembly checkpoint	biological_process	GO:0090267	4	7	7.7	0.00829410902264	0.120034188911	hsa:7517:XRCC3|hsa:4085:MAD2L1|hsa:10403:NDC80|hsa:348654:GEN1	http://amigo.geneontology.org/amigo/term/GO:0090267
maintenance of DNA methylation	biological_process	GO:0010216	4	7	7.7	0.00829410902264	0.120034188911	hsa:3070:HELLS|hsa:1786:DNMT1|hsa:29128:UHRF1|hsa:29128:RP11-424C20.2	http://amigo.geneontology.org/amigo/term/GO:0010216
histone methyltransferase binding	molecular_function	GO:1990226	4	7	7.7	0.00829410902264	0.120034188911	hsa:3326:HSP90AB2P|hsa:3326:HSP90AB1|hsa:10528:NOP56|hsa:3326:HSP90AB3P	http://amigo.geneontology.org/amigo/term/GO:1990226
DNA ligation	biological_process	GO:0006266	4	7	7.7	0.00829410902264	0.120034188911	hsa:2547:XRCC6|hsa:3978:CTC-453G23.5|hsa:3978:LIG1|hsa:7153:TOP2A	http://amigo.geneontology.org/amigo/term/GO:0006266
U7 snRNP	cellular_component	GO:0005683	4	7	7.7	0.00829410902264	0.120034188911	hsa:6628:SNRPB|hsa:6636:SNRPF|hsa:6637:SNRPGP2|hsa:6637:SNRPG	http://amigo.geneontology.org/amigo/term/GO:0005683
pronucleus	cellular_component	GO:0045120	4	7	7.7	0.00829410902264	0.120034188911	hsa:3191:HNRNPLP2|hsa:6790:RP11-62J1.3|hsa:6790:AURKA|hsa:1063:CENPF	http://amigo.geneontology.org/amigo/term/GO:0045120
spliceosomal tri-snRNP complex	cellular_component	GO:0097526	4	7	7.7	0.00829410902264	0.120034188911	hsa:25804:LSM4|hsa:6637:SNRPGP2|hsa:6632:SNRPD1|hsa:6637:SNRPG	http://amigo.geneontology.org/amigo/term/GO:0097526
nuclear replication fork	cellular_component	GO:0043596	5	12	5.62	0.00864228305103	0.122520529785	hsa:5111:PCNA|hsa:4796:TONSL|hsa:11169:WDHD1|hsa:4796:TONSL-AS1|hsa:253714:MMS22L	http://amigo.geneontology.org/amigo/term/GO:0043596
cardiac myofibril assembly	biological_process	GO:0055003	5	12	5.62	0.00864228305103	0.122520529785	hsa:7273:RP11-65L3.4|hsa:7273:TTN-AS1|hsa:7273:TTN|hsa:7273:RP11-65L3.2|hsa:7273:RP11-65L3.3	http://amigo.geneontology.org/amigo/term/GO:0055003
positive regulation of double-strand break repair	biological_process	GO:2000781	5	12	5.62	0.00864228305103	0.122520529785	hsa:2305:FOXM1|hsa:1663:RP11-22B23.1|hsa:8914:TIMELESS|hsa:1663:DDX12P|hsa:1663:DDX11	http://amigo.geneontology.org/amigo/term/GO:2000781
5'-3' exonuclease activity	molecular_function	GO:0008409	5	12	5.62	0.00864228305103	0.122520529785	hsa:2237:FEN1|hsa:9156:EXO1|hsa:64858:DCLRE1B|hsa:10721:POLQ|hsa:6624:FSCN1	http://amigo.geneontology.org/amigo/term/GO:0008409
cardiac muscle tissue morphogenesis	biological_process	GO:0055008	5	12	5.62	0.00864228305103	0.122520529785	hsa:7273:RP11-65L3.4|hsa:7273:TTN-AS1|hsa:7273:TTN|hsa:7273:RP11-65L3.2|hsa:7273:RP11-65L3.3	http://amigo.geneontology.org/amigo/term/GO:0055008
actinin binding	molecular_function	GO:0042805	5	12	5.62	0.00864228305103	0.122520529785	hsa:7273:RP11-65L3.4|hsa:7273:TTN-AS1|hsa:7273:TTN|hsa:7273:RP11-65L3.2|hsa:7273:RP11-65L3.3	http://amigo.geneontology.org/amigo/term/GO:0042805
base-excision repair	biological_process	GO:0006284	8	30	3.59	0.00885756206879	0.12514684306	hsa:1763:DNA2|hsa:10721:POLQ|hsa:3159:HMGA1|hsa:2237:FEN1|hsa:3978:LIG1|hsa:55247:NEIL3|hsa:7374:UNG|hsa:3978:CTC-453G23.5	http://amigo.geneontology.org/amigo/term/GO:0006284
membrane	cellular_component	GO:0016020	213	2075	1.38	0.00918024273591	0.129267742308	hsa:23195:MDN1|hsa:3306:HSPA2|hsa:3312:HSPA8|hsa:1717:DHCR7|hsa:23481:PES1|hsa:5245:RP11-1079K10.4|hsa:5214:PFKP|hsa:6098:ROS1|hsa:11004:KIF2C|hsa:857:CAV1|hsa:7272:TTK|hsa:705:BYSL|hsa:3930:LBR|hsa:146556:CTD-2510F5.4|hsa:10212:DDX39A|hsa:10856:RUVBL2|hsa:11113:RP1-127H14.3|hsa:653820:FAM72B|hsa:4938:OAS1|hsa:54982:CLN6|hsa:4940:OAS3|hsa:302:ANXA2P2|hsa:5557:PRIM1|hsa:55619:DOCK10|hsa:55244:SLC4…	http://amigo.geneontology.org/amigo/term/GO:0016020
positive regulation of protein secretion	biological_process	GO:0050714	10	44	3.06	0.00927090253022	0.130104787023	hsa:7273:RP11-65L3.4|hsa:5478:PPIAP22|hsa:7273:RP11-65L3.2|hsa:7273:RP11-65L3.3|hsa:7430:RP11-281P11.1|hsa:7273:TTN-AS1|hsa:7273:TTN|hsa:5478:PPIA|hsa:2244:FGB|hsa:23086:EXPH5	http://amigo.geneontology.org/amigo/term/GO:0050714
protein-containing complex	cellular_component	GO:0032991	73	623	1.58	0.00956269433726	0.133630592066	hsa:8293:SERF1A|hsa:4609:MYC|hsa:6645:SNTB2|hsa:7430:RP11-281P11.1|hsa:4091:SMAD6|hsa:6710:SPTB|hsa:7153:TOP2A|hsa:3320:HSP90AA2P|hsa:2288:FKBP4|hsa:2237:FEN1|hsa:675:BRCA2|hsa:27166:PRELID1|hsa:3832:KIF11|hsa:8208:CHAF1B|hsa:86:RP11-15L13.4|hsa:6597:SMARCA4|hsa:3326:HSP90AB1|hsa:4869:NPM1P27|hsa:857:CAV1|hsa:2533:FYB|hsa:5175:PECAM1|hsa:3326:HSP90AB3P|hsa:4751:NEK2|hsa:10808:HSPH1|hsa:3326:HSP90…	http://amigo.geneontology.org/amigo/term/GO:0032991
filopodium assembly	biological_process	GO:0046847	6	18	4.49	0.00961832476484	0.133630592066	hsa:221178:SPATA13|hsa:89846:FGD3|hsa:7430:RP11-281P11.1|hsa:50649:ARHGEF4|hsa:56246:MRAP|hsa:221178:RP11-307N16.6	http://amigo.geneontology.org/amigo/term/GO:0046847
blastocyst formation	biological_process	GO:0001825	6	18	4.49	0.00961832476484	0.133630592066	hsa:4071:TM4SF1|hsa:285855:RPL7L1P8|hsa:86:ACTL6A|hsa:86:RP11-15L13.4|hsa:54663:WDR74|hsa:54663:RP11-727F15.9	http://amigo.geneontology.org/amigo/term/GO:0001825
response to ionizing radiation	biological_process	GO:0010212	10	45	3.0	0.0105437442812	0.146001083601	hsa:672:BRCA1|hsa:90381:TICRR|hsa:55159:RFWD3|hsa:3014:H2AFX|hsa:22976:PAXIP1|hsa:6240:RRM1-AS1|hsa:5888:RAD51|hsa:6240:RRM1|hsa:55789:DEPDC1B|hsa:64782:AEN	http://amigo.geneontology.org/amigo/term/GO:0010212
cytoplasm	cellular_component	GO:0005737	447	4624	1.3	0.0111079660057	0.151018506994	hsa:2171:FABP5P1|hsa:54206:ERRFI1|hsa:2171:FABP5P3|hsa:2171:FABP5P2|hsa:2171:FABP5P7|hsa:701:BUB1B|hsa:6612:SUMO3|hsa:51422:PRKAG2|hsa:55269:PSPC1|hsa:2288:FKBP4|hsa:2289:FKBP5|hsa:285025:CCDC141|hsa:705:BYSL|hsa:5892:RAD51D|hsa:11113:RP1-127H14.3|hsa:302:ANXA2P2|hsa:9700:ESPL1|hsa:7465:WEE1|hsa:55626:RP11-259N19.1|hsa:3312:HSPA8|hsa:81624:DIAPH3|hsa:10383:XXbac-BPG252P9.9|hsa:816:CAMK2B|hsa:5750…	http://amigo.geneontology.org/amigo/term/GO:0005737
chromocenter	cellular_component	GO:0010369	5	13	5.18	0.0111959497748	0.151018506994	hsa:157570:ESCO2|hsa:55143:CDCA8|hsa:11339:OIP5|hsa:9212:AURKB|hsa:3619:INCENP	http://amigo.geneontology.org/amigo/term/GO:0010369
inner cell mass cell proliferation	biological_process	GO:0001833	5	13	5.18	0.0111959497748	0.151018506994	hsa:675:BRCA2|hsa:9837:GINS1|hsa:54892:NCAPG2|hsa:84296:RP11-360L9.4|hsa:84296:GINS4	http://amigo.geneontology.org/amigo/term/GO:0001833
RNA polymerase I complex	cellular_component	GO:0005736	5	13	5.18	0.0111959497748	0.151018506994	hsa:10849:CD3EAP|hsa:25885:POLR1A|hsa:84172:POLR1B|hsa:64425:POLR1E|hsa:10849:ERCC1	http://amigo.geneontology.org/amigo/term/GO:0005736
pseudouridine synthase activity	molecular_function	GO:0009982	5	13	5.18	0.0111959497748	0.151018506994	hsa:80324:PUS1|hsa:54517:PUS7|hsa:126789:PUSL1|hsa:113000:RPUSD1|hsa:1736:DKC1	http://amigo.geneontology.org/amigo/term/GO:0009982
positive regulation of chromatin binding	biological_process	GO:0035563	5	13	5.18	0.0111959497748	0.151018506994	hsa:51053:GMNN|hsa:1663:RP11-22B23.1|hsa:81620:CDT1|hsa:1663:DDX12P|hsa:1663:DDX11	http://amigo.geneontology.org/amigo/term/GO:0035563
purine ribonucleoside monophosphate biosynthetic process	biological_process	GO:0009168	5	13	5.18	0.0111959497748	0.151018506994	hsa:10606:PAICS|hsa:471:ATIC|hsa:159:ADSS|hsa:5198:PFAS|hsa:8833:GMPS	http://amigo.geneontology.org/amigo/term/GO:0009168
ribosomal large subunit binding	molecular_function	GO:0043023	5	13	5.18	0.0111959497748	0.151018506994	hsa:4869:NPM1P6|hsa:4869:NPM1P9|hsa:4869:NPM1|hsa:4869:NPM1P27|hsa:4869:NPM1P39	http://amigo.geneontology.org/amigo/term/GO:0043023
DNA-directed DNA polymerase activity	molecular_function	GO:0003887	7	25	3.77	0.0113441128845	0.151728711437	hsa:5422:POLA1|hsa:10721:POLQ|hsa:5424:POLD1|hsa:5426:POLE|hsa:10714:POLD3|hsa:5427:POLE2|hsa:27434:POLM	http://amigo.geneontology.org/amigo/term/GO:0003887
retinoic acid binding	molecular_function	GO:0001972	7	25	3.77	0.0113441128845	0.151728711437	hsa:2171:FABP5P1|hsa:2171:FABP5P3|hsa:2171:FABP5P2|hsa:1382:CRABP2|hsa:2171:FABP5P7|hsa:2171:FABP5|hsa:339761:CYP27C1	http://amigo.geneontology.org/amigo/term/GO:0001972
positive regulation of apoptotic process	biological_process	GO:0043065	43	335	1.73	0.0113578114128	0.151728711437	hsa:23076:RRP1B|hsa:3146:HMGB1|hsa:5591:PRKDC|hsa:2852:GPER1|hsa:23421:ITGB3BP|hsa:56993:TOMM22|hsa:22822:PHLDA1|hsa:22822:RP11-290L1.3|hsa:220:ALDH1A3|hsa:51776:AC013461.1|hsa:1894:ECT2|hsa:84069:PLEKHN1|hsa:50649:ARHGEF4|hsa:3725:JUN|hsa:708:C1QBP|hsa:80758:PRR7|hsa:220:RP11-66B24.8|hsa:51083:GAL|hsa:1852:DUSP9|hsa:8061:FOSL1|hsa:3939:LDHA|hsa:7153:TOP2A|hsa:6714:SRC|hsa:25791:NGEF|hsa:3146:HMG…	http://amigo.geneontology.org/amigo/term/GO:0043065
response to unfolded protein	biological_process	GO:0006986	11	53	2.8	0.0114326625276	0.152240694616	hsa:3306:HSPA2|hsa:10808:HSPH1|hsa:3326:HSP90AB2P|hsa:3312:HSPA8|hsa:3320:HSP90AA2P|hsa:3326:HSP90AB1|hsa:3329:HSPD1P1|hsa:3336:HSPE1|hsa:3326:HSP90AB3P|hsa:3320:HSP90AA1|hsa:81570:CLPB	http://amigo.geneontology.org/amigo/term/GO:0006986
HAUS complex	cellular_component	GO:0070652	4	8	6.74	0.0116679181267	0.153412879344	hsa:55559:TREX2|hsa:55559:HAUS7|hsa:54801:HAUS6|hsa:93323:HAUS8	http://amigo.geneontology.org/amigo/term/GO:0070652
5'-3' DNA helicase activity	molecular_function	GO:0043139	4	8	6.74	0.0116679181267	0.153412879344	hsa:80119:PIF1|hsa:1763:DNA2|hsa:56652:C10orf2|hsa:10856:RUVBL2	http://amigo.geneontology.org/amigo/term/GO:0043139
nuclear pore central transport channel	cellular_component	GO:0044613	4	8	6.74	0.0116679181267	0.153412879344	hsa:9972:NUP153|hsa:129401:NUP35|hsa:9972:RP11-500C11.3|hsa:23636:NUP62	http://amigo.geneontology.org/amigo/term/GO:0044613
adenyl-nucleotide exchange factor activity	molecular_function	GO:0000774	4	8	6.74	0.0116679181267	0.153412879344	hsa:9532:BAG2|hsa:80273:GRPEL1|hsa:10808:HSPH1|hsa:5216:PFN1	http://amigo.geneontology.org/amigo/term/GO:0000774
core promoter sequence-specific DNA binding	molecular_function	GO:0001046	6	19	4.26	0.011821605318	0.154459093935	hsa:4869:NPM1P39|hsa:4869:NPM1P9|hsa:4869:NPM1P6|hsa:4609:MYC|hsa:4869:NPM1|hsa:4869:NPM1P27	http://amigo.geneontology.org/amigo/term/GO:0001046
U1 snRNP	cellular_component	GO:0005685	6	19	4.26	0.011821605318	0.154459093935	hsa:6632:SNRPD1|hsa:6637:SNRPG|hsa:6628:SNRPB|hsa:6626:SNRPA|hsa:6636:SNRPF|hsa:6637:SNRPGP2	http://amigo.geneontology.org/amigo/term/GO:0005685
DNA damage checkpoint	biological_process	GO:0000077	8	32	3.37	0.0120976975512	0.157081630509	hsa:64979:MRPL36|hsa:51776:AC013461.1|hsa:1869:E2F1|hsa:63967:CLSPN|hsa:3014:H2AFX|hsa:84444:DOT1L|hsa:11200:CHEK2|hsa:1111:CHEK1	http://amigo.geneontology.org/amigo/term/GO:0000077
mismatch repair	biological_process	GO:0006298	8	32	3.37	0.0120976975512	0.157081630509	hsa:5111:PCNA|hsa:10535:RNASEH2A|hsa:9156:EXO1|hsa:5424:POLD1|hsa:5425:POLD2|hsa:10714:POLD3|hsa:3978:CTC-453G23.5|hsa:3978:LIG1	http://amigo.geneontology.org/amigo/term/GO:0006298
positive regulation of cysteine-type endopeptidase activity involved in apoptotic process	biological_process	GO:0043280	11	54	2.75	0.0127995516882	0.165678669057	hsa:890:CCNA2|hsa:3146:HMGB1P5|hsa:83595:CTD-2135J3.4|hsa:3146:HMGB1P10|hsa:54205:CYCS|hsa:2852:GPER1|hsa:4609:MYC|hsa:3146:RP11-673C5.1|hsa:8915:BCL10|hsa:3146:HMGB1|hsa:414899:BLID	http://amigo.geneontology.org/amigo/term/GO:0043280
positive regulation of extrinsic apoptotic signaling pathway	biological_process	GO:2001238	7	26	3.63	0.0134334915491	0.172811088817	hsa:7186:TRAF2|hsa:637:BID|hsa:50486:G0S2|hsa:2852:GPER1|hsa:51330:TNFRSF12A|hsa:8915:BCL10|hsa:857:CAV1	http://amigo.geneontology.org/amigo/term/GO:2001238
ribosomal large subunit assembly	biological_process	GO:0000027	7	26	3.63	0.0134334915491	0.172811088817	hsa:23195:MDN1|hsa:55299:BRIX1|hsa:23212:RRS1|hsa:4839:NOP2|hsa:54475:NLE1|hsa:23246:BOP1|hsa:51154:MRTO4	http://amigo.geneontology.org/amigo/term/GO:0000027
catalytic step 2 spliceosome	cellular_component	GO:0071013	15	86	2.35	0.0135028210452	0.173168486512	hsa:10189:ALYREF|hsa:6632:SNRPD1|hsa:4670:RP11-886P16.10|hsa:55110:MAGOHB|hsa:6627:SNRPA1|hsa:23450:SF3B3|hsa:6637:SNRPG|hsa:9343:EFTUD2|hsa:220988:HNRNPA3P5|hsa:4670:HNRNPM|hsa:3178:HNRNPA1P35|hsa:220988:HNRNPA3|hsa:6628:SNRPB|hsa:6636:SNRPF|hsa:6637:SNRPGP2	http://amigo.geneontology.org/amigo/term/GO:0071013
cyclin-dependent protein serine/threonine kinase regulator activity	molecular_function	GO:0016538	8	33	3.27	0.0140096627779	0.178505797856	hsa:9133:CCNB2|hsa:891:CCNB1|hsa:890:CCNA2|hsa:9134:CCNE2|hsa:899:RP11-715J22.4|hsa:899:CCNF|hsa:1019:CDK4|hsa:4171:MCM2	http://amigo.geneontology.org/amigo/term/GO:0016538
U4/U6 x U5 tri-snRNP complex	cellular_component	GO:0046540	8	33	3.27	0.0140096627779	0.178505797856	hsa:6632:SNRPD1|hsa:25804:LSM4|hsa:6637:SNRPG|hsa:9343:EFTUD2|hsa:10465:PPIH|hsa:6628:SNRPB|hsa:6636:SNRPF|hsa:6637:SNRPGP2	http://amigo.geneontology.org/amigo/term/GO:0046540
mitotic spindle midzone	cellular_component	GO:1990023	5	14	4.81	0.0142187919597	0.178505797856	hsa:1062:CENPE|hsa:9585:KIF20B|hsa:9055:PRC1|hsa:9212:AURKB|hsa:146909:KIF18B	http://amigo.geneontology.org/amigo/term/GO:1990023
striated muscle contraction	biological_process	GO:0006941	5	14	4.81	0.0142187919597	0.178505797856	hsa:7273:RP11-65L3.4|hsa:7273:TTN-AS1|hsa:7273:TTN|hsa:7273:RP11-65L3.2|hsa:7273:RP11-65L3.3	http://amigo.geneontology.org/amigo/term/GO:0006941
exonuclease activity	molecular_function	GO:0004527	5	14	4.81	0.0142187919597	0.178505797856	hsa:81691:AC004381.6|hsa:9156:EXO1|hsa:2237:FEN1|hsa:57109:REXO4|hsa:64782:AEN	http://amigo.geneontology.org/amigo/term/GO:0004527
DNA damage response, signal transduction by p53 class mediator resulting in transcription of p21 class mediator	biological_process	GO:0006978	5	14	4.81	0.0142187919597	0.178505797856	hsa:672:BRCA1|hsa:2305:FOXM1|hsa:675:BRCA2|hsa:11200:CHEK2|hsa:7023:TFAP4	http://amigo.geneontology.org/amigo/term/GO:0006978
lateral element	cellular_component	GO:0000800	5	14	4.81	0.0142187919597	0.178505797856	hsa:641:BLM|hsa:3619:INCENP|hsa:675:BRCA2|hsa:672:BRCA1|hsa:5888:RAD51	http://amigo.geneontology.org/amigo/term/GO:0000800
transcription repressor complex	cellular_component	GO:0017053	11	55	2.7	0.0142868374712	0.178821437177	hsa:7023:TFAP4|hsa:55635:RP4-694A7.2|hsa:3146:HMGB1P5|hsa:286826:LIN9|hsa:3146:HMGB1P10|hsa:3725:JUN|hsa:3068:HDGFP1|hsa:55635:DEPDC1|hsa:3068:HDGF|hsa:3146:RP11-673C5.1|hsa:3146:HMGB1	http://amigo.geneontology.org/amigo/term/GO:0017053
response to X-ray	biological_process	GO:0010165	6	20	4.04	0.0143572437207	0.179164646191	hsa:675:BRCA2|hsa:641:BLM|hsa:5888:RAD51|hsa:55789:DEPDC1B|hsa:7516:XRCC2|hsa:7518:XRCC4	http://amigo.geneontology.org/amigo/term/GO:0010165
nuclear localization sequence binding	molecular_function	GO:0008139	7	27	3.49	0.0157846149733	0.191552190537	hsa:79711:RP11-468E2.2|hsa:9221:NOLC1|hsa:9972:RP11-500C11.3|hsa:9972:NUP153|hsa:3838:KPNA2|hsa:79711:IPO4|hsa:3843:IPO5	http://amigo.geneontology.org/amigo/term/GO:0008139
positive regulation of cell size	biological_process	GO:0045793	4	9	5.99	0.015809489814	0.191552190537	hsa:3326:HSP90AB2P|hsa:3326:HSP90AB1|hsa:1019:CDK4|hsa:3326:HSP90AB3P	http://amigo.geneontology.org/amigo/term/GO:0045793
positive regulation of chemokine (C-X-C motif) ligand 2 production	biological_process	GO:2000343	4	9	5.99	0.015809489814	0.191552190537	hsa:3146:HMGB1P10|hsa:3146:RP11-673C5.1|hsa:3146:HMGB1P5|hsa:3146:HMGB1	http://amigo.geneontology.org/amigo/term/GO:2000343
endonucleolytic cleavage in ITS1 to separate SSU-rRNA from 5.8S rRNA and LSU-rRNA from tricistronic rRNA transcript (SSU-rRNA, 5.8S rRNA, LSU-rRNA)	biological_process	GO:0000447	4	9	5.99	0.015809489814	0.191552190537	hsa:23212:RRS1|hsa:10171:RCL1|hsa:8602:NOP14|hsa:27340:UTP20	http://amigo.geneontology.org/amigo/term/GO:0000447
regulation of type I interferon-mediated signaling pathway	biological_process	GO:0060338	4	9	5.99	0.015809489814	0.191552190537	hsa:3326:HSP90AB2P|hsa:3326:HSP90AB1|hsa:6059:ABCE1|hsa:3326:HSP90AB3P	http://amigo.geneontology.org/amigo/term/GO:0060338
regulation of chromosome segregation	biological_process	GO:0051983	4	9	5.99	0.015809489814	0.191552190537	hsa:4288:MKI67|hsa:699:BUB1|hsa:9212:AURKB|hsa:11004:KIF2C	http://amigo.geneontology.org/amigo/term/GO:0051983
monosaccharide binding	molecular_function	GO:0048029	4	9	5.99	0.015809489814	0.191552190537	hsa:22934:RPIA|hsa:64841:GNPNAT1|hsa:2821:GPI|hsa:5214:PFKP	http://amigo.geneontology.org/amigo/term/GO:0048029
protein K6-linked ubiquitination	biological_process	GO:0085020	4	9	5.99	0.015809489814	0.191552190537	hsa:672:BRCA1|hsa:27338:UBE2S|hsa:29089:UBE2T|hsa:580:BARD1	http://amigo.geneontology.org/amigo/term/GO:0085020
positive regulation of interleukin-1 production	biological_process	GO:0032732	4	9	5.99	0.015809489814	0.191552190537	hsa:3146:HMGB1P10|hsa:3146:RP11-673C5.1|hsa:3146:HMGB1P5|hsa:3146:HMGB1	http://amigo.geneontology.org/amigo/term/GO:0032732
isoprenoid biosynthetic process	biological_process	GO:0008299	4	9	5.99	0.015809489814	0.191552190537	hsa:4598:MVK|hsa:4597:MVD|hsa:23590:PDSS1|hsa:27235:COQ2	http://amigo.geneontology.org/amigo/term/GO:0008299
Ino80 complex	cellular_component	GO:0031011	5	15	4.49	0.0177439977566	0.210703654272	hsa:86:RP11-15L13.4|hsa:10856:RUVBL2|hsa:86:ACTL6A|hsa:125476:RP11-322E11.6|hsa:125476:INO80C	http://amigo.geneontology.org/amigo/term/GO:0031011
muscle alpha-actinin binding	molecular_function	GO:0051371	5	15	4.49	0.0177439977566	0.210703654272	hsa:7273:RP11-65L3.4|hsa:7273:TTN-AS1|hsa:7273:TTN|hsa:7273:RP11-65L3.2|hsa:7273:RP11-65L3.3	http://amigo.geneontology.org/amigo/term/GO:0051371
retinal metabolic process	biological_process	GO:0042574	5	15	4.49	0.0177439977566	0.210703654272	hsa:6121:RPE65|hsa:157506:RDH10|hsa:220:RP11-66B24.8|hsa:339761:CYP27C1|hsa:220:ALDH1A3	http://amigo.geneontology.org/amigo/term/GO:0042574
lyase activity	molecular_function	GO:0016829	5	15	4.49	0.0177439977566	0.210703654272	hsa:3146:HMGB1P10|hsa:3146:RP11-673C5.1|hsa:3146:HMGB1P5|hsa:3146:HMGB1|hsa:80746:TSEN2	http://amigo.geneontology.org/amigo/term/GO:0016829
DNA double-strand break processing	biological_process	GO:0000729	5	15	4.49	0.0177439977566	0.210703654272	hsa:641:BLM|hsa:672:BRCA1|hsa:1763:DNA2|hsa:6419:SETMAR|hsa:580:BARD1	http://amigo.geneontology.org/amigo/term/GO:0000729
copper ion transport	biological_process	GO:0006825	5	15	4.49	0.0177439977566	0.210703654272	hsa:2288:FKBP4|hsa:1356:CP|hsa:9997:CTA-384D8.36|hsa:9997:SCO2|hsa:2288:RP4-816N1.7	http://amigo.geneontology.org/amigo/term/GO:0006825
protein heterotetramerization	biological_process	GO:0051290	5	15	4.49	0.0177439977566	0.210703654272	hsa:6240:RRM1-AS1|hsa:10056:FARSB|hsa:2193:FARSA|hsa:6241:RRM2|hsa:6240:RRM1	http://amigo.geneontology.org/amigo/term/GO:0051290
meiotic cell cycle	biological_process	GO:0051321	12	65	2.49	0.017921803654	0.212210447812	hsa:8243:SMC1A|hsa:201164:PLD6|hsa:9156:EXO1|hsa:4751:NEK2|hsa:9184:BUB3|hsa:286151:FBXO43|hsa:1017:RP11-973D8.4|hsa:171482:FAM9A|hsa:3014:H2AFX|hsa:1017:CDK2|hsa:5888:RAD51|hsa:7516:XRCC2	http://amigo.geneontology.org/amigo/term/GO:0051321
positive regulation of mitotic nuclear division	biological_process	GO:0045840	7	28	3.37	0.0184130925889	0.217410113061	hsa:5155:PDGFB|hsa:51203:NUSAP1|hsa:8877:SPHK1|hsa:6790:RP11-62J1.3|hsa:6790:AURKA|hsa:23636:NUP62|hsa:3553:IL1B	http://amigo.geneontology.org/amigo/term/GO:0045840
protease binding	molecular_function	GO:0002020	17	107	2.14	0.0189248699561	0.222255212873	hsa:675:BRCA2|hsa:1663:RP11-22B23.1|hsa:1663:DDX11|hsa:7273:RP11-65L3.4|hsa:56652:C10orf2|hsa:3949:LDLR|hsa:7273:RP11-65L3.2|hsa:7273:RP11-65L3.3|hsa:3329:HSPD1P1|hsa:302:ANXA2P2|hsa:1278:COL1A2|hsa:7273:TTN|hsa:1893:ECM1|hsa:1281:COL3A1|hsa:7273:TTN-AS1|hsa:8915:BCL10|hsa:1663:DDX12P	http://amigo.geneontology.org/amigo/term/GO:0002020
positive regulation of protein serine/threonine kinase activity	biological_process	GO:0071902	10	50	2.7	0.0189834106964	0.222255212873	hsa:6714:SRC|hsa:3326:HSP90AB3P|hsa:3619:INCENP|hsa:3326:HSP90AB2P|hsa:2180:ACSL1|hsa:3326:HSP90AB1|hsa:154:ADRB2|hsa:10926:DBF4|hsa:80174:DBF4B|hsa:64223:MLST8	http://amigo.geneontology.org/amigo/term/GO:0071902
U2-type precatalytic spliceosome	cellular_component	GO:0071005	10	50	2.7	0.0189834106964	0.222255212873	hsa:6632:SNRPD1|hsa:25804:LSM4|hsa:55110:MAGOHB|hsa:6627:SNRPA1|hsa:23450:SF3B3|hsa:6637:SNRPG|hsa:9343:EFTUD2|hsa:6628:SNRPB|hsa:6636:SNRPF|hsa:6637:SNRPGP2	http://amigo.geneontology.org/amigo/term/GO:0071005
anaphase-promoting complex	cellular_component	GO:0005680	6	22	3.68	0.0205134389184	0.224234487261	hsa:701:BUB1B|hsa:11065:UBE2C|hsa:991:CDC20|hsa:27338:UBE2S|hsa:64682:AC093616.4|hsa:51434:ANAPC7	http://amigo.geneontology.org/amigo/term/GO:0005680
release of cytochrome c from mitochondria	biological_process	GO:0001836	6	22	3.68	0.0205134389184	0.224234487261	hsa:637:BID|hsa:3725:JUN|hsa:79017:RP4-777O23.3|hsa:2810:SFN|hsa:92609:TIMM50|hsa:79017:GGCT	http://amigo.geneontology.org/amigo/term/GO:0001836
regulation of mitotic centrosome separation	biological_process	GO:0046602	3	5	8.09	0.0206314871958	0.224234487261	hsa:4751:NEK2|hsa:3832:KIF11|hsa:1111:CHEK1	http://amigo.geneontology.org/amigo/term/GO:0046602
de novo centriole assembly involved in multi-ciliated epithelial cell differentiation	biological_process	GO:0098535	3	5	8.09	0.0206314871958	0.224234487261	hsa:22995:CEP152|hsa:10733:PLK4|hsa:22995:RP11-485O10.2	http://amigo.geneontology.org/amigo/term/GO:0098535
cellular response to xenobiotic stimulus	biological_process	GO:0071466	3	5	8.09	0.0206314871958	0.224234487261	hsa:4176:MCM7|hsa:5111:PCNA|hsa:1869:E2F1	http://amigo.geneontology.org/amigo/term/GO:0071466
RNA-dependent ATPase activity	molecular_function	GO:0008186	3	5	8.09	0.0206314871958	0.224234487261	hsa:1663:RP11-22B23.1|hsa:1663:DDX12P|hsa:1663:DDX11	http://amigo.geneontology.org/amigo/term/GO:0008186
tRNA pseudouridine synthesis	biological_process	GO:0031119	3	5	8.09	0.0206314871958	0.224234487261	hsa:80324:PUS1|hsa:126789:PUSL1|hsa:54517:PUS7	http://amigo.geneontology.org/amigo/term/GO:0031119
positive regulation of cellular metabolic process	biological_process	GO:0031325	3	5	8.09	0.0206314871958	0.224234487261	hsa:47:ACLY|hsa:2194:FASN|hsa:10554:AGPAT1	http://amigo.geneontology.org/amigo/term/GO:0031325
mRNA pseudouridine synthesis	biological_process	GO:1990481	3	5	8.09	0.0206314871958	0.224234487261	hsa:80324:PUS1|hsa:54517:PUS7|hsa:1736:DKC1	http://amigo.geneontology.org/amigo/term/GO:1990481
DNA protection	biological_process	GO:0042262	3	5	8.09	0.0206314871958	0.224234487261	hsa:4521:NUDT1|hsa:79077:DCTPP1|hsa:55270:NUDT15	http://amigo.geneontology.org/amigo/term/GO:0042262
purine nucleobase biosynthetic process	biological_process	GO:0009113	3	5	8.09	0.0206314871958	0.224234487261	hsa:10606:PAICS|hsa:6470:SHMT1|hsa:8833:GMPS	http://amigo.geneontology.org/amigo/term/GO:0009113
5'-deoxyribose-5-phosphate lyase activity	molecular_function	GO:0051575	3	5	8.09	0.0206314871958	0.224234487261	hsa:7520:XRCC5|hsa:10721:POLQ|hsa:2547:XRCC6	http://amigo.geneontology.org/amigo/term/GO:0051575
meiotic sister chromatid cohesion, centromeric	biological_process	GO:0051754	3	5	8.09	0.0206314871958	0.224234487261	hsa:151246:SGO2|hsa:699:BUB1|hsa:701:BUB1B	http://amigo.geneontology.org/amigo/term/GO:0051754
negative regulation of vascular associated smooth muscle cell differentiation	biological_process	GO:1905064	3	5	8.09	0.0206314871958	0.224234487261	hsa:5155:PDGFB|hsa:4773:NFATC2|hsa:4775:RP11-67A1.2	http://amigo.geneontology.org/amigo/term/GO:1905064
actomyosin contractile ring assembly	biological_process	GO:0000915	3	5	8.09	0.0206314871958	0.224234487261	hsa:29127:RACGAP1|hsa:54443:ANLN|hsa:9493:KIF23	http://amigo.geneontology.org/amigo/term/GO:0000915
granular component	cellular_component	GO:0001652	3	5	8.09	0.0206314871958	0.224234487261	hsa:23076:RRP1B|hsa:55602:CDKN2AIP|hsa:2091:FBL	http://amigo.geneontology.org/amigo/term/GO:0001652
sperm head plasma membrane	cellular_component	GO:1990913	3	5	8.09	0.0206314871958	0.224234487261	hsa:3326:HSP90AB2P|hsa:3326:HSP90AB1|hsa:3326:HSP90AB3P	http://amigo.geneontology.org/amigo/term/GO:1990913
glucuronate catabolic process to xylulose 5-phosphate	biological_process	GO:0019640	3	5	8.09	0.0206314871958	0.224234487261	hsa:6652:SORD|hsa:9942:XYLB|hsa:6652:SORD2P	http://amigo.geneontology.org/amigo/term/GO:0019640
DNA topoisomerase binding	molecular_function	GO:0044547	3	5	8.09	0.0206314871958	0.224234487261	hsa:4691:NCL|hsa:6419:SETMAR|hsa:23397:NCAPH	http://amigo.geneontology.org/amigo/term/GO:0044547
DNA translocase activity	molecular_function	GO:0015616	3	5	8.09	0.0206314871958	0.224234487261	hsa:54821:ERCC6L|hsa:25788:RAD54B|hsa:25788:FSBP	http://amigo.geneontology.org/amigo/term/GO:0015616
regulation of wound healing	biological_process	GO:0061041	3	5	8.09	0.0206314871958	0.224234487261	hsa:5328:C10orf55|hsa:51330:TNFRSF12A|hsa:5328:PLAU	http://amigo.geneontology.org/amigo/term/GO:0061041
polyamine metabolic process	biological_process	GO:0006595	3	5	8.09	0.0206314871958	0.224234487261	hsa:262:AMD1|hsa:6611:SMS|hsa:6723:SRM	http://amigo.geneontology.org/amigo/term/GO:0006595
U1 snRNP binding	molecular_function	GO:1990446	3	5	8.09	0.0206314871958	0.224234487261	hsa:6628:SNRPB|hsa:6626:SNRPA|hsa:6632:SNRPD1	http://amigo.geneontology.org/amigo/term/GO:1990446
cyclin A2-CDK2 complex	cellular_component	GO:0097124	3	5	8.09	0.0206314871958	0.224234487261	hsa:1017:RP11-973D8.4|hsa:890:CCNA2|hsa:1017:CDK2	http://amigo.geneontology.org/amigo/term/GO:0097124
DNA replication, synthesis of RNA primer	biological_process	GO:0006269	3	5	8.09	0.0206314871958	0.224234487261	hsa:5422:POLA1|hsa:5557:PRIM1|hsa:5558:PRIM2	http://amigo.geneontology.org/amigo/term/GO:0006269
histone serine kinase activity	molecular_function	GO:0035174	3	5	8.09	0.0206314871958	0.224234487261	hsa:6790:RP11-62J1.3|hsa:6790:AURKA|hsa:9212:AURKB	http://amigo.geneontology.org/amigo/term/GO:0035174
aldehyde dehydrogenase [NAD(P)+] activity	molecular_function	GO:0004030	3	5	8.09	0.0206314871958	0.224234487261	hsa:220:RP11-66B24.8|hsa:218:ALDH3A1|hsa:220:ALDH1A3	http://amigo.geneontology.org/amigo/term/GO:0004030
invadopodium	cellular_component	GO:0071437	4	10	5.39	0.0207664376398	0.224234487261	hsa:7430:RP11-281P11.1|hsa:100287171:CTD-2318O12.1|hsa:134265:AFAP1L1|hsa:6624:FSCN1	http://amigo.geneontology.org/amigo/term/GO:0071437
mitotic sister chromatid cohesion	biological_process	GO:0007064	4	10	5.39	0.0207664376398	0.224234487261	hsa:8243:SMC1A|hsa:83903:GSG2|hsa:113130:CDCA5|hsa:991:CDC20	http://amigo.geneontology.org/amigo/term/GO:0007064
organic cation transport	biological_process	GO:0015695	4	10	5.39	0.0207664376398	0.224234487261	hsa:55244:SLC47A1|hsa:55244:RP11-1113L8.1|hsa:23428:SLC7A8|hsa:6581:SLC22A3	http://amigo.geneontology.org/amigo/term/GO:0015695
repressing transcription factor binding	molecular_function	GO:0070491	10	51	2.64	0.0211384583712	0.227661742871	hsa:4609:MYC|hsa:3146:HMGB1P5|hsa:6929:TCF3|hsa:3146:HMGB1P10|hsa:1977:EIF4E|hsa:84858:RP11-399K21.11|hsa:51053:GMNN|hsa:84858:ZNF503|hsa:3146:RP11-673C5.1|hsa:3146:HMGB1	http://amigo.geneontology.org/amigo/term/GO:0070491
axonal growth cone	cellular_component	GO:0044295	7	29	3.25	0.0213337604376	0.229172972949	hsa:3326:HSP90AB1|hsa:3326:HSP90AB2P|hsa:3320:HSP90AA2P|hsa:2288:FKBP4|hsa:2288:RP4-816N1.7|hsa:3326:HSP90AB3P|hsa:3320:HSP90AA1	http://amigo.geneontology.org/amigo/term/GO:0044295
positive regulation of vascular endothelial cell proliferation	biological_process	GO:1905564	5	16	4.21	0.0218009605034	0.23239489355	hsa:3146:HMGB1P10|hsa:3146:RP11-673C5.1|hsa:3146:HMGB1P5|hsa:3146:HMGB1|hsa:8862:APLN	http://amigo.geneontology.org/amigo/term/GO:1905564
lamin binding	molecular_function	GO:0005521	5	16	4.21	0.0218009605034	0.23239489355	hsa:199953:TMEM201|hsa:7112:TMPO|hsa:3930:LBR|hsa:7112:TMPO-AS1|hsa:5317:PKP1	http://amigo.geneontology.org/amigo/term/GO:0005521
ATP-dependent microtubule motor activity, plus-end-directed	molecular_function	GO:0008574	5	16	4.21	0.0218009605034	0.23239489355	hsa:9928:KIF14|hsa:57576:KIF17|hsa:9585:KIF20B|hsa:3832:KIF11|hsa:146909:KIF18B	http://amigo.geneontology.org/amigo/term/GO:0008574
nuclear membrane	cellular_component	GO:0031965	31	237	1.76	0.022694022234	0.241297664978	hsa:64782:AEN|hsa:79902:NUP85|hsa:3177:SLC29A2|hsa:57647:DHX37|hsa:166336:PRICKLE2|hsa:3930:LBR|hsa:23636:NUP62|hsa:23175:LPIN1|hsa:9972:RP11-500C11.3|hsa:55706:NDC1|hsa:199953:TMEM201|hsa:51096:UTP18|hsa:64979:MRPL36|hsa:10885:WDR3|hsa:4521:NUDT1|hsa:22929:SEPHS1|hsa:9688:NUP93|hsa:5905:RANGAP1|hsa:27346:TMEM97|hsa:23560:GTPBP4|hsa:26031:OSBPL3|hsa:23224:SYNE2|hsa:84823:LMNB2|hsa:4001:LMNB1|hsa:…	http://amigo.geneontology.org/amigo/term/GO:0031965
lipid droplet	cellular_component	GO:0005811	15	93	2.17	0.0236972479605	0.250685607866	hsa:364:FP325317.1|hsa:50486:G0S2|hsa:90627:STARD13|hsa:50814:NSDHL|hsa:364:AQP7P1|hsa:10280:SIGMAR1|hsa:80270:HSD3B7|hsa:2167:FABP4|hsa:302:ANXA2P2|hsa:157506:RDH10|hsa:80270:RP11-1072A3.3|hsa:5321:PLA2G4A|hsa:3654:IRAK1|hsa:63924:CIDEC|hsa:857:CAV1	http://amigo.geneontology.org/amigo/term/GO:0005811
spliceosomal complex	cellular_component	GO:0005681	15	93	2.17	0.0236972479605	0.250685607866	hsa:25804:LSM4|hsa:4670:RP11-886P16.10|hsa:3312:HSPA8|hsa:6627:SNRPA1|hsa:6637:SNRPG|hsa:102724594:U2AF1|hsa:3178:HNRNPA1P35|hsa:4691:NCL|hsa:4670:HNRNPM|hsa:10465:PPIH|hsa:6628:SNRPB|hsa:6626:SNRPA|hsa:6636:SNRPF|hsa:6637:SNRPGP2|hsa:55131:RBM28	http://amigo.geneontology.org/amigo/term/GO:0005681
transcription factor binding	molecular_function	GO:0008134	40	325	1.66	0.0244148014268	0.257207003555	hsa:4773:NFATC2|hsa:3149:HMGB3|hsa:4091:SMAD6|hsa:23082:PPRC1|hsa:5591:PRKDC|hsa:8863:RP3-467L1.4|hsa:133522:PPARGC1B|hsa:6597:SMARCA4|hsa:4869:NPM1P27|hsa:2821:GPI|hsa:1050:CEBPA|hsa:3725:JUN|hsa:708:C1QBP|hsa:2736:GLI2|hsa:4869:NPM1P9|hsa:4869:NPM1P6|hsa:4609:MYC|hsa:3146:HMGB1|hsa:5933:RBL1|hsa:6929:TCF3|hsa:1063:CENPF|hsa:9221:NOLC1|hsa:3159:HMGA1|hsa:8863:PER3|hsa:4869:NPM1P39|hsa:4869:NPM1|…	http://amigo.geneontology.org/amigo/term/GO:0008134
U2-type catalytic step 2 spliceosome	cellular_component	GO:0071007	7	30	3.14	0.0245605536024	0.257207003555	hsa:6632:SNRPD1|hsa:6627:SNRPA1|hsa:6637:SNRPG|hsa:9343:EFTUD2|hsa:6628:SNRPB|hsa:6636:SNRPF|hsa:6637:SNRPGP2	http://amigo.geneontology.org/amigo/term/GO:0071007
reciprocal meiotic recombination	biological_process	GO:0007131	7	30	3.14	0.0245605536024	0.257207003555	hsa:9319:TRIP13|hsa:25788:RAD54B|hsa:84057:MND1|hsa:29893:PSMC3IP|hsa:5888:RAD51|hsa:25788:FSBP|hsa:5892:RAD51D	http://amigo.geneontology.org/amigo/term/GO:0007131
nucleobase-containing compound metabolic process	biological_process	GO:0006139	7	30	3.14	0.0245605536024	0.257207003555	hsa:471:ATIC|hsa:4860:RP11-203M5.8|hsa:1503:CTPS1|hsa:4860:PNP|hsa:4940:OAS3|hsa:2030:SLC29A1|hsa:7083:TK1	http://amigo.geneontology.org/amigo/term/GO:0006139
tau protein binding	molecular_function	GO:0048156	9	45	2.7	0.0253177924641	0.264472578923	hsa:9532:BAG2|hsa:3306:HSPA2|hsa:3326:HSP90AB2P|hsa:3320:HSP90AA2P|hsa:2288:FKBP4|hsa:2288:RP4-816N1.7|hsa:3326:HSP90AB3P|hsa:3320:HSP90AA1|hsa:3326:HSP90AB1	http://amigo.geneontology.org/amigo/term/GO:0048156
plasminogen activation	biological_process	GO:0031639	4	11	4.9	0.0265748224701	0.275531990188	hsa:5328:C10orf55|hsa:5328:PLAU|hsa:2244:FGB|hsa:5230:PGK1	http://amigo.geneontology.org/amigo/term/GO:0031639
embryonic viscerocranium morphogenesis	biological_process	GO:0048703	4	11	4.9	0.0265748224701	0.275531990188	hsa:157506:RDH10|hsa:25902:MTHFD1L|hsa:4522:CTD-2555O16.2|hsa:4522:MTHFD1	http://amigo.geneontology.org/amigo/term/GO:0048703
t-circle formation	biological_process	GO:0090656	4	11	4.9	0.0265748224701	0.275531990188	hsa:641:BLM|hsa:7517:XRCC3|hsa:9156:EXO1|hsa:1763:DNA2	http://amigo.geneontology.org/amigo/term/GO:0090656
protein serine/threonine kinase activity	molecular_function	GO:0004674	43	357	1.62	0.0269753938458	0.278991170098	hsa:701:BUB1B|hsa:5347:PLK1|hsa:1017:RP11-973D8.4|hsa:10733:PLK4|hsa:5591:PRKDC|hsa:6790:RP11-62J1.3|hsa:11113:CIT|hsa:699:BUB1|hsa:7867:MAPKAPK3|hsa:23235:EMC3-AS1|hsa:8317:CDC7|hsa:51776:AC013461.1|hsa:150094:SIK1|hsa:9833:MELK|hsa:84930:MASTL|hsa:11113:RP1-127H14.3|hsa:7272:TTK|hsa:5347:CTD-2196E14.5|hsa:7273:TTN|hsa:9212:AURKB|hsa:3654:IRAK1|hsa:11200:CHEK2|hsa:6790:AURKA|hsa:7443:VRK1|hsa:28…	http://amigo.geneontology.org/amigo/term/GO:0004674
protein homodimerization activity	molecular_function	GO:0042803	73	660	1.49	0.0277661620788	0.281856120933	hsa:80273:GRPEL1|hsa:9241:NOG|hsa:9830:TRIM14|hsa:7023:TFAP4|hsa:3320:HSP90AA2P|hsa:84451:RP5-862P8.2|hsa:57650:KIAA1524|hsa:4085:MAD2L1|hsa:348654:GEN1|hsa:6241:RRM2|hsa:27101:CACYBP|hsa:64858:DCLRE1B|hsa:4869:NPM1P27|hsa:220:ALDH1A3|hsa:7295:TXN|hsa:1050:CEBPA|hsa:27101:CACYBPP2|hsa:146556:CTD-2510F5.4|hsa:1894:ECT2|hsa:10856:RUVBL2|hsa:8411:EEA1|hsa:4869:NPM1|hsa:487:ATP2A1-AS1|hsa:146556:PRRT…	http://amigo.geneontology.org/amigo/term/GO:0042803
positive regulation of mitotic cell cycle	biological_process	GO:0045931	7	31	3.04	0.0281063904003	0.281856120933	hsa:8877:SPHK1|hsa:675:BRCA2|hsa:995:CDC25C|hsa:994:CDC25B|hsa:993:CDC25A|hsa:891:CCNB1|hsa:1977:EIF4E	http://amigo.geneontology.org/amigo/term/GO:0045931
positive regulation of cyclin-dependent protein serine/threonine kinase activity	biological_process	GO:0045737	7	31	3.04	0.0281063904003	0.281856120933	hsa:6714:SRC|hsa:5155:PDGFB|hsa:1164:CKS2|hsa:84722:PSRC1|hsa:1163:CKS1B|hsa:891:CCNB1|hsa:990:CDC6	http://amigo.geneontology.org/amigo/term/GO:0045737
mitochondrial translation	biological_process	GO:0032543	7	31	3.04	0.0281063904003	0.281856120933	hsa:51116:RP11-426A6.5|hsa:54948:MRPL16|hsa:64968:MRPS6|hsa:64968:AP000320.7|hsa:51116:MRPS2|hsa:6183:MRPS12|hsa:65993:MRPS34	http://amigo.geneontology.org/amigo/term/GO:0032543
regulation of mitotic cell cycle	biological_process	GO:0007346	9	46	2.64	0.0282083671086	0.281856120933	hsa:150094:SIK1|hsa:5933:RBL1|hsa:5347:PLK1|hsa:1164:CKS2|hsa:1163:CKS1B|hsa:5347:CTD-2196E14.5|hsa:26271:FBXO5|hsa:23170:TTLL12|hsa:5933:RP4-621N11.2	http://amigo.geneontology.org/amigo/term/GO:0007346
lactation	biological_process	GO:0007595	9	46	2.64	0.0282083671086	0.281856120933	hsa:4830:NME1|hsa:6652:SORD|hsa:8862:APLN|hsa:1594:CYP27B1|hsa:2030:SLC29A1|hsa:2806:GOT2|hsa:790:CAD|hsa:6652:SORD2P|hsa:857:CAV1	http://amigo.geneontology.org/amigo/term/GO:0007595
methyl-CpG binding	molecular_function	GO:0008327	6	24	3.37	0.0282460793896	0.281856120933	hsa:80312:TET1|hsa:1786:DNMT1|hsa:29128:RP11-424C20.2|hsa:29128:UHRF1|hsa:79084:WDR77|hsa:10481:HOXB13	http://amigo.geneontology.org/amigo/term/GO:0008327
response to cadmium ion	biological_process	GO:0046686	6	24	3.37	0.0282460793896	0.281856120933	hsa:5111:PCNA|hsa:4521:NUDT1|hsa:6652:SORD|hsa:983:CDK1|hsa:1841:DTYMK|hsa:6652:SORD2P	http://amigo.geneontology.org/amigo/term/GO:0046686
cellular response to fatty acid	biological_process	GO:0071398	6	24	3.37	0.0282460793896	0.281856120933	hsa:6714:SRC|hsa:891:CCNB1|hsa:4830:NME1|hsa:1869:E2F1|hsa:3949:LDLR|hsa:7520:XRCC5	http://amigo.geneontology.org/amigo/term/GO:0071398
regulation of DNA-dependent DNA replication initiation	biological_process	GO:0030174	3	6	6.74	0.0291458704707	0.281856120933	hsa:57418:WDR18|hsa:81620:CDT1|hsa:90381:TICRR	http://amigo.geneontology.org/amigo/term/GO:0030174
mitotic recombination	biological_process	GO:0006312	3	6	6.74	0.0291458704707	0.281856120933	hsa:25788:RAD54B|hsa:5888:RAD51|hsa:25788:FSBP	http://amigo.geneontology.org/amigo/term/GO:0006312
G-protein gamma-subunit binding	molecular_function	GO:0031682	3	6	6.74	0.0291458704707	0.281856120933	hsa:59345:GNB4|hsa:2784:GNB3|hsa:2784:CDCA3	http://amigo.geneontology.org/amigo/term/GO:0031682
'de novo' IMP biosynthetic process	biological_process	GO:0006189	3	6	6.74	0.0291458704707	0.281856120933	hsa:10606:PAICS|hsa:471:ATIC|hsa:5198:PFAS	http://amigo.geneontology.org/amigo/term/GO:0006189
motor learning	biological_process	GO:0061743	3	6	6.74	0.0291458704707	0.281856120933	hsa:2019:EN1|hsa:10882:C1QL1|hsa:22943:DKK1	http://amigo.geneontology.org/amigo/term/GO:0061743
base-excision repair, gap-filling	biological_process	GO:0006287	3	6	6.74	0.0291458704707	0.281856120933	hsa:5111:PCNA|hsa:5424:POLD1|hsa:5426:POLE	http://amigo.geneontology.org/amigo/term/GO:0006287
negative regulation of protein export from nucleus	biological_process	GO:0046826	3	6	6.74	0.0291458704707	0.281856120933	hsa:7295:TXN|hsa:5905:RANGAP1|hsa:580:BARD1	http://amigo.geneontology.org/amigo/term/GO:0046826
3-beta-hydroxy-delta5-steroid dehydrogenase activity	molecular_function	GO:0003854	3	6	6.74	0.0291458704707	0.281856120933	hsa:80270:HSD3B7|hsa:80270:RP11-1072A3.3|hsa:50814:NSDHL	http://amigo.geneontology.org/amigo/term/GO:0003854
thyroid hormone transmembrane transporter activity	molecular_function	GO:0015349	3	6	6.74	0.0291458704707	0.281856120933	hsa:28231:SLCO4A1|hsa:28231:SLCO4A1-AS1|hsa:23428:SLC7A8	http://amigo.geneontology.org/amigo/term/GO:0015349
four-way junction helicase activity	molecular_function	GO:0009378	3	6	6.74	0.0291458704707	0.281856120933	hsa:9401:CTD-2517M22.17|hsa:9401:RECQL4|hsa:641:BLM	http://amigo.geneontology.org/amigo/term/GO:0009378
chromosome separation	biological_process	GO:0051304	3	6	6.74	0.0291458704707	0.281856120933	hsa:7272:TTK|hsa:9918:NCAPD2|hsa:23310:NCAPD3	http://amigo.geneontology.org/amigo/term/GO:0051304
kinetochore binding	molecular_function	GO:0043515	3	6	6.74	0.0291458704707	0.281856120933	hsa:7272:TTK|hsa:1062:CENPE|hsa:64946:CENPH	http://amigo.geneontology.org/amigo/term/GO:0043515
paraspeckles	cellular_component	GO:0042382	3	6	6.74	0.0291458704707	0.281856120933	hsa:4670:RP11-886P16.10|hsa:55269:PSPC1|hsa:4670:HNRNPM	http://amigo.geneontology.org/amigo/term/GO:0042382
Pwp2p-containing subcomplex of 90S preribosome	cellular_component	GO:0034388	3	6	6.74	0.0291458704707	0.281856120933	hsa:51096:UTP18|hsa:10885:WDR3|hsa:5822:CH507-9B2.5	http://amigo.geneontology.org/amigo/term/GO:0034388
mammary gland involution	biological_process	GO:0060056	3	6	6.74	0.0291458704707	0.281856120933	hsa:1999:RP11-510N19.5|hsa:1999:ELF3|hsa:857:CAV1	http://amigo.geneontology.org/amigo/term/GO:0060056
regulation of DNA recombination	biological_process	GO:0000018	3	6	6.74	0.0291458704707	0.281856120933	hsa:3575:IL7R|hsa:3838:KPNA2|hsa:10189:ALYREF	http://amigo.geneontology.org/amigo/term/GO:0000018
positive regulation of nuclear cell cycle DNA replication	biological_process	GO:0010571	3	6	6.74	0.0291458704707	0.281856120933	hsa:8317:CDC7|hsa:10926:DBF4|hsa:80174:DBF4B	http://amigo.geneontology.org/amigo/term/GO:0010571
nucleosomal histone binding	molecular_function	GO:0031493	3	6	6.74	0.0291458704707	0.281856120933	hsa:7443:VRK1|hsa:29128:UHRF1|hsa:29128:RP11-424C20.2	http://amigo.geneontology.org/amigo/term/GO:0031493
metaphase/anaphase transition of mitotic cell cycle	biological_process	GO:0007091	3	6	6.74	0.0291458704707	0.281856120933	hsa:10460:TACC3|hsa:51434:ANAPC7|hsa:64682:AC093616.4	http://amigo.geneontology.org/amigo/term/GO:0007091
negative regulation of G0 to G1 transition	biological_process	GO:0070317	8	39	2.76	0.030302087967	0.292359033904	hsa:672:BRCA1|hsa:1869:E2F1|hsa:84108:PCGF6|hsa:6241:RRM2|hsa:5888:RAD51|hsa:1111:CHEK1|hsa:7027:TFDP1|hsa:8317:CDC7	http://amigo.geneontology.org/amigo/term/GO:0070317
nuclear pore	cellular_component	GO:0005643	11	63	2.35	0.0312422902932	0.300041165765	hsa:9972:NUP153|hsa:23636:NUP62|hsa:9972:RP11-500C11.3|hsa:9688:NUP93|hsa:5905:RANGAP1|hsa:55706:NDC1|hsa:143244:EIF5AL1|hsa:3843:IPO5|hsa:5902:RANBP1|hsa:23165:NUP205|hsa:1984:EIF5A	http://amigo.geneontology.org/amigo/term/GO:0005643
regulation of translation	biological_process	GO:0006417	11	63	2.35	0.0312422902932	0.300041165765	hsa:6949:TCOF1|hsa:26065:AC010492.2|hsa:3191:HNRNPLP2|hsa:9221:NOLC1|hsa:25929:GEMIN5|hsa:5036:RP11-603J24.9|hsa:9933:PUM3|hsa:11187:PKP3|hsa:1977:EIF4E|hsa:5725:PTBP1|hsa:5036:PA2G4	http://amigo.geneontology.org/amigo/term/GO:0006417
response to calcium ion	biological_process	GO:0051592	10	55	2.45	0.0315500701097	0.300507899522	hsa:7273:RP11-65L3.4|hsa:6382:SDC1|hsa:7273:RP11-65L3.2|hsa:7273:RP11-65L3.3|hsa:7273:TTN-AS1|hsa:7273:TTN|hsa:140576:S100A16|hsa:10165:SLC25A13|hsa:2244:FGB|hsa:857:CAV1	http://amigo.geneontology.org/amigo/term/GO:0051592
positive regulation of histone acetylation	biological_process	GO:0035066	5	18	3.74	0.0316069574647	0.300507899522	hsa:672:BRCA1|hsa:3553:IL1B|hsa:10856:RUVBL2|hsa:8986:RPS6KA4|hsa:22976:PAXIP1	http://amigo.geneontology.org/amigo/term/GO:0035066
neurotransmitter transmembrane transporter activity	molecular_function	GO:0005326	5	18	3.74	0.0316069574647	0.300507899522	hsa:594855:CPLX3|hsa:594855:RP11-414J4.2|hsa:3177:SLC29A2|hsa:2030:SLC29A1|hsa:6581:SLC22A3	http://amigo.geneontology.org/amigo/term/GO:0005326
glutamine metabolic process	biological_process	GO:0006541	5	18	3.74	0.0316069574647	0.300507899522	hsa:9945:GFPT2|hsa:8833:GMPS|hsa:1503:CTPS1|hsa:5198:PFAS|hsa:790:CAD	http://amigo.geneontology.org/amigo/term/GO:0006541
positive regulation of cold-induced thermogenesis	Undef	GO:0120162	15	97	2.08	0.0316513838509	0.300507899522	hsa:2171:FABP5P1|hsa:2034:EPAS1|hsa:2171:FABP5P3|hsa:2171:FABP5P2|hsa:2171:FABP5P7|hsa:23175:LPIN1|hsa:6319:SCD|hsa:2180:ACSL1|hsa:154:ADRB2|hsa:133522:PPARGC1B|hsa:2167:FABP4|hsa:2171:FABP5|hsa:2271:FH|hsa:50486:G0S2|hsa:857:CAV1	http://amigo.geneontology.org/amigo/term/GO:0120162
positive regulation of gene expression, epigenetic	biological_process	GO:0045815	7	32	2.95	0.0319830691797	0.302966891684	hsa:9188:DDX21|hsa:10849:CD3EAP|hsa:10849:ERCC1|hsa:25885:POLR1A|hsa:84172:POLR1B|hsa:64425:POLR1E|hsa:10514:MYBBP1A	http://amigo.geneontology.org/amigo/term/GO:0045815
fatty acid binding	molecular_function	GO:0005504	6	25	3.23	0.0327450821905	0.308055524209	hsa:2171:FABP5P1|hsa:2171:FABP5P3|hsa:2171:FABP5P2|hsa:2171:FABP5P7|hsa:2167:FABP4|hsa:2171:FABP5	http://amigo.geneontology.org/amigo/term/GO:0005504
positive regulation of innate immune response	biological_process	GO:0045089	6	25	3.23	0.0327450821905	0.308055524209	hsa:3146:HMGB1P5|hsa:3149:HMGB3|hsa:3146:HMGB1P10|hsa:10622:POLR3G|hsa:3146:RP11-673C5.1|hsa:3146:HMGB1	http://amigo.geneontology.org/amigo/term/GO:0045089
positive regulation of protein ubiquitination	biological_process	GO:0031398	12	72	2.25	0.0331855870064	0.308055524209	hsa:672:BRCA1|hsa:8877:SPHK1|hsa:55765:C1orf106|hsa:139285:AMER1|hsa:83593:RASSF5|hsa:22976:PAXIP1|hsa:11170:FAM107A|hsa:154:ADRB2|hsa:201254:STRA13|hsa:8915:BCL10|hsa:55215:FANCI|hsa:857:CAV1	http://amigo.geneontology.org/amigo/term/GO:0031398
dendritic spine head	cellular_component	GO:0044327	4	12	4.49	0.0332593536214	0.308055524209	hsa:2852:GPER1|hsa:773:CACNA1A|hsa:84152:PPP1R1B|hsa:4900:NRGN	http://amigo.geneontology.org/amigo/term/GO:0044327
nuclear pore nuclear basket	cellular_component	GO:0044615	4	12	4.49	0.0332593536214	0.308055524209	hsa:9972:NUP153|hsa:129401:NUP35|hsa:9972:RP11-500C11.3|hsa:4085:MAD2L1	http://amigo.geneontology.org/amigo/term/GO:0044615
embryonic camera-type eye development	biological_process	GO:0031076	4	12	4.49	0.0332593536214	0.308055524209	hsa:220:RP11-66B24.8|hsa:157506:RDH10|hsa:10763:NES|hsa:220:ALDH1A3	http://amigo.geneontology.org/amigo/term/GO:0031076
histone mRNA metabolic process	biological_process	GO:0008334	4	12	4.49	0.0332593536214	0.308055524209	hsa:6628:SNRPB|hsa:6636:SNRPF|hsa:6637:SNRPGP2|hsa:6637:SNRPG	http://amigo.geneontology.org/amigo/term/GO:0008334
transcription corepressor binding	molecular_function	GO:0001222	4	12	4.49	0.0332593536214	0.308055524209	hsa:8863:PER3|hsa:3068:HDGF|hsa:8863:RP3-467L1.4|hsa:3068:HDGFP1	http://amigo.geneontology.org/amigo/term/GO:0001222
cellular response to interleukin-7	biological_process	GO:0098761	4	12	4.49	0.0332593536214	0.308055524209	hsa:3068:HDGFP1|hsa:3068:HDGF|hsa:3329:HSPD1P1|hsa:471:ATIC	http://amigo.geneontology.org/amigo/term/GO:0098761
DNA replication-independent nucleosome assembly	biological_process	GO:0006336	4	12	4.49	0.0332593536214	0.308055524209	hsa:79711:RP11-468E2.2|hsa:79711:IPO4|hsa:4678:NASP|hsa:55723:ASF1B	http://amigo.geneontology.org/amigo/term/GO:0006336
viral transcription	biological_process	GO:0019083	16	108	2.0	0.0366817884739	0.339001539599	hsa:3921:RPSAP52|hsa:55706:NDC1|hsa:23636:NUP62|hsa:9631:NUP155|hsa:129401:NUP35|hsa:9972:RP11-500C11.3|hsa:9688:NUP93|hsa:79902:NUP85|hsa:79023:NUP37|hsa:23511:NUP188|hsa:6130:RP11-187C18.3|hsa:23511:RP11-101E3.5|hsa:6183:MRPS12|hsa:6137:RP11-381E24.1|hsa:9972:NUP153|hsa:23165:NUP205	http://amigo.geneontology.org/amigo/term/GO:0019083
positive regulation of smooth muscle cell migration	biological_process	GO:0014911	5	19	3.55	0.0373934397541	0.342540344825	hsa:10631:POSTN|hsa:5155:PDGFB|hsa:8840:WISP1|hsa:3037:HAS2|hsa:6714:SRC	http://amigo.geneontology.org/amigo/term/GO:0014911
regulation of protein-containing complex assembly	biological_process	GO:0043254	5	19	3.55	0.0373934397541	0.342540344825	hsa:3320:HSP90AA1|hsa:7186:TRAF2|hsa:3312:HSPA8|hsa:55355:HJURP|hsa:3320:HSP90AA2P	http://amigo.geneontology.org/amigo/term/GO:0043254
negative regulation of double-strand break repair via homologous recombination	biological_process	GO:2000042	5	19	3.55	0.0373934397541	0.342540344825	hsa:116028:RMI2|hsa:55010:PARPBP|hsa:115004:MB21D1|hsa:10721:POLQ|hsa:2187:FANCB	http://amigo.geneontology.org/amigo/term/GO:2000042
mitochondrial transport	biological_process	GO:0006839	5	19	3.55	0.0373934397541	0.342540344825	hsa:1468:SLC25A10|hsa:1468:RP13-1032I1.10|hsa:3320:HSP90AA1|hsa:10165:SLC25A13|hsa:3320:HSP90AA2P	http://amigo.geneontology.org/amigo/term/GO:0006839
triglyceride catabolic process	biological_process	GO:0019433	6	26	3.11	0.037683767415	0.344442856548	hsa:2171:FABP5P1|hsa:2171:FABP5P3|hsa:2171:FABP5P2|hsa:2171:FABP5P7|hsa:2167:FABP4|hsa:2171:FABP5	http://amigo.geneontology.org/amigo/term/GO:0019433
response to cAMP	biological_process	GO:0051591	8	41	2.63	0.0378169144151	0.344903499523	hsa:374:AREG|hsa:4830:NME1|hsa:6382:SDC1|hsa:87178:PNPT1|hsa:218:ALDH3A1|hsa:133522:PPARGC1B|hsa:8061:FOSL1|hsa:3939:LDHA	http://amigo.geneontology.org/amigo/term/GO:0051591
circadian rhythm	biological_process	GO:0007623	12	74	2.19	0.038875723515	0.346372462636	hsa:4704:RP11-234B24.6|hsa:8914:TIMELESS|hsa:56938:ARNTL2-AS1|hsa:3191:HNRNPLP2|hsa:6121:RPE65|hsa:56339:METTL3|hsa:3725:JUN|hsa:7298:TYMS|hsa:1019:CDK4|hsa:25819:NOCT|hsa:56938:ARNTL2|hsa:1364:CLDN4	http://amigo.geneontology.org/amigo/term/GO:0007623
RNA helicase activity	molecular_function	GO:0003724	12	74	2.19	0.038875723515	0.346372462636	hsa:64979:MRPL36|hsa:9188:DDX21|hsa:25788:RAD54B|hsa:1662:DDX10|hsa:10212:DDX39A|hsa:55794:DDX28|hsa:64794:DDX31|hsa:51202:DDX47|hsa:10146:G3BP1|hsa:79039:DDX54|hsa:25788:FSBP|hsa:57647:DHX37	http://amigo.geneontology.org/amigo/term/GO:0003724
annealing helicase activity	molecular_function	GO:0036310	3	7	5.78	0.0392245207208	0.346372462636	hsa:9401:CTD-2517M22.17|hsa:9401:RECQL4|hsa:641:BLM	http://amigo.geneontology.org/amigo/term/GO:0036310
N-terminal peptidyl-methionine acetylation	biological_process	GO:0017196	3	7	5.78	0.0392245207208	0.346372462636	hsa:79612:NAA16|hsa:80155:NAA15|hsa:80018:NAA25	http://amigo.geneontology.org/amigo/term/GO:0017196
negative regulation of stress-activated MAPK cascade	biological_process	GO:0032873	3	7	5.78	0.0392245207208	0.346372462636	hsa:4609:MYC|hsa:2305:FOXM1|hsa:55872:PBK	http://amigo.geneontology.org/amigo/term/GO:0032873
thyroid hormone binding	molecular_function	GO:0070324	3	7	5.78	0.0392245207208	0.346372462636	hsa:220:RP11-66B24.8|hsa:5315:PKM|hsa:220:ALDH1A3	http://amigo.geneontology.org/amigo/term/GO:0070324
methionine metabolic process	biological_process	GO:0006555	3	7	5.78	0.0392245207208	0.346372462636	hsa:6611:SMS|hsa:4522:CTD-2555O16.2|hsa:4522:MTHFD1	http://amigo.geneontology.org/amigo/term/GO:0006555
RIG-I signaling pathway	biological_process	GO:0039529	3	7	5.78	0.0392245207208	0.346372462636	hsa:5245:RP11-1079K10.4|hsa:81570:CLPB|hsa:26065:AC010492.2	http://amigo.geneontology.org/amigo/term/GO:0039529
regulation of respiratory gaseous exchange	biological_process	GO:0043576	3	7	5.78	0.0392245207208	0.346372462636	hsa:6526:SLC5A3|hsa:8862:APLN|hsa:23178:PASK	http://amigo.geneontology.org/amigo/term/GO:0043576
chaperone-mediated autophagy	biological_process	GO:0061684	3	7	5.78	0.0392245207208	0.346372462636	hsa:3320:HSP90AA1|hsa:3312:HSPA8|hsa:3320:HSP90AA2P	http://amigo.geneontology.org/amigo/term/GO:0061684
hyaluronan biosynthetic process	biological_process	GO:0030213	3	7	5.78	0.0392245207208	0.346372462636	hsa:3553:IL1B|hsa:3037:HAS2|hsa:3038:HAS3	http://amigo.geneontology.org/amigo/term/GO:0030213
positive regulation of anoikis	biological_process	GO:2000210	3	7	5.78	0.0392245207208	0.346372462636	hsa:150094:SIK1|hsa:11200:CHEK2|hsa:10514:MYBBP1A	http://amigo.geneontology.org/amigo/term/GO:2000210
pre-snoRNP complex	cellular_component	GO:0070761	3	7	5.78	0.0392245207208	0.346372462636	hsa:10528:NOP56|hsa:51602:NOP58|hsa:26747:NUFIP1	http://amigo.geneontology.org/amigo/term/GO:0070761
endonucleolytic cleavage in 5'-ETS of tricistronic rRNA transcript (SSU-rRNA, 5.8S rRNA, LSU-rRNA)	biological_process	GO:0000480	3	7	5.78	0.0392245207208	0.346372462636	hsa:10171:RCL1|hsa:8602:NOP14|hsa:27340:UTP20	http://amigo.geneontology.org/amigo/term/GO:0000480
photoreceptor ribbon synapse	cellular_component	GO:0098684	3	7	5.78	0.0392245207208	0.346372462636	hsa:594855:CPLX3|hsa:594855:RP11-414J4.2|hsa:3312:HSPA8	http://amigo.geneontology.org/amigo/term/GO:0098684
positive regulation of NIK/NF-kappaB signaling	biological_process	GO:1901224	11	66	2.25	0.0402884384191	0.351643454731	hsa:8877:SPHK1|hsa:3146:HMGB1P5|hsa:3146:HMGB1P10|hsa:219790:RTKN2|hsa:942:CD86|hsa:5245:RP11-1079K10.4|hsa:7205:TRIP6|hsa:3553:IL1B|hsa:3654:IRAK1|hsa:3146:RP11-673C5.1|hsa:3146:HMGB1	http://amigo.geneontology.org/amigo/term/GO:1901224
activation of protein kinase activity	biological_process	GO:0032147	11	66	2.25	0.0402884384191	0.351643454731	hsa:22974:TPX2|hsa:51422:PRKAG2|hsa:1894:ECT2|hsa:63967:CLSPN|hsa:56924:BUB1B-PAK6|hsa:5155:PDGFB|hsa:9928:KIF14|hsa:2013:EMP2|hsa:80174:DBF4B|hsa:9052:GPRC5A|hsa:79866:BORA	http://amigo.geneontology.org/amigo/term/GO:0032147
positive regulation of telomere maintenance via telomerase	biological_process	GO:0032212	7	34	2.77	0.0407700197467	0.351643454731	hsa:22948:CTD-2256P15.4|hsa:4751:NEK2|hsa:22948:CCT5|hsa:3178:HNRNPA1P35|hsa:9212:AURKB|hsa:1736:DKC1|hsa:7520:XRCC5	http://amigo.geneontology.org/amigo/term/GO:0032212
positive regulation of pseudopodium assembly	biological_process	GO:0031274	4	13	4.15	0.0408338368738	0.351643454731	hsa:11135:CDC42EP1|hsa:2150:F2RL1|hsa:100287171:CTD-2318O12.1|hsa:23580:CDC42EP4	http://amigo.geneontology.org/amigo/term/GO:0031274
rRNA transcription	biological_process	GO:0009303	4	13	4.15	0.0408338368738	0.351643454731	hsa:10849:CD3EAP|hsa:10849:ERCC1|hsa:84172:POLR1B|hsa:10360:NPM3	http://amigo.geneontology.org/amigo/term/GO:0009303
supramolecular fiber organization	biological_process	GO:0097435	4	13	4.15	0.0408338368738	0.351643454731	hsa:3326:HSP90AB2P|hsa:1281:COL3A1|hsa:3326:HSP90AB1|hsa:3326:HSP90AB3P	http://amigo.geneontology.org/amigo/term/GO:0097435
virion binding	molecular_function	GO:0046790	4	13	4.15	0.0408338368738	0.351643454731	hsa:5818:NECTIN1|hsa:302:ANXA2P2|hsa:5478:PPIAP22|hsa:5478:PPIA	http://amigo.geneontology.org/amigo/term/GO:0046790
protein localization to chromatin	biological_process	GO:0071168	4	13	4.15	0.0408338368738	0.351643454731	hsa:5347:PLK1|hsa:157570:ESCO2|hsa:5347:CTD-2196E14.5|hsa:84515:MCM8	http://amigo.geneontology.org/amigo/term/GO:0071168
protein kinase regulator activity	molecular_function	GO:0019887	4	13	4.15	0.0408338368738	0.351643454731	hsa:3326:HSP90AB2P|hsa:3326:HSP90AB1|hsa:51422:PRKAG2|hsa:3326:HSP90AB3P	http://amigo.geneontology.org/amigo/term/GO:0019887
maturation of LSU-rRNA	biological_process	GO:0000470	4	13	4.15	0.0408338368738	0.351643454731	hsa:6130:RP11-187C18.3|hsa:4839:NOP2|hsa:84549:MAK16|hsa:51018:RRP15	http://amigo.geneontology.org/amigo/term/GO:0000470
aldehyde dehydrogenase (NAD+) activity	molecular_function	GO:0004029	4	13	4.15	0.0408338368738	0.351643454731	hsa:219:ALDH1B1|hsa:220:RP11-66B24.8|hsa:218:ALDH3A1|hsa:220:ALDH1A3	http://amigo.geneontology.org/amigo/term/GO:0004029
histone lysine methylation	biological_process	GO:0034968	4	13	4.15	0.0408338368738	0.351643454731	hsa:6839:SUV39H1|hsa:79723:SUV39H2|hsa:6839:AF196970.3|hsa:23170:TTLL12	http://amigo.geneontology.org/amigo/term/GO:0034968
perinuclear region of cytoplasm	cellular_component	GO:0048471	75	697	1.45	0.0416572999312	0.357995105388	hsa:4085:MAD2L1|hsa:124930:ANKRD13B|hsa:701:BUB1B|hsa:7430:RP11-281P11.1|hsa:2852:GPER1|hsa:3312:HSPA8|hsa:23413:NCS1|hsa:84957:RELT|hsa:3320:HSP90AA2P|hsa:6790:RP11-62J1.3|hsa:2040:STOM|hsa:6526:SLC5A3|hsa:25819:NOCT|hsa:55626:MIR4435-2HG|hsa:55626:RP5-1142A6.10|hsa:55626:CTB-47B11.3|hsa:7517:XRCC3|hsa:10207:PATJ|hsa:55626:RP11-57C13.3|hsa:55626:BHLHE40-AS1|hsa:857:CAV1|hsa:55626:XIST|hsa:55626:…	http://amigo.geneontology.org/amigo/term/GO:0048471
protein folding chaperone	molecular_function	GO:0044183	6	27	3.0	0.0430727176074	0.366381810179	hsa:3306:HSPA2|hsa:79031:PDCL3|hsa:3326:HSP90AB2P|hsa:3312:HSPA8|hsa:3326:HSP90AB1|hsa:3326:HSP90AB3P	http://amigo.geneontology.org/amigo/term/GO:0044183
mitochondrial small ribosomal subunit	cellular_component	GO:0005763	6	27	3.0	0.0430727176074	0.366381810179	hsa:51116:RP11-426A6.5|hsa:64968:MRPS6|hsa:64968:AP000320.7|hsa:51116:MRPS2|hsa:6183:MRPS12|hsa:65993:MRPS34	http://amigo.geneontology.org/amigo/term/GO:0005763
heterochromatin	cellular_component	GO:0000792	6	27	3.0	0.0430727176074	0.366381810179	hsa:6839:SUV39H1|hsa:23076:RRP1B|hsa:29128:RP11-424C20.2|hsa:29128:UHRF1|hsa:6839:AF196970.3|hsa:79968:WDR76	http://amigo.geneontology.org/amigo/term/GO:0000792
axon extension	biological_process	GO:0048675	6	27	3.0	0.0430727176074	0.366381810179	hsa:3326:HSP90AB2P|hsa:3320:HSP90AA2P|hsa:3326:HSP90AB1|hsa:3326:HSP90AB3P|hsa:3320:HSP90AA1|hsa:8482:SEMA7A	http://amigo.geneontology.org/amigo/term/GO:0048675
positive regulation of protein localization to nucleus	biological_process	GO:1900182	6	27	3.0	0.0430727176074	0.366381810179	hsa:6714:SRC|hsa:5347:PLK1|hsa:51512:GTSE1|hsa:983:CDK1|hsa:5347:CTD-2196E14.5|hsa:7037:TFRC	http://amigo.geneontology.org/amigo/term/GO:1900182
oocyte maturation	biological_process	GO:0001556	5	20	3.37	0.0437863983632	0.368690319955	hsa:891:CCNB1|hsa:994:CDC25B|hsa:675:BRCA2|hsa:9319:TRIP13|hsa:26271:FBXO5	http://amigo.geneontology.org/amigo/term/GO:0001556
negative regulation of telomere maintenance via telomerase	biological_process	GO:0032211	5	20	3.37	0.0437863983632	0.368690319955	hsa:54984:PINX1|hsa:80119:PIF1|hsa:55226:NAT10|hsa:3178:HNRNPA1P35|hsa:6714:SRC	http://amigo.geneontology.org/amigo/term/GO:0032211
I band	cellular_component	GO:0031674	5	20	3.37	0.0437863983632	0.368690319955	hsa:7273:RP11-65L3.4|hsa:7273:TTN-AS1|hsa:7273:TTN|hsa:7273:RP11-65L3.2|hsa:7273:RP11-65L3.3	http://amigo.geneontology.org/amigo/term/GO:0031674
protein refolding	biological_process	GO:0042026	5	20	3.37	0.0437863983632	0.368690319955	hsa:3320:HSP90AA1|hsa:3329:HSPD1P1|hsa:3312:HSPA8|hsa:3306:HSPA2|hsa:3320:HSP90AA2P	http://amigo.geneontology.org/amigo/term/GO:0042026
U2 snRNP	cellular_component	GO:0005686	5	20	3.37	0.0437863983632	0.368690319955	hsa:6628:SNRPB|hsa:6627:SNRPA1|hsa:6637:SNRPGP2|hsa:6632:SNRPD1|hsa:6637:SNRPG	http://amigo.geneontology.org/amigo/term/GO:0005686
protein homotetramerization	biological_process	GO:0051289	10	59	2.28	0.0451230809321	0.379179438156	hsa:3768:KCNJ12|hsa:3251:HPRT1|hsa:5214:PFKP|hsa:220:RP11-66B24.8|hsa:2744:AC005540.3|hsa:7083:TK1|hsa:2744:GLS|hsa:6263:RYR3|hsa:6470:SHMT1|hsa:220:ALDH1A3	http://amigo.geneontology.org/amigo/term/GO:0051289
activating transcription factor binding	molecular_function	GO:0033613	7	35	2.7	0.0456975462558	0.382464604005	hsa:5757:PTMA|hsa:4869:NPM1P39|hsa:4869:NPM1P9|hsa:4869:NPM1P6|hsa:4609:MYC|hsa:4869:NPM1|hsa:4869:NPM1P27	http://amigo.geneontology.org/amigo/term/GO:0033613
establishment of cell polarity	biological_process	GO:0030010	7	35	2.7	0.0456975462558	0.382464604005	hsa:3326:HSP90AB2P|hsa:3326:HSP90AB3P|hsa:3320:HSP90AA2P|hsa:3326:HSP90AB1|hsa:8208:CHAF1B|hsa:3320:HSP90AA1|hsa:7465:WEE1	http://amigo.geneontology.org/amigo/term/GO:0030010
enzyme binding	molecular_function	GO:0019899	41	353	1.57	0.0465199503101	0.388567440666	hsa:3306:HSPA2|hsa:5985:RFC5|hsa:5985:RP11-33N14.3|hsa:332:BIRC5|hsa:3312:HSPA8|hsa:1893:ECM1|hsa:5591:PRKDC|hsa:5245:RP11-1079K10.4|hsa:11187:PKP3|hsa:8602:NOP14|hsa:857:CAV1|hsa:672:BRCA1|hsa:3725:JUN|hsa:7114:TMSB4X|hsa:7273:TTN|hsa:5984:RFC4|hsa:2806:GOT2|hsa:790:CAD|hsa:7153:TOP2A|hsa:5111:PCNA|hsa:6714:SRC|hsa:7186:TRAF2|hsa:55388:MCM10|hsa:54517:PUS7|hsa:7273:RP11-65L3.4|hsa:7273:RP11-65L3…	http://amigo.geneontology.org/amigo/term/GO:0019899
nucleotide binding	molecular_function	GO:0000166	10	60	2.25	0.049049881252	0.403713009118	hsa:5422:POLA1|hsa:7298:TYMS|hsa:3251:HPRT1|hsa:3068:HDGFP1|hsa:5424:POLD1|hsa:5426:POLE|hsa:4682:NUBP1|hsa:3068:HDGF|hsa:29899:GPSM2|hsa:990:CDC6	http://amigo.geneontology.org/amigo/term/GO:0000166
5'-nucleotidase activity	molecular_function	GO:0008253	4	14	3.85	0.0493018046164	0.403713009118	hsa:30833:NT5C|hsa:64943:NT5DC2|hsa:284958:NT5DC4|hsa:30833:RP11-649A18.3	http://amigo.geneontology.org/amigo/term/GO:0008253
Fanconi anaemia nuclear complex	cellular_component	GO:0043240	4	14	3.85	0.0493018046164	0.403713009118	hsa:2189:FANCG|hsa:201254:STRA13|hsa:91442:FAAP24|hsa:2187:FANCB	http://amigo.geneontology.org/amigo/term/GO:0043240
S100 protein binding	molecular_function	GO:0044548	4	14	3.85	0.0493018046164	0.403713009118	hsa:27101:CACYBP|hsa:7430:RP11-281P11.1|hsa:302:ANXA2P2|hsa:27101:CACYBPP2	http://amigo.geneontology.org/amigo/term/GO:0044548
positive regulation of cellular protein catabolic process	biological_process	GO:1903364	4	14	3.85	0.0493018046164	0.403713009118	hsa:7430:RP11-281P11.1|hsa:139285:AMER1|hsa:3320:HSP90AA1|hsa:3320:HSP90AA2P	http://amigo.geneontology.org/amigo/term/GO:1903364
response to growth hormone	biological_process	GO:0060416	4	14	3.85	0.0493018046164	0.403713009118	hsa:27101:CACYBP|hsa:87178:PNPT1|hsa:5251:PHEX|hsa:27101:CACYBPP2	http://amigo.geneontology.org/amigo/term/GO:0060416
neural retina development	biological_process	GO:0003407	4	14	3.85	0.0493018046164	0.403713009118	hsa:6121:RPE65|hsa:86:RP11-15L13.4|hsa:6597:SMARCA4|hsa:86:ACTL6A	http://amigo.geneontology.org/amigo/term/GO:0003407
isomerase activity	molecular_function	GO:0016853	4	14	3.85	0.0493018046164	0.403713009118	hsa:3157:HMGCS1|hsa:3329:HSPD1P1|hsa:55556:ENOSF1|hsa:6121:RPE65	http://amigo.geneontology.org/amigo/term/GO:0016853
cellular response to lithium ion	biological_process	GO:0071285	4	14	3.85	0.0493018046164	0.403713009118	hsa:1050:CEBPA|hsa:3398:ID2|hsa:2167:FABP4|hsa:7518:XRCC4	http://amigo.geneontology.org/amigo/term/GO:0071285
nuclear periphery	cellular_component	GO:0034399	4	14	3.85	0.0493018046164	0.403713009118	hsa:9972:NUP153|hsa:9972:RP11-500C11.3|hsa:9688:NUP93|hsa:23165:NUP205	http://amigo.geneontology.org/amigo/term/GO:0034399
centriolar satellite	cellular_component	GO:0034451	14	95	1.99	0.0499092288928	0.405808497794	hsa:90417:KNSTRN|hsa:10460:TACC3|hsa:55165:CEP55|hsa:54801:HAUS6|hsa:10615:SPAG5|hsa:26289:AK5|hsa:5347:PLK1|hsa:5347:CTD-2196E14.5|hsa:163786:SASS6|hsa:55722:CEP72|hsa:9787:DLGAP5|hsa:284403:WDR62|hsa:79682:CENPU|hsa:10207:PATJ	http://amigo.geneontology.org/amigo/term/GO:0034451
mRNA splicing, via spliceosome	biological_process	GO:0000398	30	246	1.64	0.0499562011356	0.405808497794	hsa:1993:ELAVL2|hsa:4670:RP11-886P16.10|hsa:3312:HSPA8|hsa:55269:PSPC1|hsa:23450:SF3B3|hsa:220988:HNRNPA3P5|hsa:6432:SRSF7|hsa:6428:SRSF3|hsa:10212:DDX39A|hsa:102724594:U2AF1|hsa:6627:SNRPA1|hsa:9343:EFTUD2|hsa:4670:HNRNPM|hsa:5725:PTBP1|hsa:6637:SNRPGP2|hsa:25804:LSM4|hsa:220988:HNRNPA3|hsa:10189:ALYREF|hsa:6628:SNRPB|hsa:6626:SNRPA|hsa:6636:SNRPF|hsa:6637:SNRPG|hsa:6632:SNRPD1|hsa:3191:HNRNPLP2…	http://amigo.geneontology.org/amigo/term/GO:0000398
