# Supplementary material for: Ginsenoside Rh2 repressed the progression of prostate cancer through the mitochondrial damage induced by mitophagy and ferroptosis
Source: Front Oncol. 2025 Aug 21;15:1633891. doi: 10.3389/fonc.2025.1633891 (PMC12408308; doi:10.3389/fonc.2025.1633891)
Supplement: Supplementary file 4 [file DataSheet2.zip › supp/GO_KEGG/GRh2___Ctrl/sig_Down_genes_kegg.xls]

Term	Database	ID	Input_number	Background_number	Rich_factor	P_Value	Corrected P_Value	Input	Hyperlink
Cell cycle	KEGG PATHWAY	hsa04110	48	124	5.22	1.28007715847e-15	3.96823919125e-13	hsa:8243:SMC1A|hsa:4085:MAD2L1|hsa:701:BUB1B|hsa:5347:PLK1|hsa:1017:RP11-973D8.4|hsa:64682:AC093616.4|hsa:990:CDC6|hsa:8317:CDC7|hsa:890:CCNA2|hsa:9134:CCNE2|hsa:7272:TTK|hsa:995:CDC25C|hsa:5347:CTD-2196E14.5|hsa:9700:ESPL1|hsa:10926:DBF4|hsa:7465:WEE1|hsa:11200:CHEK2|hsa:1111:CHEK1|hsa:5111:PCNA|hsa:699:BUB1|hsa:5933:RBL1|hsa:9184:BUB3|hsa:23594:ORC6|hsa:994:CDC25B|hsa:993:CDC25A|hsa:4998:ORC1|h…	http://www.genome.jp/kegg-bin/show_pathway?map=hsa04110&multi_query=64682+red/983+red/701+red/5347+red/9700+red/9184+red/1019+red/8318+red/8317+red/1017+red/4998+red/890+red/1111+red/10926+red/891+red/1870+red/9134+red/9133+red/4085+red/993+red/991+red/990+red/5591+red/995+red/994+red/5111+red/11200+red/51434+red/23594+red/8243+red/5933+red/7465+red/4176+red/4174+red/4175+red/4172+red/4173+red/41…
DNA replication	KEGG PATHWAY	hsa03030	26	36	9.73	1.0468194807e-13	1.62257019508e-11	hsa:23649:POLA2|hsa:5422:POLA1|hsa:5985:RFC5|hsa:5985:RP11-33N14.3|hsa:5983:RFC3|hsa:5982:RFC2|hsa:5426:POLE|hsa:2237:FEN1|hsa:1763:DNA2|hsa:5424:POLD1|hsa:5425:POLD2|hsa:10714:POLD3|hsa:5557:PRIM1|hsa:3978:LIG1|hsa:5558:PRIM2|hsa:5111:PCNA|hsa:4176:MCM7|hsa:4175:MCM6|hsa:4174:MCM5|hsa:4173:MCM4|hsa:4172:MCM3|hsa:4171:MCM2|hsa:10535:RNASEH2A|hsa:5984:RFC4|hsa:3978:CTC-453G23.5|hsa:5427:POLE2	http://www.genome.jp/kegg-bin/show_pathway?map=hsa03030&multi_query=23649+red/10535+red/10714+red/1763+red/3978+red/5557+red/5982+red/5558+red/5984+red/5985+red/2237+red/5111+red/4175+red/4176+red/4174+red/5983+red/4172+red/4173+red/4171+red/5427+red/5426+red/5425+red/5424+red/5422+red
Mitophagy - animal	KEGG PATHWAY	hsa04137	22	65	4.56	4.0927357595e-07	4.22916028481e-05	hsa:192111:PGAM5|hsa:55626:RP5-1142A6.10|hsa:55626:CTB-47B11.3|hsa:55626:RP11-95D17.1|hsa:55626:RP11-57C13.3|hsa:55626:XIST|hsa:55626:RP11-685M7.3|hsa:55626:CTC-558O2.1|hsa:3725:JUN|hsa:55626:SYT12|hsa:55626:RP11-253E3.3|hsa:55626:MIR4435-2HG|hsa:55626:RP11-259N19.1|hsa:55626:RP11-66B24.4|hsa:6714:SRC|hsa:55626:LINC00941|hsa:55626:RP11-142E9.1|hsa:1869:E2F1|hsa:55626:RP11-85I17.2|hsa:55626:C2orf4…	http://www.genome.jp/kegg-bin/show_pathway?map=hsa04137&multi_query=3725+red/6714+red/1869+red/55626+red/192111+red
Base excision repair	KEGG PATHWAY	hsa03410	15	33	6.13	1.58003376458e-06	0.000122452616755	hsa:5111:PCNA|hsa:3146:HMGB1P5|hsa:3146:HMGB1P10|hsa:5425:POLD2|hsa:5424:POLD1|hsa:5426:POLE|hsa:10714:POLD3|hsa:2237:FEN1|hsa:5427:POLE2|hsa:55247:NEIL3|hsa:7374:UNG|hsa:3978:CTC-453G23.5|hsa:3146:RP11-673C5.1|hsa:3146:HMGB1|hsa:3978:LIG1	http://www.genome.jp/kegg-bin/show_pathway?map=hsa03410&multi_query=7374+red/3978+red/5427+red/5426+red/5111+red/5424+red/3146+red/55247+red/2237+red/5425+red/10714+red
Homologous recombination	KEGG PATHWAY	hsa03440	16	41	5.26	3.49421235277e-06	0.000216641165872	hsa:672:BRCA1|hsa:675:BRCA2|hsa:7516:XRCC2|hsa:25788:RAD54B|hsa:580:BARD1|hsa:8438:RAD54L|hsa:641:BLM|hsa:5424:POLD1|hsa:5425:POLD2|hsa:10714:POLD3|hsa:5888:RAD51|hsa:25788:FSBP|hsa:83990:BRIP1|hsa:7517:XRCC3|hsa:5892:RAD51D|hsa:146956:EME1	http://www.genome.jp/kegg-bin/show_pathway?map=hsa03440&multi_query=641+red/8438+red/672+red/580+red/5425+red/5424+red/83990+red/675+red/146956+red/7517+red/5888+red/5892+red/25788+red/10714+red/7516+red
Mismatch repair	KEGG PATHWAY	hsa03430	12	23	7.03	5.90809202155e-06	0.000305251421114	hsa:5111:PCNA|hsa:5985:RFC5|hsa:5985:RP11-33N14.3|hsa:9156:EXO1|hsa:5983:RFC3|hsa:5982:RFC2|hsa:5424:POLD1|hsa:5425:POLD2|hsa:10714:POLD3|hsa:3978:CTC-453G23.5|hsa:3978:LIG1|hsa:5984:RFC4	http://www.genome.jp/kegg-bin/show_pathway?map=hsa03430&multi_query=9156+red/3978+red/5111+red/5424+red/5425+red/5982+red/5983+red/5984+red/5985+red/10714+red
Progesterone-mediated oocyte maturation	KEGG PATHWAY	hsa04914	24	99	3.27	1.68502705604e-05	0.000746226267676	hsa:4085:MAD2L1|hsa:5347:PLK1|hsa:1017:RP11-973D8.4|hsa:64682:AC093616.4|hsa:6790:RP11-62J1.3|hsa:890:CCNA2|hsa:3326:HSP90AB2P|hsa:3326:HSP90AB1|hsa:5347:CTD-2196E14.5|hsa:6790:AURKA|hsa:699:BUB1|hsa:995:CDC25C|hsa:994:CDC25B|hsa:993:CDC25A|hsa:3320:HSP90AA2P|hsa:51434:ANAPC7|hsa:9133:CCNB2|hsa:891:CCNB1|hsa:3835:AC009133.21|hsa:3835:KIF22|hsa:983:CDK1|hsa:1017:CDK2|hsa:3326:HSP90AB3P|hsa:3320:HS…	http://www.genome.jp/kegg-bin/show_pathway?map=hsa04914&multi_query=993+red/64682+red/3320+red/983+red/3326+red/890+red/995+red/3835+red/5347+red/994+red/699+red/51434+red/6790+red/9133+red/891+red/4085+red/1017+red
Pyrimidine metabolism	KEGG PATHWAY	hsa00240	16	57	3.78	9.91848156199e-05	0.00353089003941	hsa:654364:NME1-NME2|hsa:6240:RRM1|hsa:1503:CTPS1|hsa:4860:PNP|hsa:30833:NT5C|hsa:7371:UCK2|hsa:6240:RRM1-AS1|hsa:7298:TYMS|hsa:1841:DTYMK|hsa:6241:RRM2|hsa:4860:RP11-203M5.8|hsa:7083:TK1|hsa:79077:DCTPP1|hsa:790:CAD|hsa:30833:RP11-649A18.3|hsa:4830:NME1	http://www.genome.jp/kegg-bin/show_pathway?map=hsa00240&multi_query=7083+red/790+red/1503+red/4860+red/7298+red/30833+red/1841+red/4830+red/79077+red/6240+red/6241+red/7371+red/654364+red
Oocyte meiosis	KEGG PATHWAY	hsa04114	26	128	2.74	0.000102509710822	0.00353089003941	hsa:91860:RP11-315D16.2|hsa:4085:MAD2L1|hsa:5347:PLK1|hsa:1017:RP11-973D8.4|hsa:64682:AC093616.4|hsa:6790:RP11-62J1.3|hsa:26271:FBXO5|hsa:91860:CALML4|hsa:9134:CCNE2|hsa:5347:CTD-2196E14.5|hsa:9700:ESPL1|hsa:6790:AURKA|hsa:9232:PTTG1|hsa:8243:SMC1A|hsa:699:BUB1|hsa:286151:FBXO43|hsa:995:CDC25C|hsa:816:CAMK2B|hsa:3708:ITPR1|hsa:51434:ANAPC7|hsa:9133:CCNB2|hsa:891:CCNB1|hsa:151648:SGO1|hsa:991:CDC2…	http://www.genome.jp/kegg-bin/show_pathway?map=hsa04114&multi_query=3708+red/64682+red/983+red/5347+red/9700+red/26271+red/1017+red/9134+red/9133+red/286151+red/991+red/995+red/891+red/51434+red/8243+red/4085+red/816+red/151648+red/699+red/6790+red/91860+red/9232+red
Ribosome biogenesis in eukaryotes	KEGG PATHWAY	hsa03008	22	105	2.82	0.000231947684696	0.00719037822559	hsa:23195:MDN1|hsa:10528:NOP56|hsa:84916:UTP4|hsa:6949:TCOF1|hsa:23160:WDR43|hsa:51602:NOP58|hsa:5822:CH507-9B2.5|hsa:9790:BMS1P10|hsa:81691:AC004381.6|hsa:51096:UTP18|hsa:54433:GAR1|hsa:10885:WDR3|hsa:92856:IMP4|hsa:55127:HEATR1|hsa:10171:RCL1|hsa:23560:GTPBP4|hsa:65083:NOL6|hsa:55226:NAT10|hsa:10940:POP1|hsa:1736:DKC1|hsa:55131:RBM28|hsa:2091:FBL	http://www.genome.jp/kegg-bin/show_pathway?map=hsa03008&multi_query=2091+red/55226+red/55127+red/10940+red/23160+red/23560+red/54433+red/5822+red/81691+red/10885+red/9790+red/1736+red/6949+red/10171+red/55131+red/92856+red/10528+red/84916+red/23195+red/51096+red/51602+red/65083+red
p53 signaling pathway	KEGG PATHWAY	hsa04115	17	72	3.18	0.000355957961855	0.00947725093762	hsa:9133:CCNB2|hsa:891:CCNB1|hsa:9134:CCNE2|hsa:5268:SERPINB5|hsa:1017:RP11-973D8.4|hsa:51512:GTSE1|hsa:55240:STEAP3|hsa:54205:CYCS|hsa:2810:SFN|hsa:983:CDK1|hsa:1017:CDK2|hsa:1019:CDK4|hsa:6241:RRM2|hsa:55240:STEAP3-AS1|hsa:11200:CHEK2|hsa:637:BID|hsa:1111:CHEK1	http://www.genome.jp/kegg-bin/show_pathway?map=hsa04115&multi_query=637+red/983+red/1111+red/51512+red/54205+red/55240+red/5268+red/11200+red/9134+red/1019+red/9133+red/6241+red/891+red/1017+red/2810+red
Terpenoid backbone biosynthesis	KEGG PATHWAY	hsa00900	9	22	5.51	0.000366861326617	0.00947725093762	hsa:3157:HMGCS1|hsa:2224:FDPS|hsa:3422:IDI1|hsa:23590:PDSS1|hsa:39:ACAT2|hsa:4597:MVD|hsa:3422:IDI2-AS1|hsa:4598:MVK|hsa:2224:RUSC1-AS1	http://www.genome.jp/kegg-bin/show_pathway?map=hsa00900&multi_query=4597+red/4598+red/3157+red/3422+red/39+red/23590+red/2224+red
Spliceosome	KEGG PATHWAY	hsa03040	25	135	2.5	0.000469261638218	0.0101375684245	hsa:3306:HSPA2|hsa:4670:RP11-886P16.10|hsa:3312:HSPA8|hsa:10915:TCERG1|hsa:23450:SF3B3|hsa:6628:SNRPB|hsa:220988:HNRNPA3P5|hsa:6432:SRSF7|hsa:6428:SRSF3|hsa:102724594:U2AF1|hsa:6627:SNRPA1|hsa:9343:EFTUD2|hsa:4670:HNRNPM|hsa:6637:SNRPGP2|hsa:25804:LSM4|hsa:220988:HNRNPA3|hsa:10189:ALYREF|hsa:84321:THOC3|hsa:6626:SNRPA|hsa:6636:SNRPF|hsa:6637:SNRPG|hsa:6632:SNRPD1|hsa:55110:MAGOHB|hsa:3178:HNRNPA1…	http://www.genome.jp/kegg-bin/show_pathway?map=hsa03040&multi_query=25804+red/6428+red/4670+red/6626+red/6627+red/6628+red/3312+red/10465+red/9343+red/84321+red/55110+red/23450+red/10915+red/6632+red/6637+red/6636+red/3306+red/6432+red/102724594+red/220988+red/10189+red/3178+red
Nucleotide excision repair	KEGG PATHWAY	hsa03420	13	47	3.73	0.000488936610754	0.0101375684245	hsa:5111:PCNA|hsa:5985:RFC5|hsa:5985:RP11-33N14.3|hsa:5425:POLD2|hsa:5983:RFC3|hsa:5982:RFC2|hsa:5424:POLD1|hsa:5426:POLE|hsa:10714:POLD3|hsa:3978:CTC-453G23.5|hsa:5427:POLE2|hsa:5984:RFC4|hsa:3978:LIG1	http://www.genome.jp/kegg-bin/show_pathway?map=hsa03420&multi_query=5425+red/3978+red/5427+red/5426+red/5111+red/5424+red/5982+red/5983+red/5984+red/5985+red/10714+red
Autophagy - animal	KEGG PATHWAY	hsa04140	24	128	2.53	0.00051624103341	0.0101375684245	hsa:3146:HMGB1|hsa:55626:RP5-1142A6.10|hsa:55626:CTB-47B11.3|hsa:55626:RP11-95D17.1|hsa:55626:RP11-57C13.3|hsa:55626:XIST|hsa:55626:RP11-685M7.3|hsa:3708:ITPR1|hsa:55626:CTC-558O2.1|hsa:55626:SYT12|hsa:55626:RP11-253E3.3|hsa:55626:MIR4435-2HG|hsa:55626:RP11-259N19.1|hsa:55626:RP11-66B24.4|hsa:3146:HMGB1P5|hsa:55626:LINC00941|hsa:64223:MLST8|hsa:55626:RP11-142E9.1|hsa:3146:HMGB1P10|hsa:55626:RP11-…	http://www.genome.jp/kegg-bin/show_pathway?map=hsa04140&multi_query=3708+red/64223+red/55626+red/3146+red
Fanconi anemia pathway	KEGG PATHWAY	hsa03460	14	54	3.49	0.000523229338038	0.0101375684245	hsa:672:BRCA1|hsa:641:BLM|hsa:55215:FANCI|hsa:5888:RAD51|hsa:91442:FAAP24|hsa:2189:FANCG|hsa:675:BRCA2|hsa:201254:STRA13|hsa:2187:FANCB|hsa:2177:FANCD2|hsa:83990:BRIP1|hsa:146956:EME1|hsa:29089:UBE2T|hsa:116028:RMI2	http://www.genome.jp/kegg-bin/show_pathway?map=hsa03460&multi_query=641+red/29089+red/672+red/83990+red/675+red/201254+red/146956+red/116028+red/2189+red/2177+red/5888+red/2187+red/55215+red/91442+red
Steroid biosynthesis	KEGG PATHWAY	hsa00100	8	19	5.68	0.000667856229433	0.012178554772	hsa:6307:MSMO1|hsa:1591:CYP24A1|hsa:50814:NSDHL|hsa:1717:DHCR7|hsa:10682:EBP|hsa:1594:CYP27B1|hsa:2222:FDFT1|hsa:6713:SQLE	http://www.genome.jp/kegg-bin/show_pathway?map=hsa00100&multi_query=10682+red/50814+red/1717+red/2222+red/6713+red/6307+red/1591+red/1594+red
Cellular senescence	KEGG PATHWAY	hsa04218	27	160	2.27	0.000998454782255	0.0171956101388	hsa:4773:NFATC2|hsa:1017:RP11-973D8.4|hsa:83593:RASSF5|hsa:91860:RP11-315D16.2|hsa:2305:FOXM1|hsa:5810:RAD1|hsa:7416:VDAC1|hsa:4605:MYBL2|hsa:890:CCNA2|hsa:9134:CCNE2|hsa:4609:MYC|hsa:11200:CHEK2|hsa:1111:CHEK1|hsa:5933:RBL1|hsa:993:CDC25A|hsa:3708:ITPR1|hsa:1870:E2F2|hsa:9133:CCNB2|hsa:891:CCNB1|hsa:1869:E2F1|hsa:286826:LIN9|hsa:91860:CALML4|hsa:983:CDK1|hsa:1017:CDK2|hsa:1019:CDK4|hsa:4775:RP11…	http://www.genome.jp/kegg-bin/show_pathway?map=hsa04218&multi_query=3708+red/983+red/1019+red/286826+red/7416+red/1017+red/1111+red/4775+red/4773+red/1870+red/9134+red/9133+red/993+red/890+red/891+red/11200+red/5933+red/83593+red/5810+red/2305+red/4605+red/91860+red/4609+red/1869+red
Non-homologous end-joining	KEGG PATHWAY	hsa03450	6	13	6.22	0.00221383377763	0.0361204458456	hsa:5591:PRKDC|hsa:2237:FEN1|hsa:27434:POLM|hsa:7520:XRCC5|hsa:7518:XRCC4|hsa:2547:XRCC6	http://www.genome.jp/kegg-bin/show_pathway?map=hsa03450&multi_query=7520+red/5591+red/27434+red/7518+red/2547+red/2237+red
PPAR signaling pathway	KEGG PATHWAY	hsa03320	15	76	2.66	0.00355233062004	0.0550611246107	hsa:2171:FABP5P1|hsa:3157:HMGCS1|hsa:2171:FABP5P3|hsa:2171:FABP5P2|hsa:2171:FABP5P7|hsa:6319:SCD|hsa:364:FP325317.1|hsa:2180:ACSL1|hsa:51703:ACSL5|hsa:2167:FABP4|hsa:2171:FABP5|hsa:10580:SORBS1|hsa:1622:DBI|hsa:9415:FADS2|hsa:364:AQP7P1	http://www.genome.jp/kegg-bin/show_pathway?map=hsa03320&multi_query=1622+red/51703+red/6319+red/3157+red/364+red/2171+red/10580+red/2167+red/9415+red/2180+red
Pathogenic Escherichia coli infection	KEGG PATHWAY	hsa05130	12	55	2.94	0.00436648838131	0.0644576856288	hsa:84790:TUBA1C|hsa:10376:TUBA1B|hsa:203068:TUBB|hsa:10376:RP11-386G11.10|hsa:84617:TUBB6|hsa:7430:RP11-281P11.1|hsa:4691:NCL|hsa:10383:XXbac-BPG252P9.9|hsa:10383:TUBB4B|hsa:7277:TUBA4A|hsa:71:ACTB|hsa:84790:RP11-161H23.5	http://www.genome.jp/kegg-bin/show_pathway?map=hsa05130&multi_query=203068+red/7277+red/4691+red/84790+red/7430+red/10383+red/84617+red/71+red/10376+red
Gap junction	KEGG PATHWAY	hsa04540	15	88	2.3	0.0112597883499	0.158660654022	hsa:6714:SRC|hsa:5155:PDGFB|hsa:84617:TUBB6|hsa:84790:TUBA1C|hsa:10376:TUBA1B|hsa:1902:LPAR1|hsa:203068:TUBB|hsa:10376:RP11-386G11.10|hsa:5330:PLCB2|hsa:983:CDK1|hsa:10383:XXbac-BPG252P9.9|hsa:10383:TUBB4B|hsa:7277:TUBA4A|hsa:3708:ITPR1|hsa:84790:RP11-161H23.5	http://www.genome.jp/kegg-bin/show_pathway?map=hsa04540&multi_query=3708+red/203068+red/5155+red/983+red/5330+red/7277+red/1902+red/84790+red/10383+red/6714+red/84617+red/10376+red
One carbon pool by folate	KEGG PATHWAY	hsa00670	6	20	4.04	0.0118674431938	0.159952495221	hsa:471:ATIC|hsa:4522:CTD-2555O16.2|hsa:4522:MTHFD1|hsa:25902:MTHFD1L|hsa:7298:TYMS|hsa:6470:SHMT1	http://www.genome.jp/kegg-bin/show_pathway?map=hsa00670&multi_query=6470+red/4522+red/471+red/7298+red/25902+red
Necroptosis	KEGG PATHWAY	hsa04217	23	162	1.91	0.0138685799275	0.179135824064	hsa:3146:HMGB1|hsa:3320:HSP90AA2P|hsa:2752:GLUL|hsa:192111:PGAM5|hsa:197259:MLKL|hsa:7416:VDAC1|hsa:3553:IL1B|hsa:3326:HSP90AB2P|hsa:637:BID|hsa:5478:PPIAP22|hsa:3326:HSP90AB1|hsa:7186:TRAF2|hsa:3146:HMGB1P5|hsa:816:CAMK2B|hsa:5321:PLA2G4A|hsa:3146:HMGB1P10|hsa:3014:H2AFX|hsa:3015:H2AFZ|hsa:2512:PDCD6IPP2|hsa:3326:HSP90AB3P|hsa:3320:HSP90AA1|hsa:3146:RP11-673C5.1|hsa:5478:PPIA	http://www.genome.jp/kegg-bin/show_pathway?map=hsa04217&multi_query=637+red/3553+red/3326+red/5321+red/197259+red/816+red/3146+red/192111+red/2512+red/3320+red/2752+red/3014+red/3015+red/5478+red/7416+red/7186+red
RNA transport	KEGG PATHWAY	hsa03013	23	165	1.88	0.0165450641943	0.200490532798	hsa:55110:MAGOHB|hsa:6612:SUMO3|hsa:79902:NUP85|hsa:1977:EIF4E|hsa:23636:NUP62|hsa:8662:EIF3B|hsa:9972:RP11-500C11.3|hsa:55706:NDC1|hsa:23511:NUP188|hsa:1964:EIF1AXP1|hsa:9688:NUP93|hsa:10189:ALYREF|hsa:5905:RANGAP1|hsa:84321:THOC3|hsa:10460:TACC3|hsa:129401:NUP35|hsa:79023:NUP37|hsa:25929:GEMIN5|hsa:9972:NUP153|hsa:10940:POP1|hsa:23511:RP11-101E3.5|hsa:9631:NUP155|hsa:23165:NUP205	http://www.genome.jp/kegg-bin/show_pathway?map=hsa03013&multi_query=84321+red/8662+red/5905+red/9631+red/10940+red/79902+red/23511+red/9688+red/23165+red/1977+red/55110+red/23636+red/1964+red/9972+red/10460+red/25929+red/79023+red/6612+red/55706+red/129401+red/10189+red
Alanine, aspartate and glutamate metabolism	KEGG PATHWAY	hsa00250	8	36	3.0	0.0168153350088	0.200490532798	hsa:159:ADSS|hsa:2752:GLUL|hsa:2744:AC005540.3|hsa:2806:GOT2|hsa:259307:IL4I1|hsa:2744:GLS|hsa:9945:GFPT2|hsa:790:CAD	http://www.genome.jp/kegg-bin/show_pathway?map=hsa00250&multi_query=790+red/2806+red/159+red/259307+red/2744+red/2752+red/9945+red
Purine metabolism	KEGG PATHWAY	hsa00230	19	130	1.97	0.0186338369433	0.213944053793	hsa:471:ATIC|hsa:654364:NME1-NME2|hsa:159:ADSS|hsa:5137:PDE1C|hsa:4860:RP11-203M5.8|hsa:3251:HPRT1|hsa:26289:AK5|hsa:4830:NME1|hsa:6240:RRM1-AS1|hsa:10606:PAICS|hsa:55276:PGM2|hsa:6240:RRM1|hsa:4860:PNP|hsa:6241:RRM2|hsa:30833:RP11-649A18.3|hsa:8833:GMPS|hsa:30833:NT5C|hsa:5198:PFAS|hsa:5315:PKM	http://www.genome.jp/kegg-bin/show_pathway?map=hsa00230&multi_query=654364+red/30833+red/6241+red/4860+red/6240+red/159+red/5137+red/4830+red/8833+red/5315+red/10606+red/3251+red/55276+red/5198+red/26289+red/471+red
Phenylalanine metabolism	KEGG PATHWAY	hsa00360	5	17	3.96	0.0225343205802	0.244004772677	hsa:2806:GOT2|hsa:220:RP11-66B24.8|hsa:259307:IL4I1|hsa:218:ALDH3A1|hsa:220:ALDH1A3	http://www.genome.jp/kegg-bin/show_pathway?map=hsa00360&multi_query=218+red/259307+red/2806+red/220+red
Human T-cell leukemia virus 1 infection	KEGG PATHWAY	hsa05166	28	219	1.72	0.0228262529278	0.244004772677	hsa:4773:NFATC2|hsa:4085:MAD2L1|hsa:701:BUB1B|hsa:1017:RP11-973D8.4|hsa:64682:AC093616.4|hsa:7416:VDAC1|hsa:890:CCNA2|hsa:9184:BUB3|hsa:9134:CCNE2|hsa:3725:JUN|hsa:8061:FOSL1|hsa:9700:ESPL1|hsa:4609:MYC|hsa:5902:RANBP1|hsa:2224:RUSC1-AS1|hsa:1111:CHEK1|hsa:6929:TCF3|hsa:9133:CCNB2|hsa:9232:PTTG1|hsa:51434:ANAPC7|hsa:2224:FDPS|hsa:1870:E2F2|hsa:1869:E2F1|hsa:11200:CHEK2|hsa:991:CDC20|hsa:1017:CDK2…	http://www.genome.jp/kegg-bin/show_pathway?map=hsa05166&multi_query=64682+red/701+red/9700+red/3725+red/9184+red/1019+red/7416+red/1017+red/5902+red/1111+red/4775+red/4773+red/1870+red/9134+red/9133+red/4085+red/991+red/890+red/11200+red/51434+red/6929+red/8061+red/9232+red/4609+red/1869+red/2224+red
Pyruvate metabolism	KEGG PATHWAY	hsa00620	8	39	2.76	0.0244045254191	0.252180095997	hsa:5091:PC|hsa:39:ACAT2|hsa:219:ALDH1B1|hsa:4200:ME2|hsa:2271:FH|hsa:2739:GLO1|hsa:3939:LDHA|hsa:5315:PKM	http://www.genome.jp/kegg-bin/show_pathway?map=hsa00620&multi_query=39+red/219+red/4200+red/2271+red/5091+red/5315+red/3939+red/2739+red
Glutathione metabolism	KEGG PATHWAY	hsa00480	10	56	2.41	0.027064651277	0.27064651277	hsa:2936:GSR|hsa:51056:LAP3|hsa:6611:SMS|hsa:79017:RP4-777O23.3|hsa:6240:RRM1-AS1|hsa:6723:SRM|hsa:6241:RRM2|hsa:6240:RRM1|hsa:494143:CHAC2|hsa:79017:GGCT	http://www.genome.jp/kegg-bin/show_pathway?map=hsa00480&multi_query=2936+red/6240+red/6241+red/494143+red/51056+red/6723+red/79017+red/6611+red
Biosynthesis of amino acids	KEGG PATHWAY	hsa01230	12	75	2.16	0.0320331266154	0.310320914087	hsa:65263:PYCRL|hsa:2752:GLUL|hsa:5214:PFKP|hsa:5091:PC|hsa:7086:TKT|hsa:22934:RPIA|hsa:6470:SHMT1|hsa:5223:PGAM1|hsa:2806:GOT2|hsa:5315:PKM|hsa:95:ACY1|hsa:5230:PGK1	http://www.genome.jp/kegg-bin/show_pathway?map=hsa01230&multi_query=2806+red/95+red/65263+red/5223+red/22934+red/2752+red/6470+red/5214+red/5230+red/5091+red/5315+red/7086+red
Glycolysis / Gluconeogenesis	KEGG PATHWAY	hsa00010	11	68	2.18	0.036743323119	0.345164550512	hsa:5315:PKM|hsa:2821:GPI|hsa:218:ALDH3A1|hsa:55276:PGM2|hsa:5214:PFKP|hsa:220:RP11-66B24.8|hsa:5223:PGAM1|hsa:219:ALDH1B1|hsa:5230:PGK1|hsa:3939:LDHA|hsa:220:ALDH1A3	http://www.genome.jp/kegg-bin/show_pathway?map=hsa00010&multi_query=220+red/5315+red/5223+red/218+red/219+red/5214+red/5230+red/55276+red/3939+red/2821+red
Prostate cancer	KEGG PATHWAY	hsa05215	14	97	1.95	0.0426036332766	0.387849423909	hsa:5155:PDGFB|hsa:1870:E2F2|hsa:1869:E2F1|hsa:9134:CCNE2|hsa:1017:RP11-973D8.4|hsa:3326:HSP90AB3P|hsa:6932:TCF7|hsa:5328:PLAU|hsa:3320:HSP90AA2P|hsa:3326:HSP90AB1|hsa:3326:HSP90AB2P|hsa:1017:CDK2|hsa:5328:C10orf55|hsa:3320:HSP90AA1	http://www.genome.jp/kegg-bin/show_pathway?map=hsa05215&multi_query=6932+red/3320+red/3326+red/5328+red/5155+red/1870+red/9134+red/1869+red/1017+red
Arginine biosynthesis	KEGG PATHWAY	hsa00220	5	21	3.21	0.0437894510865	0.387849423909	hsa:2806:GOT2|hsa:2752:GLUL|hsa:2744:GLS|hsa:2744:AC005540.3|hsa:95:ACY1	http://www.genome.jp/kegg-bin/show_pathway?map=hsa00220&multi_query=2806+red/2744+red/2752+red/95+red
