# Supplementary material for: Ginsenoside Rh2 repressed the progression of prostate cancer through the mitochondrial damage induced by mitophagy and ferroptosis
Source: Front Oncol. 2025 Aug 21;15:1633891. doi: 10.3389/fonc.2025.1633891 (PMC12408308; doi:10.3389/fonc.2025.1633891)
Supplement: Supplementary file 4 [file DataSheet2.zip › supp/GO_KEGG/GRh2___Ctrl/sig_UP_genes_go.xls]

Term	Database	ID	Input_number	Background_number	Rich_factor	P_Value	Corrected P_Value	Input	Hyperlink
positive regulation of autophagy	biological_process	GO:0010508	42	58	9.4	1.87860651166e-25	7.20257736569e-22	hsa:55626:RP1-153G14.4|hsa:55626:CTB-12A17.2|hsa:55626:CRHR1-IT1|hsa:55626:DNAJC27-AS1|hsa:55626:SLC7A11-AS1|hsa:55626:CTC-277H1.7|hsa:3146:ZBED3-AS1|hsa:6093:ROCK1P1|hsa:10475:TRIM38|hsa:55626:AC074286.1|hsa:55626:CTD-3184A7.4|hsa:55626:RP1-221C16.8|hsa:55626:RP11-1348G14.4|hsa:55626:GSN-AS1|hsa:55626:RP11-268J15.5|hsa:55626:SRP14-AS1|hsa:55626:CTD-2649C14.2|hsa:9528:TMEM59|hsa:55626:LINC01012|h…	http://amigo.geneontology.org/amigo/term/GO:0010508
autophagosome assembly	biological_process	GO:0000045	38	59	8.36	7.0516022062e-22	1.35179214293e-18	hsa:55626:RP1-153G14.4|hsa:55626:CTB-12A17.2|hsa:55626:CRHR1-IT1|hsa:55626:DNAJC27-AS1|hsa:55626:SLC7A11-AS1|hsa:55626:CTC-277H1.7|hsa:55626:AC074286.1|hsa:55626:CTD-3184A7.4|hsa:55626:RP1-221C16.8|hsa:55626:RP11-1348G14.4|hsa:23710:GABARAPL1|hsa:55626:GSN-AS1|hsa:55626:RP11-268J15.5|hsa:55626:SRP14-AS1|hsa:55626:CTD-2649C14.2|hsa:55626:LINC01012|hsa:55626:U91328.19|hsa:55626:RP11-166P13.3|hsa:55…	http://amigo.geneontology.org/amigo/term/GO:0000045
phagocytic vesicle	cellular_component	GO:0045335	39	66	7.67	2.01008755375e-21	2.56889189369e-18	hsa:55626:RP1-153G14.4|hsa:55626:CTB-12A17.2|hsa:55626:CRHR1-IT1|hsa:55626:DNAJC27-AS1|hsa:55626:SLC7A11-AS1|hsa:55626:CTC-277H1.7|hsa:9901:SRGAP3|hsa:752:CTD-2020K17.3|hsa:55626:AC074286.1|hsa:55626:CTD-3184A7.4|hsa:55626:RP1-221C16.8|hsa:55626:RP11-1348G14.4|hsa:55626:GSN-AS1|hsa:752:FMNL1|hsa:55626:SRP14-AS1|hsa:55626:CTD-2649C14.2|hsa:55626:LINC01012|hsa:388325:SCIMP|hsa:55626:RP11-166P13.3|h…	http://amigo.geneontology.org/amigo/term/GO:0045335
cellular response to starvation	biological_process	GO:0009267	39	72	7.03	2.04706630593e-20	1.96211305424e-17	hsa:55626:RP1-153G14.4|hsa:55626:CTB-12A17.2|hsa:55626:CRHR1-IT1|hsa:55626:DNAJC27-AS1|hsa:55626:SLC7A11-AS1|hsa:55626:CTC-277H1.7|hsa:53349:ZFYVE1|hsa:55626:AC074286.1|hsa:55626:CTD-3184A7.4|hsa:55626:RP1-221C16.8|hsa:55626:RP11-1348G14.4|hsa:55626:GSN-AS1|hsa:55626:RP11-268J15.5|hsa:55626:SRP14-AS1|hsa:55626:CTD-2649C14.2|hsa:55626:LINC01012|hsa:55626:U91328.19|hsa:55626:RP11-166P13.3|hsa:7482:…	http://amigo.geneontology.org/amigo/term/GO:0009267
autophagosome	cellular_component	GO:0005776	39	73	6.93	2.96138520782e-20	2.27079017735e-17	hsa:55626:RP1-153G14.4|hsa:55626:CTB-12A17.2|hsa:55626:CRHR1-IT1|hsa:55626:DNAJC27-AS1|hsa:55626:SLC7A11-AS1|hsa:55626:CTC-277H1.7|hsa:53349:ZFYVE1|hsa:55626:AC074286.1|hsa:55626:CTD-3184A7.4|hsa:55626:RP1-221C16.8|hsa:55626:RP11-1348G14.4|hsa:23710:GABARAPL1|hsa:55626:GSN-AS1|hsa:55626:RP11-268J15.5|hsa:55626:SRP14-AS1|hsa:55626:CTD-2649C14.2|hsa:55626:LINC01012|hsa:55626:U91328.19|hsa:55626:RP1…	http://amigo.geneontology.org/amigo/term/GO:0005776
macroautophagy	biological_process	GO:0016236	41	93	5.72	7.44375820817e-19	4.75656149502e-16	hsa:55626:RP1-153G14.4|hsa:55626:CTB-12A17.2|hsa:55626:CRHR1-IT1|hsa:55626:DNAJC27-AS1|hsa:55626:SLC7A11-AS1|hsa:55626:CTC-277H1.7|hsa:55062:WIPI1|hsa:53349:ZFYVE1|hsa:55626:AC074286.1|hsa:92421:CHMP4C|hsa:55626:CTD-3184A7.4|hsa:55626:RP1-221C16.8|hsa:55626:RP11-1348G14.4|hsa:29964:PRICKLE4|hsa:55626:GSN-AS1|hsa:55626:RP11-268J15.5|hsa:5071:PARK2|hsa:55626:SRP14-AS1|hsa:55626:CTD-2649C14.2|hsa:55…	http://amigo.geneontology.org/amigo/term/GO:0016236
axoneme	cellular_component	GO:0005930	43	105	5.32	9.55445514612e-19	5.23311157575e-16	hsa:55626:RP1-153G14.4|hsa:55626:CTB-12A17.2|hsa:196385:DNAH10|hsa:55626:DNAJC27-AS1|hsa:55626:SLC7A11-AS1|hsa:55626:CTC-277H1.7|hsa:55626:CRHR1-IT1|hsa:55626:AC074286.1|hsa:55626:CTD-3184A7.4|hsa:55626:RP1-221C16.8|hsa:55626:RP11-1348G14.4|hsa:55626:GSN-AS1|hsa:55626:RP11-268J15.5|hsa:374407:DNAJB13|hsa:55626:SRP14-AS1|hsa:150082:LCA5L|hsa:55626:CTD-2649C14.2|hsa:55626:LINC01012|hsa:55626:U91328…	http://amigo.geneontology.org/amigo/term/GO:0005930
negative regulation of neuron apoptotic process	biological_process	GO:0043524	45	138	4.23	1.75062759063e-16	8.38988272811e-14	hsa:55626:RP1-153G14.4|hsa:4803:NGF|hsa:55626:CTB-12A17.2|hsa:55626:CRHR1-IT1|hsa:80315:CPEB4|hsa:55626:DNAJC27-AS1|hsa:55626:SLC7A11-AS1|hsa:55626:CTC-277H1.7|hsa:6093:ROCK1P1|hsa:2185:PTK2B|hsa:55626:AC074286.1|hsa:627:BDNF|hsa:55626:CTD-3184A7.4|hsa:55626:RP1-221C16.8|hsa:135:ADORA2A|hsa:55626:RP11-1348G14.4|hsa:55626:GSN-AS1|hsa:55626:RP11-268J15.5|hsa:5071:PARK2|hsa:55626:SRP14-AS1|hsa:55626…	http://amigo.geneontology.org/amigo/term/GO:0043524
autophagy	biological_process	GO:0006914	41	126	4.22	3.93632942817e-15	1.6768763364e-12	hsa:55626:RP1-153G14.4|hsa:55626:CTB-12A17.2|hsa:55626:CRHR1-IT1|hsa:51127:TRIM17|hsa:55626:DNAJC27-AS1|hsa:55626:SLC7A11-AS1|hsa:55626:CTC-277H1.7|hsa:3146:ZBED3-AS1|hsa:55062:WIPI1|hsa:55626:AC074286.1|hsa:55626:CTD-3184A7.4|hsa:55626:RP1-221C16.8|hsa:55626:RP11-1348G14.4|hsa:55626:GSN-AS1|hsa:55626:RP11-268J15.5|hsa:55626:XXbac-BPG299F13.17|hsa:55626:SRP14-AS1|hsa:55626:CTD-2649C14.2|hsa:9528:…	http://amigo.geneontology.org/amigo/term/GO:0006914
mitochondrial outer membrane	cellular_component	GO:0005741	43	166	3.36	6.26233479036e-13	2.40097915862e-10	hsa:55626:RP1-153G14.4|hsa:55626:CTB-12A17.2|hsa:55626:CRHR1-IT1|hsa:55626:DNAJC27-AS1|hsa:55626:SLC7A11-AS1|hsa:55626:CTC-277H1.7|hsa:1375:CPT1B|hsa:3429:IFI27L2|hsa:55626:AC074286.1|hsa:55626:CTD-3184A7.4|hsa:55626:RP1-221C16.8|hsa:55626:RP11-1348G14.4|hsa:90427:BMF|hsa:55626:GSN-AS1|hsa:32:ACACB|hsa:4128:MAOA|hsa:55626:SRP14-AS1|hsa:55626:CTD-2649C14.2|hsa:55626:LINC01012|hsa:55626:U91328.19|h…	http://amigo.geneontology.org/amigo/term/GO:0005741
homophilic cell adhesion via plasma membrane adhesion molecules	biological_process	GO:0007156	37	162	2.96	5.07412211126e-10	1.76856219769e-07	hsa:56102:PCDHGB3|hsa:56103:PCDHGB2|hsa:56104:PCDHGB1|hsa:56099:PCDHGB7|hsa:56100:PCDHGB6|hsa:56101:PCDHGB5|hsa:8641:PCDHGB4|hsa:91156:IGFN1|hsa:56127:PCDHB9|hsa:56128:PCDHB8|hsa:56133:PCDHB2|hsa:56106:PCDHGA10|hsa:56105:PCDHGA11|hsa:26025:PCDHGA12|hsa:56123:PCDHB13|hsa:56124:PCDHB12|hsa:56126:PCDHB10|hsa:56122:PCDHB14|hsa:1952:CELSR2|hsa:9708:PCDHGA8|hsa:56107:PCDHGA9|hsa:56098:PCDHGC4|hsa:56097…	http://amigo.geneontology.org/amigo/term/GO:0007156
ubiquitin protein ligase binding	molecular_function	GO:0031625	48	294	2.12	2.69030094342e-08	8.59551151424e-06	hsa:55626:RP1-153G14.4|hsa:55626:CTB-12A17.2|hsa:55626:CRHR1-IT1|hsa:3309:HSPA5|hsa:55626:RP11-34P13.7|hsa:55626:DNAJC27-AS1|hsa:55626:SLC7A11-AS1|hsa:55626:CTC-277H1.7|hsa:2185:PTK2B|hsa:57761:TRIB3|hsa:55626:AC074286.1|hsa:55626:CTD-3184A7.4|hsa:55626:RP1-221C16.8|hsa:55626:RP11-1348G14.4|hsa:23710:GABARAPL1|hsa:55626:SRP14-AS1|hsa:55626:RP11-268J15.5|hsa:5071:PARK2|hsa:55626:GSN-AS1|hsa:2861:G…	http://amigo.geneontology.org/amigo/term/GO:0031625
negative regulation of cell population proliferation	biological_process	GO:0008285	56	394	1.84	1.36062838911e-07	4.01280711065e-05	hsa:55626:RP1-153G14.4|hsa:4803:NGF|hsa:55626:CTB-12A17.2|hsa:94241:TP53INP1|hsa:55626:DNAJC27-AS1|hsa:55626:SLC7A11-AS1|hsa:55626:CTC-277H1.7|hsa:5728:PTEN|hsa:10178:TENM1|hsa:55626:CRHR1-IT1|hsa:55626:AC074286.1|hsa:55626:CTD-3184A7.4|hsa:55626:RP1-221C16.8|hsa:51621:KLF13|hsa:135:ADORA2A|hsa:55626:RP11-1348G14.4|hsa:55626:GSN-AS1|hsa:7020:TFAP2A|hsa:55626:RP11-268J15.5|hsa:55626:SRP14-AS1|hsa:…	http://amigo.geneontology.org/amigo/term/GO:0008285
intracellular membrane-bounded organelle	cellular_component	GO:0043231	85	788	1.4	5.21353359611e-06	0.00142776341482	hsa:55626:RP1-153G14.4|hsa:55626:CTB-12A17.2|hsa:93185:IGSF8|hsa:7108:TM7SF2|hsa:3309:HSPA5|hsa:80709:AKNA|hsa:55626:DNAJC27-AS1|hsa:55626:SLC7A11-AS1|hsa:55626:CTC-277H1.7|hsa:8974:P4HA2|hsa:2990:GUSBP4|hsa:1513:CTSK|hsa:1555:CYP2B7P|hsa:29785:CYP2S1|hsa:55626:CRHR1-IT1|hsa:55626:AC074286.1|hsa:440503:PLIN5|hsa:55626:CTD-3184A7.4|hsa:55626:RP1-221C16.8|hsa:406:ARNTL|hsa:5265:SERPINA1|hsa:55626:R…	http://amigo.geneontology.org/amigo/term/GO:0043231
nucleosome	cellular_component	GO:0000786	17	66	3.34	5.82526583892e-06	0.00148893794843	hsa:8350:RP1-34B20.21|hsa:3006:HIST1H1C|hsa:3005:H1F0|hsa:8337:HIST2H2AA4|hsa:8971:H1FX|hsa:3017:HIST1H2BC|hsa:3018:HIST2H2BC|hsa:8341:HIST1H2BE|hsa:8341:HIST1H2BG|hsa:8334:HIST1H2AC|hsa:8349:HIST2H2BE|hsa:8350:HIST1H3E|hsa:3017:HIST1H2BD|hsa:8337:HIST2H2AA3|hsa:8341:HIST1H2BH|hsa:8970:HIST1H2BJ|hsa:85236:HIST1H2BK	http://amigo.geneontology.org/amigo/term/GO:0000786
nucleosome assembly	biological_process	GO:0006334	18	83	2.81	2.3680566616e-05	0.00567445577537	hsa:23270:TSPYL4|hsa:8350:RP1-34B20.21|hsa:3005:H1F0|hsa:64061:TSPYL2|hsa:4674:NAP1L2|hsa:8971:H1FX|hsa:3017:HIST1H2BC|hsa:3018:HIST2H2BC|hsa:8341:HIST1H2BE|hsa:8341:HIST1H2BG|hsa:8349:HIST2H2BE|hsa:8350:HIST1H3E|hsa:3017:HIST1H2BD|hsa:3008:HIST1H1E|hsa:3006:HIST1H1C|hsa:8341:HIST1H2BH|hsa:8970:HIST1H2BJ|hsa:85236:HIST1H2BK	http://amigo.geneontology.org/amigo/term/GO:0006334
calcium ion binding	molecular_function	GO:0005509	73	693	1.37	4.53903705299e-05	0.0102368635654	hsa:56128:PCDHB8|hsa:3309:HSPA5|hsa:53905:DUOX1|hsa:8641:PCDHGB4|hsa:5627:PROS1|hsa:6286:S100P|hsa:5648:MASP1|hsa:56102:PCDHGB3|hsa:56103:PCDHGB2|hsa:56104:PCDHGB1|hsa:1954:MEGF8|hsa:56099:PCDHGB7|hsa:56100:PCDHGB6|hsa:56101:PCDHGB5|hsa:1191:CLU|hsa:83872:HMCN1|hsa:9185:REPS2|hsa:1950:EGF|hsa:56127:PCDHB9|hsa:828:AC104532.2|hsa:6261:RYR1|hsa:56133:PCDHB2|hsa:10343:PKDREJ|hsa:56106:PCDHGA10|hsa:56…	http://amigo.geneontology.org/amigo/term/GO:0005509
MutLalpha complex	cellular_component	GO:0032389	5	5	12.98	0.000138395599375	0.029478262667	hsa:5395:PMS2P9|hsa:5395:CH17-264B6.3|hsa:5395:PMS2P4|hsa:5395:PMS2P11|hsa:5395:PMS2P7	http://amigo.geneontology.org/amigo/term/GO:0032389
response to endoplasmic reticulum stress	biological_process	GO:0034976	15	75	2.6	0.00023782427021	0.0479904343149	hsa:10956:OS9|hsa:246:ALOX12P2|hsa:10956:RP11-571M6.7|hsa:1649:DDIT3|hsa:5924:RASGRF2|hsa:7060:THBS4|hsa:10551:AGR2|hsa:4189:DNAJB9|hsa:9709:HERPUD1|hsa:23645:PPP1R15A|hsa:116496:FAM129A|hsa:57761:TRIB3|hsa:5071:PARK2|hsa:4779:NFE2L1|hsa:2081:ERN1	http://amigo.geneontology.org/amigo/term/GO:0034976
cell adhesion	biological_process	GO:0007155	52	478	1.41	0.000256923183421	0.0492521742617	hsa:23145:SSPO|hsa:971:CD72|hsa:24146:CLDN15|hsa:56106:PCDHGA10|hsa:8641:PCDHGB4|hsa:56102:PCDHGB3|hsa:56103:PCDHGB2|hsa:56104:PCDHGB1|hsa:26047:CNTNAP2|hsa:56099:PCDHGB7|hsa:56100:PCDHGB6|hsa:56101:PCDHGB5|hsa:53942:CNTN5|hsa:3690:RP11-290H9.2|hsa:333:APLP1|hsa:1289:COL5A1|hsa:83692:CD99L2|hsa:55109:AGGF1P2|hsa:56127:PCDHB9|hsa:56128:PCDHB8|hsa:56133:PCDHB2|hsa:1901:S1PR1|hsa:2811:GP1BA|hsa:5610…	http://amigo.geneontology.org/amigo/term/GO:0007155
perinuclear region of cytoplasm	cellular_component	GO:0048471	69	697	1.28	0.000362707210764	0.0662199736224	hsa:55626:RP1-153G14.4|hsa:55626:CTB-12A17.2|hsa:55626:CRHR1-IT1|hsa:50626:CYHR1|hsa:80315:CPEB4|hsa:55626:DNAJC27-AS1|hsa:55626:SLC7A11-AS1|hsa:55626:CTC-277H1.7|hsa:10955:SERINC3|hsa:56180:MOSPD1|hsa:4135:MAP6|hsa:26052:DNM3|hsa:333:APLP1|hsa:53349:ZFYVE1|hsa:627:BDNF|hsa:5071:PARK2|hsa:55626:AC074286.1|hsa:55626:CTD-3184A7.4|hsa:540:ATP7B|hsa:10297:CTB-25B13.12|hsa:55109:AGGF1P2|hsa:10133:OPTN…	http://amigo.geneontology.org/amigo/term/GO:0048471
MutSalpha complex binding	molecular_function	GO:0032407	5	7	9.27	0.00039368746542	0.0686089882919	hsa:5395:PMS2P9|hsa:5395:CH17-264B6.3|hsa:5395:PMS2P4|hsa:5395:PMS2P11|hsa:5395:PMS2P7	http://amigo.geneontology.org/amigo/term/GO:0032407
maintenance of animal organ identity	biological_process	GO:0048496	4	5	10.38	0.001188531537	0.198123039689	hsa:27031:NPHP3|hsa:5318:RP11-468E2.10|hsa:27031:NPHP3-AS1|hsa:27031:NPHP3-ACAD11	http://amigo.geneontology.org/amigo/term/GO:0048496
DNA integration	biological_process	GO:0015074	6	16	4.87	0.00136349201862	0.217817849975	hsa:6419:LINC01361|hsa:6419:RP11-327F22.1|hsa:124751:KRBA2|hsa:105376906:GSTM2|hsa:6419:LINC01239|hsa:105376906:ZNF773	http://amigo.geneontology.org/amigo/term/GO:0015074
inhibitory postsynaptic potential	biological_process	GO:0060080	5	11	5.9	0.00178049445816	0.272207043275	hsa:627:BDNF-AS|hsa:135:ADORA2A|hsa:627:BDNF|hsa:2898:GRIK2|hsa:54413:NLGN3	http://amigo.geneontology.org/amigo/term/GO:0060080
lysosomal lumen	cellular_component	GO:0043202	15	94	2.07	0.00184595282346	0.272207043275	hsa:1513:CTSK|hsa:410:ARSA|hsa:1464:CSPG4|hsa:23646:PLD3|hsa:1200:TPP1|hsa:1200:RP11-732A19.9|hsa:4126:MANBA|hsa:196463:PLBD2|hsa:4758:NEU1|hsa:2990:GUSBP4|hsa:6609:SMPD1|hsa:6448:SGSH|hsa:2517:FUCA1|hsa:3425:IDUA|hsa:27163:NAAA	http://amigo.geneontology.org/amigo/term/GO:0043202
extracellular exosome	cellular_component	GO:0070062	166	2085	1.03	0.00200253082076	0.284359376548	hsa:3309:HSPA5|hsa:3856:KRT8P33|hsa:10747:MASP2|hsa:3572:IL6ST|hsa:146556:RP11-258F22.1|hsa:146556:CTC-559E9.1|hsa:83986:FAM234A|hsa:1950:EGF|hsa:6521:SLC4A1|hsa:342372:PKD1L3|hsa:8991:SELENBP1|hsa:4779:NFE2L1|hsa:752:FMNL1|hsa:79901:CYBRD1|hsa:726:CAPN5|hsa:3690:RP11-290H9.2|hsa:146556:RP11-449P15.2|hsa:9528:TMEM59|hsa:146556:RP11-284F21.9|hsa:5036:PA2G4P4|hsa:146556:CTB-176F20.3|hsa:1072:CFL1P5…	http://amigo.geneontology.org/amigo/term/GO:0070062
cell differentiation	biological_process	GO:0030154	57	596	1.24	0.00221872300432	0.296924913449	hsa:23145:SSPO|hsa:2252:RP11-204M4.2|hsa:55626:CTB-12A17.2|hsa:55626:CRHR1-IT1|hsa:130399:ACVR1C|hsa:55626:RP1-153G14.4|hsa:55626:DNAJC27-AS1|hsa:55626:SLC7A11-AS1|hsa:55626:CTC-277H1.7|hsa:4327:MMP19|hsa:56180:MOSPD1|hsa:55626:AC074286.1|hsa:57326:PBXIP1|hsa:55626:CTD-3184A7.4|hsa:55626:RP1-221C16.8|hsa:55626:RP11-1348G14.4|hsa:55626:GSN-AS1|hsa:4674:NAP1L2|hsa:55626:RP11-268J15.5|hsa:286128:ZFP…	http://amigo.geneontology.org/amigo/term/GO:0030154
endonuclease activity	molecular_function	GO:0004519	8	33	3.15	0.00238476562553	0.296924913449	hsa:5395:PMS2P9|hsa:6419:LINC01361|hsa:6419:RP11-327F22.1|hsa:5395:PMS2P4|hsa:5395:PMS2P7|hsa:5395:CH17-264B6.3|hsa:6419:LINC01239|hsa:5395:PMS2P11	http://amigo.geneontology.org/amigo/term/GO:0004519
PERK-mediated unfolded protein response	biological_process	GO:0036499	5	12	5.41	0.00240080133462	0.296924913449	hsa:9709:HERPUD1|hsa:1649:DDIT3|hsa:3309:HSPA5|hsa:467:ATF3|hsa:440:ASNS	http://amigo.geneontology.org/amigo/term/GO:0036499
mismatch repair complex	cellular_component	GO:0032300	5	12	5.41	0.00240080133462	0.296924913449	hsa:5395:PMS2P9|hsa:5395:CH17-264B6.3|hsa:5395:PMS2P4|hsa:5395:PMS2P11|hsa:5395:PMS2P7	http://amigo.geneontology.org/amigo/term/GO:0032300
Golgi cis cisterna	cellular_component	GO:0000137	7	26	3.49	0.00268407264251	0.31694246675	hsa:727909:GOLGA8Q|hsa:728047:GOLGA8O|hsa:643699:GOLGA8N|hsa:55889:GOLGA2P8|hsa:9528:TMEM59|hsa:2801:GOLGA2P5|hsa:2801:GOLGA2P6	http://amigo.geneontology.org/amigo/term/GO:0000137
nucleic acid phosphodiester bond hydrolysis	biological_process	GO:0090305	12	69	2.26	0.00272798680302	0.31694246675	hsa:5395:PMS2P9|hsa:6419:LINC01361|hsa:6419:RP11-327F22.1|hsa:23646:PLD3|hsa:5395:PMS2P4|hsa:5395:PMS2P7|hsa:1797:DXO|hsa:5395:CH17-264B6.3|hsa:54932:EXD3|hsa:6419:LINC01239|hsa:5395:PMS2P11|hsa:200558:APLF	http://amigo.geneontology.org/amigo/term/GO:0090305
negative regulation of small GTPase mediated signal transduction	biological_process	GO:0051058	4	7	7.42	0.0028299042037	0.319113315205	hsa:84952:CGNL1|hsa:84952:CTD-2515H24.4|hsa:94134:ARHGAP12|hsa:9353:SLIT2	http://amigo.geneontology.org/amigo/term/GO:0051058
neurotrophin TRK receptor signaling pathway	biological_process	GO:0048011	6	20	3.89	0.00343592672965	0.3763812309	hsa:4803:NGF|hsa:54541:DDIT4|hsa:54541:RP11-442H21.2|hsa:6272:SORT1|hsa:627:BDNF-AS|hsa:627:BDNF	http://amigo.geneontology.org/amigo/term/GO:0048011
synapse assembly	biological_process	GO:0007416	11	63	2.27	0.00391930721596	0.403840207726	hsa:56127:PCDHB9|hsa:54413:NLGN3|hsa:56133:PCDHB2|hsa:56123:PCDHB13|hsa:5728:PTEN|hsa:56126:PCDHB10|hsa:26052:DNM3|hsa:56122:PCDHB14|hsa:627:BDNF-AS|hsa:627:BDNF|hsa:91156:IGFN1	http://amigo.geneontology.org/amigo/term/GO:0007416
mitochondrion localization	biological_process	GO:0051646	4	8	6.49	0.00404801257284	0.403840207726	hsa:2011:C17orf51|hsa:440503:PLIN5|hsa:440503:CTB-50L17.14|hsa:2011:RP11-822E23.8	http://amigo.geneontology.org/amigo/term/GO:0051646
regulation of axon guidance	biological_process	GO:1902667	4	8	6.49	0.00404801257284	0.403840207726	hsa:23053:RP11-574K11.26|hsa:57643:ZSWIM5|hsa:23053:ZSWIM8-AS1|hsa:23053:ZSWIM8	http://amigo.geneontology.org/amigo/term/GO:1902667
basement membrane	cellular_component	GO:0005604	14	93	1.95	0.00410792073587	0.403840207726	hsa:1297:COL9A1|hsa:4147:MATN2|hsa:80144:FRAS1|hsa:1294:COL7A1|hsa:7060:THBS4|hsa:151887:CCDC80|hsa:126147:NTN5|hsa:285613:RELL2|hsa:8292:COLQ|hsa:1289:COL5A1|hsa:340267:COL28A1|hsa:333:APLP1|hsa:83872:HMCN1|hsa:3913:LAMB2	http://amigo.geneontology.org/amigo/term/GO:0005604
Z disc	cellular_component	GO:0030018	17	127	1.74	0.00493511818649	0.448702899468	hsa:29964:PRICKLE4|hsa:6521:SLC4A1|hsa:6261:RYR1|hsa:91156:IGFN1|hsa:171024:SYNPO2|hsa:6334:SCN8A|hsa:2483:FRG1EP|hsa:2483:FRG1DP|hsa:825:RP11-164J13.1|hsa:3856:KRT8P33|hsa:825:CAPN3|hsa:6271:S100A1|hsa:2483:AL592183.1|hsa:2483:FRG1CP|hsa:2483:FRG1BP|hsa:2483:FRG1GP|hsa:79933:RP11-464F9.21	http://amigo.geneontology.org/amigo/term/GO:0030018
peptide catabolic process	biological_process	GO:0043171	5	15	4.33	0.00518937717779	0.448702899468	hsa:9520:CH17-431G21.1|hsa:1200:TPP1|hsa:11093:ADAMTS13|hsa:1200:RP11-732A19.9|hsa:206338:LVRN	http://amigo.geneontology.org/amigo/term/GO:0043171
retrograde protein transport, ER to cytosol	biological_process	GO:0030970	5	15	4.33	0.00518937717779	0.448702899468	hsa:55829:VIMP|hsa:10956:OS9|hsa:10956:RP11-571M6.7|hsa:6400:SEL1L|hsa:9709:HERPUD1	http://amigo.geneontology.org/amigo/term/GO:0030970
platelet-derived growth factor receptor binding	molecular_function	GO:0005161	5	15	4.33	0.00518937717779	0.448702899468	hsa:5728:PTEN|hsa:3690:RP11-290H9.2|hsa:7422:VEGFA|hsa:2081:ERN1|hsa:5154:PDGFA	http://amigo.geneontology.org/amigo/term/GO:0005161
steroid hydroxylase activity	molecular_function	GO:0008395	7	30	3.03	0.0052664659562	0.448702899468	hsa:10858:CYP46A1|hsa:1549:CYP2A7|hsa:1548:CYP2A6|hsa:1555:CYP2B7P|hsa:29785:CYP2S1|hsa:120227:CYP2R1|hsa:51302:CYP39A1	http://amigo.geneontology.org/amigo/term/GO:0008395
reactive oxygen species metabolic process	biological_process	GO:0072593	7	30	3.03	0.0052664659562	0.448702899468	hsa:6441:SFTPD|hsa:54541:DDIT4|hsa:83667:SESN2|hsa:54541:RP11-442H21.2|hsa:22925:PLA2R1|hsa:2537:IFI6|hsa:5166:PDK4	http://amigo.geneontology.org/amigo/term/GO:0072593
natural killer cell lectin-like receptor binding	molecular_function	GO:0046703	4	9	5.77	0.00557659205019	0.464796824357	hsa:353091:PTGES2-AS1|hsa:80328:ULBP2|hsa:353091:RAET1G|hsa:80329:ULBP1	http://amigo.geneontology.org/amigo/term/GO:0046703
somatic hypermutation of immunoglobulin genes	biological_process	GO:0016446	5	16	4.06	0.00648502337418	0.529012332268	hsa:5395:PMS2P9|hsa:5395:CH17-264B6.3|hsa:5395:PMS2P4|hsa:5395:PMS2P11|hsa:5395:PMS2P7	http://amigo.geneontology.org/amigo/term/GO:0016446
Wnt signaling pathway	biological_process	GO:0016055	22	189	1.51	0.00693509260006	0.55394052143	hsa:23554:TSPAN12|hsa:130612:RP11-256I23.1|hsa:7091:TLE4|hsa:27031:NPHP3|hsa:23043:TNIK|hsa:2011:RP11-822E23.8|hsa:83999:KREMEN1|hsa:51339:DACT1|hsa:27031:NPHP3-AS1|hsa:147906:DACT3|hsa:10297:CTB-25B13.12|hsa:57658:CALCOCO1|hsa:7482:WNT2B|hsa:1649:DDIT3|hsa:1952:CELSR2|hsa:27031:NPHP3-ACAD11|hsa:2011:C17orf51|hsa:83439:TCF7L1|hsa:1540:CYLD|hsa:7483:WNT9A|hsa:130612:TMEM198|hsa:81029:WNT5B	http://amigo.geneontology.org/amigo/term/GO:0016055
microtubule cytoskeleton organization	biological_process	GO:0000226	17	133	1.66	0.00739463251887	0.571022190425	hsa:10297:CTB-25B13.12|hsa:113457:THAP7-AS1|hsa:79739:TTLL7|hsa:284076:TTLL6|hsa:25809:TTLL1|hsa:8674:VAMP4|hsa:284076:TTLL13P|hsa:80129:CCDC170|hsa:1400:CRMP1|hsa:8556:CDC14A|hsa:4133:MAP2|hsa:2011:C17orf51|hsa:4135:MAP6|hsa:2011:RP11-822E23.8|hsa:146057:TTBK2|hsa:256714:MAP7D2|hsa:25897:RNF19A	http://amigo.geneontology.org/amigo/term/GO:0000226
tubulin-glutamic acid ligase activity	molecular_function	GO:0070740	4	10	5.19	0.00744682042807	0.571022190425	hsa:79739:TTLL7|hsa:284076:TTLL6|hsa:25809:TTLL1|hsa:284076:TTLL13P	http://amigo.geneontology.org/amigo/term/GO:0070740
collagen catabolic process	biological_process	GO:0030574	8	42	2.47	0.00838738284049	0.571387112518	hsa:4324:MMP15|hsa:9902:MRC2|hsa:1513:CTSK|hsa:4319:MMP10|hsa:4327:MMP19|hsa:10893:RP4-614O4.13|hsa:10893:MMP24|hsa:9902:CTD-3035K23.3	http://amigo.geneontology.org/amigo/term/GO:0030574
cellular response to calcium ion	biological_process	GO:0071277	12	81	1.92	0.00841509927964	0.571387112518	hsa:246:ALOX12P2|hsa:144402:CPNE8|hsa:3309:HSPA5|hsa:6261:RYR1|hsa:6857:SYT1|hsa:825:RP11-164J13.1|hsa:10156:RASA4B|hsa:825:CAPN3|hsa:10156:RP11-514P8.6|hsa:10156:RASA4|hsa:1191:CLU|hsa:10156:RP11-514P8.8	http://amigo.geneontology.org/amigo/term/GO:0071277
platelet degranulation	biological_process	GO:0002576	16	124	1.67	0.00848582292216	0.571387112518	hsa:6414:SEPP1|hsa:5265:SERPINA1|hsa:3700:ITIH4|hsa:5154:PDGFA|hsa:3700:RP5-966M1.6|hsa:3674:ITGA2B|hsa:10916:MAGED2|hsa:5768:QSOX1|hsa:5627:PROS1|hsa:5099:PCDH7|hsa:2157:F8|hsa:3690:RP11-290H9.2|hsa:7422:VEGFA|hsa:54676:GTPBP2|hsa:1191:CLU|hsa:1950:EGF	http://amigo.geneontology.org/amigo/term/GO:0002576
positive regulation of blood-brain barrier permeability	biological_process	GO:1905605	3	5	7.79	0.00912025288116	0.571387112518	hsa:100506658:OCLN|hsa:27134:TJP3|hsa:100506658:RP11-195E2.1	http://amigo.geneontology.org/amigo/term/GO:1905605
phosphatidylinositol-3,4,5-trisphosphate 3-phosphatase activity	molecular_function	GO:0016314	3	5	7.79	0.00912025288116	0.571387112518	hsa:93492:RP3-449O17.1|hsa:93492:RP11-248G5.8|hsa:5728:PTEN	http://amigo.geneontology.org/amigo/term/GO:0016314
positive regulation of fatty acid oxidation	biological_process	GO:0046321	3	5	7.79	0.00912025288116	0.571387112518	hsa:23417:MLYCD|hsa:8013:NR4A3|hsa:5465:PPARA	http://amigo.geneontology.org/amigo/term/GO:0046321
negative regulation of fatty acid beta-oxidation	biological_process	GO:0031999	3	5	7.79	0.00912025288116	0.571387112518	hsa:440503:PLIN5|hsa:440503:CTB-50L17.14|hsa:32:ACACB	http://amigo.geneontology.org/amigo/term/GO:0031999
nerve growth factor receptor binding	molecular_function	GO:0005163	3	5	7.79	0.00912025288116	0.571387112518	hsa:627:BDNF-AS|hsa:627:BDNF|hsa:4803:NGF	http://amigo.geneontology.org/amigo/term/GO:0005163
determination of pancreatic left/right asymmetry	biological_process	GO:0035469	3	5	7.79	0.00912025288116	0.571387112518	hsa:27031:NPHP3|hsa:27031:NPHP3-AS1|hsa:27031:NPHP3-ACAD11	http://amigo.geneontology.org/amigo/term/GO:0035469
DNA topoisomerase binding	molecular_function	GO:0044547	3	5	7.79	0.00912025288116	0.571387112518	hsa:6419:LINC01239|hsa:6419:LINC01361|hsa:6419:RP11-327F22.1	http://amigo.geneontology.org/amigo/term/GO:0044547
positive regulation of leukocyte migration	biological_process	GO:0002687	4	11	4.72	0.00968705328995	0.571387112518	hsa:3674:ITGA2B|hsa:7422:VEGFA|hsa:375056:MIA3|hsa:8174:MADCAM1	http://amigo.geneontology.org/amigo/term/GO:0002687
epithelial cilium movement involved in determination of left/right asymmetry	biological_process	GO:0060287	4	11	4.72	0.00968705328995	0.571387112518	hsa:27031:NPHP3|hsa:27031:NPHP3-AS1|hsa:220136:CFAP53|hsa:27031:NPHP3-ACAD11	http://amigo.geneontology.org/amigo/term/GO:0060287
negative regulation of multicellular organism growth	biological_process	GO:0040015	4	11	4.72	0.00968705328995	0.571387112518	hsa:1797:DXO|hsa:9518:GDF15|hsa:5727:PTCH1|hsa:8835:SOCS2	http://amigo.geneontology.org/amigo/term/GO:0040015
positive regulation of transcription from RNA polymerase II promoter in response to endoplasmic reticulum stress	biological_process	GO:1990440	4	11	4.72	0.00968705328995	0.571387112518	hsa:1649:DDIT3|hsa:90993:CREB3L1|hsa:3309:HSPA5|hsa:467:ATF3	http://amigo.geneontology.org/amigo/term/GO:1990440
messenger ribonucleoprotein complex	cellular_component	GO:1990124	4	11	4.72	0.00968705328995	0.571387112518	hsa:5318:RP11-468E2.10|hsa:80315:CPEB4|hsa:22849:CPEB3|hsa:132864:CPEB2	http://amigo.geneontology.org/amigo/term/GO:1990124
protein catabolic process	biological_process	GO:0030163	6	26	3.0	0.0100020625718	0.57235683433	hsa:1200:TPP1|hsa:1200:RP11-732A19.9|hsa:10279:PRSS16|hsa:825:RP11-164J13.1|hsa:825:CAPN3|hsa:64219:PJA1	http://amigo.geneontology.org/amigo/term/GO:0030163
peripheral nervous system development	biological_process	GO:0007422	6	26	3.0	0.0100020625718	0.57235683433	hsa:4803:NGF|hsa:6334:SCN8A|hsa:627:BDNF-AS|hsa:5274:SERPINI1|hsa:627:BDNF|hsa:576:ADGRB2	http://amigo.geneontology.org/amigo/term/GO:0007422
ciliary basal body	cellular_component	GO:0036064	18	151	1.55	0.0110938577102	0.625497800896	hsa:2121:EVC|hsa:113457:THAP7-AS1|hsa:284076:TTLL6|hsa:25809:TTLL1|hsa:284076:TTLL13P|hsa:80129:CCDC170|hsa:23002:DAAM1|hsa:80210:ARMC9|hsa:11092:SPACA9|hsa:29070:CCDC113|hsa:80127:BBOF1|hsa:1540:CYLD|hsa:220004:PPP1R32|hsa:118491:CFAP70|hsa:146057:TTBK2|hsa:6787:CTB-133G6.2|hsa:84984:CEP19|hsa:1069:CETN4P	http://amigo.geneontology.org/amigo/term/GO:0036064
organic acid metabolic process	biological_process	GO:0006082	5	19	3.42	0.0116982217964	0.639205827536	hsa:29785:CYP2S1|hsa:120227:CYP2R1|hsa:1549:CYP2A7|hsa:1548:CYP2A6|hsa:1555:CYP2B7P	http://amigo.geneontology.org/amigo/term/GO:0006082
nerve growth factor signaling pathway	biological_process	GO:0038180	4	12	4.33	0.0123225729005	0.639205827536	hsa:627:BDNF-AS|hsa:6272:SORT1|hsa:627:BDNF|hsa:4803:NGF	http://amigo.geneontology.org/amigo/term/GO:0038180
positive regulation of endothelial cell migration	biological_process	GO:0010595	9	55	2.12	0.0123389791018	0.639205827536	hsa:5629:PROX1|hsa:51157:ZNF580|hsa:2185:PTK2B|hsa:3690:RP11-290H9.2|hsa:7422:VEGFA|hsa:2523:FUT1|hsa:2896:GRN|hsa:54828:BCAS3|hsa:10016:RP11-141C7.5	http://amigo.geneontology.org/amigo/term/GO:0010595
determination of liver left/right asymmetry	biological_process	GO:0071910	3	6	6.49	0.0130861135532	0.639205827536	hsa:27031:NPHP3|hsa:27031:NPHP3-AS1|hsa:27031:NPHP3-ACAD11	http://amigo.geneontology.org/amigo/term/GO:0071910
spontaneous neurotransmitter secretion	biological_process	GO:0061669	3	6	6.49	0.0130861135532	0.639205827536	hsa:8448:DOC2A|hsa:6857:SYT1|hsa:112755:STX1B	http://amigo.geneontology.org/amigo/term/GO:0061669
microtubule bundle	cellular_component	GO:0097427	3	6	6.49	0.0130861135532	0.639205827536	hsa:2011:C17orf51|hsa:11076:TPPP|hsa:2011:RP11-822E23.8	http://amigo.geneontology.org/amigo/term/GO:0097427
neuron recognition	biological_process	GO:0008038	3	6	6.49	0.0130861135532	0.639205827536	hsa:627:BDNF-AS|hsa:627:BDNF|hsa:26047:CNTNAP2	http://amigo.geneontology.org/amigo/term/GO:0008038
ureter development	biological_process	GO:0072189	3	6	6.49	0.0130861135532	0.639205827536	hsa:27031:NPHP3|hsa:27031:NPHP3-AS1|hsa:27031:NPHP3-ACAD11	http://amigo.geneontology.org/amigo/term/GO:0072189
positive regulation of DNA topoisomerase (ATP-hydrolyzing) activity	biological_process	GO:2000373	3	6	6.49	0.0130861135532	0.639205827536	hsa:6419:LINC01239|hsa:6419:LINC01361|hsa:6419:RP11-327F22.1	http://amigo.geneontology.org/amigo/term/GO:2000373
positive regulation of epithelial cell proliferation involved in lung morphogenesis	biological_process	GO:0060501	3	6	6.49	0.0130861135532	0.639205827536	hsa:2252:RP11-111F5.5|hsa:93986:FOXP2|hsa:2252:RP11-204M4.2	http://amigo.geneontology.org/amigo/term/GO:0060501
negative regulation of GTPase activity	biological_process	GO:0034260	8	46	2.26	0.0132174990049	0.639205827536	hsa:132864:CPEB2|hsa:2874:GPS2P2|hsa:10156:RASA4B|hsa:10156:RP11-514P8.6|hsa:10156:RASA4|hsa:10156:RP11-514P8.8|hsa:54828:BCAS3|hsa:9353:SLIT2	http://amigo.geneontology.org/amigo/term/GO:0034260
histone acetyltransferase binding	molecular_function	GO:0035035	6	28	2.78	0.0134321299714	0.639205827536	hsa:6879:TAF7|hsa:151050:KANSL1L|hsa:8013:NR4A3|hsa:55128:TRIM68|hsa:151050:RP11-260M2.1|hsa:54828:BCAS3	http://amigo.geneontology.org/amigo/term/GO:0035035
platelet alpha granule lumen	cellular_component	GO:0031093	10	66	1.97	0.0135043484691	0.639205827536	hsa:5265:SERPINA1|hsa:5154:PDGFA|hsa:2157:F8|hsa:10916:MAGED2|hsa:5768:QSOX1|hsa:5627:PROS1|hsa:7422:VEGFA|hsa:54676:GTPBP2|hsa:1191:CLU|hsa:1950:EGF	http://amigo.geneontology.org/amigo/term/GO:0031093
positive regulation of cardiac muscle hypertrophy	biological_process	GO:0010613	5	20	3.24	0.0139277777115	0.643362647542	hsa:8013:NR4A3|hsa:8654:PDE5A|hsa:3572:CTD-2031P19.5|hsa:6093:ROCK1P1|hsa:3572:IL6ST	http://amigo.geneontology.org/amigo/term/GO:0010613
epoxygenase P450 pathway	biological_process	GO:0019373	5	20	3.24	0.0139277777115	0.643362647542	hsa:29785:CYP2S1|hsa:1543:CYP1A1|hsa:1549:CYP2A7|hsa:1548:CYP2A6|hsa:1555:CYP2B7P	http://amigo.geneontology.org/amigo/term/GO:0019373
protein homodimerization activity	molecular_function	GO:0042803	57	660	1.12	0.0142962829224	0.652523199101	hsa:93986:FOXP2|hsa:6890:TAP1|hsa:8736:MYOM1|hsa:6419:RP11-327F22.1|hsa:2690:GHR|hsa:92421:CHMP4C|hsa:6286:S100P|hsa:9901:SRGAP3|hsa:10178:TENM1|hsa:10475:TRIM38|hsa:146556:RP11-486A14.2|hsa:146556:RP11-258F22.1|hsa:146556:CTC-559E9.1|hsa:6419:LINC01361|hsa:146556:KLF3-AS1|hsa:11076:TPPP|hsa:4779:NFE2L1|hsa:146556:RP11-196G18.22|hsa:146556:RP11-138P22.1|hsa:146556:RAD51-AS1|hsa:9353:SLIT2|hsa:146…	http://amigo.geneontology.org/amigo/term/GO:0042803
protein polyglutamylation	biological_process	GO:0018095	4	13	3.99	0.0153754256901	0.675847974304	hsa:79739:TTLL7|hsa:284076:TTLL6|hsa:25809:TTLL1|hsa:284076:TTLL13P	http://amigo.geneontology.org/amigo/term/GO:0018095
actin filament severing	biological_process	GO:0051014	4	13	3.99	0.0153754256901	0.675847974304	hsa:752:CTD-2020K17.3|hsa:1072:CFL1P5|hsa:752:FMNL1|hsa:9901:SRGAP3	http://amigo.geneontology.org/amigo/term/GO:0051014
calcium-dependent cell-cell adhesion via plasma membrane cell adhesion molecules	biological_process	GO:0016339	7	38	2.39	0.0154328228274	0.675847974304	hsa:56127:PCDHB9|hsa:56133:PCDHB2|hsa:56122:PCDHB14|hsa:56123:PCDHB13|hsa:56126:PCDHB10|hsa:8641:PCDHGB4|hsa:5098:PCDHGC3	http://amigo.geneontology.org/amigo/term/GO:0016339
Golgi cisterna membrane	cellular_component	GO:0032580	12	89	1.75	0.0156886984124	0.675847974304	hsa:2524:SEC1P|hsa:727909:GOLGA8Q|hsa:55889:GOLGA2P8|hsa:728047:GOLGA8O|hsa:643699:GOLGA8N|hsa:2525:FUT3|hsa:2523:FUT1|hsa:6272:SORT1|hsa:2801:GOLGA2P5|hsa:2801:GOLGA2P6|hsa:55454:CSGALNACT2|hsa:79690:GAL3ST4	http://amigo.geneontology.org/amigo/term/GO:0032580
muscle organ development	biological_process	GO:0007517	12	89	1.75	0.0156886984124	0.675847974304	hsa:283078:MKX|hsa:2121:EVC|hsa:22808:MRAS|hsa:2483:FRG1DP|hsa:2483:FRG1EP|hsa:825:RP11-164J13.1|hsa:2483:AL592183.1|hsa:2483:FRG1GP|hsa:825:CAPN3|hsa:2483:FRG1CP|hsa:2483:FRG1BP|hsa:6876:TAGLN	http://amigo.geneontology.org/amigo/term/GO:0007517
oxidoreductase activity, acting on paired donors, with incorporation or reduction of molecular oxygen, reduced flavin or flavoprotein as one donor, and incorporation of one atom of oxygen	molecular_function	GO:0016712	5	21	3.09	0.0164258374691	0.685712373604	hsa:29785:CYP2S1|hsa:120227:CYP2R1|hsa:1549:CYP2A7|hsa:1548:CYP2A6|hsa:1555:CYP2B7P	http://amigo.geneontology.org/amigo/term/GO:0016712
receptor complex	cellular_component	GO:0043235	22	207	1.38	0.0169192464391	0.685712373604	hsa:7108:TM7SF2|hsa:2690:GHR|hsa:3572:IL6ST|hsa:3572:CTD-2031P19.5|hsa:2861:GPR37|hsa:130399:ACVR1C|hsa:342372:PKD1L3|hsa:3690:RP11-290H9.2|hsa:388325:SCIMP|hsa:4306:NR3C2|hsa:3480:IGF1R|hsa:2051:EPHB6|hsa:3695:ITGB7|hsa:22925:PLA2R1|hsa:388325:RP11-333E1.1|hsa:3953:LEPR|hsa:3563:IL3RA|hsa:10461:MERTK|hsa:4919:ROR1|hsa:4041:LRP5|hsa:3590:RP11-195F19.29|hsa:3590:IL11RA	http://amigo.geneontology.org/amigo/term/GO:0043235
substrate-dependent cell migration	biological_process	GO:0006929	3	7	5.56	0.0178850384352	0.685712373604	hsa:752:CTD-2020K17.3|hsa:752:FMNL1|hsa:1464:CSPG4	http://amigo.geneontology.org/amigo/term/GO:0006929
coumarin metabolic process	biological_process	GO:0009804	3	7	5.56	0.0178850384352	0.685712373604	hsa:1543:CYP1A1|hsa:1549:CYP2A7|hsa:1548:CYP2A6	http://amigo.geneontology.org/amigo/term/GO:0009804
smoothened signaling pathway involved in dorsal/ventral neural tube patterning	biological_process	GO:0060831	3	7	5.56	0.0178850384352	0.685712373604	hsa:221322:TBC1D32|hsa:5727:PTCH1|hsa:57728:WDR19	http://amigo.geneontology.org/amigo/term/GO:0060831
positive regulation of non-membrane spanning protein tyrosine kinase activity	biological_process	GO:1903997	3	7	5.56	0.0178850384352	0.685712373604	hsa:627:BDNF-AS|hsa:1795:DOCK3|hsa:627:BDNF	http://amigo.geneontology.org/amigo/term/GO:1903997
kinocilium	cellular_component	GO:0060091	3	7	5.56	0.0178850384352	0.685712373604	hsa:161497:STRC|hsa:161497:STRCP1|hsa:8556:CDC14A	http://amigo.geneontology.org/amigo/term/GO:0060091
Golgi disassembly	biological_process	GO:0090166	3	7	5.56	0.0178850384352	0.685712373604	hsa:2801:GOLGA2P5|hsa:2801:GOLGA2P6|hsa:6811:STX5	http://amigo.geneontology.org/amigo/term/GO:0090166
maternal process involved in parturition	biological_process	GO:0060137	3	7	5.56	0.0178850384352	0.685712373604	hsa:406:ARNTL|hsa:1543:CYP1A1|hsa:23641:RP11-835E18.5	http://amigo.geneontology.org/amigo/term/GO:0060137
negative regulation of cytoplasmic translation	biological_process	GO:2000766	3	7	5.56	0.0178850384352	0.685712373604	hsa:80315:CPEB4|hsa:22849:CPEB3|hsa:132864:CPEB2	http://amigo.geneontology.org/amigo/term/GO:2000766
negative regulation of dendritic spine morphogenesis	biological_process	GO:0061002	3	7	5.56	0.0178850384352	0.685712373604	hsa:5728:PTEN|hsa:54413:NLGN3|hsa:26052:DNM3	http://amigo.geneontology.org/amigo/term/GO:0061002
Cul2-RING ubiquitin ligase complex	cellular_component	GO:0031462	4	14	3.71	0.0188643346243	0.702192805334	hsa:23053:RP11-574K11.26|hsa:57643:ZSWIM5|hsa:23053:ZSWIM8-AS1|hsa:23053:ZSWIM8	http://amigo.geneontology.org/amigo/term/GO:0031462
Golgi ribbon formation	biological_process	GO:0090161	4	14	3.71	0.0188643346243	0.702192805334	hsa:2801:GOLGA2P5|hsa:2801:GOLGA2P6|hsa:10133:OPTN|hsa:8674:VAMP4	http://amigo.geneontology.org/amigo/term/GO:0090161
negative regulation of chromatin silencing	biological_process	GO:0031936	4	14	3.71	0.0188643346243	0.702192805334	hsa:3008:HIST1H1E|hsa:3005:H1F0|hsa:8971:H1FX|hsa:3006:HIST1H1C	http://amigo.geneontology.org/amigo/term/GO:0031936
negative regulation of endothelial cell migration	biological_process	GO:0010596	5	22	2.95	0.0192043805572	0.707976875541	hsa:22846:VASH1|hsa:5797:PTPRM|hsa:54567:DLL4|hsa:9353:SLIT2|hsa:55466:DNAJA4	http://amigo.geneontology.org/amigo/term/GO:0010596
lysosome	cellular_component	GO:0005764	26	262	1.29	0.0208896754675	0.716006004775	hsa:6441:SFTPD|hsa:54847:SIDT1|hsa:51092:SIDT2|hsa:6609:SMPD1|hsa:51449:PCYOX1|hsa:129303:TMEM150A|hsa:9528:TMEM59|hsa:8448:DOC2A|hsa:1513:CTSK|hsa:54664:TMEM106B|hsa:27163:NAAA|hsa:1200:TPP1|hsa:1497:RP11-235E17.6|hsa:2896:GRN|hsa:1191:CLU|hsa:10279:PRSS16|hsa:410:ARSA|hsa:22901:ARSG|hsa:8674:VAMP4|hsa:4126:MANBA|hsa:1200:RP11-732A19.9|hsa:2517:FUCA1|hsa:23461:ABCA5|hsa:6448:SGSH|hsa:6272:SORT1|…	http://amigo.geneontology.org/amigo/term/GO:0005764
cilium	cellular_component	GO:0005929	22	212	1.35	0.0211070067613	0.716006004775	hsa:2121:EVC|hsa:27031:NPHP3|hsa:84984:CEP19|hsa:27031:NPHP3-AS1|hsa:389813:C9orf172|hsa:145483:FAM161B|hsa:79739:TTLL7|hsa:284076:TTLL6|hsa:25809:TTLL1|hsa:26140:TTLL3|hsa:284076:TTLL13P|hsa:27031:NPHP3-ACAD11|hsa:115399:LRRC56|hsa:112:ADCY6|hsa:55582:RP11-213G2.3|hsa:93233:CCDC114|hsa:220136:CFAP53|hsa:199223:TTC21A|hsa:79738:BBS10|hsa:221322:TBC1D32|hsa:57728:WDR19|hsa:5143:PDE4C	http://amigo.geneontology.org/amigo/term/GO:0005929
photoreceptor cell maintenance	biological_process	GO:0045494	7	41	2.22	0.021508569572	0.716006004775	hsa:9696:CROCCP3|hsa:27031:NPHP3-ACAD11|hsa:27031:NPHP3|hsa:79738:BBS10|hsa:24:ABCA4|hsa:145226:RDH12|hsa:27031:NPHP3-AS1	http://amigo.geneontology.org/amigo/term/GO:0045494
cytokine binding	molecular_function	GO:0019955	7	41	2.22	0.021508569572	0.716006004775	hsa:2690:GHR|hsa:3572:IL6ST|hsa:3590:RP11-195F19.29|hsa:3563:IL3RA|hsa:3572:CTD-2031P19.5|hsa:3590:IL11RA|hsa:3953:LEPR	http://amigo.geneontology.org/amigo/term/GO:0019955
exogenous drug catabolic process	biological_process	GO:0042738	5	23	2.82	0.0222742267351	0.716006004775	hsa:29785:CYP2S1|hsa:120227:CYP2R1|hsa:1549:CYP2A7|hsa:1548:CYP2A6|hsa:1555:CYP2B7P	http://amigo.geneontology.org/amigo/term/GO:0042738
regulation of microtubule cytoskeleton organization	biological_process	GO:0070507	6	32	2.43	0.0225962062094	0.716006004775	hsa:11076:TPPP|hsa:6093:ROCK1P1|hsa:4135:MAP6|hsa:2011:RP11-822E23.8|hsa:2011:C17orf51|hsa:1540:CYLD	http://amigo.geneontology.org/amigo/term/GO:0070507
translation repressor activity, mRNA regulatory element binding	molecular_function	GO:0000900	4	15	3.46	0.0228046743767	0.716006004775	hsa:80315:CPEB4|hsa:400961:PAIP2B|hsa:22849:CPEB3|hsa:132864:CPEB2	http://amigo.geneontology.org/amigo/term/GO:0000900
histone H3-K9 demethylation	biological_process	GO:0033169	4	15	3.46	0.0228046743767	0.716006004775	hsa:5252:PHF1|hsa:3299:RP11-5A19.5|hsa:3299:HSF4|hsa:80853:KDM7A	http://amigo.geneontology.org/amigo/term/GO:0033169
nucleosome positioning	biological_process	GO:0016584	4	15	3.46	0.0228046743767	0.716006004775	hsa:3008:HIST1H1E|hsa:3005:H1F0|hsa:8971:H1FX|hsa:3006:HIST1H1C	http://amigo.geneontology.org/amigo/term/GO:0016584
glial cell proliferation	biological_process	GO:0014009	3	8	4.87	0.023530713772	0.716006004775	hsa:163175:LGI4|hsa:2185:PTK2B|hsa:3953:LEPR	http://amigo.geneontology.org/amigo/term/GO:0014009
ion transmembrane transporter activity	molecular_function	GO:0015075	3	8	4.87	0.023530713772	0.716006004775	hsa:3927:AC159540.1|hsa:3927:AC159540.2|hsa:3927:RP11-734K23.9	http://amigo.geneontology.org/amigo/term/GO:0015075
cell-cell adhesion mediated by cadherin	biological_process	GO:0044331	3	8	4.87	0.023530713772	0.716006004775	hsa:10893:MMP24|hsa:54825:CDHR2|hsa:10893:RP4-614O4.13	http://amigo.geneontology.org/amigo/term/GO:0044331
histidine catabolic process	biological_process	GO:0006548	3	8	4.87	0.023530713772	0.716006004775	hsa:144193:AMDHD1|hsa:10841:FTCD|hsa:57571:CARNS1	http://amigo.geneontology.org/amigo/term/GO:0006548
sperm fibrous sheath	cellular_component	GO:0035686	3	8	4.87	0.023530713772	0.716006004775	hsa:130540:ALS2CR12|hsa:80705:TSGA10|hsa:10566:AKAP3	http://amigo.geneontology.org/amigo/term/GO:0035686
neurotransmitter catabolic process	biological_process	GO:0042135	3	8	4.87	0.023530713772	0.716006004775	hsa:7915:ALDH5A1|hsa:4128:MAOA|hsa:18:ABAT	http://amigo.geneontology.org/amigo/term/GO:0042135
sodium ion binding	molecular_function	GO:0031402	3	8	4.87	0.023530713772	0.716006004775	hsa:825:RP11-164J13.1|hsa:825:CAPN3|hsa:6335:SCN9A	http://amigo.geneontology.org/amigo/term/GO:0031402
histone H3-K36 methylation	biological_process	GO:0010452	3	8	4.87	0.023530713772	0.716006004775	hsa:6419:LINC01239|hsa:6419:LINC01361|hsa:6419:RP11-327F22.1	http://amigo.geneontology.org/amigo/term/GO:0010452
amine metabolic process	biological_process	GO:0009308	3	8	4.87	0.023530713772	0.716006004775	hsa:1543:CYP1A1|hsa:314:AOC2|hsa:6819:SULT1C2	http://amigo.geneontology.org/amigo/term/GO:0009308
atrial septum development	biological_process	GO:0003283	3	8	4.87	0.023530713772	0.716006004775	hsa:27031:NPHP3|hsa:27031:NPHP3-AS1|hsa:27031:NPHP3-ACAD11	http://amigo.geneontology.org/amigo/term/GO:0003283
protein localization to cell-cell junction	Undef	GO:0150105	3	8	4.87	0.023530713772	0.716006004775	hsa:27134:TJP3|hsa:84952:CTD-2515H24.4|hsa:84952:CGNL1	http://amigo.geneontology.org/amigo/term/GO:0150105
regulation of synaptic vesicle endocytosis	biological_process	GO:1900242	3	8	4.87	0.023530713772	0.716006004775	hsa:114781:BTBD9|hsa:8674:VAMP4|hsa:6093:ROCK1P1	http://amigo.geneontology.org/amigo/term/GO:1900242
positive regulation of collateral sprouting	biological_process	GO:0048672	3	8	4.87	0.023530713772	0.716006004775	hsa:627:BDNF-AS|hsa:627:BDNF|hsa:4803:NGF	http://amigo.geneontology.org/amigo/term/GO:0048672
membrane	cellular_component	GO:0016020	154	2075	0.96	0.0238728362524	0.720696489698	hsa:6890:TAP1|hsa:3309:HSPA5|hsa:54843:SYTL2|hsa:23554:TSPAN12|hsa:3572:IL6ST|hsa:752:CTD-2020K17.3|hsa:146556:RP11-258F22.1|hsa:8641:PCDHGB4|hsa:53349:ZFYVE1|hsa:146556:CTC-559E9.1|hsa:57326:PBXIP1|hsa:9902:MRC2|hsa:1740:DLG2|hsa:342372:PKD1L3|hsa:8991:SELENBP1|hsa:51635:DHRS7|hsa:146556:KLF3-AS1|hsa:752:FMNL1|hsa:11230:PRAF2|hsa:146556:RP11-138P22.1|hsa:146556:RP11-449P15.2|hsa:5877:RABIF|hsa:1…	http://amigo.geneontology.org/amigo/term/GO:0016020
single-stranded DNA binding	molecular_function	GO:0003697	13	107	1.58	0.0246543226859	0.738474009201	hsa:5395:PMS2P9|hsa:6419:LINC01361|hsa:6419:RP11-327F22.1|hsa:5395:PMS2P11|hsa:5395:PMS2P4|hsa:3146:ZBED3-AS1|hsa:5395:PMS2P7|hsa:10178:TENM1|hsa:5395:CH17-264B6.3|hsa:11037:STON1|hsa:3178:HNRNPA1P27|hsa:6419:LINC01239|hsa:23635:SSBP2	http://amigo.geneontology.org/amigo/term/GO:0003697
positive regulation of axonogenesis	biological_process	GO:0050772	6	33	2.36	0.0254133646386	0.755308837398	hsa:4803:NGF|hsa:79006:METRN|hsa:55558:PLXNA3|hsa:4135:MAP6|hsa:6498:SKIL|hsa:9353:SLIT2	http://amigo.geneontology.org/amigo/term/GO:0050772
Cajal body	cellular_component	GO:0015030	8	53	1.96	0.0261052333691	0.769903574901	hsa:79618:HMBOX1|hsa:2483:FRG1EP|hsa:2483:FRG1DP|hsa:55164:SGMS1-AS1|hsa:2483:FRG1GP|hsa:2483:AL592183.1|hsa:2483:FRG1CP|hsa:2483:FRG1BP	http://amigo.geneontology.org/amigo/term/GO:0015030
nuclear nucleosome	cellular_component	GO:0000788	4	16	3.24	0.0272084986764	0.772588246538	hsa:8350:RP1-34B20.21|hsa:3008:HIST1H1E|hsa:92815:HIST3H2A|hsa:8350:HIST1H3E	http://amigo.geneontology.org/amigo/term/GO:0000788
regulation of protein kinase B signaling	biological_process	GO:0051896	4	16	3.24	0.0272084986764	0.772588246538	hsa:5728:PTEN|hsa:93492:RP3-449O17.1|hsa:93492:RP11-248G5.8|hsa:143686:SESN3	http://amigo.geneontology.org/amigo/term/GO:0051896
arachidonic acid epoxygenase activity	molecular_function	GO:0008392	4	16	3.24	0.0272084986764	0.772588246538	hsa:29785:CYP2S1|hsa:1549:CYP2A7|hsa:1548:CYP2A6|hsa:1555:CYP2B7P	http://amigo.geneontology.org/amigo/term/GO:0008392
negative regulation of DNA recombination	biological_process	GO:0045910	4	16	3.24	0.0272084986764	0.772588246538	hsa:3008:HIST1H1E|hsa:3005:H1F0|hsa:8971:H1FX|hsa:3006:HIST1H1C	http://amigo.geneontology.org/amigo/term/GO:0045910
cilium assembly	biological_process	GO:0060271	20	194	1.34	0.0283934981296	0.772588246538	hsa:27031:NPHP3|hsa:55582:RP11-213G2.3|hsa:26140:TTLL3|hsa:154865:IQUB|hsa:80210:ARMC9|hsa:1952:CELSR2|hsa:220136:CFAP53|hsa:27031:NPHP3-ACAD11|hsa:79140:CCDC28B|hsa:8556:CDC14A|hsa:221322:TBC1D32|hsa:79583:RP11-77K12.5|hsa:138639:PTPDC1|hsa:118491:CFAP70|hsa:146057:TTBK2|hsa:57728:WDR19|hsa:29070:CCDC113|hsa:84984:CEP19|hsa:27031:NPHP3-AS1|hsa:65250:C5orf42	http://amigo.geneontology.org/amigo/term/GO:0060271
response to cytokine	biological_process	GO:0034097	7	44	2.06	0.0290681304084	0.772588246538	hsa:3700:RP5-966M1.6|hsa:29126:CD274|hsa:3572:IL6ST|hsa:6498:SKIL|hsa:3572:CTD-2031P19.5|hsa:5971:RELB|hsa:3700:ITIH4	http://amigo.geneontology.org/amigo/term/GO:0034097
protein heterodimerization activity	molecular_function	GO:0046982	28	297	1.22	0.0292258600375	0.772588246538	hsa:92815:HIST3H2A|hsa:3017:HIST1H2BC|hsa:3018:HIST2H2BC|hsa:10178:TENM1|hsa:8349:HIST2H2BE|hsa:8334:HIST1H2AC|hsa:406:ARNTL|hsa:64067:NPAS3|hsa:8337:HIST2H2AA3|hsa:8337:HIST2H2AA4|hsa:10016:RP11-141C7.5|hsa:5154:PDGFA|hsa:5901:RANP4|hsa:1649:DDIT3|hsa:3017:HIST1H2BD|hsa:8341:HIST1H2BE|hsa:8341:HIST1H2BG|hsa:8350:HIST1H3E|hsa:3745:KCNB1|hsa:8341:HIST1H2BH|hsa:8970:HIST1H2BJ|hsa:85236:HIST1H2BK|hs…	http://amigo.geneontology.org/amigo/term/GO:0046982
central nervous system projection neuron axonogenesis	biological_process	GO:0021952	3	9	4.33	0.030024947505	0.772588246538	hsa:2051:EPHB6|hsa:57731:SPTBN4|hsa:9201:DCLK1	http://amigo.geneontology.org/amigo/term/GO:0021952
sperm connecting piece	cellular_component	GO:0097224	3	9	4.33	0.030024947505	0.772588246538	hsa:374407:DNAJB13|hsa:374407:RP11-167N4.2|hsa:54558:SPATA6L	http://amigo.geneontology.org/amigo/term/GO:0097224
fucosyltransferase activity	molecular_function	GO:0008417	3	9	4.33	0.030024947505	0.772588246538	hsa:2524:SEC1P|hsa:2525:FUT3|hsa:2523:FUT1	http://amigo.geneontology.org/amigo/term/GO:0008417
regulation of glucose transmembrane transport	biological_process	GO:0010827	3	9	4.33	0.030024947505	0.772588246538	hsa:100506658:OCLN|hsa:100506658:RP11-195E2.1|hsa:57761:TRIB3	http://amigo.geneontology.org/amigo/term/GO:0010827
positive regulation of lipopolysaccharide-mediated signaling pathway	biological_process	GO:0031666	3	9	4.33	0.030024947505	0.772588246538	hsa:268:AMH|hsa:388325:RP11-333E1.1|hsa:388325:SCIMP	http://amigo.geneontology.org/amigo/term/GO:0031666
single-stranded DNA endodeoxyribonuclease activity	molecular_function	GO:0000014	3	9	4.33	0.030024947505	0.772588246538	hsa:6419:LINC01239|hsa:6419:LINC01361|hsa:6419:RP11-327F22.1	http://amigo.geneontology.org/amigo/term/GO:0000014
vascular endothelial growth factor receptor 2 binding	molecular_function	GO:0043184	3	9	4.33	0.030024947505	0.772588246538	hsa:199731:CADM4|hsa:3690:RP11-290H9.2|hsa:7422:VEGFA	http://amigo.geneontology.org/amigo/term/GO:0043184
negative regulation of retrograde protein transport, ER to cytosol	biological_process	GO:1904153	3	9	4.33	0.030024947505	0.772588246538	hsa:10956:OS9|hsa:10956:RP11-571M6.7|hsa:27248:ERLEC1	http://amigo.geneontology.org/amigo/term/GO:1904153
positive regulation of chemokine (C-X-C motif) ligand 2 production	biological_process	GO:2000343	3	9	4.33	0.030024947505	0.772588246538	hsa:268:AMH|hsa:4153:MBL1P|hsa:3146:ZBED3-AS1	http://amigo.geneontology.org/amigo/term/GO:2000343
surfactant homeostasis	biological_process	GO:0043129	3	9	4.33	0.030024947505	0.772588246538	hsa:6441:SFTPD|hsa:221395:ADGRF5P1|hsa:7422:VEGFA	http://amigo.geneontology.org/amigo/term/GO:0043129
kidney morphogenesis	biological_process	GO:0060993	3	9	4.33	0.030024947505	0.772588246538	hsa:27031:NPHP3|hsa:27031:NPHP3-AS1|hsa:27031:NPHP3-ACAD11	http://amigo.geneontology.org/amigo/term/GO:0060993
bleb	cellular_component	GO:0032059	3	9	4.33	0.030024947505	0.772588246538	hsa:752:CTD-2020K17.3|hsa:752:FMNL1|hsa:6093:ROCK1P1	http://amigo.geneontology.org/amigo/term/GO:0032059
IRE1-mediated unfolded protein response	biological_process	GO:0036498	8	55	1.89	0.0309948214487	0.783518450343	hsa:4189:DNAJB9|hsa:64061:TSPYL2|hsa:3309:HSPA5|hsa:1200:TPP1|hsa:55062:WIPI1|hsa:1200:RP11-732A19.9|hsa:26286:ARFGAP3|hsa:2081:ERN1	http://amigo.geneontology.org/amigo/term/GO:0036498
sodium ion transport	biological_process	GO:0006814	10	77	1.69	0.0317913173312	0.783518450343	hsa:5348:FXYD1|hsa:26266:SLC13A4|hsa:6334:SCN8A|hsa:142680:SLC34A3|hsa:6335:SCN9A|hsa:6524:SLC5A2|hsa:6339:SCNN1D|hsa:6338:SCNN1B|hsa:200010:SLC5A9|hsa:5348:CTD-2527I21.4	http://amigo.geneontology.org/amigo/term/GO:0006814
regulation of megakaryocyte differentiation	biological_process	GO:0045652	7	45	2.02	0.0319409102496	0.783518450343	hsa:8350:RP1-34B20.21|hsa:8013:NR4A3|hsa:2811:GP1BA|hsa:3674:ITGA2B|hsa:26013:L3MBTL1|hsa:8350:HIST1H3E|hsa:4015:LOX	http://amigo.geneontology.org/amigo/term/GO:0045652
positive regulation of ubiquitin-dependent protein catabolic process	biological_process	GO:2000060	4	17	3.05	0.0320846105122	0.783518450343	hsa:1191:CLU|hsa:2185:PTK2B|hsa:1950:EGF|hsa:5728:PTEN	http://amigo.geneontology.org/amigo/term/GO:2000060
epithelial cilium movement involved in extracellular fluid movement	biological_process	GO:0003351	4	17	3.05	0.0320846105122	0.783518450343	hsa:79925:SPEF2|hsa:25981:DNAH1|hsa:25809:TTLL1|hsa:55582:RP11-213G2.3	http://amigo.geneontology.org/amigo/term/GO:0003351
sulfate transmembrane transport	biological_process	GO:1902358	4	17	3.05	0.0320846105122	0.783518450343	hsa:10861:SLC26A1|hsa:284129:SLC26A11|hsa:26266:SLC13A4|hsa:375611:SLC26A5	http://amigo.geneontology.org/amigo/term/GO:1902358
regulation of ARF protein signal transduction	biological_process	GO:0032012	4	17	3.05	0.0320846105122	0.783518450343	hsa:9266:CYTH2|hsa:26286:ARFGAP3|hsa:5662:PSD|hsa:57221:ARFGEF3	http://amigo.geneontology.org/amigo/term/GO:0032012
calcium-dependent cysteine-type endopeptidase activity	molecular_function	GO:0004198	4	17	3.05	0.0320846105122	0.783518450343	hsa:825:RP11-164J13.1|hsa:726:CAPN5|hsa:825:CAPN3|hsa:147968:CTD-2540F13.2	http://amigo.geneontology.org/amigo/term/GO:0004198
negative regulation of Ras protein signal transduction	biological_process	GO:0046580	5	26	2.5	0.0333212944473	0.793502129881	hsa:10156:RASA4|hsa:8711:TNK1|hsa:10156:RP11-514P8.8|hsa:10156:RASA4B|hsa:10156:RP11-514P8.6	http://amigo.geneontology.org/amigo/term/GO:0046580
cellular response to unfolded protein	biological_process	GO:0034620	5	26	2.5	0.0333212944473	0.793502129881	hsa:6782:HSPA13|hsa:10133:OPTN|hsa:2081:ERN1|hsa:3309:HSPA5|hsa:5071:PARK2	http://amigo.geneontology.org/amigo/term/GO:0034620
negative regulation of stress fiber assembly	biological_process	GO:0051497	5	26	2.5	0.0333212944473	0.793502129881	hsa:55607:PPP1R9A|hsa:7454:WAS|hsa:1901:S1PR1|hsa:84952:CGNL1|hsa:84952:CTD-2515H24.4	http://amigo.geneontology.org/amigo/term/GO:0051497
regulation of glucose metabolic process	biological_process	GO:0010906	5	26	2.5	0.0333212944473	0.793502129881	hsa:23417:MLYCD|hsa:4779:NFE2L1|hsa:5071:PARK2|hsa:5166:PDK4|hsa:32:ACACB	http://amigo.geneontology.org/amigo/term/GO:0010906
post-embryonic development	biological_process	GO:0009791	9	67	1.74	0.034228063557	0.802173666517	hsa:93986:FOXP2|hsa:6414:SEPP1|hsa:84159:ARID5B|hsa:113246:C12orf57|hsa:6335:SCN9A|hsa:113246:U47924.31|hsa:55224:ETNK2|hsa:7915:ALDH5A1|hsa:2016:EMX1	http://amigo.geneontology.org/amigo/term/GO:0009791
negative regulation of fat cell differentiation	biological_process	GO:0045599	7	46	1.98	0.0349973248256	0.802173666517	hsa:406:ARNTL|hsa:1649:DDIT3|hsa:122953:JDP2|hsa:2874:GPS2P2|hsa:57761:TRIB3|hsa:6272:SORT1|hsa:2624:GATA2	http://amigo.geneontology.org/amigo/term/GO:0045599
cytokine receptor activity	molecular_function	GO:0004896	7	46	1.98	0.0349973248256	0.802173666517	hsa:2690:GHR|hsa:3572:IL6ST|hsa:3590:RP11-195F19.29|hsa:3563:IL3RA|hsa:3572:CTD-2031P19.5|hsa:3590:IL11RA|hsa:3953:LEPR	http://amigo.geneontology.org/amigo/term/GO:0004896
cell motility	biological_process	GO:0048870	6	36	2.16	0.035232355111	0.802173666517	hsa:1072:CFL1P5|hsa:93185:IGSF8|hsa:93492:RP3-449O17.1|hsa:93492:RP11-248G5.8|hsa:5728:PTEN|hsa:221692:PHACTR1	http://amigo.geneontology.org/amigo/term/GO:0048870
positive regulation of fatty acid beta-oxidation	biological_process	GO:0032000	3	10	3.89	0.0373594541415	0.802173666517	hsa:440503:PLIN5|hsa:440503:CTB-50L17.14|hsa:5465:PPARA	http://amigo.geneontology.org/amigo/term/GO:0032000
positive regulation of protein kinase C signaling	biological_process	GO:0090037	3	10	3.89	0.0373594541415	0.802173666517	hsa:4157:RP11-566K11.4|hsa:4157:MC1R|hsa:7422:VEGFA	http://amigo.geneontology.org/amigo/term/GO:0090037
Golgi medial cisterna	cellular_component	GO:0005797	3	10	3.89	0.0373594541415	0.802173666517	hsa:283987:HID1|hsa:3105:HLA-J|hsa:9528:TMEM59	http://amigo.geneontology.org/amigo/term/GO:0005797
regulation of protein localization to cell surface	biological_process	GO:2000008	3	10	3.89	0.0373594541415	0.802173666517	hsa:627:BDNF-AS|hsa:627:BDNF|hsa:1950:EGF	http://amigo.geneontology.org/amigo/term/GO:2000008
muscle structure development	biological_process	GO:0061061	3	10	3.89	0.0373594541415	0.802173666517	hsa:825:RP11-164J13.1|hsa:825:CAPN3|hsa:29964:PRICKLE4	http://amigo.geneontology.org/amigo/term/GO:0061061
endoplasmic reticulum-plasma membrane contact site	Undef	GO:0140268	3	10	3.89	0.0373594541415	0.802173666517	hsa:375346:TMEM110|hsa:54762:GRAMD1C|hsa:83850:ESYT3	http://amigo.geneontology.org/amigo/term/GO:0140268
complement activation, lectin pathway	biological_process	GO:0001867	3	10	3.89	0.0373594541415	0.802173666517	hsa:5648:MASP1|hsa:10747:MASP2|hsa:4153:MBL1P	http://amigo.geneontology.org/amigo/term/GO:0001867
U3 snoRNA binding	molecular_function	GO:0034511	3	10	3.89	0.0373594541415	0.802173666517	hsa:9790:BMS1P21|hsa:9790:BMS1P3|hsa:9790:RP11-96C23.14	http://amigo.geneontology.org/amigo/term/GO:0034511
regulation of bone resorption	biological_process	GO:0045124	3	10	3.89	0.0373594541415	0.802173666517	hsa:1901:S1PR1|hsa:3690:RP11-290H9.2|hsa:5166:PDK4	http://amigo.geneontology.org/amigo/term/GO:0045124
positive regulation of endoplasmic reticulum stress-induced intrinsic apoptotic signaling pathway	biological_process	GO:1902237	3	10	3.89	0.0373594541415	0.802173666517	hsa:1649:DDIT3|hsa:8440:NCK2|hsa:10955:SERINC3	http://amigo.geneontology.org/amigo/term/GO:1902237
natural killer cell mediated cytotoxicity	biological_process	GO:0042267	4	18	2.88	0.0374386670425	0.802173666517	hsa:353091:PTGES2-AS1|hsa:80328:ULBP2|hsa:353091:RAET1G|hsa:80329:ULBP1	http://amigo.geneontology.org/amigo/term/GO:0042267
filopodium assembly	biological_process	GO:0046847	4	18	2.88	0.0374386670425	0.802173666517	hsa:121512:FGD4|hsa:26052:DNM3|hsa:9901:SRGAP3|hsa:57348:TTYH1	http://amigo.geneontology.org/amigo/term/GO:0046847
axon extension	biological_process	GO:0048675	5	27	2.4	0.0376396707205	0.802173666517	hsa:627:BDNF-AS|hsa:627:BDNF|hsa:8408:ULK1|hsa:9201:DCLK1|hsa:54413:NLGN3	http://amigo.geneontology.org/amigo/term/GO:0048675
condensed chromosome	cellular_component	GO:0000793	5	27	2.4	0.0376396707205	0.802173666517	hsa:26013:L3MBTL1|hsa:6419:LINC01239|hsa:6419:LINC01361|hsa:6419:RP11-327F22.1|hsa:3146:ZBED3-AS1	http://amigo.geneontology.org/amigo/term/GO:0000793
cytoplasm	cellular_component	GO:0005737	321	4624	0.9	0.0376607355172	0.802173666517	hsa:55626:RP1-153G14.4|hsa:9515:STXBP5L|hsa:314:AOC2|hsa:51265:CDKL3|hsa:11145:PLA2G16|hsa:3309:HSPA5|hsa:54843:SYTL2|hsa:3856:KRT8P33|hsa:55626:IFI27|hsa:9826:ARHGEF11|hsa:55626:CTC-277H1.7|hsa:3146:ZBED3-AS1|hsa:54585:LZTFL1|hsa:79140:CCDC28B|hsa:2185:PTK2B|hsa:57639:CCDC146|hsa:29958:DMGDH|hsa:1555:CYP2B7P|hsa:255027:RP11-1021N1.1|hsa:54839:LRRC49|hsa:7782:SLC30A4|hsa:627:BDNF|hsa:81629:FAM229…	http://amigo.geneontology.org/amigo/term/GO:0005737
chloride transport	biological_process	GO:0006821	6	37	2.1	0.0389784033208	0.80588501021	hsa:5348:FXYD1|hsa:1183:CLCN4|hsa:10861:SLC26A1|hsa:6521:SLC4A1|hsa:57348:TTYH1|hsa:5348:CTD-2527I21.4	http://amigo.geneontology.org/amigo/term/GO:0006821
extracellular matrix binding	molecular_function	GO:0050840	5	28	2.32	0.0422845614642	0.80588501021	hsa:7422:VEGFA|hsa:3690:RP11-290H9.2|hsa:2006:ELN|hsa:3674:ITGA2B|hsa:55901:MRPS31P5	http://amigo.geneontology.org/amigo/term/GO:0050840
synaptic transmission, glutamatergic	biological_process	GO:0035249	5	28	2.32	0.0422845614642	0.80588501021	hsa:6509:SLC1A4|hsa:135:ADORA2A|hsa:2898:GRIK2|hsa:5071:PARK2|hsa:23025:UNC13A	http://amigo.geneontology.org/amigo/term/GO:0035249
negative regulation of TOR signaling	biological_process	GO:0032007	5	28	2.32	0.0422845614642	0.80588501021	hsa:406:ARNTL|hsa:54541:RP11-442H21.2|hsa:55654:TMEM127|hsa:54541:DDIT4|hsa:10016:RP11-141C7.5	http://amigo.geneontology.org/amigo/term/GO:0032007
cell adhesion molecule binding	molecular_function	GO:0050839	8	59	1.76	0.0425743168876	0.80588501021	hsa:27134:TJP3|hsa:22854:NTNG1|hsa:3695:ITGB7|hsa:54825:CDHR2|hsa:101:ADAM8|hsa:10178:TENM1|hsa:3690:RP11-290H9.2|hsa:54413:NLGN3	http://amigo.geneontology.org/amigo/term/GO:0050839
cell development	biological_process	GO:0048468	4	19	2.73	0.043273312107	0.80588501021	hsa:84159:ARID5B|hsa:3299:RP11-5A19.5|hsa:3299:HSF4|hsa:283078:MKX	http://amigo.geneontology.org/amigo/term/GO:0048468
sodium ion import across plasma membrane	biological_process	GO:0098719	4	19	2.73	0.043273312107	0.80588501021	hsa:6524:SLC5A2|hsa:610:HCN2|hsa:285195:SLC9A9|hsa:6550:SLC9A3	http://amigo.geneontology.org/amigo/term/GO:0098719
negative regulation of endoplasmic reticulum stress-induced intrinsic apoptotic signaling pathway	biological_process	GO:1902236	4	19	2.73	0.043273312107	0.80588501021	hsa:55829:VIMP|hsa:9709:HERPUD1|hsa:90993:CREB3L1|hsa:5071:PARK2	http://amigo.geneontology.org/amigo/term/GO:1902236
endoplasmic reticulum unfolded protein response	biological_process	GO:0030968	7	49	1.85	0.0453039808699	0.80588501021	hsa:9709:HERPUD1|hsa:1649:DDIT3|hsa:3309:HSPA5|hsa:55829:VIMP|hsa:90993:CREB3L1|hsa:153222:CREBRF|hsa:2081:ERN1	http://amigo.geneontology.org/amigo/term/GO:0030968
molecular adaptor activity	molecular_function	GO:0060090	9	71	1.65	0.0453418048188	0.80588501021	hsa:5318:RP11-468E2.10|hsa:55841:WWC3|hsa:388325:RP11-333E1.1|hsa:54557:SGTB|hsa:825:RP11-164J13.1|hsa:9659:PDE4DIP|hsa:9659:CH17-472G23.4|hsa:825:CAPN3|hsa:388325:SCIMP	http://amigo.geneontology.org/amigo/term/GO:0060090
ER overload response	biological_process	GO:0006983	3	11	3.54	0.0455174451542	0.80588501021	hsa:55829:VIMP|hsa:1649:DDIT3|hsa:3309:HSPA5	http://amigo.geneontology.org/amigo/term/GO:0006983
fucosylation	biological_process	GO:0036065	3	11	3.54	0.0455174451542	0.80588501021	hsa:2524:SEC1P|hsa:2525:FUT3|hsa:2523:FUT1	http://amigo.geneontology.org/amigo/term/GO:0036065
dendrite extension	biological_process	GO:0097484	3	11	3.54	0.0455174451542	0.80588501021	hsa:627:BDNF-AS|hsa:627:BDNF|hsa:51265:CDKL3	http://amigo.geneontology.org/amigo/term/GO:0097484
90S preribosome	cellular_component	GO:0030686	3	11	3.54	0.0455174451542	0.80588501021	hsa:9790:BMS1P21|hsa:9790:BMS1P3|hsa:9790:RP11-96C23.14	http://amigo.geneontology.org/amigo/term/GO:0030686
positive regulation of acute inflammatory response	biological_process	GO:0002675	3	11	3.54	0.0455174451542	0.80588501021	hsa:3572:CTD-2031P19.5|hsa:101:ADAM8|hsa:3572:IL6ST	http://amigo.geneontology.org/amigo/term/GO:0002675
cholesterol catabolic process	biological_process	GO:0006707	3	11	3.54	0.0455174451542	0.80588501021	hsa:10858:CYP46A1|hsa:51302:CYP39A1|hsa:8578:SCARF1	http://amigo.geneontology.org/amigo/term/GO:0006707
estradiol 17-beta-dehydrogenase activity	molecular_function	GO:0004303	3	11	3.54	0.0455174451542	0.80588501021	hsa:3294:HSD17B2|hsa:3294:RP11-510J16.5|hsa:3292:HSD17B1P1	http://amigo.geneontology.org/amigo/term/GO:0004303
secondary active sulfate transmembrane transporter activity	molecular_function	GO:0008271	3	11	3.54	0.0455174451542	0.80588501021	hsa:10861:SLC26A1|hsa:284129:SLC26A11|hsa:375611:SLC26A5	http://amigo.geneontology.org/amigo/term/GO:0008271
carnitine shuttle	biological_process	GO:0006853	3	11	3.54	0.0455174451542	0.80588501021	hsa:1375:CPT1B|hsa:5565:PRKAB2|hsa:32:ACACB	http://amigo.geneontology.org/amigo/term/GO:0006853
UV-damage excision repair	biological_process	GO:0070914	3	11	3.54	0.0455174451542	0.80588501021	hsa:4157:RP11-566K11.4|hsa:4157:MC1R|hsa:92815:HIST3H2A	http://amigo.geneontology.org/amigo/term/GO:0070914
positive regulation of protein kinase A signaling	biological_process	GO:0010739	3	11	3.54	0.0455174451542	0.80588501021	hsa:4157:RP11-566K11.4|hsa:4157:MC1R|hsa:268:AMH	http://amigo.geneontology.org/amigo/term/GO:0010739
DNA catabolic process, endonucleolytic	biological_process	GO:0000737	3	11	3.54	0.0455174451542	0.80588501021	hsa:6419:LINC01239|hsa:6419:LINC01361|hsa:6419:RP11-327F22.1	http://amigo.geneontology.org/amigo/term/GO:0000737
modulation of chemical synaptic transmission	biological_process	GO:0050804	8	60	1.73	0.0458611808748	0.80588501021	hsa:4803:NGF|hsa:22854:NTNG1|hsa:2898:GRIK2|hsa:114781:BTBD9|hsa:627:BDNF-AS|hsa:627:BDNF|hsa:8996:NOL3|hsa:54413:NLGN3	http://amigo.geneontology.org/amigo/term/GO:0050804
cytoplasmic microtubule	cellular_component	GO:0005881	8	60	1.73	0.0458611808748	0.80588501021	hsa:10297:CTB-25B13.12|hsa:55829:VIMP|hsa:145483:FAM161B|hsa:11092:SPACA9|hsa:283987:HID1|hsa:1540:CYLD|hsa:1548:CYP2A6|hsa:54828:BCAS3	http://amigo.geneontology.org/amigo/term/GO:0005881
sperm flagellum	cellular_component	GO:0036126	8	60	1.73	0.0458611808748	0.80588501021	hsa:84074:QRICH2|hsa:79925:SPEF2|hsa:374407:RP11-167N4.2|hsa:11092:SPACA9|hsa:374407:DNAJB13|hsa:130540:ALS2CR12|hsa:25981:DNAH1|hsa:118491:CFAP70	http://amigo.geneontology.org/amigo/term/GO:0036126
nucleosomal DNA binding	molecular_function	GO:0031492	6	39	2.0	0.0472041055567	0.80588501021	hsa:3005:H1F0|hsa:3150:CTD-3199J23.6|hsa:6605:SMARCE1P2|hsa:8971:H1FX|hsa:3008:HIST1H1E|hsa:3006:HIST1H1C	http://amigo.geneontology.org/amigo/term/GO:0031492
embryonic limb morphogenesis	biological_process	GO:0030326	6	39	2.0	0.0472041055567	0.80588501021	hsa:3207:HOXA11-AS|hsa:80144:FRAS1|hsa:3207:HOXA11|hsa:1954:MEGF8|hsa:57728:WDR19|hsa:5727:PTCH1	http://amigo.geneontology.org/amigo/term/GO:0030326
myofibril	cellular_component	GO:0030016	5	29	2.24	0.0472591186181	0.80588501021	hsa:825:RP11-164J13.1|hsa:9659:PDE4DIP|hsa:9659:CH17-472G23.4|hsa:825:CAPN3|hsa:29767:TMOD2	http://amigo.geneontology.org/amigo/term/GO:0030016
negative regulation of cysteine-type endopeptidase activity involved in apoptotic process	biological_process	GO:0043154	9	72	1.62	0.0484556102265	0.80588501021	hsa:135:ADORA2A|hsa:4803:NGF|hsa:2537:IFI6|hsa:330:BIRC3|hsa:939:CD27|hsa:9709:HERPUD1|hsa:27074:LAMP3|hsa:7483:WNT9A|hsa:7422:VEGFA	http://amigo.geneontology.org/amigo/term/GO:0043154
negative regulation of autophagy	biological_process	GO:0010507	7	50	1.82	0.0491285639536	0.80588501021	hsa:90427:BMF|hsa:66036:MTMR9LP|hsa:11011:RP11-162G10.1|hsa:3953:LEPR|hsa:80317:ZKSCAN3|hsa:2801:GOLGA2P5|hsa:2801:GOLGA2P6	http://amigo.geneontology.org/amigo/term/GO:0010507
regulation of actin cytoskeleton reorganization	biological_process	GO:2000249	4	20	2.6	0.0495883301691	0.80588501021	hsa:1191:CLU|hsa:2185:PTK2B|hsa:10411:RP1-197B17.3|hsa:90952:ESAM	http://amigo.geneontology.org/amigo/term/GO:2000249
chromosome condensation	biological_process	GO:0030261	4	20	2.6	0.0495883301691	0.80588501021	hsa:3008:HIST1H1E|hsa:3005:H1F0|hsa:8971:H1FX|hsa:3006:HIST1H1C	http://amigo.geneontology.org/amigo/term/GO:0030261
lipid droplet organization	biological_process	GO:0034389	4	20	2.6	0.0495883301691	0.80588501021	hsa:440503:PLIN5|hsa:440503:CTB-50L17.14|hsa:128637:TBC1D20|hsa:63924:CIDECP	http://amigo.geneontology.org/amigo/term/GO:0034389
prostaglandin metabolic process	biological_process	GO:0006693	4	20	2.6	0.0495883301691	0.80588501021	hsa:29785:CYP2S1|hsa:22949:AL135787.1|hsa:3248:HPGD|hsa:22949:PTGR1	http://amigo.geneontology.org/amigo/term/GO:0006693
