# Supplementary material for: Ginsenoside Rh2 repressed the progression of prostate cancer through the mitochondrial damage induced by mitophagy and ferroptosis
Source: Front Oncol. 2025 Aug 21;15:1633891. doi: 10.3389/fonc.2025.1633891 (PMC12408308; doi:10.3389/fonc.2025.1633891)
Supplement: Supplementary file 4 [file DataSheet2.zip › supp/GO_KEGG/GRh2___Ctrl/sig_UP_genes_kegg.xls]

Term	Database	ID	Input_number	Background_number	Rich_factor	P_Value	Corrected P_Value	Input	Hyperlink
Mitophagy - animal	KEGG PATHWAY	hsa04137	38	65	7.59	7.95288360043e-22	2.32224201132e-19	hsa:55626:RP1-153G14.4|hsa:55626:CTB-12A17.2|hsa:55626:CRHR1-IT1|hsa:55626:DNAJC27-AS1|hsa:55626:SLC7A11-AS1|hsa:55626:CTC-277H1.7|hsa:55626:AC074286.1|hsa:55626:CTD-3184A7.4|hsa:55626:RP1-221C16.8|hsa:55626:RP11-1348G14.4|hsa:23710:GABARAPL1|hsa:55626:GSN-AS1|hsa:55626:RP11-268J15.5|hsa:5071:PARK2|hsa:55626:SRP14-AS1|hsa:55626:CTD-2649C14.2|hsa:55626:LINC01012|hsa:55626:U91328.19|hsa:55626:RP11-…	http://www.genome.jp/kegg-bin/show_pathway?map=hsa04137&multi_query=5071+red/8408+red/10133+red/55626+red/22808+red/23710+red
Autophagy - animal	KEGG PATHWAY	hsa04140	45	128	4.56	1.233512969e-18	1.80092893473e-16	hsa:55626:RP1-153G14.4|hsa:55626:CTB-12A17.2|hsa:55626:CRHR1-IT1|hsa:55626:DNAJC27-AS1|hsa:55626:SLC7A11-AS1|hsa:55626:CTC-277H1.7|hsa:3146:ZBED3-AS1|hsa:54541:RP11-442H21.2|hsa:55062:WIPI1|hsa:53349:ZFYVE1|hsa:55626:AC074286.1|hsa:55626:CTD-3184A7.4|hsa:55626:RP1-221C16.8|hsa:55626:RP11-1348G14.4|hsa:23710:GABARAPL1|hsa:55626:GSN-AS1|hsa:55626:RP11-268J15.5|hsa:55626:SRP14-AS1|hsa:55626:CTD-2649…	http://www.genome.jp/kegg-bin/show_pathway?map=hsa04140&multi_query=55626+red/2081+red/8408+red/58476+red/3480+red/3146+red/5728+red/53349+red/54541+red/22808+red/23710+red/55062+red
Alcoholism	KEGG PATHWAY	hsa05034	30	180	2.16	1.86813748159e-06	0.000181832048208	hsa:8364:HIST1H4I|hsa:8364:HIST1H4H|hsa:3018:HIST2H2BC|hsa:8332:HIST1H2AI|hsa:8344:HIST2H2BF|hsa:8349:HIST2H2BE|hsa:8332:HIST1H2AG|hsa:627:BDNF|hsa:8334:HIST1H2AC|hsa:8364:HIST2H4A|hsa:135:ADORA2A|hsa:3017:HIST1H2BC|hsa:8337:HIST2H2AA3|hsa:8337:HIST2H2AA4|hsa:3017:HIST1H2BD|hsa:8341:HIST1H2BE|hsa:8341:HIST1H2BG|hsa:8350:HIST1H3E|hsa:8344:HIST1H2BN|hsa:8341:HIST1H2BH|hsa:8970:HIST1H2BJ|hsa:85236:H…	http://www.genome.jp/kegg-bin/show_pathway?map=hsa05034&multi_query=4128+red/2788+red/8349+red/3017+red/8344+red/8350+red/8341+red/92815+red/85236+red/6655+red/8334+red/8364+red/2785+red/135+red/8332+red/90993+red/3018+red/8970+red/627+red/8337+red
Systemic lupus erythematosus	KEGG PATHWAY	hsa05322	24	133	2.34	5.98128178638e-06	0.000436633570406	hsa:8349:HIST2H2BE|hsa:8364:HIST1H4I|hsa:8364:HIST1H4H|hsa:3018:HIST2H2BC|hsa:8332:HIST1H2AI|hsa:8344:HIST2H2BF|hsa:2209:FCGR1A|hsa:8350:HIST1H3E|hsa:8332:HIST1H2AG|hsa:8334:HIST1H2AC|hsa:8364:HIST2H4A|hsa:8337:HIST2H2AA3|hsa:8337:HIST2H2AA4|hsa:3017:HIST1H2BD|hsa:8341:HIST1H2BE|hsa:8341:HIST1H2BG|hsa:3017:HIST1H2BC|hsa:8344:HIST1H2BN|hsa:8341:HIST1H2BH|hsa:8970:HIST1H2BJ|hsa:85236:HIST1H2BK|hsa:…	http://www.genome.jp/kegg-bin/show_pathway?map=hsa05322&multi_query=8349+red/3017+red/8344+red/8350+red/8341+red/92815+red/85236+red/8364+red/2209+red/8332+red/716+red/3018+red/8970+red/8334+red/8337+red
Lysosome	KEGG PATHWAY	hsa04142	18	123	1.9	0.000806127915184	0.0470778702468	hsa:22901:ARSG|hsa:410:ARSA|hsa:8906:RP11-66N24.3|hsa:1519:CTSO|hsa:1200:TPP1|hsa:8906:AP1G2|hsa:1200:RP11-732A19.9|hsa:4126:MANBA|hsa:1497:RP11-235E17.6|hsa:2990:GUSBP4|hsa:4758:NEU1|hsa:1513:CTSK|hsa:27074:LAMP3|hsa:6448:SGSH|hsa:6272:SORT1|hsa:6609:SMPD1|hsa:2517:FUCA1|hsa:3425:IDUA	http://www.genome.jp/kegg-bin/show_pathway?map=hsa04142&multi_query=1513+red/2990+red/27074+red/1519+red/22901+red/3425+red/6609+red/6448+red/6272+red/4126+red/4758+red/410+red/2517+red/1497+red/1200+red/8906+red
Necroptosis	KEGG PATHWAY	hsa04217	19	162	1.52	0.00564076675676	0.266374324294	hsa:2495:FTH1P11|hsa:246:ALOX12P2|hsa:6773:STAT2|hsa:114548:NLRP3|hsa:8332:HIST1H2AI|hsa:8681:JMJD7-PLA2G4B|hsa:10379:IRF9|hsa:92421:CHMP4C|hsa:330:BIRC3|hsa:3146:ZBED3-AS1|hsa:55072:RP11-468E2.4|hsa:1540:CYLD|hsa:8334:HIST1H2AC|hsa:10616:RBCK1|hsa:6609:SMPD1|hsa:8332:HIST1H2AG|hsa:8337:HIST2H2AA3|hsa:8337:HIST2H2AA4|hsa:92815:HIST3H2A	http://www.genome.jp/kegg-bin/show_pathway?map=hsa04217&multi_query=114548+red/6773+red/10379+red/8334+red/3146+red/92815+red/6609+red/246+red/55072+red/8681+red/2495+red/92421+red/10616+red/8332+red/330+red/1540+red/8337+red
Viral carcinogenesis	KEGG PATHWAY	hsa05203	22	201	1.42	0.00638568585635	0.266374324294	hsa:3105:HLA-J|hsa:8349:HIST2H2BE|hsa:8364:HIST1H4I|hsa:8364:HIST1H4H|hsa:3572:IL6ST|hsa:3018:HIST2H2BC|hsa:8344:HIST2H2BF|hsa:3572:CTD-2031P19.5|hsa:8364:HIST2H4A|hsa:1026:CDKN1A|hsa:1030:CDKN2B|hsa:3017:HIST1H2BD|hsa:8341:HIST1H2BE|hsa:8341:HIST1H2BG|hsa:3017:HIST1H2BC|hsa:8344:HIST1H2BN|hsa:8341:HIST1H2BH|hsa:8970:HIST1H2BJ|hsa:85236:HIST1H2BK|hsa:3665:IRF7|hsa:10379:IRF9|hsa:90993:CREB3L1	http://www.genome.jp/kegg-bin/show_pathway?map=hsa05203&multi_query=1026+red/3665+red/3105+red/8349+red/3572+red/8970+red/8341+red/10379+red/8364+red/8344+red/1030+red/90993+red/3018+red/85236+red/3017+red
Complement and coagulation cascades	KEGG PATHWAY	hsa04610	11	79	1.81	0.010810053147	0.394566939865	hsa:5265:SERPINA1|hsa:3075:CFH|hsa:2157:F8|hsa:722:C4BPAP1|hsa:5627:PROS1|hsa:5648:MASP1|hsa:10747:MASP2|hsa:629:XXbac-BPG116M5.17|hsa:716:C1S|hsa:1191:CLU|hsa:4153:MBL1P	http://www.genome.jp/kegg-bin/show_pathway?map=hsa04610&multi_query=5265+red/4153+red/5627+red/1191+red/629+red/2157+red/10747+red/5648+red/3075+red/722+red/716+red
Glycine, serine and threonine metabolism	KEGG PATHWAY	hsa00260	7	40	2.27	0.0141462999674	0.458968843385	hsa:314:AOC2|hsa:113675:SDSL|hsa:5224:AC017116.11|hsa:29968:PSAT1|hsa:4128:MAOA|hsa:5224:PGAM2|hsa:29958:DMGDH	http://www.genome.jp/kegg-bin/show_pathway?map=hsa00260&multi_query=314+red/5224+red/113675+red/29958+red/4128+red/29968+red
Mismatch repair	KEGG PATHWAY	hsa03430	5	23	2.82	0.0174723064634	0.510191348732	hsa:5395:PMS2P9|hsa:5395:CH17-264B6.3|hsa:5395:PMS2P4|hsa:5395:PMS2P11|hsa:5395:PMS2P7	http://www.genome.jp/kegg-bin/show_pathway?map=hsa03430&multi_query=5395+red
PI3K-Akt signaling pathway	KEGG PATHWAY	hsa04151	31	354	1.14	0.0241073449849	0.575864314447	hsa:5106:PCK2|hsa:4803:NGF|hsa:2690:GHR|hsa:1026:CDKN1A|hsa:2252:RP11-204M4.2|hsa:54541:RP11-442H21.2|hsa:627:BDNF|hsa:3913:LAMB2|hsa:1950:EGF|hsa:1101:CHAD|hsa:2788:GNG7|hsa:3674:ITGA2B|hsa:7060:THBS4|hsa:3690:RP11-290H9.2|hsa:2252:RP11-111F5.5|hsa:5154:PDGFA|hsa:3480:IGF1R|hsa:54541:DDIT4|hsa:3695:ITGB7|hsa:1297:COL9A1|hsa:7422:VEGFA|hsa:9623:RP11-1070N10.6|hsa:6655:SOS2|hsa:2057:EPOR|hsa:10110…	http://www.genome.jp/kegg-bin/show_pathway?map=hsa04151&multi_query=3674+red/3913+red/3480+red/4803+red/5106+red/5154+red/54541+red/90993+red/627+red/1297+red/2252+red/5728+red/3695+red/3690+red/10110+red/2788+red/2785+red/6655+red/7422+red/3563+red/1950+red/1101+red/1026+red/2690+red/7060+red/2057+red/9623+red
mTOR signaling pathway	KEGG PATHWAY	hsa04150	16	153	1.36	0.0255628498135	0.575864314447	hsa:81617:CAB39L|hsa:7482:WNT2B|hsa:3480:IGF1R|hsa:8408:ULK1|hsa:54541:DDIT4|hsa:6655:SOS2|hsa:83667:SESN2|hsa:4041:LRP5|hsa:54541:RP11-442H21.2|hsa:6196:RPS6KA2|hsa:5728:PTEN|hsa:652968:GATSL3|hsa:534:ATP6V1G2|hsa:7483:WNT9A|hsa:81029:WNT5B|hsa:92335:STRADA	http://www.genome.jp/kegg-bin/show_pathway?map=hsa04150&multi_query=6655+red/81029+red/8408+red/6196+red/81617+red/3480+red/652968+red/92335+red/5728+red/4041+red/7483+red/83667+red/54541+red/7482+red/534+red
Ras signaling pathway	KEGG PATHWAY	hsa04014	22	232	1.23	0.0256377948212	0.575864314447	hsa:2252:RP11-204M4.2|hsa:4803:NGF|hsa:10156:RASA4B|hsa:627:BDNF|hsa:1950:EGF|hsa:2252:RP11-111F5.5|hsa:3363:HTR7P1|hsa:2785:GNG3|hsa:5154:PDGFA|hsa:3480:IGF1R|hsa:22808:MRAS|hsa:7422:VEGFA|hsa:10156:RASA4|hsa:11145:PLA2G16|hsa:6655:SOS2|hsa:5924:RASGRF2|hsa:8681:JMJD7-PLA2G4B|hsa:2788:GNG7|hsa:8036:SHOC2|hsa:10156:RP11-514P8.6|hsa:627:BDNF-AS|hsa:10156:RP11-514P8.8	http://www.genome.jp/kegg-bin/show_pathway?map=hsa04014&multi_query=5924+red/2788+red/3480+red/4803+red/2785+red/2252+red/6655+red/8036+red/5154+red/1950+red/8681+red/7422+red/10156+red/22808+red/11145+red/627+red/3363+red
Other glycan degradation	KEGG PATHWAY	hsa00511	4	18	2.88	0.0307355286491	0.641055311824	hsa:57704:GBA2|hsa:4758:NEU1|hsa:4126:MANBA|hsa:2517:FUCA1	http://www.genome.jp/kegg-bin/show_pathway?map=hsa00511&multi_query=57704+red/2517+red/4758+red/4126+red
Ovarian steroidogenesis	KEGG PATHWAY	hsa04913	7	49	1.85	0.0340736389343	0.663300171254	hsa:1543:CYP1A1|hsa:3480:IGF1R|hsa:3292:HSD17B1P1|hsa:8681:JMJD7-PLA2G4B|hsa:112:ADCY6|hsa:3294:RP11-510J16.5|hsa:3294:HSD17B2	http://www.genome.jp/kegg-bin/show_pathway?map=hsa04913&multi_query=3480+red/112+red/8681+red/3292+red/3294+red/1543+red
