# Supplementary material for: Ginsenoside Rh2 repressed the progression of prostate cancer through the mitochondrial damage induced by mitophagy and ferroptosis
Source: Front Oncol. 2025 Aug 21;15:1633891. doi: 10.3389/fonc.2025.1633891 (PMC12408308; doi:10.3389/fonc.2025.1633891)
Supplement: Supplementary file 4 [file DataSheet2.zip › supp/mapping/bam_stat.xls]

Sample	total_reads	total_mapped(%)	non_unique(%)	unique(%)	un_mapped_reads(%)	read1(%)	read2(%)	reads_map_plus(%)	reads_map_minus(%)	non_splice_reads(%)	splice_reads(%)
Ctrl_1	42916544	42040028(97.96)	1002127(2.38)	41037901(97.62)	876516(2.04)	20518976(50.00)	20518925(50.00)	20518945(50.00)	20518956(50.00)	17647268(43.00)	23390633(57.00)
Ctrl_2	38202958	37416630(97.94)	808593(2.16)	36608037(97.84)	786328(2.06)	18304037(50.00)	18304000(50.00)	18304021(50.00)	18304016(50.00)	15640240(42.72)	20967797(57.28)
Ctrl_3	46294842	45397536(98.06)	963322(2.12)	44434214(97.88)	897306(1.94)	22217119(50.00)	22217095(50.00)	22217114(50.00)	22217100(50.00)	18845743(42.41)	25588471(57.59)
GRh2_1	37815216	36545857(96.64)	944292(2.58)	35601565(97.42)	1269359(3.36)	17800795(50.00)	17800770(50.00)	17800782(50.00)	17800783(50.00)	16824374(47.26)	18777191(52.74)
GRh2_2	43323406	42166221(97.33)	883324(2.09)	41282897(97.91)	1157185(2.67)	20641464(50.00)	20641433(50.00)	20641448(50.00)	20641449(50.00)	19467186(47.16)	21815711(52.84)
GRh2_3	33351878	31592438(94.72)	914084(2.89)	30678354(97.11)	1759440(5.28)	15339192(50.00)	15339162(50.00)	15339176(50.00)	15339178(50.00)	14490856(47.23)	16187498(52.77)
