# Supplementary material for: Ginsenoside Rh2 repressed the progression of prostate cancer through the mitochondrial damage induced by mitophagy and ferroptosis
Source: Front Oncol. 2025 Aug 21;15:1633891. doi: 10.3389/fonc.2025.1633891 (PMC12408308; doi:10.3389/fonc.2025.1633891)
Supplement: Supplementary file 4 [file DataSheet2.zip › supp/mapping/geneBodyCoverage.xls]

Percentile	1	2	3	4	5	6	7	8	9	10	11	12	13	14	15	16	17	18	19	20	21	22	23	24	25	26	27	28	29	30	31	32	33	34	35	36	37	38	39	40	41	42	43	44	45	46	47	48	49
Ctrl_1	746330.0	892458.0	989063.0	1066278.0	1133728.0	1175298.0	1200061.0	1222110.0	1235405.0	1269830.0	1301138.0	1332910.0	1342793.0	1362142.0	1357530.0	1390994.0	1398730.0	1388660.0	1400351.0	1394571.0	1407895.0	1400266.0	1409913.0	1417811.0	1409445.0	1381974.0	1360117.0	1368748.0	1368729.0	1366012.0	1354383.0	1385098.0	1396538.0	1387759.0	1386515.0	1394700.0	1374981.0	1362384.0	1362770.0	1340375.0	1350469.0	1337642.0	1336251.0	1341702.0	1338538.0	1331150.0	1302689.0	1266869.0	1261231.0
Ctrl_2	648496.0	775022.0	861797.0	934107.0	996014.0	1036898.0	1064499.0	1085847.0	1097010.0	1127056.0	1155408.0	1189610.0	1199920.0	1220456.0	1213534.0	1244175.0	1251962.0	1243218.0	1256100.0	1253084.0	1266759.0	1257685.0	1267808.0	1278887.0	1270111.0	1244607.0	1226880.0	1236115.0	1236457.0	1234637.0	1224473.0	1251435.0	1263688.0	1257447.0	1255735.0	1263090.0	1245927.0	1238387.0	1237257.0	1213524.0	1222597.0	1209759.0	1209166.0	1216759.0	1212012.0	1207065.0	1182555.0	1150985.0	1145493.0
Ctrl_3	765234.0	912541.0	1013991.0	1096892.0	1167743.0	1212776.0	1240370.0	1263569.0	1282651.0	1317608.0	1351385.0	1384707.0	1395690.0	1415984.0	1409758.0	1446304.0	1458548.0	1450287.0	1463794.0	1460413.0	1469104.0	1459008.0	1472644.0	1478261.0	1474876.0	1447504.0	1430704.0	1439429.0	1438029.0	1434887.0	1421683.0	1453224.0	1464221.0	1455308.0	1452512.0	1455850.0	1438972.0	1425563.0	1431332.0	1408783.0	1420725.0	1405804.0	1404399.0	1410467.0	1403328.0	1392499.0	1362699.0	1324033.0	1314944.0
GRh2_1	603987.0	723586.0	810227.0	883902.0	942329.0	984275.0	1002029.0	1017891.0	1024377.0	1045326.0	1059997.0	1089648.0	1099371.0	1118291.0	1106165.0	1140592.0	1148645.0	1151069.0	1166857.0	1161846.0	1177640.0	1167068.0	1178311.0	1188073.0	1182962.0	1156442.0	1135879.0	1154973.0	1150605.0	1146976.0	1140818.0	1162538.0	1171311.0	1171233.0	1171193.0	1178775.0	1161072.0	1156686.0	1159531.0	1139988.0	1146909.0	1134309.0	1130511.0	1126520.0	1129914.0	1126479.0	1105706.0	1081549.0	1074602.0
GRh2_2	696560.0	829738.0	930303.0	1014484.0	1081026.0	1128085.0	1146323.0	1171187.0	1180795.0	1203953.0	1219921.0	1253951.0	1267945.0	1282644.0	1269257.0	1313229.0	1318373.0	1324653.0	1339835.0	1334175.0	1347830.0	1334211.0	1345941.0	1352035.0	1343994.0	1315991.0	1296136.0	1304424.0	1300270.0	1296252.0	1291888.0	1313097.0	1322143.0	1321532.0	1318828.0	1327687.0	1308400.0	1293401.0	1299714.0	1280476.0	1288794.0	1279277.0	1272639.0	1272790.0	1271700.0	1262516.0	1239620.0	1213765.0	1206158.0
GRh2_3	563137.0	673683.0	756805.0	825461.0	877290.0	914242.0	933229.0	951403.0	958392.0	975392.0	990880.0	1019397.0	1024576.0	1042513.0	1034084.0	1062063.0	1061788.0	1064706.0	1077527.0	1075413.0	1093117.0	1083648.0	1093962.0	1098823.0	1087791.0	1058067.0	1040078.0	1050581.0	1048761.0	1044405.0	1038301.0	1056879.0	1068307.0	1066821.0	1069457.0	1074013.0	1058926.0	1047622.0	1050508.0	1029679.0	1033137.0	1022941.0	1014111.0	1012708.0	1017072.0	1014330.0	997094.0	975903.0	972486.0
[truncated: 51 more columns]
