# Supplementary material for: Ginsenoside Rh2 repressed the progression of prostate cancer through the mitochondrial damage induced by mitophagy and ferroptosis
Source: Front Oncol. 2025 Aug 21;15:1633891. doi: 10.3389/fonc.2025.1633891 (PMC12408308; doi:10.3389/fonc.2025.1633891)
Supplement: Supplementary file 4 [file DataSheet2.zip › supp/mapping/read_distribution.xls]

Sample	TSS_10kb(%)	TSS_5kb(%)	TSS_1kb(%)	5'UTR(%)	CDS(%)	3'UTR(%)	TES_1kb(%)	TES_5kb(%)	TES_10kb(%)	Intergenic(%)	Intron(%)
Ctrl_1	58664(0.08)	59986(0.08)	55762(0.08)	4402093(6.09)	59312729(82.06)	3529921(4.88)	61417(0.08)	205082(0.28)	92879(0.13)	1576738(2.18)	2922238(4.04)
Ctrl_2	51031(0.08)	50911(0.08)	45772(0.07)	3706675(5.74)	53497153(82.91)	3034651(4.70)	53623(0.08)	146666(0.23)	73239(0.11)	1334671(2.07)	2529130(3.92)
Ctrl_3	57726(0.07)	57345(0.07)	54848(0.07)	4552150(5.80)	65435683(83.38)	3677047(4.69)	62934(0.08)	161559(0.21)	82859(0.11)	1531807(1.95)	2808793(3.58)
GRh2_1	71901(0.12)	79579(0.13)	55984(0.09)	3764030(6.18)	47673862(78.31)	3330346(5.47)	71571(0.12)	252813(0.42)	99653(0.16)	1803844(2.96)	3674476(6.04)
GRh2_2	84580(0.12)	90116(0.13)	67875(0.10)	4351859(6.18)	55658760(79.03)	3744855(5.32)	90092(0.13)	203417(0.29)	108158(0.15)	2014853(2.86)	4015234(5.70)
GRh2_3	62510(0.12)	65809(0.13)	51228(0.10)	3401391(6.47)	41191207(78.34)	2807993(5.34)	64669(0.12)	262853(0.50)	111464(0.21)	1588725(3.02)	2972897(5.65)
