# Supplementary material for: Ginsenoside Rh2 repressed the progression of prostate cancer through the mitochondrial damage induced by mitophagy and ferroptosis
Source: Front Oncol. 2025 Aug 21;15:1633891. doi: 10.3389/fonc.2025.1633891 (PMC12408308; doi:10.3389/fonc.2025.1633891)
Supplement: Supplementary file 4 [file DataSheet2.zip › supp/QC/clean/Ctrl_3/Ctrl_3.qc.stat.xls]

Sample	Raw Reads	Raw Bases(G)	Raw Q20(%)	Raw Q30(%)	Raw GC(%)	Clean Reads	Clean Bases(G)	Clean Q20(%)	Clean Q30(%)	Clean GC(%)	Effective Rate(%)
Ctrl_3	63106574	9.47	95.84	88.45	49.71	46294842	6.88	98.31	93.91	49.36	73.36
