# Supplementary material for: Ginsenoside Rh2 repressed the progression of prostate cancer through the mitochondrial damage induced by mitophagy and ferroptosis
Source: Front Oncol. 2025 Aug 21;15:1633891. doi: 10.3389/fonc.2025.1633891 (PMC12408308; doi:10.3389/fonc.2025.1633891)
Supplement: Supplementary file 4 [file DataSheet2.zip › supp/QC/clean/qc.stat.xls]

Sample	Raw Reads	Raw Bases(G)	Raw Q20(%)	Raw Q30(%)	Raw GC(%)	Clean Reads	Clean Bases(G)	Clean Q20(%)	Clean Q30(%)	Clean GC(%)	Effective Rate(%)
Ctrl_1	59410214	8.91	95.64	88	49.84	42916544	6.38	98.31	93.89	49.49	72.24
Ctrl_2	52206292	7.83	95.76	88.21	49.59	38202958	5.68	98.33	93.92	49.27	73.18
Ctrl_3	63106574	9.47	95.84	88.45	49.71	46294842	6.88	98.31	93.91	49.36	73.36
GRh2_1	53107726	7.97	95.5	87.46	49.16	37815216	5.62	98.21	93.47	48.81	71.2
GRh2_2	59212208	8.88	95.81	88.33	49.33	43323406	6.43	98.29	93.83	49	73.17
GRh2_3	46003876	6.9	95.64	87.84	49.52	33351878	4.96	98.29	93.74	49.1	72.5
